# Supplementary material for: Autistic traits and individual brain differences: functional network efficiency reflects attentional and social impairments, structural nodal efficiencies index systemising and theory-of-mind skills
Source: Mol Autism. 2021 Jan 21;12:3. doi: 10.1186/s13229-020-00377-8 (PMC7818759; doi:10.1186/s13229-020-00377-8)
Supplement: Supplementary file 9 — Additional file 9. Brain-behaviour correlations. README file detailing data curation; AAL-90 region masks in NIfTI format; spreadseehts of Spearman correlations; code and data for the correlational analysis. [file 13229_2020_377_MOESM9_ESM.zip › Paul_Arora_et_al_data/Physiological/BBC/analysis/Diffusion_Analaysis/adj_matrixes/NOS_weighted/asymmetric/connection_matrix_asym_aHU0125.txt]

   0.0000000e+00   3.5932600e+05   3.9628500e+05   4.1224600e+05   3.9526200e+05   4.1228400e+05   4.1739000e+05   4.0863400e+05   4.0571500e+05   4.0179400e+05   3.9184900e+05   3.6684900e+05   3.8780500e+05   4.0166400e+05   4.0752100e+05   4.4186200e+05   4.2652500e+05   4.3857500e+05   4.1322700e+05   4.0382100e+05   3.9072700e+05   4.0215100e+05   3.9655700e+05   3.7811600e+05   3.8248900e+05   3.7111400e+05   3.6794300e+05   3.9609900e+05   4.1136600e+05   3.8473500e+05   4.0471300e+05   4.1196700e+05   4.2986100e+05   4.1922300e+05   3.9231800e+05   3.8893600e+05   3.8055800e+05   3.9057100e+05   4.0887000e+05   4.3080300e+05   4.1627700e+05   4.0743700e+05   4.5471700e+05   4.1550300e+05   4.1021500e+05   4.1327500e+05   4.2717900e+05   4.5107400e+05   4.3723600e+05   4.1808100e+05   4.3021800e+05   4.0691300e+05   3.9785400e+05   4.1739900e+05   3.9172700e+05   4.1365500e+05   4.2987300e+05   4.2493300e+05   3.9429300e+05   4.0806900e+05   3.9148900e+05   3.8920000e+05   4.0812600e+05   4.1546000e+05   3.8377500e+05   3.9067300e+05   3.9499400e+05   3.9402600e+05   4.0405900e+05   3.9338700e+05   3.7123800e+05   3.6433700e+05   3.9158800e+05   3.7098200e+05   3.7831800e+05   3.8083000e+05   3.9127300e+05   3.7038700e+05   3.7340700e+05   3.9374300e+05   4.0501700e+05   4.1866800e+05   4.1726400e+05   4.0169100e+05   4.0576200e+05   3.8277400e+05   3.6769600e+05   3.8235400e+05   3.6556700e+05   3.9121300e+05
   4.3834700e+05   0.0000000e+00   4.1352000e+05   4.1020900e+05   4.0455800e+05   4.3360200e+05   4.1100400e+05   3.9623200e+05   4.1741200e+05   4.5282300e+05   4.7252600e+05   4.3017700e+05   4.1573300e+05   4.3159100e+05   4.0473800e+05   4.1485800e+05   3.9957400e+05   4.2255700e+05   4.1289400e+05   4.1448400e+05   4.0093700e+05   3.9298700e+05   4.1936400e+05   4.3071600e+05   4.4096900e+05   4.0924400e+05   4.1990100e+05   3.9897300e+05   4.2046000e+05   4.0164100e+05   4.3091600e+05   3.9520000e+05   3.9219000e+05   3.9654200e+05   3.9721700e+05   4.1552900e+05   3.9343400e+05   4.2938500e+05   4.0631100e+05   4.0739600e+05   4.1516800e+05   3.8470100e+05   3.8007300e+05   3.8015700e+05   3.7413600e+05   4.0561100e+05   4.0139200e+05   3.9188000e+05   4.0368000e+05   4.2170700e+05   4.2763100e+05   4.1048900e+05   3.9993000e+05   4.1861500e+05   4.1501800e+05   3.7973200e+05   3.9142000e+05   4.2590200e+05   4.4485100e+05   4.3665600e+05   4.3552400e+05   4.2679400e+05   4.1550900e+05   4.2458600e+05   3.7986100e+05   3.9859700e+05   4.2242900e+05   3.9723900e+05   4.0482400e+05   4.2020100e+05   4.4416200e+05   4.4215300e+05   4.1358800e+05   4.0249900e+05   3.9531900e+05   3.9177500e+05   4.2376400e+05   4.1925100e+05   4.2431300e+05   4.1211900e+05   4.2781400e+05   4.0787800e+05   4.0614700e+05   3.9401200e+05   4.1015800e+05   4.3157400e+05   4.3861400e+05   4.7755300e+05   4.6469500e+05   4.3145400e+05
   4.3193100e+05   4.3206600e+05   0.0000000e+00   4.1540400e+05   4.0080200e+05   3.9408300e+05   4.1033500e+05   4.3500400e+05   4.2428800e+05   4.4181900e+05   4.3702900e+05   4.2547000e+05   4.3523200e+05   4.1522400e+05   4.3166300e+05   4.5444600e+05   4.3825100e+05   4.3314100e+05   4.1476300e+05   4.4187000e+05   4.5360000e+05   4.2555600e+05   4.1871300e+05   4.1829200e+05   4.3194200e+05   4.2452500e+05   4.2268000e+05   4.2978400e+05   4.3002700e+05   4.1915400e+05   4.2364500e+05   4.3672000e+05   4.1816000e+05   4.2815700e+05   4.2404900e+05   4.2851000e+05   4.5003500e+05   4.5254300e+05   4.1787400e+05   4.0779200e+05   4.3525300e+05   4.4786000e+05   4.4778100e+05   4.3275500e+05   3.8741500e+05   4.0094400e+05   4.0919200e+05   4.2025300e+05   4.3804100e+05   4.0216100e+05   3.9796000e+05   4.1021200e+05   4.3139500e+05   4.4081900e+05   4.4330600e+05   4.1904100e+05   4.5020700e+05   4.1855000e+05   4.2732400e+05   4.3453600e+05   4.5445700e+05   4.4254000e+05   4.2285800e+05   4.3554900e+05   4.2549100e+05   4.2492400e+05   4.3475400e+05   4.5776200e+05   4.4683400e+05   4.4187200e+05   4.2524300e+05   4.1730700e+05   4.2691600e+05   4.3329200e+05   4.6406100e+05   4.3481800e+05   4.3713200e+05   4.1804300e+05   4.3119100e+05   4.1782700e+05   4.3839900e+05   4.3667800e+05   4.2640700e+05   4.5150200e+05   4.5088200e+05   4.3276900e+05   4.3006300e+05   4.2935300e+05   4.1918900e+05   4.0268700e+05
   4.4846900e+05   4.3342300e+05   4.3270800e+05   0.0000000e+00   4.4168300e+05   4.4303900e+05   4.2915900e+05   4.1183600e+05   3.9561400e+05   4.0965100e+05   4.3007100e+05   4.4711100e+05   4.5589000e+05   4.0103700e+05   3.9856400e+05   3.9136900e+05   4.1225400e+05   4.4055200e+05   3.9985400e+05   4.3027900e+05   4.4023000e+05   4.2919600e+05   4.2511600e+05   4.2923600e+05   4.0391200e+05   4.1371500e+05   4.2558400e+05   4.3688500e+05   4.3676800e+05   4.4379900e+05   4.3949500e+05   4.0528400e+05   4.3284700e+05   3.9151300e+05   4.2430800e+05   4.1119300e+05   4.1980700e+05   3.9619000e+05   4.0927100e+05   4.4403800e+05   4.0606100e+05   4.2369700e+05   4.1608300e+05   4.3617300e+05   4.1195900e+05   4.4441300e+05   4.2208200e+05   4.0570600e+05   4.5263200e+05   4.1985300e+05   4.4668000e+05   4.3053300e+05   4.5101000e+05   4.1168700e+05   4.3646900e+05   4.3265500e+05   4.3581000e+05   4.7153100e+05   4.2943600e+05   4.3533000e+05   4.0645100e+05   4.0234700e+05   4.3719700e+05   4.2819600e+05   4.6118800e+05   4.3452400e+05   4.3736200e+05   3.9445200e+05   3.8972700e+05   4.3184900e+05   4.7029700e+05   4.5902500e+05   4.1604100e+05   4.1233300e+05   4.5042200e+05   4.0158300e+05   3.9400600e+05   4.1809200e+05   4.2344700e+05   4.1060900e+05   4.1353200e+05   4.3685900e+05   4.6076500e+05   4.3588800e+05   4.3471600e+05   4.6321500e+05   4.1993400e+05   4.0582700e+05   4.2977300e+05   4.7346200e+05
   1.4003600e+05   1.2614600e+05   1.4116500e+05   1.2044900e+05   0.0000000e+00   1.2639100e+05   1.5245100e+05   1.4374900e+05   1.2523600e+05   1.4507600e+05   1.3382900e+05   1.3689000e+05   1.2784000e+05   1.2277200e+05   1.1464100e+05   1.2971800e+05   1.2590300e+05   1.2750100e+05   1.4144600e+05   1.4821000e+05   1.4823800e+05   1.3599600e+05   1.3729600e+05   1.5303600e+05   1.3347300e+05   1.3742800e+05   1.4805900e+05   1.4635400e+05   1.3942900e+05   1.4858000e+05   1.5204900e+05   1.6103100e+05   1.5928500e+05   1.5198700e+05   1.4030400e+05   1.4327100e+05   1.6230100e+05   1.4104300e+05   1.5389700e+05   1.7184900e+05   1.4605100e+05   1.4237400e+05   1.4343500e+05   1.4974200e+05   1.4217400e+05   1.7259200e+05   1.5872400e+05   1.5463000e+05   1.4540900e+05   1.3663300e+05   1.3974900e+05   1.5445800e+05   1.4151700e+05   1.4571000e+05   1.5422400e+05   1.5433300e+05   1.3512300e+05   1.3387700e+05   1.4541800e+05   1.2081100e+05   1.4099100e+05   1.4820800e+05   1.4143400e+05   1.3027000e+05   1.3580800e+05   1.4145600e+05   1.4816400e+05   1.4628700e+05   1.3809200e+05   1.3900400e+05   1.4284500e+05   1.3687000e+05   1.3619700e+05   1.4525200e+05   1.3898700e+05   1.5256300e+05   1.5113800e+05   1.4181900e+05   1.2410600e+05   1.3348000e+05   1.3070800e+05   1.3251900e+05   1.3417600e+05   1.4215400e+05   1.4536300e+05   1.3879300e+05   1.2938500e+05   1.3586400e+05   1.3686200e+05   1.3556900e+05
   1.4648900e+05   1.4519500e+05   1.4203200e+05   1.3860800e+05   1.5351900e+05   0.0000000e+00   1.4145000e+05   1.5048500e+05   1.4866600e+05   1.4287900e+05   1.3064800e+05   1.4929100e+05   1.1480100e+05   1.3133200e+05   1.5553100e+05   1.6188400e+05   1.4562700e+05   1.4661900e+05   1.3987900e+05   1.4146600e+05   1.4945100e+05   1.6029800e+05   1.4690100e+05   1.5419300e+05   1.5648200e+05   1.5487400e+05   1.4262300e+05   1.3816000e+05   1.5492100e+05   1.6008000e+05   1.7029300e+05   1.5899000e+05   1.4217000e+05   1.2587500e+05   1.6166900e+05   1.6104200e+05   1.5311900e+05   1.5448000e+05   1.5727100e+05   1.6387200e+05   1.6248400e+05   1.5090400e+05   1.3645400e+05   1.6382600e+05   1.4745100e+05   1.6436000e+05   1.6417500e+05   1.4309800e+05   1.3773200e+05   1.6089300e+05   1.5484000e+05   1.4793300e+05   1.4448000e+05   1.4145700e+05   1.6213200e+05   1.6562600e+05   1.6757300e+05   1.5109600e+05   1.5046700e+05   1.8589800e+05   1.6055400e+05   1.5865800e+05   1.5020600e+05   1.6074800e+05   1.6842100e+05   1.6182300e+05   1.6583000e+05   1.4118800e+05   1.5510500e+05   1.6155500e+05   1.7541500e+05   1.6222700e+05   1.4183800e+05   1.5394700e+05   1.5428100e+05   1.5215800e+05   1.5685000e+05   1.5435100e+05   1.3694600e+05   1.4305300e+05   1.4335900e+05   1.4536600e+05   1.3251900e+05   1.6543900e+05   1.6263800e+05   1.5169800e+05   1.4841700e+05   1.6172100e+05   1.4867800e+05   1.4821600e+05
   5.3288200e+05   5.5708700e+05   5.5055900e+05   5.3018600e+05   5.3605700e+05   5.4444800e+05   0.0000000e+00   5.6717500e+05   5.8253700e+05   6.0468400e+05   6.0194800e+05   5.9460400e+05   6.0878000e+05   5.8238700e+05   5.8858700e+05   5.6804100e+05   5.6262500e+05   5.5904800e+05   5.9589600e+05   5.6838700e+05   5.5986800e+05   5.4423700e+05   5.5761600e+05   5.7834900e+05   5.8748800e+05   5.8681100e+05   5.9366300e+05   5.8607100e+05   5.8949800e+05   5.6211800e+05   5.4097200e+05   5.4736800e+05   5.4470000e+05   5.5375100e+05   5.6566600e+05   5.9103600e+05   5.8571200e+05   5.7183800e+05   5.9819600e+05   5.6873000e+05   5.5546500e+05   5.3455900e+05   5.4567000e+05   5.5133100e+05   5.7001900e+05   5.5728300e+05   5.5427300e+05   5.3480400e+05   5.5768800e+05   5.7219000e+05   5.5323800e+05   5.6978900e+05   5.8664100e+05   5.6128400e+05   5.5487700e+05   5.4223200e+05   5.0182200e+05   5.2077300e+05   5.3359400e+05   5.5899800e+05   5.7270500e+05   5.5464500e+05   5.5384900e+05   5.7109700e+05   5.5911400e+05   5.6613500e+05   5.6737600e+05   5.5856700e+05   5.5418600e+05   5.6239100e+05   5.5281800e+05   5.6636700e+05   5.4940000e+05   5.5951700e+05   5.8665000e+05   5.7495500e+05   5.3713000e+05   5.7030500e+05   5.7923800e+05   5.3292200e+05   5.4970400e+05   5.4130900e+05   5.3125400e+05   5.4139900e+05   5.6971900e+05   5.7920800e+05   6.0739600e+05   5.9711600e+05   5.7333800e+05   5.4352600e+05
   5.8759300e+05   6.2118700e+05   6.2884300e+05   6.2428700e+05   5.8465800e+05   5.6314400e+05   5.7472600e+05   0.0000000e+00   5.9315600e+05   5.7964000e+05   5.9594800e+05   5.7843700e+05   6.0324700e+05   6.2847300e+05   6.0672300e+05   6.0744800e+05   6.4917300e+05   6.0045800e+05   5.9415600e+05   5.9993800e+05   6.2077100e+05   6.1110200e+05   5.9594900e+05   6.0884300e+05   5.8659900e+05   5.9832600e+05   5.8533100e+05   5.9556600e+05   5.9484000e+05   6.0620900e+05   6.0060500e+05   6.1301200e+05   5.8524900e+05   5.7036300e+05   5.5480400e+05   5.7105600e+05   5.9544700e+05   5.9035700e+05   6.2373600e+05   6.3231900e+05   6.0150100e+05   5.7600700e+05   5.8106800e+05   6.0563400e+05   5.9991500e+05   6.1290800e+05   5.9209100e+05   6.0170900e+05   6.2164100e+05   6.0790200e+05   6.1190400e+05   5.9966400e+05   6.1458200e+05   6.1600500e+05   6.1792500e+05   5.9055100e+05   6.0825500e+05   6.1550700e+05   5.7571500e+05   6.0265900e+05   5.8500700e+05   5.6821300e+05   5.6816000e+05   5.9542800e+05   5.5993700e+05   5.9629400e+05   6.3182500e+05   5.9477600e+05   6.0488200e+05   5.8105300e+05   6.0348500e+05   5.7960700e+05   5.7331400e+05   5.9896100e+05   6.1518700e+05   5.9938900e+05   5.9765400e+05   6.2586100e+05   6.1642900e+05   6.1516100e+05   5.9428500e+05   6.1283600e+05   6.2091000e+05   6.2617300e+05   6.0295700e+05   5.6436000e+05   5.7597900e+05   5.9418500e+05   5.8222300e+05   5.8501500e+05
   1.0275900e+05   1.0973800e+05   1.0277700e+05   1.1506200e+05   8.7779000e+04   8.6284000e+04   1.0023400e+05   8.7099000e+04   0.0000000e+00   1.0123400e+05   1.0681100e+05   1.1146300e+05   1.1433000e+05   1.0433200e+05   1.0618500e+05   1.0004700e+05   9.0100000e+04   1.0347900e+05   9.5119000e+04   9.2902000e+04   9.9893000e+04   1.0728500e+05   1.1786400e+05   1.0541800e+05   1.0034600e+05   1.0178500e+05   9.6342000e+04   9.5004000e+04   9.4616000e+04   9.3062000e+04   9.5367000e+04   1.1056100e+05   1.1524300e+05   1.0281700e+05   9.9969000e+04   9.3886000e+04   1.0803700e+05   9.8818000e+04   1.1040100e+05   1.0373100e+05   1.0305300e+05   1.0854300e+05   1.0302900e+05   1.0856500e+05   1.0733800e+05   1.0655600e+05   9.8455000e+04   1.0606800e+05   1.1040300e+05   9.7836000e+04   9.9336000e+04   1.0848900e+05   1.0824200e+05   1.1454900e+05   1.0183700e+05   1.1011400e+05   1.0861700e+05   1.0806300e+05   1.0495600e+05   1.0057500e+05   9.6278000e+04   1.2173000e+05   1.2304900e+05   1.1737300e+05   1.2306500e+05   1.1510600e+05   1.1222800e+05   1.1310500e+05   1.0956500e+05   1.0928000e+05   1.0540200e+05   1.1110800e+05   1.1250000e+05   1.1916700e+05   1.1412700e+05   1.1672200e+05   1.1035900e+05   1.0341400e+05   1.1548400e+05   1.2612500e+05   1.1045600e+05   1.1146800e+05   1.1231900e+05   1.1023200e+05   1.1261200e+05   1.0310600e+05   1.1707500e+05   1.1162100e+05   1.0027000e+05   1.0956200e+05
   1.7352600e+05   1.6950300e+05   1.6334300e+05   1.5259800e+05   1.7306100e+05   1.5053900e+05   1.5151300e+05   1.5440200e+05   1.4518800e+05   0.0000000e+00   1.7636600e+05   1.6766600e+05   1.7323200e+05   1.7046400e+05   1.7863600e+05   1.6661600e+05   1.7168100e+05   1.7607000e+05   1.8030400e+05   1.6034300e+05   1.5100900e+05   1.4624600e+05   1.5988800e+05   1.7166300e+05   1.7553200e+05   1.8026800e+05   1.7304000e+05   1.5842200e+05   1.7803200e+05   1.6742300e+05   1.6418500e+05   1.7044800e+05   1.6189200e+05   1.5885100e+05   1.6480200e+05   1.6638200e+05   1.8692400e+05   1.7153200e+05   1.6508900e+05   1.8380800e+05   1.6997000e+05   1.5016600e+05   1.5251500e+05   1.5899800e+05   1.5254000e+05   1.5609000e+05   1.5941700e+05   1.5332600e+05   1.5884800e+05   1.5606600e+05   1.6649600e+05   1.5754700e+05   1.6960700e+05   1.5931700e+05   1.5023600e+05   1.4564800e+05   1.5217300e+05   1.6369400e+05   1.6673200e+05   1.5097700e+05   1.4824700e+05   1.4655200e+05   1.4794200e+05   1.5420900e+05   1.6702700e+05   1.7196100e+05   1.6868000e+05   1.6089700e+05   1.7627900e+05   1.6859900e+05   1.5788600e+05   1.5802800e+05   1.5320900e+05   1.5391400e+05   1.6126500e+05   1.5470800e+05   1.6686700e+05   1.6090300e+05   1.6892800e+05   1.7697500e+05   1.6808700e+05   1.6148200e+05   1.7208300e+05   1.5012900e+05   1.3769000e+05   1.4105200e+05   1.4371000e+05   1.4974400e+05   1.6083800e+05   1.5185900e+05
   1.1041300e+05   1.0332300e+05   1.0437800e+05   1.1166900e+05   1.1492800e+05   1.0270300e+05   1.0157200e+05   1.0913200e+05   1.0696300e+05   1.0286900e+05   0.0000000e+00   1.1520300e+05   1.1286400e+05   1.0520900e+05   1.2002400e+05   1.2772400e+05   1.2266000e+05   1.1945000e+05   1.1459500e+05   1.1284000e+05   1.0925900e+05   1.0880900e+05   1.0655300e+05   1.0577300e+05   1.2223800e+05   1.2613200e+05   1.2070100e+05   1.1524700e+05   1.2292100e+05   1.1990800e+05   1.2040600e+05   1.2381500e+05   1.1312700e+05   1.1034500e+05   1.1644500e+05   1.2985600e+05   1.3492500e+05   1.3204100e+05   1.1183500e+05   1.0511400e+05   1.1551500e+05   1.1158200e+05   1.0512000e+05   1.0126400e+05   1.2028600e+05   1.1656900e+05   1.1645200e+05   1.2842900e+05   1.2637100e+05   1.1902100e+05   1.2233300e+05   1.2596700e+05   1.2377200e+05   1.1530100e+05   9.9014000e+04   1.0711500e+05   1.0969900e+05   1.1185600e+05   1.2339200e+05   1.2511900e+05   1.0739900e+05   1.1640600e+05   1.1238100e+05   1.0840400e+05   1.0310000e+05   1.0560700e+05   1.0485800e+05   1.2617900e+05   1.3023500e+05   1.2824700e+05   1.2499200e+05   1.1106400e+05   1.1463500e+05   1.3130000e+05   1.2405300e+05   1.1235100e+05   1.0733600e+05   1.0100000e+05   1.0086400e+05   9.8555000e+04   1.0194800e+05   1.0692100e+05   1.1390700e+05   1.2540600e+05   1.1536800e+05   1.1302500e+05   1.1453400e+05   1.0756000e+05   9.5772000e+04   1.1022200e+05
   1.1560600e+05   1.2284200e+05   1.3757600e+05   1.3381900e+05   1.3642500e+05   1.3320500e+05   1.4306900e+05   1.4562200e+05   1.4591500e+05   1.4199600e+05   1.2731100e+05   0.0000000e+00   1.3538700e+05   1.3811000e+05   1.2674400e+05   1.3156800e+05   1.3796800e+05   1.2417700e+05   1.2354000e+05   1.3175800e+05   1.4404200e+05   1.4030400e+05   1.4182600e+05   1.4046100e+05   1.2976100e+05   1.1621100e+05   1.1848300e+05   1.2404100e+05   1.2267000e+05   1.1875500e+05   1.2725500e+05   1.2670000e+05   1.2892000e+05   1.2902200e+05   1.3086100e+05   1.3628200e+05   1.3447900e+05   1.3382700e+05   1.2287100e+05   1.2914800e+05   1.2224000e+05   1.3066600e+05   1.3103700e+05   1.3836100e+05   1.4900100e+05   1.4716000e+05   1.3719000e+05   1.2922900e+05   1.3802600e+05   1.4190800e+05   1.3358300e+05   1.2828700e+05   1.2592300e+05   1.4144000e+05   1.4222600e+05   1.4539700e+05   1.5130900e+05   1.2844900e+05   1.2842500e+05   1.2736800e+05   1.2662200e+05   1.3348800e+05   1.2975600e+05   1.2970600e+05   1.3309700e+05   1.4076100e+05   1.5256800e+05   1.5567200e+05   1.4142700e+05   1.1912800e+05   1.3445000e+05   1.3719900e+05   1.3056600e+05   1.3029600e+05   1.3085200e+05   1.4241600e+05   1.4183400e+05   1.3806400e+05   1.2024600e+05   1.2080700e+05   1.1858600e+05   1.3064200e+05   1.3728400e+05   1.3277100e+05   1.3205600e+05   1.3534600e+05   1.3650000e+05   1.2905600e+05   1.2162300e+05   1.1085000e+05
   2.2210100e+05   2.1500200e+05   2.0622200e+05   2.1533200e+05   2.1617500e+05   2.2306500e+05   2.2614400e+05   2.2279000e+05   2.2274000e+05   2.2148600e+05   2.2207200e+05   2.3046300e+05   0.0000000e+00   2.2789300e+05   2.2334000e+05   2.1732100e+05   2.1577000e+05   2.1772200e+05   2.1972300e+05   2.2783600e+05   2.4093600e+05   2.3644100e+05   2.3676900e+05   2.4286900e+05   2.2161100e+05   2.1680600e+05   2.0367900e+05   2.1407500e+05   2.2155600e+05   2.3642400e+05   2.4464000e+05   2.4566700e+05   2.4441400e+05   2.3971400e+05   2.2814600e+05   2.1790700e+05   2.1623900e+05   2.1575300e+05   2.2335000e+05   2.2040900e+05   2.3347700e+05   2.3610100e+05   2.2188500e+05   2.1878500e+05   2.0953400e+05   2.0518900e+05   2.0850300e+05   2.0513900e+05   2.0541100e+05   2.1908700e+05   2.2817700e+05   2.2390600e+05   2.2413900e+05   2.1985900e+05   2.2025400e+05   2.4134900e+05   2.3504800e+05   2.2695900e+05   2.2004100e+05   2.2449400e+05   2.2046500e+05   2.2926800e+05   2.2617500e+05   2.2874500e+05   2.3540400e+05   2.3050800e+05   2.3168000e+05   2.4652500e+05   2.3840600e+05   2.2358600e+05   2.3241100e+05   2.2302900e+05   2.1765900e+05   2.1263500e+05   2.1920800e+05   2.4495100e+05   2.3975100e+05   2.3312500e+05   2.2317500e+05   2.3340000e+05   2.3152600e+05   2.2514100e+05   2.2094400e+05   2.2312100e+05   2.0870000e+05   2.1057100e+05   2.2145300e+05   2.2425700e+05   2.2281000e+05   2.1889100e+05
   2.4679800e+05   2.2450200e+05   2.4228600e+05   2.5088800e+05   2.3811400e+05   2.2254600e+05   2.5458700e+05   2.5670500e+05   2.4781200e+05   2.6007900e+05   2.4528800e+05   2.3588600e+05   2.5134700e+05   0.0000000e+00   2.4321800e+05   2.5926900e+05   2.4534800e+05   2.5807400e+05   2.4153400e+05   2.2486400e+05   2.2166500e+05   2.5483700e+05   2.6108600e+05   2.4469900e+05   2.4859000e+05   2.4333900e+05   2.4902800e+05   2.6265000e+05   2.4338700e+05   2.5519800e+05   2.5958100e+05   2.5896900e+05   2.5946200e+05   2.7756100e+05   2.6669700e+05   2.6142900e+05   2.3268500e+05   2.3997700e+05   2.4180100e+05   2.5525300e+05   2.4775000e+05   2.4358700e+05   2.5197700e+05   2.3704900e+05   2.6002000e+05   2.7469800e+05   2.5673700e+05   2.4015200e+05   2.5340800e+05   2.4446500e+05   2.5171300e+05   2.6664500e+05   2.6253800e+05   2.2584800e+05   2.3589200e+05   2.5888900e+05   2.6159500e+05   2.7889700e+05   2.6452600e+05   2.7248300e+05   2.6027300e+05   2.4926100e+05   2.4543600e+05   2.6022800e+05   2.5884800e+05   2.3722700e+05   2.4850400e+05   2.5030200e+05   2.5206500e+05   2.6673900e+05   2.6801600e+05   2.3775600e+05   2.4865100e+05   2.5208000e+05   2.3735400e+05   2.5187800e+05   2.3038800e+05   2.2583200e+05   2.4276300e+05   2.5005200e+05   2.4184500e+05   2.5495200e+05   2.3450300e+05   2.3336500e+05   2.3959400e+05   2.1954000e+05   2.3126000e+05   2.3671400e+05   2.3799200e+05   2.4092200e+05
   2.2216400e+05   2.2776400e+05   2.1310700e+05   2.2690700e+05   2.2761300e+05   2.2923000e+05   2.3904600e+05   2.2760100e+05   2.2448000e+05   2.3656000e+05   2.4882400e+05   2.1794700e+05   2.2367900e+05   2.4313700e+05   0.0000000e+00   2.1298800e+05   2.4292400e+05   2.6854900e+05   2.6107600e+05   2.4013300e+05   2.1475800e+05   2.1330900e+05   2.3344600e+05   2.3893000e+05   2.4760600e+05   2.4312700e+05   2.4860500e+05   2.3551500e+05   2.5105300e+05   2.2659800e+05   2.3092200e+05   2.3090500e+05   2.1962100e+05   2.2815000e+05   2.4094200e+05   2.4280500e+05   2.4125400e+05   2.3370000e+05   2.1737400e+05   2.1956100e+05   2.2975800e+05   2.6447500e+05   2.3992200e+05   2.3175200e+05   2.4910600e+05   2.4400600e+05   2.4763700e+05   2.2165000e+05   2.2143400e+05   2.1216600e+05   2.3491800e+05   2.2839900e+05   2.4321000e+05   2.4157600e+05   2.3786200e+05   2.4750600e+05   2.2943100e+05   2.1652500e+05   1.9297500e+05   2.1955100e+05   2.0751500e+05   2.1567600e+05   2.2245500e+05   2.3005700e+05   2.4293100e+05   2.3325600e+05   2.2782200e+05   2.1195300e+05   2.0670500e+05   2.2443200e+05   2.1215500e+05   2.0494500e+05   2.0550500e+05   2.1416500e+05   2.3062200e+05   2.3154000e+05   2.2828200e+05   2.4378500e+05   2.4335600e+05   2.1311900e+05   2.1420700e+05   2.2032400e+05   2.2126400e+05   2.0084200e+05   2.0150800e+05   2.3589100e+05   2.1811300e+05   2.0208900e+05   1.9908500e+05   2.1222000e+05
   2.7147000e+05   2.8333700e+05   2.7324600e+05   2.5453100e+05   2.6396200e+05   2.6074500e+05   2.6493000e+05   2.7675400e+05   2.6106700e+05   2.8200900e+05   2.5304800e+05   2.5442000e+05   2.5838100e+05   2.7100400e+05   2.6684400e+05   0.0000000e+00   2.6222800e+05   2.2754700e+05   2.5474200e+05   2.5431400e+05   2.7580000e+05   2.6555400e+05   2.6020400e+05   2.5217400e+05   2.6036700e+05   2.6508800e+05   2.5468500e+05   2.5727800e+05   2.5113000e+05   2.4087800e+05   2.5299800e+05   2.3366400e+05   2.4027100e+05   2.5505900e+05   2.6803400e+05   2.5329300e+05   2.6012000e+05   2.7023700e+05   2.5858000e+05   2.7036900e+05   2.5748400e+05   2.5319400e+05   2.5467400e+05   2.4757200e+05   2.3415900e+05   2.2901600e+05   2.2649500e+05   2.3963400e+05   2.4635500e+05   2.5763000e+05   2.5717000e+05   2.6497800e+05   2.6433400e+05   2.4752800e+05   2.4943100e+05   2.4904300e+05   2.3331200e+05   2.3732100e+05   2.4783500e+05   2.4642300e+05   2.4964700e+05   2.6228900e+05   2.6776200e+05   2.3314400e+05   2.3253300e+05   2.8351600e+05   2.6939400e+05   2.6808700e+05   2.6188200e+05   2.5448000e+05   2.5607000e+05   2.4365200e+05   2.7314300e+05   2.6478700e+05   2.7456500e+05   2.6393600e+05   2.5008400e+05   2.6459400e+05   2.6079000e+05   2.5460200e+05   2.6520800e+05   2.5664300e+05   2.7377200e+05   2.7101600e+05   2.6845400e+05   2.7153800e+05   2.5443300e+05   2.4722100e+05   2.5706500e+05   2.7797800e+05
   1.1649200e+05   1.0499500e+05   9.3659000e+04   8.5349000e+04   9.7561000e+04   8.5484000e+04   9.2581000e+04   9.4567000e+04   1.0203200e+05   8.6291000e+04   8.1632000e+04   9.5766000e+04   8.2317000e+04   9.0164000e+04   9.2960000e+04   9.8604000e+04   0.0000000e+00   9.3620000e+04   8.9540000e+04   8.0896000e+04   7.4360000e+04   7.6017000e+04   8.5278000e+04   9.2618000e+04   8.6395000e+04   8.3901000e+04   7.6978000e+04   8.1140000e+04   9.0946000e+04   8.2103000e+04   8.6424000e+04   9.0373000e+04   8.9792000e+04   9.1756000e+04   9.3115000e+04   1.0779900e+05   9.9228000e+04   9.5675000e+04   7.9365000e+04   8.1098000e+04   9.7927000e+04   1.0401000e+05   1.0277000e+05   1.0223100e+05   9.6404000e+04   8.7972000e+04   1.0324100e+05   9.5214000e+04   1.0845400e+05   1.0363900e+05   1.0320000e+05   1.0236100e+05   9.0352000e+04   1.0090200e+05   1.0513300e+05   9.9872000e+04   9.6363000e+04   1.0116900e+05   9.4621000e+04   1.0879000e+05   9.8820000e+04   1.0243100e+05   1.0257800e+05   1.0174900e+05   1.0742300e+05   1.0183200e+05   9.3974000e+04   1.0006200e+05   1.1037500e+05   1.0337900e+05   1.0390400e+05   1.0915200e+05   1.0711300e+05   8.9991000e+04   1.0348800e+05   9.2378000e+04   1.1289500e+05   9.8312000e+04   9.0941000e+04   9.0192000e+04   8.7009000e+04   9.2864000e+04   8.7702000e+04   8.8747000e+04   8.0624000e+04   9.1827000e+04   9.1081000e+04   1.0426700e+05   9.2514000e+04   9.2507000e+04
   1.3850900e+05   1.3252600e+05   1.4264800e+05   1.2680300e+05   1.2270200e+05   1.3996100e+05   1.1913600e+05   1.3002100e+05   1.2911500e+05   1.1679000e+05   1.2840900e+05   1.3116800e+05   1.4278400e+05   1.2449700e+05   1.3400500e+05   1.3242800e+05   1.2367900e+05   0.0000000e+00   1.3522800e+05   1.2410900e+05   1.1312700e+05   1.2628200e+05   1.4750600e+05   1.5661800e+05   1.4301800e+05   1.3700900e+05   1.3780300e+05   1.4654800e+05   1.2677600e+05   1.2834000e+05   1.4809100e+05   1.4518000e+05   1.2870900e+05   1.3616500e+05   1.2278600e+05   1.2126200e+05   1.2419400e+05   1.1751500e+05   1.1181200e+05   1.4694900e+05   1.2404600e+05   1.1877100e+05   1.2036500e+05   1.1298100e+05   1.0585600e+05   9.0749000e+04   1.0135600e+05   1.2596400e+05   1.1841900e+05   1.1333300e+05   1.4065200e+05   1.2914100e+05   1.1722400e+05   1.1531400e+05   1.3095200e+05   1.1872300e+05   1.0476800e+05   1.0345000e+05   1.1688500e+05   1.2189300e+05   1.2557200e+05   1.3141200e+05   1.2702200e+05   1.1422500e+05   1.0988300e+05   1.1041100e+05   1.2319700e+05   1.1859800e+05   1.1112500e+05   1.0981800e+05   1.1710200e+05   1.1686000e+05   1.1730500e+05   1.3674600e+05   1.4530300e+05   1.1362200e+05   1.0788600e+05   1.0539600e+05   1.2923700e+05   1.2710900e+05   1.3016700e+05   1.3937900e+05   1.3424500e+05   1.3867500e+05   1.2867200e+05   1.1495800e+05   1.1999500e+05   1.2529400e+05   1.3101200e+05   1.2914900e+05
   2.4772800e+05   2.6636800e+05   2.5562800e+05   2.5598600e+05   2.3232000e+05   2.2822200e+05   2.5266100e+05   2.4270700e+05   2.4438200e+05   2.5140600e+05   2.3024500e+05   2.3405800e+05   2.4669600e+05   2.6420600e+05   2.3507200e+05   2.5073900e+05   2.5985200e+05   2.4088900e+05   0.0000000e+00   2.4850100e+05   2.3516500e+05   2.5480200e+05   2.5376400e+05   2.5561100e+05   2.4643700e+05   2.5406100e+05   2.3528100e+05   2.6362400e+05   2.5064100e+05   2.5889100e+05   2.3440100e+05   2.2532900e+05   2.3836300e+05   2.6080700e+05   2.5652500e+05   2.3644600e+05   2.2755800e+05   2.3594800e+05   2.3197100e+05   2.2903900e+05   2.4751900e+05   2.4650900e+05   2.2736200e+05   2.3208600e+05   2.1124100e+05   2.1991100e+05   2.4053500e+05   2.5749600e+05   2.4556300e+05   2.2233700e+05   2.4112600e+05   2.5436700e+05   2.5385300e+05   2.5267900e+05   2.2847100e+05   2.3500400e+05   2.4219000e+05   2.5407900e+05   2.3043300e+05   2.1865100e+05   2.2854300e+05   2.7646300e+05   2.3926900e+05   2.2664500e+05   2.4378300e+05   2.4043900e+05   2.6166600e+05   2.6772200e+05   2.6053100e+05   2.8160400e+05   2.4404500e+05   2.4680000e+05   2.5920500e+05   2.7872700e+05   2.6812700e+05   2.7783300e+05   2.5293800e+05   2.3586300e+05   2.5846700e+05   2.6561300e+05   2.4221200e+05   2.4611200e+05   2.3495900e+05   2.7009200e+05   2.4903200e+05   2.3249200e+05   2.4090000e+05   2.2334400e+05   2.3638000e+05   2.5582700e+05
   2.1549200e+05   2.0066700e+05   1.9832800e+05   1.8687400e+05   1.9801900e+05   2.0109500e+05   2.1099100e+05   1.9734700e+05   1.9780500e+05   1.9422600e+05   2.0023800e+05   1.9776200e+05   1.9459600e+05   1.9941000e+05   1.8650500e+05   1.8883400e+05   1.7670500e+05   1.8751400e+05   1.8159300e+05   0.0000000e+00   1.7909600e+05   1.8916300e+05   2.0330900e+05   2.0733700e+05   1.9643000e+05   2.1327300e+05   2.0548400e+05   1.9693400e+05   2.0480900e+05   2.0956000e+05   2.2379400e+05   2.2525800e+05   2.2052900e+05   2.2446100e+05   2.2559300e+05   2.2881300e+05   2.2984700e+05   2.2963300e+05   2.2702100e+05   2.2892400e+05   2.2836300e+05   2.1876000e+05   2.3615500e+05   2.3261100e+05   2.4206900e+05   2.3505700e+05   2.3427800e+05   2.3891700e+05   2.2363400e+05   2.3546700e+05   2.3399900e+05   2.2943800e+05   1.9995300e+05   2.2588100e+05   2.4154200e+05   2.2080400e+05   2.2176000e+05   2.3031000e+05   2.1666300e+05   2.2305000e+05   2.2901900e+05   2.4086900e+05   2.5189000e+05   2.5412600e+05   2.2937600e+05   2.2439600e+05   2.2830900e+05   2.5643700e+05   2.2859300e+05   2.3238800e+05   2.2430700e+05   2.4171400e+05   2.3928300e+05   2.3976700e+05   2.4298000e+05   2.4129700e+05   2.1759500e+05   2.1344400e+05   2.2365200e+05   2.3471000e+05   2.3624500e+05   2.3833300e+05   2.2233800e+05   2.2005400e+05   2.0326500e+05   2.1090600e+05   2.2609500e+05   2.2111200e+05   2.0451000e+05   2.1118400e+05
   4.2307000e+04   5.2912000e+04   4.2197000e+04   3.8398000e+04   3.9598000e+04   4.5175000e+04   3.7785000e+04   3.7421000e+04   4.0214000e+04   4.0741000e+04   4.5627000e+04   5.0298000e+04   4.4014000e+04   3.6894000e+04   3.8315000e+04   4.2248000e+04   3.8996000e+04   4.8215000e+04   4.4448000e+04   4.5141000e+04   0.0000000e+00   3.4584000e+04   3.6982000e+04   3.8352000e+04   4.7626000e+04   5.2753000e+04   4.9831000e+04   3.7786000e+04   5.3300000e+04   5.6949000e+04   4.1995000e+04   4.2515000e+04   5.1284000e+04   4.7339000e+04   4.3607000e+04   5.5698000e+04   4.8067000e+04   4.9604000e+04   4.4799000e+04   3.4591000e+04   5.0966000e+04   4.5919000e+04   4.8135000e+04   5.9085000e+04   5.6899000e+04   5.1860000e+04   5.2250000e+04   5.0620000e+04   4.4617000e+04   3.5459000e+04   5.3005000e+04   5.3958000e+04   6.0225000e+04   5.2397000e+04   3.0125000e+04   2.8752000e+04   3.5132000e+04   2.8507000e+04   4.3979000e+04   3.3411000e+04   4.1038000e+04   4.5282000e+04   4.1170000e+04   4.1993000e+04   3.5365000e+04   3.2590000e+04   4.4051000e+04   2.6401000e+04   3.3120000e+04   3.8469000e+04   2.8473000e+04   3.9465000e+04   4.4031000e+04   4.2246000e+04   2.7531000e+04   3.2820000e+04   4.4805000e+04   4.2143000e+04   3.3487000e+04   4.0433000e+04   4.5219000e+04   4.6333000e+04   5.1224000e+04   5.2072000e+04   4.6204000e+04   4.1383000e+04   4.6301000e+04   3.7038000e+04   4.2714000e+04   3.8325000e+04
   6.6834000e+04   6.8496000e+04   7.0280000e+04   5.9114000e+04   4.2600000e+04   5.5435000e+04   3.8547000e+04   3.6043000e+04   4.0429000e+04   5.0208000e+04   4.9541000e+04   4.8836000e+04   4.5452000e+04   4.0194000e+04   4.4250000e+04   5.2350000e+04   3.9312000e+04   4.2454000e+04   4.4491000e+04   5.9917000e+04   5.4308000e+04   0.0000000e+00   4.5849000e+04   4.7564000e+04   4.9500000e+04   5.6677000e+04   4.3390000e+04   5.3281000e+04   5.9692000e+04   5.9571000e+04   4.8470000e+04   3.8266000e+04   4.2054000e+04   4.7103000e+04   3.9071000e+04   4.6562000e+04   4.7479000e+04   4.8738000e+04   5.8656000e+04   5.5166000e+04   4.8446000e+04   4.5546000e+04   4.1355000e+04   5.0703000e+04   5.2060000e+04   5.6682000e+04   5.9640000e+04   5.7610000e+04   6.7290000e+04   5.4152000e+04   5.4628000e+04   5.9053000e+04   5.4767000e+04   5.0795000e+04   6.5537000e+04   5.4497000e+04   5.7571000e+04   5.2892000e+04   4.4402000e+04   5.2737000e+04   4.6452000e+04   4.7875000e+04   3.6766000e+04   4.0495000e+04   4.2793000e+04   5.8757000e+04   5.1307000e+04   4.5068000e+04   5.1918000e+04   5.1513000e+04   5.7480000e+04   6.0687000e+04   4.6363000e+04   4.7532000e+04   5.4304000e+04   4.8256000e+04   5.4187000e+04   5.1484000e+04   4.5617000e+04   4.8566000e+04   5.4856000e+04   4.8894000e+04   4.0905000e+04   3.1197000e+04   4.6468000e+04   4.5738000e+04   3.6404000e+04   3.8456000e+04   5.6294000e+04   5.8227000e+04
   4.1845600e+05   4.0743100e+05   3.9321800e+05   3.8705100e+05   3.9588800e+05   4.1285600e+05   3.9740100e+05   3.8203100e+05   3.7787300e+05   3.7330800e+05   3.9118100e+05   4.0784000e+05   3.9848300e+05   3.6984600e+05   3.6380300e+05   3.7778200e+05   3.9712100e+05   3.8594000e+05   3.8023500e+05   3.6251700e+05   3.5963600e+05   3.9675400e+05   0.0000000e+00   3.7588100e+05   3.7196900e+05   3.7152800e+05   3.6987700e+05   3.7668400e+05   3.9601100e+05   3.7842400e+05   3.7665200e+05   3.7416300e+05   3.9267700e+05   3.7822000e+05   3.9724000e+05   3.7272800e+05   3.5951800e+05   3.8941300e+05   4.0418800e+05   4.0029900e+05   3.9763700e+05   3.5964400e+05   3.9368700e+05   3.9389900e+05   4.1036500e+05   3.7553400e+05   3.8929400e+05   4.1363300e+05   4.0269400e+05   3.9480300e+05   3.8339700e+05   4.1418100e+05   4.3290400e+05   4.1127200e+05   4.1830000e+05   3.6437300e+05   4.1312900e+05   4.2403500e+05   4.1595700e+05   4.1911500e+05   4.1695300e+05   4.2108500e+05   4.3503400e+05   4.1550800e+05   4.1350500e+05   4.1993100e+05   4.1981100e+05   4.2588800e+05   4.3216500e+05   4.0486300e+05   4.3444900e+05   4.1963600e+05   4.1705300e+05   4.2068000e+05   4.2784100e+05   4.1483000e+05   3.9763600e+05   3.8642200e+05   4.1151000e+05   3.9261500e+05   4.1097400e+05   4.2240900e+05   3.8014800e+05   4.1677500e+05   4.1214100e+05   4.0320900e+05   3.9809400e+05   4.0296600e+05   4.0155100e+05   4.1137700e+05
   2.7251300e+05   2.7124200e+05   2.9192800e+05   2.9829000e+05   2.9114600e+05   2.6509300e+05   2.7640600e+05   2.7042400e+05   2.6204200e+05   2.7827000e+05   2.7834700e+05   2.9434700e+05   2.6910900e+05   2.6184900e+05   2.6387400e+05   2.7142500e+05   2.6983600e+05   2.7185600e+05   2.5053700e+05   2.6892700e+05   2.8693800e+05   2.7696400e+05   2.7350400e+05   0.0000000e+00   2.7216700e+05   2.8918100e+05   2.9319600e+05   2.8393900e+05   2.7962400e+05   2.7924900e+05   2.9418100e+05   2.7711700e+05   2.8665900e+05   2.7094000e+05   2.8630800e+05   2.9248500e+05   3.0146400e+05   2.8081600e+05   2.7623900e+05   2.8000100e+05   2.9763200e+05   3.0699800e+05   3.0895100e+05   2.8774000e+05   2.9788200e+05   2.8212100e+05   2.8093000e+05   2.8787600e+05   2.8593700e+05   2.8413300e+05   3.0146800e+05   2.9315200e+05   2.9401900e+05   2.9509100e+05   3.0056200e+05   2.9057200e+05   2.7884800e+05   2.9945700e+05   3.0647000e+05   2.9701000e+05   3.1151200e+05   2.9618200e+05   3.0738000e+05   2.8406700e+05   3.0867400e+05   2.8357100e+05   2.8998300e+05   2.9006200e+05   2.9052000e+05   2.7792100e+05   2.8075900e+05   2.7479400e+05   2.8332600e+05   2.7021000e+05   2.9237100e+05   2.8502700e+05   2.8176100e+05   2.8983500e+05   2.7542400e+05   2.7541000e+05   2.8111200e+05   2.7500200e+05   2.9324700e+05   2.7340800e+05   2.9177500e+05   2.8093000e+05   2.8175800e+05   2.8134900e+05   2.7385600e+05   2.6574100e+05
   1.0517900e+05   1.0657900e+05   1.0456100e+05   9.7869000e+04   1.0018200e+05   1.0089300e+05   1.0142000e+05   1.0651700e+05   9.8278000e+04   9.6824000e+04   1.0335100e+05   1.0387800e+05   1.0057300e+05   9.7632000e+04   9.5386000e+04   1.0984200e+05   1.1346400e+05   9.5102000e+04   1.0630900e+05   1.1108300e+05   1.0446100e+05   1.2102000e+05   1.2359200e+05   1.0909300e+05   0.0000000e+00   1.1581200e+05   1.1988600e+05   1.0477700e+05   1.2317500e+05   1.0583800e+05   1.0892200e+05   1.1422700e+05   1.1969300e+05   1.0734100e+05   1.0181500e+05   1.1525100e+05   1.1119600e+05   1.2276000e+05   1.1217200e+05   1.1496200e+05   1.0279000e+05   1.0581700e+05   1.1467600e+05   1.2354900e+05   1.1279800e+05   1.0891400e+05   1.0291000e+05   1.0703600e+05   9.7580000e+04   1.0593800e+05   1.1600600e+05   1.1618700e+05   1.1151300e+05   9.0353000e+04   1.0077000e+05   1.0266000e+05   1.0891000e+05   1.1407200e+05   1.0096300e+05   1.0236100e+05   9.6773000e+04   1.0734300e+05   1.0826000e+05   1.0959000e+05   1.0269400e+05   1.0266700e+05   1.0278900e+05   1.0843200e+05   1.1450400e+05   1.0936600e+05   1.1219600e+05   1.1003300e+05   9.6455000e+04   9.8881000e+04   9.9505000e+04   1.0209100e+05   1.0650700e+05   1.0711300e+05   1.0015500e+05   1.0863700e+05   9.8394000e+04   1.0752600e+05   9.6999000e+04   1.1182900e+05   1.1506300e+05   1.1381500e+05   1.0982500e+05   1.0413600e+05   1.0051100e+05   9.7136000e+04
   1.1240400e+05   1.1507300e+05   1.3014300e+05   1.3452700e+05   1.2980600e+05   1.2232800e+05   1.1166100e+05   1.1455600e+05   1.3305400e+05   1.4676500e+05   1.3287300e+05   1.2335900e+05   1.3035500e+05   1.2298600e+05   1.2393700e+05   1.3925900e+05   1.2975200e+05   1.2969600e+05   1.2048500e+05   1.3924100e+05   1.2043400e+05   1.2923300e+05   1.3884300e+05   1.4105200e+05   1.3375400e+05   0.0000000e+00   1.1480800e+05   1.2960800e+05   1.2734800e+05   1.2405700e+05   1.2806100e+05   1.2296900e+05   1.3157000e+05   1.2588000e+05   1.2041900e+05   1.1300200e+05   1.0707500e+05   1.2341900e+05   1.2099800e+05   1.2737500e+05   1.2794600e+05   1.1400200e+05   1.0287500e+05   1.0926200e+05   1.1057600e+05   1.1827700e+05   1.0528000e+05   1.1559400e+05   1.1927800e+05   1.1742300e+05   1.1303300e+05   1.1134200e+05   1.2563600e+05   1.2901700e+05   1.3658300e+05   1.3537300e+05   1.1562300e+05   1.2070800e+05   1.2903900e+05   1.4007400e+05   1.4212100e+05   1.2688500e+05   1.3185100e+05   1.2976400e+05   1.2454200e+05   1.2643000e+05   1.2329500e+05   1.2764700e+05   1.2509100e+05   1.2831400e+05   1.2150400e+05   1.2657100e+05   1.2678500e+05   1.2150800e+05   1.2627700e+05   1.3439300e+05   1.2037600e+05   1.3063700e+05   1.3399000e+05   1.1774900e+05   1.3933000e+05   1.2644300e+05   1.0572500e+05   1.1080000e+05   1.1772800e+05   1.3037600e+05   1.1928400e+05   1.2310200e+05   1.1832100e+05   1.1848300e+05
   9.1872000e+04   8.5685000e+04   8.8845000e+04   7.6124000e+04   8.1509000e+04   8.2691000e+04   9.5873000e+04   8.8071000e+04   8.1973000e+04   6.7484000e+04   7.2027000e+04   7.9954000e+04   9.2169000e+04   8.1785000e+04   8.5662000e+04   9.3000000e+04   8.7258000e+04   9.6776000e+04   9.7337000e+04   9.7572000e+04   8.2881000e+04   7.8225000e+04   9.6402000e+04   8.9483000e+04   9.3807000e+04   8.8806000e+04   0.0000000e+00   8.6098000e+04   9.0631000e+04   7.7198000e+04   8.1379000e+04   9.3149000e+04   9.3475000e+04   8.0435000e+04   7.5371000e+04   6.5447000e+04   9.3878000e+04   1.0013400e+05   9.2498000e+04   6.9413000e+04   7.1968000e+04   7.2908000e+04   9.6617000e+04   9.3099000e+04   8.2476000e+04   8.1871000e+04   8.5832000e+04   7.6761000e+04   8.5171000e+04   9.8999000e+04   1.0725400e+05   8.1613000e+04   8.3003000e+04   8.5649000e+04   9.6004000e+04   1.0361400e+05   9.3040000e+04   8.3318000e+04   7.9154000e+04   8.4941000e+04   1.1460300e+05   8.8493000e+04   8.4715000e+04   8.8182000e+04   9.1585000e+04   9.3785000e+04   1.0109900e+05   9.3754000e+04   9.5889000e+04   8.4351000e+04   7.8053000e+04   8.6642000e+04   1.0563500e+05   9.3010000e+04   1.0018900e+05   6.8656000e+04   7.5338000e+04   7.6189000e+04   1.0345200e+05   1.0410400e+05   9.8466000e+04   7.7459000e+04   6.7251000e+04   7.4517000e+04   9.8659000e+04   1.0630400e+05   9.5387000e+04   8.7994000e+04   6.9599000e+04   6.8867000e+04
   8.7262000e+04   8.3293000e+04   9.1257000e+04   8.8509000e+04   9.9762000e+04   8.5851000e+04   7.1578000e+04   7.7349000e+04   7.8190000e+04   7.4631000e+04   7.8676000e+04   8.1807000e+04   8.0929000e+04   7.5963000e+04   8.4551000e+04   9.2456000e+04   7.3006000e+04   8.4778000e+04   7.7858000e+04   1.0337100e+05   8.9819000e+04   8.1713000e+04   9.6023000e+04   9.8512000e+04   9.7801000e+04   8.6302000e+04   8.7286000e+04   0.0000000e+00   8.3071000e+04   8.9098000e+04   8.3675000e+04   1.0771800e+05   1.0060200e+05   8.8448000e+04   7.6831000e+04   8.3426000e+04   9.6373000e+04   1.0576400e+05   8.1724000e+04   7.3680000e+04   6.6000000e+04   8.2694000e+04   8.4154000e+04   8.2375000e+04   8.6329000e+04   8.9460000e+04   7.9443000e+04   7.9196000e+04   8.3749000e+04   8.2111000e+04   9.8198000e+04   8.5742000e+04   7.2160000e+04   7.2874000e+04   7.3686000e+04   8.7931000e+04   9.0011000e+04   9.0717000e+04   8.0099000e+04   7.4002000e+04   8.8749000e+04   1.0022200e+05   9.8798000e+04   8.7648000e+04   7.5712000e+04   7.6921000e+04   8.0645000e+04   9.4339000e+04   9.6850000e+04   8.2696000e+04   7.5559000e+04   8.7970000e+04   1.0457500e+05   8.2557000e+04   7.3830000e+04   8.1555000e+04   9.0405000e+04   7.7585000e+04   7.8555000e+04   9.4043000e+04   8.2647000e+04   7.4404000e+04   7.0269000e+04   8.4889000e+04   8.7682000e+04   8.7047000e+04   8.6488000e+04   9.6137000e+04   8.4575000e+04   7.9748000e+04
   1.9606000e+05   2.0109200e+05   1.9432500e+05   1.9220800e+05   2.1414900e+05   2.2683000e+05   2.0343200e+05   1.9015200e+05   1.8694200e+05   2.1859100e+05   2.2270000e+05   2.1112500e+05   1.9741300e+05   2.0454800e+05   2.1123400e+05   2.1448800e+05   1.9292800e+05   2.1149300e+05   2.2948100e+05   2.0438000e+05   2.0366200e+05   2.0345800e+05   1.9551300e+05   2.1376200e+05   2.0869700e+05   1.9004300e+05   1.9644800e+05   1.9852700e+05   0.0000000e+00   1.9218800e+05   1.8262500e+05   1.7071600e+05   1.8113700e+05   1.7868100e+05   1.9330400e+05   1.8218000e+05   1.8031700e+05   1.6644200e+05   1.7874100e+05   1.6196400e+05   1.7169800e+05   1.7741200e+05   1.7249900e+05   1.7769300e+05   1.5543500e+05   1.6154200e+05   1.5732500e+05   1.6236700e+05   1.6302400e+05   1.7247400e+05   1.5688700e+05   1.6998600e+05   1.6614200e+05   1.7423700e+05   1.7860600e+05   1.7021200e+05   1.7867000e+05   1.8505400e+05   1.9441000e+05   1.8733800e+05   1.8135100e+05   1.7312800e+05   1.6662000e+05   1.7299800e+05   1.7414100e+05   1.9423200e+05   1.7936900e+05   1.7540800e+05   1.7670000e+05   1.7851300e+05   1.6851400e+05   1.8042400e+05   1.8255900e+05   1.9557000e+05   1.9221800e+05   1.7362100e+05   1.7671900e+05   1.7652400e+05   1.6732100e+05   1.7178700e+05   1.7999600e+05   1.8346000e+05   1.8982300e+05   1.8498500e+05   1.8782500e+05   2.0721800e+05   1.9871400e+05   2.0544700e+05   2.0320500e+05   1.8530000e+05
   1.6777200e+05   1.5383600e+05   1.8304200e+05   1.6650100e+05   1.5068700e+05   1.7430700e+05   1.7724600e+05   1.7784100e+05   1.9079600e+05   1.9617200e+05   1.9110200e+05   1.9630800e+05   1.9262700e+05   2.0507500e+05   2.2409400e+05   2.0887900e+05   2.0398900e+05   1.9640800e+05   2.0669000e+05   2.0801700e+05   1.9873600e+05   2.0088600e+05   1.9029400e+05   1.9026700e+05   1.9587000e+05   1.9940700e+05   1.9133200e+05   1.8450700e+05   1.8330000e+05   0.0000000e+00   1.7856200e+05   1.7612400e+05   1.7485500e+05   1.7196800e+05   1.8644400e+05   1.8226200e+05   1.7828500e+05   1.6624800e+05   1.6357800e+05   1.6478400e+05   1.6496800e+05   1.6503700e+05   1.7154200e+05   1.6680300e+05   1.6330800e+05   1.7530400e+05   1.3897500e+05   1.5338900e+05   1.6489900e+05   1.5158100e+05   1.5519500e+05   1.6079600e+05   1.4165600e+05   1.4851300e+05   1.4833900e+05   1.5268100e+05   1.4854900e+05   1.5381300e+05   1.5377200e+05   1.6035700e+05   1.4909100e+05   1.5535900e+05   1.5935300e+05   1.5028600e+05   1.4293300e+05   1.4998400e+05   1.5477500e+05   1.5305600e+05   1.4319500e+05   1.4761200e+05   1.4290000e+05   1.4644400e+05   1.4453000e+05   1.5215300e+05   1.4753600e+05   1.4944400e+05   1.5314100e+05   1.5539300e+05   1.7114400e+05   1.4756700e+05   1.5857100e+05   1.5427800e+05   1.4640000e+05   1.4121500e+05   1.3751100e+05   1.5204600e+05   1.6024300e+05   1.5762700e+05   1.5508900e+05   1.7487700e+05
   2.0650100e+05   2.2413400e+05   2.0739900e+05   2.1665400e+05   2.2214500e+05   2.2718800e+05   2.1273400e+05   2.2065600e+05   2.3270700e+05   2.2167600e+05   2.1909000e+05   2.1264900e+05   1.9693600e+05   2.0148200e+05   2.1087000e+05   2.2720500e+05   2.2196700e+05   2.0970000e+05   2.2252500e+05   1.9905300e+05   2.2621100e+05   2.2023900e+05   2.2394300e+05   2.4013800e+05   2.0253700e+05   1.9991400e+05   2.2090700e+05   2.2856400e+05   2.2724100e+05   1.9773000e+05   0.0000000e+00   2.0525700e+05   2.1964400e+05   2.2595900e+05   2.1951200e+05   1.9730500e+05   2.1512600e+05   2.1395000e+05   2.2805000e+05   2.2757100e+05   2.1836900e+05   2.1892900e+05   2.0406300e+05   2.1586000e+05   2.2000000e+05   2.2126300e+05   2.0117400e+05   2.1311100e+05   1.9661500e+05   2.2782000e+05   2.0658800e+05   1.9191900e+05   2.0353300e+05   2.0125400e+05   1.9943600e+05   2.0272700e+05   2.0286600e+05   1.9321900e+05   1.9276700e+05   1.9297800e+05   2.0553000e+05   2.0739900e+05   2.0960000e+05   2.1077100e+05   2.0965600e+05   2.0210600e+05   2.1163900e+05   2.2555100e+05   1.9661700e+05   2.0456700e+05   1.9580400e+05   2.0168900e+05   2.1010900e+05   2.0525800e+05   2.2257800e+05   2.2285800e+05   2.0423500e+05   2.1399500e+05   2.1490300e+05   2.1106100e+05   2.2081200e+05   2.1379600e+05   2.1444100e+05   2.0558400e+05   2.1255600e+05   2.1561300e+05   2.2606500e+05   2.3490800e+05   2.0525800e+05   2.1254900e+05
   1.5496900e+05   1.4384600e+05   1.5774300e+05   1.4909000e+05   1.5558600e+05   1.5527800e+05   1.5616600e+05   1.4828900e+05   1.5859100e+05   1.4347300e+05   1.5998600e+05   1.7775200e+05   1.7367800e+05   1.6075400e+05   1.7345000e+05   1.5768800e+05   1.6172500e+05   1.6358100e+05   1.6804800e+05   1.7098200e+05   1.6868500e+05   1.6324400e+05   1.4999400e+05   1.3870600e+05   1.5210800e+05   1.5696400e+05   1.5515100e+05   1.5309800e+05   1.6106200e+05   1.4524700e+05   1.4268100e+05   0.0000000e+00   1.6663100e+05   1.6420200e+05   1.6628000e+05   1.7336700e+05   1.8589700e+05   1.6853800e+05   1.6824100e+05   1.8338600e+05   1.8559600e+05   1.7034200e+05   1.7393900e+05   1.6540900e+05   1.6904400e+05   1.7333200e+05   1.8072900e+05   1.7792400e+05   1.8844400e+05   1.8867800e+05   1.7690200e+05   1.6892100e+05   1.8348200e+05   1.9226200e+05   1.9776800e+05   1.6879000e+05   1.5861300e+05   1.5843100e+05   1.6557800e+05   1.8668500e+05   1.9784900e+05   1.8761400e+05   1.8344700e+05   1.7600400e+05   1.6801500e+05   1.6572300e+05   1.6158100e+05   1.8153000e+05   1.9006200e+05   1.7344500e+05   1.6324000e+05   1.6349400e+05   1.6529400e+05   1.7567200e+05   1.8693400e+05   1.8037300e+05   1.5986400e+05   1.5833500e+05   1.5947800e+05   1.5940300e+05   1.6994300e+05   1.8034000e+05   1.8114600e+05   1.8579300e+05   1.7106200e+05   1.6260500e+05   1.6375300e+05   1.7882800e+05   1.7381400e+05   1.6133000e+05
   2.6263800e+05   2.7145000e+05   2.7199700e+05   2.7371600e+05   2.8086100e+05   2.6627800e+05   2.6154800e+05   2.7218300e+05   2.7632000e+05   2.6672700e+05   2.5567600e+05   2.6876200e+05   2.6956600e+05   2.6574900e+05   2.8102300e+05   2.7083800e+05   2.5749200e+05   2.6580800e+05   2.5931100e+05   2.7716700e+05   2.5506200e+05   2.5412000e+05   2.7447200e+05   2.6243600e+05   2.7663400e+05   2.7625500e+05   2.7076200e+05   2.7147900e+05   2.7044200e+05   2.7906400e+05   2.8279300e+05   2.8259800e+05   0.0000000e+00   2.6159200e+05   2.8139200e+05   2.7790300e+05   2.7673000e+05   2.6721300e+05   2.5287700e+05   2.8483800e+05   2.6611900e+05   2.6190600e+05   2.7687800e+05   2.6869900e+05   2.6698700e+05   2.5948100e+05   2.7196800e+05   2.6078500e+05   2.5802500e+05   2.6692400e+05   2.7377300e+05   2.8523800e+05   2.7952800e+05   2.8217900e+05   2.7812800e+05   2.7868100e+05   2.7921000e+05   2.6048700e+05   2.6494200e+05   2.7275300e+05   2.6585100e+05   2.6803700e+05   2.7171000e+05   2.6018500e+05   2.5159000e+05   2.6999400e+05   2.6361500e+05   2.5240800e+05   2.4474900e+05   2.4568200e+05   2.6429200e+05   2.6079500e+05   2.3624900e+05   2.2203900e+05   2.5153900e+05   2.5717500e+05   2.5002800e+05   2.4890700e+05   2.5801600e+05   2.6423300e+05   2.5548600e+05   2.6084700e+05   2.6127500e+05   2.5067200e+05   2.6292900e+05   2.6307000e+05   2.5338300e+05   2.8541100e+05   2.7669500e+05   2.6630500e+05
   2.3169600e+05   2.5565500e+05   2.5757500e+05   2.6721200e+05   2.2377700e+05   2.2340200e+05   2.1677000e+05   2.4149000e+05   2.3242400e+05   2.2933900e+05   2.2533600e+05   2.1652000e+05   2.3305800e+05   2.3925400e+05   2.1812700e+05   2.2897900e+05   2.2384500e+05   2.2095200e+05   2.3020500e+05   2.3727500e+05   2.4045600e+05   2.2619700e+05   2.1761800e+05   2.1950800e+05   2.1513000e+05   2.3969200e+05   2.1861200e+05   2.2706000e+05   2.2099600e+05   2.4182200e+05   2.4859200e+05   2.3566100e+05   2.3514300e+05   0.0000000e+00   2.3909200e+05   2.3011800e+05   2.4629100e+05   2.4718200e+05   2.5498200e+05   2.4807300e+05   2.2666100e+05   2.2723100e+05   2.4260500e+05   2.3857500e+05   2.2981700e+05   2.4268300e+05   2.4677000e+05   2.3945300e+05   2.3836900e+05   2.3081200e+05   2.3778100e+05   2.4753300e+05   2.4652100e+05   2.1601400e+05   2.2277400e+05   2.5492500e+05   2.4984800e+05   2.6025500e+05   2.4112600e+05   2.2645700e+05   2.1206500e+05   2.0579600e+05   2.2513600e+05   2.4868900e+05   2.4904900e+05   2.3985900e+05   2.2429000e+05   2.2150900e+05   2.1191800e+05   2.2734400e+05   2.3361000e+05   2.3599800e+05   2.3258100e+05   2.3541100e+05   2.3702700e+05   2.1485600e+05   2.2473800e+05   2.1778000e+05   2.3292500e+05   2.4737700e+05   2.2795300e+05   2.5689200e+05   2.6348900e+05   2.6804600e+05   2.4930400e+05   2.4362700e+05   2.4321100e+05   2.5328400e+05   2.2353400e+05   2.2898700e+05
   5.7912000e+04   5.6270000e+04   6.8670000e+04   7.5467000e+04   6.4036000e+04   6.1927000e+04   5.8998000e+04   6.8264000e+04   6.1292000e+04   4.6814000e+04   4.4963000e+04   6.2958000e+04   6.5930000e+04   4.9564000e+04   6.4486000e+04   5.6213000e+04   5.3723000e+04   5.9120000e+04   6.5290000e+04   6.5464000e+04   4.7918000e+04   5.2874000e+04   6.3951000e+04   6.3276000e+04   6.1080000e+04   6.0511000e+04   7.2550000e+04   5.7952000e+04   5.9765000e+04   5.2610000e+04   5.1849000e+04   5.3408000e+04   7.4297000e+04   6.6074000e+04   0.0000000e+00   5.9584000e+04   4.8234000e+04   6.0629000e+04   6.4299000e+04   6.1381000e+04   5.3953000e+04   5.4047000e+04   4.8102000e+04   5.4773000e+04   5.7221000e+04   5.3647000e+04   5.6628000e+04   4.9599000e+04   6.3544000e+04   5.1796000e+04   5.6234000e+04   4.8673000e+04   5.3960000e+04   5.3517000e+04   6.3822000e+04   6.6626000e+04   5.8107000e+04   6.1672000e+04   5.8800000e+04   5.7928000e+04   5.6701000e+04   6.9368000e+04   6.3822000e+04   5.2426000e+04   6.3526000e+04   5.8489000e+04   6.5541000e+04   6.6936000e+04   5.5947000e+04   6.0848000e+04   5.8795000e+04   5.9331000e+04   6.7487000e+04   6.8195000e+04   6.8864000e+04   6.8426000e+04   7.0744000e+04   5.8580000e+04   6.5946000e+04   5.9206000e+04   6.3792000e+04   5.9212000e+04   5.9446000e+04   6.6524000e+04   7.2375000e+04   6.8560000e+04   5.7928000e+04   6.3509000e+04   6.6381000e+04   5.9050000e+04
   4.4087000e+04   5.3456000e+04   5.6037000e+04   4.4696000e+04   4.9517000e+04   5.5458000e+04   5.5991000e+04   5.1027000e+04   5.1556000e+04   5.2313000e+04   5.4105000e+04   5.2991000e+04   5.2214000e+04   4.8464000e+04   4.4783000e+04   4.6362000e+04   4.8754000e+04   4.8562000e+04   5.2465000e+04   5.9390000e+04   5.0461000e+04   4.6711000e+04   4.8538000e+04   5.0956000e+04   5.1405000e+04   4.8576000e+04   4.4229000e+04   4.6559000e+04   5.1686000e+04   5.0402000e+04   4.8902000e+04   4.3622000e+04   4.8475000e+04   4.5236000e+04   4.2315000e+04   0.0000000e+00   4.1406000e+04   4.7388000e+04   4.2306000e+04   4.5985000e+04   4.3864000e+04   5.4025000e+04   4.1922000e+04   4.7595000e+04   4.7413000e+04   5.2126000e+04   4.5807000e+04   4.9354000e+04   4.9510000e+04   4.5419000e+04   4.0005000e+04   4.5407000e+04   4.3395000e+04   4.5790000e+04   4.0863000e+04   3.9602000e+04   3.2346000e+04   4.3583000e+04   5.1606000e+04   4.1679000e+04   3.9057000e+04   3.9613000e+04   4.0953000e+04   4.8424000e+04   4.1870000e+04   4.3530000e+04   4.2498000e+04   3.9666000e+04   4.0939000e+04   4.8192000e+04   4.2745000e+04   4.7278000e+04   5.2654000e+04   4.6957000e+04   3.9768000e+04   3.9266000e+04   3.7963000e+04   4.1797000e+04   3.6509000e+04   3.2742000e+04   3.8565000e+04   3.7544000e+04   4.7986000e+04   4.7152000e+04   3.5808000e+04   4.2030000e+04   4.6858000e+04   4.7314000e+04   4.6644000e+04   3.9480000e+04
   1.2590900e+05   1.2228400e+05   1.1851000e+05   1.1185100e+05   1.2696500e+05   1.3105900e+05   1.1345400e+05   1.1239500e+05   1.1285300e+05   1.2615200e+05   1.1155000e+05   1.1807000e+05   1.2288900e+05   1.3397800e+05   1.2849000e+05   1.1970200e+05   1.0266600e+05   1.1937000e+05   1.1251300e+05   9.4900000e+04   1.0601200e+05   1.1768300e+05   1.1403200e+05   1.2860700e+05   1.1504700e+05   1.3097300e+05   1.1049100e+05   1.0870900e+05   1.1555900e+05   1.0011500e+05   8.9846000e+04   1.0180500e+05   1.1119100e+05   1.2462100e+05   1.1549000e+05   9.9219000e+04   0.0000000e+00   9.0501000e+04   1.0596900e+05   1.1723000e+05   1.1608600e+05   1.1933100e+05   1.0895000e+05   9.8007000e+04   1.0715800e+05   1.1409400e+05   1.1421400e+05   1.1255900e+05   1.1744200e+05   1.2801000e+05   1.2386600e+05   1.2902100e+05   1.2408500e+05   1.1150500e+05   1.0419900e+05   1.1243600e+05   1.0867900e+05   1.1299400e+05   1.1368400e+05   1.2123700e+05   1.1143200e+05   1.2353900e+05   1.1473000e+05   1.0394000e+05   1.0954600e+05   1.1500100e+05   1.2066200e+05   1.2025500e+05   1.1101500e+05   9.9364000e+04   1.0184900e+05   1.0410900e+05   1.2516000e+05   1.1559700e+05   1.1180000e+05   1.2249400e+05   1.0902300e+05   1.2133200e+05   9.5113000e+04   1.0931300e+05   1.2368400e+05   1.2749700e+05   1.0897200e+05   1.1438000e+05   1.0857300e+05   1.0330100e+05   1.1296800e+05   1.2207800e+05   1.0573700e+05   1.2911500e+05
   1.2360000e+05   1.2929400e+05   1.2220400e+05   1.1645800e+05   1.1353100e+05   1.1820700e+05   1.1616400e+05   1.1257300e+05   1.1623800e+05   1.1668300e+05   1.1461800e+05   1.3152200e+05   1.2881100e+05   1.0607600e+05   1.2038800e+05   1.2213100e+05   1.4770500e+05   1.3852400e+05   1.1139600e+05   1.0580600e+05   1.2580800e+05   1.2697000e+05   1.2100700e+05   9.9703000e+04   1.1605000e+05   1.4048900e+05   1.3383600e+05   1.2176000e+05   1.2085900e+05   1.2200200e+05   1.1258400e+05   1.3157900e+05   1.2788600e+05   1.2506800e+05   1.2497500e+05   1.2711300e+05   1.2888600e+05   0.0000000e+00   1.1260800e+05   1.1197500e+05   1.1347800e+05   1.1596800e+05   1.1835400e+05   1.1485700e+05   1.1688200e+05   1.2306300e+05   1.1475900e+05   1.1142300e+05   1.0774800e+05   1.2749000e+05   1.3807500e+05   1.4268600e+05   1.3362700e+05   1.2367300e+05   1.2600800e+05   1.3846500e+05   1.4630600e+05   1.3928400e+05   1.3841500e+05   1.3314400e+05   1.2787800e+05   1.3138900e+05   1.2824400e+05   1.2756000e+05   1.4003600e+05   1.4211300e+05   1.3389000e+05   1.2777400e+05   1.2210600e+05   1.3454900e+05   1.3853200e+05   1.3353300e+05   1.2915100e+05   1.2604400e+05   1.3029300e+05   1.3128300e+05   1.2214900e+05   1.0967600e+05   1.2484200e+05   1.3041200e+05   1.2810800e+05   1.2722200e+05   1.1753000e+05   1.2145600e+05   1.2535000e+05   1.2405500e+05   1.1529100e+05   1.3103300e+05   1.2294200e+05   1.1676900e+05
   1.3670000e+05   1.1869700e+05   1.2645500e+05   1.3389800e+05   1.4446000e+05   1.5538800e+05   1.3400800e+05   1.2081300e+05   1.2373800e+05   1.2778900e+05   1.2657300e+05   1.3069300e+05   1.3503500e+05   1.4585800e+05   1.4077200e+05   1.4408500e+05   1.2335200e+05   1.2224500e+05   1.2493600e+05   1.3488300e+05   1.4691600e+05   1.4618200e+05   1.3985700e+05   1.4980500e+05   1.3729300e+05   1.4743500e+05   1.3534600e+05   1.3315100e+05   1.3632800e+05   1.3586400e+05   1.4669600e+05   1.3802800e+05   1.4572700e+05   1.3387600e+05   1.4309800e+05   1.3286900e+05   1.1448900e+05   1.0872200e+05   0.0000000e+00   1.1883300e+05   1.1224700e+05   1.2151400e+05   1.2705100e+05   1.2619300e+05   1.2722800e+05   1.1742900e+05   1.0384200e+05   1.1288900e+05   1.2600400e+05   1.2370700e+05   1.1822400e+05   1.1411200e+05   1.2480100e+05   1.4599200e+05   1.3684600e+05   1.2603300e+05   1.1938000e+05   1.0673000e+05   1.0633300e+05   1.1824600e+05   1.1872000e+05   1.3231200e+05   1.2132400e+05   1.2113000e+05   1.1767700e+05   1.0417900e+05   1.2642500e+05   1.2995800e+05   1.3646800e+05   1.4473800e+05   1.2815600e+05   1.2467100e+05   1.1392100e+05   1.3541200e+05   1.3814200e+05   1.3976800e+05   1.4340900e+05   1.2812300e+05   1.2876500e+05   1.2799900e+05   1.3266900e+05   1.3373600e+05   1.3934300e+05   1.3094200e+05   1.2237500e+05   1.2514400e+05   1.3680700e+05   1.3492200e+05   1.4124900e+05   1.3431700e+05
   1.2794100e+05   1.4510900e+05   1.4459300e+05   1.5767000e+05   1.3581000e+05   1.4136300e+05   1.3734900e+05   1.4225000e+05   1.4103900e+05   1.3150600e+05   1.2685900e+05   1.4146300e+05   1.3490300e+05   1.3592300e+05   1.2003900e+05   1.3481600e+05   1.3010900e+05   1.2865900e+05   1.3267300e+05   1.2872400e+05   1.3553700e+05   1.1788800e+05   1.0954700e+05   1.3091600e+05   1.1977700e+05   1.1263900e+05   1.2544500e+05   1.3719100e+05   1.2946200e+05   1.4044600e+05   1.2625300e+05   1.3206300e+05   1.1592000e+05   1.2997900e+05   1.2118800e+05   1.1908200e+05   1.3877000e+05   1.2239400e+05   1.4133800e+05   0.0000000e+00   1.4203700e+05   1.3220200e+05   1.3147600e+05   1.3761500e+05   1.2168700e+05   1.2909500e+05   1.3847100e+05   1.4217100e+05   1.3926900e+05   1.5778100e+05   1.5185400e+05   1.5119600e+05   1.2852000e+05   1.5127000e+05   1.4803000e+05   1.4397400e+05   1.4220200e+05   1.6142900e+05   1.5418800e+05   1.4210200e+05   1.4287500e+05   1.4851700e+05   1.3333700e+05   1.2676800e+05   1.4498900e+05   1.5580800e+05   1.5500100e+05   1.3904100e+05   1.3445900e+05   1.3072100e+05   1.4293300e+05   1.4763800e+05   1.4135800e+05   1.6431500e+05   1.5724000e+05   1.4481100e+05   1.3125000e+05   1.2791500e+05   1.3566500e+05   1.2447700e+05   1.3634300e+05   1.4912100e+05   1.4894100e+05   1.4525300e+05   1.3462200e+05   1.4335800e+05   1.2489400e+05   1.2562400e+05   1.3693700e+05   1.3198100e+05
   4.1204000e+04   3.4734000e+04   3.2696000e+04   3.8955000e+04   3.4521000e+04   3.5488000e+04   3.3117000e+04   2.8263000e+04   2.6046000e+04   3.4181000e+04   3.5737000e+04   3.6518000e+04   3.1956000e+04   2.6248000e+04   3.3991000e+04   2.9765000e+04   3.2276000e+04   3.3812000e+04   3.8994000e+04   3.9723000e+04   3.8102000e+04   4.4181000e+04   2.6181000e+04   3.7570000e+04   4.1012000e+04   3.6806000e+04   3.5389000e+04   3.5168000e+04   4.1421000e+04   3.3951000e+04   3.7532000e+04   3.6439000e+04   3.2321000e+04   2.9794000e+04   2.9854000e+04   3.5585000e+04   3.3735000e+04   3.1326000e+04   3.0792000e+04   3.0950000e+04   0.0000000e+00   3.9813000e+04   3.5356000e+04   3.8424000e+04   4.4624000e+04   3.8416000e+04   3.2341000e+04   3.0861000e+04   2.9893000e+04   3.5047000e+04   3.6099000e+04   4.3223000e+04   3.9091000e+04   4.0030000e+04   3.8231000e+04   3.6963000e+04   5.5221000e+04   4.3214000e+04   4.4844000e+04   4.3759000e+04   4.9204000e+04   4.3484000e+04   4.4791000e+04   4.0741000e+04   3.4268000e+04   3.9820000e+04   4.6166000e+04   4.3943000e+04   4.6421000e+04   4.9285000e+04   5.9660000e+04   4.3784000e+04   3.8906000e+04   4.3098000e+04   4.5109000e+04   4.9158000e+04   5.7665000e+04   4.9550000e+04   4.5527000e+04   4.5890000e+04   3.4313000e+04   3.9201000e+04   3.4406000e+04   3.9208000e+04   4.5425000e+04   3.7978000e+04   3.3144000e+04   3.6162000e+04   3.5805000e+04   3.9193000e+04
   3.4257000e+04   4.2827000e+04   5.1952000e+04   4.5903000e+04   3.5954000e+04   3.9335000e+04   3.1669000e+04   2.7503000e+04   2.7587000e+04   3.3149000e+04   3.7941000e+04   3.7602000e+04   3.5032000e+04   3.8311000e+04   3.5992000e+04   3.4075000e+04   3.0017000e+04   2.3186000e+04   3.2266000e+04   2.6670000e+04   4.0484000e+04   4.0217000e+04   3.9953000e+04   4.3609000e+04   4.0500000e+04   3.8531000e+04   3.3925000e+04   3.4877000e+04   4.8498000e+04   5.0998000e+04   4.8303000e+04   4.8561000e+04   5.4379000e+04   4.4200000e+04   4.7484000e+04   4.2864000e+04   4.1825000e+04   4.4827000e+04   4.4890000e+04   4.1325000e+04   4.4705000e+04   0.0000000e+00   3.8186000e+04   4.2407000e+04   5.4871000e+04   4.9451000e+04   4.4575000e+04   4.7284000e+04   4.8679000e+04   5.6073000e+04   4.6671000e+04   4.4646000e+04   5.3324000e+04   4.6283000e+04   4.8643000e+04   4.0268000e+04   5.0637000e+04   5.7635000e+04   6.2652000e+04   5.2979000e+04   5.0393000e+04   4.4875000e+04   6.6189000e+04   5.9364000e+04   4.6984000e+04   3.9163000e+04   3.8610000e+04   3.7487000e+04   5.0367000e+04   4.6673000e+04   3.9526000e+04   3.9336000e+04   3.9004000e+04   3.2657000e+04   4.2445000e+04   4.2370000e+04   4.2290000e+04   3.8131000e+04   4.7408000e+04   4.5416000e+04   3.7079000e+04   3.7405000e+04   3.8320000e+04   3.8411000e+04   4.0622000e+04   4.1763000e+04   3.5601000e+04   3.3785000e+04   4.2125000e+04   3.4460000e+04
   2.4375300e+05   2.4256000e+05   2.3100300e+05   2.3346200e+05   2.4987900e+05   2.2283500e+05   2.3787700e+05   2.4945400e+05   2.7569700e+05   2.7236800e+05   2.7366100e+05   2.5987700e+05   2.4994800e+05   2.3285500e+05   2.3564700e+05   2.2820800e+05   2.3004400e+05   2.3778700e+05   2.6997700e+05   2.5895200e+05   2.5141700e+05   2.5853200e+05   2.5354000e+05   2.5740500e+05   2.5345100e+05   2.4303300e+05   2.4318200e+05   2.5819700e+05   2.3797600e+05   2.3957600e+05   2.3624900e+05   2.8144200e+05   2.5260200e+05   2.3982600e+05   2.2947500e+05   2.4040700e+05   2.5173100e+05   2.5467300e+05   2.5148500e+05   2.3292700e+05   2.5330900e+05   2.6417600e+05   0.0000000e+00   2.5985000e+05   2.6127500e+05   2.5650000e+05   2.5346600e+05   2.4114400e+05   2.6203600e+05   2.4640400e+05   2.3498500e+05   2.2892000e+05   2.5055200e+05   2.5580800e+05   2.1897400e+05   2.2485500e+05   2.3635700e+05   2.3781300e+05   2.3255700e+05   2.5025500e+05   2.7326200e+05   2.5619500e+05   2.5435000e+05   2.4277200e+05   2.4161900e+05   2.4721500e+05   2.3210400e+05   2.3008600e+05   2.1867300e+05   2.3770700e+05   2.3423000e+05   2.4059900e+05   2.4700800e+05   2.4417100e+05   2.5231800e+05   2.5831700e+05   2.4376100e+05   2.5919600e+05   2.7158700e+05   2.3353300e+05   2.3047100e+05   2.2011100e+05   2.2440600e+05   2.3217400e+05   2.1954300e+05   2.4844000e+05   2.5020700e+05   2.6210000e+05   2.7472100e+05   2.6069400e+05
   2.5145500e+05   2.5883900e+05   2.7192300e+05   2.6618900e+05   2.5448500e+05   2.7818900e+05   2.6210300e+05   2.6955000e+05   2.7841200e+05   2.6831600e+05   2.4882100e+05   2.5573900e+05   2.6700100e+05   2.9373500e+05   2.6435800e+05   2.5826700e+05   2.6712300e+05   2.9163700e+05   2.8014200e+05   2.8125500e+05   2.6162500e+05   2.6728000e+05   2.6446100e+05   2.7938500e+05   2.8819600e+05   2.8585900e+05   2.7195300e+05   2.7743900e+05   2.7297200e+05   2.7275300e+05   2.9514200e+05   3.1168000e+05   2.7269400e+05   2.6946100e+05   2.7454400e+05   2.8132700e+05   2.7074900e+05   2.9496700e+05   2.8947200e+05   3.0225300e+05   3.0301400e+05   2.8324700e+05   2.8495100e+05   0.0000000e+00   2.7215200e+05   3.1164000e+05   3.0689400e+05   3.1315000e+05   2.9535100e+05   2.5500000e+05   2.9582000e+05   3.0037400e+05   2.7570400e+05   2.8252500e+05   2.8785100e+05   2.9522300e+05   2.8672700e+05   2.8135200e+05   2.9305800e+05   3.0794900e+05   2.8193300e+05   2.9463200e+05   2.8858500e+05   2.8400200e+05   2.7474900e+05   2.9825600e+05   2.9397100e+05   3.0223700e+05   3.0113800e+05   2.8085000e+05   2.9819900e+05   3.1160600e+05   2.8218500e+05   2.9601200e+05   3.0046600e+05   2.9674700e+05   2.7672800e+05   2.8847000e+05   2.9098800e+05   2.7584700e+05   2.8157300e+05   2.8873800e+05   2.6296400e+05   2.6197400e+05   2.7542200e+05   2.6760900e+05   2.7704800e+05   2.9244200e+05   2.8523600e+05   2.8790300e+05
   2.2357600e+05   2.2096500e+05   2.2092900e+05   2.3073300e+05   2.1800500e+05   2.1359300e+05   1.9972900e+05   1.9760500e+05   2.0491600e+05   2.2613200e+05   2.1197600e+05   2.0245900e+05   2.0314700e+05   2.0298300e+05   2.1737400e+05   2.0978900e+05   2.2828900e+05   2.3386800e+05   2.2235800e+05   2.1588300e+05   2.0858000e+05   2.0132600e+05   2.3450000e+05   2.3401500e+05   2.3932400e+05   2.2139400e+05   2.1964200e+05   2.2176400e+05   2.3065700e+05   2.2266800e+05   2.2222600e+05   2.3876200e+05   2.4386600e+05   2.2616700e+05   2.1379200e+05   2.0677800e+05   2.0844400e+05   1.9945000e+05   2.1865000e+05   1.9678900e+05   2.0058400e+05   1.9990400e+05   2.1029800e+05   2.2369500e+05   0.0000000e+00   2.2211600e+05   2.0702600e+05   2.1818000e+05   2.2372500e+05   2.2231700e+05   2.2495400e+05   2.1378200e+05   2.2662400e+05   2.1946900e+05   2.1608000e+05   2.0035500e+05   2.1308700e+05   2.1259600e+05   2.0580200e+05   1.9106900e+05   1.9401300e+05   2.2126100e+05   2.2396300e+05   2.1986600e+05   1.9730900e+05   2.1381800e+05   2.0557800e+05   1.9062600e+05   1.9324700e+05   1.9174700e+05   1.9537300e+05   2.0662600e+05   2.1185800e+05   2.0907800e+05   2.2552400e+05   2.0222000e+05   1.8610100e+05   1.9910700e+05   1.9905600e+05   2.1290800e+05   2.1473100e+05   2.1119200e+05   2.0879100e+05   2.0283300e+05   2.1244800e+05   2.0864500e+05   2.2600400e+05   2.1968400e+05   2.2600700e+05   2.1867700e+05
   2.3166200e+05   2.2537900e+05   2.4302700e+05   2.3288700e+05   2.2640100e+05   2.3221300e+05   2.3062500e+05   2.3443400e+05   2.4524200e+05   2.4139400e+05   2.3316600e+05   2.3660200e+05   2.5254600e+05   2.4295100e+05   2.6536600e+05   2.4190100e+05   2.4629500e+05   2.5131600e+05   2.3788300e+05   2.5444600e+05   2.3625400e+05   2.5244700e+05   2.4533400e+05   2.2181400e+05   2.3309100e+05   2.4972300e+05   2.4439200e+05   2.5518300e+05   2.3231200e+05   2.3843200e+05   2.4791300e+05   2.4384500e+05   2.5174700e+05   2.6330100e+05   2.5401600e+05   2.4391100e+05   2.4343200e+05   2.4006800e+05   2.3993200e+05   2.5914700e+05   2.6038400e+05   2.4889600e+05   2.6579000e+05   2.6689800e+05   2.4572800e+05   0.0000000e+00   2.4597000e+05   2.5224300e+05   2.6036700e+05   2.5380400e+05   2.3097400e+05   2.5670100e+05   2.3349000e+05   2.6616500e+05   2.5664900e+05   2.6187500e+05   2.4935800e+05   2.3946300e+05   2.3800000e+05   2.3631500e+05   2.6470000e+05   2.3755000e+05   2.4759700e+05   2.5028000e+05   2.5565500e+05   2.4847200e+05   2.3909500e+05   2.3614000e+05   2.5001400e+05   2.2885800e+05   2.3593400e+05   2.4972000e+05   2.2916000e+05   2.3409100e+05   2.5873100e+05   2.3888900e+05   2.3236600e+05   2.4014400e+05   2.4624100e+05   2.3497600e+05   2.4689900e+05   2.2602800e+05   2.3444900e+05   2.5102800e+05   2.4786800e+05   2.4313300e+05   2.2588600e+05   2.3974500e+05   2.2180200e+05   2.2518300e+05
   1.9840400e+05   1.9043900e+05   1.9707200e+05   1.9793300e+05   2.3010400e+05   1.9734900e+05   1.8547500e+05   1.8706700e+05   1.9410200e+05   1.8092900e+05   1.8175600e+05   1.9041500e+05   1.9729100e+05   1.9661100e+05   2.0308700e+05   2.0682200e+05   2.0485200e+05   2.0058200e+05   2.0866100e+05   2.0583400e+05   2.0779000e+05   1.9633200e+05   1.8872400e+05   1.8664900e+05   2.0910400e+05   2.1332000e+05   1.9912200e+05   1.9415000e+05   1.9295400e+05   1.9966300e+05   1.9919300e+05   1.8260900e+05   1.9897500e+05   2.0385100e+05   2.0189500e+05   2.0997100e+05   1.9681300e+05   1.8840300e+05   1.9665200e+05   2.0082200e+05   2.0733000e+05   1.9729400e+05   2.0257500e+05   2.1449900e+05   2.0519800e+05   2.0906500e+05   0.0000000e+00   2.0274000e+05   2.1590400e+05   2.0641500e+05   2.0735500e+05   2.1932300e+05   2.1240900e+05   1.9074500e+05   2.0665500e+05   2.0750100e+05   2.0946000e+05   2.1102700e+05   2.0456600e+05   2.1375600e+05   2.1504400e+05   1.9791100e+05   1.9723200e+05   1.9859000e+05   1.9664100e+05   1.8910700e+05   1.8544400e+05   2.0725800e+05   2.1482000e+05   2.0350000e+05   2.1297500e+05   1.9890700e+05   1.8532800e+05   1.9413000e+05   1.9272500e+05   1.9993600e+05   1.9880000e+05   2.1194300e+05   2.3614400e+05   2.1605600e+05   2.1483200e+05   2.0293200e+05   1.9096200e+05   2.1176100e+05   2.0216800e+05   1.8807200e+05   1.9939800e+05   1.8568800e+05   2.0151800e+05   2.0361000e+05
   2.3900100e+05   2.1842800e+05   2.4372300e+05   2.3056300e+05   2.2176500e+05   2.2422600e+05   2.3396800e+05   2.5435200e+05   2.4830200e+05   2.4728400e+05   2.4314400e+05   2.4691900e+05   2.3595500e+05   2.0975900e+05   2.2641100e+05   2.1589700e+05   2.1311300e+05   2.3808600e+05   2.2614100e+05   2.5480700e+05   2.3201800e+05   2.5276600e+05   2.5414300e+05   2.4034500e+05   2.5033900e+05   2.1549200e+05   2.0707000e+05   2.0266500e+05   2.1602000e+05   2.4401300e+05   2.7990500e+05   2.6089500e+05   2.5284200e+05   2.3894200e+05   2.1791500e+05   2.3664800e+05   2.4551200e+05   2.2799900e+05   2.5435800e+05   2.6526300e+05   2.5273100e+05   2.2953400e+05   2.3907100e+05   2.5364700e+05   2.2201000e+05   2.4365500e+05   2.2695500e+05   0.0000000e+00   2.3430400e+05   2.4550700e+05   2.7050400e+05   2.7511900e+05   2.5538100e+05   2.4740900e+05   2.3121700e+05   2.2421700e+05   2.3630300e+05   2.5368800e+05   2.4024900e+05   2.4781200e+05   2.2459600e+05   2.3182200e+05   2.1592000e+05   2.2887400e+05   2.5040500e+05   2.3674800e+05   2.3593700e+05   2.5351400e+05   2.5643500e+05   2.5402100e+05   2.3990900e+05   2.2519900e+05   2.2076300e+05   2.3150700e+05   2.2626700e+05   2.5371300e+05   2.6078700e+05   2.4302400e+05   2.6626700e+05   2.3784300e+05   2.0419000e+05   2.4549100e+05   2.2320100e+05   2.4409500e+05   2.3277900e+05   2.3410400e+05   2.6352100e+05   2.1488900e+05   2.2652300e+05   2.2239400e+05
   1.8096700e+05   1.8429900e+05   1.7949100e+05   1.8875800e+05   1.9242800e+05   1.8834500e+05   1.6886000e+05   1.8477600e+05   1.9020700e+05   1.9925600e+05   1.9770900e+05   1.9877300e+05   2.1527000e+05   1.9481400e+05   2.0221400e+05   1.6434700e+05   1.7881400e+05   2.2281700e+05   2.0678900e+05   1.9278400e+05   1.9259800e+05   1.6790100e+05   1.7345400e+05   1.7316900e+05   1.8793300e+05   1.9746300e+05   2.0032900e+05   1.9598600e+05   1.8138000e+05   2.1557800e+05   2.2275100e+05   1.8411900e+05   1.9643200e+05   2.1228100e+05   2.0219800e+05   1.7646200e+05   1.9115800e+05   2.1022400e+05   2.0657800e+05   1.9158400e+05   2.0442500e+05   1.9862600e+05   2.0000500e+05   2.0712300e+05   2.1045900e+05   1.9291000e+05   1.8417500e+05   1.8731400e+05   0.0000000e+00   1.9913200e+05   2.0199700e+05   1.8374400e+05   2.0773200e+05   2.0418000e+05   1.8059100e+05   1.9769800e+05   2.0071500e+05   2.0360000e+05   1.9234100e+05   2.0087600e+05   1.8248900e+05   1.9381800e+05   1.6634500e+05   2.0098800e+05   1.9919900e+05   2.0657300e+05   1.7743500e+05   1.8017600e+05   1.7449300e+05   1.9992300e+05   2.0507900e+05   2.0267200e+05   1.7419600e+05   2.1395000e+05   1.8953100e+05   1.8660800e+05   1.8057100e+05   1.9963700e+05   2.0184000e+05   2.1112200e+05   1.6618200e+05   1.7354000e+05   1.8518900e+05   2.1036800e+05   2.0017300e+05   1.7187500e+05   1.6812200e+05   1.9024300e+05   1.8563300e+05   1.9595100e+05
   2.2578500e+05   2.2132700e+05   2.1592900e+05   2.1148400e+05   2.3142600e+05   2.0698400e+05   1.9331800e+05   2.1059800e+05   2.0674600e+05   2.2696300e+05   2.3072900e+05   2.0327600e+05   2.0746400e+05   2.1275900e+05   2.2133000e+05   1.9116900e+05   2.2710800e+05   2.2878800e+05   2.2671600e+05   2.0835700e+05   2.2112600e+05   2.1330800e+05   2.1173800e+05   2.1972400e+05   2.2399800e+05   2.1810200e+05   2.2335000e+05   2.2688600e+05   2.2332100e+05   2.1829300e+05   2.0466900e+05   1.9928700e+05   2.1192600e+05   2.0417400e+05   1.9584900e+05   1.9230000e+05   1.9358500e+05   1.9410700e+05   2.1439400e+05   2.0035600e+05   1.9033200e+05   1.8389500e+05   1.9550000e+05   1.9928600e+05   2.0990600e+05   1.8742400e+05   1.8548000e+05   2.0092400e+05   1.8606000e+05   0.0000000e+00   1.9931100e+05   1.9014900e+05   1.9962600e+05   1.9605600e+05   1.9399100e+05   2.0043800e+05   2.0076700e+05   2.0022600e+05   1.9148100e+05   2.1976300e+05   2.0676700e+05   1.8051500e+05   1.9420100e+05   1.9840900e+05   1.7207300e+05   1.8112500e+05   1.9394300e+05   2.2232400e+05   2.0996100e+05   1.9595900e+05   1.8580500e+05   1.9547300e+05   2.0678400e+05   2.1389800e+05   2.0387000e+05   2.2429300e+05   2.1312400e+05   2.0178500e+05   2.1253000e+05   2.0077400e+05   2.0005900e+05   1.8657500e+05   2.0390500e+05   2.3513900e+05   2.1317400e+05   1.9884200e+05   1.9953000e+05   2.1537500e+05   2.2428100e+05   2.3200800e+05
   3.1670800e+05   3.2904000e+05   3.2790200e+05   3.0193300e+05   3.1033500e+05   2.9505100e+05   2.9341800e+05   3.2238100e+05   3.0917800e+05   3.1770100e+05   3.0087100e+05   2.8104000e+05   3.1626200e+05   2.8594000e+05   3.1245400e+05   2.9363200e+05   3.0551600e+05   3.1036200e+05   2.9679000e+05   3.0171100e+05   3.1609400e+05   3.2465300e+05   2.9812900e+05   3.3530300e+05   3.1423600e+05   2.9299800e+05   2.9540400e+05   3.1295200e+05   3.0009800e+05   3.1854600e+05   3.2616000e+05   3.3612000e+05   3.3117600e+05   3.2376100e+05   3.2480500e+05   3.0903800e+05   3.0543800e+05   3.0766000e+05   3.3166600e+05   3.2294300e+05   3.3888000e+05   3.3115600e+05   3.2757900e+05   3.1443600e+05   3.0908900e+05   3.1108200e+05   3.2483100e+05   3.1247700e+05   3.1572600e+05   3.1323300e+05   0.0000000e+00   3.2306000e+05   3.0289900e+05   3.1414100e+05   3.3418800e+05   3.1293700e+05   3.2678900e+05   3.0523200e+05   3.0170200e+05   3.1546900e+05   3.2321100e+05   3.1872600e+05   3.3527200e+05   3.2038800e+05   3.1516200e+05   3.3862000e+05   3.3998700e+05   3.3712000e+05   3.3098000e+05   3.1355600e+05   3.2489100e+05   3.4080500e+05   3.1619800e+05   3.2079400e+05   3.2813500e+05   3.4362700e+05   3.3343900e+05   3.7061600e+05   3.2881400e+05   3.2732600e+05   3.1179100e+05   3.3072800e+05   3.0153100e+05   3.1625800e+05   3.1419000e+05   2.9355000e+05   3.1418200e+05   3.2901300e+05   3.3137200e+05   3.1753200e+05
   2.0100700e+05   1.9694900e+05   1.9224200e+05   1.9170100e+05   1.4736800e+05   1.6486500e+05   2.0246700e+05   1.8227900e+05   1.8677100e+05   1.7928100e+05   1.6666000e+05   1.5939300e+05   1.9407100e+05   1.8465500e+05   1.7567500e+05   1.6439300e+05   1.6898900e+05   1.7673700e+05   2.0030400e+05   1.9483900e+05   1.7220000e+05   1.7739700e+05   1.7994500e+05   1.8350400e+05   1.8922100e+05   2.0839100e+05   1.6857000e+05   1.9265800e+05   1.9270800e+05   1.7866700e+05   1.6313000e+05   1.7876000e+05   1.9222100e+05   1.8012900e+05   1.5809200e+05   1.9210000e+05   1.9718700e+05   1.9902400e+05   1.9593400e+05   1.8886200e+05   1.5937800e+05   1.9361700e+05   1.9733900e+05   1.7229600e+05   1.8147500e+05   1.8489200e+05   1.9016500e+05   2.0555600e+05   1.8935400e+05   1.9897800e+05   1.8493800e+05   0.0000000e+00   1.8533400e+05   1.7602000e+05   1.8985400e+05   1.8504400e+05   1.8981100e+05   1.9821900e+05   2.0971200e+05   2.0080800e+05   1.9893200e+05   2.0155100e+05   1.7677200e+05   1.8210200e+05   1.9668700e+05   1.9207600e+05   1.7805200e+05   1.9263800e+05   1.7537200e+05   1.8208900e+05   1.9767700e+05   1.8260800e+05   1.7285300e+05   1.6479900e+05   1.6720500e+05   1.6587300e+05   1.8597000e+05   1.8048100e+05   1.9075000e+05   1.9988400e+05   1.9314700e+05   1.7256200e+05   1.7635200e+05   1.7583300e+05   1.7831000e+05   1.7623600e+05   1.8527500e+05   2.0214100e+05   1.8771200e+05   2.0229800e+05
   8.7112000e+04   9.1395000e+04   8.9461000e+04   8.6722000e+04   9.4936000e+04   8.4012000e+04   9.7240000e+04   8.9589000e+04   7.9888000e+04   7.4140000e+04   9.0584000e+04   8.5568000e+04   9.1750000e+04   9.2704000e+04   1.0190300e+05   9.0911000e+04   8.6859000e+04   8.5618000e+04   8.3198000e+04   8.6883000e+04   9.4372000e+04   8.8486000e+04   8.9300000e+04   8.9276000e+04   9.2781000e+04   7.9892000e+04   8.3301000e+04   8.7436000e+04   9.2354000e+04   8.6221000e+04   9.0792000e+04   8.8278000e+04   8.1325000e+04   9.2003000e+04   9.5426000e+04   9.2862000e+04   1.0342500e+05   9.6542000e+04   9.0489000e+04   8.6189000e+04   8.3861000e+04   9.1275000e+04   1.0534000e+05   9.7535000e+04   1.0715000e+05   9.8298000e+04   9.7237000e+04   9.9484000e+04   1.0000500e+05   1.0349000e+05   1.0068600e+05   9.7868000e+04   0.0000000e+00   8.6850000e+04   1.0509700e+05   9.5283000e+04   9.4884000e+04   1.0074200e+05   9.8002000e+04   8.8486000e+04   9.3896000e+04   1.0381700e+05   9.2774000e+04   9.1421000e+04   9.6705000e+04   8.6117000e+04   1.0485200e+05   1.0381500e+05   9.1834000e+04   9.7388000e+04   1.0061500e+05   8.5825000e+04   9.0729000e+04   1.0024300e+05   8.6579000e+04   9.4270000e+04   9.7817000e+04   8.4063000e+04   9.2467000e+04   8.7187000e+04   1.0073400e+05   9.9631000e+04   9.9806000e+04   8.3718000e+04   8.0662000e+04   8.6875000e+04   7.5175000e+04   9.0986000e+04   9.3994000e+04   8.3284000e+04
   1.1500500e+05   1.0696500e+05   9.3079000e+04   8.6045000e+04   7.7064000e+04   9.1492000e+04   9.8852000e+04   1.2259600e+05   1.1300900e+05   1.0164600e+05   1.0429300e+05   9.4219000e+04   1.0021200e+05   1.0019700e+05   1.0407700e+05   9.6652000e+04   9.7134000e+04   9.6574000e+04   8.9472000e+04   8.5907000e+04   9.6462000e+04   8.8092000e+04   8.7524000e+04   9.1979000e+04   9.0542000e+04   1.1395900e+05   8.6489000e+04   7.7028000e+04   8.6961000e+04   8.6552000e+04   8.5429000e+04   9.4355000e+04   9.2718000e+04   9.0630000e+04   9.7714000e+04   9.0926000e+04   9.3508000e+04   1.0979300e+05   9.5714000e+04   8.5578000e+04   9.1141000e+04   8.0129000e+04   7.9936000e+04   9.5559000e+04   8.6282000e+04   9.6064000e+04   9.7007000e+04   9.7398000e+04   8.2107000e+04   8.7210000e+04   9.8716000e+04   8.5818000e+04   9.1278000e+04   0.0000000e+00   9.2886000e+04   1.1662300e+05   9.9937000e+04   9.1044000e+04   7.8455000e+04   7.5326000e+04   8.6549000e+04   1.0024900e+05   9.1358000e+04   9.2669000e+04   1.0036700e+05   9.0058000e+04   8.3684000e+04   1.0459600e+05   9.8122000e+04   9.9562000e+04   9.3557000e+04   9.9452000e+04   9.7313000e+04   1.1079400e+05   8.6773000e+04   8.8328000e+04   9.2380000e+04   9.1187000e+04   9.3393000e+04   1.0100900e+05   9.9303000e+04   1.0073500e+05   1.0168400e+05   1.0488500e+05   8.5511000e+04   8.5160000e+04   9.7939000e+04   1.1389500e+05   9.7483000e+04   1.0041400e+05
   2.3943800e+05   2.3866800e+05   2.5057300e+05   2.3723000e+05   2.5435300e+05   2.7884000e+05   2.6848600e+05   2.5215200e+05   2.2832800e+05   2.6496500e+05   2.5342600e+05   2.3941200e+05   2.4731200e+05   2.7277200e+05   2.4161400e+05   2.3915400e+05   2.5634400e+05   2.4813400e+05   2.2136600e+05   2.2595900e+05   2.4263500e+05   2.4497500e+05   2.2057900e+05   2.3126100e+05   2.4436100e+05   2.4652800e+05   2.4567800e+05   2.4095300e+05   2.5360500e+05   2.6026000e+05   2.4991800e+05   2.5239200e+05   2.5808200e+05   2.4022500e+05   2.3591800e+05   2.3215100e+05   2.6694200e+05   2.6579600e+05   2.5675100e+05   2.5794100e+05   2.4333400e+05   2.4080200e+05   2.4129300e+05   2.4745400e+05   2.5777800e+05   2.3092200e+05   2.4499000e+05   2.6288500e+05   2.6096400e+05   2.2684500e+05   2.4577200e+05   2.2758200e+05   2.4482100e+05   2.4712900e+05   0.0000000e+00   2.5159800e+05   2.5401200e+05   2.5087700e+05   2.5448200e+05   2.3419100e+05   2.3115500e+05   2.4555100e+05   2.0900200e+05   2.3590700e+05   2.5297400e+05   2.4673800e+05   2.4217000e+05   2.3532300e+05   2.5751100e+05   2.4824000e+05   2.4063900e+05   2.5347400e+05   2.5249700e+05   2.5293700e+05   2.4717500e+05   2.3509000e+05   2.4614600e+05   2.2947900e+05   2.4357300e+05   2.4188200e+05   2.4548000e+05   2.2784500e+05   2.4622800e+05   2.5078800e+05   2.3134200e+05   2.7000500e+05   2.4987100e+05   2.2505100e+05   2.3891200e+05   2.2425400e+05
   2.7466400e+05   2.8505100e+05   2.6873600e+05   2.6152700e+05   2.3650400e+05   2.2800000e+05   2.3266800e+05   2.5490900e+05   2.5788700e+05   2.5970300e+05   2.6199600e+05   2.9748100e+05   2.9588500e+05   2.6410500e+05   2.5789400e+05   2.6756800e+05   2.7334800e+05   2.6305500e+05   2.6846600e+05   2.8189300e+05   2.6510600e+05   2.7802400e+05   2.7063200e+05   2.7227200e+05   2.7801100e+05   2.7520900e+05   2.4669700e+05   2.6912000e+05   2.8423000e+05   2.8308600e+05   2.8679500e+05   2.9334800e+05   2.7433300e+05   2.4787400e+05   2.5402100e+05   2.7665200e+05   2.9116700e+05   2.8227600e+05   2.7779500e+05   2.7246600e+05   2.8549800e+05   2.8147700e+05   2.9456200e+05   2.7709000e+05   2.7178100e+05   2.7075300e+05   2.7886700e+05   2.6606300e+05   2.7993000e+05   2.8005900e+05   2.8339100e+05   2.5682100e+05   2.5740500e+05   2.5952000e+05   3.1100300e+05   0.0000000e+00   3.0556100e+05   2.6551500e+05   2.6007000e+05   2.4651000e+05   2.6341700e+05   2.5680500e+05   2.6908600e+05   2.8474000e+05   2.6768200e+05   2.7478200e+05   2.6406700e+05   2.6771900e+05   2.4795000e+05   2.5873200e+05   2.6130300e+05   2.5714200e+05   2.5873400e+05   2.5313600e+05   2.5459100e+05   2.6180300e+05   2.4872600e+05   2.5978200e+05   2.6961600e+05   2.6308300e+05   2.5723900e+05   2.4243600e+05   2.5686300e+05   2.7657000e+05   2.6716400e+05   2.7182600e+05   2.6882100e+05   2.7033900e+05   2.5270500e+05   2.7767100e+05
   3.3356900e+05   3.5276100e+05   3.4507100e+05   3.3854700e+05   3.3314800e+05   3.3480300e+05   3.3035100e+05   3.3971300e+05   3.2965600e+05   3.4854600e+05   3.4712700e+05   3.4576500e+05   3.4933900e+05   3.4962500e+05   3.5194100e+05   3.5810000e+05   3.3613700e+05   3.5345400e+05   3.5070800e+05   3.4566600e+05   3.4834300e+05   3.6973800e+05   3.7648500e+05   3.5806600e+05   3.6354500e+05   3.4624200e+05   3.6888500e+05   3.5434100e+05   3.3764300e+05   3.5832600e+05   3.5651000e+05   3.3702400e+05   3.2823800e+05   3.4582600e+05   3.5907600e+05   3.5796900e+05   3.4524600e+05   3.4588200e+05   3.3477600e+05   3.3412500e+05   3.2489000e+05   3.1865300e+05   3.1307700e+05   3.2558000e+05   3.1893600e+05   3.1720500e+05   3.3034800e+05   3.4459700e+05   3.1747300e+05   3.0595100e+05   3.1509000e+05   3.3189300e+05   3.0620600e+05   3.3307600e+05   3.3332300e+05   3.2522700e+05   0.0000000e+00   3.2296200e+05   3.1922800e+05   3.0991800e+05   3.1317800e+05   3.0220700e+05   3.0714700e+05   3.1709400e+05   3.1852000e+05   3.1080300e+05   3.3412000e+05   3.4321600e+05   3.3087400e+05   3.3528800e+05   3.4864800e+05   3.3547400e+05   3.3033900e+05   3.4021000e+05   3.3885800e+05   3.2785800e+05   3.3878900e+05   3.2437400e+05   3.2272800e+05   3.4117300e+05   3.4740300e+05   3.3099100e+05   3.1280500e+05   3.2514200e+05   3.1782700e+05   3.2369600e+05   3.2480900e+05   3.3631000e+05   3.5411500e+05   3.3397500e+05
   4.4230400e+05   4.1514600e+05   4.2330700e+05   4.1432500e+05   4.0547700e+05   4.0788300e+05   4.5724900e+05   4.5348700e+05   4.3917300e+05   4.5239300e+05   4.4842200e+05   4.1878000e+05   4.3137200e+05   4.2145700e+05   4.4001400e+05   4.2384700e+05   4.3628800e+05   4.5416400e+05   4.2485700e+05   4.6186500e+05   4.5893000e+05   4.8937100e+05   4.4551100e+05   4.2240400e+05   4.3395800e+05   4.1371700e+05   4.2713100e+05   4.5259900e+05   4.5569200e+05   4.3978800e+05   4.3034600e+05   4.4162500e+05   4.2635300e+05   4.0040300e+05   4.0870600e+05   4.2603700e+05   4.0060100e+05   4.0532200e+05   4.1578100e+05   4.3328800e+05   4.3881000e+05   4.3428700e+05   4.3895200e+05   4.2664900e+05   4.1676000e+05   4.2584400e+05   4.0766900e+05   3.8242800e+05   3.8446400e+05   3.9871000e+05   3.9863200e+05   3.9435700e+05   4.1645300e+05   4.0250700e+05   3.8902200e+05   3.7768200e+05   3.9612900e+05   0.0000000e+00   4.0877100e+05   4.0786800e+05   4.2277200e+05   4.0429000e+05   3.9862700e+05   3.8658600e+05   3.8691300e+05   3.8448200e+05   3.9595400e+05   3.7385400e+05   3.9183300e+05   4.1937200e+05   4.1156400e+05   3.9566600e+05   3.8959900e+05   4.3499300e+05   4.3186000e+05   4.2027100e+05   4.2725300e+05   4.1064000e+05   4.1777600e+05   4.1865500e+05   4.1962000e+05   3.8868200e+05   4.0580500e+05   4.0909100e+05   4.0986100e+05   4.3418200e+05   4.4314600e+05   4.1668100e+05   4.3827700e+05   4.2057000e+05
   2.6312200e+05   2.5466900e+05   2.4169500e+05   2.2361400e+05   2.3631400e+05   2.5747000e+05   2.4437000e+05   2.1473200e+05   2.2917300e+05   2.2693900e+05   2.7421700e+05   2.5798500e+05   2.4018800e+05   2.4055000e+05   2.3043600e+05   2.4889300e+05   2.4449100e+05   2.3868400e+05   2.5157000e+05   2.3201300e+05   2.2550100e+05   2.5776800e+05   2.6243700e+05   2.4256900e+05   2.1651200e+05   2.3209500e+05   2.3742900e+05   2.6545700e+05   2.4328200e+05   2.3610600e+05   2.4434400e+05   2.5910300e+05   2.6061700e+05   2.6579400e+05   2.6319300e+05   2.5697200e+05   2.5791300e+05   2.5273400e+05   2.4959800e+05   2.8332900e+05   2.6305500e+05   2.3762100e+05   2.7651500e+05   2.4081400e+05   2.5137300e+05   2.3825800e+05   2.6154300e+05   2.4849100e+05   2.3484100e+05   2.4197600e+05   2.3128800e+05   2.4521600e+05   2.5061700e+05   2.1537100e+05   2.5596100e+05   2.2755700e+05   2.4191700e+05   2.3091900e+05   0.0000000e+00   2.4651500e+05   2.5804200e+05   2.5396000e+05   2.4497200e+05   2.0244700e+05   2.2792600e+05   2.3081700e+05   2.4423300e+05   2.3478700e+05   2.4413300e+05   2.4252100e+05   2.4071800e+05   2.4018000e+05   2.5345100e+05   2.4767400e+05   2.5927000e+05   2.5901500e+05   2.5379400e+05   2.3399200e+05   2.2754900e+05   2.4316900e+05   2.5264000e+05   2.5028500e+05   2.7190900e+05   2.6215500e+05   2.3414200e+05   2.4459200e+05   2.3986700e+05   2.1702600e+05   2.3976100e+05   2.6656700e+05
   2.1539100e+05   2.2503200e+05   2.0974100e+05   2.0138700e+05   2.0764200e+05   2.2244900e+05   2.3014400e+05   2.0836200e+05   2.2675300e+05   2.3113100e+05   2.0768300e+05   1.9796300e+05   2.0226100e+05   2.0837400e+05   2.2330100e+05   2.1897000e+05   2.2839800e+05   2.2204500e+05   2.0472600e+05   2.1827200e+05   2.1839100e+05   2.1657300e+05   2.2465200e+05   2.3145500e+05   2.2542200e+05   2.3459200e+05   2.2568500e+05   2.2580800e+05   2.2427400e+05   2.2119400e+05   2.3527100e+05   2.3580000e+05   2.3159000e+05   2.3090700e+05   2.2235500e+05   2.2069200e+05   2.5003600e+05   2.4162000e+05   2.3882000e+05   2.1593800e+05   2.2746300e+05   2.2167300e+05   2.2896100e+05   2.5031600e+05   2.3425500e+05   2.3137300e+05   2.4930800e+05   2.4526100e+05   2.2921800e+05   2.3423000e+05   2.3309000e+05   2.4579600e+05   2.3267700e+05   2.4241200e+05   2.5788900e+05   2.6350400e+05   2.3102400e+05   2.3784200e+05   2.4689900e+05   0.0000000e+00   2.2903200e+05   2.4809800e+05   2.3566800e+05   2.3787700e+05   2.5034100e+05   2.5314000e+05   2.4875500e+05   2.4442200e+05   2.2372400e+05   2.3982600e+05   2.5046400e+05   2.3840400e+05   2.4648700e+05   2.2837300e+05   2.3311200e+05   2.3568300e+05   2.2982600e+05   2.3121400e+05   2.3609400e+05   2.3678400e+05   2.4354600e+05   2.3418600e+05   2.5540400e+05   2.3251600e+05   2.1883200e+05   2.4144200e+05   2.2986900e+05   2.1428500e+05   2.0580300e+05   2.1177700e+05
   2.7660300e+05   2.7749100e+05   2.7457700e+05   2.9212500e+05   2.9693900e+05   3.0656000e+05   3.0297000e+05   2.8152100e+05   2.9026800e+05   2.9864200e+05   2.9007400e+05   2.8100800e+05   2.5996200e+05   2.9376700e+05   2.8606800e+05   2.9038700e+05   2.9263000e+05   3.0309500e+05   3.2913400e+05   2.9512600e+05   2.9367700e+05   2.9066800e+05   2.9803600e+05   3.0492600e+05   2.7613000e+05   2.8198700e+05   2.8824500e+05   2.9675800e+05   3.1008500e+05   3.0207600e+05   2.9872300e+05   2.9554000e+05   3.1426000e+05   3.1620300e+05   2.9820600e+05   2.9348000e+05   2.8655600e+05   2.9738200e+05   3.0248200e+05   2.8736900e+05   2.9757600e+05   2.8982900e+05   2.9951100e+05   2.8702200e+05   2.9254000e+05   2.9313600e+05   2.9419600e+05   2.9261500e+05   2.9574800e+05   2.9319300e+05   2.7300800e+05   3.0256500e+05   3.1025400e+05   2.8540000e+05   2.9301000e+05   2.8976900e+05   2.8922300e+05   2.7799400e+05   2.8996500e+05   2.6339100e+05   0.0000000e+00   2.6014000e+05   2.6643000e+05   2.9175700e+05   2.9462400e+05   2.9442600e+05   3.0759300e+05   2.9413900e+05   2.8310400e+05   2.8373500e+05   2.7691800e+05   2.8239000e+05   2.8552500e+05   2.9300200e+05   3.0479800e+05   2.8776200e+05   3.1386900e+05   2.9980400e+05   3.1121300e+05   3.0711400e+05   2.9324100e+05   3.0546400e+05   2.8612200e+05   2.9791500e+05   2.6287800e+05   2.9457000e+05   3.1536100e+05   2.9953800e+05   2.8789000e+05   3.0126000e+05
   2.0737400e+05   2.1564600e+05   2.4045100e+05   2.3469900e+05   2.1373200e+05   2.2055100e+05   2.1410500e+05   2.1727300e+05   2.1583100e+05   2.2747900e+05   2.3876000e+05   2.3197400e+05   2.3835800e+05   2.2236400e+05   2.3163600e+05   2.0102200e+05   2.1755000e+05   2.1178200e+05   2.2477800e+05   2.2545000e+05   2.2840600e+05   2.2759000e+05   2.1875400e+05   2.1773600e+05   2.2531500e+05   2.1106000e+05   2.2064600e+05   2.0253600e+05   2.0165200e+05   2.1118700e+05   2.0794400e+05   2.0795200e+05   2.0890100e+05   2.0733200e+05   2.2434500e+05   1.9094100e+05   2.1363200e+05   1.9721800e+05   2.0435700e+05   1.9038600e+05   1.9973000e+05   1.8217700e+05   1.8470400e+05   1.8697300e+05   2.1232300e+05   2.0065000e+05   1.8646300e+05   1.9797700e+05   1.9334300e+05   2.0296800e+05   2.0803400e+05   2.0408500e+05   2.1665700e+05   2.2653900e+05   2.1853300e+05   1.9936500e+05   1.9978500e+05   2.0810400e+05   2.1113200e+05   2.2205700e+05   2.2221100e+05   0.0000000e+00   2.0757900e+05   2.2393200e+05   2.3027500e+05   2.1668500e+05   2.1358200e+05   2.2952800e+05   2.3523900e+05   2.1819600e+05   1.9853500e+05   2.1373300e+05   2.2424800e+05   2.1129500e+05   2.1255000e+05   2.1235300e+05   2.2424500e+05   2.2067500e+05   2.3008800e+05   2.0628000e+05   2.3304100e+05   2.1999600e+05   2.3173000e+05   2.1406700e+05   2.1883400e+05   2.3348600e+05   2.1889200e+05   2.2272100e+05   2.1151700e+05   2.1676000e+05
   1.0590600e+05   1.0680500e+05   1.1230900e+05   1.1101100e+05   1.1177500e+05   1.0813700e+05   1.0850000e+05   1.0421200e+05   1.0612700e+05   1.0597900e+05   1.0791400e+05   1.0588300e+05   1.0162900e+05   1.0758200e+05   9.7965000e+04   1.0443500e+05   1.0267600e+05   1.0685900e+05   1.0862700e+05   1.0937400e+05   1.1931800e+05   1.1070400e+05   1.0481900e+05   1.0093800e+05   1.0435700e+05   9.8882000e+04   1.0242500e+05   1.1101600e+05   1.0887400e+05   1.1163200e+05   1.1438300e+05   1.1269100e+05   1.0732700e+05   1.0787600e+05   1.0983200e+05   9.4916000e+04   1.0075700e+05   1.0546200e+05   1.0030100e+05   1.0294800e+05   1.0522200e+05   1.1357300e+05   1.1019600e+05   9.4336000e+04   1.0878700e+05   1.0894700e+05   1.0480900e+05   1.1139800e+05   1.1220700e+05   1.1929600e+05   1.1468600e+05   1.1060300e+05   1.1107500e+05   1.0866500e+05   1.0955500e+05   1.0843600e+05   1.0760900e+05   1.0387500e+05   1.0645300e+05   9.9475000e+04   9.7716000e+04   1.0009400e+05   0.0000000e+00   9.3527000e+04   1.0424800e+05   9.8345000e+04   9.9019000e+04   1.0463600e+05   1.1361600e+05   1.0114700e+05   1.0144400e+05   9.8779000e+04   1.0436100e+05   1.0049400e+05   9.8275000e+04   1.0176500e+05   9.9649000e+04   9.9565000e+04   1.0200900e+05   9.3336000e+04   9.9159000e+04   1.0502100e+05   1.1050300e+05   9.7336000e+04   9.8142000e+04   9.5436000e+04   9.1552000e+04   9.8923000e+04   9.3559000e+04   1.0230100e+05
   2.2920900e+05   2.1624100e+05   2.0893800e+05   2.0758100e+05   2.0208800e+05   2.2976400e+05   2.2591600e+05   2.1925200e+05   2.0070200e+05   1.9631400e+05   2.1928200e+05   2.3524300e+05   2.2540200e+05   2.1225500e+05   2.3576900e+05   2.3221300e+05   1.9904700e+05   2.0184600e+05   1.9557000e+05   1.9496000e+05   2.0502500e+05   2.0521700e+05   2.0815800e+05   2.0412800e+05   2.1557300e+05   2.2033800e+05   2.2204200e+05   2.1355000e+05   2.1212000e+05   1.9869500e+05   2.0494200e+05   1.9695300e+05   2.0796200e+05   2.0714600e+05   2.1396500e+05   2.0241200e+05   2.2577200e+05   2.1354700e+05   2.1352500e+05   2.1648300e+05   2.0720200e+05   1.9831500e+05   2.0853000e+05   2.0686700e+05   2.0129200e+05   2.1815300e+05   2.2396100e+05   2.2352100e+05   2.2536200e+05   2.0689900e+05   2.0680200e+05   2.0135400e+05   1.9799200e+05   2.0620400e+05   1.9951200e+05   1.8293700e+05   1.9216900e+05   2.1378100e+05   2.1760400e+05   2.0121800e+05   2.2018300e+05   2.0892300e+05   2.1019600e+05   0.0000000e+00   2.2006000e+05   2.1010700e+05   2.0508000e+05   2.1040800e+05   2.1414300e+05   2.1741500e+05   2.1190600e+05   2.0822700e+05   2.3588600e+05   2.2008400e+05   2.1728200e+05   2.2221800e+05   2.2052400e+05   2.0998900e+05   2.1176800e+05   2.2038400e+05   2.1194900e+05   2.1772400e+05   2.0811900e+05   2.1961800e+05   2.1055100e+05   2.2603900e+05   2.2057000e+05   2.2078000e+05   2.2309800e+05   2.2838400e+05
   1.4945500e+05   1.5902500e+05   1.4449500e+05   1.5685200e+05   1.5996900e+05   1.7441000e+05   1.7243200e+05   1.5662400e+05   1.5923800e+05   1.5421100e+05   1.4147400e+05   1.5203000e+05   1.5258300e+05   1.5774700e+05   1.4871600e+05   1.5816900e+05   1.5163000e+05   1.6253200e+05   1.4658000e+05   1.4425100e+05   1.5057100e+05   1.5029200e+05   1.5105400e+05   1.4332000e+05   1.5185200e+05   1.3914600e+05   1.4229200e+05   1.2710100e+05   1.2807400e+05   1.2832500e+05   1.1498900e+05   1.2777500e+05   1.3479800e+05   1.3318100e+05   1.2682100e+05   1.3248700e+05   1.2784100e+05   1.3930000e+05   1.3426600e+05   1.3906700e+05   1.3599700e+05   1.3059800e+05   1.3550500e+05   1.5533100e+05   1.4450300e+05   1.6294300e+05   1.4305700e+05   1.5873200e+05   1.6524400e+05   1.4504300e+05   1.3895600e+05   1.3793300e+05   1.5103300e+05   1.4450800e+05   1.3438000e+05   1.4016900e+05   1.3802200e+05   1.4515500e+05   1.4673000e+05   1.4731000e+05   1.4244100e+05   1.2758100e+05   1.3826400e+05   1.3473500e+05   0.0000000e+00   1.4920800e+05   1.6272500e+05   1.6648300e+05   1.6246400e+05   1.4966800e+05   1.4148500e+05   1.5190600e+05   1.6694800e+05   1.6466300e+05   1.6537600e+05   1.7043900e+05   1.8240500e+05   1.6028300e+05   1.4672000e+05   1.5439600e+05   1.5811700e+05   1.4451800e+05   1.4414000e+05   1.5275100e+05   1.6157200e+05   1.8078500e+05   1.8031600e+05   1.7080200e+05   1.5637700e+05   1.5570200e+05
   2.5401900e+05   2.5057200e+05   2.3304200e+05   2.3879000e+05   2.5353800e+05   2.4840500e+05   2.1940900e+05   2.1927000e+05   2.2817900e+05   2.6071200e+05   2.3102500e+05   2.1043000e+05   2.2705400e+05   2.4554700e+05   2.5374000e+05   2.4120900e+05   2.5167900e+05   2.2210400e+05   2.1431500e+05   2.2251100e+05   2.3294700e+05   2.2854300e+05   2.5681100e+05   2.3416300e+05   2.3733100e+05   2.3540400e+05   2.2532100e+05   2.3533100e+05   2.4167300e+05   2.4647700e+05   2.4675000e+05   2.4745600e+05   2.3053100e+05   2.3519100e+05   2.5409100e+05   2.5101900e+05   2.3309000e+05   2.2211300e+05   2.2023000e+05   2.3248700e+05   2.3074900e+05   2.1032000e+05   1.9797900e+05   2.1801400e+05   2.3710100e+05   2.3901000e+05   2.4569700e+05   2.3046200e+05   2.3472400e+05   2.2060900e+05   2.2054300e+05   2.4310000e+05   2.4712300e+05   2.5271900e+05   2.3047900e+05   2.3729700e+05   2.4069300e+05   2.3783700e+05   2.5612000e+05   2.6869200e+05   2.6132400e+05   2.2770900e+05   2.3518700e+05   2.5750900e+05   2.5979300e+05   0.0000000e+00   2.5714900e+05   2.2929200e+05   2.4689400e+05   2.6510700e+05   2.5961900e+05   2.5551600e+05   2.5093300e+05   2.4374800e+05   2.6037800e+05   2.5676700e+05   2.4300600e+05   2.2642300e+05   2.4215700e+05   2.5240900e+05   2.3332000e+05   2.4281200e+05   2.5114100e+05   2.5629200e+05   2.2906100e+05   2.1456200e+05   2.1357600e+05   2.0699700e+05   2.2412800e+05   2.3540900e+05
   4.7686900e+05   5.0033500e+05   4.9071600e+05   4.7510100e+05   4.5283700e+05   4.4667900e+05   4.6437800e+05   4.8295000e+05   5.1097200e+05   4.7107900e+05   4.4901300e+05   4.3972800e+05   4.6514400e+05   4.9951100e+05   5.0597700e+05   4.5789700e+05   4.4671300e+05   4.5401400e+05   4.6353200e+05   4.8098600e+05   4.8299000e+05   4.7710400e+05   4.4075700e+05   4.5775200e+05   4.6175700e+05   4.7373000e+05   4.5265800e+05   4.4895400e+05   4.8650600e+05   4.6401800e+05   4.3805100e+05   4.6862700e+05   4.9736100e+05   5.1975800e+05   4.7305400e+05   4.8921200e+05   4.8139100e+05   4.8276400e+05   4.7869400e+05   4.9758900e+05   5.0697500e+05   4.8148800e+05   4.9537700e+05   4.9227100e+05   4.8130900e+05   4.5838300e+05   4.6437100e+05   4.5051000e+05   4.7351300e+05   4.6913400e+05   4.8075600e+05   4.7947900e+05   4.5388900e+05   4.4591500e+05   4.8403800e+05   5.1199500e+05   4.9409400e+05   4.8140000e+05   4.7458300e+05   4.6903700e+05   4.5772300e+05   4.6141100e+05   4.8207800e+05   5.2351400e+05   4.9032900e+05   4.7116700e+05   0.0000000e+00   4.7797000e+05   4.7129200e+05   4.7160300e+05   4.6675700e+05   4.9290800e+05   4.9031900e+05   4.7500400e+05   4.9417900e+05   4.6744500e+05   4.6336700e+05   4.6869500e+05   4.5922800e+05   4.5259200e+05   4.4639800e+05   4.6035800e+05   4.4685200e+05   4.6129700e+05   4.7293700e+05   4.5567300e+05   4.2673500e+05   4.5478700e+05   4.4746300e+05   4.5138800e+05
   4.7811400e+05   4.9701700e+05   4.4903900e+05   4.6599100e+05   5.0246600e+05   4.8086500e+05   5.1857200e+05   4.9742100e+05   4.8405800e+05   4.7862100e+05   4.8264200e+05   4.9063500e+05   4.8251800e+05   5.1101100e+05   5.0630600e+05   4.8416900e+05   4.7007500e+05   4.8812400e+05   5.2123000e+05   5.1627400e+05   5.0511300e+05   4.9142300e+05   4.6272600e+05   4.7905500e+05   5.1107200e+05   5.1405700e+05   4.9427800e+05   4.9378100e+05   4.8070300e+05   5.2943300e+05   4.8266400e+05   4.9588000e+05   5.1045400e+05   5.0544000e+05   5.0747600e+05   4.7111500e+05   4.7632700e+05   4.8785900e+05   5.1021700e+05   4.9626300e+05   4.8792800e+05   4.8955200e+05   4.8096300e+05   4.9985300e+05   5.2913800e+05   5.5169100e+05   4.8213200e+05   4.8405800e+05   4.9770400e+05   4.7768500e+05   4.9833600e+05   5.3185900e+05   5.2119000e+05   5.3654700e+05   5.1136200e+05   4.9308100e+05   4.7863800e+05   5.2039500e+05   5.6012300e+05   5.2591900e+05   4.8981400e+05   5.2066700e+05   4.8629500e+05   4.7706700e+05   5.1409400e+05   5.2379100e+05   5.0700500e+05   0.0000000e+00   4.9180900e+05   5.1925400e+05   4.9812300e+05   5.0971200e+05   4.9299700e+05   4.7615000e+05   4.8601500e+05   4.8161400e+05   5.0265400e+05   4.7912800e+05   4.9619100e+05   4.9237600e+05   4.7836600e+05   4.7148100e+05   4.8671200e+05   4.7677400e+05   4.7832000e+05   4.8689700e+05   4.9478900e+05   4.8204900e+05   4.7481800e+05   4.9304400e+05
   1.5919700e+05   1.5387700e+05   1.5586600e+05   1.5729100e+05   1.6283200e+05   1.4526700e+05   1.7761700e+05   1.5378000e+05   1.6059400e+05   1.5817400e+05   1.6366800e+05   1.5451700e+05   1.6725800e+05   1.6535700e+05   1.7805400e+05   1.8433000e+05   1.7770400e+05   1.6808300e+05   1.9021300e+05   1.8723100e+05   1.8028700e+05   1.9137600e+05   1.7949800e+05   1.7600400e+05   1.8606800e+05   1.8028900e+05   1.8814200e+05   1.8926100e+05   1.8322400e+05   1.6456200e+05   1.6996300e+05   1.7759700e+05   1.7978700e+05   1.6287900e+05   1.6035700e+05   1.6723400e+05   1.6045300e+05   1.6073400e+05   1.5049800e+05   1.6542500e+05   1.6445500e+05   1.4299900e+05   1.3870900e+05   1.6468300e+05   1.4917500e+05   1.5347800e+05   1.6322900e+05   1.4770300e+05   1.4696600e+05   1.4183500e+05   1.5759400e+05   1.4657500e+05   1.5669200e+05   1.3917000e+05   1.4518200e+05   1.4482500e+05   1.5310400e+05   1.5674900e+05   1.8043800e+05   1.5306300e+05   1.5682700e+05   1.4616100e+05   1.5476500e+05   1.5087100e+05   1.6980700e+05   1.7566200e+05   1.4359700e+05   1.5887800e+05   0.0000000e+00   1.4594000e+05   1.5453200e+05   1.6624500e+05   1.5084900e+05   1.5634600e+05   1.4956900e+05   1.4129600e+05   1.5835800e+05   1.3630200e+05   1.3132200e+05   1.3072100e+05   1.4612400e+05   1.2930900e+05   1.2237300e+05   1.5293800e+05   1.4838700e+05   1.3757100e+05   1.5244200e+05   1.3565800e+05   1.4115100e+05   1.4690200e+05
   1.2216400e+05   1.2019700e+05   1.1863000e+05   9.9396000e+04   1.0841700e+05   1.1000800e+05   1.0882700e+05   9.7258000e+04   9.8610000e+04   9.5482000e+04   9.8872000e+04   8.7655000e+04   9.7789000e+04   1.0085000e+05   8.6366000e+04   1.0291300e+05   1.0453100e+05   1.1307900e+05   1.1460900e+05   1.2299200e+05   1.0974100e+05   1.3179300e+05   1.2858500e+05   1.0291800e+05   9.2914000e+04   1.1733500e+05   1.0404800e+05   9.8539000e+04   9.8308000e+04   1.0839300e+05   1.0566300e+05   1.0292200e+05   1.1526200e+05   1.2286700e+05   9.5298000e+04   1.0506300e+05   1.1343600e+05   1.1377900e+05   1.0412800e+05   1.1668600e+05   1.2242200e+05   1.1971700e+05   1.2154900e+05   1.2558800e+05   1.1687800e+05   1.4004700e+05   1.4526900e+05   1.2946000e+05   1.3686500e+05   1.1169000e+05   1.1893000e+05   1.0916700e+05   9.7751000e+04   1.0086500e+05   9.5727000e+04   9.6944000e+04   9.5109000e+04   9.9737000e+04   1.0330600e+05   1.0528600e+05   9.5740000e+04   8.3423000e+04   8.8557000e+04   1.0393000e+05   1.0620500e+05   1.1541700e+05   9.5741000e+04   1.1098900e+05   1.0065100e+05   0.0000000e+00   1.0882200e+05   1.0354100e+05   1.1139400e+05   1.1040300e+05   9.5272000e+04   9.0156000e+04   1.0425300e+05   9.7943000e+04   9.5663000e+04   1.1771100e+05   1.0859100e+05   1.1141500e+05   1.1196200e+05   1.2652500e+05   1.3256400e+05   1.3101500e+05   1.2249400e+05   1.2166800e+05   1.1142500e+05   1.4117700e+05
   1.1266600e+05   1.1439900e+05   1.0304200e+05   1.1445300e+05   9.7646000e+04   1.1019700e+05   1.1097900e+05   1.2509300e+05   1.1225900e+05   1.1163600e+05   1.1324600e+05   1.0531500e+05   1.1212100e+05   1.0940100e+05   1.1932900e+05   1.0926000e+05   9.3495000e+04   1.0562300e+05   9.5226000e+04   9.7673000e+04   9.8565000e+04   9.7363000e+04   9.0280000e+04   1.0158200e+05   9.9535000e+04   9.7695000e+04   9.7035000e+04   1.0236000e+05   9.3775000e+04   1.0757400e+05   1.0874200e+05   9.9019000e+04   1.0921700e+05   1.1147100e+05   1.0086600e+05   1.0637200e+05   9.3616000e+04   1.0583900e+05   1.0263100e+05   1.0862000e+05   8.6099000e+04   9.7747000e+04   1.0578400e+05   9.3275000e+04   9.4634000e+04   1.0607300e+05   9.6411000e+04   1.0524300e+05   1.1570600e+05   8.9794000e+04   1.0937200e+05   1.0445200e+05   9.5020000e+04   9.7812000e+04   9.7287000e+04   9.8267000e+04   1.0053300e+05   1.0086500e+05   9.9488000e+04   9.1595000e+04   9.3280000e+04   1.0001000e+05   9.2796000e+04   9.4895000e+04   1.0378200e+05   1.0330300e+05   1.0562400e+05   8.8874000e+04   1.1854800e+05   1.0014100e+05   0.0000000e+00   8.6122000e+04   9.5564000e+04   1.0123800e+05   9.0382000e+04   8.5659000e+04   9.7540000e+04   1.0839700e+05   9.1964000e+04   1.0027900e+05   9.5136000e+04   1.0546100e+05   9.2690000e+04   9.6530000e+04   9.8996000e+04   9.0542000e+04   1.0989000e+05   1.0411100e+05   1.0039300e+05   9.7881000e+04
   9.7150000e+04   8.6715000e+04   1.0154500e+05   1.0611700e+05   1.0594000e+05   1.0255500e+05   1.0011400e+05   1.0221500e+05   1.0764700e+05   9.6894000e+04   1.1651200e+05   1.1647700e+05   9.9761000e+04   9.3842000e+04   9.3393000e+04   1.0969600e+05   1.3416000e+05   1.1135500e+05   9.5656000e+04   8.9124000e+04   1.0102900e+05   9.1786000e+04   1.0193800e+05   1.0262700e+05   8.7228000e+04   8.3214000e+04   7.8913000e+04   8.3954000e+04   9.2532000e+04   9.6931000e+04   9.6778000e+04   9.3930000e+04   9.7812000e+04   9.4785000e+04   1.0588300e+05   9.7264000e+04   8.9168000e+04   9.9080000e+04   9.2263000e+04   9.4759000e+04   9.0239000e+04   9.0174000e+04   9.8849000e+04   1.0161600e+05   9.8622000e+04   1.0497100e+05   9.2284000e+04   1.0653900e+05   1.0503900e+05   1.0669300e+05   1.1505400e+05   1.0910400e+05   9.6198000e+04   9.7338000e+04   9.6310000e+04   1.0765600e+05   1.1093500e+05   1.1119600e+05   9.0400000e+04   9.4014000e+04   8.6850000e+04   9.0715000e+04   1.0681800e+05   1.0157000e+05   8.8323000e+04   7.8680000e+04   8.8886000e+04   9.9890000e+04   9.4044000e+04   8.5136000e+04   9.1788000e+04   0.0000000e+00   8.7650000e+04   1.0091200e+05   9.4672000e+04   8.4719000e+04   8.8043000e+04   9.2705000e+04   9.3334000e+04   9.3075000e+04   9.8595000e+04   9.3989000e+04   9.4247000e+04   9.5821000e+04   1.0717700e+05   9.7188000e+04   1.1160100e+05   1.0493300e+05   9.5830000e+04   9.6630000e+04
   1.6338000e+05   1.4801900e+05   1.5690700e+05   1.7893200e+05   1.5532300e+05   1.5643700e+05   1.7874200e+05   1.6387600e+05   1.7648000e+05   1.6722500e+05   1.5897100e+05   1.6294500e+05   1.8294300e+05   1.6585700e+05   1.6947200e+05   1.6118600e+05   1.7821300e+05   1.7632400e+05   1.5694200e+05   1.6552400e+05   1.7071500e+05   1.8642400e+05   1.6561400e+05   1.4218900e+05   1.6231400e+05   1.6788000e+05   1.6407200e+05   1.5209200e+05   1.6466500e+05   1.4474600e+05   1.6455600e+05   1.5099700e+05   1.3605400e+05   1.6021500e+05   1.5785700e+05   1.3499200e+05   1.4772700e+05   1.5088700e+05   1.4325700e+05   1.5060900e+05   1.4081700e+05   1.4489600e+05   1.4086400e+05   1.4301400e+05   1.4700100e+05   1.4053300e+05   1.4045500e+05   1.4500300e+05   1.4412700e+05   1.5442000e+05   1.4702400e+05   1.4150600e+05   1.4821100e+05   1.5873400e+05   1.5499600e+05   1.3862700e+05   1.4593700e+05   1.5141500e+05   1.5221600e+05   1.3737100e+05   1.3852500e+05   1.4479700e+05   1.2285900e+05   1.4836800e+05   1.4839900e+05   1.3852600e+05   1.2591900e+05   1.2811200e+05   1.2385400e+05   1.3691300e+05   1.6232600e+05   1.2786600e+05   0.0000000e+00   1.5508400e+05   1.4899400e+05   1.6137900e+05   1.5241300e+05   1.6796700e+05   1.5997900e+05   1.4943300e+05   1.5823500e+05   1.7324000e+05   1.4085100e+05   1.6526800e+05   1.6740100e+05   1.5687500e+05   1.8147700e+05   1.5528600e+05   1.4866800e+05   1.4933400e+05
   1.9766100e+05   1.8340400e+05   1.9236600e+05   1.6594600e+05   1.9273400e+05   1.9949100e+05   1.9356700e+05   2.0503600e+05   1.9989000e+05   2.0794800e+05   1.8759100e+05   1.6485900e+05   1.6729700e+05   1.8073100e+05   2.1092200e+05   2.2342000e+05   1.9363500e+05   1.8239100e+05   1.9662900e+05   2.0907200e+05   2.1064500e+05   2.1604300e+05   2.1044500e+05   1.9201200e+05   1.9989800e+05   1.9977700e+05   1.8575600e+05   2.0362100e+05   2.0911000e+05   2.0863400e+05   2.0036600e+05   1.9568000e+05   1.8049500e+05   1.7921300e+05   2.0069000e+05   2.1548300e+05   1.9236400e+05   1.8020100e+05   1.7972900e+05   1.7247000e+05   1.6301800e+05   1.8272500e+05   1.9104900e+05   1.7517000e+05   1.8351200e+05   1.6879400e+05   1.6642600e+05   1.7790400e+05   1.8786100e+05   1.8353500e+05   1.7460400e+05   1.6577700e+05   1.9125600e+05   1.7805700e+05   1.7684700e+05   1.7511800e+05   1.9170300e+05   1.9761200e+05   1.7730100e+05   1.7532300e+05   1.7950800e+05   1.8112900e+05   2.1950400e+05   2.0432600e+05   1.8735700e+05   1.9309500e+05   1.9683100e+05   1.9035100e+05   1.9690200e+05   2.1698800e+05   2.1319100e+05   2.0319300e+05   1.9485700e+05   0.0000000e+00   2.2989700e+05   2.2999800e+05   2.1499400e+05   2.0135500e+05   1.8907800e+05   2.0782300e+05   2.2000600e+05   1.9359400e+05   2.0336000e+05   1.9367400e+05   1.9423600e+05   2.1290200e+05   2.1420600e+05   2.0999600e+05   2.1007800e+05   2.1693200e+05
   4.3536000e+04   4.2932000e+04   4.7831000e+04   5.3404000e+04   5.0900000e+04   5.4462000e+04   4.5467000e+04   4.5586000e+04   4.8350000e+04   5.0142000e+04   4.8631000e+04   5.0619000e+04   5.6680000e+04   5.5590000e+04   5.8760000e+04   5.4995000e+04   5.4428000e+04   4.8370000e+04   6.1101000e+04   5.2045000e+04   5.3584000e+04   4.6065000e+04   5.0410000e+04   5.2346000e+04   5.7320000e+04   5.9767000e+04   5.7195000e+04   5.5752000e+04   5.2421000e+04   4.8758000e+04   4.7610000e+04   5.9633000e+04   4.5981000e+04   5.9657000e+04   4.5469000e+04   4.9885000e+04   5.1017000e+04   5.4708000e+04   4.0717000e+04   5.5419000e+04   4.4846000e+04   5.5369000e+04   4.2204000e+04   5.6007000e+04   4.9632000e+04   4.3237000e+04   4.6401000e+04   4.6354000e+04   5.3259000e+04   5.6181000e+04   4.8336000e+04   5.0294000e+04   5.6202000e+04   4.7104000e+04   5.0545000e+04   5.9476000e+04   5.6701000e+04   5.6704000e+04   5.5694000e+04   5.6367000e+04   6.1573000e+04   6.3434000e+04   5.0625000e+04   5.9899000e+04   5.0278000e+04   5.1748000e+04   5.9272000e+04   5.5106000e+04   5.8786000e+04   4.9490000e+04   4.5394000e+04   5.1113000e+04   6.2117000e+04   5.2572000e+04   0.0000000e+00   5.5758000e+04   5.2831000e+04   4.6430000e+04   4.6791000e+04   4.5847000e+04   4.5640000e+04   4.2267000e+04   4.8971000e+04   4.2249000e+04   4.8337000e+04   3.8068000e+04   4.1804000e+04   4.4708000e+04   4.6868000e+04   4.2623000e+04
   5.1682000e+04   4.6758000e+04   4.7666000e+04   5.3596000e+04   4.8387000e+04   6.0131000e+04   6.2848000e+04   4.8810000e+04   5.3229000e+04   5.0192000e+04   4.7409000e+04   5.2981000e+04   5.1279000e+04   4.5848000e+04   4.9503000e+04   4.8766000e+04   5.8063000e+04   5.0274000e+04   5.2465000e+04   5.7379000e+04   4.5688000e+04   5.6379000e+04   4.1485000e+04   4.2605000e+04   4.7659000e+04   4.5375000e+04   5.1440000e+04   4.5235000e+04   5.8246000e+04   3.9929000e+04   5.1624000e+04   4.3328000e+04   5.8819000e+04   4.8456000e+04   3.6508000e+04   5.4149000e+04   5.1312000e+04   4.7459000e+04   5.0725000e+04   4.5594000e+04   4.7784000e+04   4.6050000e+04   5.7300000e+04   4.7577000e+04   4.9227000e+04   4.5628000e+04   5.8358000e+04   5.5405000e+04   5.0295000e+04   4.5168000e+04   4.4237000e+04   4.6360000e+04   4.5678000e+04   5.0889000e+04   3.9781000e+04   5.2021000e+04   5.7729000e+04   5.2459000e+04   5.2663000e+04   4.9237000e+04   5.2083000e+04   4.6924000e+04   5.0094000e+04   4.6697000e+04   4.2789000e+04   4.3065000e+04   4.8337000e+04   4.4731000e+04   3.5486000e+04   3.7665000e+04   4.0870000e+04   4.1944000e+04   3.7120000e+04   4.0411000e+04   4.0295000e+04   0.0000000e+00   4.1825000e+04   3.4944000e+04   4.1129000e+04   4.1324000e+04   4.0568000e+04   3.6048000e+04   3.6592000e+04   3.8695000e+04   4.7895000e+04   3.2759000e+04   3.5014000e+04   3.4517000e+04   3.8158000e+04   4.5701000e+04
   1.4325300e+05   1.4745000e+05   1.4117800e+05   1.3172700e+05   1.3374300e+05   1.3416500e+05   1.4307700e+05   1.3210100e+05   1.3728300e+05   1.3608000e+05   1.3721900e+05   1.4426600e+05   1.5920700e+05   1.5365800e+05   1.5005800e+05   1.3111000e+05   1.3510700e+05   1.3132900e+05   1.4019700e+05   1.3570800e+05   1.3730000e+05   1.3249500e+05   1.5451600e+05   1.4082400e+05   1.3692100e+05   1.3485900e+05   1.5155300e+05   1.4025600e+05   1.3906900e+05   1.4230500e+05   1.5587600e+05   1.4622300e+05   1.4391700e+05   1.3821300e+05   1.2973600e+05   1.3143200e+05   1.4767800e+05   1.4704600e+05   1.6509600e+05   1.4837800e+05   1.2459100e+05   1.1827900e+05   1.3358200e+05   1.3713500e+05   1.4307300e+05   1.3190200e+05   1.3420300e+05   1.2854000e+05   1.2077200e+05   1.3579100e+05   1.4052300e+05   1.4454200e+05   1.3475300e+05   1.4198100e+05   1.3962400e+05   1.4650500e+05   1.3335600e+05   1.3833500e+05   1.2933800e+05   1.4199500e+05   1.4154700e+05   1.3800700e+05   1.4072200e+05   1.2981800e+05   1.3002300e+05   1.3450800e+05   1.3600100e+05   1.2696300e+05   1.3946400e+05   1.2357300e+05   1.2443900e+05   1.3106300e+05   1.4007800e+05   1.3917700e+05   1.3226100e+05   1.2791800e+05   0.0000000e+00   1.3075100e+05   1.4986800e+05   1.5296100e+05   1.3780800e+05   1.4130600e+05   1.4329900e+05   1.3025300e+05   1.1576000e+05   1.1911200e+05   1.3471000e+05   1.4017800e+05   1.2826700e+05   1.3031300e+05
   1.4654100e+05   1.4799700e+05   1.5503700e+05   1.5357700e+05   1.5866400e+05   1.5556000e+05   1.6678300e+05   1.6897200e+05   1.5689200e+05   1.6691900e+05   1.6997300e+05   1.7954500e+05   1.6958500e+05   1.7822700e+05   1.7439800e+05   1.4067100e+05   1.5064000e+05   1.5360400e+05   1.5601400e+05   1.7295500e+05   1.7199500e+05   1.7275300e+05   1.5681500e+05   1.5616500e+05   1.6510800e+05   1.5626100e+05   1.5969400e+05   1.5353300e+05   1.6514200e+05   1.4946400e+05   1.5579000e+05   1.5737300e+05   1.5264900e+05   1.4754700e+05   1.4047300e+05   1.6363500e+05   1.4105400e+05   1.3377100e+05   1.3668100e+05   1.4139800e+05   1.4036000e+05   1.4126800e+05   1.4339000e+05   1.4041400e+05   1.3789200e+05   1.4583900e+05   1.3551600e+05   1.2403100e+05   1.4569100e+05   1.5878500e+05   1.5715400e+05   1.5590100e+05   1.4839200e+05   1.3842600e+05   1.3580900e+05   1.5147300e+05   1.4469000e+05   1.4732600e+05   1.5307700e+05   1.4196800e+05   1.5122700e+05   1.4243900e+05   1.4184400e+05   1.4081000e+05   1.4326600e+05   1.3907300e+05   1.4009000e+05   1.4314600e+05   1.4780300e+05   1.5248000e+05   1.3786100e+05   1.3862900e+05   1.4797900e+05   1.4850700e+05   1.3281000e+05   1.3656600e+05   1.3952500e+05   0.0000000e+00   1.3830100e+05   1.4911200e+05   1.3705200e+05   1.4147800e+05   1.4637500e+05   1.5654600e+05   1.5992400e+05   1.5823800e+05   1.6493600e+05   1.4381000e+05   1.4088900e+05   1.5747700e+05
   2.8531000e+04   2.5397000e+04   2.7250000e+04   3.1764000e+04   2.6402000e+04   2.6731000e+04   2.5838000e+04   2.7172000e+04   1.9773000e+04   2.7906000e+04   2.3878000e+04   2.7394000e+04   2.9996000e+04   2.5748000e+04   3.3765000e+04   3.4160000e+04   3.1491000e+04   2.8067000e+04   2.3805000e+04   2.2245000e+04   2.4398000e+04   1.9267000e+04   1.6675000e+04   1.8379000e+04   2.6520000e+04   2.1880000e+04   2.3056000e+04   2.5240000e+04   2.5500000e+04   2.7971000e+04   2.4658000e+04   1.9050000e+04   2.9808000e+04   3.0298000e+04   1.7311000e+04   2.3353000e+04   3.9223000e+04   2.5393000e+04   3.6478000e+04   2.6644000e+04   2.3677000e+04   2.9540000e+04   2.8648000e+04   2.5347000e+04   3.7098000e+04   3.1785000e+04   3.1871000e+04   3.0560000e+04   2.6334000e+04   2.9828000e+04   2.6851000e+04   2.6507000e+04   2.8940000e+04   3.0520000e+04   2.8533000e+04   2.5950000e+04   2.8641000e+04   2.4078000e+04   2.6029000e+04   2.2552000e+04   2.1278000e+04   2.4136000e+04   3.2219000e+04   2.6986000e+04   2.7767000e+04   2.2707000e+04   1.9404000e+04   2.5574000e+04   2.5614000e+04   1.9363000e+04   2.2477000e+04   2.7145000e+04   1.9652000e+04   2.0025000e+04   2.2635000e+04   2.4425000e+04   2.1066000e+04   2.1339000e+04   0.0000000e+00   2.3087000e+04   2.8166000e+04   2.0504000e+04   2.3342000e+04   2.3259000e+04   2.7903000e+04   2.2090000e+04   2.1459000e+04   2.2681000e+04   2.6125000e+04   2.3060000e+04
   1.9064000e+04   2.5868000e+04   2.4635000e+04   1.5892000e+04   2.1107000e+04   2.5422000e+04   2.0097000e+04   1.8029000e+04   2.1238000e+04   2.3952000e+04   1.9330000e+04   1.5403000e+04   1.7929000e+04   2.2723000e+04   2.8200000e+04   1.3863000e+04   1.7331000e+04   1.7350000e+04   1.9131000e+04   1.0945000e+04   1.1121000e+04   1.4737000e+04   1.4247000e+04   1.4621000e+04   1.2380000e+04   1.3862000e+04   1.7493000e+04   1.3109000e+04   1.2880000e+04   1.0990000e+04   1.2041000e+04   1.1653000e+04   1.3726000e+04   1.8959000e+04   1.9638000e+04   1.3032000e+04   2.4814000e+04   1.8350000e+04   1.8630000e+04   2.3058000e+04   1.8689000e+04   1.7042000e+04   1.9830000e+04   1.4698000e+04   2.1806000e+04   2.7217000e+04   2.1907000e+04   1.9522000e+04   2.4062000e+04   1.9899000e+04   2.3706000e+04   2.5930000e+04   2.1302000e+04   2.4489000e+04   2.4231000e+04   1.3129000e+04   1.7185000e+04   1.8448000e+04   2.1587000e+04   2.3530000e+04   1.7022000e+04   1.0779000e+04   1.3642000e+04   1.5630000e+04   1.4332000e+04   1.4311000e+04   1.5518000e+04   1.3179000e+04   1.3307000e+04   1.4601000e+04   1.5896000e+04   1.6305000e+04   1.7820000e+04   1.6951000e+04   2.3761000e+04   2.5009000e+04   1.9023000e+04   2.0483000e+04   2.5934000e+04   0.0000000e+00   1.7167000e+04   2.0132000e+04   1.7652000e+04   1.9030000e+04   2.0220000e+04   1.9068000e+04   1.8713000e+04   2.5797000e+04   2.6041000e+04   2.2734000e+04
   2.4564800e+05   2.4630400e+05   2.6090800e+05   2.8535800e+05   2.8934800e+05   2.8991500e+05   2.8609300e+05   2.6622800e+05   2.7879200e+05   2.7284400e+05   2.6843700e+05   2.4996700e+05   2.8216400e+05   2.8272300e+05   2.8514400e+05   2.8697600e+05   2.8477100e+05   2.9468700e+05   2.9994900e+05   2.8862500e+05   3.0241900e+05   2.8345900e+05   2.8644100e+05   2.8625600e+05   3.2315000e+05   3.2319700e+05   3.0589500e+05   2.9454800e+05   2.6412100e+05   2.8704300e+05   2.9604600e+05   2.8421500e+05   2.7523600e+05   2.7345000e+05   2.7641000e+05   2.8138000e+05   2.8063100e+05   2.7147500e+05   2.4503200e+05   2.6652900e+05   2.6933200e+05   2.6361700e+05   2.6245900e+05   2.6818500e+05   2.6192100e+05   2.4043800e+05   2.5364100e+05   2.5448000e+05   2.5481000e+05   2.5103600e+05   2.5433600e+05   2.4058200e+05   2.3430300e+05   2.5062300e+05   2.5284000e+05   2.5746300e+05   2.6970900e+05   2.6606600e+05   2.6386200e+05   2.4689700e+05   2.6494000e+05   2.5797800e+05   2.6723300e+05   2.5184200e+05   2.5456000e+05   2.6033800e+05   2.4105100e+05   2.4509200e+05   2.5160200e+05   2.6924100e+05   2.8735100e+05   2.8897900e+05   2.7892500e+05   2.6610100e+05   2.6463100e+05   2.7458000e+05   2.6444700e+05   2.5683700e+05   2.6857200e+05   2.7407600e+05   0.0000000e+00   2.7894000e+05   2.5555900e+05   2.6914800e+05   2.6414700e+05   2.7110700e+05   2.6198800e+05   2.6761300e+05   2.7643200e+05   2.7023700e+05
   2.7125800e+05   2.9894800e+05   2.9852100e+05   2.8341900e+05   2.8036700e+05   2.9961600e+05   2.7319300e+05   2.7583200e+05   2.7084100e+05   2.5400000e+05   2.5831300e+05   2.7767700e+05   2.8819900e+05   2.9919700e+05   3.0257900e+05   2.9671400e+05   2.8761900e+05   2.7890200e+05   2.8964800e+05   2.9891400e+05   2.9535500e+05   2.9605500e+05   2.7167700e+05   2.6597000e+05   2.7776400e+05   2.9848300e+05   2.8421000e+05   3.0564200e+05   2.9755700e+05   3.0284600e+05   2.9689400e+05   2.9931400e+05   2.8310300e+05   2.9265500e+05   2.9507100e+05   2.8595100e+05   2.7439500e+05   2.8919400e+05   2.8559900e+05   2.9846700e+05   3.0314600e+05   2.9744800e+05   2.9734400e+05   2.9199700e+05   2.8161400e+05   2.9289100e+05   3.0026000e+05   2.8294300e+05   2.9840800e+05   2.9072900e+05   2.9981400e+05   2.9180700e+05   2.7333000e+05   2.6739900e+05   2.7747000e+05   2.9152900e+05   2.9904800e+05   2.9362000e+05   3.0530600e+05   3.0383100e+05   2.9416000e+05   2.7092700e+05   2.6521800e+05   2.8324000e+05   3.0259000e+05   2.9806500e+05   2.9983200e+05   3.0272000e+05   3.1436400e+05   2.8634500e+05   2.8313200e+05   2.6911800e+05   2.7194400e+05   2.9169800e+05   2.9510600e+05   2.8287600e+05   2.9770100e+05   2.8440800e+05   2.9523600e+05   2.9052100e+05   3.0745500e+05   0.0000000e+00   2.8505300e+05   3.0614800e+05   2.9664300e+05   2.6434900e+05   2.5764600e+05   2.7295200e+05   2.6620200e+05   2.7171100e+05
   1.6687100e+05   1.7483100e+05   1.7256600e+05   2.0869500e+05   1.9957100e+05   2.1552400e+05   1.6982000e+05   1.4231700e+05   1.4370400e+05   1.4914500e+05   1.3938800e+05   1.4684200e+05   1.7187900e+05   1.7828400e+05   1.7059500e+05   1.6164400e+05   1.6032100e+05   1.6388800e+05   1.2331700e+05   1.2914700e+05   1.4920200e+05   1.4682800e+05   1.5453300e+05   1.5103700e+05   1.5189500e+05   1.5882000e+05   1.7168900e+05   1.6191000e+05   1.6398100e+05   1.6918000e+05   1.4889000e+05   1.6096400e+05   1.6833600e+05   1.6911400e+05   1.6657700e+05   1.6858300e+05   2.0034200e+05   1.6657200e+05   1.7025900e+05   1.6792600e+05   1.8094000e+05   1.5637200e+05   1.4880000e+05   1.6664900e+05   1.7352100e+05   1.7351500e+05   1.6694800e+05   1.6980600e+05   1.8105800e+05   1.5754300e+05   1.6423100e+05   1.5913800e+05   1.6942300e+05   1.6219000e+05   1.6863800e+05   1.7724300e+05   1.7776900e+05   1.7402800e+05   1.6287200e+05   1.5141800e+05   1.6620600e+05   1.5676200e+05   1.4153700e+05   1.6843800e+05   1.8362200e+05   1.7104800e+05   1.7028100e+05   1.7237700e+05   1.7122000e+05   1.7031800e+05   1.6727400e+05   1.7217200e+05   1.6262500e+05   1.7463700e+05   1.6317300e+05   1.7800400e+05   1.6000400e+05   1.7283000e+05   1.6230800e+05   1.6584400e+05   1.6543500e+05   1.3868200e+05   0.0000000e+00   1.7228400e+05   1.7668100e+05   1.6387600e+05   1.8186400e+05   1.8394800e+05   1.6483700e+05   1.5556300e+05
   1.3952200e+05   1.4499700e+05   1.5775000e+05   1.5761500e+05   1.4592000e+05   1.2549500e+05   1.3487400e+05   1.6360500e+05   1.6110100e+05   1.5438800e+05   1.6363000e+05   1.7767300e+05   1.5857400e+05   1.4993100e+05   1.6439400e+05   1.6156200e+05   1.6699300e+05   1.5852100e+05   1.6208000e+05   1.6306200e+05   1.7174000e+05   1.6259400e+05   1.5849900e+05   1.5442600e+05   1.4854300e+05   1.4359700e+05   1.6265400e+05   1.6011700e+05   1.7321800e+05   1.7896600e+05   1.5162100e+05   1.3813400e+05   1.4601300e+05   1.5847100e+05   1.4889900e+05   1.4736400e+05   1.6716400e+05   1.6810200e+05   1.6326800e+05   1.3736500e+05   1.3497900e+05   1.5008600e+05   1.4408400e+05   1.6522000e+05   1.5364300e+05   1.5044900e+05   1.5314400e+05   1.6888100e+05   1.4591600e+05   1.4139800e+05   1.4222400e+05   1.3071800e+05   1.5700200e+05   1.6263000e+05   1.3880400e+05   1.5058700e+05   1.4944100e+05   1.3885400e+05   1.3607900e+05   1.5300800e+05   1.5192400e+05   1.4429900e+05   1.5321800e+05   1.4402100e+05   1.4687400e+05   1.8404200e+05   1.6724500e+05   1.4775400e+05   1.3357600e+05   1.2816300e+05   1.5076200e+05   1.5356700e+05   1.5501400e+05   1.6581700e+05   1.6734800e+05   1.4354100e+05   1.5283200e+05   1.6803800e+05   1.7277000e+05   1.7198100e+05   1.6347000e+05   1.6496600e+05   1.5901100e+05   0.0000000e+00   1.6609000e+05   1.6098700e+05   1.7922700e+05   1.3238100e+05   1.6155100e+05   1.5734900e+05
   3.7557100e+05   3.6170800e+05   3.4244800e+05   3.3905200e+05   3.5398600e+05   3.6402200e+05   3.5605100e+05   3.7066200e+05   3.7348900e+05   3.4717100e+05   3.4757800e+05   3.4932800e+05   3.4063200e+05   3.4447200e+05   3.4539600e+05   3.5419600e+05   3.5847000e+05   3.6012200e+05   3.5173200e+05   3.2715200e+05   3.2829500e+05   3.3187700e+05   3.3410700e+05   3.4662900e+05   3.5614200e+05   3.5454400e+05   3.5373500e+05   3.3815600e+05   3.4499900e+05   3.3080500e+05   3.4258800e+05   3.4881800e+05   3.5376000e+05   3.4889400e+05   3.6399200e+05   3.4770100e+05   3.5959300e+05   3.4313300e+05   3.3010300e+05   3.4283400e+05   3.4268400e+05   3.4908800e+05   3.4976400e+05   3.5189700e+05   3.4801100e+05   3.4598300e+05   3.3246200e+05   3.4827100e+05   3.6022900e+05   3.5042700e+05   3.5574000e+05   3.4623900e+05   3.6100800e+05   3.6027200e+05   3.4956800e+05   3.4695700e+05   3.4450900e+05   3.2174100e+05   3.3749200e+05   3.5255700e+05   3.4354100e+05   3.5325200e+05   3.6637600e+05   3.5271400e+05   3.3495700e+05   3.3110000e+05   3.4273600e+05   3.3960200e+05   3.5977900e+05   3.5627700e+05   3.6644700e+05   3.7821400e+05   3.6166100e+05   3.4279300e+05   3.4513600e+05   3.3426500e+05   3.6211300e+05   3.6475600e+05   3.6502400e+05   3.7214700e+05   3.7513400e+05   3.6419300e+05   3.8610300e+05   3.7337000e+05   0.0000000e+00   3.5529300e+05   3.6569500e+05   3.7475300e+05   3.8588100e+05   3.7723100e+05
   4.1571600e+05   4.4005800e+05   4.2504200e+05   4.3637500e+05   4.2804100e+05   4.2346300e+05   3.9917100e+05   3.9913500e+05   4.1668700e+05   4.0682600e+05   4.3664300e+05   4.4291100e+05   4.4462500e+05   4.1777700e+05   4.1827200e+05   4.2272700e+05   4.1037900e+05   4.3422600e+05   4.2163000e+05   4.0759000e+05   4.2024500e+05   4.3073300e+05   4.2786900e+05   4.5259900e+05   4.4123900e+05   4.3944200e+05   4.3971000e+05   4.3888400e+05   4.1457800e+05   4.3214000e+05   4.4175600e+05   4.5339400e+05   4.3009700e+05   4.2031700e+05   4.2556700e+05   4.3785300e+05   4.5441500e+05   4.4708800e+05   4.1832200e+05   4.4995100e+05   4.3330900e+05   4.3030300e+05   4.2651500e+05   4.3996800e+05   4.6458300e+05   4.7688200e+05   4.2069500e+05   4.3796400e+05   4.2621600e+05   4.5260500e+05   4.4993800e+05   4.5804200e+05   4.8274000e+05   4.6645400e+05   4.5843500e+05   4.7617300e+05   4.6564400e+05   4.5019900e+05   4.3618200e+05   4.3092500e+05   4.5857600e+05   4.5279100e+05   4.3855600e+05   4.3601700e+05   4.1914800e+05   4.3266000e+05   4.4495000e+05   4.5613100e+05   4.2958400e+05   4.6218800e+05   4.5422400e+05   4.4515300e+05   4.1708300e+05   4.2439400e+05   4.3037800e+05   4.3726400e+05   4.3749500e+05   4.5471700e+05   4.3182200e+05   4.3391000e+05   4.2251800e+05   4.1888700e+05   4.3876900e+05   4.5277700e+05   4.4559400e+05   0.0000000e+00   4.3814600e+05   4.1919800e+05   4.0240000e+05   4.3048400e+05
   8.0653000e+04   7.9885000e+04   8.7295000e+04   9.1103000e+04   9.9655000e+04   9.0414000e+04   9.3701000e+04   9.6545000e+04   8.9086000e+04   9.5940000e+04   8.6761000e+04   8.3141000e+04   9.3356000e+04   1.0782200e+05   1.0736600e+05   8.9860000e+04   9.0970000e+04   1.0121800e+05   1.0119100e+05   9.3188000e+04   9.6970000e+04   9.6075000e+04   9.2679000e+04   1.0829200e+05   1.1059800e+05   9.9269000e+04   9.8833000e+04   1.1116300e+05   1.1531000e+05   1.0802900e+05   1.0665800e+05   1.0331300e+05   1.1362900e+05   1.0348700e+05   1.0256500e+05   1.1188900e+05   1.1545400e+05   9.1418000e+04   1.1113600e+05   9.7948000e+04   1.0164000e+05   9.6191000e+04   1.0094300e+05   1.0327800e+05   9.2036000e+04   8.8564000e+04   8.0892000e+04   8.1309000e+04   8.2814000e+04   9.1359000e+04   1.0562900e+05   1.0920600e+05   1.0047400e+05   1.0187300e+05   9.8599000e+04   9.8014000e+04   1.0520300e+05   1.1085100e+05   8.5697000e+04   7.4071000e+04   8.7670000e+04   8.3479000e+04   1.0248700e+05   1.0290600e+05   9.5053000e+04   1.0315400e+05   9.7445000e+04   9.9716000e+04   9.5140000e+04   9.4302000e+04   1.0120900e+05   8.8115000e+04   8.9170000e+04   1.0055300e+05   8.8411000e+04   8.0318000e+04   7.6095000e+04   7.7074000e+04   9.0561000e+04   9.3635000e+04   8.5092000e+04   9.0553000e+04   8.6070000e+04   9.2003000e+04   1.0494400e+05   1.0546700e+05   0.0000000e+00   8.9460000e+04   8.1742000e+04   7.7115000e+04
   1.2823200e+05   1.2819100e+05   1.3829700e+05   1.2461000e+05   1.2802300e+05   1.2973900e+05   1.2199600e+05   1.4335300e+05   1.4368900e+05   1.5697400e+05   1.4352200e+05   1.2609600e+05   1.2517400e+05   1.3002200e+05   1.3219800e+05   1.2883700e+05   1.0842600e+05   1.3966500e+05   1.3092500e+05   1.1440500e+05   9.4682000e+04   1.1271400e+05   1.3327600e+05   1.5036300e+05   1.3863900e+05   1.3306800e+05   1.4189000e+05   1.5261500e+05   1.3719100e+05   1.5041300e+05   1.3382900e+05   1.3312400e+05   1.3156900e+05   1.3039800e+05   1.3219300e+05   1.3881700e+05   1.2025100e+05   1.5041900e+05   1.3367400e+05   1.4999500e+05   1.4145100e+05   1.4138700e+05   1.3421200e+05   1.2362000e+05   1.3029400e+05   1.2187800e+05   1.4493300e+05   1.4315600e+05   1.2391800e+05   1.4561300e+05   1.4441900e+05   1.3671500e+05   1.2805000e+05   1.2837000e+05   1.3401500e+05   1.2970400e+05   1.2708900e+05   1.4617400e+05   1.2830500e+05   1.3881000e+05   1.1561300e+05   1.2031500e+05   1.1681800e+05   1.3117400e+05   1.3485600e+05   1.1853800e+05   1.2450000e+05   1.2539700e+05   1.1683300e+05   1.2852900e+05   1.2350700e+05   1.3620000e+05   1.4183600e+05   1.4757400e+05   1.4432600e+05   1.3603800e+05   1.4326700e+05   1.4734100e+05   1.3472700e+05   1.6336800e+05   1.4128400e+05   1.2498000e+05   1.2765500e+05   1.2244900e+05   1.2347000e+05   1.4941000e+05   1.4461500e+05   0.0000000e+00   1.1468600e+05   1.3245700e+05
   2.7656900e+05   2.8216900e+05   2.5683400e+05   2.6809500e+05   2.3697700e+05   2.6756200e+05   3.0168700e+05   2.8778900e+05   2.5558100e+05   2.5338800e+05   2.7800500e+05   2.8189900e+05   2.7577500e+05   2.8466200e+05   2.7707700e+05   2.7991400e+05   2.6155300e+05   2.6718600e+05   2.6696800e+05   2.3810500e+05   2.5665300e+05   3.0164900e+05   2.9336400e+05   2.8621700e+05   2.8575700e+05   2.7565000e+05   2.7376400e+05   2.8064100e+05   2.5534900e+05   2.3172600e+05   2.3720200e+05   2.4896400e+05   2.5377400e+05   2.4412200e+05   2.5193200e+05   2.5186200e+05   2.7483000e+05   2.6921500e+05   2.9118400e+05   2.6080200e+05   2.4148100e+05   2.4734400e+05   2.4094600e+05   2.5314300e+05   2.5263400e+05   2.2906300e+05   2.4474300e+05   2.7976600e+05   2.6845400e+05   2.7600900e+05   2.6959400e+05   2.3682100e+05   2.3842300e+05   2.4625300e+05   2.5104800e+05   2.3476500e+05   2.4919200e+05   2.4578200e+05   2.7340500e+05   2.7568600e+05   2.4648200e+05   2.5605400e+05   2.7180100e+05   2.8178900e+05   2.7092700e+05   2.7676200e+05   2.5560400e+05   2.5234300e+05   2.4844700e+05   2.4947100e+05   2.8338900e+05   3.0385500e+05   2.8581500e+05   2.7547800e+05   2.6560100e+05   2.6722700e+05   2.4382300e+05   2.4491500e+05   2.6779700e+05   2.5721200e+05   2.8559200e+05   2.9259800e+05   2.9120400e+05   2.6072200e+05   2.6979400e+05   2.5169400e+05   2.4900800e+05   2.6007100e+05   0.0000000e+00   2.9673900e+05
   3.2108900e+05   3.2092600e+05   3.3703900e+05   3.0685600e+05   2.9954400e+05   3.1326600e+05   3.0476900e+05   2.9261500e+05   3.0298500e+05   3.1233700e+05   3.0886400e+05   2.9471200e+05   3.2674800e+05   3.4147300e+05   3.2650500e+05   3.3588100e+05   3.2054500e+05   3.2595000e+05   3.1630700e+05   3.0105500e+05   3.1380800e+05   3.0027400e+05   3.1257100e+05   3.2629800e+05   3.4560300e+05   3.2687200e+05   3.3356800e+05   3.3158100e+05   3.3578100e+05   2.8549200e+05   2.8298600e+05   2.7780500e+05   2.9949000e+05   3.2059300e+05   3.4057400e+05   3.4865500e+05   3.5322900e+05   3.4379700e+05   3.2590600e+05   2.9851900e+05   3.0170800e+05   2.9270900e+05   3.2325500e+05   3.3456100e+05   3.4368600e+05   3.2710400e+05   3.5037500e+05   3.3600000e+05   3.2989300e+05   3.2935100e+05   3.3813900e+05   3.3683900e+05   3.2071300e+05   3.1115300e+05   3.1487400e+05   3.4009300e+05   3.3791900e+05   3.2680200e+05   3.4173100e+05   3.4138900e+05   3.3999500e+05   3.4211100e+05   3.1580200e+05   3.0378100e+05   3.0933000e+05   3.2229400e+05   3.2773000e+05   3.3036600e+05   3.2788000e+05   3.0915100e+05   3.3159500e+05   3.1890600e+05   3.1999300e+05   3.2333500e+05   3.0848000e+05   2.8947900e+05   3.0297600e+05   3.1217900e+05   3.4109900e+05   3.2172700e+05   3.0859700e+05   3.2159200e+05   3.2178100e+05   3.0627000e+05   3.3490800e+05   3.3413200e+05   3.0088500e+05   3.2274600e+05   3.0264200e+05   0.0000000e+00
