# Supplementary material for: Autistic traits and individual brain differences: functional network efficiency reflects attentional and social impairments, structural nodal efficiencies index systemising and theory-of-mind skills
Source: Mol Autism. 2021 Jan 21;12:3. doi: 10.1186/s13229-020-00377-8 (PMC7818759; doi:10.1186/s13229-020-00377-8)
Supplement: Supplementary file 9 — Additional file 9. Brain-behaviour correlations. README file detailing data curation; AAL-90 region masks in NIfTI format; spreadseehts of Spearman correlations; code and data for the correlational analysis. [file 13229_2020_377_MOESM9_ESM.zip › Paul_Arora_et_al_data/Physiological/BBC/analysis/Diffusion_Analaysis/adj_matrixes/NOS_weighted/asymmetric/connection_matrix_asym_aHU0642.txt]

   0.0000000e+00   4.7270400e+05   4.3202300e+05   4.4440100e+05   4.3886200e+05   4.3873300e+05   4.2426300e+05   4.2270100e+05   4.3280400e+05   4.3036800e+05   4.5480700e+05   4.5360900e+05   4.4771500e+05   4.4419800e+05   4.4399800e+05   4.5611300e+05   4.5358300e+05   4.3808700e+05   4.3732100e+05   4.3244500e+05   4.4016100e+05   4.2189900e+05   4.2725500e+05   4.3638500e+05   4.3329600e+05   3.9846300e+05   4.5170600e+05   4.2964800e+05   4.0731500e+05   4.2241500e+05   4.4663300e+05   4.5858000e+05   4.3696200e+05   4.1532400e+05   4.1500700e+05   4.3595900e+05   4.0512600e+05   4.0917600e+05   4.4123400e+05   4.5516300e+05   4.5772200e+05   4.4563700e+05   4.2993000e+05   4.3484600e+05   4.1326800e+05   4.1744000e+05   4.1828900e+05   3.7977100e+05   3.8382100e+05   4.0584500e+05   4.0426000e+05   4.3758400e+05   4.3048900e+05   4.1785300e+05   4.3691900e+05   4.1903700e+05   4.2038500e+05   4.2217100e+05   3.9796400e+05   3.8697300e+05   4.1900600e+05   4.1114900e+05   4.1058300e+05   4.2026200e+05   4.1531200e+05   4.2526800e+05   4.3014300e+05   4.3991500e+05   4.2526900e+05   4.1308800e+05   4.4237700e+05   4.2104700e+05   4.1212000e+05   4.0723800e+05   4.1712500e+05   4.0426800e+05   4.2414600e+05   4.2205600e+05   4.3075000e+05   4.2723600e+05   4.1851600e+05   4.0599400e+05   3.9519300e+05   3.9660800e+05   3.9418500e+05   3.8915400e+05   3.9205100e+05   4.1247100e+05   4.0497900e+05   3.9824500e+05
   3.7826000e+05   0.0000000e+00   3.5465500e+05   3.5538600e+05   3.5953500e+05   3.6511000e+05   3.6893000e+05   3.5923800e+05   3.5569500e+05   3.5206800e+05   3.7198300e+05   3.4711000e+05   3.7530500e+05   3.6385500e+05   3.5582900e+05   3.6490300e+05   3.2830800e+05   3.2370400e+05   3.3888100e+05   3.1799100e+05   3.2972200e+05   3.6025400e+05   3.6924700e+05   3.5163500e+05   3.3176000e+05   3.5134300e+05   3.6887500e+05   3.5430800e+05   3.5209900e+05   3.2808900e+05   3.4675800e+05   3.5854700e+05   3.7729900e+05   3.3803600e+05   3.4710500e+05   3.5043400e+05   3.5542300e+05   3.5021600e+05   3.5986300e+05   3.5012200e+05   3.4912600e+05   3.4142800e+05   3.5707400e+05   3.6028800e+05   3.5170200e+05   3.5296800e+05   3.5634900e+05   3.8366900e+05   3.6159600e+05   3.8509000e+05   3.5433100e+05   3.5304300e+05   3.5021800e+05   3.5034400e+05   3.6297100e+05   3.5882700e+05   3.6974300e+05   3.6481000e+05   3.9604100e+05   3.5141400e+05   3.3304100e+05   3.2345900e+05   3.3476800e+05   3.4233400e+05   3.7959000e+05   3.4658800e+05   3.5253200e+05   3.6882900e+05   3.6711000e+05   3.8601400e+05   3.8700300e+05   3.4377300e+05   3.5230500e+05   3.4678900e+05   3.5477500e+05   3.5151500e+05   3.5733900e+05   3.3388900e+05   3.4504500e+05   3.5210400e+05   3.6572600e+05   3.6001300e+05   3.5855700e+05   3.6869500e+05   3.4980900e+05   3.4176700e+05   3.5156000e+05   3.7832600e+05   3.6839100e+05   3.7155700e+05
   4.3302000e+05   3.9538800e+05   0.0000000e+00   4.0672700e+05   4.2772000e+05   4.2269800e+05   4.1102800e+05   4.3509600e+05   4.0128600e+05   3.9672600e+05   4.3327800e+05   3.9084700e+05   4.0926400e+05   4.1362200e+05   4.1424900e+05   4.1550300e+05   3.9358800e+05   3.8647900e+05   4.2157700e+05   4.1720900e+05   4.0233800e+05   3.9725000e+05   4.0295000e+05   3.9339100e+05   3.8705300e+05   4.1925800e+05   3.9601600e+05   3.7701800e+05   3.7750400e+05   4.2243400e+05   4.2903500e+05   3.9260400e+05   4.0244700e+05   4.0167300e+05   3.9955400e+05   3.8311500e+05   3.9838800e+05   4.1167100e+05   3.8411600e+05   3.7755400e+05   4.0335200e+05   3.9445600e+05   3.9590400e+05   3.9940400e+05   3.9760400e+05   3.8145400e+05   3.8360900e+05   3.8569000e+05   3.9450800e+05   4.0074000e+05   3.9588100e+05   3.7250900e+05   4.0999100e+05   4.3323700e+05   4.0560400e+05   3.9633000e+05   3.8535800e+05   3.7721500e+05   3.7365700e+05   3.8916400e+05   4.1958900e+05   3.9012800e+05   3.6900700e+05   3.7641900e+05   3.8038900e+05   4.0500700e+05   4.0133700e+05   4.0042100e+05   3.8327800e+05   3.8443400e+05   3.9484900e+05   4.0610800e+05   4.1351700e+05   3.8530500e+05   4.0837500e+05   3.8992900e+05   3.7034000e+05   4.1254100e+05   4.1564400e+05   4.0734300e+05   3.8305000e+05   4.3226700e+05   4.2362600e+05   4.0580800e+05   3.8767700e+05   4.0812300e+05   3.8930800e+05   3.8296000e+05   4.0266900e+05   4.1766700e+05
   3.6707500e+05   3.5420100e+05   3.6233700e+05   0.0000000e+00   3.6010700e+05   3.4672200e+05   3.5678100e+05   3.8333300e+05   3.6321300e+05   3.7705000e+05   3.5652500e+05   3.9068200e+05   4.1433400e+05   4.0287600e+05   3.7681700e+05   3.7476500e+05   3.8806200e+05   3.9804500e+05   3.8777300e+05   3.9130100e+05   3.8126600e+05   3.8849900e+05   3.8649900e+05   3.9084400e+05   3.9426800e+05   3.7606300e+05   3.8610400e+05   4.0666700e+05   3.8108700e+05   3.6963900e+05   3.6639800e+05   4.0700200e+05   4.1984700e+05   3.5672900e+05   3.5404800e+05   3.7410400e+05   3.9579100e+05   3.8724400e+05   3.6519000e+05   3.7303200e+05   4.0827100e+05   3.7682200e+05   3.8140600e+05   3.6319600e+05   3.6175600e+05   3.6382600e+05   3.7369900e+05   3.7332600e+05   3.9001100e+05   3.9988500e+05   4.0066500e+05   3.8994700e+05   3.7350500e+05   3.9808300e+05   3.8827800e+05   3.6861200e+05   3.7808900e+05   3.7014100e+05   4.0282900e+05   3.8090000e+05   4.0331900e+05   3.7621600e+05   3.7391300e+05   3.8030200e+05   3.6700900e+05   3.7017700e+05   3.8896600e+05   3.7395200e+05   3.9325500e+05   3.9405100e+05   3.7068000e+05   3.7672500e+05   3.8372600e+05   4.0345200e+05   3.8936200e+05   3.5474600e+05   3.9128500e+05   3.8994500e+05   3.7785500e+05   3.7053300e+05   3.5688100e+05   3.7193300e+05   3.9183300e+05   3.5554200e+05   3.9734700e+05   3.8388200e+05   3.7853600e+05   3.1929400e+05   3.4936500e+05   3.5324500e+05
   1.3515400e+05   1.5670400e+05   1.2095800e+05   1.5342300e+05   0.0000000e+00   1.2346700e+05   1.4144200e+05   1.3721800e+05   1.4069200e+05   1.4844200e+05   1.1719000e+05   1.4535800e+05   1.4906400e+05   1.6342700e+05   1.4689300e+05   1.2559100e+05   1.4879400e+05   1.3400600e+05   1.3721600e+05   1.6307900e+05   1.6127600e+05   1.5602800e+05   1.8443300e+05   1.6357500e+05   1.7819100e+05   1.5306600e+05   1.7158800e+05   1.8159400e+05   1.6475400e+05   2.1417200e+05   1.5973800e+05   1.5728200e+05   1.5841200e+05   1.6079000e+05   1.7237200e+05   1.9367100e+05   1.6992300e+05   1.6384400e+05   1.7594600e+05   1.7753400e+05   1.6391000e+05   1.9425000e+05   1.7456700e+05   1.7807300e+05   1.7364900e+05   1.8871700e+05   1.7790600e+05   1.7563800e+05   1.8434200e+05   1.8587100e+05   1.5065500e+05   2.0045900e+05   1.7423000e+05   1.6146200e+05   1.9608200e+05   1.6590800e+05   1.5816200e+05   1.6134600e+05   1.6654500e+05   1.7352200e+05   1.6327700e+05   1.7809800e+05   1.6176900e+05   1.2225300e+05   1.4917700e+05   1.7308900e+05   1.6536200e+05   1.6097900e+05   1.6114000e+05   1.4816600e+05   1.6144300e+05   1.6420100e+05   1.6177400e+05   1.5038300e+05   1.4844400e+05   1.4861600e+05   1.3368400e+05   1.5066800e+05   1.5098000e+05   1.3738700e+05   1.3700400e+05   1.2448600e+05   1.4264900e+05   1.3479300e+05   1.3939400e+05   1.5656000e+05   1.5237400e+05   1.3166900e+05   1.3014300e+05   1.4394500e+05
   1.3086300e+05   1.2902700e+05   1.3129200e+05   1.1916500e+05   1.2855500e+05   0.0000000e+00   1.2471700e+05   1.4000600e+05   1.5508200e+05   1.4594000e+05   1.3753900e+05   1.4687700e+05   1.1946100e+05   1.5281600e+05   1.3856200e+05   1.3468000e+05   1.2730300e+05   1.2121200e+05   1.4266700e+05   1.2642000e+05   1.2848500e+05   1.2619100e+05   1.0904100e+05   1.3093100e+05   1.2607900e+05   1.1396500e+05   1.2075400e+05   1.0512100e+05   1.2609100e+05   1.1556400e+05   1.2031800e+05   1.1769100e+05   1.1511700e+05   1.1045400e+05   1.1828500e+05   1.3257900e+05   1.0821100e+05   1.1245000e+05   1.1205300e+05   1.1929400e+05   1.1958500e+05   1.2312700e+05   1.0077300e+05   1.1748000e+05   1.1451200e+05   9.5750000e+04   1.1395500e+05   1.1829600e+05   1.1273000e+05   1.3812500e+05   1.2366900e+05   1.2021700e+05   1.1039400e+05   1.0924400e+05   1.3133500e+05   1.3155400e+05   1.4230800e+05   1.2949900e+05   1.2878500e+05   1.3597600e+05   1.1582400e+05   1.3554300e+05   1.4446100e+05   1.4977900e+05   1.2919900e+05   1.2715700e+05   1.3370300e+05   1.2687200e+05   1.3064100e+05   1.3461900e+05   1.3595300e+05   1.4820900e+05   1.3350300e+05   1.2011100e+05   1.2938600e+05   1.4235800e+05   1.3809300e+05   1.5156400e+05   1.4120500e+05   1.3256800e+05   1.3916200e+05   1.5058200e+05   1.5109300e+05   1.5176400e+05   1.4887500e+05   1.2295100e+05   1.3618900e+05   1.2418300e+05   1.4545400e+05   1.4246800e+05
   4.9904300e+05   4.7400900e+05   4.8519600e+05   4.8721400e+05   5.1650700e+05   5.4399000e+05   0.0000000e+00   5.3421200e+05   5.3573800e+05   5.2701400e+05   5.2390400e+05   5.0121600e+05   5.0471800e+05   5.0299800e+05   5.0264900e+05   5.0797200e+05   5.2831800e+05   5.0892700e+05   5.1005600e+05   5.1879900e+05   5.1605600e+05   5.4183800e+05   5.1737000e+05   5.2506300e+05   5.5786700e+05   5.3487000e+05   5.4390100e+05   5.4105500e+05   5.1831300e+05   5.3165300e+05   5.1290200e+05   5.2047900e+05   5.2986700e+05   5.2451900e+05   5.0157100e+05   5.3310200e+05   5.3256500e+05   5.2190000e+05   5.1358800e+05   5.3019100e+05   4.9845500e+05   5.0459800e+05   5.2010000e+05   5.3813100e+05   5.1274600e+05   5.0417700e+05   4.9614100e+05   5.1202500e+05   4.7223900e+05   4.7024200e+05   4.9007100e+05   5.1932600e+05   5.1471100e+05   5.0855400e+05   5.0709700e+05   5.2687100e+05   5.1416800e+05   4.8041400e+05   4.8672100e+05   4.7746900e+05   4.7729400e+05   5.0926500e+05   5.1865900e+05   5.0537200e+05   5.0313200e+05   4.9121200e+05   4.9674700e+05   4.7780100e+05   4.7056500e+05   4.9289000e+05   5.2337500e+05   5.0966300e+05   4.8431900e+05   4.8874600e+05   5.1176200e+05   5.1803000e+05   5.1641600e+05   5.0158400e+05   4.8305400e+05   4.6671800e+05   4.4222200e+05   4.4747500e+05   4.6311100e+05   5.1509800e+05   5.0169100e+05   4.8687800e+05   5.1218300e+05   5.4512800e+05   5.4120700e+05   5.4402200e+05
   5.3980200e+05   5.5032000e+05   5.3348300e+05   5.4560000e+05   5.6337100e+05   5.5235500e+05   5.6782000e+05   0.0000000e+00   5.2185400e+05   5.1593500e+05   5.3683200e+05   5.3157800e+05   5.3152300e+05   5.4969800e+05   5.8396200e+05   5.6146600e+05   5.7607200e+05   5.6495300e+05   5.5424500e+05   5.3895900e+05   5.1819800e+05   5.5646500e+05   5.7325700e+05   5.4984000e+05   5.6348800e+05   5.5929600e+05   5.6812000e+05   5.7543300e+05   5.3508000e+05   5.1951100e+05   5.1530400e+05   5.1907000e+05   5.2934800e+05   5.3549300e+05   5.5257800e+05   5.8515200e+05   5.6384500e+05   5.4853000e+05   5.2242800e+05   5.1343300e+05   5.5498900e+05   5.5084000e+05   5.3053200e+05   5.3662800e+05   5.3425200e+05   5.2333600e+05   5.3840800e+05   5.3909400e+05   5.6797000e+05   5.7872900e+05   5.8061100e+05   5.7704900e+05   5.6759000e+05   5.5345900e+05   5.2581000e+05   5.1393700e+05   5.4439300e+05   5.5256400e+05   5.5815700e+05   5.5912700e+05   5.5647500e+05   5.4805900e+05   5.5161800e+05   5.8152700e+05   5.7843700e+05   5.4558700e+05   5.6387500e+05   5.5050800e+05   5.5098500e+05   5.5023200e+05   5.7047600e+05   5.6201200e+05   5.4903000e+05   5.3887700e+05   5.5701200e+05   5.9740700e+05   5.9075400e+05   5.6464000e+05   5.8414500e+05   5.7884500e+05   5.5462700e+05   5.5585700e+05   5.5603000e+05   5.2971600e+05   5.4604300e+05   5.6099700e+05   5.4367700e+05   5.7018100e+05   5.3935100e+05   5.5464800e+05
   1.3162200e+05   1.1982600e+05   1.1695300e+05   1.1037400e+05   1.2746000e+05   1.1267700e+05   1.0556600e+05   1.0401000e+05   0.0000000e+00   1.3296000e+05   1.3752600e+05   1.4108600e+05   1.1206400e+05   1.0434400e+05   1.1439800e+05   1.1649300e+05   1.0285000e+05   1.1042900e+05   1.1195400e+05   1.3146500e+05   1.3504700e+05   1.2834700e+05   1.1187800e+05   1.2174300e+05   1.2656800e+05   1.2599200e+05   1.0684200e+05   1.1263300e+05   1.2472500e+05   1.3229400e+05   1.3498300e+05   1.1895100e+05   1.0913100e+05   1.1238300e+05   1.2724300e+05   1.1722400e+05   1.1615500e+05   1.1525300e+05   1.2201000e+05   1.1939300e+05   1.2534400e+05   1.2095100e+05   1.0707200e+05   1.1583100e+05   1.1511000e+05   1.0836700e+05   9.7732000e+04   1.1648500e+05   1.0238200e+05   1.0303900e+05   1.1625000e+05   1.0544000e+05   9.9595000e+04   1.0234300e+05   1.0559600e+05   9.8723000e+04   1.0182100e+05   1.0003600e+05   1.0160700e+05   1.0604400e+05   1.0037500e+05   8.9373000e+04   1.0003800e+05   1.0043800e+05   1.0742000e+05   1.0576700e+05   1.0088300e+05   9.7984000e+04   1.0032300e+05   1.0814000e+05   1.0711400e+05   1.0029500e+05   9.8966000e+04   1.1300700e+05   1.0902100e+05   1.1881900e+05   1.1288200e+05   1.1199000e+05   1.1818400e+05   1.3394700e+05   1.3055900e+05   1.2559500e+05   1.1653200e+05   1.1884000e+05   1.1585300e+05   1.2735800e+05   1.1990400e+05   1.1538100e+05   1.1777600e+05   1.3388700e+05
   1.6738000e+05   1.8897500e+05   1.8332100e+05   1.5639000e+05   1.5355200e+05   1.6321200e+05   1.6623400e+05   1.7405500e+05   1.6471700e+05   0.0000000e+00   1.4342100e+05   1.4963400e+05   1.6570900e+05   1.7214600e+05   1.7370300e+05   1.7281700e+05   1.7129900e+05   1.5352900e+05   1.7145000e+05   1.7488700e+05   1.5965100e+05   1.5704000e+05   1.6165600e+05   1.6874700e+05   1.7968900e+05   1.7960900e+05   1.6620000e+05   1.5418900e+05   1.5188600e+05   1.5206900e+05   1.4387900e+05   1.5018200e+05   1.3088900e+05   1.2645000e+05   1.4054400e+05   1.5612800e+05   1.5252600e+05   1.5743900e+05   1.3617600e+05   1.3356600e+05   1.4119900e+05   1.4717400e+05   1.4640600e+05   1.4881700e+05   1.4893500e+05   1.4377100e+05   1.5124000e+05   1.4862800e+05   1.3618800e+05   1.4442700e+05   1.3672400e+05   1.5235700e+05   1.5985300e+05   1.5181700e+05   1.5126300e+05   1.4964500e+05   1.5417200e+05   1.5270700e+05   1.5450200e+05   1.5610200e+05   1.7824000e+05   1.7564600e+05   1.6250200e+05   1.5940600e+05   1.5658300e+05   1.6207500e+05   1.5770000e+05   1.6317100e+05   1.7018900e+05   1.6227700e+05   1.7572800e+05   1.6019700e+05   1.7829200e+05   1.6817600e+05   1.7636700e+05   1.6651200e+05   1.5644800e+05   1.5236000e+05   1.6173500e+05   1.6721900e+05   1.8234000e+05   1.7581500e+05   1.8006900e+05   1.7456000e+05   1.8297200e+05   1.8821400e+05   1.7957900e+05   1.6922100e+05   1.4726200e+05   1.5264800e+05
   1.1542300e+05   1.2130800e+05   1.2084200e+05   1.0936600e+05   1.2794200e+05   1.3145300e+05   1.3969700e+05   1.3634200e+05   1.5411700e+05   1.5476500e+05   0.0000000e+00   1.3948100e+05   1.3107100e+05   1.3963600e+05   1.4193600e+05   1.4151700e+05   1.4163600e+05   1.4317300e+05   1.4835200e+05   1.4036300e+05   1.3588600e+05   1.3876400e+05   1.4695600e+05   1.5033300e+05   1.5134500e+05   1.4845800e+05   1.4541600e+05   1.7093000e+05   1.5362800e+05   1.3628700e+05   1.4563500e+05   1.5487800e+05   1.4346400e+05   1.2671800e+05   1.2440600e+05   1.3232000e+05   1.3373200e+05   1.3068700e+05   1.3141900e+05   1.4979400e+05   1.5330700e+05   1.3988300e+05   1.3808300e+05   1.2923300e+05   1.3204100e+05   1.1654300e+05   1.2310500e+05   1.3371100e+05   1.3691100e+05   1.5642900e+05   1.3859300e+05   1.4845800e+05   1.4522700e+05   1.4317200e+05   1.4155700e+05   1.4121800e+05   1.3321000e+05   1.3893300e+05   1.3281800e+05   1.2874400e+05   1.5114000e+05   1.4389200e+05   1.4295900e+05   1.3923500e+05   1.3035400e+05   1.2681700e+05   1.3087300e+05   1.3963000e+05   1.4782300e+05   1.4334800e+05   1.4651000e+05   1.4157300e+05   1.3539900e+05   1.2142200e+05   1.1085600e+05   1.2331200e+05   1.3003800e+05   1.2340800e+05   1.2870500e+05   1.2756500e+05   1.4292200e+05   1.3351400e+05   1.4014900e+05   1.3119800e+05   1.3774300e+05   1.4423300e+05   1.4249600e+05   1.4293600e+05   1.3555100e+05   1.3246700e+05
   1.6668200e+05   1.4892500e+05   1.5654500e+05   1.6198800e+05   1.4350400e+05   1.5738600e+05   1.4571600e+05   1.5371400e+05   1.4778200e+05   1.4243600e+05   1.4579100e+05   0.0000000e+00   1.5626600e+05   1.6098700e+05   1.4630800e+05   1.3884300e+05   1.5111900e+05   1.5410700e+05   1.6174700e+05   1.5895400e+05   1.6396000e+05   1.7451600e+05   1.6391800e+05   1.5111900e+05   1.5005800e+05   1.7034300e+05   1.5282300e+05   1.6487400e+05   1.6155700e+05   1.7001500e+05   1.5826700e+05   1.5688800e+05   1.4037900e+05   1.3498700e+05   1.4484100e+05   1.5074600e+05   1.4734500e+05   1.5722400e+05   1.4713300e+05   1.6121600e+05   1.4708100e+05   1.4076300e+05   1.4220600e+05   1.4731500e+05   1.5067100e+05   1.5173200e+05   1.4851000e+05   1.3883600e+05   1.4752500e+05   1.5045200e+05   1.5016200e+05   1.5136800e+05   1.4923500e+05   1.4361200e+05   1.4284500e+05   1.2966600e+05   1.2830500e+05   1.5252800e+05   1.4101600e+05   1.4125500e+05   1.4341700e+05   1.4995800e+05   1.6251200e+05   1.5212700e+05   1.3192200e+05   1.2580800e+05   1.4096200e+05   1.4255500e+05   1.3800200e+05   1.4691800e+05   1.4070400e+05   1.2618500e+05   1.5337700e+05   1.3271500e+05   1.3507500e+05   1.3837000e+05   1.5998600e+05   1.5608700e+05   1.5333400e+05   1.4610200e+05   1.6127700e+05   1.5841600e+05   1.5098500e+05   1.5620600e+05   1.5666500e+05   1.5883200e+05   1.5935800e+05   1.6405700e+05   1.7565100e+05   1.6437200e+05
   3.0357100e+05   3.0355500e+05   2.8800700e+05   2.7965000e+05   2.6482500e+05   3.0208500e+05   2.9542300e+05   2.7549700e+05   2.6546000e+05   2.6425500e+05   2.5485100e+05   2.9371000e+05   0.0000000e+00   2.6375100e+05   2.6712300e+05   2.6137600e+05   2.8081400e+05   2.9418400e+05   2.8896600e+05   2.7095300e+05   2.7821000e+05   2.9042500e+05   2.7339100e+05   2.8381500e+05   3.0612000e+05   3.0738400e+05   3.0195000e+05   2.7410800e+05   2.6939100e+05   2.8518200e+05   3.0045200e+05   2.7615400e+05   2.8045600e+05   2.7646000e+05   2.7371000e+05   2.9381400e+05   2.9833600e+05   2.7713100e+05   2.7081200e+05   2.6350000e+05   2.7079600e+05   2.6103500e+05   2.7985500e+05   2.8542100e+05   2.8878600e+05   2.7347500e+05   2.6047200e+05   2.6437600e+05   2.8111500e+05   2.7821700e+05   2.6485000e+05   2.6986600e+05   2.7336300e+05   2.7350900e+05   2.7312500e+05   2.8171200e+05   2.8919300e+05   2.8054500e+05   2.7811400e+05   2.7382900e+05   2.6433000e+05   2.8103500e+05   2.7539900e+05   2.6723800e+05   2.7353900e+05   2.8931300e+05   3.0334800e+05   2.9164200e+05   2.9407100e+05   2.7258200e+05   2.7389200e+05   2.6843700e+05   2.7728100e+05   3.0571500e+05   2.9099400e+05   2.8411600e+05   2.8915900e+05   2.6885100e+05   2.6674800e+05   2.5800600e+05   2.7625300e+05   2.8474300e+05   2.7868700e+05   3.0991800e+05   2.9281400e+05   2.8783900e+05   2.8602100e+05   2.7842100e+05   2.6820300e+05   2.8353500e+05
   1.7212600e+05   1.6861400e+05   1.7049800e+05   1.9733000e+05   1.7346000e+05   1.8839600e+05   1.8582100e+05   1.9279000e+05   1.7754200e+05   1.8716500e+05   2.0105800e+05   1.9759500e+05   1.9993600e+05   0.0000000e+00   1.8140600e+05   1.8047200e+05   1.9163500e+05   1.9511300e+05   1.8501500e+05   1.9347200e+05   1.9903400e+05   1.8748600e+05   1.8106300e+05   1.8604100e+05   1.9686500e+05   1.8691000e+05   1.8885900e+05   1.9539800e+05   2.0624400e+05   1.9554700e+05   1.9768600e+05   2.1065000e+05   1.9339600e+05   1.7338800e+05   1.9212400e+05   1.8862200e+05   1.9546500e+05   2.1046600e+05   2.0894400e+05   2.1310700e+05   2.1682500e+05   2.0107400e+05   1.9723400e+05   1.9019300e+05   1.8277000e+05   1.6334800e+05   1.8612900e+05   1.8642100e+05   1.6859000e+05   1.8424000e+05   1.7915100e+05   1.9019100e+05   2.0571500e+05   1.9180900e+05   2.0426300e+05   1.8842000e+05   1.8175700e+05   1.8438900e+05   1.7009900e+05   1.7540300e+05   1.7933700e+05   1.7690300e+05   1.7670000e+05   1.7267200e+05   2.0089100e+05   2.1955700e+05   1.8126200e+05   1.8233300e+05   1.8874200e+05   2.0302000e+05   1.9326900e+05   1.8974400e+05   1.8540200e+05   1.8510600e+05   1.8962200e+05   1.8719500e+05   1.8369600e+05   1.9420100e+05   1.7206600e+05   1.8253600e+05   1.6909600e+05   1.7536200e+05   1.6815100e+05   1.8655700e+05   1.8399800e+05   1.7243700e+05   1.8905100e+05   1.9891200e+05   1.7896400e+05   1.9290200e+05
   2.1680800e+05   2.3488600e+05   2.1439500e+05   2.1896600e+05   2.3159400e+05   2.1488800e+05   2.1969600e+05   2.2377200e+05   2.1792800e+05   2.1254500e+05   2.3793500e+05   2.3432500e+05   2.2725100e+05   2.3271400e+05   0.0000000e+00   2.4676300e+05   2.4462000e+05   2.4033900e+05   2.4765400e+05   2.5594100e+05   2.5049200e+05   2.3901200e+05   2.2840300e+05   2.4625200e+05   2.4166500e+05   2.4311500e+05   2.4176100e+05   2.5110200e+05   2.6118500e+05   2.6304300e+05   2.7438400e+05   2.6356500e+05   2.3199700e+05   2.4194900e+05   2.3272400e+05   2.2993500e+05   2.2998600e+05   2.3025500e+05   2.4755800e+05   2.3571100e+05   2.2972900e+05   2.5650500e+05   2.4166800e+05   2.3012600e+05   2.2496600e+05   2.2513800e+05   2.3243500e+05   2.2449700e+05   2.3115200e+05   2.2552800e+05   2.3526300e+05   2.2975800e+05   2.3205300e+05   2.5033800e+05   2.4254000e+05   2.2423300e+05   2.2796200e+05   2.2643400e+05   2.1110800e+05   2.2395100e+05   2.2691900e+05   2.2322700e+05   2.2571700e+05   2.3488500e+05   2.3386500e+05   2.2210500e+05   2.0947200e+05   2.0980200e+05   2.1469600e+05   2.3280900e+05   2.0210300e+05   2.0007400e+05   1.8281700e+05   1.9343300e+05   2.1954700e+05   2.1072100e+05   2.1916500e+05   2.0110000e+05   2.0966000e+05   2.1511400e+05   1.9984600e+05   2.2876400e+05   2.1372500e+05   2.1324700e+05   2.2146100e+05   2.0610700e+05   2.2069200e+05   2.1929100e+05   2.4017900e+05   2.1673200e+05
   2.1266700e+05   2.1027400e+05   2.0395800e+05   1.9259500e+05   2.0788500e+05   2.0971600e+05   2.0891100e+05   2.2971800e+05   2.2822500e+05   2.3391000e+05   2.2401300e+05   2.0637000e+05   2.1260900e+05   2.2499900e+05   2.1058500e+05   0.0000000e+00   2.0791600e+05   1.9634200e+05   1.9804100e+05   2.1568000e+05   1.9267900e+05   1.9978100e+05   2.1062500e+05   2.1571600e+05   2.1282700e+05   2.2638000e+05   2.3001900e+05   2.3888700e+05   2.3587400e+05   2.1947200e+05   2.2522800e+05   2.2030700e+05   2.4699300e+05   2.4047400e+05   2.3182400e+05   2.3363600e+05   2.3159200e+05   2.2278200e+05   2.3722500e+05   2.4481200e+05   2.5570500e+05   2.6048900e+05   2.4568800e+05   2.4779300e+05   2.3023900e+05   2.1151400e+05   2.1778500e+05   2.2768700e+05   2.3396800e+05   2.2754700e+05   2.2496300e+05   2.1373300e+05   2.1565800e+05   2.1752700e+05   2.0859700e+05   2.0100000e+05   2.0880400e+05   2.0780100e+05   2.1348500e+05   2.1508600e+05   2.0888500e+05   2.2475700e+05   2.1936600e+05   1.9531100e+05   2.0847200e+05   2.2910400e+05   2.1750800e+05   2.3701600e+05   2.5025400e+05   2.4175300e+05   2.2442000e+05   2.3471100e+05   2.2645500e+05   2.2965700e+05   2.3360400e+05   2.1313000e+05   2.0606700e+05   2.0417800e+05   1.9955100e+05   2.2685300e+05   2.2393900e+05   2.2061600e+05   2.2132300e+05   2.3135300e+05   2.1802800e+05   2.1647800e+05   2.2935300e+05   2.4719100e+05   2.4587800e+05   2.1721700e+05
   1.0491500e+05   1.0700600e+05   1.1907400e+05   1.0662400e+05   9.2749000e+04   1.1046000e+05   9.9872000e+04   1.0903900e+05   1.0610900e+05   1.1499700e+05   1.2452400e+05   1.0247900e+05   1.0630800e+05   1.0840000e+05   1.0693400e+05   1.1246900e+05   0.0000000e+00   1.1582000e+05   1.1685900e+05   1.1212400e+05   1.2713800e+05   1.2416700e+05   1.2294100e+05   1.1621500e+05   1.1570900e+05   1.2016600e+05   1.1572800e+05   1.0802200e+05   1.2482300e+05   1.2072300e+05   1.1736300e+05   1.0814600e+05   1.1900000e+05   1.2803100e+05   1.2104100e+05   1.0997000e+05   1.0001600e+05   1.1696400e+05   9.9816000e+04   1.0690300e+05   1.1928300e+05   1.1658600e+05   1.0598300e+05   1.0849600e+05   1.1387900e+05   1.1111600e+05   1.0690500e+05   9.2868000e+04   8.9090000e+04   9.4422000e+04   1.0542600e+05   1.1181100e+05   9.9172000e+04   1.0012800e+05   9.2175000e+04   1.0427400e+05   1.0553100e+05   1.2455500e+05   1.1300900e+05   1.0552200e+05   1.0282900e+05   9.4040000e+04   1.1075300e+05   1.1132100e+05   9.5607000e+04   1.0615900e+05   1.1098800e+05   1.0855500e+05   1.1282300e+05   1.0532400e+05   1.0919200e+05   9.7188000e+04   9.8881000e+04   1.0342100e+05   9.7640000e+04   1.2726800e+05   1.0485300e+05   1.0391100e+05   1.1735500e+05   1.0555100e+05   1.2008700e+05   1.4651400e+05   1.3049700e+05   1.0787800e+05   1.0869400e+05   1.0388000e+05   1.2376100e+05   1.1755000e+05   1.0590700e+05   1.1974900e+05
   1.8358900e+05   1.9682400e+05   1.6005200e+05   1.5677300e+05   1.6771500e+05   1.6335400e+05   1.8417400e+05   1.7272300e+05   1.7330900e+05   1.5881800e+05   1.5901500e+05   1.5895200e+05   1.7395600e+05   1.6305400e+05   1.6491700e+05   1.5897100e+05   1.5419100e+05   0.0000000e+00   1.6347200e+05   1.7932800e+05   1.7788800e+05   1.5814500e+05   1.5129900e+05   1.4966000e+05   1.8490500e+05   1.6361200e+05   1.7383200e+05   1.6990900e+05   1.4743200e+05   1.5901700e+05   1.6383500e+05   1.3658400e+05   1.5241900e+05   1.4798600e+05   1.7581100e+05   1.5951500e+05   1.7153500e+05   1.7491500e+05   1.7438300e+05   1.7252700e+05   1.5069900e+05   1.4451000e+05   1.4557100e+05   1.7089200e+05   1.6530000e+05   1.8453600e+05   1.8528300e+05   1.8217500e+05   1.9674600e+05   1.9927200e+05   1.8774300e+05   1.9731700e+05   2.0394000e+05   1.8560700e+05   1.6268500e+05   1.6036100e+05   1.6351400e+05   1.8751800e+05   1.8103200e+05   1.7969100e+05   1.7357100e+05   1.5557400e+05   1.5995100e+05   1.7083700e+05   1.7579100e+05   1.7673600e+05   1.8083200e+05   1.7218200e+05   1.7656800e+05   1.7423800e+05   1.8870800e+05   1.8942900e+05   1.9165800e+05   1.7748000e+05   1.7977200e+05   1.6836200e+05   1.6793200e+05   1.8435500e+05   1.6882100e+05   1.8868800e+05   1.8999000e+05   1.6809100e+05   1.7159800e+05   1.7293900e+05   1.8216000e+05   1.6765200e+05   1.7207600e+05   1.7195700e+05   1.7623000e+05   1.7502100e+05
   2.1923100e+05   2.3700100e+05   2.3473400e+05   2.3248300e+05   2.2277700e+05   2.2661300e+05   2.2651000e+05   2.3688900e+05   2.3864400e+05   2.0664800e+05   2.2190000e+05   2.3417900e+05   2.3954700e+05   2.4125500e+05   2.3102400e+05   2.1541900e+05   2.0216000e+05   2.2307400e+05   0.0000000e+00   2.2027800e+05   2.1931400e+05   2.1747000e+05   2.1263800e+05   2.0056900e+05   2.0937600e+05   2.2889800e+05   2.0211200e+05   2.2480100e+05   2.1590600e+05   2.1637300e+05   2.2052800e+05   2.2524000e+05   2.2806800e+05   2.1833800e+05   2.1148800e+05   2.3078300e+05   2.3512000e+05   2.2990300e+05   2.2476700e+05   2.1947400e+05   2.1998800e+05   2.1914100e+05   2.1467500e+05   2.1900000e+05   2.1371500e+05   2.1188500e+05   2.1850800e+05   2.3148600e+05   2.3437100e+05   2.3130600e+05   2.2798800e+05   2.2700700e+05   2.3320500e+05   2.3442200e+05   2.3026100e+05   2.2571700e+05   2.3832300e+05   2.3072400e+05   2.2087500e+05   2.2305400e+05   2.1961900e+05   2.1150400e+05   2.3622000e+05   2.5021600e+05   2.5844500e+05   2.4871200e+05   2.4073600e+05   2.3493500e+05   2.2258200e+05   2.4324200e+05   2.4192800e+05   2.4071700e+05   2.3285900e+05   2.1563400e+05   2.3621600e+05   2.2016100e+05   2.2916800e+05   2.4069200e+05   2.2276200e+05   2.3168900e+05   2.3050400e+05   2.4585900e+05   2.3567900e+05   2.3237500e+05   2.3075600e+05   2.2424400e+05   2.4579900e+05   2.5344700e+05   2.3756300e+05   2.2896900e+05
   2.3784800e+05   2.3951200e+05   2.2612400e+05   2.4202200e+05   2.4442000e+05   2.7046600e+05   2.3343400e+05   2.2374400e+05   2.2651800e+05   2.3493600e+05   2.4475900e+05   2.4597200e+05   2.3604700e+05   2.1687200e+05   2.1146900e+05   2.4792800e+05   2.3347400e+05   2.4473100e+05   2.1945900e+05   0.0000000e+00   1.9451000e+05   2.3018900e+05   2.1480200e+05   2.3672700e+05   2.4366800e+05   2.3805000e+05   2.0321300e+05   2.2123100e+05   2.2241800e+05   2.4246600e+05   2.4297800e+05   2.2257500e+05   2.2809700e+05   2.2369100e+05   2.2876200e+05   2.4957900e+05   2.5025600e+05   2.5342500e+05   2.2127800e+05   2.2244700e+05   2.1547900e+05   2.3318100e+05   2.3336600e+05   2.4173700e+05   2.3556800e+05   2.1612300e+05   2.1901500e+05   2.4699600e+05   2.4088400e+05   2.4644000e+05   2.2811400e+05   2.2805700e+05   2.3166600e+05   2.3407700e+05   2.1587200e+05   2.1956900e+05   2.2571900e+05   2.2067900e+05   2.2543600e+05   2.3910000e+05   2.1609300e+05   2.2352200e+05   2.2612800e+05   2.3939200e+05   2.3792900e+05   2.2376700e+05   2.2987500e+05   2.3087000e+05   2.3318200e+05   2.3151600e+05   2.3070800e+05   2.2765900e+05   2.1861000e+05   2.4900900e+05   2.2176700e+05   2.3263500e+05   2.3220200e+05   2.2547600e+05   2.3753900e+05   2.3339400e+05   2.2749000e+05   2.3552800e+05   2.3583900e+05   2.2368400e+05   2.1976000e+05   2.3602400e+05   2.0772600e+05   2.3698500e+05   2.3978800e+05   2.3935200e+05
   5.3743000e+04   6.5680000e+04   5.7391000e+04   5.7929000e+04   5.0436000e+04   6.1394000e+04   5.1072000e+04   5.7818000e+04   6.1834000e+04   6.1496000e+04   7.0699000e+04   6.1534000e+04   5.3149000e+04   6.3724000e+04   6.0853000e+04   6.6442000e+04   7.3336000e+04   7.3041000e+04   6.3171000e+04   5.6101000e+04   0.0000000e+00   6.2327000e+04   6.4103000e+04   7.4097000e+04   5.7534000e+04   6.3749000e+04   5.8482000e+04   7.5674000e+04   6.8249000e+04   6.8398000e+04   6.6335000e+04   5.8110000e+04   5.8828000e+04   6.0874000e+04   5.2367000e+04   5.7078000e+04   6.1461000e+04   5.8239000e+04   6.9013000e+04   5.9741000e+04   5.4477000e+04   5.7350000e+04   5.7841000e+04   6.1712000e+04   5.1456000e+04   5.9118000e+04   5.7212000e+04   5.7093000e+04   6.6214000e+04   6.6016000e+04   6.1333000e+04   5.8681000e+04   5.5004000e+04   5.9074000e+04   6.0912000e+04   5.6790000e+04   4.7280000e+04   5.7441000e+04   5.7080000e+04   5.5683000e+04   6.1243000e+04   6.6321000e+04   5.9746000e+04   6.2398000e+04   5.6546000e+04   6.2560000e+04   6.5998000e+04   6.1727000e+04   7.5427000e+04   7.2286000e+04   5.9415000e+04   6.5201000e+04   6.0964000e+04   7.7015000e+04   6.1553000e+04   7.8542000e+04   6.3771000e+04   6.7313000e+04   5.7924000e+04   6.1050000e+04   7.0772000e+04   6.8764000e+04   6.3126000e+04   6.4954000e+04   5.8894000e+04   6.3608000e+04   6.1443000e+04   5.4977000e+04   5.3728000e+04   5.5208000e+04
   2.8489000e+04   2.3444000e+04   3.5187000e+04   4.4424000e+04   3.9832000e+04   3.6453000e+04   3.8798000e+04   4.6148000e+04   4.1904000e+04   3.4370000e+04   4.0159000e+04   4.5266000e+04   3.2175000e+04   3.3883000e+04   2.9148000e+04   3.2322000e+04   3.3585000e+04   3.8022000e+04   3.3808000e+04   3.3134000e+04   3.6351000e+04   0.0000000e+00   4.1386000e+04   3.8112000e+04   4.1630000e+04   5.3775000e+04   4.6436000e+04   4.3732000e+04   3.7336000e+04   5.0832000e+04   4.1459000e+04   3.4626000e+04   4.4220000e+04   4.1705000e+04   5.2401000e+04   4.8625000e+04   4.5017000e+04   4.9817000e+04   4.5927000e+04   3.4408000e+04   3.4508000e+04   3.1715000e+04   4.5518000e+04   4.3954000e+04   4.7394000e+04   3.9699000e+04   3.1528000e+04   4.3481000e+04   4.4583000e+04   4.5279000e+04   5.1852000e+04   3.7225000e+04   3.9878000e+04   4.5983000e+04   3.8528000e+04   3.6671000e+04   4.5554000e+04   5.0719000e+04   4.5967000e+04   4.6443000e+04   4.9165000e+04   5.1782000e+04   4.8220000e+04   4.6250000e+04   4.2824000e+04   5.0613000e+04   5.7911000e+04   4.9211000e+04   3.5342000e+04   3.0152000e+04   3.4535000e+04   4.0967000e+04   3.6951000e+04   4.0077000e+04   4.5626000e+04   4.5673000e+04   4.1633000e+04   3.4232000e+04   3.2647000e+04   4.4143000e+04   3.2477000e+04   2.4647000e+04   3.2827000e+04   2.8945000e+04   5.3082000e+04   3.5163000e+04   3.1326000e+04   3.4451000e+04   2.8728000e+04   3.3184000e+04
   3.6077800e+05   3.5193400e+05   3.6284000e+05   3.5928400e+05   3.4771900e+05   3.4561300e+05   3.6653900e+05   3.4510800e+05   3.4409100e+05   3.2529100e+05   3.4451300e+05   3.3742100e+05   3.4968100e+05   3.4701800e+05   3.5033500e+05   3.2644300e+05   3.4332500e+05   3.4153700e+05   3.3812300e+05   3.3127100e+05   3.2751900e+05   3.3617400e+05   0.0000000e+00   3.0166400e+05   3.3571600e+05   3.2742200e+05   3.2859700e+05   3.2530700e+05   3.4379900e+05   3.5848300e+05   3.3367800e+05   3.2471400e+05   3.5660000e+05   3.4001600e+05   3.4776000e+05   3.3816400e+05   3.2876200e+05   3.3785200e+05   3.3539900e+05   3.5778500e+05   3.4333100e+05   3.4774800e+05   3.4751200e+05   3.4062100e+05   3.5501100e+05   3.4648900e+05   3.3742600e+05   3.4474300e+05   3.4982200e+05   3.5078800e+05   3.6179500e+05   3.7436700e+05   3.5211200e+05   3.4276000e+05   3.4015700e+05   3.3946100e+05   3.4530100e+05   3.3382000e+05   3.4506000e+05   3.5984700e+05   3.5227100e+05   3.5855100e+05   3.5031800e+05   3.3290600e+05   3.4115000e+05   3.6715100e+05   3.7139300e+05   3.8472200e+05   3.5947100e+05   3.4112700e+05   3.7064200e+05   3.7125400e+05   3.6730700e+05   3.5584400e+05   3.6647600e+05   3.5586600e+05   3.7336200e+05   3.7953700e+05   3.6803600e+05   3.5485300e+05   3.4935500e+05   3.4845300e+05   3.6128600e+05   3.5062300e+05   3.6628500e+05   3.6587200e+05   3.6297900e+05   3.6785000e+05   3.5734300e+05   3.5993600e+05
   2.6894300e+05   2.6526900e+05   2.5368900e+05   2.6326200e+05   2.4755500e+05   2.6047500e+05   2.4030800e+05   2.5570000e+05   2.4841700e+05   2.5135200e+05   2.3584100e+05   2.4246300e+05   2.4760800e+05   2.3111600e+05   2.1330500e+05   2.2314800e+05   2.3704000e+05   2.6054100e+05   2.4033500e+05   2.5522800e+05   2.4948200e+05   2.5603900e+05   2.5966300e+05   0.0000000e+00   2.6838600e+05   2.6077900e+05   2.5967900e+05   2.4568700e+05   2.5005200e+05   2.6784100e+05   2.7364700e+05   2.5013300e+05   2.6493300e+05   2.5610800e+05   2.4756700e+05   2.5712000e+05   2.6315300e+05   2.7632900e+05   2.5961500e+05   2.3336500e+05   2.5927600e+05   2.6969200e+05   2.4066000e+05   2.4356200e+05   2.4395800e+05   2.6530400e+05   2.4244800e+05   2.4549500e+05   2.4916100e+05   2.6951200e+05   2.3912200e+05   2.2115600e+05   2.5296900e+05   2.7246600e+05   2.5486200e+05   2.5387800e+05   2.4137200e+05   2.4557200e+05   2.3592900e+05   2.1912600e+05   2.2718200e+05   2.4155800e+05   2.2765200e+05   2.2873400e+05   2.2586200e+05   2.3802200e+05   2.5428200e+05   2.5990800e+05   2.2882200e+05   2.5495500e+05   2.3785700e+05   2.4964200e+05   2.5332200e+05   2.5687900e+05   2.5382600e+05   2.7185300e+05   2.5823400e+05   2.6365800e+05   2.5236100e+05   2.7193900e+05   2.4645800e+05   2.5803700e+05   2.7141000e+05   2.5419100e+05   2.5065400e+05   2.6064400e+05   2.5281500e+05   2.5259600e+05   2.4913500e+05   2.6017700e+05
   7.6522000e+04   9.1128000e+04   7.6131000e+04   9.2838000e+04   9.6509000e+04   8.7738000e+04   8.6560000e+04   7.9874000e+04   8.9523000e+04   9.5973000e+04   9.7145000e+04   9.2955000e+04   8.5208000e+04   9.1678000e+04   8.9785000e+04   1.0445000e+05   1.0340900e+05   9.6209000e+04   9.7688000e+04   8.4487000e+04   9.2891000e+04   9.3085000e+04   9.4546000e+04   8.6117000e+04   0.0000000e+00   9.4319000e+04   7.6135000e+04   8.7174000e+04   9.3466000e+04   9.2009000e+04   9.8917000e+04   7.4652000e+04   8.4725000e+04   7.7072000e+04   1.0369700e+05   9.0808000e+04   8.9516000e+04   9.3289000e+04   8.8480000e+04   9.0898000e+04   8.4423000e+04   8.9934000e+04   9.5592000e+04   9.1206000e+04   8.4189000e+04   9.1890000e+04   1.0699300e+05   9.2127000e+04   7.8936000e+04   9.3718000e+04   9.2848000e+04   9.4636000e+04   1.0347400e+05   8.6258000e+04   8.8283000e+04   9.7728000e+04   1.0591000e+05   1.0429300e+05   9.6438000e+04   1.0487800e+05   1.0469300e+05   1.1902600e+05   1.0612300e+05   1.0368900e+05   1.1111900e+05   1.0828200e+05   1.1155200e+05   1.1780300e+05   1.0470200e+05   1.0948200e+05   1.0148000e+05   1.0590900e+05   1.0813000e+05   1.0442400e+05   9.9631000e+04   9.4189000e+04   9.3660000e+04   9.3375000e+04   9.2845000e+04   8.0460000e+04   9.2150000e+04   8.2754000e+04   9.0170000e+04   9.0869000e+04   8.6884000e+04   8.7968000e+04   8.0908000e+04   8.9584000e+04   9.7134000e+04   8.4397000e+04
   1.0141400e+05   1.0949700e+05   1.0248700e+05   1.1275200e+05   9.7874000e+04   1.0994000e+05   1.1193700e+05   1.0310800e+05   9.2200000e+04   1.1212900e+05   1.0558200e+05   1.1333700e+05   1.0248700e+05   1.1535100e+05   1.1731100e+05   9.9196000e+04   1.1081700e+05   1.2060200e+05   1.1313400e+05   1.1613600e+05   1.1193300e+05   1.1836000e+05   1.0048100e+05   1.2093000e+05   1.1116700e+05   0.0000000e+00   1.2640100e+05   1.1387400e+05   1.1740400e+05   1.0299100e+05   1.0797700e+05   1.1974100e+05   1.0146400e+05   1.0710300e+05   1.0089000e+05   9.7764000e+04   1.0572900e+05   1.0188400e+05   1.1208200e+05   9.6692000e+04   1.0749600e+05   1.2295600e+05   8.9541000e+04   1.1566500e+05   1.0828100e+05   1.0802700e+05   1.0419000e+05   1.0123400e+05   1.0920900e+05   9.7570000e+04   1.1113400e+05   1.0838300e+05   1.0033000e+05   9.6873000e+04   9.1373000e+04   1.0575600e+05   1.0503000e+05   1.0117700e+05   1.0378800e+05   1.1650000e+05   9.3496000e+04   8.9440000e+04   1.0411700e+05   1.1278400e+05   1.0574300e+05   1.0886400e+05   1.0476100e+05   1.0550700e+05   1.0258900e+05   1.0676000e+05   1.1240400e+05   1.0108500e+05   1.1816400e+05   9.5285000e+04   1.0672300e+05   1.0630900e+05   1.0630900e+05   1.0937200e+05   9.6374000e+04   9.4216000e+04   1.0539700e+05   1.0465100e+05   1.1858900e+05   1.1301100e+05   1.1653300e+05   1.2038500e+05   1.0699500e+05   1.1677400e+05   1.0194900e+05   1.1307800e+05
   1.0100200e+05   1.0803000e+05   1.0699900e+05   1.0658000e+05   1.0113000e+05   1.1655700e+05   1.1699900e+05   9.5992000e+04   1.0999900e+05   1.1280400e+05   1.0784300e+05   1.0712500e+05   8.9703000e+04   1.0457000e+05   1.2075000e+05   1.1544500e+05   1.0250800e+05   1.0855300e+05   1.0394300e+05   1.1451000e+05   1.1746000e+05   1.0799900e+05   1.1040200e+05   1.0736200e+05   1.2075800e+05   1.0096000e+05   0.0000000e+00   1.0133500e+05   1.0323400e+05   1.0567300e+05   1.0291300e+05   1.0600000e+05   1.1229800e+05   1.1583700e+05   1.0050200e+05   1.0097000e+05   1.0110600e+05   1.0702200e+05   1.1219000e+05   1.1280600e+05   1.0683600e+05   1.0447800e+05   1.0742700e+05   1.3200900e+05   1.1950300e+05   1.1365400e+05   1.2118000e+05   1.1811000e+05   1.1156100e+05   1.1299400e+05   1.1589500e+05   1.0402100e+05   9.6967000e+04   1.1358200e+05   1.0476000e+05   9.4083000e+04   9.6259000e+04   1.0129000e+05   1.0186000e+05   1.1171400e+05   1.0685100e+05   1.1396400e+05   1.1313400e+05   1.1818800e+05   1.1746100e+05   1.3254700e+05   1.1156400e+05   1.1541800e+05   1.1944000e+05   1.2916100e+05   1.2672100e+05   1.1181800e+05   1.1924300e+05   1.3075300e+05   1.3251000e+05   1.1504000e+05   1.0095400e+05   1.1784700e+05   1.2112400e+05   1.2554900e+05   1.0367900e+05   1.0066400e+05   1.0781200e+05   1.1327400e+05   1.0244900e+05   9.9834000e+04   1.0316600e+05   1.1201200e+05   1.0968700e+05   1.1661100e+05
   9.6287000e+04   8.5079000e+04   7.1919000e+04   1.0253400e+05   8.9480000e+04   8.2197000e+04   8.2987000e+04   8.4045000e+04   8.1593000e+04   8.8019000e+04   7.6884000e+04   8.1853000e+04   7.8955000e+04   8.2423000e+04   9.2270000e+04   9.4565000e+04   1.0083700e+05   8.6926000e+04   9.2817000e+04   7.6391000e+04   9.8545000e+04   1.1418800e+05   8.9002000e+04   9.0610000e+04   8.2924000e+04   9.3641000e+04   1.0143400e+05   0.0000000e+00   9.7278000e+04   1.0745100e+05   9.4939000e+04   8.6777000e+04   9.4788000e+04   9.0337000e+04   1.1086900e+05   8.6484000e+04   8.8155000e+04   8.1902000e+04   8.9086000e+04   8.9297000e+04   9.0053000e+04   9.3776000e+04   1.0825200e+05   9.0736000e+04   9.3704000e+04   9.8476000e+04   1.0040800e+05   1.0321100e+05   1.0178300e+05   1.0606600e+05   1.0371900e+05   9.9602000e+04   1.1626300e+05   1.0993600e+05   9.5353000e+04   1.0337500e+05   9.5758000e+04   1.0639800e+05   9.9884000e+04   9.9478000e+04   1.1405300e+05   1.0889300e+05   9.2556000e+04   1.0674400e+05   1.1113800e+05   1.0703200e+05   9.6797000e+04   1.0742500e+05   1.0437300e+05   1.0007000e+05   1.0543600e+05   9.6810000e+04   8.8770000e+04   1.0101500e+05   9.4779000e+04   9.7951000e+04   9.9114000e+04   7.2948000e+04   8.4827000e+04   9.2744000e+04   8.0343000e+04   7.9776000e+04   8.2886000e+04   8.5390000e+04   8.4909000e+04   1.0004400e+05   9.1489000e+04   8.9471000e+04   9.7539000e+04   8.4567000e+04
   1.8042600e+05   1.7237400e+05   1.8046300e+05   1.9249200e+05   1.8502200e+05   1.9543100e+05   1.9482900e+05   1.9975600e+05   2.0204800e+05   2.1983700e+05   2.0617600e+05   2.0518600e+05   2.0084500e+05   1.9705100e+05   1.8150300e+05   1.9907500e+05   2.0878900e+05   2.2441500e+05   2.2410700e+05   2.3024800e+05   2.3852300e+05   2.2506400e+05   2.3417000e+05   2.3400600e+05   2.3090000e+05   2.3041300e+05   2.2631100e+05   2.3704700e+05   0.0000000e+00   2.3600700e+05   2.4468100e+05   2.5188200e+05   2.3134100e+05   2.3487300e+05   2.0703600e+05   2.3416000e+05   2.3350400e+05   2.3734800e+05   2.3741700e+05   2.1154100e+05   2.1964200e+05   2.0497400e+05   2.0268900e+05   2.1467000e+05   2.2588800e+05   2.2324100e+05   2.0156900e+05   1.7920100e+05   1.8507900e+05   1.9760900e+05   2.1156600e+05   1.8652000e+05   1.7609500e+05   1.7846600e+05   1.8557200e+05   1.8660700e+05   1.8934600e+05   1.7881600e+05   1.9396100e+05   1.9502000e+05   1.9256000e+05   1.8350400e+05   1.7982900e+05   1.7241100e+05   1.8428800e+05   1.7313000e+05   1.7615600e+05   1.9469700e+05   1.7738500e+05   1.8861600e+05   1.8090800e+05   1.9757200e+05   1.8473800e+05   1.8013100e+05   1.8046700e+05   1.7984700e+05   1.8976900e+05   1.9908400e+05   1.7182300e+05   1.7706900e+05   1.7652800e+05   1.7340500e+05   1.8211200e+05   1.8163300e+05   1.8230900e+05   1.7466100e+05   1.8089100e+05   1.8833000e+05   1.9310600e+05   1.8637300e+05
   1.9320500e+05   1.8604200e+05   1.8520900e+05   1.8152000e+05   1.8899000e+05   1.8083200e+05   1.9416600e+05   1.9623000e+05   1.9288400e+05   2.0339800e+05   2.0363200e+05   2.2128700e+05   1.8139400e+05   2.0205800e+05   1.9441800e+05   2.0994700e+05   2.0048900e+05   2.0215500e+05   1.9787500e+05   1.9497400e+05   2.0109400e+05   2.0209800e+05   1.8742400e+05   2.0924200e+05   2.1726600e+05   1.9890800e+05   1.8622100e+05   2.1183600e+05   2.1956800e+05   0.0000000e+00   1.8941500e+05   1.9141300e+05   1.9804200e+05   1.9019000e+05   1.8995200e+05   1.8714000e+05   1.9982400e+05   1.9721400e+05   1.7305800e+05   1.8487000e+05   1.8076500e+05   1.8965500e+05   1.8379700e+05   1.8848000e+05   1.8625300e+05   1.9595400e+05   2.0530500e+05   2.0210900e+05   1.8417400e+05   1.9926600e+05   1.9420700e+05   1.9263000e+05   1.8732100e+05   1.9444600e+05   1.9563100e+05   1.7864200e+05   1.9888100e+05   1.9139000e+05   1.8311200e+05   1.8774500e+05   2.0020300e+05   1.9861800e+05   2.1165300e+05   2.1997400e+05   1.9803300e+05   1.9347900e+05   1.8800300e+05   2.1466300e+05   2.0817000e+05   1.9390200e+05   1.9645000e+05   2.0310100e+05   2.1714000e+05   2.2379900e+05   1.9251600e+05   2.1620800e+05   2.0298800e+05   2.0845800e+05   2.1978000e+05   2.1922000e+05   2.0786800e+05   2.0608600e+05   2.0985600e+05   2.0650400e+05   2.1089400e+05   1.9766500e+05   2.1343100e+05   2.0032800e+05   2.0790000e+05   2.0769800e+05
   1.9447700e+05   2.0139700e+05   2.0985800e+05   2.0649100e+05   2.1455800e+05   2.0720300e+05   2.0399700e+05   2.0220600e+05   1.9537700e+05   2.0613500e+05   1.9880400e+05   1.9993300e+05   2.0152700e+05   2.1169700e+05   2.1091100e+05   2.0797600e+05   2.2340900e+05   2.0692200e+05   2.1981000e+05   2.0218600e+05   2.1275000e+05   2.1191800e+05   2.2715900e+05   2.2159400e+05   2.1027600e+05   2.1493500e+05   2.2528500e+05   2.1142800e+05   2.0197600e+05   1.9747200e+05   0.0000000e+00   2.1717500e+05   2.0946100e+05   1.9879900e+05   1.9313600e+05   2.0549800e+05   2.0145700e+05   2.0669500e+05   2.1568700e+05   1.9310100e+05   1.9386700e+05   2.2591100e+05   2.0714000e+05   1.9345600e+05   1.9441000e+05   2.1294200e+05   1.9241900e+05   2.0461300e+05   2.1024400e+05   2.0964200e+05   2.1007700e+05   2.0927800e+05   2.3359300e+05   2.1552200e+05   1.9488400e+05   2.2011700e+05   2.0565700e+05   2.2616500e+05   2.2308200e+05   2.1635900e+05   2.0015400e+05   2.0029200e+05   2.1129500e+05   2.2072200e+05   2.2520100e+05   2.1712700e+05   1.9660500e+05   2.0477500e+05   1.9959400e+05   2.1992400e+05   2.1181600e+05   1.9738500e+05   2.0182200e+05   2.1489600e+05   2.2132400e+05   2.1953500e+05   2.2147300e+05   2.1937200e+05   2.1090900e+05   2.2265400e+05   2.0386400e+05   2.3101900e+05   1.9723500e+05   1.9250700e+05   2.1333400e+05   2.0463900e+05   1.9287400e+05   2.1776800e+05   2.0633600e+05   1.7940400e+05
   2.0735200e+05   2.1130600e+05   2.2242400e+05   2.2517700e+05   2.3325600e+05   2.2899300e+05   2.3577900e+05   2.5246000e+05   2.6239800e+05   2.4918400e+05   2.3550700e+05   2.1810800e+05   2.4256600e+05   2.1937300e+05   2.2944300e+05   2.4717600e+05   2.5543100e+05   2.3496300e+05   2.2790500e+05   2.2375600e+05   2.4832100e+05   2.3458400e+05   2.2056600e+05   2.3306100e+05   2.1573400e+05   2.1461700e+05   2.2261800e+05   2.3438600e+05   2.2376600e+05   2.2085100e+05   2.0806100e+05   0.0000000e+00   2.1640000e+05   2.4000400e+05   2.1937500e+05   2.2462000e+05   2.2924200e+05   2.1458600e+05   2.1934400e+05   2.3203700e+05   2.3908800e+05   2.4389600e+05   2.3867000e+05   2.4740200e+05   2.1993700e+05   2.2037400e+05   2.1224700e+05   2.1385000e+05   1.7702400e+05   1.9824100e+05   1.9901900e+05   1.9803600e+05   1.9205900e+05   1.9536700e+05   1.9217700e+05   1.8731400e+05   1.7870400e+05   1.8456800e+05   1.8734900e+05   1.8662400e+05   1.7498700e+05   1.8073600e+05   1.9062200e+05   1.9018400e+05   1.8757400e+05   1.7187100e+05   1.8991100e+05   2.0977800e+05   2.2104500e+05   1.9253400e+05   1.8654300e+05   1.8754900e+05   2.0481600e+05   2.0405900e+05   1.9232800e+05   1.7965900e+05   2.0206100e+05   1.9755800e+05   2.0278700e+05   1.8703600e+05   1.9775700e+05   2.0219200e+05   2.0709600e+05   1.8624100e+05   1.8739600e+05   1.9563000e+05   2.0214600e+05   1.8381500e+05   1.8142100e+05   1.9046100e+05
   2.5561300e+05   2.5118600e+05   2.2039500e+05   2.2086800e+05   2.3301700e+05   2.6142300e+05   2.4510600e+05   1.9427000e+05   1.9871300e+05   2.1535700e+05   2.5235900e+05   2.6585400e+05   2.2959300e+05   2.0783100e+05   1.9516200e+05   2.2837400e+05   2.3934100e+05   2.1795700e+05   2.0452800e+05   2.3100900e+05   2.4674700e+05   2.3330100e+05   2.0768500e+05   2.0758800e+05   2.2237800e+05   2.3967100e+05   2.3574500e+05   2.3165100e+05   2.2426800e+05   2.0891700e+05   2.5471200e+05   2.3377600e+05   0.0000000e+00   2.2245300e+05   2.2747600e+05   2.3947100e+05   2.4630900e+05   2.3629600e+05   2.1576200e+05   2.0726200e+05   2.4362600e+05   2.3100500e+05   2.3723300e+05   2.1236500e+05   2.1333800e+05   2.2884900e+05   2.2478700e+05   2.3812000e+05   2.3099700e+05   2.1744100e+05   2.2033200e+05   2.1047000e+05   2.0121900e+05   2.2065300e+05   2.2674900e+05   2.6774100e+05   2.3369000e+05   2.0220300e+05   1.9972000e+05   2.2428400e+05   2.5108500e+05   2.4837100e+05   2.2753200e+05   2.4207900e+05   2.5104300e+05   2.4728400e+05   2.4496500e+05   2.1835500e+05   2.3091200e+05   2.2976600e+05   2.4002200e+05   2.2332600e+05   2.3399500e+05   2.3050800e+05   2.4381400e+05   2.5493200e+05   2.5293400e+05   2.3219700e+05   2.1752600e+05   2.2702200e+05   2.6758400e+05   2.4209400e+05   2.2654400e+05   2.3431500e+05   2.3389600e+05   2.4823100e+05   2.4002500e+05   2.1582400e+05   2.1990500e+05   2.3925700e+05
   2.2714400e+05   2.3878300e+05   2.4815000e+05   2.3017600e+05   2.5371900e+05   2.2525000e+05   2.2289400e+05   2.4172300e+05   2.4659100e+05   2.3858700e+05   2.1998400e+05   2.3062300e+05   2.2619000e+05   2.4470700e+05   2.4126900e+05   2.3011500e+05   2.2343900e+05   2.3926400e+05   2.6098900e+05   2.4783900e+05   2.5284300e+05   2.4190700e+05   2.4620700e+05   2.3448400e+05   2.4412200e+05   2.5413500e+05   2.4342900e+05   2.3938600e+05   2.5637900e+05   2.3025500e+05   2.4363000e+05   2.5747500e+05   2.5646200e+05   0.0000000e+00   2.6498600e+05   2.4673800e+05   2.4596000e+05   2.5779500e+05   2.6189700e+05   2.5450700e+05   2.7613700e+05   2.6758400e+05   2.5648800e+05   2.6822600e+05   2.7487600e+05   2.8347500e+05   2.8169100e+05   2.6372800e+05   2.7616400e+05   2.6519100e+05   2.5156300e+05   2.4275800e+05   2.5080900e+05   2.4903100e+05   2.4681800e+05   2.7239200e+05   2.7188600e+05   2.5723900e+05   2.5464300e+05   2.4537800e+05   2.4632900e+05   2.3588900e+05   2.3508500e+05   2.5347700e+05   2.5853600e+05   2.6162400e+05   2.5107100e+05   2.4274400e+05   2.4087200e+05   2.3727100e+05   2.3434900e+05   2.5894100e+05   2.5842300e+05   2.6201400e+05   2.4599000e+05   2.5770100e+05   2.5866300e+05   2.2167400e+05   2.2950100e+05   2.3780200e+05   2.4209800e+05   2.5675900e+05   2.4915800e+05   2.3828700e+05   2.2746600e+05   2.2235700e+05   2.4241200e+05   2.5847800e+05   2.4198300e+05   2.1924700e+05
   5.1685000e+04   5.2848000e+04   5.4864000e+04   5.5636000e+04   6.0485000e+04   5.9749000e+04   5.8920000e+04   4.3081000e+04   4.2052000e+04   4.8419000e+04   6.4103000e+04   6.0635000e+04   5.8984000e+04   5.7666000e+04   4.2384000e+04   4.9677000e+04   5.8674000e+04   6.1382000e+04   5.7121000e+04   5.5757000e+04   5.8424000e+04   4.6479000e+04   4.5990000e+04   5.7142000e+04   6.4634000e+04   5.8944000e+04   5.0234000e+04   5.2588000e+04   5.4896000e+04   6.2297000e+04   5.2060000e+04   5.6419000e+04   5.1809000e+04   5.1507000e+04   0.0000000e+00   6.5443000e+04   4.6770000e+04   3.4147000e+04   3.2376000e+04   3.8379000e+04   5.5339000e+04   4.4336000e+04   4.6318000e+04   4.9710000e+04   5.1456000e+04   5.5580000e+04   4.7663000e+04   4.8893000e+04   4.4011000e+04   4.0062000e+04   5.2125000e+04   3.7455000e+04   4.5065000e+04   5.4157000e+04   4.9033000e+04   4.8278000e+04   4.9405000e+04   5.5147000e+04   4.7338000e+04   4.5115000e+04   5.0058000e+04   6.3086000e+04   6.4243000e+04   6.2518000e+04   6.6109000e+04   4.9942000e+04   4.4352000e+04   4.8677000e+04   5.5448000e+04   4.8796000e+04   5.7681000e+04   7.3958000e+04   5.2058000e+04   4.6389000e+04   4.4991000e+04   4.6348000e+04   5.0768000e+04   4.0751000e+04   4.1439000e+04   4.0588000e+04   4.4015000e+04   3.8299000e+04   4.8413000e+04   3.2494000e+04   4.6431000e+04   4.2356000e+04   4.4376000e+04   4.6486000e+04   4.5512000e+04   4.7349000e+04
   4.3848000e+04   3.4117000e+04   3.6227000e+04   3.4145000e+04   3.6829000e+04   4.4467000e+04   4.2099000e+04   4.5288000e+04   3.9252000e+04   3.3038000e+04   2.9830000e+04   2.8755000e+04   3.5335000e+04   3.5557000e+04   3.3734000e+04   4.0799000e+04   3.6159000e+04   4.2678000e+04   2.7741000e+04   2.9040000e+04   2.8641000e+04   2.0863000e+04   2.6193000e+04   2.8324000e+04   2.6948000e+04   2.9523000e+04   2.5138000e+04   2.9619000e+04   3.4604000e+04   4.3420000e+04   3.6218000e+04   3.7526000e+04   2.4643000e+04   2.5629000e+04   2.4528000e+04   0.0000000e+00   3.7334000e+04   3.4147000e+04   2.6788000e+04   3.3958000e+04   3.4086000e+04   3.3300000e+04   2.3042000e+04   2.0101000e+04   1.9175000e+04   3.3375000e+04   4.0635000e+04   3.1119000e+04   2.5948000e+04   2.7078000e+04   3.1226000e+04   4.4156000e+04   3.1885000e+04   3.0457000e+04   4.1567000e+04   3.9508000e+04   2.7461000e+04   3.1997000e+04   2.3809000e+04   3.0708000e+04   3.4454000e+04   4.0540000e+04   3.8797000e+04   3.1538000e+04   2.6946000e+04   3.4803000e+04   2.8874000e+04   2.5102000e+04   2.6949000e+04   2.6050000e+04   2.9798000e+04   3.6623000e+04   3.0872000e+04   3.5655000e+04   3.9182000e+04   3.8171000e+04   3.8441000e+04   4.1110000e+04   3.1985000e+04   3.5128000e+04   3.6437000e+04   3.4347000e+04   2.9911000e+04   3.3649000e+04   2.8932000e+04   2.7256000e+04   2.8592000e+04   3.0258000e+04   3.4880000e+04   4.6110000e+04
   1.3709800e+05   1.2469400e+05   1.2045900e+05   1.3312600e+05   1.3241100e+05   1.3775000e+05   1.4049600e+05   1.3145900e+05   1.3908900e+05   1.4444800e+05   1.4462800e+05   1.2036900e+05   1.2329500e+05   1.3235500e+05   1.2415200e+05   1.1721800e+05   1.1873800e+05   1.1405900e+05   1.2068500e+05   1.3374200e+05   1.3708400e+05   1.3107300e+05   1.2825900e+05   1.1971700e+05   1.3584500e+05   1.4155400e+05   1.3557900e+05   1.3354600e+05   1.2527900e+05   1.2382200e+05   1.3239200e+05   1.5004800e+05   1.3810100e+05   1.4466100e+05   1.2002000e+05   1.2225100e+05   0.0000000e+00   1.1724400e+05   1.1998400e+05   1.3678800e+05   1.3480500e+05   1.3001800e+05   1.4195000e+05   1.4888600e+05   1.4316500e+05   1.3885800e+05   1.4254600e+05   1.2503500e+05   1.2717800e+05   1.2823500e+05   1.3757100e+05   1.4033700e+05   1.5010100e+05   1.4360500e+05   1.3566400e+05   1.3381400e+05   1.4091100e+05   1.2180500e+05   1.3756800e+05   1.2330500e+05   1.3164400e+05   1.3531200e+05   1.4414900e+05   1.3998500e+05   1.3589400e+05   1.2722600e+05   1.2743400e+05   1.4089800e+05   1.4276900e+05   1.2581700e+05   1.3394800e+05   1.4182500e+05   1.4149100e+05   1.5268100e+05   1.4421600e+05   1.3696500e+05   1.3394800e+05   1.1359700e+05   1.1268400e+05   1.2366600e+05   1.2898900e+05   1.3414700e+05   1.4124000e+05   1.3366400e+05   1.2978600e+05   1.3722000e+05   1.3078400e+05   1.3806800e+05   1.4665900e+05   1.3845800e+05
   1.0217000e+05   9.4263000e+04   1.0114900e+05   9.0327000e+04   9.2301000e+04   1.0907100e+05   1.0924100e+05   9.6713000e+04   1.0029300e+05   1.1045000e+05   1.0493700e+05   9.9591000e+04   9.4431000e+04   1.0182800e+05   9.7991000e+04   1.0402000e+05   9.7234000e+04   1.0783600e+05   1.2122800e+05   9.5485000e+04   9.3407000e+04   1.1017700e+05   9.1030000e+04   9.0268000e+04   1.1351300e+05   1.1153700e+05   8.7539000e+04   9.3707000e+04   1.0171400e+05   1.0531800e+05   1.1377000e+05   1.0585900e+05   1.0849400e+05   1.0181900e+05   1.0003700e+05   9.8720000e+04   1.0358900e+05   0.0000000e+00   1.0817800e+05   1.1969100e+05   1.0098300e+05   9.5757000e+04   1.0410000e+05   9.7008000e+04   9.6607000e+04   8.5137000e+04   9.0895000e+04   9.4214000e+04   9.5000000e+04   7.0215000e+04   9.4283000e+04   1.0881600e+05   8.5373000e+04   9.3187000e+04   9.1892000e+04   9.1037000e+04   9.4485000e+04   1.1919500e+05   1.1668500e+05   9.1420000e+04   9.0349000e+04   9.6164000e+04   1.0639300e+05   1.1664200e+05   9.6187000e+04   1.0134300e+05   1.1991800e+05   1.0440100e+05   1.0254800e+05   1.0755400e+05   1.0550100e+05   8.0274000e+04   9.0663000e+04   9.7440000e+04   1.0539800e+05   1.0046500e+05   1.0037200e+05   1.0694000e+05   1.0059300e+05   1.0204700e+05   9.2200000e+04   9.5886000e+04   1.1056900e+05   1.0085600e+05   1.0182300e+05   1.0337200e+05   1.0301700e+05   1.0040300e+05   1.1785900e+05   1.0811700e+05
   1.3772700e+05   1.4331900e+05   1.4432500e+05   1.5369100e+05   1.4865600e+05   1.6624000e+05   1.7690000e+05   1.3909000e+05   1.4112400e+05   1.3436400e+05   1.6066400e+05   1.6067800e+05   1.3827900e+05   1.3980600e+05   1.4872500e+05   1.6074300e+05   1.5519200e+05   1.5268400e+05   1.3469100e+05   1.1723100e+05   1.3891500e+05   1.4467300e+05   1.4456200e+05   1.2150500e+05   1.3656800e+05   1.4637800e+05   1.4074700e+05   1.2401800e+05   1.2587100e+05   1.1694300e+05   1.2782100e+05   1.3176500e+05   1.3883800e+05   1.3379600e+05   1.4098600e+05   1.5497300e+05   1.6785200e+05   1.3989200e+05   0.0000000e+00   1.3348800e+05   1.1306600e+05   1.2565500e+05   1.1623000e+05   1.3448500e+05   1.4739100e+05   1.4849200e+05   1.3681800e+05   1.4089500e+05   1.3879600e+05   1.1589800e+05   1.0630700e+05   1.1793600e+05   1.3003300e+05   1.3050800e+05   1.3908500e+05   1.3196500e+05   1.4566500e+05   1.3279900e+05   1.4276100e+05   1.3165700e+05   1.2875100e+05   1.2998000e+05   1.4234600e+05   1.6015100e+05   1.6434500e+05   1.5504200e+05   1.6606100e+05   1.5583100e+05   1.5154900e+05   1.5011400e+05   1.3972700e+05   1.3337700e+05   1.4636500e+05   1.4145900e+05   1.5714300e+05   1.6324500e+05   1.5685000e+05   1.6042300e+05   1.6166500e+05   1.5023600e+05   1.3879600e+05   1.2404800e+05   1.2989400e+05   1.4284400e+05   1.5247100e+05   1.5047800e+05   1.7420900e+05   1.4427600e+05   1.5193700e+05   1.5533200e+05
   1.0968100e+05   1.1587000e+05   1.1846100e+05   1.2976100e+05   1.2664500e+05   1.3862700e+05   1.3958600e+05   1.4481300e+05   1.3087700e+05   1.2279600e+05   1.3072400e+05   1.1827700e+05   1.2260200e+05   1.2947300e+05   1.3383600e+05   1.3475900e+05   1.2486500e+05   1.2494100e+05   1.1563700e+05   1.3853800e+05   1.1631000e+05   1.2023600e+05   1.4723600e+05   1.4567000e+05   1.2420000e+05   1.2046100e+05   1.1679000e+05   1.1102900e+05   9.9861000e+04   1.0393600e+05   1.2116100e+05   1.2261200e+05   1.2315300e+05   1.2710700e+05   1.2944300e+05   1.1683700e+05   1.1336900e+05   1.1406800e+05   1.1131100e+05   0.0000000e+00   1.3126300e+05   1.4070300e+05   1.3884900e+05   1.2556200e+05   1.1492100e+05   1.1759100e+05   1.2497300e+05   1.2273600e+05   1.2460600e+05   1.2758200e+05   1.2543600e+05   1.3315000e+05   1.2851300e+05   1.3278300e+05   1.3117400e+05   1.4201100e+05   1.1437600e+05   1.2053200e+05   1.0740700e+05   1.1424400e+05   1.1395500e+05   1.4190700e+05   1.2565400e+05   1.1544300e+05   1.1624700e+05   1.2376400e+05   1.2365100e+05   1.3325800e+05   1.2259800e+05   1.2095800e+05   1.1806200e+05   1.3586900e+05   1.2787600e+05   1.2870100e+05   1.1934400e+05   1.0693700e+05   1.1539600e+05   1.0762300e+05   1.2738900e+05   1.1812500e+05   1.3258300e+05   1.2553300e+05   1.1400900e+05   1.1022600e+05   1.1946000e+05   1.3005500e+05   1.4360500e+05   1.4421100e+05   1.2932200e+05   1.2016700e+05
   5.3256000e+04   5.6305000e+04   5.0041000e+04   4.8726000e+04   5.5549000e+04   5.2114000e+04   4.9758000e+04   5.2646000e+04   5.1494000e+04   5.8674000e+04   4.5353000e+04   4.6954000e+04   3.6885000e+04   4.5919000e+04   5.7045000e+04   5.5999000e+04   4.7180000e+04   4.9920000e+04   4.8403000e+04   5.2997000e+04   4.9202000e+04   5.5434000e+04   6.3544000e+04   5.8122000e+04   5.3336000e+04   5.4931000e+04   5.0182000e+04   4.5602000e+04   6.3633000e+04   6.7254000e+04   6.4560000e+04   5.2891000e+04   4.5182000e+04   5.3110000e+04   5.6712000e+04   5.9090000e+04   5.1409000e+04   3.8477000e+04   4.7385000e+04   4.5533000e+04   0.0000000e+00   5.1539000e+04   4.8425000e+04   4.5301000e+04   5.0891000e+04   6.4559000e+04   5.9700000e+04   4.9706000e+04   4.4822000e+04   3.8533000e+04   7.2310000e+04   6.8392000e+04   6.3832000e+04   5.6356000e+04   5.9836000e+04   6.4210000e+04   7.0358000e+04   7.0793000e+04   6.6016000e+04   5.9239000e+04   6.1169000e+04   6.9812000e+04   6.2174000e+04   5.7984000e+04   5.9700000e+04   6.2333000e+04   5.6457000e+04   7.2913000e+04   6.8513000e+04   6.5586000e+04   6.6106000e+04   6.1469000e+04   5.6700000e+04   5.3067000e+04   6.5512000e+04   7.1119000e+04   6.0871000e+04   6.6369000e+04   5.6744000e+04   4.9702000e+04   5.3753000e+04   6.3758000e+04   6.5431000e+04   6.4386000e+04   5.9487000e+04   6.4095000e+04   5.5659000e+04   5.9120000e+04   6.5898000e+04   5.2039000e+04
   4.2760000e+04   4.5234000e+04   4.2225000e+04   5.5064000e+04   4.6374000e+04   4.2823000e+04   4.4427000e+04   4.2994000e+04   4.2249000e+04   4.6375000e+04   3.7222000e+04   2.7306000e+04   3.3726000e+04   3.7766000e+04   3.6181000e+04   4.7927000e+04   4.0914000e+04   4.8460000e+04   3.5716000e+04   3.3658000e+04   4.0686000e+04   3.3774000e+04   3.2104000e+04   3.6242000e+04   3.9899000e+04   5.5872000e+04   5.2539000e+04   4.8439000e+04   5.3382000e+04   6.0096000e+04   5.5211000e+04   4.5646000e+04   4.8865000e+04   4.7886000e+04   5.3680000e+04   5.6169000e+04   4.7987000e+04   4.7329000e+04   5.9060000e+04   5.7972000e+04   4.7437000e+04   0.0000000e+00   4.7002000e+04   4.6888000e+04   4.4809000e+04   4.1198000e+04   4.1111000e+04   5.0159000e+04   4.4098000e+04   4.2160000e+04   4.5042000e+04   4.0007000e+04   3.5588000e+04   3.5412000e+04   4.4155000e+04   4.1203000e+04   3.7363000e+04   4.8093000e+04   4.8905000e+04   4.1128000e+04   3.7776000e+04   3.8189000e+04   3.7344000e+04   4.4854000e+04   5.3961000e+04   4.8774000e+04   4.3528000e+04   3.4788000e+04   4.3030000e+04   3.9213000e+04   3.6524000e+04   3.4326000e+04   2.6074000e+04   4.0735000e+04   3.7907000e+04   5.3763000e+04   4.5553000e+04   4.3771000e+04   4.6187000e+04   4.1213000e+04   4.1113000e+04   3.8587000e+04   3.1460000e+04   4.0668000e+04   3.9708000e+04   5.0623000e+04   4.6054000e+04   3.2239000e+04   3.7700000e+04   3.7911000e+04
   3.3929900e+05   3.7055000e+05   3.6051700e+05   3.4422300e+05   3.2201800e+05   3.2149000e+05   3.2772700e+05   3.3765300e+05   3.5800200e+05   3.6570500e+05   3.6120100e+05   3.5849300e+05   3.6923900e+05   3.5224900e+05   3.2423400e+05   3.3425900e+05   3.3850900e+05   3.1555900e+05   3.4472200e+05   3.5780700e+05   3.7112200e+05   3.7815100e+05   3.8287900e+05   3.4944100e+05   3.4559000e+05   3.5371300e+05   3.5344900e+05   3.6420500e+05   3.6014500e+05   3.7395300e+05   3.7255800e+05   3.4110700e+05   3.2723800e+05   3.3046500e+05   3.2805200e+05   3.2865100e+05   3.3612700e+05   3.5543200e+05   3.6388900e+05   3.5101800e+05   3.4211400e+05   3.5008100e+05   0.0000000e+00   3.3068100e+05   3.1354900e+05   3.1124200e+05   3.2745800e+05   3.3237000e+05   3.4909400e+05   3.4748000e+05   3.6734300e+05   3.7008200e+05   3.4465100e+05   3.4192300e+05   3.4401100e+05   3.7259500e+05   3.7634200e+05   3.6219700e+05   3.5220700e+05   3.5079000e+05   3.5302100e+05   3.5639000e+05   3.6629200e+05   3.6521300e+05   3.4739200e+05   3.4850500e+05   3.6163900e+05   3.4704100e+05   3.5257100e+05   3.4199800e+05   3.6898900e+05   3.5790400e+05   3.8181000e+05   3.5616300e+05   3.6303200e+05   3.4623700e+05   3.3429400e+05   3.2217900e+05   3.3492900e+05   3.5611600e+05   3.7105100e+05   3.5608100e+05   3.5322200e+05   3.4537100e+05   3.4524700e+05   3.4946700e+05   3.6974700e+05   3.5241100e+05   3.4802600e+05   3.3751100e+05
   2.7586500e+05   2.6900700e+05   2.8943200e+05   2.9030000e+05   2.6585900e+05   2.9585300e+05   2.9552300e+05   2.9820500e+05   2.9512600e+05   2.8849400e+05   2.9092400e+05   2.8189700e+05   2.7511700e+05   2.9988700e+05   2.8227800e+05   2.6648900e+05   2.7561600e+05   2.8416900e+05   2.7428400e+05   2.6761500e+05   2.8503100e+05   2.8283100e+05   2.6579400e+05   2.8133600e+05   2.8548100e+05   2.8491300e+05   2.9911800e+05   2.9563900e+05   2.6762600e+05   2.7750300e+05   2.6302300e+05   2.7198300e+05   2.7203100e+05   2.5540200e+05   3.0611800e+05   3.0956000e+05   3.0014300e+05   2.9805100e+05   2.7626700e+05   2.5927300e+05   2.5716200e+05   2.5872500e+05   2.8418500e+05   0.0000000e+00   3.0665700e+05   3.1390100e+05   3.2301800e+05   3.0160800e+05   2.5378300e+05   2.4787800e+05   2.6901300e+05   2.8064900e+05   2.8378400e+05   2.8677100e+05   2.9754600e+05   2.9456400e+05   3.1642300e+05   3.0657000e+05   2.5790900e+05   2.6793600e+05   2.4345000e+05   2.6359800e+05   2.5760100e+05   2.8235700e+05   2.9927500e+05   3.0564100e+05   2.9420900e+05   2.9189600e+05   2.8794200e+05   2.6558000e+05   2.6498300e+05   2.9006800e+05   3.0372700e+05   3.0060500e+05   2.9246600e+05   2.7773500e+05   2.7315000e+05   2.9348700e+05   3.1264000e+05   3.0246600e+05   2.9374000e+05   2.7643300e+05   2.6886900e+05   2.9032100e+05   2.8782200e+05   3.0342100e+05   3.0201200e+05   2.9283500e+05   3.0110700e+05   2.7849500e+05
   2.1189200e+05   2.2437500e+05   2.1524200e+05   2.1532800e+05   2.0976200e+05   2.3091500e+05   2.5350900e+05   2.5321200e+05   2.2729700e+05   2.0391900e+05   2.0170800e+05   2.1644200e+05   2.3234100e+05   2.3201400e+05   2.5226200e+05   2.4028000e+05   2.3641800e+05   2.3508900e+05   2.1744400e+05   2.3410900e+05   2.2379500e+05   2.2195500e+05   2.5197400e+05   2.5842800e+05   2.4598700e+05   2.3290800e+05   2.3963700e+05   2.4232600e+05   2.3217900e+05   2.3142900e+05   2.4996900e+05   2.6336700e+05   2.6431000e+05   2.6049700e+05   2.6666500e+05   2.4168000e+05   2.5352100e+05   2.5500200e+05   2.4580600e+05   2.4778600e+05   2.5679800e+05   2.6899000e+05   2.5021000e+05   2.3237400e+05   0.0000000e+00   2.5569600e+05   2.4320800e+05   2.3066800e+05   2.5215700e+05   2.5130100e+05   2.4807300e+05   2.5100500e+05   2.4682800e+05   2.5331400e+05   2.4163000e+05   2.3643300e+05   2.1730600e+05   2.3382800e+05   2.3766900e+05   2.3558100e+05   2.3990700e+05   2.2718000e+05   2.4453100e+05   2.0357500e+05   2.1800400e+05   2.1800900e+05   2.3216700e+05   2.3289900e+05   2.1485400e+05   2.2123500e+05   2.3433700e+05   2.2625700e+05   2.4020300e+05   2.2107300e+05   2.1558400e+05   2.2478500e+05   2.4508500e+05   2.4284000e+05   2.2590200e+05   2.2691300e+05   2.4964200e+05   2.3131400e+05   2.2800300e+05   2.1568100e+05   2.3354800e+05   2.3806300e+05   2.4623300e+05   2.2305700e+05   2.2562600e+05   2.1920200e+05
   2.9136000e+05   3.0319300e+05   3.1011400e+05   3.1600600e+05   3.1705300e+05   3.0373300e+05   3.0845600e+05   2.9892200e+05   2.9348000e+05   2.8594700e+05   2.9238600e+05   2.7426700e+05   2.7560800e+05   3.0065700e+05   2.9958900e+05   3.1987500e+05   3.1813600e+05   3.0407300e+05   3.0252400e+05   2.9379100e+05   2.9231000e+05   2.6716100e+05   3.1034900e+05   3.0217200e+05   2.9109500e+05   3.0464700e+05   2.9079400e+05   2.9666200e+05   3.1346100e+05   2.9256700e+05   2.9412100e+05   3.1859900e+05   3.1494700e+05   3.1193900e+05   2.8964900e+05   2.9920000e+05   3.0015100e+05   3.1415200e+05   2.9305500e+05   2.9231600e+05   2.8509600e+05   2.9037000e+05   3.2245800e+05   3.2183000e+05   3.2653200e+05   0.0000000e+00   3.0658700e+05   3.1028100e+05   3.0029300e+05   2.6899300e+05   2.7352800e+05   2.7883100e+05   3.2506500e+05   3.1641700e+05   3.1190100e+05   3.0888700e+05   3.1338800e+05   3.0541200e+05   3.0204900e+05   3.1466900e+05   2.9730900e+05   3.1825800e+05   3.0378900e+05   2.8896600e+05   2.9955400e+05   3.3107300e+05   3.3661800e+05   3.4560700e+05   2.9990500e+05   2.8297700e+05   3.1109800e+05   3.1366900e+05   3.1268300e+05   3.0566100e+05   3.0327600e+05   3.1625500e+05   3.2088200e+05   2.9591600e+05   2.9813900e+05   2.8569200e+05   3.0723700e+05   3.1284500e+05   3.2479600e+05   3.6618300e+05   3.2219800e+05   2.9528100e+05   2.8326100e+05   3.0076200e+05   2.9695200e+05   3.0182200e+05
   2.2661400e+05   2.3097400e+05   2.3035200e+05   2.3444300e+05   2.1614700e+05   2.2152800e+05   2.0667900e+05   2.3730600e+05   2.3469900e+05   2.3155800e+05   2.4888600e+05   2.4529200e+05   2.2377800e+05   2.1138600e+05   2.0792300e+05   2.3869000e+05   2.5864100e+05   2.2539800e+05   2.4219400e+05   2.0702700e+05   1.9398600e+05   2.0037200e+05   2.3061700e+05   2.3128700e+05   2.2873000e+05   2.1851500e+05   1.9992700e+05   2.1393400e+05   2.0574300e+05   2.1666200e+05   2.0861300e+05   2.0232200e+05   2.1067600e+05   2.0165300e+05   2.0289000e+05   2.0978200e+05   2.2798300e+05   2.0069900e+05   2.0018100e+05   2.0821800e+05   2.0537700e+05   2.0882900e+05   1.9749800e+05   1.9158200e+05   2.0211500e+05   2.1933800e+05   0.0000000e+00   2.0901800e+05   2.0665700e+05   2.2677400e+05   2.0897000e+05   2.1761800e+05   2.1278300e+05   1.9547200e+05   2.2142800e+05   2.1493500e+05   2.0550700e+05   2.1092500e+05   2.1514000e+05   1.9859600e+05   2.0524100e+05   2.2344200e+05   2.2196100e+05   2.3243300e+05   2.1899300e+05   2.1581400e+05   2.1286000e+05   2.1579200e+05   1.9224500e+05   1.9888400e+05   2.1168300e+05   2.2335400e+05   2.2403000e+05   2.3102100e+05   2.3850300e+05   2.5065700e+05   2.3975000e+05   2.3645900e+05   2.3672200e+05   2.2679500e+05   2.1613900e+05   2.1501100e+05   2.3226900e+05   2.3554200e+05   2.1148100e+05   2.2049200e+05   2.3140900e+05   2.2437600e+05   2.3496600e+05   2.2033400e+05
   2.3475400e+05   2.3409300e+05   2.3255200e+05   2.3837800e+05   2.2078500e+05   2.2163300e+05   2.3591600e+05   2.2487200e+05   2.4067700e+05   2.3400300e+05   2.4326400e+05   2.4081500e+05   2.3761600e+05   2.1379400e+05   2.1692100e+05   2.1674900e+05   2.2369300e+05   2.1998700e+05   2.1655100e+05   2.1801100e+05   2.2164700e+05   2.3112000e+05   2.1894600e+05   2.0717000e+05   2.2878200e+05   2.0644500e+05   2.0801000e+05   2.1286400e+05   2.1074300e+05   2.2437900e+05   2.2020100e+05   2.2327700e+05   2.3669000e+05   2.2541300e+05   2.1720300e+05   2.1419800e+05   2.1189800e+05   1.9693500e+05   2.2259500e+05   2.2840800e+05   2.3082600e+05   2.1218200e+05   2.2078000e+05   2.0941900e+05   2.2094200e+05   2.1853300e+05   2.2103700e+05   0.0000000e+00   2.1095000e+05   2.1438400e+05   2.0631500e+05   2.2971700e+05   1.9071400e+05   2.0530600e+05   2.2693700e+05   2.2310000e+05   2.0583000e+05   1.9443600e+05   2.0549600e+05   2.3480500e+05   2.4276900e+05   2.4226900e+05   2.2347800e+05   2.2970700e+05   2.1754100e+05   2.1008500e+05   2.2776500e+05   2.2469500e+05   2.3046100e+05   2.5065900e+05   2.3067200e+05   2.4225200e+05   2.5700900e+05   2.3879300e+05   2.2388700e+05   2.1466400e+05   2.1937700e+05   2.6263900e+05   2.5581600e+05   2.5016500e+05   2.4666100e+05   2.2855900e+05   2.2741700e+05   2.3488500e+05   2.0872800e+05   2.2443700e+05   2.2791100e+05   2.3445400e+05   2.3311300e+05   2.2232400e+05
   2.0332800e+05   2.0403600e+05   1.9647100e+05   2.0241000e+05   2.0743500e+05   2.1392500e+05   1.8752200e+05   2.1128200e+05   2.0284100e+05   2.2666700e+05   2.1470400e+05   2.0528600e+05   2.2629400e+05   2.1933800e+05   2.0215900e+05   1.9956900e+05   2.1366100e+05   2.1321900e+05   2.3243200e+05   2.3684300e+05   2.0524900e+05   1.8660500e+05   2.0743900e+05   2.1359600e+05   2.0809200e+05   2.1316300e+05   2.2189800e+05   2.0835200e+05   2.0513900e+05   2.0557900e+05   2.0644400e+05   1.9747900e+05   2.2099600e+05   2.1605700e+05   2.0706600e+05   2.1479200e+05   2.0757800e+05   2.0607600e+05   2.2015000e+05   2.1580900e+05   2.2493300e+05   2.1430500e+05   2.1800700e+05   2.0841800e+05   2.3970500e+05   2.2837400e+05   2.2010100e+05   2.0859000e+05   0.0000000e+00   1.7522300e+05   2.0785900e+05   2.3888500e+05   2.3204500e+05   2.0105300e+05   1.9241000e+05   1.8513500e+05   2.2244000e+05   2.0615100e+05   1.9045300e+05   2.0649000e+05   2.0008900e+05   2.1336300e+05   2.1191500e+05   2.1059100e+05   1.9000000e+05   2.0112700e+05   2.2151300e+05   2.1627500e+05   1.9195000e+05   2.1531600e+05   2.1063300e+05   2.0373100e+05   2.0295000e+05   2.2503500e+05   2.3812600e+05   2.1044500e+05   2.1253300e+05   2.0597100e+05   2.1506700e+05   2.0670100e+05   2.3652900e+05   2.2975300e+05   1.9789500e+05   2.0726900e+05   1.8957000e+05   2.1275500e+05   2.1443300e+05   2.0033800e+05   2.2065300e+05   1.9811300e+05
   2.5527000e+05   2.3685200e+05   2.2687100e+05   2.3568100e+05   2.4031400e+05   2.7511100e+05   2.6219200e+05   2.5449000e+05   2.3424000e+05   2.4815300e+05   2.3014300e+05   2.4967200e+05   2.6323000e+05   2.7540400e+05   2.4943300e+05   2.4315200e+05   2.4392400e+05   2.3806400e+05   2.3014200e+05   2.3125300e+05   2.2684800e+05   2.5125700e+05   2.5409300e+05   2.5004000e+05   2.5588300e+05   2.4535400e+05   2.4500600e+05   2.5853700e+05   2.3503400e+05   2.2950800e+05   2.4351000e+05   2.4954500e+05   2.3972300e+05   2.4137400e+05   2.7005800e+05   2.3097400e+05   2.0539700e+05   2.2703000e+05   2.3562400e+05   2.4546900e+05   2.6767100e+05   2.4415200e+05   2.4132000e+05   2.3211100e+05   2.2498500e+05   2.3193600e+05   2.2312300e+05   2.3868500e+05   2.6880100e+05   0.0000000e+00   2.3536900e+05   2.3926000e+05   2.3282000e+05   2.2588800e+05   2.2973600e+05   2.4040700e+05   2.4590700e+05   2.4464500e+05   2.4777800e+05   2.5878000e+05   2.4405500e+05   2.6497700e+05   2.7084700e+05   2.4818200e+05   2.5638000e+05   2.3380500e+05   2.6093600e+05   2.6364400e+05   2.3950200e+05   2.5269300e+05   2.3458200e+05   2.4450300e+05   2.3368400e+05   2.3471500e+05   2.4565400e+05   2.4448400e+05   2.1799500e+05   2.3929500e+05   2.2622300e+05   2.2574800e+05   2.6088400e+05   2.5095800e+05   2.3606200e+05   2.4716600e+05   2.5284000e+05   2.4250600e+05   2.2707900e+05   2.3967000e+05   2.4649600e+05   2.4017500e+05
   3.5293800e+05   3.4696600e+05   3.6681600e+05   3.7117600e+05   3.7217600e+05   3.4241400e+05   3.6625700e+05   3.5970500e+05   3.4325300e+05   3.3943100e+05   3.6963900e+05   3.8356700e+05   3.5997800e+05   3.5723800e+05   3.7829800e+05   3.6507500e+05   3.4770500e+05   3.6577300e+05   3.5904600e+05   3.3488800e+05   3.5817200e+05   3.6462300e+05   3.3206200e+05   3.4008700e+05   3.5521400e+05   3.4005200e+05   3.3833000e+05   3.3868800e+05   3.4284400e+05   3.4381900e+05   3.5465700e+05   3.5874400e+05   3.9017300e+05   3.7731500e+05   3.8574300e+05   3.8677900e+05   3.6688400e+05   3.6059100e+05   3.1717800e+05   3.5529000e+05   3.7208000e+05   3.7003100e+05   3.6531800e+05   3.6876100e+05   4.0557100e+05   3.8424100e+05   3.5231500e+05   3.3626300e+05   3.3122900e+05   3.5122500e+05   0.0000000e+00   3.6946000e+05   3.4255700e+05   3.4593300e+05   3.6095900e+05   3.6827700e+05   3.7877000e+05   3.4363900e+05   3.4283200e+05   3.3003300e+05   3.1690100e+05   3.2801500e+05   3.2443000e+05   3.4386300e+05   3.6438200e+05   3.7326500e+05   3.5864600e+05   3.5594000e+05   3.4781500e+05   3.3894100e+05   3.4632000e+05   3.5070500e+05   3.5099500e+05   3.4194400e+05   3.5690300e+05   3.4453300e+05   3.5163300e+05   3.4880100e+05   3.3674900e+05   3.5422200e+05   3.4894700e+05   3.2057100e+05   3.3880500e+05   3.2902800e+05   3.4991600e+05   3.5242300e+05   3.3728300e+05   3.3618700e+05   3.3288300e+05   3.4047800e+05
   1.8639300e+05   2.0437100e+05   2.0491800e+05   1.9444400e+05   2.1773600e+05   2.3318200e+05   2.0775500e+05   2.0372600e+05   1.9446500e+05   1.8327800e+05   2.0410500e+05   1.9726300e+05   2.0686100e+05   2.1212400e+05   2.0474700e+05   1.8157200e+05   1.8865400e+05   2.1270200e+05   1.8347700e+05   1.8349500e+05   1.9184900e+05   1.9147900e+05   1.8516500e+05   1.9320300e+05   2.0663600e+05   2.0603700e+05   2.0590300e+05   1.9052200e+05   1.8548200e+05   1.8906600e+05   1.6116700e+05   1.8228000e+05   1.9799200e+05   2.1074100e+05   2.0291100e+05   2.0962500e+05   1.8765000e+05   1.8798800e+05   1.9276500e+05   1.8082300e+05   1.7519200e+05   1.7144700e+05   1.7397200e+05   1.7564600e+05   1.7870900e+05   1.8674000e+05   1.8786900e+05   1.8503600e+05   1.8086500e+05   1.8808800e+05   1.6837600e+05   0.0000000e+00   1.6502300e+05   1.7392100e+05   1.7831500e+05   1.8109000e+05   1.7302100e+05   1.5967300e+05   1.5148400e+05   1.6850800e+05   1.6321500e+05   1.5567200e+05   1.7970000e+05   1.8184900e+05   1.8289800e+05   1.7962500e+05   1.8321000e+05   1.7326900e+05   1.6478200e+05   1.7044300e+05   1.8660100e+05   1.8276700e+05   2.0306400e+05   1.8452600e+05   2.0497200e+05   2.1803300e+05   2.0759400e+05   1.9108300e+05   1.8592500e+05   1.8963300e+05   1.6627800e+05   1.8690000e+05   1.8149400e+05   1.9824400e+05   2.1206100e+05   2.1679800e+05   2.1495700e+05   1.9427100e+05   1.8604400e+05   1.9143200e+05
   9.0901000e+04   9.1880000e+04   8.7351000e+04   9.4134000e+04   9.9600000e+04   1.0521000e+05   9.5521000e+04   9.3032000e+04   8.3693000e+04   8.5193000e+04   9.7065000e+04   7.8963000e+04   8.5446000e+04   1.0106400e+05   9.7097000e+04   9.8939000e+04   9.9970000e+04   9.0599000e+04   9.1028000e+04   9.6495000e+04   9.9982000e+04   1.0522200e+05   9.6928000e+04   8.8325000e+04   1.0116600e+05   8.9746000e+04   8.6416000e+04   9.0225000e+04   9.2583000e+04   8.1992000e+04   8.4773000e+04   9.6671000e+04   1.0110300e+05   9.0190000e+04   8.2826000e+04   8.1065000e+04   8.3896000e+04   9.7631000e+04   9.6466000e+04   9.9049000e+04   9.5264000e+04   8.5787000e+04   8.4710000e+04   7.6227000e+04   8.6428000e+04   9.6031000e+04   8.3338000e+04   9.1391000e+04   8.9861000e+04   9.1714000e+04   9.4885000e+04   7.9599000e+04   0.0000000e+00   1.0110400e+05   9.7394000e+04   9.7843000e+04   9.8395000e+04   8.9699000e+04   9.6531000e+04   9.4009000e+04   9.7549000e+04   9.4855000e+04   9.8586000e+04   8.9427000e+04   8.8969000e+04   7.4491000e+04   8.2501000e+04   7.7066000e+04   9.1204000e+04   8.8080000e+04   8.4899000e+04   8.6254000e+04   8.2804000e+04   8.1825000e+04   7.4949000e+04   8.1599000e+04   9.4144000e+04   9.6962000e+04   9.3294000e+04   8.8861000e+04   8.8228000e+04   7.9313000e+04   8.7194000e+04   7.8473000e+04   9.4504000e+04   8.1461000e+04   8.9632000e+04   8.7121000e+04   8.9956000e+04   8.4187000e+04
   9.6455000e+04   9.4303000e+04   1.0047200e+05   9.7977000e+04   9.9221000e+04   9.6496000e+04   1.0906700e+05   1.1697600e+05   1.0364500e+05   1.0094700e+05   8.7593000e+04   1.0145800e+05   1.0405200e+05   9.2649000e+04   9.2403000e+04   1.0532600e+05   1.1397700e+05   1.1597500e+05   1.1728300e+05   8.2585000e+04   9.0751000e+04   8.7131000e+04   9.4109000e+04   9.1938000e+04   1.0108900e+05   1.1578800e+05   1.0629300e+05   1.1167000e+05   1.0570200e+05   1.0501800e+05   1.0611800e+05   1.0932900e+05   1.1018200e+05   9.4918000e+04   9.5966000e+04   1.0119700e+05   1.0817300e+05   1.2171200e+05   9.7694000e+04   8.7185000e+04   1.0886600e+05   8.9723000e+04   9.8623000e+04   1.0820200e+05   1.2207000e+05   1.2234400e+05   1.2234700e+05   1.0196000e+05   9.5918000e+04   9.5709000e+04   1.0193000e+05   1.0774200e+05   1.0098700e+05   0.0000000e+00   1.1041100e+05   1.3081500e+05   1.2818800e+05   1.0777500e+05   9.9339000e+04   1.0465300e+05   1.2394600e+05   1.1751400e+05   1.2060700e+05   1.1069900e+05   9.8701000e+04   1.0892900e+05   1.0866100e+05   1.1672600e+05   1.2332600e+05   1.3014600e+05   1.2294400e+05   1.0668700e+05   8.5578000e+04   1.0147000e+05   1.1278600e+05   1.2485800e+05   1.2816800e+05   1.1310100e+05   1.0671600e+05   9.3843000e+04   9.0073000e+04   9.3131000e+04   9.4943000e+04   1.0671200e+05   8.8266000e+04   1.0211700e+05   9.5480000e+04   1.0332100e+05   9.7802000e+04   1.1338300e+05
   2.3728600e+05   2.5146800e+05   2.4803900e+05   2.7176000e+05   2.8030600e+05   2.6044100e+05   2.6571600e+05   2.6543500e+05   2.6730500e+05   2.3604200e+05   2.2409800e+05   2.5025700e+05   2.4940700e+05   2.5580200e+05   2.6710700e+05   2.5734900e+05   2.6592000e+05   2.7271700e+05   2.8678900e+05   2.7565000e+05   2.6552700e+05   2.4568300e+05   2.5440000e+05   2.5539500e+05   2.6711800e+05   2.6909200e+05   2.7302800e+05   2.5347400e+05   2.1790100e+05   2.2939300e+05   2.3872700e+05   2.5201300e+05   2.6891600e+05   2.7246000e+05   2.5182500e+05   2.5633400e+05   2.5360100e+05   2.5565500e+05   2.6113300e+05   2.5722600e+05   2.2636300e+05   2.4656900e+05   2.5446600e+05   2.5046500e+05   2.5525800e+05   2.5016300e+05   2.4052600e+05   2.6555900e+05   2.5418200e+05   2.7745600e+05   2.6489500e+05   2.7048300e+05   2.6192000e+05   2.4505000e+05   0.0000000e+00   2.4988600e+05   2.3345600e+05   2.5471500e+05   2.6949900e+05   2.5139000e+05   2.4401200e+05   2.6945800e+05   2.5871500e+05   2.7794600e+05   2.4464500e+05   2.8563700e+05   2.8086000e+05   2.5924200e+05   2.7293500e+05   2.7562100e+05   2.8806300e+05   2.5914000e+05   2.3940100e+05   2.3628500e+05   2.3885500e+05   2.2972900e+05   2.3830300e+05   2.4800000e+05   2.3660200e+05   2.3793000e+05   2.6249800e+05   2.4462300e+05   2.4929400e+05   2.2301100e+05   2.5527000e+05   2.8249300e+05   2.6521700e+05   2.5112200e+05   2.4833300e+05   2.4591700e+05
   2.4019300e+05   2.5398900e+05   2.5163400e+05   2.6529300e+05   2.6003900e+05   2.6111600e+05   2.4974500e+05   2.5391200e+05   2.4386700e+05   2.4860400e+05   2.4667000e+05   2.4401300e+05   2.4762100e+05   2.5223400e+05   2.6531600e+05   2.6461900e+05   2.4891400e+05   2.7846400e+05   2.9226800e+05   2.7010300e+05   2.7863000e+05   2.6176300e+05   2.4258400e+05   2.2310300e+05   2.5158400e+05   2.3928900e+05   2.5881800e+05   2.4440200e+05   2.3211900e+05   2.6128700e+05   2.5493500e+05   2.4629900e+05   2.7449700e+05   2.4885100e+05   2.5393200e+05   2.4755200e+05   2.5332300e+05   2.3941800e+05   2.4789600e+05   2.4046500e+05   2.5447200e+05   2.3511900e+05   2.4961400e+05   2.5959600e+05   2.4413100e+05   2.5145000e+05   2.6981900e+05   2.6833000e+05   2.3409600e+05   2.2915900e+05   2.2983600e+05   2.3968200e+05   2.2725300e+05   2.3848100e+05   2.7217900e+05   0.0000000e+00   2.5368000e+05   2.4150400e+05   2.4293100e+05   2.3268400e+05   2.3309600e+05   2.2473900e+05   2.3254600e+05   2.2868200e+05   2.2619700e+05   2.2356100e+05   2.4691200e+05   2.4783400e+05   2.5847300e+05   2.6071200e+05   2.7054300e+05   2.5264400e+05   2.4772100e+05   2.5113300e+05   2.6481400e+05   2.6252600e+05   2.5333300e+05   2.6140000e+05   2.5843800e+05   2.7223200e+05   2.7190200e+05   2.7419500e+05   2.7379500e+05   2.8554700e+05   2.6634300e+05   2.7084100e+05   2.7842600e+05   2.8006600e+05   2.7014000e+05   2.4087300e+05
   3.4281400e+05   3.3620000e+05   3.2990500e+05   3.2161800e+05   3.2034300e+05   3.3014000e+05   3.1118700e+05   2.9871100e+05   3.1784600e+05   3.5014900e+05   3.2666300e+05   3.3525400e+05   3.1504600e+05   3.2348600e+05   3.1388500e+05   3.3751000e+05   3.4402700e+05   3.6672600e+05   3.4846900e+05   3.3926400e+05   3.2985800e+05   3.0960300e+05   3.2795700e+05   3.4320300e+05   3.1120400e+05   3.1540200e+05   3.4513400e+05   3.4610900e+05   3.3131600e+05   3.6348700e+05   3.6610900e+05   3.3657900e+05   3.4220600e+05   3.2499500e+05   3.2287800e+05   3.1486100e+05   3.2261500e+05   3.2351100e+05   3.2064000e+05   3.2904600e+05   3.2788100e+05   3.3461900e+05   3.4082900e+05   3.2078800e+05   3.2360600e+05   3.2275400e+05   3.3539800e+05   3.3460000e+05   3.2761700e+05   3.2301600e+05   3.2498800e+05   3.4060900e+05   3.3117100e+05   3.3808100e+05   3.2484500e+05   3.2716500e+05   0.0000000e+00   3.2763800e+05   3.2398200e+05   3.3844900e+05   3.1842200e+05   3.1623100e+05   3.3156700e+05   3.2852100e+05   3.1864500e+05   3.2801600e+05   3.3130100e+05   3.0640100e+05   3.1365600e+05   3.3252800e+05   3.3154500e+05   3.6707200e+05   3.4924900e+05   3.2598000e+05   3.2917300e+05   3.4613300e+05   3.2787000e+05   3.6568300e+05   3.5567000e+05   3.3594200e+05   3.1974200e+05   3.2394600e+05   3.3992700e+05   3.5607400e+05   3.3044000e+05   3.3022000e+05   3.4332700e+05   3.4581800e+05   3.4215400e+05   3.2321400e+05
   3.5757400e+05   3.4714500e+05   3.2012200e+05   3.3489600e+05   3.0647500e+05   3.1632800e+05   3.1826900e+05   3.3821100e+05   3.4064200e+05   3.5771500e+05   3.2453700e+05   3.1856000e+05   3.2888700e+05   3.1061700e+05   3.1349600e+05   3.2245400e+05   3.3214700e+05   3.0503200e+05   3.2279200e+05   3.1974500e+05   3.0988100e+05   3.2123000e+05   3.1766900e+05   3.0360500e+05   3.0426500e+05   2.8167300e+05   2.7355900e+05   3.0521100e+05   3.2531900e+05   3.2176700e+05   3.3778700e+05   3.3369000e+05   3.2005300e+05   2.6302300e+05   2.6660700e+05   3.0347700e+05   3.2743000e+05   3.2768500e+05   3.2507200e+05   3.2899200e+05   3.0921700e+05   2.8983800e+05   3.0246500e+05   3.0638300e+05   3.0547500e+05   3.2169500e+05   3.3321000e+05   3.4870400e+05   3.3605000e+05   2.9140400e+05   2.8223000e+05   2.8219600e+05   3.1842900e+05   2.9187600e+05   3.2322100e+05   3.2922300e+05   3.5534800e+05   0.0000000e+00   3.2006000e+05   3.0576200e+05   3.4561000e+05   3.2120600e+05   3.2734400e+05   3.1524800e+05   3.2749000e+05   3.2319600e+05   3.1284500e+05   3.1299100e+05   3.0329700e+05   3.1583800e+05   3.2813400e+05   3.1003100e+05   3.4296700e+05   3.3780800e+05   2.9407300e+05   3.1158700e+05   3.1166200e+05   3.3323100e+05   3.3229400e+05   3.1219400e+05   2.9374800e+05   3.2064300e+05   3.1147600e+05   3.3825800e+05   3.4408700e+05   3.2963600e+05   3.2621300e+05   3.2144100e+05   3.2304600e+05   3.3191000e+05
   2.5060900e+05   2.4196300e+05   2.4804700e+05   2.2314900e+05   2.0537800e+05   2.1725600e+05   2.2400800e+05   2.2559800e+05   2.2553300e+05   2.4058900e+05   2.4469600e+05   2.2019100e+05   2.3589500e+05   2.4601400e+05   2.5049300e+05   2.2877400e+05   2.2217100e+05   2.2024300e+05   2.2055700e+05   2.1205900e+05   2.2854500e+05   2.5196600e+05   2.4072100e+05   2.2700500e+05   2.3182200e+05   2.1479500e+05   2.3263300e+05   2.3166800e+05   2.3315300e+05   2.2984100e+05   2.2196900e+05   2.3152900e+05   2.4081200e+05   2.3584000e+05   2.2886700e+05   2.4378600e+05   2.4999200e+05   2.2922200e+05   2.1208200e+05   2.1652200e+05   2.0894400e+05   2.2877500e+05   2.4945300e+05   2.4690100e+05   2.3086600e+05   2.1355500e+05   2.0840200e+05   2.3559600e+05   2.4249400e+05   2.5917200e+05   2.2482500e+05   2.0817000e+05   2.3432100e+05   2.3172100e+05   2.2178200e+05   2.1933700e+05   2.2572400e+05   2.4333400e+05   0.0000000e+00   2.4013700e+05   2.4876900e+05   2.3890500e+05   2.3119900e+05   2.5153800e+05   2.4994900e+05   2.3302500e+05   2.3786600e+05   2.3890500e+05   2.2503800e+05   2.3463800e+05   2.4794800e+05   2.4640100e+05   2.4001800e+05   2.2514800e+05   2.1953300e+05   2.2915500e+05   2.4808800e+05   2.5144900e+05   2.3881600e+05   2.1504700e+05   2.3621700e+05   2.3979200e+05   2.5648600e+05   2.4352200e+05   2.1365500e+05   2.1880600e+05   2.1901800e+05   2.4481400e+05   2.2663200e+05   2.3865600e+05
   2.7409500e+05   2.7109300e+05   2.6045300e+05   2.9127400e+05   2.9470800e+05   2.9884500e+05   3.0790000e+05   3.3473100e+05   3.0997100e+05   3.0248800e+05   2.9865100e+05   2.9359000e+05   2.7371800e+05   2.7431700e+05   2.9007200e+05   2.7565600e+05   2.7352800e+05   2.9355000e+05   3.1358600e+05   3.1130800e+05   2.9587900e+05   3.0452400e+05   2.9094700e+05   2.7930300e+05   2.9387000e+05   2.8157400e+05   3.1917100e+05   3.1351200e+05   3.1151400e+05   3.0823500e+05   2.9131600e+05   2.8811100e+05   3.0190300e+05   3.1183900e+05   2.7616700e+05   2.8301300e+05   2.9260500e+05   3.0477200e+05   3.0843600e+05   2.9798800e+05   3.2373700e+05   3.0785000e+05   2.9881500e+05   2.6554500e+05   2.8401900e+05   2.8858500e+05   2.9633400e+05   2.8642500e+05   2.6687200e+05   2.7490000e+05   2.8657800e+05   3.1054700e+05   3.2085600e+05   3.2104200e+05   3.0404600e+05   2.8103300e+05   2.7970300e+05   2.7141600e+05   2.6960900e+05   0.0000000e+00   2.8976600e+05   3.0525800e+05   3.0695200e+05   3.1018100e+05   3.0069200e+05   2.9933700e+05   2.7205700e+05   2.8502300e+05   2.8867900e+05   2.9762600e+05   3.0489000e+05   3.0528700e+05   2.8275400e+05   2.8094800e+05   2.7098600e+05   2.8167300e+05   2.7907100e+05   3.0497900e+05   3.0311100e+05   2.9120100e+05   2.6990600e+05   2.6684000e+05   2.7255500e+05   2.9296100e+05   3.0521400e+05   3.1369600e+05   3.1943200e+05   2.9873600e+05   2.8198500e+05   2.9621100e+05
   2.4026500e+05   2.4999200e+05   2.6214900e+05   2.6337400e+05   2.5328900e+05   2.5175600e+05   2.6165600e+05   2.5750000e+05   2.5946200e+05   2.2347600e+05   2.3115200e+05   2.0737100e+05   2.1673900e+05   2.2003600e+05   2.4210300e+05   2.5832600e+05   2.5540800e+05   2.5195400e+05   2.4792500e+05   2.5567600e+05   2.5133200e+05   2.5761200e+05   2.3804300e+05   2.5990000e+05   2.2235900e+05   2.1001900e+05   2.2818400e+05   2.3859200e+05   2.5722800e+05   2.6590100e+05   2.4364300e+05   2.5188500e+05   2.4786100e+05   2.4564000e+05   2.5118000e+05   2.4540000e+05   2.5093000e+05   2.5147800e+05   2.2106000e+05   2.5438100e+05   2.4450900e+05   2.6320300e+05   2.6713500e+05   2.3637200e+05   2.4005300e+05   2.3499000e+05   2.1623200e+05   2.2678400e+05   2.2364600e+05   2.2553900e+05   2.4634200e+05   2.4136900e+05   2.5623700e+05   2.5612600e+05   2.4651100e+05   2.4668000e+05   2.5291500e+05   2.6117300e+05   2.3397800e+05   2.2391900e+05   0.0000000e+00   2.2615900e+05   2.3362300e+05   2.3212100e+05   2.3865800e+05   2.3704900e+05   2.3444400e+05   2.3495600e+05   2.5421400e+05   2.5003900e+05   2.6217900e+05   2.5877500e+05   2.5245500e+05   2.4745400e+05   2.5992900e+05   2.3606600e+05   2.3806400e+05   2.4405900e+05   2.5685800e+05   2.5066000e+05   2.3588100e+05   2.4146600e+05   2.4727100e+05   2.5430600e+05   2.4267800e+05   2.5970800e+05   2.3100200e+05   2.3369500e+05   2.5760900e+05   2.3327400e+05
   2.8599500e+05   2.6043000e+05   2.7347200e+05   2.5418100e+05   2.4540600e+05   2.4628900e+05   2.3280700e+05   2.3968600e+05   2.4142100e+05   2.3230500e+05   2.4492500e+05   2.4559900e+05   2.4819400e+05   2.6216300e+05   2.7566400e+05   2.7672600e+05   2.9524600e+05   2.7745700e+05   2.7231700e+05   2.6223300e+05   2.5830600e+05   2.5704000e+05   2.4912500e+05   2.4989100e+05   2.4643700e+05   2.3757800e+05   2.4860100e+05   2.3905300e+05   2.4964600e+05   2.6776500e+05   2.7915800e+05   2.5593700e+05   2.5036100e+05   2.6852900e+05   2.7664400e+05   2.7293400e+05   2.6886900e+05   2.7682700e+05   2.7133900e+05   2.7441600e+05   2.6809900e+05   2.7486600e+05   2.8232100e+05   2.5002800e+05   2.3185200e+05   2.3204600e+05   2.4926900e+05   2.5526700e+05   2.5327500e+05   2.5705700e+05   2.5963900e+05   2.4778000e+05   2.7960300e+05   2.6550500e+05   2.7072300e+05   2.7346600e+05   3.0110500e+05   2.7857200e+05   2.5759500e+05   2.7772800e+05   2.7744900e+05   0.0000000e+00   2.4433100e+05   2.2306900e+05   2.5202300e+05   2.5520400e+05   2.5056700e+05   2.6018700e+05   2.5693100e+05   2.5820300e+05   2.6609100e+05   2.4937700e+05   2.8225500e+05   2.6305600e+05   2.6618800e+05   2.5351700e+05   2.6208500e+05   2.7244300e+05   2.6807400e+05   2.3908300e+05   2.5524800e+05   2.4491200e+05   2.4505600e+05   2.5634900e+05   2.5523900e+05   2.4774000e+05   2.5996500e+05   2.5746700e+05   2.7534900e+05   2.7578400e+05
   1.0444500e+05   1.1050000e+05   1.0309900e+05   1.0258600e+05   1.0470700e+05   9.3876000e+04   1.0023900e+05   1.0425500e+05   1.1070500e+05   9.0599000e+04   9.5369000e+04   9.9634000e+04   1.0371500e+05   1.0529300e+05   1.0087100e+05   1.0782000e+05   1.0461400e+05   9.9718000e+04   8.6951000e+04   9.1486000e+04   9.7161000e+04   9.5254000e+04   1.0456600e+05   9.6897000e+04   9.8839000e+04   1.0493300e+05   9.7479000e+04   1.0030900e+05   9.4570000e+04   1.0068300e+05   9.5646000e+04   1.0842400e+05   1.0170700e+05   1.0075600e+05   9.7916000e+04   9.4732000e+04   8.5194000e+04   9.2847000e+04   8.9255000e+04   9.5523000e+04   9.4097000e+04   8.7838000e+04   9.2476000e+04   9.3150000e+04   8.6984000e+04   9.1939000e+04   9.5380000e+04   1.1769400e+05   1.1503000e+05   1.1084000e+05   1.2007700e+05   1.0390000e+05   1.1753000e+05   1.0157300e+05   9.6609000e+04   1.1982300e+05   1.1281700e+05   1.3287500e+05   1.2083700e+05   1.1851600e+05   1.1287500e+05   9.9366000e+04   0.0000000e+00   1.0892500e+05   9.7060000e+04   9.9701000e+04   9.6984000e+04   9.9922000e+04   1.0097300e+05   1.0659600e+05   9.9523000e+04   9.8249000e+04   9.7430000e+04   9.0918000e+04   1.0196500e+05   1.0204900e+05   1.0666600e+05   1.1211100e+05   1.0385800e+05   1.0427600e+05   9.7151000e+04   9.5699000e+04   1.1061200e+05   1.1411100e+05   1.1979100e+05   1.1484700e+05   1.0622300e+05   1.2126900e+05   1.0974100e+05   1.0057600e+05
   2.0026200e+05   1.9662700e+05   1.9835100e+05   2.0124100e+05   1.9614400e+05   2.0330700e+05   2.3322800e+05   2.3615000e+05   2.2599900e+05   2.1308900e+05   2.0866500e+05   2.1883300e+05   2.1336800e+05   2.0798800e+05   1.9917500e+05   1.8256800e+05   1.9022800e+05   2.0724700e+05   2.0565500e+05   2.0397000e+05   2.0355600e+05   2.2828400e+05   2.2658700e+05   2.1130000e+05   2.0922500e+05   1.9300700e+05   2.0361300e+05   1.9594300e+05   1.9214500e+05   1.9571900e+05   2.0859700e+05   2.2651500e+05   2.1666200e+05   2.0882700e+05   2.0537800e+05   1.9053000e+05   2.0447600e+05   1.9864000e+05   1.9420900e+05   2.0308800e+05   2.1123800e+05   2.1258000e+05   2.0570100e+05   2.0665900e+05   1.9832300e+05   2.0478400e+05   2.0882300e+05   2.0786800e+05   2.0298900e+05   1.9224400e+05   2.0008600e+05   1.9204100e+05   2.0461500e+05   2.1576300e+05   2.2008800e+05   2.1695100e+05   2.0009600e+05   2.0495100e+05   2.0016900e+05   2.1418800e+05   2.1131900e+05   2.1088900e+05   2.2756300e+05   0.0000000e+00   2.2965300e+05   2.2630900e+05   2.2104500e+05   2.2184300e+05   2.1057000e+05   2.2030500e+05   2.2022300e+05   2.3988900e+05   2.4951700e+05   2.4197700e+05   2.4528100e+05   2.4391900e+05   2.3834100e+05   2.3070200e+05   2.1428900e+05   2.0657200e+05   2.2881600e+05   2.4614700e+05   2.3967900e+05   2.4425900e+05   2.3272700e+05   2.3461500e+05   2.1342000e+05   2.1126700e+05   2.2188700e+05   2.1383100e+05
   1.4849900e+05   1.4439900e+05   1.6575100e+05   1.8181200e+05   1.4927000e+05   1.6815700e+05   1.5597700e+05   1.4148900e+05   1.4316800e+05   1.4187000e+05   1.5289300e+05   1.4936300e+05   1.6693500e+05   1.6844400e+05   1.6823900e+05   1.5591400e+05   1.5825000e+05   1.5710400e+05   1.6799900e+05   1.5504900e+05   1.6136700e+05   1.7225600e+05   1.6056400e+05   1.7272400e+05   1.5773400e+05   1.5661600e+05   1.5195100e+05   1.4087600e+05   1.6168300e+05   1.6864900e+05   1.5975700e+05   1.5727200e+05   1.5402500e+05   1.5113800e+05   1.4952100e+05   1.4887100e+05   1.3811700e+05   1.3241300e+05   1.4216000e+05   1.5713600e+05   1.4400000e+05   1.5881800e+05   1.5766000e+05   1.5299900e+05   1.4575600e+05   1.3724000e+05   1.3278700e+05   1.5125800e+05   1.5477300e+05   1.7704200e+05   1.6370500e+05   1.6898300e+05   1.4970300e+05   1.5282100e+05   1.4601400e+05   1.4108400e+05   1.4910800e+05   1.6852100e+05   1.5417700e+05   1.6089400e+05   1.5758100e+05   1.4303500e+05   1.3613700e+05   1.5171900e+05   0.0000000e+00   1.6245800e+05   1.7432000e+05   1.7175700e+05   1.5971300e+05   1.4566000e+05   1.5759000e+05   1.5528600e+05   1.6075200e+05   1.3984800e+05   1.6126700e+05   1.5693300e+05   1.4877000e+05   1.5887800e+05   1.3924600e+05   1.2543300e+05   1.3104200e+05   1.3036900e+05   1.3929300e+05   1.5457500e+05   1.5119200e+05   1.5627300e+05   1.4599300e+05   1.4001900e+05   1.4075000e+05   1.4827800e+05
   2.4613700e+05   2.3666700e+05   2.4037200e+05   2.3169000e+05   2.3794100e+05   2.6816800e+05   2.3296700e+05   2.4611300e+05   2.5108100e+05   2.5187300e+05   2.5205900e+05   2.3763900e+05   2.3869800e+05   2.4399100e+05   2.5335700e+05   2.3759900e+05   2.4578900e+05   2.5168400e+05   2.5555900e+05   2.5520900e+05   2.4499900e+05   2.5670100e+05   2.4606100e+05   2.6232600e+05   2.5948000e+05   2.5519700e+05   2.4270000e+05   2.2336100e+05   2.3656800e+05   2.5220200e+05   2.4590700e+05   2.4670600e+05   2.4456100e+05   2.3199200e+05   2.1686100e+05   2.3205900e+05   2.2328900e+05   2.4058300e+05   2.3130400e+05   2.2982300e+05   2.0863400e+05   2.2446900e+05   2.3101400e+05   2.4086200e+05   2.3234300e+05   2.5409600e+05   2.4121600e+05   2.3463200e+05   2.1844100e+05   2.1295400e+05   2.1041000e+05   2.3036000e+05   2.2405200e+05   2.3599700e+05   2.1627900e+05   2.1591800e+05   2.2887300e+05   2.2817900e+05   2.1640200e+05   2.3230400e+05   2.1634600e+05   2.1284500e+05   2.1988000e+05   2.2489200e+05   2.2807700e+05   0.0000000e+00   2.1991200e+05   2.2820700e+05   2.3695300e+05   2.1607800e+05   2.1001500e+05   2.2368000e+05   2.2502100e+05   2.2272200e+05   2.0589000e+05   1.9860000e+05   2.2807200e+05   2.4697500e+05   2.5598900e+05   2.3879600e+05   2.1944600e+05   2.3182100e+05   2.3004000e+05   2.3687600e+05   2.3527600e+05   2.3504000e+05   2.2986200e+05   2.2629300e+05   2.2836600e+05   2.3494000e+05
   3.8287300e+05   3.2785500e+05   3.4987600e+05   3.2572100e+05   3.2450400e+05   3.2919200e+05   3.4233300e+05   3.3950700e+05   3.5352800e+05   3.6137400e+05   3.5057800e+05   3.5666800e+05   3.8130500e+05   3.6625800e+05   3.5047200e+05   3.3681500e+05   3.4684300e+05   3.6248900e+05   3.7106500e+05   3.5486800e+05   3.3463700e+05   3.5095700e+05   3.6433300e+05   3.5830300e+05   3.6946800e+05   3.5498400e+05   3.4424100e+05   3.4881000e+05   3.6157000e+05   3.3279300e+05   3.4313600e+05   3.4353600e+05   3.6655600e+05   3.6175900e+05   3.4615700e+05   3.4101500e+05   3.5064800e+05   3.5629800e+05   3.5829500e+05   3.5623000e+05   3.5712400e+05   3.4996700e+05   3.5847700e+05   3.2862600e+05   3.4146400e+05   3.4599500e+05   3.3282200e+05   3.5460900e+05   3.5761600e+05   3.7181200e+05   3.4589600e+05   3.3202300e+05   3.3884300e+05   3.3178300e+05   3.2918600e+05   3.4750700e+05   3.4386700e+05   3.6762900e+05   3.5176100e+05   3.4211200e+05   3.4616600e+05   3.2031700e+05   3.2590200e+05   3.3346800e+05   3.5201600e+05   3.5576500e+05   0.0000000e+00   3.2434800e+05   3.3440900e+05   3.3065200e+05   3.4752000e+05   3.4009400e+05   3.5319400e+05   3.3910900e+05   3.3724500e+05   3.5441000e+05   3.4757600e+05   3.2478600e+05   3.3089200e+05   3.1062200e+05   3.1774900e+05   3.5370600e+05   3.7897400e+05   3.4624600e+05   3.3816700e+05   3.2664100e+05   3.2377500e+05   3.1099000e+05   3.1022700e+05   3.6126100e+05
   3.6767500e+05   3.5889000e+05   3.6717500e+05   4.0185300e+05   3.8988700e+05   3.9825700e+05   3.7391800e+05   3.6756100e+05   3.7365700e+05   3.5621800e+05   3.6726800e+05   3.7300200e+05   3.5597900e+05   3.4530800e+05   3.5110800e+05   3.5680900e+05   3.2865500e+05   3.3574000e+05   3.2967200e+05   3.4615800e+05   3.7974400e+05   3.8907800e+05   3.6898800e+05   3.5704100e+05   3.5014000e+05   3.7414800e+05   3.8563100e+05   3.4991600e+05   3.3818100e+05   3.4935200e+05   3.8889600e+05   3.7809900e+05   3.5723300e+05   3.5605200e+05   3.4710600e+05   3.4728900e+05   4.0579600e+05   3.7844300e+05   3.5701600e+05   3.4007100e+05   3.6216200e+05   3.5249100e+05   3.6454000e+05   3.8376500e+05   3.6505800e+05   3.4027100e+05   3.5934400e+05   3.6726100e+05   3.6161100e+05   3.3976400e+05   3.6651700e+05   3.5147400e+05   3.5338900e+05   3.3069900e+05   3.4793900e+05   3.8079100e+05   3.8309900e+05   3.6355700e+05   3.5119100e+05   3.6554800e+05   3.8158600e+05   3.7320800e+05   3.6328100e+05   3.4568100e+05   3.3399100e+05   3.3268700e+05   3.5512900e+05   0.0000000e+00   3.7154600e+05   3.6061900e+05   3.5765600e+05   3.5399200e+05   3.5560500e+05   3.6702300e+05   3.8734400e+05   3.7637100e+05   3.5749000e+05   3.5923900e+05   3.6516300e+05   3.8210900e+05   3.6576000e+05   3.6514700e+05   3.6669900e+05   3.4752500e+05   3.4689400e+05   3.8446900e+05   3.9195900e+05   3.7397500e+05   3.5093300e+05   3.2617100e+05
   9.5129000e+04   1.1550900e+05   9.6880000e+04   9.9278000e+04   9.3323000e+04   1.0091900e+05   9.9906000e+04   9.7876000e+04   1.0617200e+05   1.1362600e+05   1.0694400e+05   1.0573900e+05   9.7947000e+04   1.1220700e+05   1.1435100e+05   1.1077900e+05   1.1410400e+05   1.0095200e+05   1.0329700e+05   1.1361000e+05   1.0928500e+05   1.1160100e+05   1.0592800e+05   1.1489400e+05   1.2023500e+05   1.1758400e+05   1.1353600e+05   1.1468700e+05   1.1907800e+05   1.2270400e+05   1.1484600e+05   1.2657300e+05   1.0003300e+05   1.0734500e+05   1.1055400e+05   1.1149600e+05   1.0781300e+05   1.0180500e+05   1.1259600e+05   1.1069600e+05   9.9037000e+04   1.0271800e+05   9.7769000e+04   1.0102500e+05   1.0521900e+05   1.3826100e+05   1.2258100e+05   1.3116400e+05   1.0849300e+05   1.0521200e+05   1.0220800e+05   1.2175200e+05   1.2037000e+05   1.2079900e+05   1.1541300e+05   1.2720000e+05   1.1945900e+05   1.2769200e+05   1.1839800e+05   1.2279600e+05   1.0116900e+05   1.1252800e+05   1.1026600e+05   1.2269200e+05   1.2258200e+05   1.1094300e+05   9.5709000e+04   9.1581000e+04   0.0000000e+00   9.9424000e+04   1.1593100e+05   1.3967900e+05   1.2368100e+05   1.1976400e+05   1.1159500e+05   1.1282500e+05   1.0409400e+05   1.2183800e+05   1.0680000e+05   1.1645800e+05   9.7393000e+04   1.1027600e+05   1.0637600e+05   1.1322800e+05   1.0903000e+05   1.2438000e+05   1.2091400e+05   1.1887100e+05   1.1069300e+05   1.0172700e+05
   8.4588000e+04   7.5707000e+04   8.0618000e+04   7.5305000e+04   7.4190000e+04   7.1142000e+04   8.6115000e+04   6.7152000e+04   6.5603000e+04   7.5357000e+04   7.5144000e+04   6.3720000e+04   6.4588000e+04   7.3775000e+04   6.0541000e+04   5.8859000e+04   6.4424000e+04   7.9773000e+04   7.4712000e+04   6.2408000e+04   6.7861000e+04   7.1983000e+04   7.4301000e+04   7.9754000e+04   6.8278000e+04   7.7413000e+04   7.5604000e+04   7.2920000e+04   6.7915000e+04   7.8963000e+04   6.4552000e+04   6.5352000e+04   6.6817000e+04   6.3349000e+04   6.5439000e+04   5.8246000e+04   5.9566000e+04   6.2147000e+04   5.7009000e+04   5.6721000e+04   6.8049000e+04   7.3518000e+04   6.1301000e+04   7.5477000e+04   7.5408000e+04   6.7727000e+04   6.7525000e+04   7.1231000e+04   6.6114000e+04   6.7186000e+04   7.6820000e+04   7.1949000e+04   7.2867000e+04   6.7067000e+04   7.0501000e+04   7.0123000e+04   7.5923000e+04   6.5829000e+04   5.8016000e+04   6.5980000e+04   7.0954000e+04   6.4178000e+04   6.2134000e+04   5.8750000e+04   5.7946000e+04   7.3988000e+04   7.1842000e+04   5.6785000e+04   5.5321000e+04   0.0000000e+00   6.6218000e+04   7.4196000e+04   7.3084000e+04   7.0972000e+04   7.2106000e+04   7.4856000e+04   6.0522000e+04   6.2235000e+04   7.3142000e+04   7.3406000e+04   6.3613000e+04   6.9406000e+04   6.7741000e+04   7.0522000e+04   6.4537000e+04   6.9337000e+04   8.3910000e+04   8.4251000e+04   7.4045000e+04   7.5945000e+04
   1.2573600e+05   1.1652300e+05   1.0205700e+05   1.1268900e+05   1.2294900e+05   1.1018300e+05   1.0353100e+05   1.0868400e+05   1.2372400e+05   1.0844600e+05   1.1563400e+05   1.1502400e+05   1.1903700e+05   1.2014100e+05   1.2284900e+05   1.1607500e+05   1.1707400e+05   1.2014500e+05   1.3466200e+05   1.1037900e+05   1.1457100e+05   1.1520700e+05   1.1692200e+05   1.1782600e+05   1.1568800e+05   1.2098200e+05   1.2250800e+05   1.2914500e+05   1.1708400e+05   1.1946200e+05   1.1951800e+05   1.2061700e+05   1.2487000e+05   1.2444900e+05   1.1515400e+05   1.2902800e+05   1.2348000e+05   1.1557100e+05   1.1118800e+05   1.1737700e+05   1.1007400e+05   1.0340700e+05   1.0850500e+05   1.2021200e+05   1.1820100e+05   1.0718100e+05   1.1130300e+05   1.0979600e+05   1.0948100e+05   1.2437400e+05   1.2047400e+05   1.0852200e+05   1.2113000e+05   1.2719400e+05   1.2692100e+05   1.1357500e+05   1.1622100e+05   1.1557600e+05   1.1670200e+05   1.0646600e+05   1.0159400e+05   1.1162600e+05   1.2038000e+05   1.2419100e+05   1.2096900e+05   1.2128800e+05   1.3834300e+05   1.3360000e+05   1.2166000e+05   1.2342700e+05   0.0000000e+00   1.2660600e+05   1.1926700e+05   1.2743900e+05   1.2285600e+05   1.0849800e+05   1.1752400e+05   1.2344300e+05   1.2638000e+05   1.3470200e+05   1.1630300e+05   1.1542500e+05   1.2686100e+05   1.1234600e+05   1.2950900e+05   1.2876800e+05   1.2247800e+05   1.1754000e+05   1.1619900e+05   1.2426800e+05
   1.1102100e+05   1.1310300e+05   1.1088300e+05   1.2030200e+05   1.1527800e+05   1.1621300e+05   1.1738300e+05   1.1992100e+05   1.0856100e+05   1.2088900e+05   1.0255800e+05   1.1058100e+05   1.1281400e+05   1.2007300e+05   9.2495000e+04   9.4017000e+04   9.7879000e+04   1.0487600e+05   1.2837800e+05   1.1444000e+05   1.0675300e+05   1.0908800e+05   1.1076800e+05   1.0685400e+05   1.0358000e+05   1.2682400e+05   1.3035300e+05   1.0140500e+05   1.1183200e+05   1.1452000e+05   1.3283600e+05   1.3222000e+05   1.1554500e+05   1.2386900e+05   1.2505800e+05   1.2374300e+05   1.2502200e+05   1.2464900e+05   1.1137200e+05   1.0802400e+05   1.1683900e+05   1.0898700e+05   1.0601900e+05   1.2951900e+05   9.7414000e+04   1.0478100e+05   9.4359000e+04   1.1302400e+05   1.1423100e+05   9.6598000e+04   1.0139700e+05   1.0103400e+05   1.0155900e+05   1.0014800e+05   1.1269800e+05   1.0434400e+05   1.0015000e+05   1.1691900e+05   1.2874600e+05   1.2680300e+05   1.1925500e+05   1.1620000e+05   1.3094300e+05   1.1670700e+05   1.1541700e+05   1.1630300e+05   1.1824800e+05   1.4435000e+05   1.2263700e+05   1.0286900e+05   1.1339700e+05   0.0000000e+00   1.1498600e+05   1.1335200e+05   1.0008900e+05   1.0370400e+05   1.0451300e+05   1.0555800e+05   1.0197000e+05   1.2009700e+05   1.0606600e+05   1.1806300e+05   1.3295900e+05   1.0796000e+05   1.2265700e+05   1.1238400e+05   1.1994000e+05   1.0124900e+05   1.2219700e+05   1.1199700e+05
   1.8029900e+05   1.9503500e+05   1.8602800e+05   1.6290800e+05   1.6878400e+05   1.8475800e+05   1.8944200e+05   1.6484100e+05   1.5368600e+05   1.8842300e+05   2.0409900e+05   1.8269600e+05   1.7955500e+05   1.6283100e+05   1.6698800e+05   1.8420200e+05   1.8050900e+05   1.7185400e+05   1.6255400e+05   1.9905800e+05   1.8304600e+05   1.8274300e+05   1.8523500e+05   1.9174600e+05   1.7854200e+05   1.8724200e+05   1.6689300e+05   1.6881000e+05   1.6486900e+05   1.9416400e+05   2.0402700e+05   1.9361000e+05   1.9074200e+05   1.7825000e+05   1.7339300e+05   1.9924300e+05   2.0018400e+05   2.0281000e+05   1.8593000e+05   1.9604300e+05   2.1783500e+05   2.0836300e+05   1.9476000e+05   2.0804900e+05   1.8316800e+05   1.9087300e+05   2.0260800e+05   2.0400600e+05   1.8863700e+05   1.7848500e+05   1.8629100e+05   1.9743700e+05   2.0117700e+05   1.8784100e+05   1.8465400e+05   1.9101400e+05   1.9892800e+05   1.8643000e+05   1.8340600e+05   1.6474200e+05   1.7507100e+05   1.7919600e+05   1.6694400e+05   1.5000500e+05   1.5426400e+05   1.9394900e+05   1.7987100e+05   1.7768800e+05   1.7448800e+05   1.9555200e+05   1.7331600e+05   1.6918700e+05   0.0000000e+00   1.4867400e+05   1.6489500e+05   1.8751800e+05   1.7786000e+05   1.7168300e+05   1.5473100e+05   1.8281900e+05   1.9419500e+05   1.7553700e+05   1.9290100e+05   1.5723400e+05   1.7458200e+05   1.6850700e+05   1.6498800e+05   1.4383600e+05   1.4713700e+05   1.8302400e+05
   1.5887100e+05   1.7646600e+05   1.5304900e+05   1.5366200e+05   1.6192800e+05   1.5790600e+05   1.6094500e+05   1.6164200e+05   1.5650900e+05   1.6213100e+05   1.6627000e+05   1.7132600e+05   1.7909900e+05   1.8576700e+05   1.7663400e+05   1.7675300e+05   1.7191800e+05   1.7802700e+05   1.8771300e+05   1.7653200e+05   1.6738200e+05   1.8111400e+05   1.9026700e+05   1.7891000e+05   1.9315900e+05   1.7475200e+05   1.7457600e+05   1.7971600e+05   1.6751700e+05   1.7571300e+05   1.7770100e+05   1.6789600e+05   1.5165700e+05   1.6259000e+05   1.7543100e+05   1.5812200e+05   1.6316500e+05   1.6895200e+05   1.7185600e+05   1.7015900e+05   1.6892300e+05   1.6855600e+05   1.6289800e+05   1.5074700e+05   1.8239600e+05   1.9042400e+05   1.6401200e+05   1.6370200e+05   1.6163000e+05   1.4386300e+05   1.6509500e+05   1.8557400e+05   1.7279900e+05   1.6748600e+05   1.5305800e+05   1.7503000e+05   1.6166500e+05   1.7313800e+05   1.7373900e+05   1.5914600e+05   1.7876200e+05   1.7415500e+05   1.5221200e+05   1.8426500e+05   1.7505300e+05   1.8476800e+05   1.7866800e+05   1.7970800e+05   1.6772300e+05   1.7094300e+05   1.7840500e+05   1.8319100e+05   1.7745600e+05   0.0000000e+00   1.6441300e+05   1.8811800e+05   1.8922000e+05   1.7266700e+05   1.5109500e+05   1.5376600e+05   1.9449200e+05   1.6510600e+05   1.6017300e+05   1.6703700e+05   1.6280100e+05   1.5883300e+05   1.5737500e+05   1.4153600e+05   1.7400300e+05   1.4866000e+05
   6.1784000e+04   5.9990000e+04   5.6602000e+04   4.7817000e+04   4.9151000e+04   4.9229000e+04   5.5426000e+04   5.5303000e+04   4.7279000e+04   5.0254000e+04   5.4298000e+04   5.1252000e+04   6.1244000e+04   5.1707000e+04   4.9183000e+04   5.7547000e+04   4.7342000e+04   5.0186000e+04   5.8672000e+04   4.3534000e+04   5.1883000e+04   5.3853000e+04   5.1740000e+04   5.3376000e+04   5.3632000e+04   4.3810000e+04   4.4178000e+04   5.5390000e+04   5.3100000e+04   4.1518000e+04   4.2051000e+04   4.2697000e+04   5.3300000e+04   5.0045000e+04   4.8103000e+04   4.6710000e+04   3.8091000e+04   4.0661000e+04   5.5151000e+04   4.6708000e+04   5.0454000e+04   5.1212000e+04   5.2256000e+04   4.6082000e+04   4.9434000e+04   4.3967000e+04   5.1173000e+04   5.5610000e+04   5.9284000e+04   6.0103000e+04   3.8471000e+04   3.9812000e+04   4.4788000e+04   4.7079000e+04   5.9654000e+04   6.0962000e+04   5.1616000e+04   5.2573000e+04   3.9615000e+04   4.9931000e+04   5.2015000e+04   5.1181000e+04   4.4355000e+04   4.7145000e+04   4.1846000e+04   4.4605000e+04   4.9618000e+04   4.4725000e+04   3.9662000e+04   4.9165000e+04   4.7892000e+04   4.0957000e+04   4.3137000e+04   3.4973000e+04   0.0000000e+00   5.1938000e+04   4.8176000e+04   4.6710000e+04   4.0784000e+04   4.5080000e+04   4.7483000e+04   4.6858000e+04   5.2428000e+04   4.8283000e+04   5.8485000e+04   6.7221000e+04   5.3081000e+04   4.7163000e+04   4.1879000e+04   5.3825000e+04
   6.2444000e+04   6.3888000e+04   6.6612000e+04   6.4594000e+04   5.9551000e+04   6.0876000e+04   7.1599000e+04   6.5142000e+04   6.0673000e+04   6.1912000e+04   5.5704000e+04   5.9588000e+04   5.9758000e+04   5.6523000e+04   5.3534000e+04   5.3532000e+04   5.4814000e+04   5.7245000e+04   4.6609000e+04   5.1431000e+04   4.5344000e+04   4.9304000e+04   5.5021000e+04   5.2456000e+04   4.9800000e+04   5.3021000e+04   4.6671000e+04   4.1483000e+04   4.7739000e+04   4.4671000e+04   5.8019000e+04   5.2989000e+04   5.7295000e+04   6.1214000e+04   6.5318000e+04   6.6977000e+04   6.1803000e+04   6.2843000e+04   7.1473000e+04   7.8485000e+04   6.9010000e+04   6.1500000e+04   6.9800000e+04   5.7285000e+04   6.2607000e+04   7.0030000e+04   6.4335000e+04   6.5440000e+04   6.6839000e+04   5.5159000e+04   5.2892000e+04   4.7739000e+04   5.4097000e+04   5.1928000e+04   5.5149000e+04   5.6198000e+04   5.4006000e+04   5.0517000e+04   5.3787000e+04   5.4153000e+04   5.4657000e+04   5.0394000e+04   5.0975000e+04   4.3238000e+04   4.8924000e+04   4.6978000e+04   4.7150000e+04   5.6037000e+04   5.1354000e+04   4.6257000e+04   5.5939000e+04   5.8739000e+04   5.5233000e+04   4.8413000e+04   5.2245000e+04   0.0000000e+00   5.6293000e+04   5.9294000e+04   6.2313000e+04   6.2342000e+04   6.4121000e+04   7.2022000e+04   5.8284000e+04   6.6363000e+04   6.6522000e+04   5.8085000e+04   5.8127000e+04   6.9591000e+04   6.9049000e+04   5.4371000e+04
   1.5910700e+05   1.5763300e+05   1.7324000e+05   1.6089600e+05   1.6656600e+05   1.6286700e+05   1.7349100e+05   1.7375300e+05   1.6702000e+05   1.7195400e+05   1.6718400e+05   1.6897700e+05   1.7604800e+05   1.7114400e+05   1.6384300e+05   1.6702800e+05   1.7706500e+05   1.7639000e+05   1.6486900e+05   1.6224300e+05   1.7932200e+05   1.8193800e+05   1.6594200e+05   1.5635200e+05   1.6709100e+05   1.8002600e+05   1.6545400e+05   1.6507900e+05   1.6575900e+05   1.6352100e+05   1.6464900e+05   1.6913700e+05   1.7961400e+05   1.7292700e+05   1.5717100e+05   1.6355000e+05   1.7685500e+05   1.7415300e+05   1.5441500e+05   1.4275600e+05   1.5401700e+05   1.6228000e+05   1.7684300e+05   1.5827400e+05   1.4869100e+05   1.5097900e+05   1.5909100e+05   1.4586400e+05   1.5542400e+05   1.5697400e+05   1.5298700e+05   1.6200200e+05   1.7054400e+05   1.6249200e+05   1.4430500e+05   1.6491000e+05   1.7292100e+05   1.6281700e+05   1.5259800e+05   1.6209400e+05   1.3230000e+05   1.5934400e+05   1.8746900e+05   1.7511400e+05   1.5236700e+05   1.5553300e+05   1.6240600e+05   1.4569400e+05   1.5066700e+05   1.4586800e+05   1.5386600e+05   1.5586700e+05   1.8933800e+05   1.6795200e+05   1.6533000e+05   1.6101900e+05   0.0000000e+00   1.5704100e+05   1.5924300e+05   1.6086800e+05   1.7095300e+05   1.7627600e+05   1.7227400e+05   1.7435300e+05   1.6578500e+05   1.5844500e+05   1.4805900e+05   1.6133500e+05   1.8592500e+05   1.7830700e+05
   1.3385000e+05   1.2086900e+05   1.2931900e+05   1.4822000e+05   1.4665600e+05   1.3477200e+05   1.2674100e+05   1.4501800e+05   1.5109200e+05   1.3995600e+05   1.3823400e+05   1.3518200e+05   1.3028400e+05   1.5579300e+05   1.4646300e+05   1.3934100e+05   1.3120700e+05   1.4504000e+05   1.4399000e+05   1.3812200e+05   1.4933200e+05   1.3454500e+05   1.4650500e+05   1.4668500e+05   1.4472400e+05   1.4950500e+05   1.3938400e+05   1.4851000e+05   1.4305800e+05   1.5017300e+05   1.4183100e+05   1.5336000e+05   1.4315700e+05   1.5267200e+05   1.5543100e+05   1.4645800e+05   1.4044700e+05   1.3708700e+05   1.5294600e+05   1.5193900e+05   1.4625600e+05   1.5865100e+05   1.4385400e+05   1.4847200e+05   1.4892600e+05   1.4928400e+05   1.5090900e+05   1.5262200e+05   1.4883900e+05   1.4468200e+05   1.4215000e+05   1.3922500e+05   1.4482100e+05   1.5325200e+05   1.4199000e+05   1.4035600e+05   1.3807900e+05   1.4526300e+05   1.4690400e+05   1.3210600e+05   1.2552800e+05   1.5276000e+05   1.4576300e+05   1.5033800e+05   1.3903200e+05   1.4025800e+05   1.4132000e+05   1.3586200e+05   1.2934500e+05   1.3975700e+05   1.4041500e+05   1.4996600e+05   1.3982100e+05   1.3531300e+05   1.4557800e+05   1.3937900e+05   1.3750100e+05   0.0000000e+00   1.2686800e+05   1.3857300e+05   1.4704600e+05   1.4451300e+05   1.3817100e+05   1.4915300e+05   1.3901400e+05   1.2672700e+05   1.2742700e+05   1.2569300e+05   1.3360400e+05   1.5130400e+05
   2.1325000e+04   2.9320000e+04   2.9749000e+04   2.8235000e+04   2.9463000e+04   2.4532000e+04   2.0978000e+04   2.3048000e+04   2.6195000e+04   2.5861000e+04   2.9470000e+04   2.5603000e+04   2.0755000e+04   2.6764000e+04   2.1761000e+04   2.8900000e+04   2.2777000e+04   2.0157000e+04   2.6790000e+04   2.6528000e+04   3.1627000e+04   2.8945000e+04   2.2012000e+04   1.7658000e+04   3.0314000e+04   2.9110000e+04   3.2068000e+04   3.2156000e+04   3.5401000e+04   3.3461000e+04   3.9058000e+04   3.6874000e+04   2.8889000e+04   3.3077000e+04   2.8446000e+04   3.2718000e+04   3.2882000e+04   3.0716000e+04   3.0704000e+04   3.0885000e+04   2.2876000e+04   2.6390000e+04   2.8439000e+04   2.3825000e+04   2.7409000e+04   2.5790000e+04   3.1801000e+04   2.9340000e+04   2.6047000e+04   2.9232000e+04   3.3335000e+04   2.6595000e+04   3.3750000e+04   2.7590000e+04   2.6635000e+04   3.0218000e+04   2.5523000e+04   2.5214000e+04   3.7259000e+04   3.7872000e+04   2.9443000e+04   2.4216000e+04   2.7727000e+04   2.4588000e+04   2.7026000e+04   3.7011000e+04   2.8116000e+04   2.5495000e+04   2.3215000e+04   2.5660000e+04   2.6804000e+04   2.9290000e+04   2.7396000e+04   2.1540000e+04   3.0932000e+04   2.4765000e+04   2.9039000e+04   2.7346000e+04   0.0000000e+00   3.2060000e+04   2.3630000e+04   2.1717000e+04   2.9094000e+04   2.7426000e+04   2.7427000e+04   3.3494000e+04   2.8730000e+04   3.3015000e+04   3.2377000e+04   3.5091000e+04
   2.6682000e+04   2.5340000e+04   2.7468000e+04   3.3558000e+04   3.1520000e+04   3.1905000e+04   2.6782000e+04   2.8093000e+04   3.1562000e+04   2.6083000e+04   3.2978000e+04   3.5643000e+04   2.7813000e+04   2.3227000e+04   2.7650000e+04   2.8490000e+04   3.5372000e+04   3.2465000e+04   3.3630000e+04   2.5235000e+04   3.2806000e+04   3.0908000e+04   4.0341000e+04   4.0526000e+04   3.5775000e+04   3.2149000e+04   3.9775000e+04   3.1310000e+04   3.8312000e+04   3.7972000e+04   3.0826000e+04   3.8115000e+04   3.0548000e+04   2.7688000e+04   2.5910000e+04   2.9389000e+04   3.2038000e+04   3.3663000e+04   3.0513000e+04   3.0940000e+04   3.0136000e+04   2.8222000e+04   2.7967000e+04   3.4765000e+04   2.8526000e+04   3.2607000e+04   2.9881000e+04   2.7904000e+04   2.6652000e+04   2.8634000e+04   2.8362000e+04   3.6065000e+04   3.9477000e+04   3.1821000e+04   3.6838000e+04   3.8692000e+04   3.4453000e+04   4.2150000e+04   3.7726000e+04   3.3367000e+04   3.1454000e+04   3.4134000e+04   3.4429000e+04   3.4130000e+04   3.4076000e+04   2.7790000e+04   2.9079000e+04   3.1462000e+04   3.1959000e+04   3.3229000e+04   3.3617000e+04   2.6107000e+04   1.9658000e+04   1.9860000e+04   2.2966000e+04   2.2117000e+04   2.1703000e+04   2.3834000e+04   2.0878000e+04   0.0000000e+00   2.5850000e+04   2.8745000e+04   2.3336000e+04   2.4707000e+04   2.1445000e+04   1.8602000e+04   2.4179000e+04   2.8569000e+04   2.6338000e+04   2.8945000e+04
   3.4816300e+05   3.4283400e+05   3.1891900e+05   3.0136200e+05   2.8795300e+05   2.8714200e+05   3.0908200e+05   3.0914100e+05   3.0162600e+05   3.0413400e+05   3.1967700e+05   3.0553200e+05   3.1894600e+05   3.1685900e+05   3.1520600e+05   3.0937900e+05   3.3718000e+05   3.1397000e+05   3.0082200e+05   2.8799400e+05   3.1531000e+05   3.2485300e+05   3.1942700e+05   3.1105500e+05   3.2329400e+05   3.3227000e+05   3.2715400e+05   3.3115300e+05   3.4378400e+05   3.3291400e+05   3.4457200e+05   3.4450900e+05   3.4810900e+05   3.1520900e+05   3.1340900e+05   3.2884500e+05   3.2428500e+05   3.2464400e+05   3.3730900e+05   3.3865300e+05   3.3002500e+05   3.3061600e+05   3.1579600e+05   3.1020200e+05   3.4137800e+05   3.2678300e+05   3.2970900e+05   3.0073700e+05   2.9336100e+05   2.9357100e+05   3.2910000e+05   2.9883500e+05   3.1054700e+05   3.1323700e+05   3.2198700e+05   3.0669900e+05   3.0880800e+05   3.0953500e+05   3.0422200e+05   3.0548400e+05   3.0778100e+05   3.1539700e+05   3.2680300e+05   3.0961900e+05   3.2371800e+05   3.1506800e+05   3.2576900e+05   3.2835700e+05   3.2230700e+05   3.1480500e+05   3.1507600e+05   3.0148000e+05   3.1669400e+05   3.0243800e+05   3.3394300e+05   3.2379300e+05   3.2317900e+05   3.1837000e+05   3.3366800e+05   3.1407200e+05   0.0000000e+00   3.2471600e+05   3.2610200e+05   3.2089000e+05   3.1038300e+05   2.9878900e+05   3.0680100e+05   3.1016500e+05   3.1223900e+05   3.3817300e+05
   3.0127300e+05   2.8957100e+05   3.1177100e+05   3.1268600e+05   3.1867200e+05   3.1641500e+05   3.4216800e+05   3.4228500e+05   3.4133500e+05   3.3771200e+05   3.3553800e+05   3.3418900e+05   3.2026700e+05   3.2141800e+05   3.0456000e+05   3.1171300e+05   3.3239800e+05   3.2717000e+05   3.5116100e+05   3.3669500e+05   3.4505000e+05   3.2703200e+05   3.2553900e+05   3.1204500e+05   2.9939600e+05   3.0438500e+05   3.2007600e+05   3.2244500e+05   3.2649600e+05   3.3665400e+05   3.2448200e+05   3.3288900e+05   3.2870600e+05   3.2229900e+05   3.0774600e+05   3.0181000e+05   2.9669800e+05   2.9094200e+05   3.0267800e+05   3.1368900e+05   3.3217700e+05   3.2584900e+05   3.4454800e+05   3.4779400e+05   3.4180600e+05   3.1136200e+05   3.1105900e+05   3.0345500e+05   3.1516700e+05   3.1089400e+05   3.3250700e+05   3.1930100e+05   3.2792900e+05   3.1383400e+05   3.2465500e+05   3.3387100e+05   3.3826800e+05   3.1171500e+05   2.8716900e+05   3.0147600e+05   3.1287400e+05   2.9094500e+05   3.1129500e+05   3.1694800e+05   3.2036600e+05   3.0528500e+05   3.1960800e+05   3.2247300e+05   3.1000800e+05   3.0729000e+05   3.0270300e+05   3.1334700e+05   3.2198700e+05   3.3805400e+05   3.4162400e+05   3.2298400e+05   3.1476700e+05   3.1612100e+05   3.0160000e+05   3.0800600e+05   3.1968900e+05   0.0000000e+00   3.2859200e+05   3.2642500e+05   3.2145800e+05   3.1995200e+05   3.1725200e+05   3.3654400e+05   3.2883200e+05   3.2931400e+05
   2.6152700e+05   2.3745300e+05   2.4788300e+05   2.5542900e+05   2.4313000e+05   2.3296300e+05   2.3739000e+05   2.7133600e+05   2.6675800e+05   2.7851200e+05   2.8182100e+05   2.6475400e+05   2.7974900e+05   2.4971600e+05   2.4814200e+05   2.5124600e+05   2.4109300e+05   2.4829900e+05   2.3397400e+05   2.5887600e+05   2.7988400e+05   2.6478100e+05   2.7608600e+05   2.5450800e+05   2.5860700e+05   2.3562200e+05   2.6464200e+05   2.5963100e+05   2.4686600e+05   2.2435000e+05   2.5183600e+05   2.4413200e+05   2.5580600e+05   2.4143800e+05   2.4584000e+05   2.3914200e+05   2.5281200e+05   2.4951900e+05   2.6315000e+05   2.5206000e+05   2.6524900e+05   2.5770500e+05   2.5737100e+05   2.4095000e+05   2.3671000e+05   2.5434800e+05   2.4041400e+05   2.6184800e+05   2.2575500e+05   2.2752700e+05   2.3801000e+05   2.5389200e+05   2.8086300e+05   2.5298100e+05   2.7557000e+05   2.6422500e+05   2.5242100e+05   2.4980600e+05   2.0997800e+05   2.3636500e+05   2.5019100e+05   2.5262700e+05   2.5455400e+05   2.9091800e+05   2.5773500e+05   2.6530200e+05   2.6317700e+05   2.7242100e+05   2.6549900e+05   2.4297000e+05   2.4360900e+05   2.5555700e+05   2.6657400e+05   2.5598900e+05   2.5957200e+05   2.4093800e+05   2.3340600e+05   2.4469000e+05   2.3068100e+05   2.0988200e+05   2.2735800e+05   2.5245100e+05   0.0000000e+00   2.3696600e+05   2.6105700e+05   2.4657600e+05   2.5989400e+05   2.6457000e+05   2.2185200e+05   2.5818900e+05
   2.2881200e+05   2.2035100e+05   2.0358100e+05   2.2660300e+05   1.9290300e+05   2.0935700e+05   2.0202600e+05   2.0100300e+05   2.1893100e+05   2.3153100e+05   2.2197700e+05   2.2555200e+05   2.2103600e+05   2.0562000e+05   2.1005400e+05   2.0423800e+05   2.0579500e+05   2.0050000e+05   2.0191600e+05   2.1933700e+05   2.1278000e+05   1.9104500e+05   1.9464200e+05   2.0344400e+05   2.1605100e+05   2.1038900e+05   2.0452100e+05   1.9766500e+05   2.0823300e+05   2.0746800e+05   2.0512800e+05   2.1262900e+05   1.8800700e+05   1.9676400e+05   1.9194100e+05   2.0532600e+05   2.1253900e+05   2.1102300e+05   1.9868300e+05   2.0117400e+05   1.9625500e+05   2.0436700e+05   1.9492700e+05   1.8061300e+05   1.8997800e+05   1.9434100e+05   1.9604200e+05   2.1845100e+05   2.1398300e+05   1.9780100e+05   2.0123500e+05   2.0344900e+05   2.2023200e+05   2.5421900e+05   2.1053300e+05   1.8353000e+05   2.0700500e+05   2.0847500e+05   2.1727000e+05   2.1757800e+05   2.3349800e+05   2.2055500e+05   2.1681900e+05   2.3082900e+05   2.2457300e+05   2.3077200e+05   2.2512800e+05   1.9578600e+05   2.1040600e+05   2.3389000e+05   2.4396300e+05   2.4704700e+05   2.3035500e+05   2.3435700e+05   2.2663800e+05   2.1307100e+05   2.1320300e+05   2.0546700e+05   2.2703900e+05   2.0667800e+05   2.1890600e+05   1.9517400e+05   2.0860500e+05   0.0000000e+00   2.0886600e+05   2.2558400e+05   2.1464900e+05   2.3319800e+05   2.3073500e+05   2.3409700e+05
   4.4612200e+05   4.5249900e+05   4.6552300e+05   4.3875900e+05   4.5067000e+05   4.5825700e+05   4.7435600e+05   4.4035700e+05   4.6396900e+05   4.4817200e+05   4.5858700e+05   4.6527500e+05   4.7076400e+05   4.4430900e+05   4.6585000e+05   4.4242400e+05   4.5603900e+05   4.6592900e+05   4.6191400e+05   4.5141300e+05   4.5966700e+05   4.6634800e+05   4.7166100e+05   4.8745400e+05   4.6746600e+05   4.6158500e+05   4.5817300e+05   4.4369500e+05   4.4669300e+05   4.5851600e+05   4.8089000e+05   4.9806200e+05   4.6905400e+05   4.5298400e+05   4.6725300e+05   4.5721600e+05   4.5630700e+05   4.3971300e+05   4.4680500e+05   4.5821300e+05   4.4818200e+05   4.6010400e+05   4.8177800e+05   4.8110400e+05   4.5525900e+05   4.6801700e+05   4.5108900e+05   4.3637700e+05   4.3427600e+05   4.7219800e+05   4.7203400e+05   4.7356800e+05   4.7026100e+05   4.5981600e+05   4.6903000e+05   4.6586200e+05   4.2786400e+05   4.4831800e+05   4.4823000e+05   4.4395000e+05   4.7039600e+05   4.9513900e+05   4.7151400e+05   4.6392100e+05   4.3398100e+05   4.2733900e+05   4.5262000e+05   4.8320700e+05   4.5307700e+05   4.6030200e+05   4.5802800e+05   4.6461300e+05   4.5882000e+05   4.4144100e+05   4.2496600e+05   4.3380700e+05   4.4616600e+05   4.6196000e+05   4.8450400e+05   4.7283900e+05   4.5382400e+05   4.4489100e+05   4.5003900e+05   4.5419400e+05   0.0000000e+00   4.6711800e+05   4.6825500e+05   4.7479500e+05   4.7518900e+05   4.6659900e+05
   4.0701400e+05   4.0980700e+05   4.1538700e+05   4.1583100e+05   4.1682200e+05   4.0240100e+05   4.2412200e+05   4.1998400e+05   4.2416000e+05   4.0366100e+05   4.1109000e+05   3.9398700e+05   3.8090100e+05   4.3346100e+05   4.1238800e+05   4.1346500e+05   4.1897800e+05   4.1034100e+05   4.1042900e+05   4.0456500e+05   3.9535100e+05   3.9882800e+05   4.0679300e+05   4.1434600e+05   4.2962000e+05   4.2948700e+05   4.2103000e+05   4.2929100e+05   4.3958800e+05   4.3657100e+05   4.2680800e+05   4.3312500e+05   4.4799800e+05   4.3989200e+05   4.3115200e+05   4.3855500e+05   4.2597300e+05   4.3264000e+05   4.2311900e+05   4.3752200e+05   4.3300600e+05   4.3545000e+05   4.1514200e+05   4.1769400e+05   4.2279700e+05   4.5530400e+05   4.5619600e+05   4.5266500e+05   4.3614800e+05   4.3794300e+05   4.5565500e+05   4.3980600e+05   4.2588600e+05   4.3414800e+05   4.4140400e+05   4.0430300e+05   4.1458800e+05   3.9690900e+05   4.1158500e+05   4.1591300e+05   3.9791700e+05   4.2086400e+05   3.7860100e+05   4.1304700e+05   4.2004100e+05   3.9321100e+05   4.0074500e+05   4.1281200e+05   4.0675800e+05   3.9866300e+05   3.9789700e+05   4.0316600e+05   4.1588800e+05   4.2358200e+05   4.1801300e+05   4.3237000e+05   4.1704300e+05   4.0721300e+05   3.8403800e+05   4.0574700e+05   4.0741200e+05   3.9106600e+05   4.1974300e+05   4.1796500e+05   4.2629100e+05   0.0000000e+00   4.2625500e+05   4.3136800e+05   4.1187100e+05   4.0528900e+05
   1.5378100e+05   1.5535000e+05   1.5175800e+05   1.6773500e+05   1.6092900e+05   1.4474500e+05   1.5381400e+05   1.7496900e+05   1.7133800e+05   1.7327800e+05   1.7068200e+05   1.4947800e+05   1.7422400e+05   1.7824800e+05   1.7140900e+05   1.6388900e+05   1.7337500e+05   1.8481200e+05   1.7034100e+05   1.5822200e+05   1.6741100e+05   1.5313800e+05   1.7722100e+05   1.7506800e+05   1.6946800e+05   1.7320500e+05   1.8088400e+05   1.8476500e+05   1.5467100e+05   1.6302700e+05   1.7880000e+05   1.7360700e+05   1.8540300e+05   1.8229500e+05   1.9271600e+05   1.7753900e+05   1.8129800e+05   1.7356800e+05   1.6306000e+05   1.7172900e+05   1.7276900e+05   1.7835200e+05   1.7004900e+05   1.5171600e+05   1.5460400e+05   1.5426700e+05   1.7098600e+05   1.8285000e+05   1.8907200e+05   1.7624700e+05   1.7139900e+05   1.5681800e+05   1.6096300e+05   1.6893600e+05   1.6021400e+05   1.6558800e+05   1.5265200e+05   1.2801300e+05   1.5846600e+05   1.7161500e+05   1.7136300e+05   1.6405800e+05   1.6482000e+05   1.6042900e+05   1.6157100e+05   1.5886700e+05   1.7190300e+05   1.6948300e+05   1.6067400e+05   1.6492400e+05   1.7346600e+05   1.8056400e+05   1.8469800e+05   1.5811200e+05   1.5088000e+05   1.5702000e+05   1.6315500e+05   1.7186700e+05   1.6158300e+05   1.4886200e+05   1.5527200e+05   1.6896500e+05   1.7340900e+05   1.5759100e+05   1.5426400e+05   1.6407800e+05   0.0000000e+00   1.7038700e+05   1.6364900e+05   1.6001600e+05
   1.6456300e+05   1.6436500e+05   1.4669100e+05   1.5961700e+05   1.7651300e+05   1.8908000e+05   1.6790700e+05   1.6246500e+05   1.7787500e+05   1.2973400e+05   1.4712600e+05   1.5033800e+05   1.5061000e+05   1.6676300e+05   1.6938800e+05   1.7488200e+05   1.4829100e+05   1.5931500e+05   1.4887500e+05   1.2556300e+05   1.5666500e+05   1.3869000e+05   1.4839000e+05   1.2418800e+05   1.4164000e+05   1.7209400e+05   1.8946300e+05   1.6527100e+05   1.8098800e+05   1.7593400e+05   1.4696000e+05   1.5046100e+05   1.7430100e+05   1.7031200e+05   1.2129700e+05   1.6035300e+05   1.4700000e+05   1.8392100e+05   1.9928800e+05   2.0524000e+05   1.4228000e+05   1.4534400e+05   1.1763100e+05   1.6380400e+05   1.7445400e+05   1.9202900e+05   2.1716700e+05   1.8769500e+05   1.5875300e+05   1.6434100e+05   1.6098400e+05   1.6021100e+05   1.5399100e+05   1.8915700e+05   2.0618500e+05   1.7419100e+05   1.8040500e+05   1.8314700e+05   1.7353900e+05   1.3875900e+05   1.6023000e+05   1.8164400e+05   1.8165500e+05   1.6907400e+05   1.5890300e+05   1.3282300e+05   1.6114600e+05   1.5620700e+05   1.6940900e+05   2.2726200e+05   2.1563800e+05   2.3297700e+05   2.1175700e+05   1.9240800e+05   1.9253500e+05   1.5260800e+05   1.6046000e+05   1.7008400e+05   1.7901900e+05   1.7127400e+05   1.7129300e+05   1.8359100e+05   1.8995600e+05   1.9456000e+05   1.8861300e+05   2.1238500e+05   1.8781100e+05   0.0000000e+00   1.9001100e+05   1.9093100e+05
   2.5783800e+05   2.6540300e+05   2.6102400e+05   2.9925700e+05   2.8811500e+05   2.5964900e+05   2.7197600e+05   2.6789800e+05   2.6060200e+05   2.4257300e+05   2.5194200e+05   2.4834700e+05   2.6397100e+05   2.6225500e+05   2.6932400e+05   2.3936800e+05   2.6455600e+05   2.8284700e+05   2.9020100e+05   2.7607000e+05   2.5198200e+05   2.6081000e+05   2.6625100e+05   2.5794200e+05   2.6951200e+05   2.7524100e+05   2.8464700e+05   2.6943900e+05   2.6387100e+05   2.5505600e+05   2.6825900e+05   2.6278100e+05   2.7767100e+05   2.9713800e+05   2.9020900e+05   2.9103800e+05   2.8799200e+05   2.6302800e+05   2.5249900e+05   2.5963900e+05   2.7377800e+05   2.9513300e+05   2.9149300e+05   3.0776500e+05   2.8604000e+05   2.7313300e+05   2.8501300e+05   2.6681600e+05   2.7540600e+05   2.7658000e+05   3.0659800e+05   3.1690200e+05   2.9094100e+05   3.0887400e+05   2.7091500e+05   2.5918900e+05   2.8824300e+05   2.5763000e+05   2.7560800e+05   2.8289200e+05   3.0390800e+05   2.8447500e+05   2.7111000e+05   2.4844900e+05   2.5126200e+05   2.6131100e+05   2.5918900e+05   2.5089000e+05   2.6526600e+05   2.5435000e+05   2.4266300e+05   2.6935000e+05   2.6975300e+05   2.6339300e+05   2.5846900e+05   2.5535500e+05   2.5676600e+05   2.6346000e+05   2.5967100e+05   2.6471200e+05   2.5782400e+05   2.7236100e+05   2.6273500e+05   2.8332100e+05   2.6396600e+05   2.6094200e+05   2.5798900e+05   2.6433800e+05   0.0000000e+00   2.4579000e+05
   2.9782300e+05   2.8449700e+05   2.6328100e+05   2.9205600e+05   2.8992400e+05   2.9349100e+05   2.9209700e+05   2.6787200e+05   2.8193200e+05   2.9986200e+05   2.7983000e+05   2.8608600e+05   2.8767100e+05   2.8202900e+05   2.8571500e+05   2.7994400e+05   2.8894500e+05   2.7410100e+05   2.8787800e+05   2.9010800e+05   2.7967400e+05   2.7906300e+05   2.9016800e+05   2.7326000e+05   2.8348100e+05   2.7795400e+05   2.7672400e+05   2.8933600e+05   2.7584500e+05   2.8037400e+05   2.6969000e+05   2.6425900e+05   2.7129000e+05   2.6604100e+05   2.7889000e+05   2.8322000e+05   2.8312400e+05   2.7216700e+05   2.8838900e+05   2.7944500e+05   2.7696600e+05   2.8099200e+05   2.6991200e+05   2.6362400e+05   2.6891800e+05   2.7523800e+05   2.8807800e+05   3.0354000e+05   2.8721400e+05   2.5777800e+05   2.8432400e+05   2.8067700e+05   2.8308300e+05   2.9206200e+05   2.7847600e+05   2.7077600e+05   3.0618200e+05   3.0102000e+05   3.0155100e+05   3.0260900e+05   3.0359200e+05   2.8953400e+05   2.6867100e+05   2.8347900e+05   2.9639100e+05   2.9891700e+05   2.8636200e+05   2.9091200e+05   2.6151200e+05   2.8325900e+05   3.0115200e+05   2.9155600e+05   3.1234700e+05   2.9057300e+05   2.9634600e+05   2.8745000e+05   3.0637900e+05   2.8298000e+05   2.7584300e+05   2.7042300e+05   3.0422600e+05   3.0565600e+05   2.9218400e+05   2.9111900e+05   2.9229400e+05   2.8801300e+05   2.9423400e+05   2.7660600e+05   2.8285600e+05   0.0000000e+00
