# Supplementary material for: Autistic traits and individual brain differences: functional network efficiency reflects attentional and social impairments, structural nodal efficiencies index systemising and theory-of-mind skills
Source: Mol Autism. 2021 Jan 21;12:3. doi: 10.1186/s13229-020-00377-8 (PMC7818759; doi:10.1186/s13229-020-00377-8)
Supplement: Supplementary file 9 — Additional file 9. Brain-behaviour correlations. README file detailing data curation; AAL-90 region masks in NIfTI format; spreadseehts of Spearman correlations; code and data for the correlational analysis. [file 13229_2020_377_MOESM9_ESM.zip › Paul_Arora_et_al_data/Physiological/BBC/analysis/Diffusion_Analaysis/adj_matrixes/NOS_weighted/asymmetric/connection_matrix_asym_aHU0291.txt]

   0.0000000e+00   4.2463300e+05   4.4984800e+05   4.7936000e+05   4.6129000e+05   4.5099000e+05   4.5668700e+05   4.6385600e+05   4.8925200e+05   4.8564400e+05   4.8876300e+05   4.9476800e+05   4.6631100e+05   4.5858200e+05   4.3424700e+05   4.4551000e+05   4.4430000e+05   4.7708200e+05   4.7279500e+05   4.6370800e+05   4.5218100e+05   4.6535800e+05   4.8349600e+05   4.8717200e+05   4.9308600e+05   4.5909500e+05   4.3558100e+05   4.2640300e+05   4.2343100e+05   4.4353600e+05   4.5691600e+05   4.6564400e+05   4.6765300e+05   4.9087900e+05   4.6816300e+05   4.6937600e+05   4.6736700e+05   4.6879000e+05   4.7284800e+05   4.8195500e+05   4.7389600e+05   4.4513800e+05   4.2809800e+05   4.6133000e+05   4.6348800e+05   4.5117900e+05   4.5757700e+05   4.6829300e+05   4.8762700e+05   4.6539200e+05   4.4779400e+05   4.5796200e+05   5.1337200e+05   4.9869500e+05   4.8986200e+05   4.5096500e+05   4.2475300e+05   4.2732900e+05   4.5062500e+05   4.6979700e+05   4.7320000e+05   4.8450900e+05   4.8075100e+05   4.5964900e+05   4.4044600e+05   4.3905800e+05   4.7677100e+05   4.6711500e+05   4.8024500e+05   4.6621000e+05   4.5844800e+05   4.8096500e+05   4.6970900e+05   4.4706300e+05   4.8182300e+05   4.8088200e+05   4.9144900e+05   4.4077000e+05   4.5532800e+05   4.8148300e+05   4.7803100e+05   4.7218000e+05   4.6443900e+05   4.3805800e+05   4.4992100e+05   4.4757000e+05   4.5490300e+05   4.6167300e+05   4.6374200e+05   4.5173300e+05
   4.1126300e+05   0.0000000e+00   4.0407900e+05   4.0979900e+05   4.2923100e+05   4.0230100e+05   3.9297100e+05   3.8540300e+05   3.9033300e+05   4.0212200e+05   3.8106000e+05   3.8627700e+05   3.9439900e+05   3.7839500e+05   4.0217600e+05   3.8026900e+05   3.9044100e+05   3.9926900e+05   3.9977200e+05   3.8477600e+05   3.7164200e+05   3.6499500e+05   3.5402600e+05   3.8124500e+05   4.0648100e+05   4.0754900e+05   3.9192600e+05   3.7711300e+05   3.7711700e+05   3.7676700e+05   3.8850100e+05   3.9033000e+05   4.1232100e+05   3.8129700e+05   3.7238100e+05   3.7620600e+05   3.6732300e+05   3.9800100e+05   3.9299400e+05   3.8306500e+05   3.8390700e+05   3.7801000e+05   3.9193600e+05   4.0283300e+05   4.2181200e+05   4.0199200e+05   4.2629500e+05   4.4018000e+05   4.2850300e+05   3.9751000e+05   3.8243800e+05   3.9438200e+05   3.9828000e+05   4.0363900e+05   3.8293300e+05   3.9988900e+05   4.1928000e+05   4.0322200e+05   3.8437600e+05   4.1089600e+05   4.2037500e+05   4.1862400e+05   4.0380100e+05   4.0373600e+05   3.8931800e+05   3.7177000e+05   3.8007800e+05   3.9504400e+05   4.0357400e+05   3.9100900e+05   3.8342200e+05   4.0809400e+05   4.3231900e+05   4.4461200e+05   4.3466400e+05   3.9133700e+05   3.9107900e+05   4.0016500e+05   3.7010200e+05   3.8856500e+05   4.0116000e+05   3.9832700e+05   4.0234300e+05   4.0424700e+05   4.0948100e+05   4.1176400e+05   3.9108100e+05   3.9835100e+05   4.1634000e+05   3.9160800e+05
   4.2995400e+05   4.3322300e+05   0.0000000e+00   4.4221000e+05   4.5502300e+05   4.4410900e+05   4.4203200e+05   4.2622900e+05   4.4697500e+05   4.6993800e+05   4.5787400e+05   4.4068700e+05   4.1337700e+05   4.3435900e+05   4.3122600e+05   4.5133000e+05   4.5350700e+05   4.4823500e+05   4.3071400e+05   4.0801500e+05   4.2334900e+05   4.6250200e+05   4.3259600e+05   4.2030000e+05   3.9350800e+05   4.0420100e+05   4.1839400e+05   4.2273500e+05   4.3340400e+05   4.1892000e+05   4.2201500e+05   4.4506700e+05   4.5543400e+05   4.1863000e+05   4.0542500e+05   4.3048500e+05   4.4621200e+05   4.8196400e+05   4.6909500e+05   4.2458700e+05   3.9125700e+05   4.5618400e+05   4.4618400e+05   4.2845300e+05   4.5710500e+05   4.1331600e+05   4.4401400e+05   4.4955100e+05   4.3268000e+05   4.4906000e+05   4.3403600e+05   4.3618700e+05   4.4112000e+05   4.2465000e+05   4.7073000e+05   4.4761500e+05   4.3630400e+05   4.0016300e+05   4.1225800e+05   4.2999300e+05   4.2374600e+05   4.4563600e+05   4.1869100e+05   3.8941900e+05   4.2356900e+05   4.1171900e+05   4.3982100e+05   4.3072400e+05   4.2236700e+05   3.8405600e+05   3.9185500e+05   4.2600600e+05   4.5064900e+05   4.4485600e+05   4.0202000e+05   4.1487000e+05   4.3899300e+05   4.5999500e+05   4.4139900e+05   4.0972800e+05   4.1953800e+05   4.4574000e+05   4.4116900e+05   4.2778100e+05   4.1843400e+05   4.1664400e+05   4.0930000e+05   4.5856600e+05   4.1564000e+05   4.2164900e+05
   4.1296100e+05   4.0244400e+05   4.2633900e+05   0.0000000e+00   3.8768500e+05   4.0512700e+05   4.0409500e+05   3.9059800e+05   3.9359200e+05   4.0774900e+05   3.9893300e+05   3.9464300e+05   4.2080000e+05   4.1567700e+05   4.1198700e+05   4.1531900e+05   3.9754300e+05   3.8647500e+05   3.9741900e+05   4.2788200e+05   3.9911500e+05   4.3319600e+05   4.1532700e+05   3.6646200e+05   3.7983800e+05   3.8727700e+05   4.1327100e+05   4.1391200e+05   3.8870900e+05   4.0910100e+05   3.9021600e+05   4.1228000e+05   3.8546500e+05   3.9106500e+05   3.9867100e+05   4.0480200e+05   3.8162600e+05   3.9101200e+05   4.0936500e+05   3.9391500e+05   4.0387700e+05   4.0804800e+05   4.0023200e+05   4.1523000e+05   4.0438300e+05   4.0607200e+05   4.0068900e+05   3.9255700e+05   4.0180600e+05   4.2010100e+05   3.9536100e+05   3.8851400e+05   3.9513500e+05   4.0353100e+05   4.0545400e+05   4.1037100e+05   3.8555800e+05   4.1516300e+05   4.3424600e+05   3.8273100e+05   3.9299200e+05   4.1925300e+05   3.7687100e+05   4.1916500e+05   4.2308800e+05   4.0219200e+05   3.7333900e+05   3.9463600e+05   4.1601300e+05   4.1664600e+05   4.1115900e+05   4.1004300e+05   3.9638200e+05   4.0157900e+05   4.4562200e+05   4.4038700e+05   4.4418400e+05   4.3367700e+05   4.1946400e+05   4.0259000e+05   3.9419800e+05   3.8244300e+05   4.0445300e+05   4.5105500e+05   4.1809900e+05   4.1922500e+05   3.9514500e+05   4.0424300e+05   3.9672000e+05   4.1928000e+05
   1.6669200e+05   1.8858500e+05   1.8411100e+05   1.7569500e+05   0.0000000e+00   1.8199900e+05   1.8571300e+05   1.7221800e+05   1.7029500e+05   1.6988400e+05   1.9952600e+05   1.8723500e+05   1.8732600e+05   1.7776100e+05   1.7979400e+05   1.7116200e+05   1.8043600e+05   1.8289800e+05   1.8404400e+05   1.6492500e+05   1.8783900e+05   1.8442400e+05   1.9376000e+05   1.6595500e+05   1.4705900e+05   1.7190100e+05   1.6982200e+05   1.7637300e+05   1.7281100e+05   1.7962700e+05   1.9127000e+05   1.6539100e+05   1.5204400e+05   1.6578700e+05   1.9186400e+05   1.8361800e+05   1.7316000e+05   1.6647400e+05   1.6638600e+05   1.7133100e+05   1.9019200e+05   1.9994200e+05   1.5691300e+05   1.5233500e+05   1.6478600e+05   1.6904900e+05   1.6467300e+05   1.8252200e+05   1.6824200e+05   1.4077600e+05   1.7082500e+05   1.4803100e+05   1.5614300e+05   1.6330100e+05   1.7395100e+05   1.6207200e+05   1.7357800e+05   1.8000800e+05   1.7029500e+05   1.6310500e+05   1.9793100e+05   1.8902700e+05   1.6877400e+05   1.7968200e+05   1.9067400e+05   1.6971100e+05   1.8121600e+05   1.8023300e+05   1.7780400e+05   1.8967900e+05   1.7674700e+05   1.6776600e+05   1.8033700e+05   1.6178300e+05   1.7686400e+05   1.8563900e+05   1.7861700e+05   1.8822800e+05   1.6739000e+05   1.6828400e+05   1.7808300e+05   1.7405600e+05   1.9693900e+05   1.9726200e+05   1.7924200e+05   1.8603200e+05   1.6870000e+05   1.7380500e+05   1.8582800e+05   1.8536000e+05
   1.8523700e+05   1.9659600e+05   2.2223400e+05   2.1250000e+05   2.0399200e+05   0.0000000e+00   1.9848400e+05   2.0527400e+05   1.9365600e+05   1.9225900e+05   2.0265300e+05   1.9020100e+05   2.0641100e+05   2.0398700e+05   1.8705200e+05   1.9670000e+05   1.8979200e+05   1.6487100e+05   1.7775700e+05   1.6474900e+05   1.7603300e+05   2.0652700e+05   2.0062100e+05   1.5380100e+05   1.7806400e+05   1.9831800e+05   1.8948600e+05   1.8524300e+05   1.7688000e+05   1.6616400e+05   1.6584000e+05   1.9679200e+05   1.8451000e+05   1.7989700e+05   1.8504600e+05   1.9380600e+05   1.8972200e+05   2.0365600e+05   1.8885700e+05   1.9687000e+05   1.9488000e+05   2.0340000e+05   1.9795700e+05   2.0932300e+05   1.8210500e+05   1.8733000e+05   2.0985200e+05   2.1822600e+05   1.8888600e+05   2.0623900e+05   2.0731400e+05   2.2127200e+05   1.8562400e+05   1.7945200e+05   1.9925500e+05   1.9886200e+05   1.9857700e+05   1.8843000e+05   1.8719500e+05   2.1541600e+05   1.8658400e+05   1.8899800e+05   2.0606800e+05   2.0856900e+05   1.9655800e+05   1.7717400e+05   2.0440400e+05   2.0500400e+05   1.9737500e+05   2.1461500e+05   2.0729600e+05   2.1332400e+05   2.2929100e+05   2.0067300e+05   2.1036700e+05   2.0217600e+05   2.1134000e+05   1.9947700e+05   2.2949300e+05   2.4359600e+05   2.2402500e+05   2.0553800e+05   2.1972100e+05   2.3962300e+05   2.3416300e+05   2.2800200e+05   2.0802500e+05   1.9753200e+05   2.2143300e+05   1.9786600e+05
   4.9903600e+05   5.2032600e+05   5.6222700e+05   5.6997900e+05   5.7824500e+05   5.5670800e+05   0.0000000e+00   5.5716600e+05   5.3747800e+05   5.3250100e+05   5.1879100e+05   5.0299200e+05   5.0186600e+05   5.2425500e+05   5.5274600e+05   5.4205100e+05   5.1384000e+05   5.3378800e+05   5.4383800e+05   5.4838500e+05   5.0089600e+05   5.3356400e+05   5.3564400e+05   5.4191200e+05   5.3975300e+05   5.4358700e+05   5.5275100e+05   5.3864000e+05   5.2566400e+05   5.2940600e+05   5.4845100e+05   5.6419700e+05   5.7501800e+05   5.6666300e+05   5.2842600e+05   5.0169100e+05   5.0307900e+05   5.2648500e+05   5.5981900e+05   5.5319600e+05   5.8664500e+05   5.6892800e+05   5.1320100e+05   5.1251500e+05   5.1388600e+05   5.3530400e+05   5.5726000e+05   5.5917400e+05   5.6446200e+05   5.4424700e+05   5.6000200e+05   5.2691100e+05   5.1958900e+05   5.3721600e+05   5.3554800e+05   5.3104000e+05   5.1368500e+05   5.3677300e+05   5.4417000e+05   5.6633400e+05   5.5776900e+05   5.5839400e+05   5.3857300e+05   5.3170100e+05   5.5556600e+05   5.1696100e+05   5.1030100e+05   5.0502800e+05   5.1982400e+05   5.4185500e+05   5.7576500e+05   5.6310200e+05   5.3829400e+05   5.3583100e+05   5.2124300e+05   5.0891000e+05   5.1289800e+05   5.1227600e+05   5.1021200e+05   5.3051300e+05   5.1281100e+05   5.1866500e+05   5.2439400e+05   5.4414800e+05   5.5091900e+05   5.7640000e+05   5.4946200e+05   5.4394800e+05   4.9972700e+05   4.7703400e+05
   5.7111800e+05   6.0489900e+05   6.1651900e+05   6.2137500e+05   6.1751900e+05   6.2008100e+05   6.0458400e+05   0.0000000e+00   6.1935700e+05   6.2872300e+05   6.0449100e+05   6.3194200e+05   6.3596100e+05   6.2934200e+05   6.7441900e+05   6.4733800e+05   6.3681200e+05   6.2948700e+05   6.3355600e+05   6.4342300e+05   6.3251000e+05   6.4351100e+05   6.4073100e+05   6.5149000e+05   6.5022900e+05   6.4242200e+05   6.4305300e+05   6.1657600e+05   6.1042300e+05   6.1929200e+05   6.2142300e+05   6.2330100e+05   6.3510400e+05   6.3766600e+05   6.2884900e+05   6.3920500e+05   6.3916800e+05   6.4276500e+05   6.2350600e+05   6.1179800e+05   6.1847900e+05   6.2824000e+05   6.2301800e+05   5.9913600e+05   6.0264000e+05   6.1060800e+05   6.0773100e+05   6.1602600e+05   6.1707100e+05   6.5224800e+05   6.4656900e+05   6.5725800e+05   6.5699000e+05   6.3800900e+05   6.2952100e+05   6.4071200e+05   5.9528100e+05   5.9348600e+05   5.9612100e+05   6.1560200e+05   6.1559800e+05   6.1346100e+05   6.1541500e+05   5.8969700e+05   6.1498600e+05   5.9519500e+05   6.0189100e+05   5.9577300e+05   6.1827800e+05   6.2772400e+05   6.3301700e+05   5.9471400e+05   6.3072100e+05   6.2869400e+05   6.0503700e+05   6.2396700e+05   6.4005900e+05   5.9725900e+05   5.9892500e+05   5.8603800e+05   6.0871800e+05   6.1031600e+05   6.1913600e+05   6.3693900e+05   6.2577700e+05   6.1146000e+05   5.9344600e+05   5.9118400e+05   6.2524000e+05   5.8577400e+05
   1.3274500e+05   1.3170600e+05   1.3085200e+05   1.3123500e+05   1.2396400e+05   1.2940500e+05   1.1144100e+05   1.1888200e+05   0.0000000e+00   1.2994000e+05   1.2779700e+05   1.2587500e+05   1.2996300e+05   1.2740000e+05   1.3510200e+05   1.2014700e+05   1.1326700e+05   1.2838400e+05   1.2334900e+05   1.2672100e+05   1.3247300e+05   1.2337800e+05   1.2548400e+05   1.3902200e+05   1.2054400e+05   1.1434200e+05   1.0801200e+05   1.1441400e+05   1.2370600e+05   1.3099600e+05   1.2101900e+05   1.1396400e+05   1.0739600e+05   1.2206600e+05   1.1660900e+05   1.1932500e+05   1.1440900e+05   1.0770900e+05   1.0242300e+05   1.0620200e+05   1.1063700e+05   1.1835000e+05   1.0591500e+05   9.9685000e+04   1.0574900e+05   1.1130900e+05   1.2188200e+05   1.3403500e+05   1.3271900e+05   1.3416900e+05   1.2047900e+05   1.1912700e+05   1.2608300e+05   1.2271200e+05   1.2639700e+05   1.2694700e+05   1.2024900e+05   1.1184500e+05   1.1822800e+05   1.1850700e+05   1.2492600e+05   1.2024100e+05   1.2147600e+05   1.2537800e+05   1.2338800e+05   1.1218200e+05   1.2349100e+05   1.3061700e+05   1.2369100e+05   1.2450000e+05   1.1493900e+05   1.3320300e+05   1.2939300e+05   1.3426600e+05   1.2633700e+05   1.2928100e+05   1.2655300e+05   1.2016900e+05   1.1883900e+05   1.3170900e+05   1.2073900e+05   1.3040600e+05   1.1681600e+05   1.2289500e+05   1.2888900e+05   1.3642200e+05   1.2864500e+05   1.2534400e+05   1.2786900e+05   1.2640000e+05
   1.8346100e+05   1.7346500e+05   1.8792400e+05   2.1498200e+05   1.9313800e+05   1.8099300e+05   1.6409800e+05   1.8021200e+05   1.9014700e+05   0.0000000e+00   1.8062600e+05   1.9588100e+05   1.9084500e+05   1.9096900e+05   1.8593700e+05   1.9320400e+05   2.0263100e+05   2.0539300e+05   2.0269900e+05   2.0184800e+05   2.0925600e+05   2.1931300e+05   2.0702400e+05   2.1556800e+05   1.9141200e+05   1.8810600e+05   1.9159900e+05   1.9018800e+05   1.8932600e+05   2.0332900e+05   1.9440200e+05   2.0235900e+05   1.9717500e+05   2.0062300e+05   2.0111000e+05   1.9738500e+05   1.8898900e+05   1.9385100e+05   1.9134500e+05   1.9548100e+05   1.8918000e+05   1.9963700e+05   2.1263100e+05   1.8655700e+05   1.9721700e+05   2.0413300e+05   1.8882800e+05   1.8599800e+05   1.9647400e+05   1.8698600e+05   1.8788400e+05   1.8432600e+05   2.0021900e+05   1.8233100e+05   1.6799800e+05   1.7632300e+05   1.9954000e+05   1.9728600e+05   1.7264300e+05   1.6731100e+05   1.7302000e+05   1.7980800e+05   1.8835600e+05   2.0440000e+05   2.0047100e+05   1.8654600e+05   1.6472600e+05   1.7041600e+05   1.8905000e+05   1.9076200e+05   1.9155500e+05   1.7174100e+05   1.5760200e+05   1.6234000e+05   1.8013300e+05   2.0494600e+05   2.0236000e+05   2.1474700e+05   1.9054600e+05   1.9245900e+05   1.7235900e+05   1.8787600e+05   1.9820600e+05   1.9245000e+05   1.8142400e+05   1.7658700e+05   1.8418600e+05   1.8511700e+05   1.8922400e+05   1.8188900e+05
   1.3995000e+05   1.4694700e+05   1.3925000e+05   1.3335800e+05   1.3435300e+05   1.3052800e+05   1.2699400e+05   1.2334100e+05   1.3200300e+05   1.5276600e+05   0.0000000e+00   1.3117400e+05   1.2552800e+05   1.3392100e+05   1.3582300e+05   1.3195900e+05   1.1569900e+05   1.2295100e+05   1.0503600e+05   1.2744600e+05   1.4884700e+05   1.5354800e+05   1.4313000e+05   1.5675300e+05   1.5339800e+05   1.3313800e+05   1.4316600e+05   1.4473700e+05   1.4236600e+05   1.2789100e+05   1.3662200e+05   1.4746800e+05   1.3705000e+05   1.5716200e+05   1.5236500e+05   1.4952200e+05   1.3148100e+05   1.3035800e+05   1.4226700e+05   1.4222900e+05   1.4214600e+05   1.4556100e+05   1.3564600e+05   1.2892100e+05   1.2524600e+05   1.3063400e+05   1.3321800e+05   1.3832800e+05   1.4633300e+05   1.4043800e+05   1.3307200e+05   1.3689800e+05   1.4910100e+05   1.4038500e+05   1.1601000e+05   1.3201000e+05   1.4045500e+05   1.4227600e+05   1.4003800e+05   1.3747800e+05   1.2480600e+05   1.3781500e+05   1.4815100e+05   1.3935300e+05   1.4307700e+05   1.3169200e+05   1.2977200e+05   1.3371800e+05   1.3673200e+05   1.3541700e+05   1.2811000e+05   1.4139100e+05   1.3553000e+05   1.4379200e+05   1.2538100e+05   1.2056200e+05   1.2596800e+05   1.3120100e+05   1.3718900e+05   1.4191200e+05   1.3330600e+05   1.4341400e+05   1.4529100e+05   1.4416000e+05   1.3117000e+05   1.3190300e+05   1.5022900e+05   1.5276400e+05   1.3446800e+05   1.4398600e+05
   1.3342300e+05   1.3545200e+05   1.2347000e+05   1.2215900e+05   1.2831300e+05   1.2564600e+05   1.3867100e+05   1.4121600e+05   1.3314600e+05   1.4078900e+05   1.3517700e+05   0.0000000e+00   1.3227800e+05   1.3775900e+05   1.2732600e+05   1.3127600e+05   1.2326500e+05   1.3378400e+05   1.2651000e+05   1.3632600e+05   1.2580700e+05   1.2880000e+05   1.3207800e+05   1.2942400e+05   1.2614900e+05   1.3442300e+05   1.2938700e+05   1.2901200e+05   1.2939400e+05   1.2400300e+05   1.3616600e+05   1.3302700e+05   1.3468600e+05   1.2660300e+05   1.2599600e+05   1.3911800e+05   1.3416300e+05   1.2365800e+05   1.2353700e+05   1.2825900e+05   1.3347800e+05   1.3593900e+05   1.4634900e+05   1.4674600e+05   1.4523500e+05   1.4640700e+05   1.2993100e+05   1.3473600e+05   1.3458100e+05   1.3872900e+05   1.4482900e+05   1.5659800e+05   1.4218900e+05   1.5403300e+05   1.4853800e+05   1.4161200e+05   1.3540300e+05   1.5916800e+05   1.4725700e+05   1.5075300e+05   1.4636100e+05   1.4476500e+05   1.4569000e+05   1.3476700e+05   1.3606000e+05   1.4258500e+05   1.2382300e+05   1.2771500e+05   1.3365000e+05   1.2571800e+05   1.1489400e+05   1.3847100e+05   1.4480600e+05   1.3599000e+05   1.4086100e+05   1.2381000e+05   1.2828300e+05   1.3131000e+05   1.3275900e+05   1.2784700e+05   1.4127900e+05   1.2489600e+05   1.4616900e+05   1.3137800e+05   1.3854400e+05   1.4408700e+05   1.4285500e+05   1.4630300e+05   1.4237500e+05   1.3682700e+05
   3.0534200e+05   2.9480900e+05   2.8511100e+05   2.8498200e+05   3.0701400e+05   3.0314200e+05   3.0510200e+05   2.8206000e+05   2.9230600e+05   3.0713900e+05   3.1198600e+05   3.0009500e+05   0.0000000e+00   2.9186900e+05   2.9611800e+05   2.9698000e+05   2.8455400e+05   2.8808900e+05   2.9721100e+05   3.0487600e+05   3.0278800e+05   3.1095200e+05   3.0382700e+05   2.9845400e+05   2.8528200e+05   2.9688500e+05   2.9348600e+05   2.9109700e+05   3.1343100e+05   3.1228600e+05   3.1829000e+05   3.0892600e+05   2.9964200e+05   3.1356000e+05   2.8623100e+05   2.9108100e+05   2.8836800e+05   2.8509000e+05   2.9038300e+05   2.9488600e+05   2.9734600e+05   3.0695700e+05   2.8502700e+05   2.9443000e+05   2.9362800e+05   3.1469600e+05   2.9763400e+05   2.8391300e+05   2.8978500e+05   2.8584600e+05   2.7964200e+05   2.8744600e+05   2.9331600e+05   3.0214600e+05   2.9998300e+05   2.9694800e+05   2.9761800e+05   2.9136600e+05   2.7650300e+05   2.7383200e+05   2.9132800e+05   3.0263400e+05   3.0357300e+05   3.0964700e+05   2.9957500e+05   3.0703400e+05   3.0766300e+05   3.1314300e+05   3.2103200e+05   3.1908300e+05   3.2416000e+05   3.1413400e+05   3.1498300e+05   3.1196900e+05   2.9378400e+05   2.9065900e+05   3.0660600e+05   3.1020900e+05   2.9970200e+05   3.2374700e+05   3.1604500e+05   3.1480300e+05   3.1277400e+05   3.1499800e+05   3.0304100e+05   3.1322400e+05   3.0729900e+05   2.9771500e+05   3.0229100e+05   2.9897100e+05
   2.3748900e+05   2.2538900e+05   2.1870300e+05   2.1718600e+05   2.2286100e+05   2.3728200e+05   2.3617400e+05   2.3304600e+05   2.4728700e+05   2.3818000e+05   2.4913300e+05   2.4348800e+05   2.3484800e+05   0.0000000e+00   2.3022800e+05   2.1199900e+05   1.9785300e+05   2.0818900e+05   2.3049800e+05   2.4029300e+05   2.4300000e+05   2.4277900e+05   2.1276500e+05   2.3846700e+05   2.3753600e+05   2.3047200e+05   2.2634100e+05   2.1950400e+05   2.0528800e+05   2.1628500e+05   2.2453500e+05   2.3305100e+05   2.4423800e+05   2.3089400e+05   2.2762500e+05   2.2473400e+05   2.3887100e+05   2.2449600e+05   2.1825300e+05   2.2152600e+05   2.0692400e+05   2.1164800e+05   2.3123200e+05   2.2140300e+05   2.1867700e+05   2.2641000e+05   2.2315100e+05   2.4992200e+05   2.4457700e+05   2.0864000e+05   2.2952800e+05   2.1977500e+05   2.1325100e+05   2.1875300e+05   2.1858000e+05   2.1716200e+05   2.2993400e+05   2.1472500e+05   2.0857300e+05   2.1920000e+05   2.3189000e+05   2.2823500e+05   2.2163300e+05   2.2439500e+05   2.3135700e+05   2.2858100e+05   2.3224700e+05   2.4189100e+05   2.3815100e+05   2.3256100e+05   2.2297000e+05   2.2420600e+05   2.1070800e+05   2.0817000e+05   2.3782100e+05   2.3279900e+05   2.2925100e+05   2.3939700e+05   2.4496800e+05   2.4168700e+05   2.2715100e+05   2.0894200e+05   2.1524100e+05   2.2644900e+05   2.3312600e+05   2.3387800e+05   2.3651600e+05   2.3489300e+05   2.2780600e+05   2.2711400e+05
   3.2265600e+05   3.1614000e+05   2.9214100e+05   3.0841100e+05   2.8621400e+05   3.0741900e+05   3.2215100e+05   3.2907100e+05   3.1752800e+05   3.1239100e+05   3.0338700e+05   3.0104500e+05   3.0055000e+05   2.8361500e+05   0.0000000e+00   3.4420600e+05   3.3140800e+05   3.2132400e+05   3.2534600e+05   3.1904500e+05   2.9900000e+05   2.9977200e+05   3.1814400e+05   3.1430000e+05   3.1430900e+05   3.3384400e+05   3.2506200e+05   3.1979700e+05   3.1878000e+05   3.1622500e+05   3.0503700e+05   3.0088600e+05   2.9124100e+05   2.9040100e+05   3.1603800e+05   3.1537200e+05   3.3216400e+05   3.3172700e+05   3.2483500e+05   3.0325700e+05   2.9898900e+05   3.0113900e+05   3.1241200e+05   3.2416600e+05   2.9732800e+05   2.8953400e+05   2.8751500e+05   2.8432000e+05   2.8950200e+05   2.9957800e+05   2.9007500e+05   2.9566100e+05   2.8589100e+05   3.1054000e+05   3.3441600e+05   3.1025600e+05   3.0218000e+05   2.9964800e+05   3.0113000e+05   2.9404000e+05   3.0120200e+05   3.0229300e+05   2.8358000e+05   2.9089700e+05   3.0310300e+05   3.3525900e+05   3.5035900e+05   3.1803900e+05   3.0905100e+05   2.9706500e+05   3.1063600e+05   3.0582000e+05   3.2241700e+05   3.0982900e+05   3.0831400e+05   3.0686900e+05   3.1005100e+05   3.1646500e+05   3.0497300e+05   3.0456500e+05   3.0744000e+05   3.0354200e+05   3.0478400e+05   3.2088900e+05   3.2316400e+05   3.2010500e+05   3.1712900e+05   2.9911600e+05   3.1028300e+05   3.0318600e+05
   2.6927900e+05   2.6114800e+05   2.8450400e+05   2.6057100e+05   2.5305600e+05   2.5436700e+05   2.6822900e+05   2.7253300e+05   2.7722400e+05   2.7816000e+05   2.6942500e+05   2.7447700e+05   3.0577400e+05   2.5853100e+05   2.5811800e+05   0.0000000e+00   2.7448400e+05   2.7130300e+05   2.7526600e+05   2.9513600e+05   2.9422200e+05   2.9431000e+05   2.8643100e+05   2.9165700e+05   2.9154000e+05   2.8598400e+05   3.0531600e+05   2.9119900e+05   2.9070900e+05   2.8665700e+05   2.7656600e+05   2.8298300e+05   3.0478100e+05   3.0621000e+05   3.1114100e+05   3.1592600e+05   3.0601100e+05   3.0742300e+05   2.9648500e+05   2.9183100e+05   2.9289300e+05   2.9699300e+05   2.8697400e+05   3.0929300e+05   3.2788900e+05   3.0198100e+05   3.2502800e+05   3.3202700e+05   3.0165300e+05   2.9384300e+05   3.0719500e+05   3.1708000e+05   3.0217800e+05   2.8698100e+05   3.0236000e+05   3.0315200e+05   3.1367600e+05   3.1780100e+05   3.3787500e+05   2.9950000e+05   3.0294100e+05   3.0918200e+05   3.0015600e+05   2.8849000e+05   3.0168300e+05   2.9903000e+05   2.9548800e+05   2.9382700e+05   2.9412100e+05   2.9133100e+05   2.7790000e+05   2.9098400e+05   2.9340300e+05   2.9561400e+05   2.8516700e+05   3.1555700e+05   3.1188700e+05   2.8034600e+05   2.8344100e+05   2.9730100e+05   2.8606800e+05   2.6650700e+05   2.6631100e+05   2.8111500e+05   2.7569700e+05   2.7318300e+05   2.8362000e+05   2.7185000e+05   2.6666900e+05   2.5948800e+05
   1.7632000e+05   1.5496800e+05   1.4780500e+05   1.5472900e+05   1.5497100e+05   1.4106000e+05   1.5059200e+05   1.6526100e+05   1.6741500e+05   1.5769000e+05   1.5344300e+05   1.5714400e+05   1.6354800e+05   1.6396200e+05   1.5553100e+05   1.4795400e+05   0.0000000e+00   1.4475200e+05   1.5438400e+05   1.4620900e+05   1.7439600e+05   1.6814900e+05   1.6077000e+05   1.4955700e+05   1.5596500e+05   1.5633100e+05   1.5313100e+05   1.4897100e+05   1.5029600e+05   1.3519500e+05   1.4041400e+05   1.6819500e+05   1.5685800e+05   1.4575400e+05   1.3839100e+05   1.2648800e+05   1.4147200e+05   1.6590000e+05   1.7052300e+05   1.5294300e+05   1.3637400e+05   1.4695100e+05   1.5421400e+05   1.7849600e+05   1.6774100e+05   1.7962100e+05   1.7025300e+05   1.5168200e+05   1.5219100e+05   1.5174300e+05   1.5242200e+05   1.5467700e+05   1.6081600e+05   1.5321500e+05   1.6163300e+05   1.5437200e+05   1.6558900e+05   1.5484200e+05   1.4062100e+05   1.5852900e+05   1.5096400e+05   1.6298100e+05   1.7406600e+05   1.5899700e+05   1.5099900e+05   1.5236400e+05   1.5852200e+05   1.5195600e+05   1.6409500e+05   1.6094400e+05   1.5078800e+05   1.6728600e+05   1.6520500e+05   1.6749900e+05   1.4741400e+05   1.5662400e+05   1.4395400e+05   1.4374800e+05   1.6289100e+05   1.6130800e+05   1.6721100e+05   1.6482500e+05   1.5465400e+05   1.4533000e+05   1.5177900e+05   1.5299700e+05   1.4861200e+05   1.4786200e+05   1.5477100e+05   1.6900200e+05
   2.2363400e+05   2.0907800e+05   2.0423300e+05   2.0759300e+05   2.1557300e+05   2.1364000e+05   2.0514700e+05   2.0245900e+05   2.1719000e+05   2.1023000e+05   1.8979000e+05   2.0737800e+05   1.9775000e+05   1.8561700e+05   2.0131700e+05   2.1773500e+05   2.2420100e+05   0.0000000e+00   2.1778400e+05   2.1282900e+05   1.9616700e+05   1.9987000e+05   2.0757900e+05   2.2772300e+05   2.2694800e+05   2.1337300e+05   2.1335500e+05   1.9958700e+05   1.9314900e+05   2.0527900e+05   1.9811700e+05   1.9512200e+05   2.0846200e+05   2.2099400e+05   2.1121400e+05   1.9661000e+05   2.0245400e+05   1.8302800e+05   2.0367900e+05   2.0949000e+05   1.7139500e+05   2.0275700e+05   2.1694900e+05   1.9729300e+05   1.8800900e+05   1.9454900e+05   1.8586000e+05   1.7941600e+05   1.9684300e+05   1.9913700e+05   1.9427900e+05   2.0248500e+05   2.0009800e+05   2.1024800e+05   2.0272900e+05   1.9035200e+05   1.8644700e+05   1.8915100e+05   1.8142700e+05   1.8597700e+05   1.9763100e+05   2.0190200e+05   2.0676600e+05   1.9141100e+05   2.0076300e+05   1.9721400e+05   1.9408000e+05   1.9107500e+05   2.1083900e+05   2.0901200e+05   1.9432600e+05   1.7361800e+05   1.8890100e+05   1.9422100e+05   2.1036400e+05   1.8698500e+05   2.0386400e+05   2.1888600e+05   2.0272200e+05   1.9382700e+05   1.9608800e+05   1.9715700e+05   1.6245700e+05   1.6967000e+05   1.8975700e+05   1.8434000e+05   2.0390300e+05   2.1584600e+05   2.1069400e+05   2.1238200e+05
   3.4246800e+05   3.5081900e+05   3.2617500e+05   3.1659400e+05   3.2455400e+05   3.3711000e+05   3.5081700e+05   3.1999000e+05   3.2514700e+05   3.2257000e+05   3.4188800e+05   3.1898000e+05   3.2696800e+05   3.1471500e+05   3.4343400e+05   3.1052300e+05   3.2781200e+05   3.1762900e+05   0.0000000e+00   3.2442100e+05   3.2003400e+05   3.4073500e+05   3.2854700e+05   3.0260700e+05   3.3046100e+05   3.0350300e+05   3.1750000e+05   3.3489000e+05   3.2470400e+05   3.2589500e+05   3.4482200e+05   3.3416700e+05   3.4253400e+05   3.4961600e+05   3.6076200e+05   3.5951000e+05   3.5309400e+05   3.6582100e+05   3.7681700e+05   3.5507900e+05   3.4693500e+05   3.6650200e+05   3.7614400e+05   3.7843600e+05   3.7187200e+05   3.8521400e+05   3.8931600e+05   3.6832600e+05   3.8335200e+05   3.6884200e+05   3.7584300e+05   3.6211800e+05   3.8275700e+05   3.7006100e+05   3.4542700e+05   3.6186000e+05   3.4104000e+05   3.4905500e+05   3.4139900e+05   3.5662000e+05   3.6964300e+05   3.3506500e+05   3.4821800e+05   3.3378800e+05   3.4360500e+05   3.4589400e+05   3.4870600e+05   3.2137000e+05   3.3752700e+05   3.4146000e+05   3.4267200e+05   3.3384700e+05   3.2716900e+05   3.6285100e+05   3.4626400e+05   3.1591000e+05   3.1885100e+05   3.0863900e+05   3.1123200e+05   3.4011400e+05   3.5190500e+05   3.5805000e+05   3.4379900e+05   3.5246300e+05   3.4620900e+05   3.6038800e+05   3.5210100e+05   3.3408300e+05   3.5473200e+05   3.2670700e+05
   2.7250200e+05   2.9542300e+05   2.9368700e+05   2.9590700e+05   3.0391300e+05   2.7099100e+05   2.8822900e+05   2.7261100e+05   2.9101800e+05   2.8797700e+05   3.0996600e+05   3.1594500e+05   2.9389300e+05   2.9891600e+05   2.9888500e+05   2.9111200e+05   3.0994400e+05   2.9107800e+05   2.7945200e+05   0.0000000e+00   3.0655400e+05   2.7896900e+05   2.9129000e+05   2.8144900e+05   2.8759200e+05   3.1656200e+05   3.1772700e+05   3.0991400e+05   2.9185600e+05   2.9338000e+05   2.9462400e+05   2.9097300e+05   2.9442900e+05   2.8237000e+05   2.8167800e+05   2.9935200e+05   2.9218500e+05   3.0577100e+05   3.1150200e+05   2.7662100e+05   3.0342300e+05   2.9968000e+05   2.9883000e+05   2.8512100e+05   2.7747200e+05   3.1361400e+05   2.8173200e+05   2.8631900e+05   2.9765200e+05   2.8446200e+05   2.7322800e+05   2.7910200e+05   2.9756000e+05   2.7888700e+05   2.8902000e+05   2.8096700e+05   2.9827100e+05   2.7999800e+05   3.0631800e+05   3.1550300e+05   3.3351700e+05   2.8356900e+05   2.8734700e+05   2.8428400e+05   2.8987900e+05   2.8384600e+05   3.0143900e+05   3.1395500e+05   3.0186300e+05   3.0340400e+05   2.8200900e+05   2.9031400e+05   2.8837400e+05   2.9326000e+05   2.9824800e+05   3.1130000e+05   3.2155900e+05   2.9959400e+05   2.9374300e+05   2.9046100e+05   2.9133800e+05   2.8271100e+05   2.8540400e+05   2.9354700e+05   3.0992100e+05   2.9678700e+05   2.8129700e+05   2.8297300e+05   2.6784000e+05   2.7015700e+05
   5.0101000e+04   5.0495000e+04   5.4392000e+04   4.9730000e+04   4.7210000e+04   6.5343000e+04   6.4571000e+04   5.5325000e+04   5.3589000e+04   6.0582000e+04   5.9526000e+04   7.3417000e+04   5.3847000e+04   5.6277000e+04   5.3041000e+04   5.8168000e+04   6.8108000e+04   6.5873000e+04   6.5059000e+04   6.3389000e+04   0.0000000e+00   7.8264000e+04   8.1954000e+04   7.0418000e+04   6.2420000e+04   6.2943000e+04   5.2700000e+04   5.6255000e+04   7.6960000e+04   5.7109000e+04   4.6045000e+04   4.8205000e+04   5.8744000e+04   7.0424000e+04   7.1366000e+04   5.8239000e+04   6.1135000e+04   5.8949000e+04   5.7220000e+04   6.7397000e+04   6.7344000e+04   5.7416000e+04   4.3376000e+04   5.4743000e+04   4.7312000e+04   5.4985000e+04   4.8800000e+04   5.5068000e+04   3.1838000e+04   4.1599000e+04   4.5607000e+04   6.0215000e+04   5.7400000e+04   5.8850000e+04   5.5010000e+04   7.1109000e+04   7.1063000e+04   7.0844000e+04   5.5151000e+04   5.6657000e+04   5.1218000e+04   6.2125000e+04   6.5311000e+04   6.7168000e+04   5.5220000e+04   5.5646000e+04   6.3717000e+04   5.2457000e+04   6.4888000e+04   6.3673000e+04   5.2206000e+04   5.9751000e+04   4.9263000e+04   5.1277000e+04   5.6629000e+04   6.4412000e+04   5.6441000e+04   5.0664000e+04   4.6180000e+04   4.5336000e+04   3.8049000e+04   5.3338000e+04   5.1723000e+04   5.4827000e+04   7.1830000e+04   5.3936000e+04   5.4048000e+04   5.3005000e+04   4.0464000e+04   5.6271000e+04
   5.0404000e+04   4.2463000e+04   4.8894000e+04   4.7742000e+04   4.1487000e+04   4.8894000e+04   6.1252000e+04   5.3543000e+04   7.1024000e+04   6.3938000e+04   6.7995000e+04   7.3547000e+04   6.9610000e+04   6.6316000e+04   5.8336000e+04   5.6202000e+04   5.0320000e+04   5.3585000e+04   5.3352000e+04   5.0344000e+04   4.8010000e+04   0.0000000e+00   5.7078000e+04   5.9877000e+04   6.8880000e+04   5.1221000e+04   6.0235000e+04   6.0080000e+04   6.0380000e+04   4.9587000e+04   5.9141000e+04   5.9834000e+04   4.8721000e+04   4.2442000e+04   4.2162000e+04   4.4109000e+04   4.7245000e+04   4.7260000e+04   5.1764000e+04   5.1635000e+04   4.5535000e+04   4.5994000e+04   4.2296000e+04   3.7322000e+04   4.2640000e+04   3.9875000e+04   4.1182000e+04   4.3068000e+04   4.9937000e+04   4.7614000e+04   5.7551000e+04   5.3318000e+04   4.7321000e+04   4.6987000e+04   4.4869000e+04   4.5732000e+04   4.8540000e+04   5.0683000e+04   4.6479000e+04   5.5296000e+04   4.9755000e+04   5.2950000e+04   5.7087000e+04   5.0525000e+04   5.6407000e+04   4.7040000e+04   5.9656000e+04   5.9476000e+04   4.9961000e+04   4.3076000e+04   4.3461000e+04   5.6395000e+04   6.1325000e+04   5.3435000e+04   6.5329000e+04   6.1248000e+04   5.6835000e+04   4.7807000e+04   5.3279000e+04   4.1299000e+04   5.3742000e+04   4.9959000e+04   4.3930000e+04   3.7580000e+04   5.2713000e+04   5.3328000e+04   4.7812000e+04   5.8884000e+04   4.7641000e+04   5.9066000e+04
   3.8615200e+05   3.9136900e+05   4.1448800e+05   4.0612400e+05   4.2660500e+05   4.1691800e+05   4.0545800e+05   3.9919900e+05   3.9017900e+05   4.0100300e+05   3.9161800e+05   3.8922600e+05   3.6383000e+05   3.9271800e+05   3.8710900e+05   3.7637700e+05   3.6192000e+05   3.5507400e+05   3.5109800e+05   3.5399100e+05   3.4723800e+05   3.5928500e+05   0.0000000e+00   3.4469600e+05   3.4967300e+05   3.5028000e+05   3.3126400e+05   3.4224200e+05   3.3499300e+05   3.4056500e+05   3.5945100e+05   3.5079800e+05   3.5425200e+05   3.4868000e+05   3.2902600e+05   3.6375000e+05   3.9097300e+05   3.7158700e+05   3.6801900e+05   3.6039400e+05   3.6280500e+05   3.7541100e+05   4.0844900e+05   3.8069300e+05   3.7920400e+05   3.6856500e+05   3.8556000e+05   4.1276700e+05   4.2998400e+05   4.0401100e+05   3.9668100e+05   4.1489100e+05   4.0264400e+05   4.0895000e+05   4.0000700e+05   4.0541000e+05   3.8061400e+05   4.2149100e+05   3.8568100e+05   3.8807700e+05   3.7712100e+05   3.9901100e+05   3.9572200e+05   3.6637400e+05   3.6177700e+05   3.6994500e+05   3.6903200e+05   3.7919500e+05   3.6257200e+05   3.5868400e+05   3.4776200e+05   3.6777100e+05   3.7859400e+05   3.5256700e+05   3.5074900e+05   3.4917100e+05   3.5439700e+05   3.6289800e+05   3.6896200e+05   3.6820300e+05   3.6898700e+05   3.6890300e+05   3.9282000e+05   3.8803700e+05   3.7825200e+05   3.7513400e+05   4.0697600e+05   4.0101000e+05   3.8832800e+05   3.8535500e+05
   2.5858800e+05   2.9123000e+05   2.8422200e+05   2.6467400e+05   2.6500100e+05   2.4302900e+05   2.4462200e+05   2.3987800e+05   2.4470700e+05   2.3772600e+05   2.4594200e+05   2.5254300e+05   2.6048900e+05   2.4796500e+05   2.4521400e+05   2.3472100e+05   2.4428400e+05   2.4134200e+05   2.4888000e+05   2.4966800e+05   2.4293200e+05   2.3676200e+05   2.6784700e+05   0.0000000e+00   2.5332500e+05   2.4308200e+05   2.5771700e+05   2.4950000e+05   2.4879100e+05   2.6717300e+05   2.4713200e+05   2.6042400e+05   2.5886200e+05   2.4942300e+05   2.5844500e+05   2.5565100e+05   2.7484900e+05   2.7093500e+05   2.6033800e+05   2.5045100e+05   2.7152200e+05   2.5746000e+05   2.4908200e+05   2.5392500e+05   2.6506700e+05   2.6327500e+05   2.5683400e+05   2.3265300e+05   2.5644700e+05   2.5783200e+05   2.5719600e+05   2.5188600e+05   2.6847800e+05   2.7072700e+05   2.4547700e+05   2.4555500e+05   2.4130600e+05   2.4656800e+05   2.6403900e+05   2.6601700e+05   2.7448200e+05   2.5379400e+05   2.6665700e+05   2.6410000e+05   2.6311800e+05   2.7198600e+05   2.7091300e+05   2.5919800e+05   2.6639800e+05   2.8030600e+05   2.8864500e+05   2.7951400e+05   2.9436300e+05   2.6695900e+05   2.5369600e+05   2.6583900e+05   2.8190000e+05   2.7188300e+05   2.7275400e+05   2.7159000e+05   2.6086200e+05   2.5774800e+05   2.7124100e+05   2.8337400e+05   2.5924200e+05   2.5625600e+05   2.6080100e+05   2.6758400e+05   2.6558800e+05   2.6880500e+05
   1.3084700e+05   1.1243200e+05   1.1686000e+05   1.3204900e+05   1.3625800e+05   1.2629800e+05   1.1344700e+05   1.0541300e+05   1.1012500e+05   1.4046000e+05   1.1889200e+05   1.1359500e+05   1.1603100e+05   1.1735400e+05   1.1889300e+05   1.2445800e+05   1.1040500e+05   1.0542900e+05   1.1540100e+05   1.2658600e+05   1.2041600e+05   1.2814600e+05   1.2565700e+05   1.2396500e+05   0.0000000e+00   1.2630500e+05   1.3607500e+05   1.2714200e+05   1.3086600e+05   1.3130800e+05   1.2752600e+05   1.3026600e+05   1.2707600e+05   1.3440000e+05   1.3178700e+05   1.4834300e+05   1.2832400e+05   1.2226100e+05   1.2454600e+05   1.4188100e+05   1.4732100e+05   1.3444800e+05   1.2958000e+05   1.2549200e+05   1.2359700e+05   1.4309600e+05   1.4168300e+05   1.2937100e+05   1.2623100e+05   1.3289400e+05   1.3571200e+05   1.3579700e+05   1.2643000e+05   1.3455300e+05   1.3607900e+05   1.3925200e+05   1.3500200e+05   1.3505400e+05   1.3610100e+05   1.4112400e+05   1.2696700e+05   1.3274400e+05   1.4724100e+05   1.5250800e+05   1.3132600e+05   1.2229300e+05   1.3237700e+05   1.4145500e+05   1.3276800e+05   1.2711700e+05   1.1556600e+05   1.2216000e+05   1.3527600e+05   1.2937600e+05   1.1951100e+05   1.2618200e+05   1.2779800e+05   1.3387300e+05   1.3095800e+05   1.3052200e+05   1.1844400e+05   1.2232100e+05   1.3185100e+05   1.3926900e+05   1.2769000e+05   1.2432400e+05   1.2210600e+05   1.1712100e+05   1.2391000e+05   1.2711700e+05
   1.8709900e+05   1.7680100e+05   1.6199600e+05   1.7762800e+05   1.7655300e+05   1.6062000e+05   1.7014100e+05   1.7499200e+05   1.7057000e+05   1.9072100e+05   1.8150300e+05   1.7930000e+05   1.9297100e+05   1.6076900e+05   1.8668800e+05   1.8583700e+05   2.0047100e+05   1.8653300e+05   1.8012400e+05   1.6690200e+05   1.9687500e+05   1.7903600e+05   1.9201800e+05   1.9534600e+05   1.7353900e+05   0.0000000e+00   1.7928300e+05   1.8640800e+05   1.9419000e+05   1.8446700e+05   1.8599000e+05   1.6024200e+05   1.7798900e+05   1.7252200e+05   1.8621400e+05   1.9079400e+05   1.8983500e+05   1.9537000e+05   1.7321200e+05   1.8274300e+05   1.7483200e+05   1.9168200e+05   1.6877700e+05   1.8695500e+05   1.7775000e+05   1.7574700e+05   1.9381800e+05   1.7457700e+05   1.7502400e+05   1.7776800e+05   1.9679200e+05   1.7835900e+05   1.7851600e+05   1.7158900e+05   1.7290500e+05   1.7558300e+05   1.8281300e+05   1.9926500e+05   1.5731900e+05   1.8025300e+05   1.8731600e+05   1.5875000e+05   1.8522900e+05   1.8868500e+05   1.8232400e+05   1.8398000e+05   1.6165600e+05   1.6746100e+05   1.8679500e+05   1.6380400e+05   2.0010100e+05   1.7855800e+05   1.7596300e+05   1.8303400e+05   1.7643300e+05   1.6725400e+05   1.9179700e+05   1.6943100e+05   1.7376500e+05   1.6495700e+05   1.6402600e+05   1.6404900e+05   1.6326100e+05   1.6468600e+05   1.5495100e+05   1.7281400e+05   1.7601300e+05   1.8069900e+05   1.7098000e+05   1.6984800e+05
   1.4972600e+05   1.7534400e+05   1.5336900e+05   1.4911000e+05   1.6329800e+05   1.6685200e+05   1.4258400e+05   1.4609200e+05   1.5758200e+05   1.6579700e+05   1.5045100e+05   1.6902000e+05   1.5276800e+05   1.4489700e+05   1.5806200e+05   1.6187700e+05   1.4930900e+05   1.6513200e+05   1.5349100e+05   1.6621200e+05   1.4931100e+05   1.4841000e+05   1.6528200e+05   1.7279400e+05   1.5131300e+05   1.5126000e+05   0.0000000e+00   1.6300000e+05   1.4997900e+05   1.6323900e+05   1.3241700e+05   1.5045900e+05   1.5736700e+05   1.6333600e+05   1.4371500e+05   1.5723800e+05   1.4482200e+05   1.6906700e+05   1.6036200e+05   1.4595000e+05   1.4974400e+05   1.7835000e+05   1.7012300e+05   1.7649100e+05   1.7492300e+05   1.5541000e+05   1.4509100e+05   1.6029900e+05   1.6027200e+05   1.7035600e+05   1.7444900e+05   1.7576000e+05   1.8290600e+05   1.6698000e+05   1.5304700e+05   1.6522100e+05   1.5612500e+05   1.4998100e+05   1.6122500e+05   1.7147400e+05   1.5760600e+05   1.5560800e+05   1.4511900e+05   1.4444900e+05   1.4634300e+05   1.5581300e+05   1.4859300e+05   1.6478700e+05   1.5237000e+05   1.4175200e+05   1.3041600e+05   1.5784000e+05   1.5031700e+05   1.4000800e+05   1.6553300e+05   1.5316000e+05   1.2674900e+05   1.2676600e+05   1.5017900e+05   1.4191100e+05   1.5223900e+05   1.3579200e+05   1.5288500e+05   1.6071300e+05   1.5070700e+05   1.4598500e+05   1.3381100e+05   1.4987700e+05   1.4140000e+05   1.6832900e+05
   1.4901100e+05   1.4505000e+05   1.4761500e+05   1.4582200e+05   1.2332900e+05   1.2662500e+05   1.3377300e+05   1.3937700e+05   1.5193800e+05   1.2758000e+05   1.3820000e+05   1.2970200e+05   1.3313900e+05   1.4067300e+05   1.5320200e+05   1.4050300e+05   1.4128900e+05   1.2472400e+05   1.4339800e+05   1.5021000e+05   1.5300700e+05   1.4185900e+05   1.2812100e+05   1.1894400e+05   1.4850300e+05   1.4965600e+05   1.3821900e+05   0.0000000e+00   1.4700600e+05   1.3814800e+05   1.3982000e+05   1.4528600e+05   1.4950000e+05   1.3998400e+05   1.4328200e+05   1.1868200e+05   1.4082700e+05   1.6072400e+05   1.3097200e+05   1.4334200e+05   1.4079600e+05   1.5526700e+05   1.4421700e+05   1.4103500e+05   1.2679600e+05   1.2368400e+05   1.2276900e+05   1.4760300e+05   1.4013800e+05   1.4269100e+05   1.3157000e+05   1.3521600e+05   1.3661700e+05   1.4925400e+05   1.3646200e+05   1.3358000e+05   1.3922300e+05   1.4655600e+05   1.4992400e+05   1.5725000e+05   1.3613900e+05   1.4624400e+05   1.3711400e+05   1.5113300e+05   1.5198000e+05   1.5220500e+05   1.4704200e+05   1.2710800e+05   1.3867200e+05   1.3032800e+05   1.3706900e+05   1.3863700e+05   1.2004700e+05   1.2790800e+05   1.3468400e+05   1.3376000e+05   1.1887700e+05   1.4952300e+05   1.3490600e+05   1.3262700e+05   1.3347800e+05   1.3146900e+05   1.5017600e+05   1.3913200e+05   1.3023800e+05   1.5034200e+05   1.4507700e+05   1.4494300e+05   1.3877400e+05   1.4396400e+05
   2.5800700e+05   2.5654000e+05   2.3971800e+05   2.4044400e+05   2.3202800e+05   2.4258800e+05   2.4809300e+05   2.4908400e+05   2.4880300e+05   2.3057500e+05   2.3391400e+05   2.5175500e+05   2.5211300e+05   2.4561600e+05   2.4326700e+05   2.2357600e+05   2.2962800e+05   2.4116700e+05   2.3061000e+05   2.4367200e+05   2.4107800e+05   2.1538900e+05   2.2306800e+05   2.1710100e+05   2.1381900e+05   2.1243000e+05   2.1415000e+05   1.9869100e+05   0.0000000e+00   2.0029300e+05   2.0592900e+05   2.0082600e+05   2.0514600e+05   1.9817000e+05   2.1657300e+05   2.1460600e+05   1.9909500e+05   1.9191100e+05   1.9112100e+05   2.1163000e+05   2.1177100e+05   2.2389400e+05   2.1492500e+05   1.9123100e+05   2.0378400e+05   2.0218200e+05   1.9886100e+05   2.0375400e+05   2.0938600e+05   2.1895900e+05   2.0294900e+05   2.0542300e+05   2.0952200e+05   2.0942500e+05   2.1739900e+05   2.0728900e+05   2.2576900e+05   2.2890300e+05   2.1215000e+05   2.0789900e+05   2.1868400e+05   2.0855100e+05   1.9888500e+05   2.2138300e+05   2.2999800e+05   2.1443000e+05   2.2819200e+05   2.2367700e+05   2.1891500e+05   2.3039700e+05   2.2517600e+05   2.3587200e+05   2.4320100e+05   2.3070700e+05   2.3192600e+05   2.3065300e+05   2.3493600e+05   2.4152600e+05   2.4977300e+05   2.4823900e+05   2.5312800e+05   2.5397700e+05   2.4719600e+05   2.5042600e+05   2.5763400e+05   2.4442600e+05   2.3358600e+05   2.2554400e+05   2.2369500e+05   2.5133200e+05
   2.5315800e+05   2.6024500e+05   2.5285500e+05   2.4381600e+05   2.3275800e+05   2.2567000e+05   2.3556700e+05   2.4414400e+05   2.3375400e+05   2.3265800e+05   2.5921100e+05   2.4093300e+05   2.6278000e+05   2.6667000e+05   2.7376200e+05   2.4720800e+05   2.5071200e+05   2.6542300e+05   2.7282900e+05   2.6489200e+05   2.5897900e+05   2.6869600e+05   2.6543400e+05   2.6000800e+05   2.7625300e+05   2.7844600e+05   2.7668100e+05   2.8033500e+05   2.6445500e+05   0.0000000e+00   2.7932100e+05   2.8223300e+05   2.7463300e+05   2.9189800e+05   2.8998700e+05   2.6802500e+05   2.9449300e+05   3.0299500e+05   2.9265200e+05   2.8451100e+05   2.8350700e+05   2.8793500e+05   2.7654200e+05   2.8842600e+05   2.7571700e+05   2.5734900e+05   2.7139100e+05   2.6833700e+05   2.5142100e+05   2.6725500e+05   2.5632700e+05   2.6215700e+05   2.3858100e+05   2.4758100e+05   2.4628200e+05   2.3695800e+05   2.3558700e+05   2.3610500e+05   2.3608900e+05   2.4490300e+05   2.5125500e+05   2.4460300e+05   2.2535000e+05   2.2560300e+05   2.3654900e+05   2.2445800e+05   1.9769500e+05   2.1438400e+05   2.1346300e+05   2.1529000e+05   2.0861400e+05   2.1188000e+05   2.1906300e+05   2.1933300e+05   2.2901400e+05   2.4654300e+05   2.3830500e+05   2.2442200e+05   2.3472600e+05   2.4225500e+05   2.5530400e+05   2.4161100e+05   2.3151000e+05   2.4281900e+05   2.3821500e+05   2.2872800e+05   2.2900000e+05   2.3000200e+05   2.3652600e+05   2.2246300e+05
   2.6723500e+05   2.4632200e+05   2.4351000e+05   2.5478700e+05   2.5243600e+05   2.5656000e+05   2.4922300e+05   2.4959300e+05   2.4944400e+05   2.4468700e+05   2.4976200e+05   2.6485800e+05   2.5745100e+05   2.5804800e+05   2.4417600e+05   2.5021500e+05   2.5187100e+05   2.8466400e+05   2.8031900e+05   2.4241000e+05   2.3968500e+05   2.6105300e+05   2.7344100e+05   2.5931500e+05   2.7093900e+05   2.5994700e+05   2.5869800e+05   2.7136200e+05   2.5562000e+05   2.6246500e+05   0.0000000e+00   2.4589800e+05   2.7405400e+05   2.5476900e+05   2.5243600e+05   2.5880900e+05   2.6699800e+05   2.5516800e+05   2.5818700e+05   2.5046700e+05   2.7032200e+05   2.6925100e+05   2.7868400e+05   2.8313300e+05   2.7028000e+05   2.8095900e+05   2.7085400e+05   2.8550500e+05   2.9436800e+05   2.7975900e+05   2.7080900e+05   2.6474500e+05   2.7024200e+05   2.7100400e+05   2.7726700e+05   2.5092600e+05   2.4642400e+05   2.4729400e+05   2.4924200e+05   2.4837000e+05   2.7257700e+05   2.7190900e+05   2.6958400e+05   2.4364300e+05   2.5224900e+05   2.8062900e+05   2.7916700e+05   2.6067800e+05   2.4875300e+05   2.4498000e+05   2.6054100e+05   2.6126700e+05   2.5481400e+05   2.4622900e+05   2.6131500e+05   2.4609400e+05   2.3504700e+05   2.5760100e+05   2.6743200e+05   2.2035700e+05   2.6112200e+05   2.5535200e+05   2.6153200e+05   2.4677000e+05   2.4681800e+05   2.4717300e+05   2.5456800e+05   2.6613700e+05   2.6243200e+05   2.6032000e+05
   2.2406400e+05   2.2264500e+05   2.1851800e+05   2.2474600e+05   2.0926200e+05   2.0842200e+05   2.3554000e+05   2.3701600e+05   2.2807600e+05   2.1930800e+05   2.2573100e+05   2.2417300e+05   2.3962300e+05   2.4191000e+05   2.4520400e+05   2.2380500e+05   2.2177700e+05   2.4639600e+05   2.4669400e+05   2.2123500e+05   2.2587700e+05   2.1467100e+05   2.1878800e+05   2.2104400e+05   2.2151300e+05   2.1586200e+05   2.1814100e+05   2.0318100e+05   2.1983700e+05   2.1807500e+05   2.3412000e+05   0.0000000e+00   2.1754800e+05   2.0484100e+05   2.2155900e+05   2.2495300e+05   2.2032300e+05   2.2347500e+05   2.2759900e+05   2.1988100e+05   2.1752700e+05   2.0034100e+05   2.3354000e+05   2.4685800e+05   2.2276100e+05   2.1403000e+05   1.9418400e+05   2.0217100e+05   2.3905100e+05   2.1621400e+05   2.0987300e+05   2.2427300e+05   2.2302200e+05   1.9984900e+05   1.9431200e+05   1.8958900e+05   2.2389900e+05   1.9187300e+05   2.0153000e+05   2.0759300e+05   2.2377300e+05   2.0177700e+05   2.2285800e+05   2.2901400e+05   2.3549100e+05   2.3577800e+05   2.2752700e+05   2.1457800e+05   2.1551100e+05   2.3202600e+05   2.2883700e+05   2.2550800e+05   2.1119000e+05   2.2800500e+05   2.2755000e+05   2.1645900e+05   2.2575400e+05   2.6020700e+05   2.2986300e+05   2.0420900e+05   2.0238700e+05   2.6209800e+05   2.4552300e+05   2.2989900e+05   2.1312500e+05   2.4191000e+05   2.4429400e+05   2.3517300e+05   2.3168600e+05   2.2021700e+05
   3.4633800e+05   3.3054100e+05   3.5490400e+05   3.4749900e+05   3.4860600e+05   3.5147200e+05   3.4477900e+05   3.2623800e+05   3.4414800e+05   3.2896200e+05   3.4717700e+05   3.3987100e+05   3.2674200e+05   3.5427800e+05   3.3989300e+05   3.4792600e+05   3.5364800e+05   3.4326700e+05   3.3331000e+05   3.3930700e+05   3.2836200e+05   3.3125600e+05   3.1992200e+05   3.1477800e+05   3.2710900e+05   3.3097500e+05   3.2445800e+05   3.4088600e+05   3.5961500e+05   3.3922300e+05   3.3171000e+05   3.1680300e+05   0.0000000e+00   3.3605700e+05   3.2429100e+05   3.3825700e+05   3.3385200e+05   3.3033900e+05   3.6128300e+05   3.3364900e+05   3.5162600e+05   3.3207400e+05   3.3916300e+05   3.4337100e+05   3.5313900e+05   3.3300000e+05   3.1439600e+05   3.4083200e+05   3.5192700e+05   3.4136300e+05   3.4690000e+05   3.3593200e+05   3.2809700e+05   3.3619400e+05   3.2678300e+05   3.2198000e+05   3.2319500e+05   3.4456100e+05   3.3312100e+05   3.1183400e+05   3.4698400e+05   3.4711000e+05   3.3267800e+05   3.4197400e+05   3.3367100e+05   3.1790800e+05   3.2856600e+05   3.4282900e+05   3.2348800e+05   3.2396700e+05   3.3526400e+05   3.2746000e+05   3.1754000e+05   3.4525800e+05   3.2599500e+05   3.1548300e+05   2.9817300e+05   3.2619700e+05   3.4581800e+05   3.3119000e+05   3.3422700e+05   3.5020400e+05   3.4197200e+05   3.4662200e+05   3.5422400e+05   3.4198900e+05   3.2790200e+05   3.3346800e+05   3.5240200e+05   3.4713600e+05
   3.8317200e+05   3.7020300e+05   3.4388600e+05   3.2788100e+05   3.3163100e+05   3.2988200e+05   3.4267000e+05   3.8736600e+05   3.6081300e+05   3.5374600e+05   3.4509600e+05   3.5281100e+05   3.4498700e+05   3.4035500e+05   3.4817300e+05   3.4098500e+05   3.5525600e+05   3.8559100e+05   3.6280300e+05   3.3198800e+05   3.7327000e+05   3.5570900e+05   3.4819000e+05   3.2923900e+05   3.3043100e+05   3.3855300e+05   3.7079000e+05   3.5431900e+05   3.7355500e+05   3.5515700e+05   3.5122900e+05   3.4725000e+05   3.5423100e+05   0.0000000e+00   3.3448000e+05   3.3061900e+05   3.7213400e+05   3.5191900e+05   3.5816500e+05   3.2637500e+05   3.1769800e+05   3.1788200e+05   3.4263100e+05   3.3117400e+05   3.0848600e+05   3.2246300e+05   3.3311900e+05   3.4902200e+05   3.4252600e+05   3.2464900e+05   3.1595800e+05   3.2038800e+05   3.2526900e+05   3.3654500e+05   3.4437200e+05   3.3062700e+05   3.3716900e+05   3.2693200e+05   3.2473500e+05   3.5001900e+05   3.2587500e+05   3.4185900e+05   3.3814600e+05   3.2929300e+05   3.2461600e+05   3.3401500e+05   3.6768600e+05   3.6322800e+05   3.4969700e+05   3.3138800e+05   3.5063600e+05   3.6842400e+05   3.3735900e+05   3.2965900e+05   3.4554900e+05   3.3284600e+05   3.3219300e+05   3.3695600e+05   3.6836500e+05   3.5205400e+05   3.2330100e+05   3.2550000e+05   3.7202800e+05   3.6291200e+05   3.5637000e+05   3.4666000e+05   3.1790400e+05   3.5530500e+05   3.5274200e+05   3.7937000e+05
   9.4088000e+04   8.4647000e+04   8.3006000e+04   7.5146000e+04   8.1775000e+04   8.7993000e+04   1.0466200e+05   9.7805000e+04   9.8878000e+04   7.9063000e+04   1.0018900e+05   9.1618000e+04   9.1120000e+04   8.9881000e+04   8.9837000e+04   7.4386000e+04   7.3936000e+04   8.4272000e+04   8.9767000e+04   1.0319200e+05   8.2269000e+04   8.3647000e+04   8.0951000e+04   7.8468000e+04   8.7511000e+04   8.7763000e+04   8.0922000e+04   7.0797000e+04   7.2827000e+04   7.9943000e+04   8.9432000e+04   8.8898000e+04   8.8537000e+04   7.4451000e+04   0.0000000e+00   7.6381000e+04   8.0877000e+04   8.8314000e+04   9.0894000e+04   8.0264000e+04   7.6343000e+04   7.3809000e+04   7.8176000e+04   7.5726000e+04   7.9268000e+04   7.9234000e+04   7.6962000e+04   8.5243000e+04   1.0065600e+05   8.4462000e+04   8.1826000e+04   8.4172000e+04   9.1971000e+04   8.8433000e+04   1.0913800e+05   9.8476000e+04   8.3838000e+04   8.8575000e+04   8.4335000e+04   8.8060000e+04   7.8679000e+04   8.1130000e+04   8.4470000e+04   8.3285000e+04   8.3773000e+04   7.3409000e+04   7.7707000e+04   9.0839000e+04   8.8332000e+04   9.1967000e+04   7.6312000e+04   8.5136000e+04   8.1303000e+04   7.9236000e+04   9.5711000e+04   9.0495000e+04   9.9874000e+04   8.1086000e+04   9.8474000e+04   9.9911000e+04   9.1180000e+04   8.6191000e+04   9.4075000e+04   8.6668000e+04   7.1486000e+04   6.5243000e+04   7.3507000e+04   8.0720000e+04   9.8185000e+04   8.8399000e+04
   7.7710000e+04   7.2983000e+04   6.7297000e+04   6.5125000e+04   6.2597000e+04   6.1522000e+04   6.3475000e+04   7.9348000e+04   6.8696000e+04   6.2297000e+04   5.5868000e+04   6.3917000e+04   5.7621000e+04   7.1996000e+04   7.7958000e+04   8.5489000e+04   7.7977000e+04   6.1249000e+04   6.8496000e+04   6.4183000e+04   6.3764000e+04   6.4896000e+04   5.7491000e+04   5.3907000e+04   6.9410000e+04   6.7414000e+04   5.5644000e+04   6.9996000e+04   6.9442000e+04   7.5025000e+04   7.1567000e+04   6.6840000e+04   6.9280000e+04   6.1515000e+04   6.5995000e+04   0.0000000e+00   5.7796000e+04   6.2508000e+04   6.7878000e+04   6.0179000e+04   6.4326000e+04   7.8485000e+04   7.1202000e+04   6.5487000e+04   7.8733000e+04   6.9079000e+04   7.3793000e+04   7.3736000e+04   7.9904000e+04   7.6274000e+04   6.3991000e+04   6.3457000e+04   6.0811000e+04   4.7319000e+04   6.2975000e+04   6.3045000e+04   5.3405000e+04   6.5383000e+04   7.0346000e+04   6.8391000e+04   6.0285000e+04   6.7127000e+04   7.7659000e+04   6.9007000e+04   6.5540000e+04   6.9435000e+04   6.4227000e+04   7.5106000e+04   7.4847000e+04   6.4421000e+04   5.7831000e+04   7.5231000e+04   7.5449000e+04   7.8445000e+04   8.2093000e+04   7.9329000e+04   7.0346000e+04   6.6407000e+04   6.2251000e+04   6.2608000e+04   5.7205000e+04   5.0775000e+04   4.4932000e+04   4.6221000e+04   6.3563000e+04   6.1884000e+04   5.2895000e+04   5.3766000e+04   6.4495000e+04   5.8933000e+04
   1.8400000e+05   1.8759000e+05   1.7760600e+05   1.5688100e+05   1.6795200e+05   1.6403600e+05   1.7137000e+05   1.8161400e+05   1.5656600e+05   1.5582900e+05   1.5671000e+05   1.6215500e+05   1.5906600e+05   1.6790000e+05   1.6063800e+05   1.6855500e+05   1.6825800e+05   1.8364000e+05   1.6653000e+05   1.7292200e+05   1.8580100e+05   1.8377400e+05   1.7414600e+05   1.7273700e+05   1.5816900e+05   1.7049800e+05   1.6135600e+05   1.6632600e+05   1.7637000e+05   1.9082500e+05   1.7232000e+05   1.5802800e+05   1.5851700e+05   1.5354200e+05   1.6418200e+05   1.6956000e+05   0.0000000e+00   1.5970200e+05   1.6005200e+05   1.6454800e+05   1.7053000e+05   1.6953200e+05   1.6857500e+05   1.6275600e+05   1.6237100e+05   1.7085400e+05   1.5998000e+05   1.6586100e+05   1.8349200e+05   1.8394300e+05   1.6412900e+05   1.5186100e+05   1.5719700e+05   1.6673200e+05   1.5779600e+05   1.4758300e+05   1.6537700e+05   1.6019300e+05   1.7181900e+05   1.6444000e+05   1.7958900e+05   1.9248100e+05   1.8488900e+05   1.7901700e+05   1.6656300e+05   1.7320800e+05   1.6178700e+05   1.8623600e+05   1.7736000e+05   1.6102400e+05   1.7071300e+05   1.8512100e+05   1.9447200e+05   1.8243300e+05   1.5953400e+05   1.7014900e+05   1.6280300e+05   1.6708300e+05   1.8116900e+05   1.7545500e+05   1.7428500e+05   1.8051300e+05   1.5636000e+05   1.5806500e+05   1.6917800e+05   1.6934800e+05   1.8056200e+05   1.9365600e+05   1.9003400e+05   1.7833400e+05
   1.7323500e+05   1.6923400e+05   1.7933600e+05   1.7040100e+05   1.8946900e+05   1.7535800e+05   1.5390700e+05   1.4976100e+05   1.5124500e+05   1.6385800e+05   1.8376400e+05   2.0328400e+05   2.0844800e+05   1.8930800e+05   1.6489900e+05   1.5901800e+05   1.6845800e+05   1.7069100e+05   1.7569700e+05   1.8231200e+05   1.8808600e+05   1.6047500e+05   1.8132100e+05   1.8784100e+05   1.8392400e+05   1.8578900e+05   1.9127100e+05   1.7441100e+05   1.8572600e+05   1.8438300e+05   1.7373200e+05   1.7836800e+05   1.6767100e+05   1.6784100e+05   1.8999300e+05   1.7510500e+05   1.7141400e+05   0.0000000e+00   1.7394100e+05   1.5390500e+05   1.6486200e+05   1.7482000e+05   1.7321900e+05   1.4241700e+05   1.5112500e+05   1.6305800e+05   1.7481600e+05   1.6302500e+05   1.5544600e+05   1.7665200e+05   1.6475400e+05   1.4582400e+05   1.5431300e+05   1.6071800e+05   1.4374700e+05   1.6692800e+05   1.5899700e+05   1.7778300e+05   1.6108300e+05   1.7468900e+05   1.7095800e+05   1.8794800e+05   1.7622900e+05   1.4238500e+05   1.5812400e+05   1.6706200e+05   1.7319700e+05   1.7227800e+05   1.5293800e+05   1.4350400e+05   1.7403500e+05   1.6466200e+05   1.4912200e+05   1.5209000e+05   1.6065600e+05   1.5616000e+05   1.5232400e+05   1.7130700e+05   1.7299800e+05   1.5820800e+05   1.5542600e+05   1.5544900e+05   1.7019400e+05   1.8917400e+05   1.6365000e+05   1.6968200e+05   1.6723700e+05   1.6500000e+05   1.8805600e+05   1.9492600e+05
   2.0304700e+05   1.9529700e+05   1.9086300e+05   2.0900800e+05   2.1447200e+05   1.8678700e+05   1.5951100e+05   1.6892700e+05   1.7954800e+05   1.9015300e+05   1.8882400e+05   1.9703500e+05   1.8720300e+05   1.7428800e+05   1.6846100e+05   1.7872400e+05   1.7634000e+05   1.9082700e+05   1.7702800e+05   1.8795900e+05   1.9037800e+05   1.9036100e+05   1.8153000e+05   1.9160500e+05   1.7393400e+05   1.7630000e+05   1.7395400e+05   1.7900300e+05   1.7647400e+05   1.6747000e+05   1.8383100e+05   1.8422300e+05   1.9322900e+05   1.9719800e+05   1.8332200e+05   1.9140700e+05   1.8796500e+05   1.9268900e+05   0.0000000e+00   1.8530600e+05   2.1589700e+05   2.0622800e+05   1.7898100e+05   2.0111200e+05   1.9306800e+05   1.8798900e+05   1.8535300e+05   2.1423200e+05   2.0219700e+05   1.8716300e+05   1.9062200e+05   1.8518200e+05   1.8289900e+05   1.9724500e+05   2.0480400e+05   1.8065900e+05   1.6847200e+05   1.8853500e+05   2.0958300e+05   2.0201100e+05   1.8731100e+05   1.7048000e+05   1.5980200e+05   1.6737000e+05   1.8392500e+05   1.9763900e+05   1.9145300e+05   1.8405300e+05   1.7379200e+05   1.7143500e+05   1.6545500e+05   1.9051000e+05   1.7517100e+05   1.8875000e+05   1.7682300e+05   1.5832400e+05   1.6590000e+05   1.9916600e+05   2.0426500e+05   2.0553500e+05   2.1121300e+05   2.0001800e+05   2.0013700e+05   1.9505100e+05   1.9738700e+05   1.9386800e+05   1.9031300e+05   1.8220600e+05   1.7870100e+05   1.8856200e+05
   1.6373100e+05   1.6146200e+05   1.8786100e+05   1.9131300e+05   1.7560200e+05   1.8469400e+05   1.8646200e+05   1.9798500e+05   1.9370100e+05   1.8983400e+05   1.5128200e+05   1.6350900e+05   1.8637600e+05   1.9712700e+05   1.9713800e+05   1.8766300e+05   1.8955700e+05   1.9974300e+05   1.9215700e+05   1.7581200e+05   1.7802800e+05   1.8327900e+05   1.9607700e+05   1.9965900e+05   1.8252100e+05   1.7268400e+05   1.7334700e+05   1.7665600e+05   1.8676800e+05   1.8804700e+05   1.9639600e+05   1.8506100e+05   1.8745800e+05   1.8431400e+05   1.8934700e+05   1.7327800e+05   1.8853600e+05   2.0131900e+05   1.9196600e+05   0.0000000e+00   1.8578000e+05   1.8996100e+05   1.9665100e+05   1.7593300e+05   1.7931500e+05   1.6705900e+05   1.7731000e+05   1.8112300e+05   1.7560200e+05   1.8002800e+05   1.9407600e+05   1.9741200e+05   2.0342300e+05   2.0017400e+05   1.8617000e+05   1.8838600e+05   1.7296700e+05   1.8107000e+05   1.8954700e+05   1.7230500e+05   1.7457800e+05   1.9024000e+05   1.8999100e+05   1.9159100e+05   1.7794800e+05   1.6272400e+05   1.6605900e+05   1.7767900e+05   2.0993700e+05   1.9882800e+05   1.9116900e+05   1.8034700e+05   1.8899500e+05   1.8594500e+05   1.9477400e+05   1.6827400e+05   1.7968700e+05   2.0230600e+05   1.7836600e+05   1.8597800e+05   1.8660800e+05   1.8732800e+05   1.8138800e+05   1.7767700e+05   1.7692300e+05   1.6750600e+05   2.0110700e+05   2.0890200e+05   1.7984700e+05   1.6157300e+05
   4.0824000e+04   5.5560000e+04   5.9762000e+04   5.6483000e+04   5.5615000e+04   6.1714000e+04   6.8371000e+04   6.8521000e+04   6.9230000e+04   7.5279000e+04   6.4941000e+04   7.2349000e+04   6.6709000e+04   6.2234000e+04   6.5987000e+04   7.5807000e+04   6.9851000e+04   5.7152000e+04   6.4182000e+04   6.7041000e+04   5.1083000e+04   5.0026000e+04   5.7993000e+04   5.3189000e+04   5.4311000e+04   5.4841000e+04   5.8431000e+04   5.3947000e+04   6.0847000e+04   4.6911000e+04   6.0110000e+04   6.4243000e+04   6.5457000e+04   6.5964000e+04   7.3256000e+04   7.3342000e+04   6.2816000e+04   6.4370000e+04   6.3495000e+04   5.3586000e+04   0.0000000e+00   6.4709000e+04   6.0902000e+04   5.8848000e+04   6.7188000e+04   6.6013000e+04   6.1207000e+04   4.8164000e+04   5.0907000e+04   5.8243000e+04   5.4202000e+04   5.7999000e+04   5.2281000e+04   4.8009000e+04   4.9838000e+04   6.1965000e+04   6.1309000e+04   6.6102000e+04   7.2225000e+04   6.7382000e+04   6.0411000e+04   6.7482000e+04   6.3031000e+04   6.8155000e+04   7.0968000e+04   6.6898000e+04   5.8858000e+04   5.8103000e+04   4.8000000e+04   5.6455000e+04   5.2977000e+04   5.3980000e+04   6.6318000e+04   6.5983000e+04   6.9044000e+04   5.8040000e+04   5.8064000e+04   5.2232000e+04   6.1427000e+04   5.8922000e+04   5.6358000e+04   6.0777000e+04   5.9253000e+04   4.8750000e+04   4.9551000e+04   4.7785000e+04   5.5832000e+04   4.9108000e+04   5.9024000e+04   4.8478000e+04
   4.7717000e+04   4.4409000e+04   3.8321000e+04   4.6618000e+04   5.6098000e+04   5.3028000e+04   4.7386000e+04   4.1714000e+04   4.1138000e+04   4.4987000e+04   4.8701000e+04   5.2560000e+04   6.0613000e+04   5.9257000e+04   5.3742000e+04   5.8269000e+04   5.2511000e+04   5.2190000e+04   4.4450000e+04   5.0489000e+04   4.5956000e+04   5.3291000e+04   6.8698000e+04   6.6174000e+04   6.5204000e+04   5.1546000e+04   4.9472000e+04   5.8346000e+04   6.9990000e+04   7.6039000e+04   6.6627000e+04   5.1774000e+04   5.9743000e+04   7.2273000e+04   5.6366000e+04   5.2220000e+04   5.1817000e+04   5.4329000e+04   5.0441000e+04   5.9498000e+04   4.7652000e+04   0.0000000e+00   4.8770000e+04   5.5235000e+04   4.9554000e+04   5.2838000e+04   4.0713000e+04   4.7393000e+04   6.0335000e+04   6.0086000e+04   4.7522000e+04   3.8423000e+04   4.0619000e+04   4.1579000e+04   4.4857000e+04   4.9204000e+04   4.0760000e+04   4.4328000e+04   4.1392000e+04   5.3323000e+04   4.6831000e+04   5.9045000e+04   6.0419000e+04   4.6050000e+04   4.0709000e+04   3.9896000e+04   5.1719000e+04   6.2195000e+04   5.7795000e+04   5.6494000e+04   5.7515000e+04   4.9340000e+04   5.7545000e+04   6.4873000e+04   5.6329000e+04   5.1893000e+04   6.9278000e+04   6.9706000e+04   5.3178000e+04   4.3126000e+04   5.0334000e+04   5.9183000e+04   4.3176000e+04   4.6548000e+04   4.3659000e+04   4.0454000e+04   4.5305000e+04   5.6092000e+04   5.6210000e+04   3.9618000e+04
   3.6782100e+05   3.5448800e+05   3.4075700e+05   3.1962200e+05   3.4194300e+05   3.5357200e+05   3.6635700e+05   3.6831600e+05   3.8068700e+05   3.7005600e+05   3.3885900e+05   3.5509400e+05   3.4763400e+05   3.6716900e+05   3.7432700e+05   3.6197800e+05   3.5512900e+05   3.8061100e+05   3.5804900e+05   3.3438300e+05   3.3103600e+05   3.4758800e+05   3.5650300e+05   3.5033400e+05   3.4787000e+05   3.7742900e+05   3.6565000e+05   3.4980800e+05   3.3805000e+05   3.5818900e+05   3.6032900e+05   3.4691300e+05   3.4504100e+05   3.5560400e+05   3.5241600e+05   3.2987600e+05   3.4840000e+05   3.7494600e+05   3.7232500e+05   3.9049700e+05   3.6333000e+05   3.4680700e+05   0.0000000e+00   3.1967400e+05   3.2563800e+05   3.4233200e+05   3.6051500e+05   3.4570600e+05   3.3368800e+05   3.3519700e+05   3.5328400e+05   3.5378800e+05   3.3997200e+05   3.4981300e+05   3.1979300e+05   3.0170700e+05   3.0337100e+05   3.3162500e+05   3.4159000e+05   3.3869200e+05   3.5615800e+05   3.5679400e+05   3.4433400e+05   3.4069900e+05   3.2710000e+05   3.3664700e+05   3.2809400e+05   3.3553300e+05   3.3066500e+05   3.3862900e+05   3.3931600e+05   3.5128300e+05   3.4582400e+05   3.4518300e+05   3.3860700e+05   3.5064700e+05   3.3377000e+05   3.4571000e+05   3.2826400e+05   3.3702100e+05   3.2455900e+05   3.4315100e+05   3.3523000e+05   3.2144900e+05   3.5957200e+05   3.7137300e+05   3.5876600e+05   3.4967700e+05   3.6403400e+05   3.6980200e+05
   3.1891900e+05   3.2904500e+05   3.0142900e+05   3.1929600e+05   3.1272500e+05   3.0933800e+05   3.1696600e+05   3.1455800e+05   3.1676800e+05   3.2189700e+05   3.2802700e+05   3.2976500e+05   3.1772200e+05   3.0413100e+05   2.9697500e+05   2.9386100e+05   3.2218300e+05   3.4268400e+05   3.4532600e+05   3.4837200e+05   3.2070100e+05   3.2240800e+05   3.3378100e+05   3.5599100e+05   3.5072000e+05   3.4090100e+05   3.0275400e+05   3.0210700e+05   3.2090800e+05   3.3919700e+05   3.2053500e+05   3.0473500e+05   3.0929900e+05   3.5901900e+05   3.5135500e+05   3.8024900e+05   3.4731800e+05   3.5219900e+05   3.1068400e+05   3.1262300e+05   2.9902300e+05   3.2380900e+05   3.1443500e+05   0.0000000e+00   3.2786100e+05   3.2266300e+05   3.2932500e+05   3.2540900e+05   3.4547000e+05   3.4523700e+05   3.4357500e+05   3.1057400e+05   3.2503100e+05   3.3494600e+05   3.3101800e+05   3.3753400e+05   3.4247900e+05   3.4427300e+05   3.5015700e+05   3.4016500e+05   3.2634300e+05   3.5462700e+05   3.5322800e+05   3.4235200e+05   3.4680300e+05   3.3221300e+05   3.3848500e+05   3.4580700e+05   3.3869500e+05   3.2405600e+05   3.3103000e+05   3.3418600e+05   3.3742200e+05   3.4261500e+05   3.6424200e+05   3.6348300e+05   3.3420600e+05   3.4035400e+05   3.5395000e+05   3.2806900e+05   3.3770400e+05   3.3574700e+05   3.2717600e+05   3.0583200e+05   3.1655300e+05   3.3236800e+05   3.3141400e+05   3.1710000e+05   3.0522100e+05   3.2296000e+05
   3.2472900e+05   3.2353000e+05   3.3671700e+05   3.1031300e+05   2.8805800e+05   2.8815000e+05   3.0578900e+05   3.3637900e+05   3.3140200e+05   3.0766900e+05   3.2500000e+05   3.2197700e+05   3.1421400e+05   3.0965400e+05   2.8821600e+05   2.9868300e+05   3.0944300e+05   3.0114900e+05   3.0205800e+05   2.9883200e+05   3.2905700e+05   3.1098300e+05   3.1657100e+05   3.0739300e+05   3.1596000e+05   3.2004800e+05   3.0065900e+05   3.1719200e+05   3.2086000e+05   3.2272200e+05   3.1978200e+05   3.0955900e+05   2.9882700e+05   3.0560900e+05   3.2174400e+05   3.2526100e+05   3.0838400e+05   3.1800200e+05   3.0682600e+05   3.1918200e+05   3.1156500e+05   3.0580400e+05   3.0405900e+05   3.2504800e+05   0.0000000e+00   3.1223400e+05   3.1114900e+05   3.0949900e+05   3.1123100e+05   3.2602300e+05   3.1999600e+05   3.1645000e+05   3.2332800e+05   3.2860500e+05   3.1907000e+05   3.0577300e+05   2.9037100e+05   2.9447200e+05   3.2282400e+05   3.1180500e+05   3.0194400e+05   3.2405000e+05   3.2981500e+05   3.3225600e+05   3.1334500e+05   3.1319400e+05   2.9969700e+05   3.0144200e+05   3.0812300e+05   3.0223400e+05   3.0080900e+05   3.1017600e+05   3.2010200e+05   3.1568100e+05   3.0648000e+05   3.0373000e+05   2.9709700e+05   3.0127900e+05   3.1860600e+05   3.4013000e+05   3.2433600e+05   3.2075500e+05   2.9984700e+05   3.1256200e+05   2.9975900e+05   3.0259400e+05   2.9552300e+05   3.0581200e+05   3.1273300e+05   3.2713500e+05
   3.0993900e+05   3.0124300e+05   3.0493700e+05   3.0820600e+05   2.9962200e+05   3.0070800e+05   3.3499800e+05   3.2403600e+05   2.9801400e+05   3.0984800e+05   3.0332900e+05   3.1624600e+05   3.1967300e+05   3.1527900e+05   3.1717600e+05   3.2749800e+05   3.3202000e+05   3.2995500e+05   3.1073800e+05   2.8255600e+05   2.8888000e+05   2.8479800e+05   3.0187800e+05   3.2466300e+05   3.2229400e+05   2.9629400e+05   2.7960200e+05   3.0577600e+05   2.8368500e+05   3.0054500e+05   3.0869200e+05   3.1406100e+05   3.0054700e+05   2.9983100e+05   3.1960800e+05   3.0665000e+05   2.8714200e+05   2.8554300e+05   2.9275600e+05   3.0451900e+05   2.9374200e+05   2.9691200e+05   3.0223800e+05   2.9889700e+05   2.9033400e+05   0.0000000e+00   2.8113300e+05   2.8892200e+05   3.0471900e+05   2.8188000e+05   2.9506800e+05   2.9865800e+05   2.9237200e+05   3.2062100e+05   3.1190000e+05   2.7026400e+05   2.8331300e+05   2.8476600e+05   3.0717900e+05   3.0448100e+05   3.1158500e+05   3.0031600e+05   2.8904800e+05   2.7914900e+05   2.8213500e+05   3.1416600e+05   3.2506600e+05   3.2089700e+05   3.1865900e+05   3.0320400e+05   2.9523100e+05   3.3170800e+05   3.1539500e+05   2.9334600e+05   3.0832200e+05   3.0221700e+05   3.0980300e+05   3.2355600e+05   3.2977500e+05   3.1341900e+05   3.1662000e+05   3.0824500e+05   3.0573700e+05   3.2894300e+05   3.2759500e+05   3.1995400e+05   3.1688900e+05   3.0749300e+05   3.1370100e+05   3.3503600e+05
   2.7729400e+05   2.8092200e+05   2.6994000e+05   2.8059300e+05   2.9338700e+05   2.9151300e+05   3.0023800e+05   2.8444600e+05   2.8174600e+05   2.6037700e+05   2.5307800e+05   2.4361400e+05   2.4911000e+05   2.5379200e+05   2.4705600e+05   2.8874600e+05   2.9761600e+05   2.8788200e+05   2.7394900e+05   2.6747400e+05   2.8364500e+05   2.8515000e+05   2.7626700e+05   2.7492900e+05   2.7635400e+05   2.7480100e+05   2.8941300e+05   2.7440200e+05   2.6434700e+05   2.7586800e+05   2.7900800e+05   2.9289500e+05   2.7377900e+05   3.0224800e+05   3.1024700e+05   3.0230200e+05   2.8480300e+05   2.6585300e+05   2.6863100e+05   2.7015400e+05   2.8093600e+05   2.5378700e+05   2.7109900e+05   2.8872500e+05   2.8544900e+05   2.7114900e+05   0.0000000e+00   2.6859700e+05   2.7098900e+05   2.5129300e+05   2.6608100e+05   2.7723900e+05   3.0351800e+05   2.7079400e+05   2.7395700e+05   2.6105300e+05   2.6546200e+05   2.6852700e+05   2.6976000e+05   2.6484800e+05   2.6925400e+05   2.5058300e+05   2.7535200e+05   2.6872600e+05   2.6784800e+05   2.6576600e+05   2.5808100e+05   2.7973800e+05   2.6716900e+05   2.8401400e+05   2.7639500e+05   2.7157000e+05   2.6101300e+05   2.5424400e+05   2.5860300e+05   2.7283500e+05   3.0933100e+05   2.8267800e+05   2.7773200e+05   2.6599300e+05   2.5996400e+05   2.3828400e+05   2.4259900e+05   2.6269900e+05   2.5778800e+05   2.5411600e+05   2.5847100e+05   2.7121900e+05   2.8513700e+05   2.9007900e+05
   3.1393300e+05   2.9955100e+05   3.0322700e+05   3.0373300e+05   3.1442800e+05   3.2580700e+05   3.2971000e+05   3.3141800e+05   3.1177000e+05   3.0623600e+05   3.1483900e+05   3.2432600e+05   3.2258400e+05   3.2347200e+05   3.1685500e+05   3.1660500e+05   3.2099900e+05   3.2387900e+05   3.1882400e+05   3.2513400e+05   3.2868900e+05   3.3691500e+05   3.4022200e+05   3.2516900e+05   3.1099400e+05   3.0748300e+05   3.0874900e+05   3.2568700e+05   3.1622800e+05   3.1091800e+05   3.2492800e+05   3.0503100e+05   3.3523500e+05   3.2889400e+05   3.1731600e+05   3.1914000e+05   3.2559300e+05   3.1347700e+05   3.0340500e+05   3.0618900e+05   3.0607600e+05   3.1402500e+05   3.1456900e+05   3.0448900e+05   2.9505700e+05   3.0620000e+05   3.2774100e+05   0.0000000e+00   3.5367500e+05   3.3358400e+05   3.1213100e+05   3.1256300e+05   3.1079200e+05   3.1560100e+05   3.1204700e+05   3.0091000e+05   3.0622500e+05   3.0287100e+05   3.0754800e+05   3.3093800e+05   3.3288200e+05   3.4951600e+05   3.2316400e+05   3.0252500e+05   2.9430400e+05   3.0300600e+05   3.2096200e+05   2.9747500e+05   3.1302600e+05   3.3673200e+05   3.3151800e+05   3.4785300e+05   3.2617500e+05   3.1446400e+05   3.2033500e+05   3.2822000e+05   3.3725600e+05   3.1196500e+05   3.2952600e+05   2.9270600e+05   3.1704100e+05   3.3815200e+05   3.4241900e+05   3.3063100e+05   3.2086000e+05   3.1013100e+05   2.8457400e+05   2.8500900e+05   2.9995500e+05   3.1025200e+05
   2.5284000e+05   2.6158600e+05   2.8568300e+05   2.7509200e+05   2.6412900e+05   2.5954700e+05   2.5710100e+05   2.8394500e+05   2.7353500e+05   2.6284100e+05   2.5961300e+05   2.4897600e+05   2.5937900e+05   2.7739600e+05   2.7301800e+05   2.6836500e+05   2.5690700e+05   2.3833700e+05   2.3852100e+05   2.6843400e+05   2.7661600e+05   2.7318200e+05   2.7526200e+05   2.6656200e+05   2.1966100e+05   2.3646200e+05   2.3711600e+05   2.3915000e+05   2.4849200e+05   2.4792400e+05   2.3352200e+05   2.3207900e+05   2.1298300e+05   2.1657100e+05   2.5955800e+05   2.4980800e+05   2.4865000e+05   2.4416500e+05   2.5783000e+05   2.5667800e+05   2.5385800e+05   2.5054300e+05   2.4593800e+05   2.7008300e+05   2.5697100e+05   2.3199200e+05   2.3554200e+05   2.5458300e+05   0.0000000e+00   2.6167600e+05   2.5516300e+05   2.3634000e+05   2.4617700e+05   2.5729500e+05   2.7160600e+05   2.4232600e+05   2.5866100e+05   2.6420200e+05   2.8256200e+05   2.6297700e+05   2.6576400e+05   2.4676300e+05   2.6011300e+05   2.5882300e+05   2.7833800e+05   2.7166600e+05   2.5093100e+05   2.6630200e+05   2.5416400e+05   2.6994400e+05   2.8859400e+05   2.5708400e+05   2.5420000e+05   2.4893100e+05   2.5070600e+05   2.6245500e+05   2.7536400e+05   2.6110600e+05   2.5697900e+05   2.5872200e+05   2.8122500e+05   2.7580800e+05   2.7812900e+05   2.5675000e+05   2.3614100e+05   2.6529400e+05   2.6620600e+05   2.7673500e+05   2.7378500e+05   2.5616700e+05
   1.8660600e+05   2.0887900e+05   2.0230800e+05   1.9573000e+05   1.7600700e+05   1.9334800e+05   2.0796500e+05   2.1441100e+05   2.0952900e+05   1.8780900e+05   1.9748500e+05   1.9593600e+05   1.8232600e+05   2.0947700e+05   2.2487100e+05   2.0708700e+05   1.9525700e+05   2.0176200e+05   2.0078800e+05   1.7454900e+05   2.1560200e+05   2.4093300e+05   2.0211000e+05   1.7897400e+05   2.1162400e+05   1.9585300e+05   2.0050200e+05   2.2910200e+05   2.2743100e+05   1.8520200e+05   2.0055500e+05   1.9464100e+05   1.9750700e+05   2.0364400e+05   2.1197800e+05   2.2659200e+05   2.1029500e+05   1.9357500e+05   1.8775000e+05   1.9807200e+05   2.0423100e+05   2.2479200e+05   2.2801400e+05   2.0413000e+05   2.1091100e+05   2.1583200e+05   2.0238500e+05   1.9535500e+05   2.0681200e+05   0.0000000e+00   2.2429500e+05   2.1997900e+05   2.1077000e+05   1.8187900e+05   1.9326500e+05   2.1533200e+05   2.1550100e+05   2.0365800e+05   2.0063000e+05   2.0011800e+05   1.9122600e+05   1.9280800e+05   2.0722500e+05   1.9983600e+05   1.9162300e+05   2.1290600e+05   1.8234200e+05   1.9453900e+05   1.8607700e+05   2.1484300e+05   2.0638900e+05   2.1474200e+05   2.0315200e+05   1.9806100e+05   1.9842000e+05   2.0518200e+05   1.9909900e+05   1.9367500e+05   1.8335100e+05   1.8995100e+05   1.9864200e+05   1.9282400e+05   2.0085300e+05   1.9630500e+05   2.0250000e+05   1.8642800e+05   1.8641700e+05   2.0288000e+05   2.0955400e+05   1.9890600e+05
   3.6300200e+05   3.6858200e+05   3.7804800e+05   3.3617900e+05   3.3433000e+05   3.5974800e+05   3.5474400e+05   3.6936500e+05   3.7274800e+05   3.5896600e+05   3.5362400e+05   3.4548200e+05   3.2774000e+05   3.4792800e+05   3.6761800e+05   3.6965200e+05   3.5945900e+05   3.3835700e+05   3.4755500e+05   3.5015100e+05   3.4662700e+05   3.4186800e+05   3.6161400e+05   3.5009400e+05   3.6731300e+05   3.5748800e+05   3.4745600e+05   3.5873100e+05   3.7395600e+05   3.5263900e+05   3.5208300e+05   3.6095600e+05   3.6782200e+05   3.5370600e+05   3.6679500e+05   3.8500400e+05   3.6414300e+05   3.5263600e+05   3.6820000e+05   3.8169000e+05   3.7224500e+05   3.6277500e+05   3.7859900e+05   3.2550100e+05   3.6382200e+05   3.6271300e+05   3.7624700e+05   3.6207400e+05   3.7740900e+05   3.8890300e+05   0.0000000e+00   3.7197000e+05   3.6481900e+05   3.4161100e+05   3.5129100e+05   3.4931200e+05   3.7510200e+05   3.6485000e+05   3.5835800e+05   3.6358000e+05   3.5826200e+05   3.4566400e+05   3.5892700e+05   3.3961100e+05   3.7061900e+05   3.5758800e+05   3.6498700e+05   3.5340000e+05   3.6891000e+05   3.4726500e+05   3.4677000e+05   3.6058700e+05   3.7655000e+05   3.7331800e+05   3.4865500e+05   3.6145700e+05   3.6246800e+05   3.5601200e+05   3.3076300e+05   3.5090800e+05   3.5468600e+05   3.4466600e+05   3.5585700e+05   3.4227200e+05   3.3194700e+05   3.4308200e+05   3.2922400e+05   3.5928100e+05   3.7389900e+05   3.6382700e+05
   2.2679300e+05   2.2996400e+05   2.0932900e+05   2.0823900e+05   2.0780100e+05   2.1628900e+05   2.1506800e+05   2.0935900e+05   2.0609800e+05   2.0668200e+05   1.9014400e+05   2.0381800e+05   2.0184100e+05   2.3527100e+05   2.3022800e+05   2.3952500e+05   2.4008500e+05   2.2013000e+05   2.0241500e+05   2.2060600e+05   2.2155200e+05   2.0800500e+05   2.0656800e+05   2.1612100e+05   2.3350400e+05   2.2665700e+05   2.2752500e+05   2.3931200e+05   2.3493600e+05   2.0946600e+05   2.1207400e+05   2.2600100e+05   2.3093500e+05   2.1423200e+05   2.1567200e+05   2.2045000e+05   2.0447200e+05   2.1944600e+05   2.2888700e+05   2.3722900e+05   2.3828800e+05   2.2442500e+05   2.4008000e+05   2.3930600e+05   2.3025000e+05   2.1838400e+05   2.0917300e+05   2.1783300e+05   2.3620700e+05   2.3895900e+05   2.4955200e+05   0.0000000e+00   2.3203700e+05   2.4165900e+05   2.4149100e+05   2.1624100e+05   2.1343800e+05   2.1783900e+05   2.2533500e+05   2.3903900e+05   2.4341800e+05   2.4917600e+05   2.3376100e+05   2.3865700e+05   2.4849800e+05   2.3785400e+05   2.3329400e+05   2.4064300e+05   2.3791300e+05   2.3893900e+05   2.2785200e+05   2.2428600e+05   2.1940000e+05   2.3594600e+05   2.4043000e+05   2.4456000e+05   2.3933600e+05   2.3514800e+05   2.2272100e+05   2.1904800e+05   2.3566700e+05   2.3483400e+05   2.1759000e+05   2.2005700e+05   2.1362300e+05   2.1558300e+05   2.1285600e+05   2.1088000e+05   2.0893400e+05   2.2718200e+05
   1.1452400e+05   1.0841000e+05   1.0902000e+05   1.0353000e+05   1.0290100e+05   1.1816700e+05   1.1850800e+05   1.1328100e+05   1.1066300e+05   1.1462600e+05   1.0746800e+05   1.1108400e+05   1.0557500e+05   9.7252000e+04   1.1466100e+05   1.0738800e+05   9.7875000e+04   1.0063400e+05   1.2334700e+05   1.1200900e+05   1.1031600e+05   1.0423400e+05   1.0397900e+05   1.0656300e+05   1.0127100e+05   1.0740000e+05   9.6130000e+04   1.0591500e+05   1.1310900e+05   1.0528000e+05   1.1396200e+05   1.1358500e+05   1.2050600e+05   1.1545500e+05   1.0416400e+05   1.1983300e+05   1.0784300e+05   1.0338700e+05   1.1053300e+05   1.1186200e+05   1.0304100e+05   1.0645400e+05   1.1480000e+05   1.1175100e+05   1.1516400e+05   1.0173100e+05   1.0842500e+05   1.0784900e+05   1.0965000e+05   1.0107800e+05   1.1780400e+05   1.1982800e+05   0.0000000e+00   1.1724400e+05   1.0268600e+05   1.1014900e+05   1.1417600e+05   1.1144300e+05   1.0043200e+05   1.0936300e+05   1.1960300e+05   1.1312400e+05   1.1182700e+05   1.0888000e+05   1.0614500e+05   1.0830200e+05   1.0959200e+05   1.0425500e+05   1.1114000e+05   1.1195600e+05   1.1794700e+05   1.1891500e+05   1.1023600e+05   1.0221200e+05   1.1949500e+05   1.1737400e+05   1.1933600e+05   1.2057900e+05   1.1355800e+05   1.0179800e+05   1.1334800e+05   1.1050000e+05   1.0552400e+05   9.8545000e+04   1.0280300e+05   9.9070000e+04   1.0573100e+05   1.0942600e+05   9.9652000e+04   1.2508600e+05
   1.5616900e+05   1.4682900e+05   1.3290100e+05   1.3632700e+05   1.4079500e+05   1.5983800e+05   1.4739100e+05   1.3671600e+05   1.4761600e+05   1.3408800e+05   1.3909800e+05   1.5039900e+05   1.3955700e+05   1.3291600e+05   1.4126600e+05   1.3298400e+05   1.3787200e+05   1.3159100e+05   1.3868600e+05   1.4201100e+05   1.4020000e+05   1.3527200e+05   1.3330100e+05   1.2969900e+05   1.2745800e+05   1.5157700e+05   1.2959900e+05   1.3579000e+05   1.3092500e+05   1.3708600e+05   1.3883000e+05   1.4715000e+05   1.4870900e+05   1.5252100e+05   1.4881100e+05   1.4432200e+05   1.4911500e+05   1.4987000e+05   1.3667700e+05   1.4473400e+05   1.4195300e+05   1.5026600e+05   1.5931300e+05   1.4075900e+05   1.4916600e+05   1.4835800e+05   1.4508700e+05   1.4361700e+05   1.5960900e+05   1.6747300e+05   1.5466600e+05   1.5526400e+05   1.6382400e+05   0.0000000e+00   1.4817100e+05   1.5115900e+05   1.6790000e+05   1.5142900e+05   1.4270600e+05   1.4842900e+05   1.4906800e+05   1.6306300e+05   1.6288000e+05   1.6121600e+05   1.5545100e+05   1.5585400e+05   1.4907000e+05   1.5284500e+05   1.5449500e+05   1.5407000e+05   1.5778600e+05   1.4812000e+05   1.5107700e+05   1.4698400e+05   1.6622200e+05   1.6289900e+05   1.4517000e+05   1.4951800e+05   1.3798200e+05   1.3954400e+05   1.4649500e+05   1.5329500e+05   1.5029100e+05   1.5497800e+05   1.5738900e+05   1.5366600e+05   1.4159600e+05   1.2825600e+05   1.4053000e+05   1.4259500e+05
   3.0406400e+05   2.9863000e+05   3.4466000e+05   3.4969300e+05   3.5577000e+05   3.3474600e+05   3.3001400e+05   3.5039400e+05   3.3260200e+05   3.2238300e+05   3.6369400e+05   3.4097700e+05   3.5363100e+05   3.3619500e+05   3.3064400e+05   3.1752500e+05   3.2727200e+05   3.1511600e+05   3.3027100e+05   3.5747300e+05   3.5248500e+05   3.3945000e+05   3.4381000e+05   3.3856800e+05   3.4361300e+05   3.6719900e+05   3.3690700e+05   3.2438100e+05   3.3742200e+05   3.2379200e+05   3.2772300e+05   3.3571100e+05   3.8831500e+05   3.7235800e+05   3.4194900e+05   3.5411100e+05   3.6915300e+05   3.5078400e+05   3.6465900e+05   3.6671300e+05   3.6934100e+05   3.4416600e+05   3.4640500e+05   3.4391800e+05   3.7136600e+05   3.7021600e+05   3.7382900e+05   3.5152100e+05   3.5786200e+05   3.5342100e+05   3.5100200e+05   3.6671500e+05   3.6743300e+05   3.5634000e+05   0.0000000e+00   3.3913400e+05   3.2010400e+05   3.3651900e+05   3.4755500e+05   3.4393600e+05   3.2544300e+05   3.2273200e+05   3.3074800e+05   3.3475800e+05   3.4750600e+05   3.4337400e+05   3.3968600e+05   2.8941300e+05   2.9022200e+05   2.9600200e+05   3.1322700e+05   3.2011800e+05   3.3665400e+05   3.2152500e+05   3.1405000e+05   3.0494500e+05   3.0178800e+05   3.1571500e+05   3.0071800e+05   3.2459600e+05   3.2435300e+05   3.3315900e+05   3.2178500e+05   3.2207100e+05   3.2182700e+05   3.2106700e+05   3.1954200e+05   3.2248200e+05   3.3883900e+05   3.1030100e+05
   3.5024500e+05   3.5982000e+05   3.5807900e+05   3.5997200e+05   3.7920600e+05   3.6148600e+05   3.3789200e+05   3.1073900e+05   3.2898000e+05   3.3733600e+05   3.7136200e+05   4.1959100e+05   3.9046900e+05   3.7355600e+05   3.6354000e+05   3.8635800e+05   3.7329300e+05   3.8612100e+05   4.3054400e+05   4.0714100e+05   3.6144000e+05   3.5759300e+05   3.5426900e+05   3.5750700e+05   3.7700900e+05   3.8585100e+05   4.1605500e+05   3.7028800e+05   3.6052400e+05   3.4302100e+05   3.4797800e+05   3.5179400e+05   3.5432200e+05   3.4636800e+05   3.6915900e+05   4.4840200e+05   4.4919700e+05   4.5470000e+05   4.0252900e+05   3.9442200e+05   3.7782800e+05   3.7448900e+05   3.7447900e+05   3.8813000e+05   3.9664200e+05   4.0534800e+05   4.2298000e+05   3.6416200e+05   3.7692400e+05   3.9435600e+05   3.8483300e+05   4.2548500e+05   3.8281800e+05   3.7305800e+05   3.6065900e+05   0.0000000e+00   3.5352300e+05   3.5043300e+05   3.8830600e+05   3.9926100e+05   3.9428700e+05   3.9994400e+05   3.9477000e+05   4.0540700e+05   3.9091000e+05   3.7906200e+05   3.6769800e+05   3.6760100e+05   4.0975900e+05   3.9397100e+05   3.7487600e+05   3.7901500e+05   3.6807200e+05   3.6569200e+05   3.4105900e+05   3.5295400e+05   3.6563500e+05   4.1073100e+05   3.9252300e+05   3.9159900e+05   3.7913600e+05   3.8265400e+05   3.8693000e+05   4.0184000e+05   3.6831300e+05   3.5582400e+05   3.1694800e+05   3.5455600e+05   3.7070600e+05   3.8634700e+05
   4.2326100e+05   4.5205000e+05   4.3447700e+05   4.1339600e+05   4.0870000e+05   4.0641400e+05   4.1665400e+05   3.9831500e+05   4.1421000e+05   3.9824900e+05   4.2554200e+05   4.0068500e+05   4.0317700e+05   4.1349500e+05   4.2739000e+05   4.2448400e+05   4.1602400e+05   4.1273600e+05   3.9606400e+05   4.1859400e+05   4.0671000e+05   4.3491900e+05   4.3945100e+05   4.2955600e+05   4.2185000e+05   4.1487000e+05   4.4090600e+05   4.3995200e+05   4.4190100e+05   4.1507800e+05   4.1303200e+05   4.3238000e+05   4.0941600e+05   4.3521600e+05   4.5377200e+05   4.3560000e+05   4.4885600e+05   4.5589400e+05   4.3106400e+05   4.1973700e+05   4.2416700e+05   4.1460200e+05   4.6155900e+05   4.2355600e+05   4.4057700e+05   4.2251700e+05   4.1199200e+05   4.0122000e+05   4.3907000e+05   4.4113700e+05   4.3500400e+05   4.2521600e+05   4.2679500e+05   4.2016600e+05   4.1041300e+05   4.1477900e+05   0.0000000e+00   4.3582900e+05   4.4121600e+05   4.5345600e+05   4.3416700e+05   4.1856700e+05   4.3114000e+05   4.1991300e+05   4.1100800e+05   4.1755600e+05   4.0736100e+05   4.1412800e+05   3.8755900e+05   4.0655400e+05   4.2141900e+05   4.1381700e+05   4.2164000e+05   4.1048200e+05   4.3816400e+05   4.3596100e+05   4.2142600e+05   4.2989100e+05   4.4097900e+05   4.3090200e+05   4.4866500e+05   4.2402500e+05   4.0421900e+05   3.9577500e+05   4.1176800e+05   4.0345100e+05   4.1559100e+05   3.8389200e+05   4.1223100e+05   3.9915500e+05
   3.7607900e+05   3.8957700e+05   4.0650200e+05   3.9902800e+05   3.7636200e+05   3.4858600e+05   3.6703500e+05   3.7203000e+05   3.8620600e+05   4.0071700e+05   3.9608300e+05   3.8492200e+05   3.6814800e+05   3.8790500e+05   3.9890700e+05   4.0741500e+05   3.9602900e+05   4.2025800e+05   4.2663000e+05   4.0359400e+05   3.8590600e+05   3.9093600e+05   4.2444100e+05   4.1925900e+05   3.9813100e+05   4.3069800e+05   4.1405600e+05   4.2020400e+05   4.1134600e+05   3.6940400e+05   3.7102400e+05   3.8228200e+05   3.8070600e+05   4.0715900e+05   4.1239700e+05   3.9363200e+05   3.8811500e+05   3.7938100e+05   3.9187800e+05   4.0142500e+05   4.1561300e+05   4.2003300e+05   3.8812900e+05   4.0495100e+05   3.9840800e+05   3.8801000e+05   3.8621500e+05   4.0542200e+05   4.0305800e+05   4.3202000e+05   4.3075900e+05   3.9030600e+05   4.0045500e+05   4.2481900e+05   4.0636600e+05   4.1044300e+05   3.8705200e+05   0.0000000e+00   3.5925500e+05   4.1503000e+05   4.1828000e+05   4.2346900e+05   4.1075000e+05   4.0329900e+05   4.1069700e+05   3.9506300e+05   4.2749600e+05   4.2260300e+05   4.2714500e+05   3.9888400e+05   3.8070700e+05   3.8094100e+05   3.8215700e+05   3.9391500e+05   3.8697500e+05   4.0557800e+05   3.9977600e+05   3.8247600e+05   3.9471600e+05   3.4223500e+05   3.6249700e+05   3.7729000e+05   3.4795300e+05   3.5798500e+05   3.4293600e+05   3.7101800e+05   3.7901300e+05   4.1201500e+05   3.9030100e+05   3.9379500e+05
   3.1746000e+05   3.4697600e+05   3.4486800e+05   3.4435200e+05   3.6375800e+05   3.4752200e+05   3.2777100e+05   3.0466100e+05   3.1383500e+05   3.2168800e+05   3.1233600e+05   3.1703200e+05   3.1885000e+05   3.5119800e+05   3.5108500e+05   3.6319400e+05   3.5121000e+05   3.2643500e+05   3.4265100e+05   3.4075700e+05   3.1217200e+05   3.1835000e+05   3.3907000e+05   3.4214800e+05   3.4367500e+05   3.3982900e+05   3.5782400e+05   3.5321600e+05   3.2700000e+05   3.3181400e+05   3.2724100e+05   3.2891400e+05   3.2176800e+05   3.2573800e+05   3.2352000e+05   3.7603000e+05   3.5951000e+05   3.2087000e+05   3.2439200e+05   3.2078800e+05   3.1799200e+05   3.2602900e+05   3.3607800e+05   3.2569100e+05   3.3739100e+05   3.5299800e+05   3.4584800e+05   3.4214000e+05   3.3381400e+05   3.3578900e+05   3.3655400e+05   3.4371800e+05   3.3584800e+05   3.0761500e+05   3.4320600e+05   3.4690400e+05   3.1779700e+05   3.0480500e+05   0.0000000e+00   3.3863500e+05   3.2492900e+05   3.3245900e+05   3.6005600e+05   3.4316200e+05   3.2882000e+05   3.0976500e+05   3.2252700e+05   2.9215400e+05   3.1399200e+05   3.3335100e+05   3.4769400e+05   3.3578300e+05   3.4327900e+05   3.3166800e+05   3.2744600e+05   2.9634800e+05   3.1883700e+05   3.1355600e+05   3.1351800e+05   3.3754500e+05   3.4420400e+05   3.4891600e+05   3.5383600e+05   3.4078200e+05   3.4025600e+05   3.3334100e+05   3.2063700e+05   3.0823100e+05   3.2021500e+05   3.1437700e+05
   2.8041500e+05   2.9640900e+05   2.8988800e+05   2.8669100e+05   3.0582800e+05   2.7356100e+05   2.7246300e+05   2.6841900e+05   2.8495500e+05   2.7946500e+05   2.9700200e+05   3.0224800e+05   3.0227600e+05   2.7045000e+05   2.8649100e+05   2.8346300e+05   2.9818100e+05   2.9433100e+05   3.2211100e+05   2.9992900e+05   2.8357400e+05   2.7856300e+05   2.7302100e+05   2.6214300e+05   2.8458200e+05   2.7556800e+05   2.7995900e+05   2.7186800e+05   2.9781000e+05   2.8146000e+05   2.9494100e+05   2.8640600e+05   2.7005300e+05   2.5685500e+05   2.4601000e+05   2.4482700e+05   2.7687700e+05   3.0621400e+05   3.0638800e+05   2.9250300e+05   2.7424600e+05   2.5242300e+05   2.5736300e+05   2.6026800e+05   2.9012800e+05   2.8608600e+05   3.0290800e+05   2.7076400e+05   2.6732000e+05   2.7080100e+05   2.7308400e+05   2.6432500e+05   2.7274600e+05   2.7866900e+05   2.8288000e+05   2.7725100e+05   2.6713400e+05   2.6412200e+05   2.6187200e+05   0.0000000e+00   2.8559800e+05   2.6752500e+05   2.6124900e+05   2.8820900e+05   2.6966300e+05   2.7271900e+05   2.4188800e+05   2.5631200e+05   2.7745900e+05   2.7363700e+05   2.7315800e+05   2.7457300e+05   2.5835300e+05   2.6815500e+05   2.5909600e+05   2.5980100e+05   2.8019100e+05   2.7113300e+05   2.4363900e+05   2.4455100e+05   2.6449700e+05   2.5402000e+05   2.6638400e+05   2.8854200e+05   2.7212300e+05   2.5813900e+05   2.6770600e+05   2.7790300e+05   2.8107300e+05   2.9103900e+05
   2.6324800e+05   2.7798200e+05   2.8649600e+05   2.8162000e+05   2.7314700e+05   2.8495700e+05   2.7245600e+05   2.7159300e+05   2.7259100e+05   2.9965400e+05   2.9247600e+05   2.7198800e+05   2.9548300e+05   2.9306600e+05   3.0005500e+05   2.8606400e+05   2.6311100e+05   2.6949100e+05   2.8832300e+05   2.9272900e+05   3.0293300e+05   2.9559700e+05   2.8460300e+05   2.5597800e+05   2.7123600e+05   2.7419900e+05   3.0135800e+05   3.0175500e+05   2.8988500e+05   2.8928400e+05   2.6758000e+05   2.7792000e+05   2.9639500e+05   2.9287600e+05   2.7614600e+05   2.8736400e+05   3.0740400e+05   2.9350200e+05   2.9423800e+05   3.1626000e+05   2.8995800e+05   2.7842300e+05   2.8726800e+05   3.0812300e+05   3.0800600e+05   3.1136900e+05   2.9108900e+05   2.8079400e+05   2.8258400e+05   3.1925000e+05   3.3134500e+05   3.3824900e+05   3.4052100e+05   2.8817500e+05   2.8251600e+05   2.9520300e+05   3.0441400e+05   3.0928800e+05   2.9186800e+05   2.9991100e+05   0.0000000e+00   2.8076800e+05   2.9742100e+05   3.1539000e+05   2.9299100e+05   2.8630400e+05   2.8834000e+05   2.8934100e+05   2.7874400e+05   2.8916200e+05   2.7860800e+05   2.8867100e+05   2.9414600e+05   2.6889600e+05   2.7841000e+05   2.7373900e+05   2.5281300e+05   2.7063100e+05   2.7947000e+05   2.8781500e+05   2.9499300e+05   2.7294400e+05   2.7381000e+05   2.4454600e+05   2.4278900e+05   2.3957900e+05   2.3911600e+05   2.6388900e+05   2.7798100e+05   2.6464900e+05
   1.9945400e+05   2.0882000e+05   2.1412400e+05   2.1580000e+05   2.3246000e+05   2.2803600e+05   2.2649200e+05   2.0260000e+05   2.0697300e+05   2.1427800e+05   2.1692400e+05   2.2669100e+05   2.3823700e+05   2.1602400e+05   2.0969200e+05   1.9952800e+05   2.0191500e+05   1.9734200e+05   2.1228200e+05   2.2191000e+05   2.2458200e+05   2.2301100e+05   1.9625200e+05   1.9298100e+05   1.9118900e+05   2.0219000e+05   2.0937800e+05   2.1275600e+05   2.1409600e+05   2.1752500e+05   2.0146100e+05   1.8011600e+05   1.8876300e+05   1.9706000e+05   2.1952900e+05   2.1102100e+05   2.0908700e+05   2.0917800e+05   2.1772300e+05   2.0915700e+05   1.8991000e+05   1.9690800e+05   2.0640900e+05   2.0629100e+05   2.0659100e+05   1.9266600e+05   1.8954700e+05   1.9692500e+05   2.0785500e+05   2.2051900e+05   2.1787400e+05   1.9707200e+05   1.9056100e+05   1.8529500e+05   1.8755200e+05   1.9233500e+05   1.8540900e+05   2.1142100e+05   2.1225500e+05   2.0014900e+05   1.8942900e+05   0.0000000e+00   2.0349800e+05   2.0707000e+05   1.9468200e+05   2.0676400e+05   2.1207300e+05   2.0073500e+05   1.9560800e+05   1.9834600e+05   2.1285500e+05   1.9487500e+05   2.0714700e+05   2.0163200e+05   2.0362000e+05   2.0790700e+05   2.0189200e+05   2.0091700e+05   2.1935000e+05   2.0789800e+05   2.2302400e+05   2.2082700e+05   2.1093700e+05   2.0296500e+05   2.3697000e+05   2.2186500e+05   2.2297300e+05   2.1107100e+05   2.0533700e+05   1.9863900e+05
   1.1655300e+05   1.1889200e+05   1.1211600e+05   1.2638300e+05   1.1561500e+05   1.2073200e+05   1.3482700e+05   1.3435800e+05   1.2795400e+05   1.2712700e+05   1.2942100e+05   1.3152900e+05   1.3721500e+05   1.1964200e+05   1.2321000e+05   1.1777200e+05   1.1009300e+05   1.1658900e+05   1.2546000e+05   1.2828900e+05   1.2257200e+05   1.1734700e+05   1.3227800e+05   1.2322500e+05   1.2498800e+05   1.2825200e+05   1.3489500e+05   1.2791800e+05   1.2752300e+05   1.2929800e+05   1.3190700e+05   1.2310500e+05   1.2697400e+05   1.3143300e+05   1.3089900e+05   1.4359200e+05   1.4226700e+05   1.4650000e+05   1.3376000e+05   1.3646900e+05   1.2164200e+05   1.3555800e+05   1.2679300e+05   1.3533600e+05   1.3607000e+05   1.3838200e+05   1.2878900e+05   1.2523000e+05   1.2311300e+05   1.3332500e+05   1.3796600e+05   1.5268300e+05   1.4140000e+05   1.3368400e+05   1.1792700e+05   1.2837400e+05   1.1881200e+05   1.2966100e+05   1.4895100e+05   1.4215600e+05   1.3963900e+05   1.2266300e+05   0.0000000e+00   1.2105500e+05   1.1559800e+05   1.2495600e+05   1.3416800e+05   1.3353100e+05   1.4048600e+05   1.3997200e+05   1.3341600e+05   1.2820900e+05   1.2545000e+05   1.2216800e+05   1.1653700e+05   1.1929600e+05   1.3951400e+05   1.3969900e+05   1.3838300e+05   1.2603000e+05   1.3506700e+05   1.2799300e+05   1.2446900e+05   1.1765500e+05   1.1348500e+05   1.1585200e+05   1.2439000e+05   1.2967100e+05   1.2254900e+05   1.2318900e+05
   1.8884100e+05   1.8530000e+05   1.9656900e+05   2.0078700e+05   1.8118400e+05   1.6320800e+05   1.4988000e+05   1.4087000e+05   1.8137600e+05   1.9587700e+05   1.8442700e+05   1.6992300e+05   1.6613400e+05   1.6509200e+05   1.7325100e+05   1.8154700e+05   1.6319300e+05   1.5710200e+05   1.5571800e+05   1.6438500e+05   1.5469000e+05   1.6921900e+05   1.6713900e+05   1.8485700e+05   1.9315500e+05   1.8730200e+05   1.6357400e+05   1.7845800e+05   1.7126200e+05   1.5702100e+05   1.8603700e+05   1.6994000e+05   1.6113800e+05   1.7858300e+05   1.8476900e+05   1.8391400e+05   1.8046000e+05   1.7271700e+05   1.9680200e+05   2.0362000e+05   1.8704100e+05   1.8583800e+05   1.9226000e+05   1.6715900e+05   1.8106600e+05   1.7625800e+05   1.7660200e+05   1.7344400e+05   1.8360400e+05   1.7053100e+05   1.8133500e+05   1.8743600e+05   1.6602500e+05   1.7475000e+05   1.8014000e+05   1.9151200e+05   1.8934400e+05   1.9103300e+05   1.5772200e+05   1.6392400e+05   1.6743000e+05   1.7391800e+05   1.8256200e+05   0.0000000e+00   1.4723600e+05   1.7091700e+05   1.8337400e+05   1.9636000e+05   1.9154100e+05   1.9272800e+05   1.6102700e+05   1.8140400e+05   1.7931900e+05   1.6172000e+05   1.6757400e+05   1.7259200e+05   1.5475400e+05   1.7789200e+05   1.7981000e+05   1.7711600e+05   1.8521000e+05   1.8645500e+05   1.8174800e+05   1.8752200e+05   1.5938300e+05   1.6325800e+05   1.6961900e+05   1.6472400e+05   1.8552500e+05   2.0236400e+05
   1.5304500e+05   1.5432100e+05   1.4899200e+05   1.5268500e+05   1.5072300e+05   1.4803400e+05   1.5375900e+05   1.5924900e+05   1.5621100e+05   1.5980500e+05   1.5673700e+05   1.5289500e+05   1.4822300e+05   1.5311600e+05   1.5393200e+05   1.4237500e+05   1.4018700e+05   1.4942900e+05   1.6498700e+05   1.5919800e+05   1.7707300e+05   1.5126100e+05   1.5403300e+05   1.5774200e+05   1.5385900e+05   1.4582600e+05   1.4322300e+05   1.4703000e+05   1.6194900e+05   1.7940200e+05   1.8038500e+05   1.7321800e+05   1.7918200e+05   1.6585400e+05   1.7968000e+05   1.6466400e+05   1.7181900e+05   1.5679800e+05   1.6715300e+05   1.8672000e+05   1.8320300e+05   1.7143200e+05   1.6635300e+05   1.6066700e+05   1.7810800e+05   1.6708200e+05   1.7147200e+05   1.7965700e+05   1.8049900e+05   1.9049800e+05   1.7926700e+05   1.6207900e+05   1.7912100e+05   1.7702400e+05   1.8042400e+05   1.7674500e+05   1.7038600e+05   1.7332500e+05   1.6928200e+05   1.6150100e+05   1.7663600e+05   1.7802500e+05   1.7598900e+05   1.7093100e+05   0.0000000e+00   1.6552700e+05   1.6066700e+05   1.5959700e+05   1.4723600e+05   1.5074300e+05   1.6900200e+05   1.6718200e+05   1.6678700e+05   1.7468400e+05   1.7504800e+05   1.5670900e+05   1.4898700e+05   1.3779500e+05   1.4272300e+05   1.6585100e+05   1.7695100e+05   1.5176000e+05   1.3964200e+05   1.4043100e+05   1.4939700e+05   1.4925100e+05   1.6542300e+05   1.5513600e+05   1.5900500e+05   1.6300400e+05
   2.1480000e+05   2.0758600e+05   2.2497900e+05   2.3790400e+05   2.3571900e+05   2.3339000e+05   2.4291500e+05   2.1368900e+05   2.2089500e+05   2.1812400e+05   2.2232800e+05   2.2419900e+05   2.2365400e+05   2.2229100e+05   2.1943900e+05   2.2663600e+05   2.3023900e+05   2.4390000e+05   2.5173900e+05   2.3867500e+05   2.4522600e+05   2.4118300e+05   2.2500300e+05   2.2120000e+05   2.2404300e+05   2.3683800e+05   2.4502800e+05   2.5153800e+05   2.4842300e+05   2.3389600e+05   2.2814300e+05   2.4323100e+05   2.4607400e+05   2.4747200e+05   2.4135100e+05   2.5692400e+05   2.3329900e+05   2.4453700e+05   2.6316200e+05   2.4926900e+05   2.5334900e+05   2.3549200e+05   2.3168800e+05   2.2050600e+05   2.2495000e+05   2.6330100e+05   2.5525700e+05   2.4324500e+05   2.4667700e+05   2.5427000e+05   2.3701600e+05   2.3827800e+05   2.3424900e+05   2.1696500e+05   2.2968900e+05   2.4610100e+05   2.6444200e+05   2.5393000e+05   2.5952800e+05   2.6725700e+05   2.5372800e+05   2.2543700e+05   2.3262100e+05   2.3175400e+05   2.4153100e+05   0.0000000e+00   2.5164000e+05   2.5167000e+05   2.5773900e+05   2.3019800e+05   2.1763100e+05   2.3070300e+05   2.4080100e+05   2.3964700e+05   2.4716600e+05   2.2993000e+05   2.1058600e+05   2.1445500e+05   2.1062200e+05   2.1420900e+05   2.1454200e+05   2.2503400e+05   2.2440700e+05   2.2415700e+05   2.2610600e+05   2.3293800e+05   2.3189200e+05   2.1519200e+05   2.1677400e+05   2.0888500e+05
   5.7202600e+05   5.8959100e+05   5.7473100e+05   5.9530000e+05   5.9957000e+05   5.7651500e+05   5.8544900e+05   5.6514000e+05   5.6853500e+05   5.5501100e+05   5.6202800e+05   5.5578900e+05   5.8247200e+05   5.5810400e+05   5.7651600e+05   5.9523000e+05   5.9688900e+05   5.8879700e+05   5.5239000e+05   5.9364500e+05   5.6130300e+05   5.5592600e+05   5.7414200e+05   5.8724700e+05   5.7626700e+05   6.0117800e+05   5.7599100e+05   5.8017500e+05   5.9408300e+05   5.6150300e+05   5.7598400e+05   5.6145900e+05   5.9230300e+05   5.9422300e+05   5.7344300e+05   5.8759600e+05   5.6141800e+05   5.4796400e+05   5.4282000e+05   5.4395800e+05   5.6392600e+05   5.8818700e+05   5.8924600e+05   5.5072100e+05   5.6077500e+05   5.6983100e+05   5.8613200e+05   5.4138900e+05   5.5513300e+05   5.3223400e+05   5.2438200e+05   5.6684200e+05   5.5401900e+05   5.5393100e+05   5.3154600e+05   5.5341300e+05   5.1810500e+05   5.3053400e+05   5.4560200e+05   5.7809900e+05   5.7745900e+05   5.1933800e+05   5.2576300e+05   5.5783300e+05   5.8280300e+05   5.3876900e+05   0.0000000e+00   5.5001600e+05   5.6264000e+05   5.3297500e+05   5.4833400e+05   5.3077400e+05   5.4218500e+05   5.7180100e+05   5.6331800e+05   5.7865200e+05   5.5275600e+05   5.5379300e+05   5.2682400e+05   5.5618200e+05   5.4038200e+05   5.7599300e+05   5.7433600e+05   5.7758200e+05   5.4653900e+05   5.5723600e+05   5.9155200e+05   5.6204500e+05   5.4835800e+05   5.4160500e+05
   6.4389400e+05   5.9155100e+05   6.0899800e+05   6.4149400e+05   6.0920100e+05   6.2008000e+05   6.1215900e+05   6.0111500e+05   6.3277800e+05   6.3203200e+05   6.6010500e+05   6.3859400e+05   6.0649900e+05   6.1174200e+05   5.9068100e+05   6.1315100e+05   6.1628800e+05   6.1789900e+05   6.1199700e+05   6.3057200e+05   6.2339700e+05   6.4348000e+05   6.5330200e+05   6.1744700e+05   6.1323700e+05   6.2785700e+05   5.9628700e+05   5.8007500e+05   5.7905700e+05   5.9922100e+05   6.3244500e+05   6.4364300e+05   6.2866900e+05   6.3096000e+05   6.4161300e+05   6.1323200e+05   5.8857800e+05   5.9344200e+05   6.1781900e+05   6.1443800e+05   6.2006200e+05   6.5246100e+05   6.2309700e+05   5.9174000e+05   6.0491600e+05   6.1118900e+05   6.1911300e+05   6.2658500e+05   5.9761000e+05   5.9444200e+05   6.1415400e+05   6.3167700e+05   6.2003700e+05   6.6248000e+05   6.3533900e+05   6.1712000e+05   6.0313000e+05   6.4808000e+05   6.6846300e+05   6.4486100e+05   6.5356400e+05   6.4056300e+05   6.5257900e+05   6.5805200e+05   6.2837300e+05   6.2896200e+05   6.3092800e+05   0.0000000e+00   6.1386400e+05   6.3672700e+05   6.4627500e+05   6.3845500e+05   6.5729900e+05   6.2571600e+05   6.0360400e+05   6.2074200e+05   6.1075700e+05   6.0773600e+05   6.3680500e+05   6.4741400e+05   6.3766600e+05   6.2312100e+05   6.2069400e+05   6.2855900e+05   6.0744600e+05   6.0765000e+05   6.1951300e+05   6.0360100e+05   6.2021000e+05   6.4333800e+05
   1.9933600e+05   1.9726400e+05   2.0308800e+05   1.9688700e+05   2.0989800e+05   2.0939600e+05   2.0926700e+05   1.9790500e+05   1.8584200e+05   1.8216900e+05   1.7824500e+05   1.8924700e+05   2.1607500e+05   2.1333300e+05   2.2249400e+05   2.2127900e+05   2.1788200e+05   2.2020900e+05   2.2219200e+05   1.9844300e+05   2.0229400e+05   2.1370800e+05   2.1320300e+05   2.1353900e+05   2.3417100e+05   2.2370000e+05   2.3705300e+05   2.2307200e+05   2.1863400e+05   2.0633900e+05   2.0970500e+05   2.0145900e+05   2.1404600e+05   2.3440200e+05   2.2518500e+05   2.2080200e+05   2.1017700e+05   2.0573300e+05   2.1382800e+05   2.3489000e+05   2.2971600e+05   2.1953300e+05   2.0951600e+05   2.0773000e+05   1.8158600e+05   1.8826300e+05   1.8095100e+05   1.8392500e+05   2.0192500e+05   2.0647200e+05   2.1902100e+05   1.9469400e+05   1.9729200e+05   1.9561500e+05   1.9372700e+05   1.9261400e+05   1.9238500e+05   1.9225100e+05   2.0833900e+05   1.9695900e+05   1.8190800e+05   1.8444200e+05   2.0004700e+05   2.1569400e+05   2.0606600e+05   2.1112800e+05   2.0314700e+05   1.7912100e+05   0.0000000e+00   1.8536100e+05   2.0968900e+05   1.9588200e+05   1.9105400e+05   1.8926800e+05   1.9324200e+05   1.8341200e+05   1.8300000e+05   1.8645100e+05   1.8484700e+05   1.9843500e+05   1.7568200e+05   1.8309100e+05   1.7747700e+05   1.7548900e+05   1.7740700e+05   1.7355600e+05   1.9718100e+05   1.8633000e+05   1.8948200e+05   1.9502600e+05
   1.1772200e+05   1.2053400e+05   1.2019000e+05   1.2137600e+05   1.2700700e+05   1.2360900e+05   1.1275700e+05   1.1866600e+05   1.2516300e+05   1.2624900e+05   1.3196000e+05   1.2490600e+05   1.1397400e+05   1.3059500e+05   1.2728800e+05   1.1074200e+05   1.1840400e+05   1.3202800e+05   1.4755300e+05   1.4294600e+05   1.2710600e+05   1.2707400e+05   1.3525600e+05   1.2039300e+05   1.5196600e+05   1.5814900e+05   1.3895800e+05   1.3007800e+05   1.1129600e+05   1.3004200e+05   1.5082700e+05   1.2867100e+05   1.2346000e+05   1.1244200e+05   1.2599100e+05   1.2172900e+05   1.3176200e+05   1.2293000e+05   1.2524700e+05   1.2944400e+05   1.3163500e+05   1.4345900e+05   1.3507200e+05   1.2921100e+05   1.2601100e+05   1.4913100e+05   1.2065100e+05   1.1955600e+05   1.2751700e+05   1.3198000e+05   1.3074800e+05   1.2974600e+05   1.1578700e+05   1.2379400e+05   1.1286300e+05   1.2586900e+05   1.2064300e+05   1.2142800e+05   1.3875100e+05   1.1846500e+05   1.0728400e+05   1.0776600e+05   1.1981400e+05   1.3244100e+05   1.3866200e+05   1.3489000e+05   1.1838700e+05   1.3619800e+05   1.3486900e+05   0.0000000e+00   1.3844700e+05   1.3896900e+05   1.3552200e+05   1.4625200e+05   1.3912200e+05   1.4152300e+05   1.3164000e+05   1.3477700e+05   1.3224100e+05   1.2638800e+05   1.5928300e+05   1.3410800e+05   1.2797200e+05   1.2044400e+05   1.2639300e+05   1.2345100e+05   1.1573300e+05   1.2388900e+05   1.1097200e+05   1.2068900e+05
   1.1159400e+05   1.2911400e+05   1.2308600e+05   1.2066500e+05   1.1975100e+05   1.3630400e+05   1.1442800e+05   1.1986400e+05   1.2389500e+05   1.2550800e+05   1.2778700e+05   1.2181800e+05   1.0155200e+05   1.1922800e+05   1.1791000e+05   1.2190700e+05   1.2920000e+05   1.1575500e+05   1.1573900e+05   1.3016500e+05   1.2508900e+05   1.2934600e+05   1.2065300e+05   1.2097800e+05   1.2149100e+05   1.2058000e+05   1.2886000e+05   1.1506500e+05   1.0310800e+05   1.2179000e+05   1.2613600e+05   1.2959100e+05   1.3267500e+05   1.2689700e+05   1.3029900e+05   1.1637400e+05   1.1806800e+05   1.3031600e+05   1.3709900e+05   1.3745000e+05   1.2341400e+05   1.1793100e+05   1.2615100e+05   1.2221200e+05   1.4015400e+05   1.2498800e+05   1.2876300e+05   1.1767800e+05   1.1925800e+05   1.1312000e+05   1.2433500e+05   1.2117200e+05   1.0699300e+05   1.1362100e+05   1.2017400e+05   1.1635000e+05   1.1605900e+05   1.2117000e+05   1.1643300e+05   1.1603400e+05   1.2932700e+05   1.1053800e+05   1.0798900e+05   1.0890200e+05   1.1030000e+05   1.1761300e+05   1.1107500e+05   1.0142000e+05   1.1772700e+05   1.0652900e+05   0.0000000e+00   1.1643400e+05   1.0983300e+05   1.2039800e+05   1.2752900e+05   1.2432900e+05   1.1850300e+05   1.0366700e+05   1.1543500e+05   1.1424600e+05   1.1148400e+05   1.1491100e+05   1.1502400e+05   1.2283800e+05   1.1604700e+05   1.0728000e+05   1.2116800e+05   1.2869500e+05   1.1674600e+05   1.1003700e+05
   1.4574100e+05   1.5060500e+05   1.2975300e+05   1.5459400e+05   1.4166400e+05   1.4132400e+05   1.2534200e+05   1.4798800e+05   1.4315400e+05   1.2876100e+05   1.4523400e+05   1.3565600e+05   1.5370300e+05   1.5123900e+05   1.4489500e+05   1.4366100e+05   1.4482700e+05   1.6174000e+05   1.5283400e+05   1.4919200e+05   1.3772600e+05   1.3767900e+05   1.4618500e+05   1.5586400e+05   1.6739200e+05   1.5200600e+05   1.3086500e+05   1.4365300e+05   1.6632300e+05   1.5892300e+05   1.3238700e+05   1.5303900e+05   1.2874400e+05   1.4849500e+05   1.2704400e+05   1.3798600e+05   1.5090000e+05   1.4641500e+05   1.4855400e+05   1.3356100e+05   1.4254400e+05   1.5059000e+05   1.4731300e+05   1.3681000e+05   1.3024900e+05   1.3981700e+05   1.3990700e+05   1.3906500e+05   1.3556800e+05   1.4475600e+05   1.3388700e+05   1.2948900e+05   1.3336400e+05   1.3246000e+05   1.3900400e+05   1.4641300e+05   1.3561900e+05   1.4921100e+05   1.4369800e+05   1.2515600e+05   1.2982900e+05   1.5991700e+05   1.5091300e+05   1.4144000e+05   1.3108100e+05   1.3397200e+05   1.3666800e+05   1.4330200e+05   1.3983800e+05   1.4084500e+05   1.3765100e+05   0.0000000e+00   1.3935800e+05   1.4760700e+05   1.3702800e+05   1.4318400e+05   1.3351200e+05   1.3090500e+05   1.4247200e+05   1.3680300e+05   1.4035400e+05   1.4214400e+05   1.1709300e+05   1.4156600e+05   1.4384100e+05   1.3358600e+05   1.4199000e+05   1.1656300e+05   1.2896000e+05   1.3484000e+05
   2.5096200e+05   2.2635000e+05   2.4325900e+05   2.1555600e+05   2.3902700e+05   2.4100700e+05   2.1774300e+05   2.1316900e+05   2.3709200e+05   2.2750300e+05   2.2049700e+05   2.4063800e+05   2.2760700e+05   2.1303800e+05   2.0560600e+05   2.1288500e+05   2.1209200e+05   2.2076600e+05   2.2965400e+05   2.1063100e+05   2.0277200e+05   2.2974300e+05   2.1360700e+05   2.1068600e+05   2.1948900e+05   2.2538100e+05   2.2754900e+05   2.3555200e+05   2.2080500e+05   2.2325800e+05   2.3443600e+05   2.5029700e+05   2.4054600e+05   2.2223300e+05   2.3129500e+05   2.2936600e+05   2.3474600e+05   2.3477700e+05   2.3174800e+05   2.5125400e+05   2.4100100e+05   2.5286100e+05   2.2319700e+05   2.0239300e+05   1.9518200e+05   2.2018700e+05   2.1930300e+05   2.3924000e+05   2.3732200e+05   2.1764000e+05   2.1244700e+05   2.2249300e+05   2.0730500e+05   2.1473100e+05   2.3209600e+05   2.2601500e+05   2.1044800e+05   2.2047400e+05   2.3523100e+05   2.1796800e+05   2.3790700e+05   2.2247600e+05   2.2437700e+05   2.2720700e+05   2.3413800e+05   2.3801500e+05   2.0657700e+05   2.0181600e+05   2.1262400e+05   2.2518200e+05   2.2560200e+05   2.0935900e+05   0.0000000e+00   2.3250700e+05   2.2018000e+05   2.1438200e+05   2.3604300e+05   2.3110700e+05   2.1975300e+05   2.0642100e+05   2.2718900e+05   2.2501200e+05   2.3215600e+05   2.3008400e+05   2.3189100e+05   2.3523200e+05   2.1130300e+05   1.9743800e+05   2.3093000e+05   2.5090900e+05
   2.0978300e+05   2.3251300e+05   2.2675900e+05   2.2709700e+05   2.2847600e+05   2.5120500e+05   2.2265800e+05   2.3770800e+05   2.3536800e+05   2.5224900e+05   2.1538800e+05   2.1945200e+05   2.1152200e+05   2.2539300e+05   2.2787500e+05   2.3458200e+05   2.2275200e+05   2.3196600e+05   2.3277500e+05   2.5115700e+05   2.3993500e+05   2.2350700e+05   2.1169400e+05   2.2349400e+05   2.2952900e+05   2.2601300e+05   2.3100900e+05   2.3399100e+05   2.1205900e+05   2.0071700e+05   2.2287900e+05   2.3007600e+05   2.4508600e+05   2.2099300e+05   2.3683300e+05   2.2884100e+05   1.9337900e+05   2.1256500e+05   2.2300500e+05   2.2696000e+05   2.1999900e+05   2.3508300e+05   2.4529800e+05   2.0004400e+05   2.0924300e+05   2.3172200e+05   2.4558300e+05   2.0106400e+05   1.9560600e+05   2.1244500e+05   2.0995300e+05   2.2196800e+05   2.3309100e+05   1.9637000e+05   2.1844800e+05   2.2151500e+05   2.2144500e+05   2.2341100e+05   1.9848400e+05   1.9748800e+05   2.0012700e+05   2.0713300e+05   2.2443100e+05   2.1789900e+05   2.1373300e+05   2.1294000e+05   2.0130000e+05   1.8767800e+05   1.9857000e+05   2.2659100e+05   2.2669000e+05   2.1922500e+05   2.2217000e+05   0.0000000e+00   2.2766800e+05   2.2765600e+05   2.3019100e+05   2.1964500e+05   2.1459700e+05   2.1235500e+05   2.1770800e+05   2.2224300e+05   2.3658900e+05   2.2216400e+05   2.1401600e+05   2.2152600e+05   2.2091900e+05   2.0704900e+05   2.4075800e+05   2.2610300e+05
   6.5747000e+04   4.8928000e+04   5.1959000e+04   5.1445000e+04   4.4245000e+04   4.7722000e+04   5.8379000e+04   4.8277000e+04   5.1107000e+04   4.7721000e+04   5.4434000e+04   4.8296000e+04   5.4310000e+04   5.9903000e+04   5.5956000e+04   4.3516000e+04   4.2723000e+04   3.9940000e+04   5.4360000e+04   5.3081000e+04   5.4566000e+04   5.2522000e+04   5.8145000e+04   5.9310000e+04   6.0071000e+04   6.4574000e+04   5.2656000e+04   5.3691000e+04   5.4158000e+04   5.9050000e+04   6.4106000e+04   5.6154000e+04   5.2856000e+04   4.5952000e+04   5.6171000e+04   6.1219000e+04   5.2202000e+04   5.6362000e+04   6.0343000e+04   6.0338000e+04   4.8659000e+04   5.3966000e+04   5.9135000e+04   6.0439000e+04   5.5401000e+04   5.3154000e+04   5.2716000e+04   5.7823000e+04   5.4693000e+04   6.5696000e+04   6.7185000e+04   5.4949000e+04   6.3197000e+04   5.9879000e+04   6.0629000e+04   5.8897000e+04   6.0410000e+04   6.3876000e+04   6.9688000e+04   6.3510000e+04   6.1105000e+04   5.5535000e+04   6.2281000e+04   5.3447000e+04   5.4365000e+04   6.4509000e+04   6.9981000e+04   6.3583000e+04   5.7305000e+04   6.4265000e+04   6.3058000e+04   6.3353000e+04   6.0105000e+04   5.7845000e+04   0.0000000e+00   4.5586000e+04   4.7106000e+04   5.4381000e+04   5.3472000e+04   5.0816000e+04   4.6317000e+04   5.3141000e+04   5.5262000e+04   5.0661000e+04   5.2989000e+04   4.3043000e+04   5.2124000e+04   4.8899000e+04   4.5578000e+04   4.8593000e+04
   6.9875000e+04   7.0708000e+04   6.9446000e+04   5.8017000e+04   5.9739000e+04   6.4680000e+04   6.4014000e+04   6.2467000e+04   7.3676000e+04   7.1379000e+04   7.7196000e+04   7.4252000e+04   7.8451000e+04   6.3703000e+04   6.2923000e+04   7.0491000e+04   7.1197000e+04   7.9570000e+04   5.8814000e+04   7.4096000e+04   7.0359000e+04   6.9878000e+04   6.6491000e+04   7.9646000e+04   6.6664000e+04   7.0215000e+04   7.3806000e+04   6.6608000e+04   6.5839000e+04   6.3407000e+04   6.4120000e+04   7.0976000e+04   7.7606000e+04   7.0486000e+04   6.0488000e+04   7.2177000e+04   7.2634000e+04   7.3904000e+04   7.3202000e+04   6.8783000e+04   9.2008000e+04   7.5669000e+04   6.7340000e+04   7.3234000e+04   7.6519000e+04   7.0005000e+04   6.1416000e+04   6.9121000e+04   6.9622000e+04   6.9070000e+04   5.0147000e+04   6.7108000e+04   6.4616000e+04   7.2739000e+04   6.5471000e+04   6.3758000e+04   7.1865000e+04   7.6813000e+04   7.5544000e+04   7.3737000e+04   7.9163000e+04   7.4050000e+04   6.9589000e+04   7.0404000e+04   7.2132000e+04   7.7545000e+04   7.1563000e+04   6.4312000e+04   5.9001000e+04   6.3380000e+04   6.4774000e+04   6.6010000e+04   7.6721000e+04   7.9750000e+04   6.6553000e+04   0.0000000e+00   7.8448000e+04   7.2676000e+04   7.1286000e+04   6.2193000e+04   6.2520000e+04   7.7403000e+04   6.7800000e+04   7.3315000e+04   8.1598000e+04   7.4220000e+04   7.3385000e+04   7.4976000e+04   6.7829000e+04   6.0271000e+04
   1.8520000e+05   1.8908900e+05   1.8219600e+05   1.9452700e+05   1.9611100e+05   1.9818200e+05   2.0137700e+05   1.8464800e+05   1.8218300e+05   1.8959300e+05   2.0136400e+05   2.0900100e+05   2.1506600e+05   1.9672500e+05   2.1017400e+05   2.1324000e+05   1.8583900e+05   1.8707200e+05   1.9558800e+05   1.9017200e+05   2.0253500e+05   1.9740600e+05   2.0508600e+05   2.1222500e+05   2.1194000e+05   2.1242900e+05   1.9392700e+05   1.8554900e+05   1.8533300e+05   1.8557000e+05   1.9345700e+05   1.7905600e+05   1.6626500e+05   1.8309700e+05   2.0173700e+05   2.1074100e+05   2.1650600e+05   2.1068700e+05   1.9367000e+05   1.8910300e+05   1.9045700e+05   1.7585000e+05   1.8730600e+05   1.9036600e+05   2.0279500e+05   1.9313000e+05   1.9332900e+05   1.8554800e+05   1.8789600e+05   2.0356800e+05   1.9650100e+05   1.9857400e+05   1.9383300e+05   1.9394500e+05   2.1797700e+05   2.0530600e+05   1.9479500e+05   2.0997600e+05   2.1224300e+05   2.0174800e+05   1.9999500e+05   1.9267600e+05   1.6880300e+05   1.8726600e+05   2.0978600e+05   1.9486200e+05   1.8634000e+05   1.9859700e+05   2.1945700e+05   2.0759900e+05   2.0432000e+05   2.0287600e+05   1.7722000e+05   1.6556200e+05   1.8760000e+05   1.9352400e+05   0.0000000e+00   1.9626700e+05   1.9145700e+05   1.9519400e+05   1.9957000e+05   1.9847900e+05   2.0084300e+05   1.8325000e+05   1.9996000e+05   2.0486400e+05   2.0670000e+05   2.0304600e+05   1.8981100e+05   1.8947800e+05
   1.6965000e+05   1.6430600e+05   1.4273600e+05   1.5299000e+05   1.5972000e+05   1.6329900e+05   1.6069700e+05   1.6431500e+05   1.5100500e+05   1.4533100e+05   1.5640500e+05   1.5036300e+05   1.4641300e+05   1.6243100e+05   1.6055300e+05   1.4399800e+05   1.3196200e+05   1.3793000e+05   1.4197300e+05   1.5291200e+05   1.5862500e+05   1.5307600e+05   1.5505400e+05   1.5763900e+05   1.4310700e+05   1.2925500e+05   1.2749000e+05   1.4739500e+05   1.6927900e+05   1.6152200e+05   1.5522700e+05   1.5790100e+05   1.3255400e+05   1.4480200e+05   1.3950000e+05   1.4990600e+05   1.5686700e+05   1.7234800e+05   1.7328000e+05   1.5937400e+05   1.5015400e+05   1.4292500e+05   1.5427500e+05   1.8184700e+05   1.4493200e+05   1.5477700e+05   1.6124700e+05   1.6524700e+05   1.5242000e+05   1.5772500e+05   1.5974700e+05   1.4868100e+05   1.3972000e+05   1.5428900e+05   1.5781000e+05   1.5408700e+05   1.6867600e+05   1.6061500e+05   1.4117900e+05   1.4832200e+05   1.4542300e+05   1.4355700e+05   1.5414300e+05   1.4349000e+05   1.3941000e+05   1.3380800e+05   1.3542700e+05   1.5229500e+05   1.4524800e+05   1.4146200e+05   1.5476500e+05   1.4698700e+05   1.4477400e+05   1.3260300e+05   1.3209800e+05   1.3438200e+05   1.3187800e+05   0.0000000e+00   1.4914300e+05   1.6006700e+05   1.5139100e+05   1.5224400e+05   1.5459400e+05   1.5002300e+05   1.5629100e+05   1.4641100e+05   1.4635800e+05   1.4921000e+05   1.6202100e+05   1.6282600e+05
   3.5476000e+04   3.9941000e+04   3.9963000e+04   3.5785000e+04   3.8585000e+04   3.9334000e+04   3.6749000e+04   4.0261000e+04   4.2417000e+04   3.6616000e+04   3.6468000e+04   4.2977000e+04   4.1112000e+04   3.2916000e+04   3.3612000e+04   3.3587000e+04   3.2765000e+04   2.8251000e+04   3.5874000e+04   3.4464000e+04   3.2694000e+04   2.9193000e+04   4.5282000e+04   3.5754000e+04   3.4335000e+04   3.1043000e+04   4.0877000e+04   3.6008000e+04   3.9762000e+04   2.9904000e+04   3.4585000e+04   3.5435000e+04   4.3941000e+04   3.9518000e+04   3.2949000e+04   3.3228000e+04   4.5292000e+04   4.3332000e+04   3.6210000e+04   2.4531000e+04   2.3181000e+04   2.9148000e+04   3.7019000e+04   4.1774000e+04   3.5334000e+04   3.2106000e+04   3.4703000e+04   4.0111000e+04   4.0962000e+04   3.7132000e+04   4.5718000e+04   4.7343000e+04   4.6950000e+04   4.3072000e+04   4.2575000e+04   4.8637000e+04   3.5023000e+04   3.9270000e+04   4.1857000e+04   4.6284000e+04   4.1737000e+04   4.1612000e+04   3.7423000e+04   3.5165000e+04   4.3398000e+04   4.3281000e+04   4.9429000e+04   4.4874000e+04   4.8028000e+04   4.2517000e+04   4.6531000e+04   4.0845000e+04   4.9388000e+04   4.4490000e+04   4.2951000e+04   4.2742000e+04   4.5579000e+04   4.4733000e+04   0.0000000e+00   4.4208000e+04   4.3950000e+04   5.1601000e+04   4.4871000e+04   4.1431000e+04   4.0724000e+04   4.0404000e+04   4.3810000e+04   4.0433000e+04   3.5993000e+04   3.7880000e+04
   4.1489000e+04   3.5797000e+04   2.9405000e+04   3.1101000e+04   3.1598000e+04   4.1681000e+04   3.3939000e+04   3.2443000e+04   3.0495000e+04   3.3001000e+04   3.2435000e+04   3.8942000e+04   3.1562000e+04   2.9502000e+04   2.9181000e+04   3.4115000e+04   3.4928000e+04   3.2500000e+04   2.9417000e+04   3.1817000e+04   3.5475000e+04   3.4491000e+04   3.9519000e+04   3.8629000e+04   3.8451000e+04   4.1183000e+04   3.5124000e+04   3.6056000e+04   2.8803000e+04   2.7931000e+04   4.1291000e+04   3.8781000e+04   3.5730000e+04   3.5942000e+04   3.8638000e+04   4.2554000e+04   2.9715000e+04   3.1242000e+04   3.8073000e+04   3.6972000e+04   3.6098000e+04   3.3300000e+04   3.2844000e+04   3.8535000e+04   3.3863000e+04   3.3053000e+04   3.1275000e+04   3.2757000e+04   3.8615000e+04   3.5714000e+04   3.2331000e+04   2.8962000e+04   3.5211000e+04   3.6363000e+04   3.5807000e+04   3.9757000e+04   3.8232000e+04   3.5624000e+04   3.7544000e+04   3.7794000e+04   3.4012000e+04   3.6248000e+04   3.6941000e+04   3.7039000e+04   3.8117000e+04   4.0037000e+04   2.8845000e+04   2.8082000e+04   3.5250000e+04   3.8779000e+04   4.2246000e+04   3.5604000e+04   2.8483000e+04   2.6514000e+04   3.9176000e+04   3.4948000e+04   3.5929000e+04   3.5344000e+04   3.3446000e+04   0.0000000e+00   3.1420000e+04   3.6713000e+04   3.2936000e+04   3.7259000e+04   3.1313000e+04   3.8659000e+04   3.8321000e+04   3.4935000e+04   4.1126000e+04   3.9540000e+04
   3.7549800e+05   3.9086300e+05   3.6666500e+05   3.7285900e+05   3.9411000e+05   4.1346600e+05   3.9411900e+05   3.9448500e+05   4.0764500e+05   3.8340100e+05   3.9770700e+05   3.7820800e+05   3.6734700e+05   3.8005300e+05   3.9938100e+05   3.9020800e+05   4.0110500e+05   3.9975200e+05   4.0994100e+05   4.3742900e+05   4.0519200e+05   4.0159800e+05   3.9698400e+05   3.8952200e+05   3.8747700e+05   3.9459800e+05   4.0124700e+05   3.9969700e+05   4.0830300e+05   3.8774000e+05   3.6762900e+05   3.7934100e+05   3.8221600e+05   4.0317200e+05   4.0742800e+05   4.0191200e+05   3.9807300e+05   3.9152300e+05   3.8470400e+05   3.7859400e+05   3.9459300e+05   3.7150700e+05   3.7360800e+05   3.8089700e+05   4.0654200e+05   4.1329100e+05   4.0745000e+05   4.0671200e+05   3.9230300e+05   4.0195100e+05   3.7247600e+05   3.9760400e+05   4.1769400e+05   4.2834500e+05   4.2580300e+05   4.1384000e+05   4.1135900e+05   3.9062400e+05   4.0907700e+05   4.1749900e+05   3.9087000e+05   4.0635900e+05   4.0791000e+05   4.2894200e+05   4.4030300e+05   4.2390300e+05   4.2761600e+05   4.2511300e+05   4.2673000e+05   4.2544600e+05   4.1815900e+05   4.1119400e+05   4.0275100e+05   4.2266400e+05   4.0408600e+05   4.1847300e+05   4.0646200e+05   4.0084800e+05   4.0993100e+05   4.1796700e+05   0.0000000e+00   4.0136300e+05   3.8988800e+05   3.9467200e+05   3.9615400e+05   4.0051600e+05   3.8386100e+05   3.6903400e+05   3.8374100e+05   3.9035300e+05
   3.7889800e+05   3.7976000e+05   3.8008100e+05   3.6851600e+05   3.8273100e+05   3.6398300e+05   3.9606500e+05   4.1618600e+05   4.1839200e+05   3.7813300e+05   3.7725500e+05   3.8294500e+05   3.8608200e+05   3.6292600e+05   3.7828000e+05   3.8684700e+05   3.9490400e+05   4.0004600e+05   3.7159500e+05   3.8360600e+05   3.9292900e+05   3.6883800e+05   3.7895700e+05   3.7530900e+05   3.9873100e+05   4.0298800e+05   3.7249100e+05   3.6630700e+05   3.7026200e+05   3.7460900e+05   3.7027600e+05   3.8509200e+05   3.6505200e+05   3.7557200e+05   4.1070100e+05   3.9707800e+05   3.9671800e+05   3.9557700e+05   3.7875200e+05   3.6156000e+05   3.6049900e+05   3.5072100e+05   3.8974300e+05   4.1097900e+05   3.9866400e+05   3.8039100e+05   4.0117600e+05   3.7115600e+05   3.8826500e+05   3.8413600e+05   4.0105500e+05   3.6083200e+05   3.8130000e+05   3.9968000e+05   3.9300000e+05   3.8749300e+05   3.9073700e+05   3.8531400e+05   3.8337500e+05   3.7827400e+05   3.8819000e+05   3.7797800e+05   4.0708800e+05   4.1962100e+05   4.0059700e+05   3.8349800e+05   3.9832100e+05   3.7490300e+05   3.7587700e+05   3.7846500e+05   3.9412800e+05   4.0548000e+05   3.8628700e+05   3.7840600e+05   3.6933500e+05   3.7846100e+05   3.8547600e+05   3.6668500e+05   3.7166000e+05   3.5397900e+05   3.7369800e+05   0.0000000e+00   3.6831900e+05   3.6149900e+05   3.9527600e+05   3.9186300e+05   3.8425900e+05   3.8309700e+05   3.8560700e+05   3.9301700e+05
   2.3693000e+05   2.2463900e+05   2.3040800e+05   2.4686300e+05   2.4400300e+05   2.6020000e+05   2.7122900e+05   2.4882900e+05   2.4264400e+05   2.3830400e+05   2.3370200e+05   2.5325800e+05   2.5643100e+05   2.6263200e+05   2.5621100e+05   2.4979600e+05   2.4197700e+05   2.3239800e+05   2.3382300e+05   2.3164300e+05   2.3064700e+05   2.4025000e+05   2.3937600e+05   2.5870200e+05   2.6809200e+05   2.6164700e+05   2.3950900e+05   2.3291600e+05   2.0942300e+05   2.2865700e+05   2.3939600e+05   2.1395200e+05   2.2118300e+05   2.4565800e+05   2.2054100e+05   2.3157500e+05   2.2942700e+05   2.2949300e+05   2.1670800e+05   2.3071200e+05   2.4069400e+05   2.5954000e+05   2.3801400e+05   2.2813300e+05   2.3588500e+05   2.2761900e+05   2.2721300e+05   2.2664400e+05   2.4172300e+05   2.4310600e+05   2.1892300e+05   2.2320900e+05   2.2758300e+05   2.3126100e+05   2.1481600e+05   2.3057800e+05   2.4922400e+05   2.5610000e+05   2.4895000e+05   2.3441400e+05   2.2132500e+05   2.1344300e+05   2.2473700e+05   2.4823200e+05   2.5771800e+05   2.4338000e+05   2.1636500e+05   2.2261100e+05   2.3112200e+05   2.4776000e+05   2.4205500e+05   2.3207200e+05   2.2106400e+05   2.3514600e+05   2.2726000e+05   2.2611000e+05   2.3416700e+05   2.4905000e+05   2.4660100e+05   2.4854200e+05   2.3585100e+05   2.4219400e+05   0.0000000e+00   2.3201700e+05   2.3177000e+05   2.4401700e+05   2.3360100e+05   2.4766000e+05   2.5256100e+05   2.4636200e+05
   2.0210700e+05   2.0502900e+05   1.9954100e+05   2.0067500e+05   1.8711100e+05   1.8859600e+05   2.1039200e+05   2.1286800e+05   1.8703800e+05   2.0092200e+05   1.8816400e+05   1.9893100e+05   1.9493700e+05   1.9666300e+05   1.9389100e+05   2.0405400e+05   1.9798300e+05   2.0880600e+05   1.9585100e+05   1.8303000e+05   1.6525400e+05   1.7142200e+05   2.0381900e+05   1.9950500e+05   2.0065500e+05   2.0822400e+05   1.7906800e+05   2.0792900e+05   1.9440000e+05   1.8771700e+05   1.7516600e+05   2.0493300e+05   2.1946300e+05   2.0764900e+05   2.1162600e+05   2.0336700e+05   1.9753300e+05   1.9807200e+05   2.1013300e+05   1.9662300e+05   1.9167800e+05   2.1641500e+05   1.9646900e+05   2.0184600e+05   1.9038200e+05   1.7818500e+05   1.7550200e+05   1.9742800e+05   1.9905500e+05   2.1069600e+05   2.0443100e+05   2.0290500e+05   1.7987300e+05   1.9797500e+05   2.0015800e+05   1.9732400e+05   1.9242800e+05   1.9982200e+05   1.9856300e+05   2.1097900e+05   2.0269500e+05   2.0395900e+05   1.8892200e+05   2.0147800e+05   1.9981000e+05   2.1120100e+05   1.9908200e+05   1.9965900e+05   1.8312300e+05   1.9476400e+05   1.8871900e+05   2.0768200e+05   2.0328800e+05   1.8256600e+05   1.8683900e+05   1.7747600e+05   1.9169900e+05   1.9455800e+05   1.7253700e+05   1.9267800e+05   1.9468400e+05   2.0796700e+05   1.9839600e+05   0.0000000e+00   1.8627200e+05   1.9906300e+05   1.9488800e+05   2.1437600e+05   2.0246900e+05   2.0762200e+05
   5.4430400e+05   5.1149800e+05   5.1307400e+05   5.2502700e+05   5.2458200e+05   5.3023800e+05   5.3327700e+05   5.4628300e+05   5.4922200e+05   5.2032400e+05   5.0825700e+05   5.0861100e+05   5.0040500e+05   5.0770600e+05   5.1377800e+05   5.0907900e+05   5.0906800e+05   5.0451900e+05   5.0597100e+05   5.1562800e+05   5.0612200e+05   4.8374400e+05   4.9245700e+05   5.1067900e+05   5.0411500e+05   5.1142900e+05   5.1218000e+05   5.0031000e+05   5.0423000e+05   5.0546600e+05   5.1602300e+05   5.2019100e+05   5.0836100e+05   5.0349900e+05   5.0735400e+05   5.0353600e+05   4.9924800e+05   5.0996900e+05   4.9616700e+05   4.8485900e+05   4.8192700e+05   4.9020500e+05   4.8950900e+05   5.0817900e+05   5.1442600e+05   5.0216800e+05   5.0101900e+05   4.9177200e+05   4.9706200e+05   5.1288300e+05   4.9643000e+05   4.8108400e+05   4.8507200e+05   4.8890300e+05   5.1651600e+05   4.9562700e+05   5.0719900e+05   5.0506100e+05   4.9359800e+05   5.0328900e+05   5.3142900e+05   5.0505700e+05   4.9952900e+05   5.2663200e+05   5.0556200e+05   5.3513800e+05   5.3914200e+05   5.1944500e+05   5.1101300e+05   4.9478000e+05   5.0217700e+05   5.2186800e+05   5.4198900e+05   5.3021400e+05   5.3193300e+05   5.2541400e+05   5.2106000e+05   5.1022800e+05   4.9995800e+05   4.8359400e+05   4.8541900e+05   4.8231600e+05   5.1055400e+05   5.1483200e+05   0.0000000e+00   5.1230400e+05   5.1287800e+05   5.2767700e+05   5.1224700e+05   5.3121100e+05
   5.1352700e+05   5.2829000e+05   5.1976200e+05   5.1334700e+05   5.2169800e+05   5.2389800e+05   5.3717800e+05   5.7670200e+05   5.3307000e+05   5.4168500e+05   5.4568300e+05   5.2760200e+05   5.0449700e+05   5.3228400e+05   5.2591600e+05   5.4361300e+05   5.4701500e+05   5.4648000e+05   5.2840400e+05   5.4842300e+05   5.6523300e+05   5.7268300e+05   5.5589300e+05   5.5521200e+05   5.6408100e+05   5.1879200e+05   5.1803300e+05   5.1934600e+05   5.3388300e+05   5.3765400e+05   5.5392400e+05   5.5485200e+05   5.3372100e+05   5.1691000e+05   5.2546500e+05   5.5162400e+05   5.0802300e+05   4.9758600e+05   5.0895100e+05   5.1542600e+05   5.1352100e+05   5.4188700e+05   5.3294900e+05   5.1951400e+05   5.4861400e+05   5.4883500e+05   5.2163300e+05   5.0263300e+05   5.0029500e+05   5.0429400e+05   5.1874600e+05   5.1250100e+05   5.1056700e+05   5.0475400e+05   5.2545300e+05   4.9824400e+05   5.2073100e+05   5.3355600e+05   5.1798400e+05   5.0505600e+05   5.2391800e+05   5.2444100e+05   5.5201300e+05   5.5305900e+05   5.4259100e+05   5.2414700e+05   5.2082300e+05   4.9795400e+05   4.9085800e+05   5.3191000e+05   5.2367700e+05   5.4280800e+05   5.4485300e+05   5.4293800e+05   5.4284300e+05   5.0094300e+05   5.2707600e+05   5.2089200e+05   5.4790400e+05   5.5396400e+05   5.2681800e+05   5.1008600e+05   5.0169100e+05   5.1683600e+05   5.2365200e+05   0.0000000e+00   5.2085600e+05   5.1883100e+05   5.4243400e+05   5.4887300e+05
   8.3013000e+04   8.3233000e+04   8.5382000e+04   9.1938000e+04   9.1299000e+04   8.9635000e+04   9.1486000e+04   8.9325000e+04   8.5802000e+04   9.5066000e+04   1.0272700e+05   1.0190600e+05   1.0436900e+05   1.0032000e+05   9.0806000e+04   9.2279000e+04   1.0693400e+05   1.0396100e+05   1.0935400e+05   1.1014900e+05   9.9210000e+04   1.1045200e+05   1.0140000e+05   1.0168700e+05   1.0243300e+05   1.2058300e+05   1.2770200e+05   1.1967800e+05   1.1935900e+05   1.1151300e+05   1.1279700e+05   1.2257100e+05   1.0872800e+05   1.0931900e+05   1.1419100e+05   1.0997900e+05   1.1882500e+05   1.2588700e+05   1.1033300e+05   1.1595600e+05   1.1754100e+05   1.0949700e+05   1.0997700e+05   1.1427100e+05   1.2101200e+05   1.0644900e+05   1.0636600e+05   1.0561600e+05   9.2736000e+04   9.4137000e+04   1.0002900e+05   9.1727000e+04   1.0450000e+05   1.0043900e+05   1.1254600e+05   1.0738200e+05   1.0311900e+05   1.0134100e+05   1.0375100e+05   1.1482300e+05   1.1086600e+05   9.7191000e+04   1.0759400e+05   9.5581000e+04   9.4038000e+04   8.9736000e+04   9.3310000e+04   8.6720000e+04   8.8411000e+04   1.0503600e+05   9.3464000e+04   1.0989900e+05   1.1589100e+05   1.1235100e+05   9.8425000e+04   9.2057000e+04   8.2816000e+04   7.4441000e+04   8.7411000e+04   8.6788000e+04   9.1233000e+04   8.9636000e+04   9.6375000e+04   9.2244000e+04   9.0310000e+04   8.7425000e+04   0.0000000e+00   1.0306700e+05   1.0191400e+05   9.4378000e+04
   1.7216300e+05   1.6115600e+05   1.3086500e+05   1.4017600e+05   1.2988000e+05   1.5743800e+05   1.4572000e+05   1.3049600e+05   1.4852900e+05   1.4241200e+05   1.5650700e+05   1.5266700e+05   1.5700000e+05   1.6233900e+05   1.7384600e+05   1.6044700e+05   1.6450300e+05   1.7293800e+05   1.7984700e+05   1.6420000e+05   1.7125700e+05   1.5056100e+05   1.4423700e+05   1.5552100e+05   1.7014300e+05   1.4605200e+05   1.2576800e+05   1.3136100e+05   1.5797200e+05   1.5684000e+05   1.3986200e+05   1.4189600e+05   1.5064400e+05   1.5667000e+05   1.9173600e+05   1.6783200e+05   1.4925200e+05   1.4525400e+05   1.5274600e+05   1.6927800e+05   1.5431700e+05   1.6360200e+05   1.8100600e+05   1.4782300e+05   1.3768500e+05   1.5365100e+05   1.4047500e+05   1.5696900e+05   1.6882900e+05   1.6306300e+05   1.3990100e+05   1.4240100e+05   1.4379000e+05   1.8371500e+05   1.7949100e+05   1.5436000e+05   1.4787800e+05   1.7956900e+05   1.6660400e+05   1.6586700e+05   1.5770800e+05   1.3759100e+05   1.4612600e+05   1.6145500e+05   1.5670300e+05   1.8241900e+05   1.8124300e+05   1.7126800e+05   1.4296900e+05   1.5745200e+05   1.5246200e+05   1.4237900e+05   1.4138200e+05   1.4836100e+05   1.5270300e+05   1.5753200e+05   1.8436500e+05   1.7969600e+05   1.5783200e+05   1.4000600e+05   1.5354400e+05   1.3873300e+05   1.4557100e+05   1.5337100e+05   1.5393300e+05   1.6023100e+05   1.5586400e+05   0.0000000e+00   1.4063100e+05   1.5719400e+05
   3.9328800e+05   3.8157400e+05   3.8270100e+05   4.1930100e+05   4.2329300e+05   4.1158200e+05   4.0084700e+05   3.9332900e+05   4.2840700e+05   4.2893300e+05   4.2438000e+05   4.1800700e+05   4.1629800e+05   4.0986500e+05   4.1530900e+05   4.2409000e+05   4.2950800e+05   4.2823700e+05   4.1514800e+05   4.0538600e+05   4.1502400e+05   4.0996700e+05   4.3564200e+05   4.2949000e+05   4.3057300e+05   4.1000600e+05   4.1634200e+05   4.2131000e+05   4.1727300e+05   4.5359400e+05   4.3774200e+05   4.2804200e+05   4.0800300e+05   4.1052700e+05   4.4236300e+05   4.2501500e+05   4.2930100e+05   4.1204600e+05   4.1818400e+05   4.5484900e+05   4.4299200e+05   4.4227000e+05   4.2962400e+05   4.3024900e+05   4.1815900e+05   4.0350700e+05   4.1517600e+05   4.3056200e+05   4.2704400e+05   4.0075700e+05   4.1690100e+05   4.2115200e+05   4.1560700e+05   4.3357800e+05   4.1251900e+05   4.1891300e+05   3.9058300e+05   4.0149000e+05   3.9828500e+05   4.1187300e+05   4.1689200e+05   3.9305700e+05   4.1596000e+05   4.2993600e+05   4.2258200e+05   4.2634800e+05   4.1889000e+05   4.0765800e+05   3.8302800e+05   4.2933100e+05   4.1379200e+05   4.0636400e+05   4.1009100e+05   4.0172900e+05   4.2931900e+05   4.5121500e+05   4.4112900e+05   4.5323400e+05   4.1799700e+05   3.9266900e+05   3.8062400e+05   4.2597500e+05   4.3535000e+05   4.1554400e+05   3.9659400e+05   3.9744700e+05   4.1141700e+05   4.3364700e+05   0.0000000e+00   4.2473500e+05
   4.1563000e+05   4.2503000e+05   4.2521800e+05   4.3687700e+05   4.3810900e+05   4.1775600e+05   4.2053600e+05   4.3006100e+05   4.6640400e+05   4.6185300e+05   4.3902600e+05   4.3490800e+05   4.3799600e+05   4.2032100e+05   4.3540900e+05   4.4425400e+05   4.6140600e+05   4.2888600e+05   4.2775600e+05   4.4815100e+05   4.3329100e+05   4.5762400e+05   4.5738100e+05   4.3370100e+05   4.3100100e+05   4.3657100e+05   4.4774700e+05   4.3524300e+05   4.4657100e+05   4.5018200e+05   4.5033500e+05   4.1672600e+05   4.3520800e+05   4.3125500e+05   4.5785600e+05   4.1570400e+05   3.9589100e+05   4.2998000e+05   4.1816800e+05   4.4842200e+05   4.5161000e+05   4.2046300e+05   4.1988300e+05   4.2345000e+05   4.4281900e+05   4.5066800e+05   4.4470700e+05   4.3388600e+05   4.2282200e+05   4.0792200e+05   4.2145600e+05   4.1368800e+05   4.2859900e+05   4.1550300e+05   4.3701600e+05   4.3185500e+05   4.3173600e+05   4.1032100e+05   4.1605400e+05   4.1399600e+05   4.1501800e+05   4.2216000e+05   4.4913800e+05   4.5234600e+05   4.4458600e+05   4.3881200e+05   4.1662200e+05   4.1527700e+05   4.2506200e+05   4.4204100e+05   4.3566200e+05   4.1312100e+05   4.1774600e+05   4.3071800e+05   4.2623500e+05   4.5407100e+05   4.4783100e+05   4.1512700e+05   4.0685600e+05   4.1899500e+05   4.2783700e+05   4.4179900e+05   4.3033900e+05   4.1649600e+05   4.1597300e+05   4.0716300e+05   4.4579300e+05   4.6425900e+05   4.4829700e+05   0.0000000e+00
