# Supplementary material for: Autistic traits and individual brain differences: functional network efficiency reflects attentional and social impairments, structural nodal efficiencies index systemising and theory-of-mind skills
Source: Mol Autism. 2021 Jan 21;12:3. doi: 10.1186/s13229-020-00377-8 (PMC7818759; doi:10.1186/s13229-020-00377-8)
Supplement: Supplementary file 9 — Additional file 9. Brain-behaviour correlations. README file detailing data curation; AAL-90 region masks in NIfTI format; spreadseehts of Spearman correlations; code and data for the correlational analysis. [file 13229_2020_377_MOESM9_ESM.zip › Paul_Arora_et_al_data/Physiological/BBC/analysis/Diffusion_Analaysis/adj_matrixes/NOS_weighted/asymmetric/connection_matrix_asym_aHU0427.txt]

   0.0000000e+00   4.5376800e+05   4.7462900e+05   4.3833100e+05   4.3508400e+05   4.5894400e+05   4.5595600e+05   4.8022700e+05   4.4977600e+05   4.4078400e+05   4.3043600e+05   4.6645400e+05   4.5706100e+05   4.6124800e+05   4.4128100e+05   4.3549400e+05   4.4590100e+05   4.4589200e+05   4.5344800e+05   4.3637300e+05   4.5015000e+05   4.5256800e+05   4.6955100e+05   4.9138800e+05   4.8620100e+05   4.6452500e+05   4.9440100e+05   4.8785000e+05   4.6902900e+05   4.8120900e+05   4.8035900e+05   4.6201400e+05   4.6262600e+05   4.3628700e+05   4.4888600e+05   4.5459200e+05   4.4576600e+05   4.0785900e+05   4.7198300e+05   4.6324700e+05   4.8003700e+05   5.0729300e+05   4.8420900e+05   4.7128400e+05   4.5295200e+05   4.2549100e+05   4.2406000e+05   4.4943400e+05   4.7262900e+05   4.6990700e+05   4.4222600e+05   4.3462100e+05   4.5099800e+05   4.5264200e+05   4.4197900e+05   4.1567300e+05   4.3766800e+05   4.2438100e+05   4.6196300e+05   4.2491300e+05   4.4916600e+05   4.6062900e+05   4.3125200e+05   4.4860100e+05   4.1913600e+05   4.5157300e+05   4.4919600e+05   4.3971700e+05   4.4256800e+05   4.3501900e+05   4.3691100e+05   4.5866500e+05   4.6208800e+05   4.6468000e+05   4.4961500e+05   4.3035800e+05   4.3473700e+05   4.4017900e+05   4.6276600e+05   4.7749700e+05   4.6323800e+05   4.4342400e+05   4.3776000e+05   4.8073700e+05   4.8119900e+05   4.6053500e+05   4.8709500e+05   4.6393600e+05   4.9443500e+05   4.6452800e+05
   5.0713200e+05   0.0000000e+00   4.5707700e+05   4.9491600e+05   5.1564700e+05   4.8881000e+05   4.8022400e+05   4.6830000e+05   4.8020100e+05   4.9498800e+05   5.1898900e+05   5.3289700e+05   5.3372300e+05   5.3656700e+05   5.3750100e+05   5.2645600e+05   5.1663800e+05   5.1088300e+05   4.9033300e+05   4.9074400e+05   5.0092900e+05   5.0983500e+05   5.1410200e+05   5.3655500e+05   5.3262000e+05   5.2904100e+05   5.3242400e+05   5.6331300e+05   5.5975100e+05   5.4644300e+05   5.2834400e+05   5.3998000e+05   5.3460800e+05   5.2939800e+05   5.1584800e+05   4.9446100e+05   5.1531300e+05   5.0942900e+05   5.1625800e+05   5.4389800e+05   5.4453200e+05   5.3176500e+05   5.4487300e+05   5.3834600e+05   5.4472700e+05   5.3624400e+05   5.6437900e+05   5.5134100e+05   5.6724900e+05   5.3308100e+05   5.3137000e+05   5.0688600e+05   5.1473200e+05   5.2934600e+05   5.3437600e+05   5.3085000e+05   5.4381100e+05   5.1104200e+05   5.1573900e+05   5.1048200e+05   5.0598200e+05   4.8262500e+05   5.1473400e+05   5.1371300e+05   5.3264600e+05   5.0701000e+05   4.9178100e+05   5.0537300e+05   5.0568700e+05   5.0999100e+05   5.1446900e+05   5.1850600e+05   5.1310500e+05   5.3915300e+05   5.0763300e+05   4.9073400e+05   5.0857300e+05   4.9405700e+05   4.9215600e+05   4.9340500e+05   4.6659300e+05   4.9197600e+05   4.8973200e+05   5.0839400e+05   4.8857100e+05   4.8249600e+05   5.3561800e+05   5.4374000e+05   5.2857300e+05   5.1829100e+05
   4.8899100e+05   4.8144200e+05   0.0000000e+00   4.7371800e+05   4.7843500e+05   4.8550000e+05   4.8836900e+05   4.6187200e+05   5.0881400e+05   5.0355000e+05   4.8958300e+05   5.0798400e+05   4.9509100e+05   4.5731300e+05   4.9473800e+05   5.3135400e+05   5.3712900e+05   4.7835300e+05   4.7413300e+05   4.7762100e+05   5.0357700e+05   5.0735900e+05   4.7782200e+05   5.1711300e+05   5.0846200e+05   5.0601100e+05   5.2061300e+05   4.7911700e+05   4.9355200e+05   4.8162400e+05   4.8317100e+05   5.1481400e+05   5.1595700e+05   5.0548200e+05   4.8306400e+05   5.0905800e+05   5.0983100e+05   5.1066600e+05   4.8878500e+05   4.7474600e+05   4.7124200e+05   4.9150600e+05   5.1066500e+05   4.8378100e+05   4.6549400e+05   4.6222900e+05   4.9485400e+05   5.2864000e+05   5.1020800e+05   4.7778300e+05   4.7888300e+05   4.4468900e+05   4.7371900e+05   4.6975100e+05   4.6738600e+05   4.9724600e+05   4.9115400e+05   4.8722800e+05   4.9000000e+05   4.4279300e+05   4.7929000e+05   4.4839400e+05   4.6826700e+05   4.6214600e+05   4.8922300e+05   4.8189600e+05   4.7576400e+05   5.0370400e+05   4.7352900e+05   4.9394000e+05   5.0220100e+05   4.5740400e+05   4.5102500e+05   4.7274600e+05   4.7653300e+05   4.8746000e+05   5.1087100e+05   4.7564900e+05   4.9730200e+05   4.9346900e+05   4.8698000e+05   4.6139700e+05   4.6162800e+05   4.7251100e+05   5.0961400e+05   4.8059300e+05   4.7873000e+05   5.0678500e+05   5.2532600e+05   4.8638500e+05
   4.7542600e+05   4.8642900e+05   4.6465100e+05   0.0000000e+00   5.0514100e+05   4.7358700e+05   4.6365200e+05   4.7952500e+05   4.8618800e+05   4.6065100e+05   4.8772500e+05   4.6391400e+05   4.7802300e+05   4.7522700e+05   4.8706800e+05   4.4482500e+05   4.7062200e+05   4.6827100e+05   4.6686900e+05   4.5963700e+05   4.7468100e+05   4.5673100e+05   4.9790100e+05   4.7597800e+05   4.4325700e+05   4.7724700e+05   4.7251800e+05   4.6058200e+05   4.8821000e+05   4.5940200e+05   4.9042500e+05   4.8640900e+05   4.9345200e+05   4.8001600e+05   4.4701100e+05   4.3536700e+05   4.7694200e+05   5.0399400e+05   4.6253600e+05   4.5901400e+05   4.5186400e+05   4.4058500e+05   4.6544800e+05   4.8211600e+05   4.5086600e+05   4.7445700e+05   4.7615900e+05   4.6223900e+05   4.5769700e+05   4.4285400e+05   4.5492400e+05   4.5907900e+05   4.8714200e+05   4.6517400e+05   4.7669300e+05   4.6849800e+05   4.9791800e+05   4.8340600e+05   4.8635600e+05   5.1279600e+05   5.0093400e+05   4.8077200e+05   5.0066600e+05   4.9917600e+05   4.7489800e+05   4.8020000e+05   4.9131500e+05   4.8875700e+05   4.7608500e+05   4.6759600e+05   4.7239700e+05   4.8304800e+05   5.0985700e+05   4.9752300e+05   4.9644400e+05   4.6962200e+05   4.6316800e+05   4.8400000e+05   4.8074800e+05   4.8895900e+05   4.9068700e+05   4.9836600e+05   4.7025400e+05   4.7540600e+05   5.0061300e+05   5.1461500e+05   4.8819900e+05   4.9376100e+05   4.6810000e+05   4.8888200e+05
   1.5680400e+05   1.4683600e+05   1.3243700e+05   1.4244300e+05   0.0000000e+00   1.4701800e+05   1.5383500e+05   1.4537200e+05   1.4816800e+05   1.4518700e+05   1.5509700e+05   1.4671200e+05   1.4135300e+05   1.3977900e+05   1.5353900e+05   1.4337100e+05   1.3566800e+05   1.4414700e+05   1.2992600e+05   1.4561700e+05   1.4581700e+05   1.2368300e+05   1.2305800e+05   1.6929300e+05   1.6533700e+05   1.6012700e+05   1.4330000e+05   1.4498600e+05   1.6157600e+05   1.6279500e+05   1.6127000e+05   1.4403900e+05   1.3059300e+05   1.5340900e+05   1.7454900e+05   1.4183300e+05   1.5286300e+05   1.4434600e+05   1.7106400e+05   1.4221600e+05   1.6145600e+05   1.5510100e+05   1.6490500e+05   1.5287000e+05   1.5181800e+05   1.4223400e+05   1.6029600e+05   1.7500800e+05   1.5057000e+05   1.4964700e+05   1.3216200e+05   1.3888600e+05   1.5283500e+05   1.6464800e+05   1.5809600e+05   1.5288600e+05   1.4997600e+05   1.6600600e+05   1.6693500e+05   1.5151500e+05   1.5284500e+05   1.5990300e+05   1.6360000e+05   1.4840500e+05   1.5471500e+05   1.4775500e+05   1.4980000e+05   1.5649000e+05   1.5561800e+05   1.2842200e+05   1.5612900e+05   1.4768600e+05   1.5790600e+05   1.4908100e+05   1.7294000e+05   1.5741900e+05   1.4933300e+05   1.6135000e+05   1.4152800e+05   1.6673100e+05   1.7367800e+05   1.6120100e+05   1.4488300e+05   1.4701300e+05   1.5870700e+05   1.5554900e+05   1.5425600e+05   1.4592900e+05   1.3998300e+05   1.4996600e+05
   1.5367600e+05   1.3686200e+05   1.6122200e+05   1.6758500e+05   1.5741600e+05   0.0000000e+00   1.6152800e+05   1.7665900e+05   1.7239900e+05   1.6087500e+05   1.5546900e+05   1.4332200e+05   1.5284400e+05   1.6395600e+05   1.6223400e+05   1.3617600e+05   1.4894100e+05   1.5064900e+05   1.6215300e+05   1.4879700e+05   1.3792300e+05   1.5121300e+05   1.5606900e+05   1.4883900e+05   1.4168400e+05   1.2768500e+05   1.2272000e+05   1.4267000e+05   1.5515800e+05   1.5510000e+05   1.4893100e+05   1.3540300e+05   1.4539300e+05   1.5116800e+05   1.4995800e+05   1.3900200e+05   1.3833900e+05   1.4878000e+05   1.3368000e+05   1.3391900e+05   1.4810400e+05   1.4596800e+05   1.2367900e+05   1.3254800e+05   1.3132600e+05   1.4968200e+05   1.5056200e+05   1.4292400e+05   1.4269700e+05   1.4515300e+05   1.5529500e+05   1.3880600e+05   1.4584400e+05   1.6451500e+05   1.5617900e+05   1.5398600e+05   1.5491900e+05   1.6496600e+05   1.6347900e+05   1.5457300e+05   1.3744900e+05   1.3855100e+05   1.6486500e+05   1.6956500e+05   1.5807700e+05   1.4170900e+05   1.6223700e+05   1.7552500e+05   1.5406800e+05   1.3123700e+05   1.4433900e+05   1.5867100e+05   1.5688600e+05   1.5465800e+05   1.2496400e+05   1.2821700e+05   1.6026100e+05   1.6506600e+05   1.5717700e+05   1.6567500e+05   1.4765000e+05   1.4182900e+05   1.3049500e+05   1.4894600e+05   1.5198400e+05   1.5202300e+05   1.5450300e+05   1.5283100e+05   1.5909400e+05   1.7013800e+05
   5.3770300e+05   5.1982400e+05   5.2746500e+05   5.0748000e+05   5.0861900e+05   5.2063100e+05   0.0000000e+00   5.2068500e+05   5.2639400e+05   5.0250800e+05   5.1673700e+05   5.5603400e+05   5.3879700e+05   5.1735100e+05   5.3789100e+05   5.5625100e+05   5.6129100e+05   5.4335600e+05   5.2208500e+05   5.4193600e+05   5.3184400e+05   5.1877100e+05   5.4330100e+05   5.1979500e+05   5.2254300e+05   5.5386000e+05   5.3931300e+05   5.3816000e+05   5.3058000e+05   5.0638800e+05   5.0609500e+05   5.5092100e+05   5.6776300e+05   5.3742100e+05   5.2837700e+05   5.1171100e+05   5.3404200e+05   5.2880600e+05   5.0508900e+05   4.8409700e+05   5.2078900e+05   5.2486500e+05   5.2221200e+05   5.1111300e+05   5.1321000e+05   4.9663400e+05   5.1071200e+05   5.0999600e+05   5.3697000e+05   5.6835700e+05   5.4575700e+05   5.1170300e+05   5.0806400e+05   4.9818700e+05   5.0688400e+05   4.8530600e+05   5.2946700e+05   5.6273500e+05   5.5082300e+05   5.2921400e+05   4.8954000e+05   4.7682300e+05   5.2395400e+05   5.1947200e+05   5.1189900e+05   5.3885000e+05   5.2121900e+05   5.1694800e+05   5.2221400e+05   5.0086200e+05   5.2133800e+05   5.2025000e+05   5.3177500e+05   5.3252200e+05   5.7094400e+05   5.4710400e+05   5.1918000e+05   5.1011600e+05   4.9287800e+05   5.2809100e+05   5.2351500e+05   5.1388800e+05   5.0099200e+05   5.2226900e+05   5.1515000e+05   5.1661000e+05   5.3707100e+05   5.2193900e+05   5.1175400e+05   5.3763300e+05
   7.3661800e+05   7.1491000e+05   7.1017700e+05   7.0591100e+05   7.0005400e+05   7.1983300e+05   7.1205900e+05   0.0000000e+00   6.9934300e+05   7.3520300e+05   7.0963000e+05   7.1408000e+05   7.0292600e+05   7.1179100e+05   7.4421000e+05   7.2255900e+05   7.1497900e+05   7.1896600e+05   7.0737200e+05   6.9028800e+05   7.0420900e+05   6.8426800e+05   7.1906800e+05   7.4498700e+05   7.1188700e+05   7.2123900e+05   7.1181100e+05   7.0778600e+05   7.1212600e+05   7.0425200e+05   6.7227200e+05   7.0140400e+05   6.9551600e+05   7.2113000e+05   6.9479600e+05   7.1594300e+05   7.1854800e+05   7.4804500e+05   7.1959800e+05   7.1588500e+05   6.9258300e+05   7.1676700e+05   7.3014200e+05   7.3452100e+05   7.3276800e+05   7.1618500e+05   6.9454900e+05   6.8462100e+05   6.9957700e+05   7.3189500e+05   7.1614400e+05   7.3848400e+05   7.3223200e+05   7.4382000e+05   7.0741200e+05   7.1617700e+05   7.2191900e+05   7.2182700e+05   7.2890700e+05   7.0062000e+05   7.1418400e+05   7.3144600e+05   7.5612400e+05   7.4762400e+05   7.3890500e+05   7.2705600e+05   7.0531300e+05   7.3737500e+05   7.2063300e+05   7.2786500e+05   7.3550400e+05   7.4142400e+05   7.7358400e+05   7.3788600e+05   7.4658800e+05   7.5254900e+05   7.6227900e+05   7.3854000e+05   7.3849600e+05   7.0842600e+05   7.0044900e+05   7.2378900e+05   7.3882500e+05   7.3033500e+05   7.0728600e+05   6.9812100e+05   7.1682500e+05   7.3208000e+05   7.0555200e+05   7.0120300e+05
   1.4648600e+05   1.5107100e+05   1.5645300e+05   1.3759100e+05   1.6107200e+05   1.4382100e+05   1.5086500e+05   1.6754400e+05   0.0000000e+00   1.4895200e+05   1.5445700e+05   1.5053600e+05   1.3797600e+05   1.4737500e+05   1.5288300e+05   1.5335800e+05   1.6071800e+05   1.5285500e+05   1.5440800e+05   1.5553800e+05   1.5318700e+05   1.6065500e+05   1.5715700e+05   1.4702200e+05   1.4816600e+05   1.5051600e+05   1.4916600e+05   1.4421800e+05   1.4914800e+05   1.4559400e+05   1.4458000e+05   1.5134700e+05   1.4004200e+05   1.2740900e+05   1.3852900e+05   1.4396700e+05   1.3660600e+05   1.3467800e+05   1.2067600e+05   1.2424100e+05   1.3327700e+05   1.3860300e+05   1.3843100e+05   1.5320400e+05   1.5061000e+05   1.4414900e+05   1.3506100e+05   1.3142400e+05   1.3274200e+05   1.3229100e+05   1.2390500e+05   1.1380800e+05   1.1970400e+05   1.2042300e+05   1.3346200e+05   1.3150500e+05   1.1515700e+05   1.3430000e+05   1.3314300e+05   1.4152100e+05   1.3884100e+05   1.3711200e+05   1.4311400e+05   1.2755200e+05   1.3519700e+05   1.3532200e+05   1.3676400e+05   1.3472400e+05   1.2953400e+05   1.3065800e+05   1.3488700e+05   1.3468000e+05   1.3863700e+05   1.3871200e+05   1.3591600e+05   1.3989400e+05   1.4528200e+05   1.5354000e+05   1.5846800e+05   1.6019300e+05   1.4944500e+05   1.4815200e+05   1.5462800e+05   1.4630900e+05   1.4211600e+05   1.4741200e+05   1.4676500e+05   1.4701100e+05   1.4467900e+05   1.4339100e+05
   1.2676300e+05   1.4318700e+05   1.4452600e+05   1.6277200e+05   1.4346400e+05   1.4813700e+05   1.3909200e+05   1.3055100e+05   1.1779200e+05   0.0000000e+00   1.4045200e+05   1.2539300e+05   1.2471000e+05   1.1551100e+05   1.4174200e+05   1.4752900e+05   1.4675100e+05   1.5074700e+05   1.3945600e+05   1.4081400e+05   1.3604000e+05   1.2141900e+05   1.2632500e+05   1.3395500e+05   1.3987100e+05   1.5017700e+05   1.5587600e+05   1.5071300e+05   1.4013600e+05   1.3809100e+05   1.3798600e+05   1.5322300e+05   1.5849400e+05   1.4303300e+05   1.3828800e+05   1.3751900e+05   1.5241800e+05   1.5711900e+05   1.5880900e+05   1.5193800e+05   1.5869200e+05   1.4162900e+05   1.3183400e+05   1.4521200e+05   1.4408100e+05   1.5673800e+05   1.4031800e+05   1.4191100e+05   1.3340800e+05   1.4361200e+05   1.5368200e+05   1.6077400e+05   1.4759900e+05   1.3869200e+05   1.4466600e+05   1.4922500e+05   1.5103300e+05   1.5588800e+05   1.6779700e+05   1.6066200e+05   1.6814600e+05   1.4399000e+05   1.4257400e+05   1.4925900e+05   1.4604400e+05   1.5267300e+05   1.5653800e+05   1.5494200e+05   1.6329800e+05   1.5414700e+05   1.4196000e+05   1.5098100e+05   1.5570600e+05   1.5221400e+05   1.3879900e+05   1.3059500e+05   1.2770800e+05   1.4597900e+05   1.5101300e+05   1.4095000e+05   1.4851300e+05   1.4689800e+05   1.3143200e+05   1.3091200e+05   1.3970400e+05   1.4391300e+05   1.3723800e+05   1.3351600e+05   1.2908800e+05   1.3801300e+05
   1.1477700e+05   1.0707800e+05   1.0386500e+05   1.1217200e+05   1.1637300e+05   1.2098800e+05   1.1970000e+05   1.1411700e+05   1.0076400e+05   9.4415000e+04   0.0000000e+00   1.1731700e+05   1.1061400e+05   1.0770500e+05   1.0725000e+05   1.0688700e+05   1.0480200e+05   1.0917500e+05   1.1736000e+05   1.1150400e+05   9.6938000e+04   1.1348400e+05   1.1745000e+05   1.1252200e+05   1.2279100e+05   1.1736800e+05   1.1632700e+05   1.1820100e+05   1.2014800e+05   1.1295800e+05   1.1553100e+05   1.1345300e+05   1.0339600e+05   1.0660100e+05   1.1131900e+05   1.1874800e+05   1.1308400e+05   1.0570100e+05   1.0818300e+05   1.2055600e+05   1.2904700e+05   1.2796100e+05   1.2423400e+05   1.2767000e+05   1.1406400e+05   1.1530200e+05   1.1251400e+05   1.0435300e+05   1.1874500e+05   1.2564500e+05   1.1767000e+05   1.2344900e+05   1.0846300e+05   9.4355000e+04   8.6354000e+04   1.0255100e+05   9.5637000e+04   1.0577000e+05   1.1147100e+05   1.1139000e+05   1.1784600e+05   1.1967400e+05   1.0710400e+05   1.1685500e+05   1.2508500e+05   1.2126200e+05   1.0316400e+05   8.4806000e+04   9.3346000e+04   1.0857700e+05   1.2039300e+05   1.2166300e+05   1.3528300e+05   1.2248700e+05   1.1781200e+05   1.1112400e+05   1.0466300e+05   1.0564000e+05   1.2611000e+05   1.2108900e+05   1.1796800e+05   1.0986200e+05   1.1640400e+05   1.1564400e+05   1.2470400e+05   1.1475300e+05   1.2441300e+05   1.1905000e+05   1.1186800e+05   1.0805600e+05
   1.7892900e+05   1.6801900e+05   1.8315500e+05   1.7867200e+05   1.9403800e+05   1.8703400e+05   1.9524400e+05   1.8515800e+05   1.7439400e+05   1.7167800e+05   1.6806500e+05   0.0000000e+00   1.7613500e+05   1.6760200e+05   1.7518500e+05   1.7734400e+05   1.8081500e+05   1.8077300e+05   1.7175600e+05   1.6004500e+05   1.6573100e+05   1.7390900e+05   1.6782600e+05   1.7445700e+05   1.7079700e+05   1.7920400e+05   1.6809200e+05   1.6057500e+05   1.6800000e+05   1.6534100e+05   1.6394000e+05   1.6279500e+05   1.7129300e+05   1.7170500e+05   1.7738700e+05   1.6809000e+05   1.7053500e+05   1.6102600e+05   1.6380300e+05   1.7804800e+05   1.6105600e+05   1.6179500e+05   1.6593600e+05   1.5583000e+05   1.6961100e+05   1.7919000e+05   1.7290000e+05   1.6829900e+05   1.7025800e+05   1.7266800e+05   1.6636600e+05   1.6212500e+05   1.6985900e+05   1.7768800e+05   1.6929100e+05   1.7675700e+05   1.7419300e+05   1.7763600e+05   1.5840600e+05   1.6075500e+05   1.7463100e+05   1.6088700e+05   1.5784600e+05   1.7094500e+05   1.7251800e+05   1.7978800e+05   1.8224400e+05   1.7595800e+05   1.6497000e+05   1.6905700e+05   1.7015900e+05   1.7621000e+05   1.8558700e+05   1.6993900e+05   1.7588900e+05   1.6780700e+05   1.7124900e+05   1.6694700e+05   1.8084400e+05   1.7585500e+05   1.6206500e+05   1.6016200e+05   1.8739500e+05   1.8093000e+05   1.8683300e+05   1.8097000e+05   1.7990500e+05   1.6919000e+05   1.6158700e+05   1.7869100e+05
   3.0344000e+05   3.0089100e+05   3.1190600e+05   2.9807600e+05   2.9701800e+05   2.9950900e+05   2.8984400e+05   3.0333000e+05   3.0635400e+05   3.0306900e+05   3.1279500e+05   3.0754300e+05   0.0000000e+00   3.1467900e+05   2.9733200e+05   3.0166900e+05   2.9528700e+05   2.8665400e+05   3.1093800e+05   3.0658000e+05   3.1577700e+05   2.9648800e+05   3.0316500e+05   2.8741900e+05   3.0803200e+05   3.1005400e+05   2.9848600e+05   2.8731300e+05   3.1911200e+05   3.1260800e+05   2.9895200e+05   3.1295700e+05   3.2516900e+05   3.3322600e+05   3.2777300e+05   3.1206000e+05   3.0818100e+05   3.0692900e+05   3.1105000e+05   3.0686400e+05   3.0879800e+05   3.2563800e+05   3.3463000e+05   3.2440800e+05   3.1691800e+05   3.0921100e+05   3.1691700e+05   3.1873600e+05   3.1120400e+05   3.0896900e+05   3.1422100e+05   3.1863000e+05   3.2041800e+05   3.2641100e+05   3.1979500e+05   3.1406700e+05   3.1751100e+05   3.0207100e+05   3.0370200e+05   2.9730700e+05   3.0325100e+05   3.0234200e+05   2.9930600e+05   3.0109000e+05   3.0049800e+05   3.1222900e+05   3.3894000e+05   3.2437800e+05   3.3217000e+05   3.0763700e+05   3.1781000e+05   3.1490400e+05   3.3125300e+05   3.1641000e+05   2.9077600e+05   2.9602000e+05   3.0004900e+05   3.0444900e+05   3.1806000e+05   3.1680500e+05   3.1813100e+05   3.1170300e+05   2.9110800e+05   3.0432300e+05   2.8998900e+05   2.9837100e+05   3.1671800e+05   2.9842000e+05   2.8798900e+05   2.9898500e+05
   2.6004100e+05   2.4221000e+05   2.4670500e+05   2.5737300e+05   2.4616800e+05   2.5223900e+05   2.5896200e+05   2.4766600e+05   2.4400200e+05   2.7035100e+05   2.5929200e+05   2.4335300e+05   2.4952100e+05   0.0000000e+00   2.3867200e+05   2.5096500e+05   2.3130800e+05   2.3477200e+05   2.4825000e+05   2.6088200e+05   2.4722000e+05   2.4125100e+05   2.4210300e+05   2.4385600e+05   2.5097000e+05   2.5358300e+05   2.4138900e+05   2.5437100e+05   2.4392600e+05   2.3986600e+05   2.3565300e+05   2.4934600e+05   2.5805600e+05   2.5469700e+05   2.4355900e+05   2.3938200e+05   2.4741700e+05   2.6100700e+05   2.8305800e+05   2.4765600e+05   2.4247400e+05   2.3983200e+05   2.3060700e+05   2.4066200e+05   2.4710500e+05   2.4387700e+05   2.5935400e+05   2.5490300e+05   2.4427500e+05   2.4464700e+05   2.4554300e+05   2.6051500e+05   2.4707400e+05   2.6167000e+05   2.6989300e+05   2.4770800e+05   2.3897100e+05   2.3555800e+05   2.5027600e+05   2.5671000e+05   2.5781000e+05   2.5702100e+05   2.6451800e+05   2.5064000e+05   2.4261100e+05   2.5596100e+05   2.6580000e+05   2.5247800e+05   2.5202600e+05   2.5027200e+05   2.5674600e+05   2.4376900e+05   2.5201400e+05   2.5130200e+05   2.6129900e+05   2.6778700e+05   2.5736900e+05   2.3988200e+05   2.5722600e+05   2.5291100e+05   2.7031900e+05   2.5917400e+05   2.5013200e+05   2.5199500e+05   2.5662300e+05   2.4700700e+05   2.3761900e+05   2.4705700e+05   2.7040900e+05   2.6908100e+05
   2.8995600e+05   2.9234500e+05   2.8366700e+05   2.7833600e+05   2.8701800e+05   2.9899400e+05   3.0273900e+05   2.7703000e+05   2.9473000e+05   3.0668500e+05   2.8948500e+05   2.7943400e+05   3.0174900e+05   3.1749400e+05   0.0000000e+00   3.1526600e+05   3.0269900e+05   2.6920100e+05   2.5800300e+05   2.6045800e+05   2.8956200e+05   3.1333400e+05   2.9364700e+05   2.8483700e+05   3.0046600e+05   2.8160100e+05   3.0705100e+05   2.9806900e+05   3.0598100e+05   3.0466200e+05   2.8974000e+05   2.6115200e+05   2.5622900e+05   2.7155700e+05   2.7634400e+05   2.9727000e+05   2.8566800e+05   2.7632500e+05   2.7221600e+05   3.0300100e+05   3.0003300e+05   3.0186400e+05   2.9933500e+05   2.8670200e+05   2.9762000e+05   2.9836100e+05   2.8388400e+05   2.8932000e+05   2.8798200e+05   2.9189200e+05   2.8257300e+05   2.9888300e+05   3.0809200e+05   3.1673800e+05   3.1804700e+05   3.1827900e+05   3.1451700e+05   3.1158500e+05   3.0037000e+05   2.9448000e+05   2.8590600e+05   2.7157400e+05   2.7694100e+05   2.8391100e+05   2.9588200e+05   3.0309400e+05   3.1120900e+05   2.9217100e+05   2.7834600e+05   3.0511500e+05   3.1280000e+05   2.9855800e+05   3.0786600e+05   3.1313500e+05   2.9491900e+05   2.8848000e+05   2.9099100e+05   3.0234800e+05   2.9606000e+05   2.7752200e+05   2.7661100e+05   2.8438400e+05   2.9236300e+05   2.8958200e+05   2.8520600e+05   3.0159200e+05   3.0903400e+05   3.2822600e+05   3.3188200e+05   3.3708300e+05
   2.8443500e+05   2.8065600e+05   2.6637200e+05   2.8278200e+05   2.9203900e+05   2.6146700e+05   2.4097500e+05   2.4643800e+05   2.2425400e+05   2.3786100e+05   2.7021000e+05   2.6384900e+05   2.4361500e+05   2.4670500e+05   2.7447900e+05   0.0000000e+00   2.3389700e+05   2.5316300e+05   2.6246400e+05   2.6138300e+05   2.2384000e+05   2.2852000e+05   2.4678000e+05   2.5260500e+05   2.8114700e+05   2.6577900e+05   2.5174900e+05   2.6145000e+05   2.5790900e+05   2.5077000e+05   2.5913200e+05   2.4909900e+05   2.3341600e+05   2.4190800e+05   2.2761300e+05   2.5917600e+05   2.7724500e+05   2.7551900e+05   2.5244400e+05   2.4820700e+05   2.5881600e+05   2.3522400e+05   2.5197300e+05   2.5682400e+05   2.3970200e+05   2.6315300e+05   2.6128500e+05   2.6322700e+05   2.4679300e+05   2.5568000e+05   2.5113500e+05   2.4484400e+05   2.2494600e+05   2.4353600e+05   2.4903700e+05   2.5986900e+05   2.5026600e+05   2.5050500e+05   2.5224700e+05   2.4717500e+05   2.4772300e+05   2.5634100e+05   2.5158600e+05   2.6596900e+05   2.7073300e+05   2.7036400e+05   2.5688400e+05   2.2923400e+05   2.5625400e+05   2.5032900e+05   2.4224400e+05   2.6658200e+05   2.7004900e+05   2.5205100e+05   2.5063600e+05   2.5733700e+05   2.6861500e+05   2.4012600e+05   2.5705300e+05   2.5734800e+05   2.6102500e+05   2.7316100e+05   2.4815900e+05   2.5374700e+05   2.8209400e+05   2.5372700e+05   2.3806900e+05   2.4828300e+05   2.4249400e+05   2.8023100e+05
   1.4350500e+05   1.7449300e+05   1.4131500e+05   1.3105500e+05   1.4568700e+05   1.5208800e+05   1.4541600e+05   1.5108000e+05   1.3873700e+05   1.2866300e+05   1.2706900e+05   1.4265700e+05   1.4016900e+05   1.5139200e+05   1.3987200e+05   1.4453300e+05   0.0000000e+00   1.5155200e+05   1.4639700e+05   1.4478900e+05   1.5489500e+05   1.5525000e+05   1.4633300e+05   1.5404300e+05   1.5480700e+05   1.6038200e+05   1.7215700e+05   1.6915600e+05   1.5591500e+05   1.5564000e+05   1.3414500e+05   1.3501200e+05   1.3663000e+05   1.5994800e+05   1.4005600e+05   1.2118300e+05   1.2524600e+05   1.1966200e+05   1.2537700e+05   1.4022400e+05   1.4572100e+05   1.3356000e+05   1.3517700e+05   1.3900100e+05   1.4637000e+05   1.6337400e+05   1.5927200e+05   1.5130000e+05   1.5147900e+05   1.5691800e+05   1.5267100e+05   1.4623000e+05   1.4101500e+05   1.3884400e+05   1.5013900e+05   1.6095300e+05   1.5455800e+05   1.3944100e+05   1.4083700e+05   1.3622700e+05   1.6196500e+05   1.6174500e+05   1.4822600e+05   1.4659500e+05   1.4805900e+05   1.4462900e+05   1.3962100e+05   1.5061100e+05   1.4299700e+05   1.2900400e+05   1.4093000e+05   1.5361600e+05   1.5707900e+05   1.5419100e+05   1.3050200e+05   1.3817700e+05   1.5267100e+05   1.3105500e+05   1.2643600e+05   1.1671600e+05   1.3269800e+05   1.3177100e+05   1.3267500e+05   1.2983600e+05   1.3715400e+05   1.2329600e+05   1.2738600e+05   1.2671500e+05   1.1970000e+05   1.2184000e+05
   2.0248600e+05   2.1587100e+05   2.0388300e+05   1.9867300e+05   2.1163500e+05   2.0692000e+05   2.1265600e+05   2.3597300e+05   2.3594800e+05   2.0938100e+05   2.1785900e+05   2.0796900e+05   2.0066400e+05   2.0060400e+05   2.0117800e+05   2.1159700e+05   2.0816500e+05   0.0000000e+00   2.2563400e+05   2.3128300e+05   2.4581600e+05   2.3457400e+05   2.1948100e+05   2.0319400e+05   2.0301600e+05   2.0685400e+05   2.0668500e+05   2.1993300e+05   2.1076500e+05   2.2969700e+05   2.3724700e+05   2.2648800e+05   2.2494400e+05   2.0123900e+05   2.0590600e+05   2.0585400e+05   2.0438600e+05   2.0265500e+05   1.9751700e+05   1.9211500e+05   1.9561500e+05   2.0555500e+05   2.1486100e+05   2.2229000e+05   2.3216600e+05   2.2604100e+05   2.0777200e+05   1.9101200e+05   1.9482300e+05   2.1505200e+05   1.9761700e+05   2.0287600e+05   2.1052800e+05   2.0657500e+05   1.9878800e+05   2.0628300e+05   2.2170400e+05   2.1431200e+05   1.9649600e+05   1.8693200e+05   1.9257100e+05   2.1383000e+05   2.1994500e+05   2.3471800e+05   2.2936700e+05   2.3127600e+05   1.9830700e+05   1.8672100e+05   1.8551600e+05   2.0737200e+05   2.1350400e+05   2.2324400e+05   2.2291200e+05   2.1086400e+05   2.1153600e+05   2.2259200e+05   1.9940200e+05   2.2011200e+05   2.3162500e+05   2.1426500e+05   2.1465000e+05   2.2290900e+05   2.0391300e+05   2.0215400e+05   2.0661200e+05   2.0081900e+05   2.1537300e+05   2.0581800e+05   2.0184800e+05   2.0326000e+05
   3.4111900e+05   3.3150700e+05   3.2485500e+05   3.2832800e+05   3.3532800e+05   3.4480300e+05   3.3303500e+05   3.1802600e+05   3.3144700e+05   3.1885400e+05   3.2599000e+05   3.6462100e+05   3.0046500e+05   3.3660300e+05   3.2728600e+05   3.0653500e+05   3.4572500e+05   3.3280800e+05   0.0000000e+00   3.2114600e+05   3.5218000e+05   3.5004700e+05   3.4775400e+05   3.6044500e+05   3.2284100e+05   3.3251300e+05   3.1750000e+05   3.3730600e+05   3.3410200e+05   3.5008600e+05   3.3430600e+05   3.4196500e+05   3.4068000e+05   3.4689100e+05   3.8667100e+05   3.5747900e+05   3.1872400e+05   3.4461500e+05   3.5725500e+05   3.6241800e+05   3.4253200e+05   3.4965000e+05   3.4432100e+05   3.4386300e+05   3.3454500e+05   3.2760000e+05   3.5323300e+05   3.7455500e+05   3.6177600e+05   3.2154700e+05   3.3210100e+05   3.2285900e+05   3.4127900e+05   3.4571600e+05   3.4316800e+05   3.2105300e+05   3.5489900e+05   3.5590200e+05   3.2245800e+05   3.2588300e+05   3.2662400e+05   3.2209300e+05   3.1984200e+05   3.2196300e+05   3.4292500e+05   3.5533700e+05   3.4281500e+05   3.5093100e+05   3.4151300e+05   3.2731600e+05   3.3255600e+05   3.1850600e+05   3.1927900e+05   3.4154900e+05   3.7171400e+05   3.7203000e+05   3.3288800e+05   3.4872700e+05   3.4496200e+05   3.3936800e+05   3.2251100e+05   3.2399600e+05   3.3446700e+05   3.8013300e+05   3.5414200e+05   3.2622100e+05   3.0809000e+05   3.2654600e+05   3.4331800e+05   3.7123000e+05
   3.0703000e+05   3.1090600e+05   2.9840700e+05   3.1123900e+05   2.9462500e+05   2.9533500e+05   2.8870200e+05   3.2158700e+05   2.9897300e+05   3.0299900e+05   2.9840900e+05   3.0710900e+05   2.9335400e+05   2.9967000e+05   2.9593500e+05   3.1037000e+05   3.0117700e+05   3.1212600e+05   3.1226200e+05   0.0000000e+00   2.7825300e+05   2.9188000e+05   3.1477600e+05   3.0325100e+05   3.0043200e+05   2.9461800e+05   2.6940800e+05   2.9095300e+05   3.1462900e+05   3.2055200e+05   3.1228900e+05   3.1428200e+05   3.0836300e+05   3.0889200e+05   2.8336400e+05   2.9786900e+05   3.1929500e+05   3.1260800e+05   2.9412600e+05   2.8945900e+05   2.7714600e+05   3.2069600e+05   3.0191500e+05   2.9145900e+05   3.0955400e+05   2.9014600e+05   2.9540100e+05   2.8878700e+05   3.1369100e+05   3.1556000e+05   3.0369900e+05   3.0544400e+05   2.9180800e+05   2.7663400e+05   2.9048600e+05   2.9661100e+05   3.0921200e+05   2.7498600e+05   2.5765100e+05   2.7761800e+05   2.9912900e+05   3.0645600e+05   3.2123400e+05   2.9770000e+05   2.8594800e+05   2.7814400e+05   2.8949800e+05   2.9137900e+05   3.1130200e+05   3.2639200e+05   3.1744200e+05   3.1476600e+05   2.7498800e+05   2.9199000e+05   2.9313600e+05   2.9735400e+05   3.0263700e+05   3.1578600e+05   3.0582000e+05   2.8612200e+05   3.0285800e+05   2.9356700e+05   2.9037200e+05   2.8646000e+05   3.1167100e+05   3.0056900e+05   3.0225000e+05   3.1072000e+05   3.2173200e+05   3.0021400e+05
   5.9414000e+04   5.8758000e+04   7.0240000e+04   5.9627000e+04   4.9436000e+04   4.5233000e+04   5.5517000e+04   5.0310000e+04   5.2806000e+04   4.9824000e+04   5.4460000e+04   4.8607000e+04   4.4373000e+04   4.8451000e+04   5.3486000e+04   5.7641000e+04   6.0654000e+04   6.9362000e+04   5.9655000e+04   5.4178000e+04   0.0000000e+00   6.0269000e+04   4.8755000e+04   5.2954000e+04   4.4434000e+04   4.9237000e+04   5.6332000e+04   5.0387000e+04   5.7648000e+04   6.0519000e+04   5.3644000e+04   6.0381000e+04   5.7997000e+04   6.5834000e+04   5.5743000e+04   5.7533000e+04   5.0236000e+04   5.8229000e+04   5.1755000e+04   5.7718000e+04   6.0056000e+04   6.3635000e+04   6.0959000e+04   4.9012000e+04   6.1705000e+04   5.8622000e+04   5.2834000e+04   5.4618000e+04   4.9432000e+04   4.9508000e+04   7.1114000e+04   6.4095000e+04   6.9103000e+04   6.6470000e+04   4.4252000e+04   6.4100000e+04   6.0727000e+04   5.6188000e+04   5.8096000e+04   5.8722000e+04   6.0651000e+04   5.7889000e+04   4.9437000e+04   5.7813000e+04   5.9798000e+04   5.9558000e+04   5.1698000e+04   5.4667000e+04   4.5948000e+04   6.0394000e+04   5.4901000e+04   4.7835000e+04   5.4523000e+04   5.3986000e+04   5.9291000e+04   4.7030000e+04   5.0928000e+04   6.0475000e+04   6.4095000e+04   6.6243000e+04   7.3699000e+04   5.8554000e+04   5.8548000e+04   5.6059000e+04   4.5713000e+04   4.9317000e+04   5.7191000e+04   5.6347000e+04   5.0439000e+04   5.0331000e+04
   5.0791000e+04   5.4601000e+04   5.3391000e+04   6.2865000e+04   5.0315000e+04   5.7107000e+04   5.2084000e+04   4.8653000e+04   5.8477000e+04   4.9437000e+04   6.3069000e+04   7.0139000e+04   5.6219000e+04   5.5514000e+04   5.8166000e+04   5.4001000e+04   4.4649000e+04   5.7056000e+04   6.2869000e+04   5.5547000e+04   5.1574000e+04   0.0000000e+00   6.3962000e+04   5.5881000e+04   5.6465000e+04   6.3917000e+04   6.8978000e+04   6.1293000e+04   7.5043000e+04   7.0947000e+04   6.0230000e+04   5.3201000e+04   5.6813000e+04   5.7188000e+04   5.3119000e+04   5.6144000e+04   5.8922000e+04   5.9354000e+04   6.3627000e+04   6.1951000e+04   5.4139000e+04   5.3496000e+04   5.9337000e+04   5.8977000e+04   5.5374000e+04   5.2064000e+04   5.3754000e+04   5.4952000e+04   5.9867000e+04   5.5124000e+04   5.7132000e+04   5.9362000e+04   5.6078000e+04   5.5964000e+04   5.7843000e+04   4.2438000e+04   4.2004000e+04   4.6866000e+04   6.5120000e+04   4.7003000e+04   4.8379000e+04   6.1555000e+04   6.0770000e+04   5.1714000e+04   3.8187000e+04   5.2463000e+04   4.5445000e+04   5.2139000e+04   5.2454000e+04   5.7081000e+04   5.9961000e+04   4.5068000e+04   5.4879000e+04   6.1610000e+04   4.7523000e+04   4.7248000e+04   4.0677000e+04   4.0412000e+04   4.9411000e+04   6.0784000e+04   5.4317000e+04   5.2434000e+04   4.1484000e+04   4.6914000e+04   4.4974000e+04   4.2166000e+04   4.5868000e+04   5.1396000e+04   4.8811000e+04   4.7229000e+04
   5.0966700e+05   5.1099600e+05   4.9763600e+05   4.9755600e+05   5.1541700e+05   5.3132800e+05   5.1463700e+05   5.0144500e+05   5.0416900e+05   5.0395400e+05   4.9595700e+05   5.0756300e+05   5.1743600e+05   4.8419800e+05   4.6538400e+05   4.8619100e+05   4.9614900e+05   4.9011800e+05   5.1131300e+05   4.9622400e+05   4.8712500e+05   4.7586000e+05   0.0000000e+00   4.9294200e+05   4.9854900e+05   4.9591000e+05   4.9406900e+05   4.9107800e+05   4.9578700e+05   5.0426200e+05   5.1562300e+05   5.0734600e+05   5.0149400e+05   5.0207900e+05   4.9153000e+05   4.8721100e+05   4.7711800e+05   5.0160700e+05   5.0210000e+05   4.9401700e+05   4.9081700e+05   4.6743300e+05   4.6773000e+05   4.6016700e+05   4.7838600e+05   4.7570900e+05   4.6166400e+05   4.7778100e+05   4.7732100e+05   4.8541900e+05   4.9266100e+05   4.9763500e+05   4.9071500e+05   4.7493800e+05   4.5103100e+05   4.9789800e+05   5.0969100e+05   4.9261900e+05   4.8355900e+05   4.9182800e+05   5.2057500e+05   4.8340900e+05   4.9442800e+05   4.7693200e+05   4.6393800e+05   4.8657300e+05   5.1427900e+05   5.0094200e+05   4.9975300e+05   5.2146500e+05   4.8887700e+05   4.7798000e+05   4.8861800e+05   4.8118100e+05   4.8331000e+05   4.8020200e+05   5.1149200e+05   4.9375900e+05   4.8147100e+05   4.8866500e+05   4.7425500e+05   4.9066600e+05   4.7811600e+05   4.8284800e+05   5.0233600e+05   4.7602100e+05   5.1235700e+05   4.9220500e+05   5.3008400e+05   5.2047800e+05
   3.7226900e+05   3.5528700e+05   3.7160800e+05   3.5277400e+05   3.4506100e+05   3.5381400e+05   3.6220200e+05   3.5480600e+05   3.6111800e+05   3.5179000e+05   3.4280700e+05   3.5113800e+05   3.6255300e+05   3.5443400e+05   3.4640200e+05   3.7114400e+05   3.6103400e+05   3.5655900e+05   3.4262800e+05   3.5177900e+05   3.6430600e+05   3.5857800e+05   3.5842500e+05   0.0000000e+00   3.4243200e+05   3.7789600e+05   3.8676700e+05   3.6574700e+05   3.8203900e+05   3.7545600e+05   3.8164100e+05   3.7907900e+05   3.8243100e+05   3.6703700e+05   3.5300900e+05   3.4723400e+05   3.5536900e+05   3.8650800e+05   3.8996700e+05   3.9259700e+05   3.7830500e+05   3.5515600e+05   3.6200300e+05   3.8028400e+05   3.7788400e+05   3.6150200e+05   3.7537900e+05   3.7519700e+05   3.7188100e+05   3.8474100e+05   3.7760400e+05   3.6601300e+05   3.7277000e+05   3.8485100e+05   3.6736800e+05   3.7042000e+05   3.7568900e+05   3.6296600e+05   3.6971300e+05   3.5471900e+05   3.6367800e+05   3.4834600e+05   3.7261000e+05   3.5101400e+05   3.4926400e+05   3.5920700e+05   3.5267800e+05   3.4836300e+05   3.5840300e+05   3.4536300e+05   3.2837000e+05   3.5037500e+05   3.4790200e+05   3.5777300e+05   3.3631400e+05   3.4659100e+05   3.3757400e+05   3.4565000e+05   3.5160900e+05   3.6165100e+05   3.4934500e+05   3.3636900e+05   3.5395800e+05   3.6071100e+05   3.5831600e+05   3.4932700e+05   3.6994600e+05   3.6291400e+05   3.5106900e+05   3.6033500e+05
   1.1227300e+05   1.1742900e+05   1.3592700e+05   1.2596300e+05   1.2763900e+05   1.2532400e+05   1.2963000e+05   1.3109800e+05   1.2664900e+05   1.3722600e+05   1.3364700e+05   1.3313100e+05   1.4280000e+05   1.4132000e+05   1.4392500e+05   1.3517800e+05   1.3346500e+05   1.4486700e+05   1.4534800e+05   1.2021100e+05   1.3472200e+05   1.4113000e+05   1.4086100e+05   1.4554300e+05   0.0000000e+00   1.3298900e+05   1.4365300e+05   1.5642200e+05   1.4314600e+05   1.4932000e+05   1.5244000e+05   1.4069300e+05   1.3224100e+05   1.4806600e+05   1.5019100e+05   1.5398200e+05   1.4750000e+05   1.4448200e+05   1.4323600e+05   1.3423500e+05   1.5200000e+05   1.5180800e+05   1.6358800e+05   1.5260200e+05   1.4941700e+05   1.3579400e+05   1.4031900e+05   1.5643900e+05   1.6370100e+05   1.5757900e+05   1.4090400e+05   1.2866000e+05   1.3297800e+05   1.4132900e+05   1.4571100e+05   1.5063700e+05   1.2717800e+05   1.2812700e+05   1.4140800e+05   1.2793100e+05   1.4665600e+05   1.3959900e+05   1.3857600e+05   1.4349500e+05   1.3018500e+05   1.3031800e+05   1.3466100e+05   1.2963000e+05   1.3471400e+05   1.3059900e+05   1.2799800e+05   1.3736800e+05   1.3193700e+05   1.1711500e+05   1.2220100e+05   1.2337400e+05   1.2417800e+05   1.2606000e+05   1.3424900e+05   1.3383100e+05   1.2330900e+05   1.1812800e+05   1.2825100e+05   1.3761900e+05   1.2871500e+05   1.1985700e+05   1.3151300e+05   1.3305700e+05   1.3512900e+05   1.1787400e+05
   1.8619800e+05   1.9684500e+05   2.0360700e+05   2.0017000e+05   1.8414300e+05   1.9061800e+05   1.9513800e+05   2.1810600e+05   2.1358100e+05   1.9991000e+05   1.8525600e+05   2.0972200e+05   2.0365200e+05   1.9394500e+05   1.7748600e+05   1.6758400e+05   1.6960500e+05   1.6336700e+05   1.6665200e+05   1.7653200e+05   1.5976600e+05   1.7641900e+05   1.5140500e+05   1.4610800e+05   1.5605000e+05   0.0000000e+00   1.6497400e+05   1.6695700e+05   1.5690500e+05   1.6161400e+05   1.7585800e+05   1.7472000e+05   1.6559600e+05   1.6406800e+05   1.5314400e+05   1.4452500e+05   1.5900700e+05   1.6424700e+05   1.6216200e+05   1.5576300e+05   1.6091100e+05   1.5812600e+05   1.5871600e+05   1.5817200e+05   1.6223300e+05   1.5951100e+05   1.4556600e+05   1.4136100e+05   1.3708000e+05   1.5663800e+05   1.6975000e+05   1.6791000e+05   1.5145100e+05   1.5304400e+05   1.5502700e+05   1.6393200e+05   1.6503000e+05   1.8047200e+05   1.7254400e+05   1.6570000e+05   1.5526500e+05   1.7509200e+05   1.8120400e+05   1.9162700e+05   1.8104500e+05   1.5592600e+05   1.6326100e+05   1.6994500e+05   1.7538400e+05   1.8169600e+05   1.6992200e+05   1.8923900e+05   1.9145300e+05   1.9413900e+05   1.7907800e+05   1.8997000e+05   2.0364800e+05   2.0413800e+05   2.0679600e+05   2.0268400e+05   2.0086700e+05   2.1423500e+05   2.0726000e+05   2.1191300e+05   1.8745300e+05   1.8162400e+05   1.8673900e+05   1.9790700e+05   1.7275200e+05   1.8281200e+05
   1.2813300e+05   1.3139700e+05   1.2651200e+05   1.2608500e+05   1.3483500e+05   1.2981200e+05   1.0657500e+05   1.1213300e+05   1.1650800e+05   1.0203600e+05   9.6557000e+04   1.0259300e+05   1.0820500e+05   1.1760800e+05   1.0288500e+05   1.0652600e+05   9.5797000e+04   1.0231000e+05   1.0420900e+05   9.6641000e+04   1.2009500e+05   1.1387900e+05   1.0541800e+05   1.1831800e+05   1.0690800e+05   1.0414300e+05   0.0000000e+00   1.1609300e+05   1.1483800e+05   1.2055400e+05   1.1205400e+05   1.1864000e+05   1.2135800e+05   1.2853700e+05   1.2944500e+05   1.1555600e+05   1.1590000e+05   1.2604700e+05   1.3126300e+05   1.1648000e+05   1.3041700e+05   1.1556900e+05   1.1769100e+05   1.1623700e+05   1.4008900e+05   1.2491800e+05   1.1582100e+05   1.0230700e+05   1.0197700e+05   1.0738800e+05   1.1074800e+05   1.2282500e+05   1.2842400e+05   1.0134800e+05   1.0642900e+05   1.3223300e+05   1.1808200e+05   1.2024800e+05   1.3635900e+05   1.1223000e+05   1.1832100e+05   1.0151300e+05   1.1990300e+05   1.2190500e+05   1.2075600e+05   1.0246600e+05   1.0461100e+05   1.2823000e+05   1.1850300e+05   1.0509400e+05   1.1563800e+05   1.1525900e+05   1.0388200e+05   1.2872200e+05   1.1847300e+05   1.0954800e+05   1.2392700e+05   1.1497600e+05   9.5373000e+04   1.1127000e+05   1.2441500e+05   1.1773800e+05   1.2769700e+05   1.2758000e+05   1.3136800e+05   1.1595300e+05   1.0062500e+05   1.2623900e+05   1.3553100e+05   1.2271000e+05
   9.5448000e+04   9.2125000e+04   9.6898000e+04   1.1747100e+05   1.0493100e+05   9.4397000e+04   9.4140000e+04   9.1360000e+04   1.0909900e+05   1.0806700e+05   1.0640700e+05   1.0543800e+05   9.9235000e+04   9.8539000e+04   1.0869200e+05   1.0447400e+05   1.0867700e+05   9.3324000e+04   9.7210000e+04   1.1044900e+05   1.1335700e+05   1.0943300e+05   9.5223000e+04   1.0846800e+05   1.0362800e+05   1.1245400e+05   1.0979100e+05   0.0000000e+00   9.5191000e+04   9.5775000e+04   1.2224500e+05   1.0910700e+05   9.5348000e+04   9.5326000e+04   1.2032400e+05   1.0589700e+05   1.0102300e+05   1.0903500e+05   1.0901300e+05   9.6713000e+04   9.6011000e+04   8.5502000e+04   1.0792200e+05   1.1634100e+05   9.8551000e+04   9.3008000e+04   9.2093000e+04   1.1050600e+05   1.2856700e+05   1.2753200e+05   1.1941400e+05   1.0267400e+05   1.0219100e+05   1.1218500e+05   1.1705200e+05   1.0851400e+05   1.0714300e+05   1.1158100e+05   1.1463400e+05   1.0727000e+05   9.5061000e+04   1.1889800e+05   1.1971300e+05   1.2092800e+05   1.1952000e+05   1.0330600e+05   1.1244400e+05   9.9858000e+04   1.1489800e+05   1.1541100e+05   1.0584400e+05   9.8938000e+04   9.3994000e+04   9.6535000e+04   1.1312200e+05   1.0062900e+05   9.8349000e+04   9.3778000e+04   8.8520000e+04   9.5484000e+04   9.5294000e+04   1.0004000e+05   1.0939800e+05   9.8506000e+04   8.4691000e+04   8.5811000e+04   1.1340100e+05   1.0620700e+05   1.0391000e+05   9.0116000e+04
   2.3132100e+05   2.2208400e+05   2.1199100e+05   2.3257000e+05   2.2364900e+05   2.2461400e+05   2.2778600e+05   2.0868400e+05   2.2370900e+05   2.2631900e+05   2.1507500e+05   2.1564000e+05   2.2053600e+05   1.9490300e+05   2.0021800e+05   2.0871700e+05   2.1600100e+05   2.2041700e+05   2.1226000e+05   2.2395600e+05   2.0853500e+05   2.1817700e+05   2.1928100e+05   2.1747600e+05   2.1797800e+05   1.9841200e+05   2.0699000e+05   2.3805000e+05   0.0000000e+00   2.0639100e+05   2.2576400e+05   2.2660800e+05   2.2385700e+05   2.2525900e+05   2.3977500e+05   2.1585800e+05   2.2785100e+05   2.2569700e+05   2.3027400e+05   2.3649100e+05   2.2889200e+05   2.2783000e+05   2.2883800e+05   2.2780100e+05   2.3558100e+05   2.3161200e+05   2.3334600e+05   2.2948800e+05   2.3946300e+05   2.3402700e+05   2.3029500e+05   2.2659800e+05   2.2231600e+05   2.2682700e+05   2.1387700e+05   2.1869300e+05   2.4187900e+05   2.3713300e+05   2.4593300e+05   2.3822200e+05   2.3460200e+05   2.5422000e+05   2.6887700e+05   2.4941200e+05   2.2014200e+05   2.2520600e+05   2.5114500e+05   2.4893000e+05   2.4655800e+05   2.4446100e+05   2.3612700e+05   2.4440300e+05   2.4469700e+05   2.4922300e+05   2.5589900e+05   2.5400800e+05   2.4592700e+05   2.3621100e+05   2.2756400e+05   2.2684100e+05   2.4675000e+05   2.6458300e+05   2.4642500e+05   2.3354700e+05   2.4716000e+05   2.3679100e+05   2.5296300e+05   2.4879200e+05   2.5222200e+05   2.3380600e+05
   2.7878400e+05   2.8613200e+05   2.7356900e+05   2.8628000e+05   2.7647900e+05   2.8994500e+05   2.9662900e+05   2.8084600e+05   2.7943600e+05   2.8576700e+05   2.7934100e+05   2.7946500e+05   2.8597700e+05   2.9669900e+05   2.7085500e+05   2.7853900e+05   2.7837200e+05   2.9851200e+05   2.9858900e+05   2.8822400e+05   2.8598500e+05   2.8212500e+05   2.9351400e+05   2.5649100e+05   2.8775300e+05   3.0894100e+05   2.9902900e+05   2.9151300e+05   2.9460100e+05   0.0000000e+00   2.6048000e+05   2.6219300e+05   2.8485500e+05   2.7487000e+05   2.7100500e+05   2.6921000e+05   2.8097600e+05   2.6310700e+05   2.7414100e+05   2.5888900e+05   2.5095100e+05   2.6394900e+05   2.7604500e+05   2.6439100e+05   2.6914300e+05   2.6404600e+05   2.7219900e+05   2.6794900e+05   2.6967600e+05   2.8129700e+05   2.5104800e+05   2.5494500e+05   2.5317200e+05   2.4464800e+05   2.5438600e+05   2.5474100e+05   2.4693300e+05   2.6263000e+05   2.4744500e+05   2.5172100e+05   2.4041700e+05   2.3931500e+05   2.5092400e+05   2.4361300e+05   2.5237100e+05   2.5140700e+05   2.3675500e+05   2.3442300e+05   2.4461800e+05   2.3502300e+05   2.3407100e+05   2.2868400e+05   2.5690400e+05   2.5899400e+05   2.4524900e+05   2.5958900e+05   2.6078300e+05   2.4461000e+05   2.5971000e+05   2.7275800e+05   2.6427800e+05   2.3875900e+05   2.6438200e+05   2.4375500e+05   2.5404100e+05   2.6895400e+05   2.5509700e+05   2.5671300e+05   2.6811300e+05   2.7488100e+05
   2.5227000e+05   2.3898700e+05   2.4068100e+05   2.2683000e+05   2.4236600e+05   2.5334600e+05   2.4472800e+05   2.4541400e+05   2.3285200e+05   2.4086400e+05   2.7060900e+05   2.4009700e+05   2.3721400e+05   2.4295000e+05   2.5945900e+05   2.3655600e+05   2.1818900e+05   2.3574300e+05   2.4484700e+05   2.4148800e+05   2.4664400e+05   2.3000600e+05   2.3713400e+05   2.3484000e+05   2.4946800e+05   2.6188400e+05   2.5518000e+05   2.6065200e+05   2.7746400e+05   2.7558600e+05   0.0000000e+00   2.3202300e+05   2.5351200e+05   2.6628200e+05   2.7132000e+05   2.3556800e+05   2.3637600e+05   2.3474400e+05   2.5627200e+05   2.6709700e+05   2.2930500e+05   2.4279700e+05   2.4362300e+05   2.5466100e+05   2.5090100e+05   2.6154300e+05   2.3030800e+05   2.3134100e+05   2.6454000e+05   2.4790500e+05   2.3294400e+05   2.2914500e+05   2.3111600e+05   2.4743000e+05   2.5541500e+05   2.4563300e+05   2.4847700e+05   2.5248000e+05   2.5451500e+05   2.6281000e+05   2.5695000e+05   2.3891900e+05   2.3449600e+05   2.4797200e+05   2.5693700e+05   2.4739500e+05   2.4664000e+05   2.3983500e+05   2.3322800e+05   2.3811700e+05   2.3214200e+05   2.4188900e+05   2.5880200e+05   2.5373200e+05   2.4148300e+05   2.3532200e+05   2.3875500e+05   2.4277900e+05   2.4717700e+05   2.4855700e+05   2.4222500e+05   2.4774800e+05   2.5864400e+05   2.2716200e+05   2.4432200e+05   2.3878100e+05   2.2844000e+05   2.2990400e+05   2.4398700e+05   2.3744300e+05
   2.2468100e+05   2.1044300e+05   2.3387300e+05   2.2788000e+05   2.2233800e+05   2.0856300e+05   2.0048800e+05   2.0450900e+05   2.2721600e+05   2.3111000e+05   2.3125300e+05   2.1524600e+05   2.1026400e+05   1.9135100e+05   1.9614100e+05   2.0898600e+05   2.0525800e+05   1.9381500e+05   2.1157400e+05   1.9909700e+05   1.9696600e+05   1.9467300e+05   2.0885100e+05   2.1805500e+05   2.0468900e+05   2.2905000e+05   2.3413400e+05   2.2347600e+05   2.1997300e+05   2.2848000e+05   2.0516100e+05   0.0000000e+00   2.4670600e+05   2.4186800e+05   2.3072700e+05   2.3073800e+05   2.4648600e+05   2.4374600e+05   2.5137500e+05   2.4508000e+05   2.5399800e+05   2.3111000e+05   2.3150800e+05   2.3303700e+05   2.3026600e+05   2.1949400e+05   2.3572400e+05   2.1858100e+05   2.1098700e+05   2.0781400e+05   2.1423400e+05   2.2893000e+05   2.2495700e+05   2.2473700e+05   2.1231300e+05   2.1584100e+05   2.3143200e+05   2.3766900e+05   2.2775100e+05   2.2153100e+05   2.1597800e+05   2.3679600e+05   2.5869000e+05   2.3800700e+05   2.1864200e+05   2.3063300e+05   2.3276400e+05   2.5521900e+05   2.4829100e+05   2.4729500e+05   2.7417000e+05   2.5182100e+05   2.2169900e+05   2.3470200e+05   2.2314800e+05   2.2580300e+05   2.3672200e+05   2.3708100e+05   2.2358800e+05   2.1847400e+05   2.3776900e+05   2.3786300e+05   2.5974400e+05   2.6159400e+05   2.2097000e+05   2.3981600e+05   2.3771100e+05   2.5319100e+05   2.3135400e+05   2.3729000e+05
   4.1620500e+05   4.4874800e+05   4.4690600e+05   4.2725100e+05   4.2223600e+05   4.2412000e+05   4.3264500e+05   4.5521200e+05   4.6026000e+05   4.5234700e+05   4.1616100e+05   4.1906400e+05   4.0882700e+05   4.2033000e+05   4.1015400e+05   4.0996500e+05   4.1977800e+05   4.2505200e+05   4.1178100e+05   4.6079200e+05   4.3773500e+05   4.4659800e+05   4.3719700e+05   4.0178300e+05   4.2687800e+05   4.0781800e+05   4.2080500e+05   4.1904600e+05   4.0235200e+05   4.1820800e+05   4.0500000e+05   4.0413200e+05   0.0000000e+00   4.1400000e+05   4.2884900e+05   4.4366300e+05   4.2075000e+05   4.1976900e+05   4.1030200e+05   4.2152300e+05   4.1526400e+05   4.1802300e+05   4.2083700e+05   4.2768000e+05   4.4671700e+05   4.2191800e+05   4.1209500e+05   4.0414900e+05   3.9569300e+05   3.8554300e+05   3.9148800e+05   4.3668400e+05   4.6068400e+05   4.0019800e+05   4.0404200e+05   4.0795300e+05   4.0793900e+05   4.0225000e+05   4.4223900e+05   4.2907300e+05   4.3849200e+05   4.3188300e+05   4.6623300e+05   4.2809400e+05   4.3629500e+05   4.1424100e+05   3.9536100e+05   4.3079600e+05   4.3414300e+05   4.4154000e+05   4.6034200e+05   4.4049400e+05   4.3399500e+05   4.4758700e+05   4.2837900e+05   4.4304400e+05   4.5423200e+05   4.5035500e+05   4.3725000e+05   4.2258300e+05   4.5614700e+05   4.2930700e+05   4.2184700e+05   4.1605200e+05   4.3341000e+05   4.4610800e+05   4.4325800e+05   4.2587300e+05   4.2842000e+05   4.1826200e+05
   3.9263000e+05   4.2124200e+05   4.0456700e+05   3.8511900e+05   3.9763900e+05   4.1325100e+05   4.0640100e+05   4.2664000e+05   4.1407500e+05   3.9889100e+05   3.9879900e+05   4.2425000e+05   4.4054000e+05   4.0327700e+05   4.0425700e+05   3.9444800e+05   4.1215500e+05   4.0132600e+05   4.1475200e+05   4.4259200e+05   4.2098200e+05   4.0946100e+05   4.1353200e+05   4.2503600e+05   4.0653700e+05   4.0740500e+05   4.0557600e+05   4.1663300e+05   4.2126100e+05   4.2291000e+05   4.5130900e+05   4.2823300e+05   3.9240900e+05   0.0000000e+00   4.0728800e+05   4.1461400e+05   4.0332000e+05   4.3582500e+05   4.1014000e+05   4.1514900e+05   4.1938300e+05   4.1952900e+05   4.2082200e+05   4.1386900e+05   4.4644000e+05   4.1541900e+05   4.2996700e+05   3.8492200e+05   4.0079600e+05   3.8624500e+05   4.0787400e+05   3.9666800e+05   3.9787500e+05   3.7045300e+05   3.7432500e+05   3.9679300e+05   3.9641200e+05   4.0026900e+05   3.9889000e+05   4.0787100e+05   3.6487400e+05   3.5889400e+05   3.6813600e+05   3.8993600e+05   3.5937500e+05   3.7593100e+05   3.9861500e+05   3.9861100e+05   3.8751300e+05   3.8082500e+05   3.8427800e+05   3.8343700e+05   3.7798600e+05   3.9574500e+05   4.0163100e+05   3.7651400e+05   3.7847500e+05   3.6952600e+05   3.8299400e+05   4.0756500e+05   3.9712600e+05   3.6116900e+05   3.6749400e+05   3.8825700e+05   4.0245200e+05   3.8309600e+05   4.0626800e+05   3.9997100e+05   3.6581500e+05   3.7383900e+05
   1.3047100e+05   1.2397300e+05   1.1375100e+05   1.1245700e+05   1.1585200e+05   1.0944900e+05   9.7142000e+04   1.0039900e+05   1.1065200e+05   9.5554000e+04   9.3123000e+04   1.0054000e+05   1.1658600e+05   1.1203000e+05   1.0918000e+05   1.0707700e+05   1.1711200e+05   1.1693300e+05   1.1335800e+05   1.0972000e+05   1.1302200e+05   1.1496700e+05   1.2312200e+05   1.1064500e+05   1.0905100e+05   1.1962300e+05   1.2998000e+05   1.2114400e+05   1.1950500e+05   1.2357300e+05   1.4472600e+05   1.3674900e+05   1.3396200e+05   1.3556000e+05   0.0000000e+00   1.3119100e+05   1.3075800e+05   1.2097500e+05   1.2492200e+05   1.3546300e+05   1.1894700e+05   1.0553000e+05   1.2540600e+05   1.2723000e+05   1.2259800e+05   9.5230000e+04   1.1687800e+05   1.1059500e+05   1.2739600e+05   1.2525400e+05   1.2222100e+05   1.1284400e+05   1.0485500e+05   9.9515000e+04   1.1840900e+05   1.2055000e+05   1.1611300e+05   1.1139100e+05   1.3204300e+05   1.1354200e+05   1.1830700e+05   1.2530500e+05   1.2685600e+05   1.1878200e+05   1.2290100e+05   1.0970600e+05   1.1156400e+05   1.1370900e+05   1.0969100e+05   1.0170300e+05   1.1145000e+05   1.0655200e+05   1.0650100e+05   1.0372300e+05   1.2989800e+05   1.2313700e+05   1.2288700e+05   1.1465800e+05   1.1518200e+05   1.2929600e+05   1.2650100e+05   1.2078800e+05   1.1729100e+05   1.2493500e+05   1.1483400e+05   1.2282800e+05   1.1699500e+05   1.1251700e+05   1.2487900e+05   1.2064200e+05
   7.2141000e+04   7.4102000e+04   6.1898000e+04   5.7463000e+04   8.2611000e+04   8.6814000e+04   7.0318000e+04   7.2776000e+04   8.4889000e+04   8.2017000e+04   7.0241000e+04   8.2692000e+04   7.4298000e+04   8.1833000e+04   7.0594000e+04   7.3758000e+04   8.3255000e+04   7.8681000e+04   8.1094000e+04   7.5405000e+04   6.4519000e+04   6.4151000e+04   6.6091000e+04   5.9158000e+04   7.1136000e+04   6.5546000e+04   6.7995000e+04   7.4286000e+04   8.0342000e+04   7.7309000e+04   7.1349000e+04   8.6148000e+04   7.0761000e+04   7.4292000e+04   7.2694000e+04   0.0000000e+00   7.2186000e+04   7.1896000e+04   9.2926000e+04   8.2218000e+04   8.6178000e+04   7.8909000e+04   7.0777000e+04   7.4157000e+04   8.7837000e+04   8.5965000e+04   7.5487000e+04   7.4800000e+04   8.1198000e+04   7.1632000e+04   7.7231000e+04   8.7643000e+04   7.8991000e+04   5.9030000e+04   6.7623000e+04   7.8271000e+04   8.0180000e+04   7.7971000e+04   7.3199000e+04   7.2870000e+04   7.3881000e+04   7.4837000e+04   8.4696000e+04   8.2612000e+04   7.2444000e+04   7.6257000e+04   8.4501000e+04   7.8480000e+04   9.7170000e+04   8.2220000e+04   6.4815000e+04   7.3935000e+04   6.4065000e+04   7.0904000e+04   8.0747000e+04   7.5058000e+04   6.3564000e+04   6.6624000e+04   8.3192000e+04   9.0317000e+04   6.5945000e+04   7.5863000e+04   6.1905000e+04   6.9863000e+04   6.5184000e+04   8.1254000e+04   7.1478000e+04   7.5034000e+04   7.3279000e+04   7.1451000e+04
   1.8128300e+05   1.8343800e+05   1.8080100e+05   1.9110000e+05   1.9925200e+05   2.0374500e+05   1.9816700e+05   2.0287900e+05   1.8573500e+05   1.7378700e+05   1.7343100e+05   1.8621800e+05   1.8821800e+05   2.2161700e+05   2.1520800e+05   2.0145400e+05   1.8608200e+05   1.8087700e+05   1.9994100e+05   2.0347500e+05   2.0687100e+05   1.8769600e+05   2.0337800e+05   1.8938800e+05   1.7413300e+05   1.7754500e+05   1.9184200e+05   1.7192700e+05   1.8905600e+05   2.0434900e+05   2.1257000e+05   2.2322500e+05   2.0379500e+05   2.1542800e+05   2.0629700e+05   2.0677600e+05   0.0000000e+00   2.0335400e+05   2.2112000e+05   2.1027900e+05   2.0992300e+05   2.0878200e+05   2.0099100e+05   1.9298300e+05   2.0993100e+05   1.8252200e+05   1.9233400e+05   1.9267300e+05   1.7351300e+05   1.8229000e+05   1.8451200e+05   1.9699700e+05   2.0356000e+05   1.7389500e+05   1.7771900e+05   1.8559000e+05   1.7962600e+05   1.8356800e+05   1.9464400e+05   1.9845400e+05   1.8379400e+05   1.6476500e+05   1.9786000e+05   1.7726000e+05   1.7972600e+05   1.7378300e+05   1.7646500e+05   1.7830900e+05   1.7553800e+05   1.9221300e+05   1.9628300e+05   1.7851700e+05   1.8179400e+05   1.6628100e+05   1.8592900e+05   1.8670100e+05   1.7139100e+05   1.6488800e+05   1.6468400e+05   1.6804500e+05   1.6541800e+05   1.6237800e+05   1.6596400e+05   1.6383300e+05   1.6338700e+05   1.7934800e+05   1.8143700e+05   1.8230200e+05   1.7596400e+05   1.7687400e+05
   1.7887400e+05   1.7890000e+05   1.8189900e+05   1.9310700e+05   1.8684300e+05   1.8262400e+05   1.7869700e+05   1.7668000e+05   2.0526300e+05   1.8317800e+05   1.7764200e+05   1.8195000e+05   1.9243200e+05   1.8906500e+05   1.9049800e+05   1.8904100e+05   1.8015500e+05   1.7775500e+05   1.8807100e+05   1.9145400e+05   1.9390500e+05   1.9346600e+05   1.9803600e+05   1.9669200e+05   1.9892800e+05   1.9659100e+05   1.7905600e+05   1.7804500e+05   1.7415700e+05   1.8982200e+05   2.0919500e+05   2.1353700e+05   1.9961300e+05   1.8614800e+05   1.9371700e+05   1.9197600e+05   2.0868700e+05   0.0000000e+00   1.9474800e+05   1.8605900e+05   1.8855300e+05   1.8601700e+05   1.9031600e+05   1.9000400e+05   1.9711000e+05   1.8396300e+05   1.7408900e+05   1.8941000e+05   2.0320900e+05   1.8281400e+05   1.7982000e+05   1.6781400e+05   1.8089500e+05   1.7956200e+05   1.8689700e+05   1.7795200e+05   1.7938300e+05   1.8836500e+05   1.6766500e+05   1.8298100e+05   1.9812400e+05   1.8080800e+05   1.7292600e+05   1.9164600e+05   1.7530500e+05   1.8014100e+05   1.7452300e+05   1.6000400e+05   1.7307500e+05   1.7013000e+05   1.8964400e+05   1.7246700e+05   1.6670000e+05   1.6785700e+05   1.6907000e+05   1.7102000e+05   1.8510200e+05   1.5839800e+05   1.6417400e+05   1.8859300e+05   1.8363300e+05   1.7818700e+05   1.7950100e+05   1.7584800e+05   1.5750200e+05   1.6742700e+05   1.8630900e+05   1.7044600e+05   1.8329100e+05   1.7689800e+05
   1.8305900e+05   1.9853700e+05   1.9756300e+05   1.9704700e+05   1.8728800e+05   1.9642500e+05   2.0325500e+05   1.9751400e+05   2.0106500e+05   2.1071800e+05   2.1690800e+05   1.7330100e+05   1.6811100e+05   1.8525400e+05   1.8825700e+05   2.1236900e+05   1.9536200e+05   2.1500500e+05   2.0237500e+05   1.9131100e+05   2.0853400e+05   2.1460500e+05   2.1319800e+05   2.0621300e+05   1.9701700e+05   1.9456400e+05   2.1829500e+05   2.1478600e+05   1.8591300e+05   2.0047300e+05   2.1961700e+05   2.2623000e+05   2.3708200e+05   2.1419400e+05   2.1785600e+05   2.0553800e+05   2.0671000e+05   1.9699100e+05   0.0000000e+00   1.9315600e+05   1.9742500e+05   2.0571400e+05   1.9995600e+05   1.9502400e+05   2.2585200e+05   2.1919500e+05   2.2214600e+05   2.1392700e+05   2.0051800e+05   1.9252800e+05   1.8465200e+05   1.9716200e+05   2.0079600e+05   2.1123000e+05   2.0695700e+05   2.2756800e+05   2.3030400e+05   2.4225000e+05   2.1065100e+05   1.9428600e+05   1.8137500e+05   1.9624600e+05   2.0403700e+05   2.2436600e+05   2.1636100e+05   2.0397400e+05   2.0707800e+05   2.0799200e+05   2.2902100e+05   2.1615500e+05   1.9567800e+05   2.0789400e+05   1.9855500e+05   1.8413400e+05   1.9445800e+05   2.0605600e+05   2.1247700e+05   2.0295800e+05   1.9976500e+05   1.9350500e+05   2.0529400e+05   1.9509500e+05   1.8922700e+05   2.2248000e+05   2.0511700e+05   1.9546200e+05   2.0050600e+05   2.1300100e+05   2.0746700e+05   1.7231500e+05
   1.5769800e+05   1.8072400e+05   2.0048500e+05   2.0063500e+05   1.9338100e+05   1.9002800e+05   1.8067200e+05   1.7130400e+05   1.6168700e+05   1.7063700e+05   1.7026800e+05   1.8525300e+05   1.9363000e+05   2.0090700e+05   1.7397100e+05   1.7825900e+05   1.6955600e+05   1.6885000e+05   1.7831200e+05   1.6944000e+05   1.9596800e+05   1.8555200e+05   1.7799100e+05   1.6823300e+05   1.5468700e+05   1.8352500e+05   1.7600100e+05   1.6792400e+05   1.6947100e+05   1.7852000e+05   1.8020600e+05   1.7256200e+05   1.6723800e+05   1.8191000e+05   1.8195000e+05   1.7048100e+05   1.7830500e+05   1.6720800e+05   1.7418900e+05   0.0000000e+00   2.0184200e+05   1.8209700e+05   1.6332800e+05   1.5814800e+05   1.7010700e+05   1.5909800e+05   1.7068500e+05   1.8546800e+05   1.8704400e+05   2.0402900e+05   1.8528100e+05   1.8293200e+05   1.7460800e+05   1.7831500e+05   1.6876100e+05   1.7538700e+05   1.9414400e+05   2.1037400e+05   1.8265600e+05   1.6876000e+05   1.7438500e+05   1.7395900e+05   1.7213700e+05   2.1116600e+05   1.9185900e+05   1.9702600e+05   1.8162200e+05   1.9101800e+05   1.8809600e+05   1.7828800e+05   1.7829200e+05   1.8543100e+05   1.9733700e+05   2.0373000e+05   1.8305700e+05   1.8350600e+05   2.0256200e+05   2.0179800e+05   2.0654800e+05   2.0333000e+05   1.9130100e+05   1.9507200e+05   1.8503900e+05   2.0314400e+05   1.8159000e+05   1.8023100e+05   1.8133300e+05   1.8848800e+05   1.9281100e+05   1.8738400e+05
   5.1366000e+04   5.6940000e+04   6.6790000e+04   6.1559000e+04   5.7542000e+04   5.9819000e+04   5.9231000e+04   5.0359000e+04   5.7532000e+04   5.2176000e+04   4.7185000e+04   4.7770000e+04   5.4334000e+04   4.8871000e+04   5.4080000e+04   6.4099000e+04   6.5549000e+04   5.6773000e+04   5.6901000e+04   5.4319000e+04   5.9898000e+04   5.8991000e+04   4.6724000e+04   5.6239000e+04   5.1685000e+04   4.9214000e+04   4.6502000e+04   4.7414000e+04   4.8802000e+04   4.3751000e+04   4.4486000e+04   4.3806000e+04   4.9084000e+04   5.7062000e+04   4.3159000e+04   3.8277000e+04   5.0205000e+04   4.3018000e+04   4.3884000e+04   4.3891000e+04   0.0000000e+00   6.8740000e+04   5.8099000e+04   4.7456000e+04   5.4833000e+04   5.8957000e+04   5.0099000e+04   4.6616000e+04   5.8785000e+04   5.1750000e+04   4.3300000e+04   5.0207000e+04   5.5174000e+04   5.2798000e+04   6.0576000e+04   4.7289000e+04   4.7543000e+04   4.0364000e+04   4.6984000e+04   4.7670000e+04   5.5022000e+04   5.5798000e+04   5.3050000e+04   5.4780000e+04   6.3101000e+04   5.9004000e+04   5.8200000e+04   6.9054000e+04   6.7088000e+04   7.1209000e+04   7.3336000e+04   6.3667000e+04   6.6490000e+04   6.0585000e+04   5.4081000e+04   6.3357000e+04   5.8294000e+04   5.2224000e+04   6.0531000e+04   6.6328000e+04   6.0951000e+04   5.6853000e+04   5.0766000e+04   5.0421000e+04   4.8252000e+04   5.6149000e+04   6.4153000e+04   4.9095000e+04   5.2565000e+04   5.1747000e+04
   6.3901000e+04   5.8088000e+04   5.0352000e+04   5.2897000e+04   5.6433000e+04   4.9049000e+04   4.9715000e+04   5.2149000e+04   5.4139000e+04   4.5379000e+04   6.7819000e+04   5.8530000e+04   5.5554000e+04   5.6287000e+04   6.0255000e+04   5.5105000e+04   6.1914000e+04   6.4829000e+04   6.8721000e+04   6.2141000e+04   7.2634000e+04   5.1101000e+04   4.6772000e+04   5.4044000e+04   5.1617000e+04   5.3202000e+04   6.0060000e+04   5.6635000e+04   4.8201000e+04   4.3773000e+04   5.7196000e+04   5.4882000e+04   7.0032000e+04   6.1179000e+04   5.3921000e+04   4.5485000e+04   4.0110000e+04   3.9835000e+04   4.1019000e+04   4.4306000e+04   4.2067000e+04   0.0000000e+00   6.2193000e+04   6.0348000e+04   5.6302000e+04   5.8777000e+04   4.7205000e+04   4.7930000e+04   5.1472000e+04   5.0882000e+04   5.9862000e+04   6.3326000e+04   6.5963000e+04   5.2836000e+04   5.7546000e+04   4.8323000e+04   5.9223000e+04   5.4431000e+04   5.8709000e+04   6.0514000e+04   5.9345000e+04   5.2443000e+04   5.5169000e+04   4.5505000e+04   4.3003000e+04   5.0345000e+04   5.9324000e+04   5.2310000e+04   5.5899000e+04   5.0320000e+04   5.1434000e+04   4.4195000e+04   5.0651000e+04   5.0644000e+04   5.6577000e+04   5.2188000e+04   4.3757000e+04   4.5652000e+04   5.0297000e+04   4.5927000e+04   4.4039000e+04   5.1979000e+04   5.0171000e+04   4.8044000e+04   4.5499000e+04   5.3224000e+04   5.8586000e+04   5.1227000e+04   5.6510000e+04   7.4078000e+04
   4.3581500e+05   4.2412800e+05   4.3634500e+05   4.2584200e+05   4.3349400e+05   4.2943800e+05   4.0755600e+05   4.0679700e+05   4.4804300e+05   4.3575700e+05   4.3445900e+05   4.2388600e+05   4.2968900e+05   4.4017800e+05   4.4053900e+05   4.2851800e+05   4.2097500e+05   4.0982300e+05   4.0789400e+05   4.2203400e+05   4.2313000e+05   4.2692800e+05   4.3348700e+05   4.2775300e+05   4.2770900e+05   4.1092400e+05   4.3101200e+05   4.6138500e+05   4.4669900e+05   4.2064700e+05   4.3100600e+05   4.1908800e+05   4.1054900e+05   4.1882300e+05   4.3506700e+05   4.3396200e+05   4.5840800e+05   4.6840100e+05   4.7464000e+05   4.4131700e+05   4.3458400e+05   4.0682400e+05   0.0000000e+00   4.1854900e+05   4.1708700e+05   4.3409800e+05   4.5545600e+05   4.3212800e+05   4.1136500e+05   4.0421800e+05   4.4673400e+05   4.1700400e+05   4.2828900e+05   4.4230100e+05   4.1373300e+05   4.2444900e+05   4.4284600e+05   4.3213700e+05   4.1732500e+05   4.3409900e+05   4.3868600e+05   4.3512900e+05   4.3677900e+05   4.2906200e+05   4.1901100e+05   4.1908900e+05   4.4903400e+05   4.2593500e+05   4.0801300e+05   4.3592500e+05   4.5311000e+05   4.5276400e+05   4.5418600e+05   4.4064400e+05   4.5851000e+05   4.5508900e+05   4.6228400e+05   4.3123600e+05   4.2408200e+05   4.4023700e+05   4.2310600e+05   4.0824900e+05   4.2720600e+05   4.5357200e+05   4.7177400e+05   4.4156800e+05   4.3747400e+05   4.3068000e+05   4.3729100e+05   4.1617600e+05
   4.3072900e+05   4.0589900e+05   4.4110400e+05   4.1382800e+05   4.2871700e+05   4.6483000e+05   4.4533000e+05   4.2273400e+05   4.5389600e+05   4.3902200e+05   4.4315600e+05   4.4216000e+05   4.4803400e+05   4.3720400e+05   4.4046100e+05   4.3642200e+05   4.2962300e+05   4.3574400e+05   4.5100600e+05   4.4581700e+05   4.5223300e+05   4.2278700e+05   4.4190800e+05   4.3502500e+05   4.4181700e+05   4.2297700e+05   4.5209200e+05   4.4098000e+05   4.5152100e+05   4.7009100e+05   4.3740100e+05   4.3157800e+05   4.4180800e+05   4.3769100e+05   4.3969100e+05   4.6488800e+05   4.5780800e+05   4.5394400e+05   4.5123300e+05   4.0499400e+05   4.4476700e+05   4.6602900e+05   4.3484800e+05   0.0000000e+00   4.4780900e+05   4.3991600e+05   4.5964900e+05   4.3431600e+05   4.1479700e+05   4.2918500e+05   4.1922900e+05   4.3145800e+05   4.5533700e+05   4.5382800e+05   4.5800600e+05   4.5012900e+05   4.7476500e+05   4.3826500e+05   4.2427700e+05   4.1672300e+05   4.3387500e+05   4.4273800e+05   4.2299300e+05   4.6633700e+05   4.7142700e+05   4.6224800e+05   4.6392500e+05   4.4916700e+05   4.3686500e+05   4.6181700e+05   4.6402800e+05   4.6956700e+05   4.3521300e+05   4.1805100e+05   4.4424100e+05   3.9608500e+05   4.0992400e+05   4.3086500e+05   4.5850000e+05   4.5623100e+05   4.5349700e+05   4.6790500e+05   4.4549200e+05   4.2182700e+05   4.1646000e+05   4.2138500e+05   4.2845000e+05   4.3802300e+05   4.3633200e+05   4.5497700e+05
   3.3902700e+05   3.3937100e+05   3.6461700e+05   3.4232400e+05   3.2688400e+05   3.2666600e+05   3.3513400e+05   3.2672100e+05   3.4236500e+05   3.2945800e+05   3.3438700e+05   3.2968700e+05   3.4003400e+05   3.3742500e+05   3.5105700e+05   3.3669800e+05   3.3858400e+05   3.4530100e+05   3.2515600e+05   3.3132300e+05   3.0998200e+05   3.1588200e+05   3.5266400e+05   3.7220800e+05   3.5708800e+05   3.3827600e+05   3.2312500e+05   3.2399400e+05   3.2492200e+05   3.4914200e+05   3.5891800e+05   3.6277400e+05   3.6389700e+05   3.5341200e+05   3.5948500e+05   3.4708400e+05   3.5055900e+05   3.3756500e+05   3.7416300e+05   3.4653100e+05   3.5773300e+05   3.4778500e+05   3.3699100e+05   3.4713100e+05   0.0000000e+00   3.2946700e+05   3.3241800e+05   3.5186900e+05   3.5488100e+05   3.5218700e+05   3.2375600e+05   3.3340100e+05   3.4466900e+05   3.5079900e+05   3.3009000e+05   3.4653700e+05   3.3439900e+05   3.3818900e+05   3.4459200e+05   3.6739800e+05   3.5274400e+05   3.5168900e+05   3.4822200e+05   3.3539300e+05   3.1248100e+05   3.2444200e+05   3.3576000e+05   3.3389600e+05   3.5282200e+05   3.5351100e+05   3.6792800e+05   3.3150800e+05   3.1299600e+05   3.3798100e+05   3.2207200e+05   3.2757100e+05   3.2392000e+05   3.5392300e+05   3.4514300e+05   3.3040000e+05   3.4165900e+05   3.3996600e+05   3.4196200e+05   3.3170500e+05   3.1127000e+05   3.1268300e+05   2.9013400e+05   3.1214100e+05   3.1793700e+05   3.3588300e+05
   4.2598900e+05   4.2233500e+05   4.1488500e+05   4.0685400e+05   3.9257100e+05   4.2177500e+05   3.9180600e+05   4.2101100e+05   3.9402900e+05   3.8514200e+05   4.0234200e+05   4.2554100e+05   4.1915600e+05   4.1522900e+05   4.2709000e+05   4.1394900e+05   4.1089800e+05   4.0932100e+05   4.1274500e+05   4.2108000e+05   4.1165200e+05   4.1085800e+05   4.1747500e+05   4.1182300e+05   4.1633400e+05   4.1234000e+05   4.1429400e+05   4.2694500e+05   4.2153400e+05   4.1625900e+05   4.0938300e+05   4.2705600e+05   4.0619300e+05   4.1504500e+05   4.1214100e+05   4.0934100e+05   4.1184900e+05   4.1916700e+05   4.2336100e+05   4.0401600e+05   3.7738500e+05   3.9628700e+05   4.1612700e+05   4.4149400e+05   4.2822600e+05   0.0000000e+00   4.1289700e+05   3.8365000e+05   3.7200300e+05   3.8520000e+05   3.8954100e+05   4.0364000e+05   3.8985300e+05   4.0624300e+05   4.0746400e+05   4.3046000e+05   4.3634300e+05   4.1216700e+05   4.2141400e+05   4.0299700e+05   4.0930100e+05   4.1865200e+05   3.9691600e+05   4.0190600e+05   4.2051300e+05   4.1052000e+05   4.1107500e+05   4.3481000e+05   4.3247100e+05   4.2225700e+05   4.0105700e+05   3.8581500e+05   3.8716500e+05   3.9991500e+05   4.1485200e+05   4.0798600e+05   4.0549100e+05   4.1368100e+05   4.1662700e+05   4.2126700e+05   4.3852800e+05   4.2081900e+05   4.1145400e+05   3.7716000e+05   3.8285300e+05   3.9023000e+05   3.9701700e+05   3.9169000e+05   4.0254300e+05   3.9963400e+05
   3.1259100e+05   3.1678800e+05   3.3729800e+05   3.4968000e+05   3.4680800e+05   3.3486600e+05   3.4142100e+05   3.3901400e+05   3.5252500e+05   3.6473600e+05   3.3619000e+05   3.2848200e+05   3.2795100e+05   3.2913800e+05   3.3274900e+05   3.5178000e+05   3.5887200e+05   3.6703000e+05   3.5846600e+05   3.4603300e+05   3.6839200e+05   3.5511400e+05   3.4173700e+05   3.3363700e+05   3.2865600e+05   3.2240700e+05   3.3933500e+05   3.6296600e+05   3.7423500e+05   3.6013000e+05   3.4370100e+05   3.2373600e+05   3.2769300e+05   3.4612700e+05   3.5439500e+05   3.6529200e+05   3.4708800e+05   3.2755100e+05   3.2343800e+05   3.5514300e+05   3.4756800e+05   3.3494000e+05   3.1845300e+05   3.1467800e+05   3.2801000e+05   3.4627500e+05   0.0000000e+00   3.1105500e+05   3.2113700e+05   3.1342600e+05   3.3641200e+05   3.3015500e+05   3.2965600e+05   3.3487200e+05   3.4846800e+05   3.3875700e+05   3.3177300e+05   3.4181100e+05   3.5114800e+05   3.5336800e+05   3.4074400e+05   3.3923500e+05   3.2998200e+05   3.3949500e+05   3.3018200e+05   3.3417400e+05   3.3549300e+05   3.3505500e+05   3.4020800e+05   3.5074500e+05   3.4882300e+05   3.3141300e+05   3.1218200e+05   2.9767200e+05   3.2281200e+05   3.4458300e+05   3.3572000e+05   3.2540900e+05   3.2792300e+05   3.3729000e+05   3.4986900e+05   3.4833100e+05   3.5533400e+05   3.2609300e+05   3.2194700e+05   3.1396400e+05   3.2586400e+05   3.5040100e+05   3.5427600e+05   3.3393600e+05
   3.1327200e+05   3.4164100e+05   3.2203900e+05   3.2942300e+05   3.2357200e+05   3.2925500e+05   3.1963300e+05   3.2207000e+05   3.2302800e+05   3.3094700e+05   3.2877400e+05   3.3870400e+05   3.4657300e+05   3.4906600e+05   3.2956800e+05   3.5051100e+05   3.5974100e+05   3.6921300e+05   3.1590700e+05   3.2815400e+05   3.4415900e+05   3.3044900e+05   3.3058400e+05   3.6136500e+05   3.5749700e+05   3.3512200e+05   3.3025400e+05   3.4300300e+05   3.3844000e+05   3.4205500e+05   3.3730600e+05   3.3225500e+05   3.3654400e+05   3.3907000e+05   3.2994400e+05   3.4846800e+05   3.4293100e+05   3.3859600e+05   3.2636600e+05   3.3018600e+05   3.4282800e+05   3.5532100e+05   3.4094400e+05   3.3366800e+05   3.3570500e+05   3.4279600e+05   3.5063400e+05   0.0000000e+00   3.4080900e+05   3.3329100e+05   3.4965100e+05   3.3911100e+05   3.1211800e+05   3.2050300e+05   3.2691900e+05   3.1710200e+05   2.9675000e+05   3.4113600e+05   3.5457600e+05   3.5903200e+05   3.3931600e+05   3.4840300e+05   3.4024500e+05   3.2309500e+05   3.2607000e+05   3.2915400e+05   3.1793600e+05   3.4836700e+05   3.5309500e+05   3.5105500e+05   3.3946400e+05   3.2985500e+05   3.4312000e+05   3.0425500e+05   3.2738800e+05   3.1935400e+05   3.2558200e+05   3.2834600e+05   3.1914600e+05   3.4205000e+05   3.2825300e+05   3.3675500e+05   3.2929200e+05   3.2639200e+05   3.4447900e+05   3.3415400e+05   3.2892100e+05   3.2293600e+05   2.9319700e+05   3.2082100e+05
   1.9687400e+05   2.2311900e+05   2.2346800e+05   2.0279200e+05   2.2721900e+05   2.1299300e+05   2.1488300e+05   2.2443200e+05   2.2874800e+05   2.0981700e+05   1.9500700e+05   2.2119700e+05   2.1319400e+05   2.0790200e+05   1.7982300e+05   2.1276500e+05   2.2033900e+05   2.1888600e+05   2.1241500e+05   2.0003000e+05   1.9208200e+05   2.0672900e+05   2.2464100e+05   2.1599400e+05   2.0765900e+05   1.9932100e+05   2.0193300e+05   1.9754600e+05   1.9425300e+05   1.9490000e+05   2.0826900e+05   2.1545400e+05   1.9815900e+05   1.7861900e+05   1.9046800e+05   2.0740100e+05   1.8747800e+05   1.9795100e+05   2.0743900e+05   2.0408000e+05   1.9655900e+05   1.9661200e+05   1.9601100e+05   2.3469100e+05   2.1647600e+05   2.2154500e+05   2.0921100e+05   2.1708600e+05   0.0000000e+00   2.1055700e+05   2.4336800e+05   2.2636200e+05   1.9641000e+05   1.8893900e+05   1.9622300e+05   1.8803600e+05   1.8742000e+05   2.0841000e+05   1.9113100e+05   2.0173200e+05   2.0091200e+05   1.8692700e+05   1.9433700e+05   1.8354000e+05   1.8925800e+05   1.9782900e+05   1.8175200e+05   1.9028900e+05   1.9873500e+05   1.8142300e+05   2.0694100e+05   2.0660500e+05   2.2204900e+05   1.9943800e+05   1.8777100e+05   2.0040800e+05   1.9187400e+05   1.9150600e+05   2.1280800e+05   2.0582200e+05   1.7796200e+05   2.0442700e+05   2.0024400e+05   2.0905900e+05   1.8502200e+05   1.9723300e+05   2.1176000e+05   2.4704500e+05   2.0659900e+05   1.9589900e+05
   2.9399000e+05   2.7498500e+05   2.8184700e+05   3.1087300e+05   3.1126700e+05   3.0572000e+05   3.0352700e+05   3.2873300e+05   3.0235800e+05   3.0537200e+05   3.1021100e+05   3.1687800e+05   3.1975500e+05   3.1742000e+05   3.1087800e+05   3.6080000e+05   3.3495700e+05   3.2453900e+05   3.4662400e+05   3.4595500e+05   3.3546800e+05   3.7154200e+05   3.5010000e+05   3.1960500e+05   3.2846200e+05   3.2667100e+05   3.0626400e+05   2.8103500e+05   3.1499600e+05   3.3402300e+05   3.1903800e+05   2.6665000e+05   2.6803500e+05   3.0153300e+05   2.7775400e+05   2.6669100e+05   2.9218800e+05   2.9037500e+05   3.0909600e+05   3.0756000e+05   2.8974200e+05   2.5412600e+05   2.5423000e+05   2.6189400e+05   2.7262200e+05   2.6094500e+05   2.8683600e+05   3.0663200e+05   2.7886300e+05   0.0000000e+00   2.7734100e+05   2.7471500e+05   2.7937600e+05   2.8766700e+05   2.9000600e+05   2.8778600e+05   2.6740700e+05   2.5740900e+05   2.5299400e+05   2.4256200e+05   2.4032700e+05   2.3627100e+05   2.1586000e+05   2.3053100e+05   2.2178000e+05   2.3874900e+05   2.5595300e+05   2.6520000e+05   2.4625900e+05   2.3362900e+05   2.3272900e+05   2.5536300e+05   2.5693900e+05   2.5205500e+05   2.5137800e+05   2.6661900e+05   2.6626000e+05   2.5722600e+05   2.4442900e+05   2.7223200e+05   2.8622300e+05   2.9816700e+05   2.8239500e+05   2.8122900e+05   2.8520800e+05   2.9349900e+05   2.8415400e+05   3.0265100e+05   3.1451400e+05   2.9384800e+05
   3.4975600e+05   3.6023500e+05   3.7376100e+05   3.9691500e+05   3.6103400e+05   3.5852600e+05   3.5441600e+05   3.7003200e+05   3.6405800e+05   3.8387600e+05   3.7472800e+05   3.5671500e+05   3.5158200e+05   3.3212800e+05   3.4787300e+05   3.7496700e+05   3.7855500e+05   3.8167400e+05   3.8349600e+05   3.5529400e+05   3.6843500e+05   3.5680500e+05   3.4843000e+05   3.8232200e+05   3.7744700e+05   3.7109100e+05   3.8183500e+05   3.6370200e+05   3.7248400e+05   3.6007300e+05   3.5489000e+05   3.8041800e+05   3.6852000e+05   3.7098500e+05   3.7455800e+05   3.6854100e+05   3.6710400e+05   3.7220200e+05   3.6718000e+05   3.3649700e+05   3.5228700e+05   3.8387400e+05   3.5352800e+05   3.6292900e+05   3.7119200e+05   3.9228500e+05   3.8720400e+05   3.6616500e+05   3.8815900e+05   3.7829000e+05   0.0000000e+00   3.6729700e+05   3.8933000e+05   3.7087000e+05   4.0081400e+05   4.0301000e+05   3.8987400e+05   3.9186300e+05   3.9210700e+05   3.8277800e+05   3.8921900e+05   3.9656900e+05   3.8112000e+05   3.7603200e+05   3.8126200e+05   3.6546400e+05   3.6761100e+05   4.0101800e+05   4.2265500e+05   3.9601600e+05   3.6320700e+05   3.9077200e+05   3.6550100e+05   3.4721500e+05   3.5285400e+05   3.8882500e+05   3.7839600e+05   3.5745400e+05   3.7112500e+05   3.6356000e+05   3.6144700e+05   3.5440300e+05   3.5935100e+05   3.5409400e+05   3.4195100e+05   3.4407200e+05   3.4781800e+05   3.4042900e+05   3.6051000e+05   3.5721500e+05
   2.2936300e+05   2.6570900e+05   2.6938900e+05   2.4557300e+05   2.4556400e+05   2.4816800e+05   2.4872700e+05   2.2373500e+05   2.2391700e+05   2.1129800e+05   2.0967300e+05   2.3001400e+05   2.5423200e+05   2.5739500e+05   2.4081200e+05   2.2555500e+05   2.4142100e+05   2.1898100e+05   2.2247200e+05   2.0653200e+05   2.2175300e+05   2.2825700e+05   2.1981000e+05   2.1402700e+05   2.0978500e+05   2.1598800e+05   2.2266500e+05   2.1822100e+05   2.3193000e+05   2.1233500e+05   2.2177700e+05   2.3435300e+05   2.4567100e+05   2.3816100e+05   2.3818700e+05   2.0026000e+05   2.1939000e+05   2.2310700e+05   2.3035600e+05   2.1602100e+05   2.1794300e+05   2.1300100e+05   2.1177600e+05   2.1765900e+05   2.1440600e+05   2.0755200e+05   2.2623700e+05   2.1280500e+05   2.1443300e+05   2.1281200e+05   2.1182600e+05   0.0000000e+00   1.9913200e+05   2.0416100e+05   2.4063100e+05   2.2669900e+05   2.4925300e+05   2.5864900e+05   2.3063900e+05   2.2043400e+05   2.4931100e+05   2.4111600e+05   2.4664500e+05   2.5402800e+05   2.5093400e+05   2.4508300e+05   2.3969300e+05   2.3236200e+05   2.3939000e+05   2.4297500e+05   2.8086200e+05   2.7467700e+05   2.8401800e+05   2.5732100e+05   2.4372000e+05   2.3009500e+05   2.4158400e+05   2.4412900e+05   2.4973500e+05   2.4265400e+05   2.5420500e+05   2.6228700e+05   2.5194100e+05   2.4113400e+05   2.3279600e+05   2.2513000e+05   2.5903100e+05   2.5946400e+05   2.4601000e+05   2.2665300e+05
   1.0126800e+05   1.0817700e+05   1.2406100e+05   1.1754300e+05   1.2077400e+05   1.1481000e+05   1.1849600e+05   9.4472000e+04   1.0154800e+05   1.0264400e+05   1.0607600e+05   1.1236000e+05   1.1707100e+05   1.2042800e+05   1.1230300e+05   1.1244700e+05   1.0575400e+05   9.9991000e+04   1.0108400e+05   1.2222600e+05   1.2981900e+05   1.1765100e+05   1.3347700e+05   1.2518500e+05   1.2187700e+05   1.0245900e+05   1.0296900e+05   1.2531100e+05   1.2688400e+05   1.1520400e+05   1.1506400e+05   1.1276900e+05   1.0824000e+05   1.0984600e+05   1.0710600e+05   1.1612500e+05   1.1208700e+05   1.1135700e+05   1.1467400e+05   9.6071000e+04   9.9266000e+04   9.4588000e+04   1.0186000e+05   8.5206000e+04   1.0064100e+05   1.0887800e+05   1.1408400e+05   1.1041700e+05   1.0222500e+05   9.2882000e+04   1.0913900e+05   1.0216500e+05   0.0000000e+00   1.1342300e+05   1.0658900e+05   1.0722900e+05   1.1659300e+05   9.4060000e+04   9.7435000e+04   8.5835000e+04   9.4743000e+04   9.5846000e+04   1.1188000e+05   1.0585000e+05   9.7832000e+04   9.4350000e+04   9.1040000e+04   8.9717000e+04   9.6779000e+04   1.0205200e+05   1.1038200e+05   9.8249000e+04   9.5929000e+04   9.7440000e+04   1.0888300e+05   1.0189000e+05   1.0274600e+05   9.5497000e+04   1.1950400e+05   1.0696200e+05   1.0128300e+05   1.0609000e+05   1.0646200e+05   1.0788000e+05   9.6855000e+04   9.1909000e+04   1.0828200e+05   1.0713000e+05   1.0643000e+05   1.0374100e+05
   1.5405400e+05   1.4821500e+05   1.4019400e+05   1.4539700e+05   1.3518300e+05   1.5502600e+05   1.4699500e+05   1.4894000e+05   1.5905600e+05   1.4815600e+05   1.3244100e+05   1.4150700e+05   1.4567100e+05   1.3292300e+05   1.2674700e+05   1.3869100e+05   1.3458200e+05   1.5828600e+05   1.5616400e+05   1.6101300e+05   1.5206900e+05   1.4170400e+05   1.4462000e+05   1.4464400e+05   1.5705900e+05   1.5908600e+05   1.4067700e+05   1.4540700e+05   1.4504300e+05   1.6676200e+05   1.5662600e+05   1.3960200e+05   1.5299400e+05   1.6104500e+05   1.6245500e+05   1.6617500e+05   1.5816800e+05   1.4402900e+05   1.3710100e+05   1.5267100e+05   1.5491400e+05   1.5404800e+05   1.5794800e+05   1.6549200e+05   1.5166800e+05   1.5006000e+05   1.5829400e+05   1.5925500e+05   1.5610500e+05   1.4407300e+05   1.6021800e+05   1.5343500e+05   1.5279000e+05   0.0000000e+00   1.5314200e+05   1.5609700e+05   1.7197800e+05   1.6792900e+05   1.5910400e+05   1.5551200e+05   1.4861200e+05   1.2207400e+05   1.3577700e+05   1.5548200e+05   1.5468200e+05   1.5736100e+05   1.5806800e+05   1.5626000e+05   1.4747200e+05   1.5828700e+05   1.4177400e+05   1.5071600e+05   1.5033900e+05   1.3716800e+05   1.3657300e+05   1.4501000e+05   1.4219600e+05   1.5280800e+05   1.4675000e+05   1.4924200e+05   1.4674200e+05   1.4436400e+05   1.3256600e+05   1.4563400e+05   1.5653500e+05   1.5425000e+05   1.3616000e+05   1.3797400e+05   1.4015300e+05   1.4860400e+05
   3.6921500e+05   3.5305900e+05   3.3828300e+05   3.3370100e+05   3.3633900e+05   3.5118300e+05   3.5230600e+05   3.2776100e+05   3.2422100e+05   3.1942000e+05   3.2389300e+05   3.0945700e+05   3.1240000e+05   3.2953400e+05   3.4206900e+05   3.2352400e+05   3.4237500e+05   3.2845700e+05   3.2898100e+05   3.3025800e+05   3.3468600e+05   3.3785400e+05   3.5550500e+05   3.5307500e+05   3.5245800e+05   3.5361800e+05   3.4798400e+05   3.4974100e+05   3.4934700e+05   3.5847900e+05   3.4877800e+05   3.6595800e+05   3.4868800e+05   3.2869600e+05   3.3246600e+05   3.4771800e+05   3.4650800e+05   3.5164900e+05   3.5582700e+05   3.6539000e+05   3.6191000e+05   3.6123700e+05   3.4645900e+05   3.6617200e+05   3.5235100e+05   3.3263100e+05   3.5727800e+05   3.6130500e+05   3.5110800e+05   3.3810700e+05   3.2964600e+05   3.4023300e+05   3.6926800e+05   3.8155800e+05   0.0000000e+00   3.5253900e+05   3.2317300e+05   3.2405800e+05   3.4271400e+05   3.3588000e+05   3.3588200e+05   3.6272700e+05   3.6860900e+05   3.4977100e+05   3.3703300e+05   3.6337100e+05   3.6858300e+05   3.5360400e+05   3.4669700e+05   3.3969300e+05   3.7723300e+05   3.7172100e+05   3.8430200e+05   3.7218100e+05   3.5212600e+05   3.6892800e+05   3.6702600e+05   3.4912200e+05   3.5603300e+05   3.5477000e+05   3.3329700e+05   3.7817900e+05   3.4380700e+05   3.5006700e+05   3.4078900e+05   3.6021300e+05   3.5308500e+05   3.4956400e+05   3.5927800e+05   3.5745300e+05
   3.4741300e+05   3.3663700e+05   3.5493200e+05   3.2913300e+05   3.3551200e+05   3.4077500e+05   3.4267500e+05   3.3893800e+05   3.4440900e+05   3.3453900e+05   3.4544600e+05   3.6472000e+05   3.6213000e+05   3.5140800e+05   3.4652800e+05   3.2144700e+05   3.3813700e+05   3.6774000e+05   3.3115700e+05   3.4008500e+05   3.5313100e+05   3.3584200e+05   3.5443900e+05   3.4606600e+05   3.4126700e+05   3.3266000e+05   3.2392100e+05   3.3169700e+05   3.4986900e+05   3.4290400e+05   3.2925700e+05   3.4275100e+05   3.4802300e+05   3.5114000e+05   3.3509500e+05   3.4325800e+05   3.4561600e+05   3.5530300e+05   3.5111000e+05   3.4956100e+05   3.5718200e+05   3.5900000e+05   3.4057500e+05   3.4565700e+05   3.3249300e+05   3.3763800e+05   3.4987400e+05   3.3318100e+05   3.3420300e+05   3.1769300e+05   3.1439400e+05   3.2116700e+05   3.3561300e+05   3.1928600e+05   3.2404800e+05   0.0000000e+00   3.2443800e+05   3.0233500e+05   3.1613800e+05   2.9857100e+05   2.9648500e+05   3.2328500e+05   3.0649900e+05   3.2989100e+05   3.3440300e+05   3.2000700e+05   3.3627900e+05   3.2355500e+05   3.1883700e+05   3.4460900e+05   3.5307400e+05   3.1650300e+05   3.2551500e+05   3.2883500e+05   3.1585400e+05   3.0943000e+05   3.1737500e+05   3.2484300e+05   3.1803400e+05   3.2693900e+05   3.2872400e+05   3.4458800e+05   3.1594400e+05   3.2928000e+05   3.3418800e+05   3.4339200e+05   3.3940500e+05   3.2690300e+05   3.1552800e+05   3.3698200e+05
   5.5924100e+05   5.3991900e+05   5.4339800e+05   5.6461300e+05   5.4491200e+05   5.6019000e+05   5.4331200e+05   5.6325800e+05   6.0597300e+05   5.7543200e+05   5.5388400e+05   5.5539000e+05   5.4221800e+05   5.7590500e+05   5.4437500e+05   5.5744300e+05   5.6668500e+05   5.5333400e+05   5.4342300e+05   5.3451700e+05   5.4552800e+05   5.4630400e+05   5.4438400e+05   5.6731900e+05   5.8898900e+05   5.7158500e+05   5.9373100e+05   5.7905300e+05   5.8983900e+05   5.4621300e+05   5.4872100e+05   5.5152100e+05   5.6506700e+05   5.6679900e+05   5.7929100e+05   5.7881600e+05   5.8997500e+05   5.4648600e+05   5.6054000e+05   5.4693200e+05   5.5938500e+05   5.7771600e+05   5.9536500e+05   5.8003000e+05   6.1901500e+05   6.1052700e+05   6.1050400e+05   5.8380500e+05   5.6262500e+05   5.8837800e+05   5.9789200e+05   5.7822300e+05   5.8028100e+05   5.6659900e+05   6.0604500e+05   5.9435300e+05   0.0000000e+00   5.2927900e+05   5.5482100e+05   5.7011300e+05   5.8249000e+05   5.6848100e+05   5.6461500e+05   5.8031900e+05   6.0021800e+05   5.7555000e+05   5.8635100e+05   5.5703200e+05   5.4535400e+05   5.5636400e+05   6.0489800e+05   5.8562600e+05   5.7852300e+05   5.6426500e+05   5.8393100e+05   5.8424000e+05   5.5499500e+05   5.5937100e+05   5.6877400e+05   5.6048600e+05   5.7738200e+05   5.8534100e+05   5.8269900e+05   5.4855500e+05   5.5362300e+05   5.8644900e+05   5.8290800e+05   5.7913400e+05   5.7330300e+05   5.8591500e+05
   5.8056700e+05   5.8008000e+05   5.7932900e+05   5.8837500e+05   5.6949500e+05   5.4742500e+05   5.5902300e+05   5.6116700e+05   5.8651900e+05   6.0291700e+05   5.6763600e+05   5.5802700e+05   5.3583000e+05   5.6437500e+05   5.7515700e+05   5.6600400e+05   5.6939300e+05   5.5437500e+05   5.5357900e+05   5.4049400e+05   5.4285700e+05   5.4464100e+05   5.7532500e+05   5.6343300e+05   5.7689000e+05   5.8293300e+05   5.6988000e+05   5.4810300e+05   5.6375700e+05   5.5112000e+05   5.6890300e+05   5.7313200e+05   6.0604200e+05   5.7814600e+05   5.2915400e+05   5.4533900e+05   5.5918500e+05   5.6409500e+05   5.7661800e+05   5.6501300e+05   5.4580700e+05   5.7011400e+05   5.6546300e+05   5.6967900e+05   5.4130000e+05   5.6321000e+05   5.5914400e+05   5.5004600e+05   5.5743600e+05   5.7690800e+05   5.6427000e+05   5.5708900e+05   5.3407000e+05   5.3028600e+05   5.5400200e+05   5.8183000e+05   5.8601200e+05   0.0000000e+00   5.7170700e+05   5.7265900e+05   5.7135400e+05   5.6808100e+05   5.7574700e+05   5.6040200e+05   5.9264500e+05   5.8475700e+05   5.4555600e+05   5.3372200e+05   5.5220500e+05   5.6756400e+05   5.6862800e+05   5.7620900e+05   5.5443300e+05   5.6677600e+05   5.8622700e+05   5.7146500e+05   5.6250400e+05   5.3978300e+05   5.4321300e+05   5.6962700e+05   5.5579700e+05   5.5768900e+05   5.6280800e+05   5.4969500e+05   5.3605100e+05   5.7143500e+05   5.4379600e+05   5.9520400e+05   5.6074300e+05   5.4928900e+05
   3.0081500e+05   3.1259600e+05   3.3120200e+05   3.1161800e+05   3.5474300e+05   3.3579300e+05   3.1840600e+05   3.0588100e+05   3.1388400e+05   3.1090200e+05   3.0152000e+05   3.0372700e+05   2.9624900e+05   3.1235900e+05   3.1682400e+05   3.2447100e+05   3.1442000e+05   3.1527600e+05   3.1382800e+05   2.9539300e+05   2.9626600e+05   3.0182000e+05   3.0469400e+05   3.0144200e+05   3.0341500e+05   2.9882300e+05   3.1959600e+05   3.1311100e+05   3.0597700e+05   2.9920600e+05   2.9779400e+05   2.9243700e+05   3.1567100e+05   3.1080200e+05   3.3176900e+05   3.1083900e+05   3.0800000e+05   3.0975900e+05   3.0784500e+05   3.2442500e+05   3.1730800e+05   3.2278200e+05   3.1491900e+05   3.1591500e+05   3.4324600e+05   3.1265400e+05   3.3878900e+05   3.1914000e+05   3.1187300e+05   3.2269900e+05   3.2118000e+05   3.1990300e+05   3.2512600e+05   3.1044100e+05   3.2121800e+05   3.0840800e+05   3.3335400e+05   3.1836900e+05   0.0000000e+00   3.2602500e+05   3.1683100e+05   2.9703600e+05   3.1300100e+05   3.2369700e+05   3.2846600e+05   3.1739100e+05   2.9201700e+05   3.2959100e+05   3.2674600e+05   3.1284000e+05   3.4927500e+05   3.4306600e+05   3.3003700e+05   3.2046200e+05   3.2530400e+05   2.8450100e+05   3.0854600e+05   3.1309600e+05   3.1490000e+05   3.1817300e+05   3.2652100e+05   3.2464600e+05   3.1358900e+05   3.2311900e+05   3.3832500e+05   3.1001700e+05   3.1611300e+05   3.0186000e+05   3.0788900e+05   3.1380800e+05
   3.8429300e+05   3.8002900e+05   3.7280900e+05   3.6626700e+05   3.8461300e+05   3.7589800e+05   3.7550500e+05   3.7492700e+05   3.7025700e+05   3.7368600e+05   3.6921400e+05   3.4970600e+05   3.5512800e+05   3.6581500e+05   3.4192900e+05   3.4867700e+05   3.5162500e+05   3.8309100e+05   3.7759100e+05   3.4670900e+05   3.6251600e+05   3.7102800e+05   3.4431500e+05   3.3040200e+05   3.4456600e+05   3.5577000e+05   3.5176100e+05   3.5938700e+05   3.7722900e+05   3.7919700e+05   4.1946800e+05   3.9101100e+05   3.7821600e+05   3.6054100e+05   3.6592200e+05   3.6155500e+05   3.5622400e+05   3.8139300e+05   3.7498300e+05   3.6618800e+05   3.9188100e+05   3.9250000e+05   3.6229300e+05   3.7500500e+05   4.0297200e+05   4.0000800e+05   3.9086200e+05   3.7357200e+05   3.7008300e+05   3.4896400e+05   3.3589800e+05   3.5105700e+05   3.5792500e+05   3.4129200e+05   3.6441100e+05   3.5191300e+05   3.7377000e+05   3.6926700e+05   3.8324100e+05   0.0000000e+00   4.0133400e+05   3.9104000e+05   3.6298100e+05   3.3333400e+05   3.6287900e+05   3.7692900e+05   3.4849000e+05   3.7821400e+05   3.7264300e+05   3.6617400e+05   3.8734000e+05   3.8204300e+05   3.7879000e+05   3.6991800e+05   3.5430800e+05   3.4651000e+05   3.6171400e+05   3.6635000e+05   3.6446500e+05   3.7469500e+05   3.7501300e+05   3.5469200e+05   3.7353600e+05   3.5667300e+05   3.4003600e+05   3.6040100e+05   3.8158000e+05   3.7200000e+05   3.8051400e+05   3.7763000e+05
   3.6482600e+05   3.5069500e+05   3.5587300e+05   3.6408300e+05   3.7913800e+05   3.6417900e+05   3.5898400e+05   3.6333700e+05   3.6873600e+05   4.0021000e+05   3.7807400e+05   3.8598900e+05   3.7373200e+05   3.8185600e+05   3.8071500e+05   3.9762500e+05   4.0912000e+05   3.9647500e+05   3.9242000e+05   3.9043500e+05   3.7742000e+05   3.6522800e+05   3.7467500e+05   3.9781800e+05   3.7726800e+05   3.8577300e+05   3.9073400e+05   3.9010300e+05   4.0194400e+05   3.8187100e+05   3.7407600e+05   3.7528600e+05   3.9246900e+05   3.7437900e+05   3.4770200e+05   3.5079600e+05   3.7546900e+05   3.8861000e+05   3.8603800e+05   3.8532000e+05   3.7524800e+05   3.6333400e+05   3.7770700e+05   3.6665000e+05   3.7090900e+05   3.7713800e+05   3.5715100e+05   3.6141000e+05   3.5385300e+05   3.5485300e+05   3.6270600e+05   3.6623500e+05   3.6084200e+05   3.7880400e+05   3.6422100e+05   3.5126000e+05   3.5278300e+05   3.6868600e+05   3.6538000e+05   3.6006300e+05   0.0000000e+00   3.2678900e+05   3.4356900e+05   3.6359400e+05   3.8682100e+05   3.7505000e+05   3.8664500e+05   3.7446600e+05   3.7557600e+05   3.8738300e+05   3.8226300e+05   3.5941200e+05   3.5888000e+05   3.6245500e+05   3.5103900e+05   3.5396100e+05   3.6007600e+05   3.5126100e+05   3.4469000e+05   3.5450600e+05   3.5329200e+05   3.7098900e+05   3.8192200e+05   3.7299900e+05   3.5998300e+05   3.6483900e+05   3.6206800e+05   3.5150800e+05   3.5771800e+05   3.6252200e+05
   3.5894700e+05   3.6274500e+05   3.8151600e+05   3.8527200e+05   3.8957200e+05   3.8259300e+05   3.8767200e+05   3.9024100e+05   3.8938500e+05   3.7364200e+05   3.6870400e+05   3.7549400e+05   4.0335200e+05   4.1289400e+05   3.8283900e+05   3.7264000e+05   3.7147000e+05   3.6529700e+05   3.7049200e+05   3.7653400e+05   4.0169500e+05   3.7441300e+05   3.7987100e+05   3.6030400e+05   3.7192800e+05   3.4854700e+05   3.6655600e+05   3.7803900e+05   3.6871900e+05   3.7972100e+05   3.7946000e+05   3.9371500e+05   4.0018600e+05   3.8138500e+05   3.6655300e+05   3.6467500e+05   3.5276300e+05   3.7413800e+05   3.7699300e+05   3.7994700e+05   3.6811400e+05   3.5911300e+05   3.7868500e+05   3.7353500e+05   3.6918300e+05   3.7239500e+05   3.8462800e+05   3.8928900e+05   3.9204300e+05   3.7385700e+05   3.7707100e+05   3.7823500e+05   3.6418600e+05   3.7136500e+05   3.8766100e+05   3.7395400e+05   3.7928600e+05   3.7279300e+05   3.6713200e+05   3.7679500e+05   3.9988000e+05   0.0000000e+00   3.6356700e+05   3.5076000e+05   3.4725100e+05   3.5054300e+05   3.5045200e+05   3.4882200e+05   3.4695600e+05   3.5329300e+05   3.8277700e+05   3.8509500e+05   3.7448100e+05   3.6924400e+05   3.7445700e+05   3.6928200e+05   3.6269100e+05   3.5379300e+05   3.5311800e+05   3.6915600e+05   3.7318600e+05   3.7767300e+05   3.8485000e+05   4.1697400e+05   3.9569100e+05   3.7573000e+05   3.7500900e+05   3.7686100e+05   3.8190100e+05   3.8270100e+05
   1.5575700e+05   1.5683700e+05   1.6369800e+05   1.6315800e+05   1.6153600e+05   1.5290600e+05   1.6727300e+05   1.6822800e+05   1.6543300e+05   1.6525600e+05   1.5271800e+05   1.6816400e+05   1.6512000e+05   1.6270600e+05   1.6770100e+05   1.7976200e+05   1.7971500e+05   1.6768200e+05   1.6279200e+05   1.5516400e+05   1.5398500e+05   1.5887100e+05   1.6008900e+05   1.6163500e+05   1.6391200e+05   1.5602900e+05   1.4661900e+05   1.4908100e+05   1.6539600e+05   1.6452500e+05   1.5856400e+05   1.5754400e+05   1.6234900e+05   1.5793300e+05   1.5719300e+05   1.6185300e+05   1.6886100e+05   1.5970000e+05   1.5841900e+05   1.6591800e+05   1.6554700e+05   1.6399900e+05   1.5419700e+05   1.5621200e+05   1.6673100e+05   1.6327900e+05   1.4694200e+05   1.6015900e+05   1.5792700e+05   1.6187400e+05   1.6279700e+05   1.5866800e+05   1.6902800e+05   1.5874600e+05   1.5965300e+05   1.5084000e+05   1.5135000e+05   1.4624500e+05   1.4512400e+05   1.5246200e+05   1.5261100e+05   1.5465300e+05   0.0000000e+00   1.5285400e+05   1.4223500e+05   1.5995700e+05   1.5561000e+05   1.4332300e+05   1.3434000e+05   1.3255600e+05   1.3720900e+05   1.4818300e+05   1.4682500e+05   1.6406400e+05   1.7011700e+05   1.6611700e+05   1.6899500e+05   1.5814800e+05   1.4520300e+05   1.5146000e+05   1.5387500e+05   1.6942400e+05   1.6596800e+05   1.6988500e+05   1.7088900e+05   1.7488700e+05   1.6645000e+05   1.6621500e+05   1.6140100e+05   1.5470100e+05
   2.9369400e+05   3.1915900e+05   2.9917600e+05   3.1357100e+05   2.7955100e+05   3.0520100e+05   3.0533000e+05   3.0513600e+05   2.8389400e+05   2.7199100e+05   2.8655800e+05   2.8264400e+05   3.0269200e+05   3.1003400e+05   2.9924500e+05   2.7470900e+05   2.9817600e+05   2.9647700e+05   3.1573300e+05   3.0050000e+05   3.1396300e+05   2.9742900e+05   3.0711500e+05   3.2363600e+05   3.1994300e+05   3.0221700e+05   3.1978600e+05   3.0420800e+05   2.7790200e+05   3.1331800e+05   3.0285600e+05   3.2903000e+05   3.1564100e+05   3.2820700e+05   2.9302100e+05   2.9180300e+05   3.2211700e+05   3.2380100e+05   3.1185400e+05   2.9976700e+05   2.8924900e+05   2.9477100e+05   2.9962800e+05   3.1654000e+05   3.3887100e+05   3.2545800e+05   3.1908900e+05   3.1206900e+05   3.1627400e+05   3.2144400e+05   3.1288300e+05   3.0687800e+05   3.0597700e+05   3.4969100e+05   3.3173600e+05   3.3158900e+05   3.3446700e+05   3.1716200e+05   3.1037800e+05   3.2873300e+05   3.0181400e+05   3.3381200e+05   3.2741100e+05   0.0000000e+00   3.2836800e+05   3.2805500e+05   3.2723200e+05   3.1929200e+05   3.1615600e+05   2.8415300e+05   2.8175600e+05   2.8287100e+05   3.0068200e+05   3.1381200e+05   3.4024300e+05   3.2149300e+05   3.2360100e+05   2.9543700e+05   3.0115000e+05   2.8332900e+05   2.9601300e+05   3.1064300e+05   3.0341200e+05   3.1849500e+05   3.1927100e+05   3.0645900e+05   3.0714500e+05   3.0353100e+05   3.1911700e+05   3.2745700e+05
   1.6813300e+05   1.8028300e+05   1.6387500e+05   1.6341100e+05   1.7241000e+05   1.7164300e+05   1.8156900e+05   1.6797500e+05   1.6269900e+05   1.7383600e+05   1.6422500e+05   1.6752800e+05   1.6285900e+05   1.3816200e+05   1.4459600e+05   1.5144000e+05   1.5278600e+05   1.5662600e+05   1.4759600e+05   1.5241300e+05   1.4393500e+05   1.5326100e+05   1.4680700e+05   1.4838200e+05   1.4200100e+05   1.5155700e+05   1.6358500e+05   1.6281400e+05   1.6410600e+05   1.5480000e+05   1.5999600e+05   1.6117900e+05   1.6455100e+05   1.7061400e+05   1.7072400e+05   1.6971100e+05   1.7599200e+05   1.6009600e+05   1.6902800e+05   1.5619900e+05   1.6385100e+05   1.5993200e+05   1.7264100e+05   1.7494900e+05   1.7044300e+05   1.6657200e+05   1.8050900e+05   1.7754900e+05   1.6910400e+05   1.6187500e+05   1.6332700e+05   1.6439400e+05   1.6999300e+05   1.6029500e+05   1.6442900e+05   1.6886600e+05   1.7189200e+05   1.6750700e+05   1.6338400e+05   1.6970400e+05   1.5476300e+05   1.6535300e+05   1.5783500e+05   1.5302200e+05   0.0000000e+00   1.8088100e+05   1.6776300e+05   1.6860600e+05   1.5592800e+05   1.5527800e+05   1.6141900e+05   1.5672500e+05   1.6433200e+05   1.6513500e+05   1.5180500e+05   1.5462400e+05   1.5972700e+05   1.5684800e+05   1.5763500e+05   1.6325900e+05   1.6673000e+05   1.6856000e+05   1.7303100e+05   1.5691200e+05   1.6167100e+05   1.5794000e+05   1.6121900e+05   1.6319700e+05   1.5677000e+05   1.6516700e+05
   3.5277200e+05   3.7241900e+05   3.4134800e+05   3.3670100e+05   3.4313100e+05   3.2079500e+05   3.1642000e+05   3.2833300e+05   3.4060600e+05   3.3462600e+05   3.2086900e+05   3.2493200e+05   3.1936000e+05   3.0524100e+05   3.2337100e+05   3.2269400e+05   3.1704600e+05   3.3298700e+05   3.2686000e+05   3.2253600e+05   3.1383900e+05   2.9893900e+05   3.2067900e+05   3.3110600e+05   3.2974400e+05   3.2294700e+05   3.2599400e+05   3.1733900e+05   3.1857700e+05   3.1597100e+05   3.0682300e+05   3.2808900e+05   3.3546700e+05   3.2545000e+05   3.3071900e+05   3.3736800e+05   3.3673700e+05   3.3198100e+05   3.0723300e+05   3.1125000e+05   2.9036700e+05   3.0950100e+05   3.0418600e+05   3.1549800e+05   3.1314200e+05   3.4552000e+05   3.4177400e+05   3.2126400e+05   3.2060200e+05   3.1781000e+05   3.2780900e+05   3.3517100e+05   3.3620800e+05   3.6822800e+05   3.5507400e+05   3.4664600e+05   3.2135000e+05   3.1427300e+05   3.3104400e+05   3.1902700e+05   3.4045500e+05   3.5438300e+05   3.5456700e+05   3.4376900e+05   3.3162300e+05   0.0000000e+00   2.8788500e+05   3.0999400e+05   3.4295600e+05   3.4284200e+05   3.2361800e+05   3.3406500e+05   3.2663600e+05   3.0561300e+05   3.3793300e+05   3.3031500e+05   3.3065400e+05   3.3276000e+05   3.2093300e+05   3.2290900e+05   3.3369100e+05   3.3814800e+05   3.4660300e+05   3.5342200e+05   3.4096300e+05   3.5488700e+05   3.3281900e+05   3.0704700e+05   3.2193400e+05   3.2726500e+05
   8.6994700e+05   8.0695200e+05   8.2227300e+05   8.2849400e+05   7.9869200e+05   8.0949800e+05   8.2075100e+05   8.0707000e+05   8.6906200e+05   8.4771600e+05   8.1192900e+05   8.5121000e+05   8.7914000e+05   8.4378300e+05   8.4664700e+05   8.1328700e+05   8.3632700e+05   8.6672700e+05   8.5430400e+05   8.1835100e+05   8.6764600e+05   8.6479500e+05   8.3846900e+05   8.2002100e+05   8.4892800e+05   8.5919500e+05   8.5618800e+05   8.1897800e+05   7.9751800e+05   8.6368700e+05   8.6403400e+05   8.6159200e+05   8.5244300e+05   8.3470300e+05   7.9771800e+05   8.1107900e+05   8.0474700e+05   8.2437500e+05   8.2958200e+05   8.2229000e+05   8.0908000e+05   8.2246300e+05   8.1173000e+05   8.2653600e+05   8.0131500e+05   8.3159600e+05   8.3321700e+05   8.2650300e+05   8.1500100e+05   8.1764900e+05   8.0990900e+05   8.4156700e+05   8.4213400e+05   8.3057400e+05   8.3826000e+05   8.3823800e+05   8.3825400e+05   7.8105800e+05   8.1137500e+05   8.2988800e+05   8.0463200e+05   7.9569200e+05   8.4380800e+05   8.0677400e+05   8.2860200e+05   8.4835700e+05   0.0000000e+00   8.2802900e+05   8.2711100e+05   8.1808000e+05   8.4768200e+05   8.4074100e+05   7.8356100e+05   7.9856800e+05   8.2440100e+05   8.3230000e+05   8.1219400e+05   8.4568100e+05   8.6232600e+05   8.9115300e+05   8.4685900e+05   8.2497100e+05   8.1094500e+05   7.9503000e+05   7.9817700e+05   8.2315100e+05   8.3611200e+05   8.0663800e+05   8.0533800e+05   8.3629500e+05
   8.3182700e+05   8.2643700e+05   8.4023300e+05   8.7497400e+05   8.3726000e+05   8.5615400e+05   8.7559500e+05   9.0820000e+05   8.4329800e+05   8.5187700e+05   8.4802500e+05   8.6565400e+05   8.4718500e+05   8.4746600e+05   8.3856400e+05   8.4347400e+05   8.5609000e+05   8.5429200e+05   8.6562400e+05   8.2736600e+05   8.2043500e+05   8.1095400e+05   8.7898600e+05   8.7485900e+05   8.5346500e+05   8.6358800e+05   8.4388600e+05   8.4195500e+05   8.1624200e+05   8.5281800e+05   8.7614400e+05   8.7953200e+05   8.7910900e+05   8.4339900e+05   8.6528700e+05   8.5836900e+05   8.5472500e+05   8.7171800e+05   9.0360000e+05   8.5986800e+05   8.7785800e+05   8.7752000e+05   8.8749400e+05   8.4205000e+05   8.4803300e+05   8.4992500e+05   8.7100500e+05   8.5377500e+05   8.5068100e+05   8.7314500e+05   8.2085700e+05   8.3855200e+05   8.6362600e+05   8.9415100e+05   8.8033000e+05   8.8938200e+05   8.6853400e+05   8.5619100e+05   8.6939900e+05   8.6573300e+05   9.0762400e+05   8.5907000e+05   8.6935300e+05   8.8011100e+05   8.6340300e+05   9.0497300e+05   9.2688700e+05   0.0000000e+00   8.7172000e+05   8.7119500e+05   9.0969100e+05   9.3618300e+05   8.9318000e+05   8.7470100e+05   8.6931500e+05   9.0502000e+05   9.1936200e+05   8.9193800e+05   8.8173600e+05   8.5259600e+05   8.5778700e+05   8.6630200e+05   9.1857900e+05   8.8864000e+05   8.8996300e+05   8.4278200e+05   8.5325800e+05   8.4336200e+05   8.5875600e+05   8.6031800e+05
   2.5173000e+05   2.2481600e+05   2.6972900e+05   2.3495600e+05   2.4614400e+05   2.3878000e+05   2.4043100e+05   2.3048100e+05   2.3050800e+05   2.3932300e+05   2.3141500e+05   2.4019300e+05   2.4938500e+05   2.4967500e+05   2.2888000e+05   2.2468400e+05   2.3903100e+05   2.3901600e+05   2.4083200e+05   2.3729500e+05   2.2540100e+05   2.2050700e+05   2.2369400e+05   2.3359500e+05   2.5484700e+05   2.2138200e+05   2.4751200e+05   2.2387300e+05   2.4251400e+05   2.2327300e+05   2.3278600e+05   2.5255500e+05   2.5057100e+05   2.4221000e+05   2.3684900e+05   2.2382400e+05   2.1162000e+05   2.1996800e+05   2.2662100e+05   2.4838500e+05   2.6857400e+05   2.4180200e+05   2.4574200e+05   2.2016700e+05   2.3360400e+05   2.3670000e+05   2.4566800e+05   2.6931200e+05   2.5577700e+05   2.4216500e+05   2.2490600e+05   2.3596200e+05   2.4938200e+05   2.2128800e+05   2.4152200e+05   2.3652100e+05   2.2788800e+05   2.3186400e+05   2.4258800e+05   2.2377400e+05   2.5243500e+05   2.1707200e+05   2.1857300e+05   2.1553300e+05   2.2514900e+05   2.5298400e+05   2.6099400e+05   2.4829500e+05   0.0000000e+00   2.2489200e+05   2.2905000e+05   2.3611200e+05   2.3868100e+05   2.3438200e+05   2.4097500e+05   2.4468100e+05   2.3639600e+05   2.1703000e+05   2.0441300e+05   2.3218700e+05   2.3482900e+05   2.1889200e+05   2.3846200e+05   2.2516500e+05   2.4114200e+05   2.4507200e+05   2.2200300e+05   2.3780100e+05   2.4201300e+05   2.3390600e+05
   1.2387200e+05   1.2496000e+05   1.2636800e+05   1.2994400e+05   1.5389400e+05   1.2701700e+05   1.2026600e+05   1.3351400e+05   1.3108400e+05   1.3974800e+05   1.4518100e+05   1.4445400e+05   1.3940600e+05   1.2301500e+05   1.3779000e+05   1.3603800e+05   1.3520400e+05   1.4571600e+05   1.4602000e+05   1.5382400e+05   1.4975100e+05   1.3850100e+05   1.3111700e+05   1.4336300e+05   1.5091400e+05   1.3796600e+05   1.4844200e+05   1.4935000e+05   1.5383700e+05   1.5324900e+05   1.4297900e+05   1.4334800e+05   1.3285500e+05   1.2807300e+05   1.2541200e+05   1.2146500e+05   1.2118900e+05   1.4545600e+05   1.4147900e+05   1.3292800e+05   1.3383900e+05   1.2441900e+05   1.3111100e+05   1.4392300e+05   1.2695300e+05   1.3335400e+05   1.3848000e+05   1.3900500e+05   1.3448700e+05   1.3048900e+05   1.4053100e+05   1.2650600e+05   1.3794400e+05   1.3779000e+05   1.3873700e+05   1.3174000e+05   1.2945300e+05   1.4393500e+05   1.3274800e+05   1.2331300e+05   1.4456600e+05   1.4175500e+05   1.3825900e+05   1.3989600e+05   1.3499900e+05   1.4773400e+05   1.4324800e+05   1.3541300e+05   1.4388800e+05   0.0000000e+00   1.4019700e+05   1.4284500e+05   1.4248300e+05   1.5755600e+05   1.5718700e+05   1.5001700e+05   1.3956600e+05   1.4604800e+05   1.5673300e+05   1.5412500e+05   1.5407800e+05   1.4372000e+05   1.4612300e+05   1.3619300e+05   1.4094900e+05   1.4449100e+05   1.4301300e+05   1.1903300e+05   1.3771800e+05   1.3660200e+05
   1.5183900e+05   1.4481700e+05   1.5069800e+05   1.5566100e+05   1.2845100e+05   1.3624000e+05   1.4024200e+05   1.4414000e+05   1.4216900e+05   1.4756000e+05   1.3141300e+05   1.3092200e+05   1.4488000e+05   1.4397600e+05   1.5250800e+05   1.4509900e+05   1.3456700e+05   1.3455700e+05   1.4240800e+05   1.4115300e+05   1.1970300e+05   1.4862900e+05   1.3263200e+05   1.2137700e+05   1.3826800e+05   1.2940900e+05   1.3631300e+05   1.4364400e+05   1.4106800e+05   1.2922800e+05   1.5226700e+05   1.3849900e+05   1.5336800e+05   1.4020800e+05   1.5039400e+05   1.3360500e+05   1.4766500e+05   1.3032500e+05   1.1841400e+05   1.3660200e+05   1.3102600e+05   1.2979900e+05   1.3899100e+05   1.3242500e+05   1.4079100e+05   1.4896300e+05   1.4320600e+05   1.3716700e+05   1.4662700e+05   1.4924200e+05   1.3290500e+05   1.4020500e+05   1.3156800e+05   1.3984400e+05   1.3580700e+05   1.3243300e+05   1.3406300e+05   1.3892600e+05   1.3291800e+05   1.4367400e+05   1.4227400e+05   1.3873900e+05   1.3606200e+05   1.3437700e+05   1.4500300e+05   1.5698200e+05   1.4925900e+05   1.3619300e+05   1.3757700e+05   1.4947700e+05   0.0000000e+00   1.5249100e+05   1.4771100e+05   1.5148000e+05   1.5218500e+05   1.4109700e+05   1.4487800e+05   1.4378700e+05   1.4634800e+05   1.4568600e+05   1.3157500e+05   1.4425500e+05   1.3272100e+05   1.3931800e+05   1.4103700e+05   1.4006200e+05   1.4721000e+05   1.5720100e+05   1.5053000e+05   1.3534800e+05
   1.4584400e+05   1.4363600e+05   1.5335600e+05   1.3053500e+05   1.4315800e+05   1.5456600e+05   1.5805500e+05   1.4811400e+05   1.4972300e+05   1.5293800e+05   1.6638600e+05   1.4941300e+05   1.5265700e+05   1.4812800e+05   1.3025700e+05   1.5947200e+05   1.7524600e+05   1.6518300e+05   1.4956600e+05   1.4977700e+05   1.3945200e+05   1.5700500e+05   1.5522300e+05   1.5845400e+05   1.4291900e+05   1.5496100e+05   1.5372700e+05   1.6375200e+05   1.5724200e+05   1.4928400e+05   1.5270900e+05   1.4945600e+05   1.6043800e+05   1.6300200e+05   1.7200000e+05   1.5902800e+05   1.6595800e+05   1.6021300e+05   1.4820800e+05   1.6549200e+05   1.5855400e+05   1.6063800e+05   1.4612500e+05   1.4614500e+05   1.5088500e+05   1.5283300e+05   1.6099200e+05   1.5767300e+05   1.4044900e+05   1.5825800e+05   1.6065400e+05   1.6811800e+05   1.5039600e+05   1.4254500e+05   1.4869100e+05   1.4858300e+05   1.5535800e+05   1.5866400e+05   1.6739700e+05   1.6059800e+05   1.5626400e+05   1.4232600e+05   1.6013700e+05   1.4394600e+05   1.4504100e+05   1.4261700e+05   1.5419300e+05   1.4186600e+05   1.5291700e+05   1.5515900e+05   1.4483800e+05   0.0000000e+00   1.5548300e+05   1.4399400e+05   1.4246100e+05   1.4718800e+05   1.4220100e+05   1.5247300e+05   1.5329200e+05   1.6212400e+05   1.4993100e+05   1.5297300e+05   1.4674600e+05   1.3665300e+05   1.6284900e+05   1.8583800e+05   1.4805600e+05   1.4916400e+05   1.5100600e+05   1.6476600e+05
   2.0102400e+05   2.1291700e+05   1.9078200e+05   2.0489700e+05   1.9438500e+05   1.9974600e+05   2.0097600e+05   2.0379000e+05   2.1746200e+05   2.1165300e+05   1.9588600e+05   1.9749500e+05   2.1997000e+05   2.0555600e+05   2.0297600e+05   2.1230900e+05   2.3700200e+05   2.1360500e+05   2.2314700e+05   2.3244500e+05   2.3116400e+05   2.1752300e+05   2.0848100e+05   2.5858600e+05   2.5178200e+05   2.6682900e+05   2.5395100e+05   2.4507700e+05   2.3632100e+05   2.2886000e+05   2.1939500e+05   2.3846100e+05   2.8143100e+05   2.6957200e+05   2.5215600e+05   2.3635200e+05   2.4125400e+05   2.1202400e+05   2.1524200e+05   2.4316200e+05   2.0755100e+05   1.9884700e+05   2.1638200e+05   2.1151300e+05   1.9137700e+05   1.8581300e+05   1.9584500e+05   1.9838000e+05   1.9797800e+05   2.0362800e+05   1.8951600e+05   1.9526400e+05   2.0665100e+05   1.8395100e+05   1.8793000e+05   1.9093000e+05   1.9704400e+05   2.0683100e+05   1.9726500e+05   1.9105200e+05   1.9169300e+05   2.0294400e+05   2.0093900e+05   1.9736700e+05   1.9346400e+05   1.8222800e+05   2.0309700e+05   1.9229000e+05   2.0197900e+05   1.8617200e+05   1.9332000e+05   1.9193400e+05   0.0000000e+00   1.9124500e+05   1.9136800e+05   1.9001900e+05   1.8466900e+05   1.9274200e+05   2.0554900e+05   1.8749900e+05   1.8608300e+05   1.8294200e+05   2.0429100e+05   1.9951800e+05   2.1343400e+05   2.0045600e+05   2.0515700e+05   1.8324000e+05   1.7473800e+05   1.8881700e+05
   2.5859600e+05   2.5434000e+05   2.5070400e+05   2.3329500e+05   2.3640000e+05   2.5113700e+05   2.3675300e+05   2.3907200e+05   2.4495400e+05   2.5186400e+05   2.3450900e+05   2.6543100e+05   2.4000000e+05   2.3489800e+05   2.3921200e+05   2.0892100e+05   2.1610200e+05   2.2183800e+05   2.5695600e+05   2.5352600e+05   2.3638200e+05   2.6589700e+05   2.5558900e+05   2.3062100e+05   2.4780300e+05   2.3600200e+05   2.2234700e+05   2.3841800e+05   2.5719900e+05   2.8483200e+05   2.5064000e+05   2.4914600e+05   2.2913500e+05   2.4968800e+05   2.5760400e+05   2.4800800e+05   2.6757100e+05   2.6649600e+05   2.6432800e+05   2.4441800e+05   2.6850500e+05   2.7563500e+05   2.6839600e+05   2.5563600e+05   2.7195500e+05   2.9579500e+05   2.9743000e+05   2.6544400e+05   2.4794400e+05   2.5169000e+05   2.5299400e+05   2.9515000e+05   2.8084900e+05   2.5765600e+05   2.6523500e+05   2.6499500e+05   2.6273700e+05   2.7449900e+05   2.6344000e+05   2.4802800e+05   2.5295800e+05   2.8098400e+05   2.4410300e+05   2.6662300e+05   2.6754600e+05   2.5656600e+05   2.7624200e+05   2.9340300e+05   2.8764500e+05   2.4167100e+05   2.3921000e+05   2.3865100e+05   2.5861800e+05   0.0000000e+00   2.4746900e+05   2.6218500e+05   2.3060300e+05   2.4038600e+05   2.4550300e+05   2.3179700e+05   2.3669500e+05   2.5993500e+05   2.6283800e+05   2.6934000e+05   2.3910900e+05   2.4602200e+05   2.3728600e+05   2.3906400e+05   2.5785800e+05   2.5981300e+05
   5.9580000e+04   6.9361000e+04   5.9816000e+04   5.4299000e+04   6.0441000e+04   6.0448000e+04   6.2611000e+04   5.9223000e+04   6.8741000e+04   6.2677000e+04   5.9545000e+04   5.5331000e+04   5.7973000e+04   6.0103000e+04   5.7042000e+04   5.1698000e+04   6.1847000e+04   4.8800000e+04   4.4980000e+04   4.6261000e+04   4.6999000e+04   5.7011000e+04   4.7133000e+04   5.2940000e+04   5.5321000e+04   5.7307000e+04   5.3914000e+04   5.2008000e+04   5.8871000e+04   5.5861000e+04   6.0747000e+04   6.1032000e+04   5.9184000e+04   6.9742000e+04   6.6079000e+04   6.1907000e+04   5.1425000e+04   5.8666000e+04   7.1043000e+04   6.7435000e+04   6.1488000e+04   6.3169000e+04   5.7124000e+04   4.2411000e+04   5.9782000e+04   6.6612000e+04   6.6181000e+04   7.1087000e+04   6.2608000e+04   5.1789000e+04   5.1755000e+04   6.2115000e+04   6.3669000e+04   5.3846000e+04   5.1154000e+04   6.0800000e+04   5.9100000e+04   5.9260000e+04   6.1024000e+04   5.5649000e+04   6.3755000e+04   5.0739000e+04   4.6438000e+04   5.4614000e+04   5.3949000e+04   5.7651000e+04   5.1148000e+04   6.1989000e+04   6.5415000e+04   4.9828000e+04   4.7274000e+04   5.6147000e+04   6.4371000e+04   5.8949000e+04   0.0000000e+00   6.0482000e+04   6.3132000e+04   5.6954000e+04   5.2973000e+04   6.0908000e+04   6.9806000e+04   6.9146000e+04   7.0466000e+04   5.9274000e+04   6.1918000e+04   5.3638000e+04   5.5082000e+04   5.6790000e+04   6.1284000e+04   5.8767000e+04
   6.3118000e+04   6.8267000e+04   5.7297000e+04   5.8885000e+04   5.9827000e+04   5.6464000e+04   5.3062000e+04   5.5332000e+04   6.8336000e+04   5.5474000e+04   6.1015000e+04   5.8602000e+04   6.4506000e+04   6.7009000e+04   7.5439000e+04   7.5298000e+04   6.0689000e+04   6.0200000e+04   6.0613000e+04   5.8468000e+04   6.1403000e+04   6.1986000e+04   6.4196000e+04   6.0790000e+04   6.2409000e+04   5.3528000e+04   5.5135000e+04   5.8026000e+04   5.7794000e+04   5.8274000e+04   6.4231000e+04   5.5889000e+04   6.1384000e+04   6.3727000e+04   6.5045000e+04   6.4142000e+04   7.0520000e+04   5.9076000e+04   5.4079000e+04   6.2450000e+04   6.3124000e+04   6.3957000e+04   6.0451000e+04   5.8881000e+04   5.6026000e+04   5.9082000e+04   5.3631000e+04   5.7528000e+04   6.0351000e+04   5.9382000e+04   6.0274000e+04   6.4352000e+04   6.3046000e+04   7.0674000e+04   6.5094000e+04   6.1602000e+04   7.0191000e+04   6.4032000e+04   6.4277000e+04   7.0539000e+04   6.8834000e+04   7.0633000e+04   6.6749000e+04   5.6870000e+04   6.6356000e+04   7.5024000e+04   5.8334000e+04   5.8071000e+04   6.2366000e+04   6.1968000e+04   6.3255000e+04   6.5297000e+04   6.5876000e+04   7.3258000e+04   6.2384000e+04   0.0000000e+00   5.9108000e+04   6.3535000e+04   6.6489000e+04   5.8123000e+04   5.8363000e+04   6.3264000e+04   6.6752000e+04   6.3201000e+04   6.1881000e+04   6.2546000e+04   6.6057000e+04   6.3631000e+04   6.5996000e+04   6.7566000e+04
   2.3346700e+05   2.3926300e+05   2.3152700e+05   2.1060900e+05   2.3104700e+05   2.4203000e+05   2.3479600e+05   2.2355000e+05   2.2041500e+05   2.1423400e+05   2.3430000e+05   2.3423500e+05   2.3085800e+05   2.2939400e+05   2.1052200e+05   2.2560700e+05   2.4013500e+05   2.4506400e+05   2.4032700e+05   2.1007500e+05   1.9538400e+05   2.0774400e+05   2.4485700e+05   2.5614400e+05   2.5163500e+05   2.3271000e+05   2.2451600e+05   2.3476800e+05   2.3072600e+05   2.3612200e+05   2.2418700e+05   2.2081400e+05   2.1490300e+05   2.1513100e+05   2.2522100e+05   2.3630600e+05   2.4372900e+05   2.2465600e+05   2.0251400e+05   1.9766600e+05   2.1939000e+05   2.2603600e+05   2.1674400e+05   2.1256900e+05   2.1166700e+05   2.1167300e+05   2.4092800e+05   2.3668100e+05   2.2297800e+05   2.0900400e+05   2.1620600e+05   2.0804500e+05   2.1339000e+05   2.1746100e+05   2.3553400e+05   2.4017000e+05   2.2328100e+05   2.2419100e+05   2.3251200e+05   2.2293100e+05   2.1084100e+05   2.2302700e+05   1.9111200e+05   2.0288400e+05   2.2533400e+05   2.5727300e+05   2.4204900e+05   2.2648200e+05   2.1330000e+05   2.0377500e+05   2.2946200e+05   2.3373400e+05   2.2764900e+05   2.1946000e+05   2.0261900e+05   2.3456300e+05   0.0000000e+00   2.3611200e+05   2.2628400e+05   2.1404000e+05   2.2415000e+05   2.2892200e+05   2.3270200e+05   2.1815200e+05   2.1720300e+05   2.2990300e+05   2.0447700e+05   2.1470900e+05   2.2112500e+05   2.3572100e+05
   2.0850100e+05   2.3207100e+05   2.1539700e+05   2.0922200e+05   2.1370300e+05   2.1444400e+05   2.2211800e+05   2.3352400e+05   2.3076600e+05   2.3136700e+05   2.4378300e+05   2.2777200e+05   2.1558300e+05   2.0866900e+05   2.1196000e+05   2.0265800e+05   2.1310300e+05   2.3208100e+05   2.5065200e+05   2.3186700e+05   2.1711500e+05   2.0928900e+05   1.9920500e+05   2.0361700e+05   2.0679000e+05   2.2463400e+05   2.4096200e+05   2.5159400e+05   2.3707200e+05   2.3305700e+05   2.3106100e+05   2.3666200e+05   2.0887800e+05   1.8918200e+05   2.1477500e+05   2.2235000e+05   2.3681900e+05   2.6352200e+05   2.5907300e+05   2.2017100e+05   2.3404900e+05   2.1882000e+05   2.2247800e+05   2.1340000e+05   2.0928500e+05   2.0845100e+05   2.3020300e+05   2.3858900e+05   2.4905400e+05   2.3186600e+05   2.1125800e+05   2.1168200e+05   1.9088700e+05   2.1252800e+05   2.1586300e+05   2.1374700e+05   2.2447500e+05   2.1278000e+05   2.2835700e+05   2.2068800e+05   2.3815800e+05   2.4495400e+05   2.1569500e+05   2.0401900e+05   2.2086900e+05   2.3170100e+05   2.1997800e+05   2.3334000e+05   2.3503500e+05   2.2457300e+05   2.5087600e+05   2.4788500e+05   2.1828800e+05   2.0276600e+05   2.1074700e+05   2.1472100e+05   2.2966000e+05   0.0000000e+00   2.4355000e+05   2.3784200e+05   2.2781500e+05   2.2187700e+05   2.0998200e+05   2.1343400e+05   2.1661100e+05   2.3247400e+05   2.3863200e+05   2.4714600e+05   2.4818000e+05   2.4382500e+05
   4.6968000e+04   4.9153000e+04   4.7025000e+04   4.4189000e+04   4.2738000e+04   3.9941000e+04   4.3572000e+04   4.5276000e+04   4.6666000e+04   4.1929000e+04   3.7739000e+04   4.1052000e+04   4.4026000e+04   5.0135000e+04   5.4476000e+04   5.1603000e+04   5.0375000e+04   5.8079000e+04   5.2394000e+04   5.0849000e+04   4.4769000e+04   4.8606000e+04   4.9788000e+04   4.8941000e+04   4.9745000e+04   4.8423000e+04   4.2464000e+04   4.5679000e+04   4.1139000e+04   4.3160000e+04   5.8621000e+04   5.0116000e+04   5.0303000e+04   4.4711000e+04   5.1322000e+04   4.5036000e+04   4.8025000e+04   4.7117000e+04   4.9656000e+04   4.5051000e+04   4.4114000e+04   4.8730000e+04   4.8914000e+04   4.8077000e+04   5.6344000e+04   4.3567000e+04   4.0076000e+04   4.9680000e+04   4.7755000e+04   4.5356000e+04   4.6417000e+04   4.8670000e+04   4.9586000e+04   4.3606000e+04   4.4761000e+04   4.4323000e+04   5.4946000e+04   4.9267000e+04   4.7839000e+04   4.2381000e+04   4.9538000e+04   5.0245000e+04   4.8644000e+04   4.8405000e+04   4.8526000e+04   4.5688000e+04   4.3602000e+04   4.7458000e+04   5.4139000e+04   4.2939000e+04   5.1657000e+04   5.3383000e+04   5.2077000e+04   5.4319000e+04   4.9770000e+04   4.9488000e+04   4.8894000e+04   5.2669000e+04   0.0000000e+00   4.9713000e+04   3.7946000e+04   4.1372000e+04   4.9247000e+04   4.6643000e+04   4.0432000e+04   4.8551000e+04   5.1699000e+04   5.1732000e+04   4.5088000e+04   4.4105000e+04
   2.3848000e+04   2.5236000e+04   2.7383000e+04   2.2124000e+04   2.7000000e+04   3.0860000e+04   2.5172000e+04   2.8668000e+04   3.4399000e+04   3.0818000e+04   3.7978000e+04   3.8884000e+04   3.1405000e+04   3.3507000e+04   3.2052000e+04   2.8547000e+04   3.7480000e+04   3.6154000e+04   3.6836000e+04   3.0959000e+04   2.9151000e+04   3.5475000e+04   3.4134000e+04   3.6711000e+04   3.4909000e+04   2.9668000e+04   2.9675000e+04   4.1614000e+04   3.9763000e+04   3.3492000e+04   3.5281000e+04   3.3808000e+04   3.3196000e+04   4.5843000e+04   3.5352000e+04   3.8707000e+04   3.1451000e+04   3.1453000e+04   3.8258000e+04   4.0960000e+04   3.7145000e+04   3.5380000e+04   3.5110000e+04   3.6309000e+04   4.8883000e+04   3.7406000e+04   2.9879000e+04   3.0661000e+04   2.9051000e+04   3.6014000e+04   3.6470000e+04   2.7456000e+04   3.5844000e+04   3.5998000e+04   3.7132000e+04   2.6515000e+04   3.5442000e+04   3.2328000e+04   3.3921000e+04   2.8704000e+04   2.8898000e+04   3.3718000e+04   3.6824000e+04   3.2846000e+04   3.4651000e+04   2.9127000e+04   2.7521000e+04   3.5581000e+04   3.4380000e+04   3.4323000e+04   3.6637000e+04   3.5818000e+04   3.5600000e+04   4.0940000e+04   3.7626000e+04   3.8543000e+04   3.2093000e+04   3.6694000e+04   3.5519000e+04   0.0000000e+00   2.5217000e+04   3.3906000e+04   2.7347000e+04   3.0264000e+04   2.3708000e+04   2.5148000e+04   2.9190000e+04   2.8474000e+04   2.4237000e+04   2.9119000e+04
   4.1737100e+05   3.9927400e+05   4.0136400e+05   4.2326200e+05   4.0273700e+05   4.2421500e+05   4.2633500e+05   4.3977400e+05   4.2367500e+05   3.9539500e+05   3.9672800e+05   3.9378500e+05   4.0968700e+05   4.4327900e+05   4.2572500e+05   4.2506300e+05   4.1345700e+05   4.1349800e+05   4.2899900e+05   4.3476500e+05   4.2426400e+05   4.1444300e+05   4.0962000e+05   4.0191900e+05   3.9224800e+05   3.8831300e+05   4.0168200e+05   4.1025300e+05   4.2979600e+05   4.4758700e+05   4.4863900e+05   4.5588800e+05   4.4149300e+05   4.3110800e+05   4.3164900e+05   4.1009400e+05   3.9118200e+05   4.1805000e+05   3.9248000e+05   4.0975000e+05   4.0081100e+05   4.1407000e+05   3.9057900e+05   3.9172800e+05   4.1500100e+05   4.1978500e+05   4.0002600e+05   3.9928900e+05   3.8476800e+05   3.9474500e+05   4.1347700e+05   4.0982500e+05   4.1378200e+05   4.0242900e+05   3.8845700e+05   4.0392800e+05   4.1312200e+05   3.9828400e+05   3.7780900e+05   3.7802200e+05   3.8168500e+05   3.9162800e+05   4.0677900e+05   4.2795100e+05   4.0701600e+05   3.8573600e+05   3.8683000e+05   4.1379800e+05   4.2220400e+05   4.1720700e+05   4.0746200e+05   4.2750600e+05   4.0668000e+05   3.9680900e+05   3.8606100e+05   4.0197400e+05   4.1836300e+05   4.1335200e+05   3.9919600e+05   4.0959700e+05   0.0000000e+00   4.2183100e+05   4.1136600e+05   4.3434600e+05   4.2353000e+05   4.2286200e+05   4.1173200e+05   4.3171400e+05   4.2667900e+05   4.3383900e+05
   4.2474800e+05   4.1018400e+05   4.2847000e+05   4.4330900e+05   4.7361600e+05   4.6758400e+05   4.7128200e+05   4.4947500e+05   4.3529100e+05   4.4507300e+05   4.4266100e+05   4.5023300e+05   4.5140600e+05   4.5022600e+05   4.3175900e+05   4.2630200e+05   4.6421700e+05   4.5708700e+05   4.6839600e+05   4.5107700e+05   4.4454400e+05   4.5231200e+05   4.6876200e+05   4.3442700e+05   4.1925100e+05   4.4180000e+05   4.3135200e+05   4.2966000e+05   4.4533800e+05   4.6856400e+05   4.7887100e+05   4.6656100e+05   4.5436700e+05   4.4672400e+05   4.6702200e+05   4.6630700e+05   4.5759000e+05   4.4452700e+05   4.2472400e+05   4.2877900e+05   4.2650100e+05   4.2149500e+05   4.1488300e+05   4.5235400e+05   4.6738900e+05   4.7215200e+05   4.6669500e+05   4.2449900e+05   4.2980600e+05   4.2775100e+05   4.3175100e+05   4.5924900e+05   4.3509400e+05   4.2642400e+05   4.3250400e+05   4.5991400e+05   4.6435300e+05   4.7793200e+05   4.6654800e+05   4.3391600e+05   4.6064200e+05   4.7547900e+05   4.4187400e+05   4.4700900e+05   4.4645100e+05   4.5392100e+05   4.5065800e+05   4.3988900e+05   4.3463100e+05   4.6471200e+05   4.7640500e+05   4.6542200e+05   4.3007100e+05   4.3123500e+05   4.5012700e+05   4.5376600e+05   4.6054100e+05   4.4132500e+05   4.2702400e+05   4.2206000e+05   4.3688600e+05   0.0000000e+00   4.6116700e+05   4.5025200e+05   4.4681800e+05   4.8524000e+05   4.5611400e+05   4.6300800e+05   4.4378600e+05   4.2942300e+05
   2.2516200e+05   2.3077900e+05   2.2421500e+05   2.1048800e+05   2.1997100e+05   2.2607500e+05   2.2563500e+05   2.1982100e+05   2.3525300e+05   2.3202600e+05   2.4677500e+05   2.5045900e+05   2.4532800e+05   2.3095300e+05   2.2827500e+05   2.3078600e+05   2.1245600e+05   2.3092800e+05   2.4848700e+05   2.4331300e+05   2.3608100e+05   2.1836300e+05   2.2447000e+05   2.2668600e+05   2.3966600e+05   2.0693200e+05   1.9277100e+05   2.1856000e+05   2.4934000e+05   2.2933100e+05   2.2557300e+05   2.0384700e+05   2.1019300e+05   2.2030700e+05   2.1717000e+05   2.2331400e+05   2.1879700e+05   2.1194700e+05   2.1739800e+05   2.1920200e+05   2.2482200e+05   2.0684500e+05   2.0793900e+05   2.1077600e+05   2.1374200e+05   2.2059300e+05   2.1248700e+05   2.2738700e+05   2.2562200e+05   2.1859500e+05   1.9961400e+05   2.3276600e+05   2.2859900e+05   2.1987900e+05   2.0997700e+05   1.9841600e+05   2.0972800e+05   2.1339500e+05   2.3920300e+05   2.1700600e+05   2.1844700e+05   2.2671600e+05   2.2016700e+05   2.1538300e+05   2.2312000e+05   2.0964300e+05   1.9876300e+05   2.1195500e+05   2.3970200e+05   2.3896100e+05   2.2856500e+05   2.1958400e+05   2.0053500e+05   2.1736300e+05   2.0933300e+05   2.1029900e+05   2.1650100e+05   2.2044300e+05   2.3326200e+05   2.0915400e+05   1.8643700e+05   1.9961900e+05   0.0000000e+00   2.1534400e+05   2.2184900e+05   2.2388900e+05   2.1848100e+05   2.2898400e+05   2.5189100e+05   2.4266800e+05
   2.2669100e+05   2.3595200e+05   2.3731100e+05   2.4865600e+05   2.7170700e+05   2.6832800e+05   2.7585900e+05   2.6757400e+05   2.2739300e+05   2.4194900e+05   2.4961100e+05   2.4505300e+05   2.3748500e+05   2.5902600e+05   2.7067100e+05   2.7162900e+05   2.8339500e+05   2.6654500e+05   2.4014900e+05   2.5920300e+05   2.5338700e+05   2.3172800e+05   2.2804600e+05   2.4527700e+05   2.5192500e+05   2.3927000e+05   2.7251500e+05   2.6112200e+05   2.3678100e+05   2.4977600e+05   2.2652600e+05   2.2981000e+05   2.4509500e+05   2.3565800e+05   2.4236500e+05   2.3914200e+05   2.4361600e+05   2.3779400e+05   2.1916500e+05   2.4102900e+05   2.3795900e+05   2.2684400e+05   2.3371800e+05   2.4000700e+05   2.4022200e+05   2.3735300e+05   2.4006300e+05   2.3781700e+05   2.1363900e+05   2.1939600e+05   2.2343700e+05   2.3652300e+05   2.3748400e+05   2.4759200e+05   2.5641600e+05   2.3955400e+05   2.4842400e+05   2.5140100e+05   2.2688900e+05   2.3179800e+05   2.0855600e+05   2.1967400e+05   2.3347700e+05   2.5151100e+05   2.4562500e+05   2.4662000e+05   2.5215100e+05   2.5400000e+05   2.3522200e+05   2.2765600e+05   2.2213000e+05   2.2517800e+05   2.4135800e+05   2.5828600e+05   2.6164000e+05   2.6059300e+05   2.6346700e+05   2.5240100e+05   2.2963300e+05   2.3170200e+05   2.2848300e+05   2.1579600e+05   2.3377400e+05   0.0000000e+00   2.5558600e+05   2.7836200e+05   2.8482900e+05   2.6309200e+05   2.3474300e+05   2.3416500e+05
   4.8860000e+05   4.6078600e+05   4.6217600e+05   4.5071200e+05   4.7420300e+05   4.8113000e+05   4.7938000e+05   4.7057000e+05   4.6962900e+05   4.6963800e+05   4.7733200e+05   4.7410200e+05   4.5972800e+05   4.6128600e+05   4.7330200e+05   4.7767500e+05   4.8457200e+05   4.8901200e+05   5.0909800e+05   5.0005800e+05   4.9596500e+05   4.9486900e+05   5.0540900e+05   4.9006500e+05   4.8369900e+05   5.0138900e+05   4.8434700e+05   4.5939100e+05   4.9165200e+05   5.0210300e+05   4.9423600e+05   4.7884400e+05   4.6731200e+05   4.7145500e+05   4.6962400e+05   4.8860500e+05   4.8638400e+05   4.7349200e+05   4.8953500e+05   4.7674200e+05   4.7024700e+05   4.6244000e+05   4.5432800e+05   4.4603000e+05   4.5124800e+05   4.4998800e+05   4.4867600e+05   4.3700000e+05   4.4752600e+05   4.3270600e+05   4.1793500e+05   4.3326100e+05   4.5276900e+05   4.5110200e+05   4.4517500e+05   4.5224100e+05   4.4717500e+05   4.2503600e+05   4.2071400e+05   4.1762800e+05   4.1757600e+05   4.4931300e+05   4.4521400e+05   4.2584700e+05   4.1665200e+05   4.2999100e+05   4.2434500e+05   4.3233100e+05   4.3030200e+05   4.3392600e+05   4.3373600e+05   4.5551000e+05   4.4395700e+05   4.2687400e+05   4.4006300e+05   4.4420700e+05   4.3875200e+05   4.5482000e+05   4.6145200e+05   4.5623100e+05   4.5702300e+05   4.4217300e+05   4.5982900e+05   4.5527800e+05   0.0000000e+00   4.6812000e+05   4.5132600e+05   4.5915000e+05   4.5411600e+05   4.7287100e+05
   5.2395000e+05   5.0696000e+05   5.1815500e+05   5.3610900e+05   5.2986300e+05   5.2405700e+05   5.4652200e+05   5.3252800e+05   5.2305500e+05   5.1455200e+05   5.1137200e+05   5.1570600e+05   5.4373100e+05   5.4532600e+05   5.4426500e+05   5.3440500e+05   5.3178800e+05   5.2295100e+05   5.1670800e+05   5.0037000e+05   4.9485200e+05   4.9681800e+05   5.1524900e+05   5.1254300e+05   5.3679800e+05   5.1994800e+05   5.1556000e+05   5.3638500e+05   5.3504600e+05   5.3250900e+05   5.1253700e+05   4.9170300e+05   5.0505000e+05   4.8618800e+05   5.2063200e+05   5.3778300e+05   5.4341800e+05   5.5259000e+05   5.3983500e+05   5.1869800e+05   5.0132400e+05   5.1457300e+05   5.1160600e+05   5.1058300e+05   5.3113100e+05   5.3703400e+05   5.2119400e+05   5.2524100e+05   5.2015000e+05   5.1937000e+05   5.4514400e+05   5.5980500e+05   5.3803800e+05   5.1595900e+05   5.0130500e+05   5.2916100e+05   5.3060100e+05   5.2095400e+05   5.1807700e+05   5.4820800e+05   5.3134300e+05   5.3817400e+05   5.4607700e+05   5.0560000e+05   5.0978600e+05   5.2946200e+05   5.3861300e+05   5.4964400e+05   5.3723700e+05   5.4544500e+05   5.2364100e+05   5.4463300e+05   5.7590800e+05   5.4929200e+05   5.2780100e+05   5.3823700e+05   5.1673000e+05   5.2429100e+05   5.3689000e+05   5.3596900e+05   5.3897900e+05   5.2617500e+05   5.2867100e+05   5.2140900e+05   5.3998700e+05   0.0000000e+00   5.2949900e+05   5.3778400e+05   5.5353500e+05   5.2065300e+05
   9.1856000e+04   8.2480000e+04   1.1683300e+05   1.2076100e+05   9.9206000e+04   9.3121000e+04   1.2153100e+05   1.0926500e+05   1.0367400e+05   8.2200000e+04   9.3957000e+04   7.8663000e+04   8.6975000e+04   9.7306000e+04   8.9782000e+04   7.7585000e+04   9.5370000e+04   9.8308000e+04   1.3585900e+05   1.4249900e+05   1.1594000e+05   1.0692400e+05   1.1698300e+05   1.2228500e+05   1.0457300e+05   1.1841400e+05   1.0545100e+05   1.1753100e+05   9.8928000e+04   9.5930000e+04   9.8643000e+04   9.0068000e+04   1.1195700e+05   1.0845700e+05   1.1507100e+05   1.1168800e+05   1.2284000e+05   1.0586800e+05   1.0706900e+05   8.8319000e+04   9.7473000e+04   8.9918000e+04   9.7952000e+04   1.0436100e+05   8.9075000e+04   7.8866000e+04   8.7118000e+04   9.7242000e+04   1.2317500e+05   1.3538400e+05   1.4478700e+05   1.3174900e+05   1.2905500e+05   1.1560700e+05   1.1149300e+05   1.1289100e+05   1.0247500e+05   1.1407100e+05   9.5511000e+04   1.1053900e+05   1.0475700e+05   1.0307800e+05   9.9818000e+04   1.1109700e+05   9.3529000e+04   9.2097000e+04   1.2621600e+05   1.2440000e+05   1.1493200e+05   1.0500100e+05   1.0964700e+05   9.1669000e+04   9.4853000e+04   1.0538400e+05   9.3990000e+04   8.0642000e+04   8.5642000e+04   9.5765000e+04   1.2419800e+05   1.3298400e+05   1.3114100e+05   1.2731000e+05   1.2084300e+05   1.1823000e+05   1.1318500e+05   1.0580600e+05   0.0000000e+00   1.0158100e+05   9.2111000e+04   1.0113700e+05
   1.5795800e+05   1.5194400e+05   1.3226300e+05   1.4164000e+05   1.4350300e+05   1.4860800e+05   1.5107400e+05   1.5863200e+05   1.4759100e+05   1.5772200e+05   1.3161200e+05   1.1831000e+05   1.4856100e+05   1.4955300e+05   1.5311600e+05   1.6336000e+05   1.6112400e+05   1.7208900e+05   1.5107600e+05   1.3814400e+05   1.4742800e+05   1.6323100e+05   1.4702900e+05   1.3701300e+05   1.3871900e+05   1.6251500e+05   1.5796600e+05   1.3994500e+05   1.3474900e+05   1.6115500e+05   1.7236100e+05   1.5670100e+05   1.5801600e+05   1.6287100e+05   1.6401800e+05   1.6662000e+05   1.6253500e+05   1.5642000e+05   1.5776200e+05   1.6066200e+05   1.4676400e+05   1.4104200e+05   1.3693000e+05   1.3533200e+05   1.4326700e+05   1.5701100e+05   1.6395400e+05   1.7420800e+05   1.8103200e+05   1.6952800e+05   1.5826200e+05   1.5482900e+05   1.4856600e+05   1.4473600e+05   1.4628700e+05   1.3017000e+05   1.2389000e+05   1.3595000e+05   1.4159000e+05   1.4022000e+05   1.4245000e+05   1.5057500e+05   1.5978000e+05   1.5244300e+05   1.3978400e+05   1.4822300e+05   1.6102000e+05   1.5419600e+05   1.3859500e+05   1.5319900e+05   1.4825500e+05   1.3376000e+05   1.4087200e+05   1.2642100e+05   1.4416100e+05   1.5164600e+05   1.3742700e+05   1.2403100e+05   1.3679700e+05   1.4951700e+05   1.6450300e+05   1.5681300e+05   1.3702700e+05   1.3874400e+05   1.4904500e+05   1.3312500e+05   1.4977300e+05   0.0000000e+00   1.5453500e+05   1.4289800e+05
   3.0452300e+05   2.9849500e+05   3.2287900e+05   3.3146500e+05   3.1998000e+05   3.1768000e+05   3.1983100e+05   3.1296900e+05   2.9700400e+05   3.2019700e+05   3.0835400e+05   2.9776900e+05   3.3238300e+05   3.4079200e+05   3.3484800e+05   3.1240300e+05   3.0745800e+05   3.1168700e+05   3.2766300e+05   3.2065200e+05   3.1538300e+05   3.2308300e+05   3.2791300e+05   3.2833400e+05   3.2078000e+05   3.1286400e+05   3.2151500e+05   3.2426500e+05   3.3980900e+05   2.9921200e+05   3.3079200e+05   3.2518600e+05   3.3586200e+05   3.2316100e+05   3.3402000e+05   3.2959300e+05   3.1317800e+05   2.9334800e+05   3.0630100e+05   3.3020700e+05   3.2095600e+05   3.2905900e+05   3.2974700e+05   3.4039200e+05   3.1570600e+05   3.3034200e+05   3.2605400e+05   3.1018400e+05   3.4163800e+05   3.2716800e+05   3.6309900e+05   3.5963600e+05   3.2967400e+05   3.2519800e+05   3.2146900e+05   3.2411300e+05   3.3070100e+05   3.2218000e+05   3.1123500e+05   3.4562500e+05   3.3488500e+05   3.2692400e+05   3.2960400e+05   3.2762100e+05   3.1444500e+05   3.1557000e+05   3.3963500e+05   3.5031400e+05   3.2361600e+05   3.1311600e+05   3.0479300e+05   2.9557300e+05   3.1402900e+05   3.1078300e+05   3.3269300e+05   3.4195600e+05   3.2414200e+05   3.1983900e+05   3.1238300e+05   3.2011500e+05   3.2348800e+05   3.5512500e+05   3.3807800e+05   3.0200100e+05   3.0960500e+05   3.1522100e+05   3.5007100e+05   3.3950300e+05   0.0000000e+00   3.0404400e+05
   3.1374800e+05   3.1960100e+05   3.0192500e+05   3.0498200e+05   3.1367300e+05   3.0318800e+05   3.2033200e+05   3.1651800e+05   3.0562500e+05   3.0706500e+05   3.1926700e+05   3.1403200e+05   3.1223800e+05   3.1486000e+05   3.1078200e+05   3.3999600e+05   3.4075300e+05   3.3593800e+05   3.3706600e+05   3.4255900e+05   3.1386200e+05   3.0172300e+05   3.2982800e+05   3.0476300e+05   3.2637900e+05   3.4809000e+05   3.2868400e+05   3.2457500e+05   3.3600300e+05   3.3217200e+05   3.5766300e+05   3.3586200e+05   3.4568400e+05   3.4675400e+05   3.5502800e+05   3.3032600e+05   3.3667900e+05   3.4372200e+05   3.4830200e+05   3.4727600e+05   3.6197700e+05   3.3680000e+05   3.4392100e+05   3.3810000e+05   2.9543500e+05   3.0870500e+05   3.2313000e+05   3.3298700e+05   3.4179700e+05   3.4701900e+05   3.3312300e+05   3.3640600e+05   3.3729400e+05   3.3742900e+05   3.1616400e+05   3.2989500e+05   3.1402100e+05   3.1840500e+05   3.1656200e+05   3.2043700e+05   3.1726000e+05   3.0900300e+05   2.9816400e+05   3.1237800e+05   3.0720200e+05   3.1716100e+05   3.2852100e+05   3.3483500e+05   3.2169700e+05   3.4621400e+05   3.3402500e+05   3.1576200e+05   3.2108700e+05   3.2838100e+05   3.2592800e+05   3.1629200e+05   3.2461800e+05   3.2171300e+05   3.2603300e+05   3.2962000e+05   3.2754000e+05   3.3071100e+05   3.2119300e+05   3.1938000e+05   3.3608800e+05   3.1862100e+05   3.3412000e+05   3.3874100e+05   3.2853300e+05   0.0000000e+00
