# Supplementary material for: Autistic traits and individual brain differences: functional network efficiency reflects attentional and social impairments, structural nodal efficiencies index systemising and theory-of-mind skills
Source: Mol Autism. 2021 Jan 21;12:3. doi: 10.1186/s13229-020-00377-8 (PMC7818759; doi:10.1186/s13229-020-00377-8)
Supplement: Supplementary file 9 — Additional file 9. Brain-behaviour correlations. README file detailing data curation; AAL-90 region masks in NIfTI format; spreadseehts of Spearman correlations; code and data for the correlational analysis. [file 13229_2020_377_MOESM9_ESM.zip › Paul_Arora_et_al_data/Physiological/BBC/analysis/Diffusion_Analaysis/adj_matrixes/NOS_weighted/asymmetric/connection_matrix_asym_aHU0426.txt]

   0.0000000e+00   3.5491100e+05   3.3823000e+05   3.6573300e+05   3.8064300e+05   3.7953200e+05   3.8606700e+05   3.9391600e+05   3.9656500e+05   3.8655100e+05   3.6962600e+05   3.4933900e+05   3.4805400e+05   3.5252600e+05   3.7403100e+05   3.6303200e+05   3.4795700e+05   3.5118800e+05   3.5813600e+05   3.8481100e+05   3.9989000e+05   3.9934000e+05   3.9323700e+05   3.8210300e+05   3.7442000e+05   3.7671300e+05   4.1496700e+05   3.8040800e+05   3.7992600e+05   3.5458100e+05   3.5437900e+05   3.5512600e+05   3.6295600e+05   3.9094300e+05   3.7460600e+05   3.7458200e+05   3.8408800e+05   3.8775800e+05   3.9069400e+05   3.5920800e+05   3.5739000e+05   3.7495000e+05   3.8413200e+05   3.7718000e+05   3.7545800e+05   3.6759300e+05   3.7487100e+05   3.8444200e+05   3.9413300e+05   4.0970800e+05   3.8939300e+05   3.6940900e+05   3.8414800e+05   3.9473600e+05   3.9652000e+05   4.0589500e+05   3.9125400e+05   3.8983800e+05   3.9205600e+05   3.7225700e+05   3.6335800e+05   3.4908700e+05   3.6049300e+05   3.5573900e+05   3.7423900e+05   3.8398300e+05   3.8520100e+05   3.8925400e+05   3.7561500e+05   3.8437100e+05   3.6753600e+05   3.8408300e+05   3.6573200e+05   3.7825700e+05   3.6253600e+05   3.7895000e+05   3.6213500e+05   3.5712300e+05   3.6994400e+05   3.7906500e+05   3.6890600e+05   3.7175000e+05   3.9267100e+05   3.5781000e+05   3.7535100e+05   4.1120000e+05   3.6578800e+05   3.6448800e+05   3.5667000e+05   3.5437000e+05
   3.9236200e+05   0.0000000e+00   4.0900300e+05   4.0778300e+05   4.1739600e+05   4.1100000e+05   4.2653700e+05   4.1925200e+05   4.3954900e+05   4.4849400e+05   4.5448300e+05   4.5566600e+05   4.4312700e+05   4.0266500e+05   4.0323000e+05   4.2239500e+05   4.2345900e+05   4.1373800e+05   4.2079400e+05   4.5606900e+05   4.2372000e+05   4.2565200e+05   4.2380500e+05   4.3535100e+05   4.1811600e+05   4.3373100e+05   4.4683200e+05   4.4119400e+05   4.0868100e+05   4.0075900e+05   4.0504900e+05   4.0433400e+05   4.2108800e+05   4.3063800e+05   4.2554700e+05   4.1185500e+05   3.9398600e+05   3.9109600e+05   3.9963100e+05   3.8929900e+05   3.9529600e+05   4.1332300e+05   4.1057900e+05   4.0593000e+05   3.9601300e+05   4.2359200e+05   4.1400900e+05   4.0889500e+05   4.1923500e+05   4.0395100e+05   3.9994600e+05   4.1190900e+05   4.0473300e+05   4.0450800e+05   4.0286000e+05   3.9515400e+05   4.1384100e+05   4.1923700e+05   4.2753000e+05   4.3133000e+05   4.3116200e+05   4.0326000e+05   3.9042300e+05   3.7763900e+05   3.9268800e+05   3.9113800e+05   4.0898700e+05   4.1315100e+05   3.9690300e+05   4.3175700e+05   4.0725100e+05   4.2839100e+05   4.1805700e+05   3.9605000e+05   4.1315300e+05   4.3175500e+05   4.0084700e+05   3.8674200e+05   4.0416800e+05   4.1880200e+05   3.9668500e+05   4.1489900e+05   4.3726400e+05   4.0873800e+05   4.3475400e+05   4.3375900e+05   4.2997500e+05   4.3324000e+05   4.1260100e+05   4.2709600e+05
   3.9956600e+05   3.8424900e+05   0.0000000e+00   4.1814000e+05   4.0566300e+05   3.9657400e+05   3.9868300e+05   4.1742800e+05   4.3406200e+05   3.9175900e+05   3.9907500e+05   4.2150300e+05   3.9997400e+05   3.9417600e+05   4.0233800e+05   4.1864200e+05   4.2370300e+05   3.8186500e+05   4.1495800e+05   3.9656100e+05   3.8741500e+05   3.8027100e+05   4.1618100e+05   4.3067500e+05   4.0884500e+05   3.9919200e+05   3.7902500e+05   3.9964300e+05   4.4236000e+05   4.4706300e+05   4.1409200e+05   4.1317400e+05   4.2605500e+05   3.7906900e+05   3.7926800e+05   4.0489500e+05   3.9146000e+05   4.1326600e+05   3.8951000e+05   3.8821300e+05   3.5332800e+05   3.6230800e+05   3.6774800e+05   3.8982300e+05   3.8295200e+05   3.7709900e+05   3.7544600e+05   3.8027500e+05   3.7513800e+05   3.7349400e+05   3.9200200e+05   3.8415900e+05   3.9143100e+05   4.2865000e+05   4.0589700e+05   3.8646900e+05   4.1040100e+05   4.1044000e+05   4.0844200e+05   4.0158600e+05   3.9735300e+05   4.0518100e+05   3.8179700e+05   3.8273300e+05   3.8897100e+05   3.6828300e+05   3.8922600e+05   3.8234200e+05   3.9759600e+05   3.8493600e+05   3.7868100e+05   3.5709900e+05   3.4653100e+05   3.7674900e+05   3.8947000e+05   3.6776400e+05   3.5710500e+05   4.0646900e+05   4.0267500e+05   3.7519300e+05   3.7217100e+05   3.7684000e+05   3.6883800e+05   4.1331400e+05   4.2417800e+05   4.1794900e+05   4.0138400e+05   4.0311000e+05   3.8686000e+05   4.0011700e+05
   4.1677600e+05   4.1670300e+05   4.2802300e+05   0.0000000e+00   4.1033800e+05   4.1016800e+05   4.4081700e+05   4.6088300e+05   3.8546300e+05   4.1408000e+05   4.3295100e+05   4.4069800e+05   4.3920900e+05   4.8650100e+05   4.4347800e+05   4.6982400e+05   4.2331900e+05   4.4242500e+05   4.4082000e+05   4.4339300e+05   4.3101800e+05   4.2674700e+05   4.3894400e+05   4.3926600e+05   4.6224800e+05   4.6308000e+05   4.2145700e+05   4.2943900e+05   4.4059900e+05   4.3580200e+05   4.0897500e+05   4.3040100e+05   4.1490600e+05   4.2826600e+05   4.5199400e+05   4.5796100e+05   4.6270500e+05   4.5649500e+05   4.4127300e+05   4.4127600e+05   4.6336800e+05   4.4380300e+05   4.4096100e+05   4.4055600e+05   4.5795900e+05   4.7184000e+05   4.7251800e+05   4.4356200e+05   4.0439100e+05   4.7982600e+05   4.6669300e+05   4.6096000e+05   4.4274100e+05   4.2292300e+05   4.3141000e+05   4.4807800e+05   4.6919300e+05   4.5950100e+05   4.8371800e+05   4.6970500e+05   4.4993900e+05   4.1172200e+05   4.7037200e+05   4.4220400e+05   4.6463200e+05   4.8784300e+05   4.5852600e+05   4.5613400e+05   4.7795300e+05   4.5652100e+05   4.5612100e+05   4.7061800e+05   4.3237800e+05   4.6195100e+05   4.5655500e+05   4.5012500e+05   4.6007400e+05   4.4676800e+05   4.4973100e+05   4.7084100e+05   4.5666800e+05   4.5406900e+05   4.4008400e+05   4.5985400e+05   4.4526100e+05   4.5136000e+05   4.0331800e+05   4.3897600e+05   4.3578700e+05   4.4503100e+05
   1.3008500e+05   1.3474700e+05   1.3539900e+05   1.3119800e+05   0.0000000e+00   1.3616100e+05   1.2999900e+05   1.4059800e+05   1.3415400e+05   1.0985900e+05   1.4205300e+05   1.2360300e+05   1.3862000e+05   1.4726400e+05   1.5554000e+05   1.3181100e+05   1.3450400e+05   1.3587000e+05   1.5370800e+05   1.3851400e+05   1.3578600e+05   1.3503000e+05   1.5469000e+05   1.3964100e+05   1.5873300e+05   1.4954200e+05   1.4589800e+05   1.3301900e+05   1.3100400e+05   1.4212300e+05   1.4497000e+05   1.3584400e+05   1.3277600e+05   1.3585800e+05   1.3285400e+05   1.3815600e+05   1.3863900e+05   1.2337000e+05   1.2916600e+05   1.1965000e+05   1.2959000e+05   1.2389700e+05   1.1222500e+05   1.3735900e+05   1.2934100e+05   1.3625000e+05   1.3074400e+05   1.2199400e+05   1.5417700e+05   1.2921900e+05   1.3097400e+05   1.2348100e+05   1.3862800e+05   1.5562000e+05   1.3586300e+05   1.4520100e+05   1.4276800e+05   1.3757300e+05   1.6771300e+05   1.5278200e+05   1.5053600e+05   1.5016800e+05   1.5156700e+05   1.4961100e+05   1.4347700e+05   1.5749800e+05   1.4665200e+05   1.5403300e+05   1.3793100e+05   1.5889100e+05   1.3779300e+05   1.4921900e+05   1.4242000e+05   1.4640700e+05   1.3136300e+05   1.4849300e+05   1.3971000e+05   1.3543100e+05   1.1761800e+05   1.3982200e+05   1.2883300e+05   1.3636500e+05   1.3566900e+05   1.3962000e+05   1.3960500e+05   1.4401200e+05   1.3717600e+05   1.3643300e+05   1.4158600e+05   1.3312200e+05
   1.2448400e+05   1.2232900e+05   1.2109700e+05   1.0415700e+05   1.1471700e+05   0.0000000e+00   1.2796000e+05   1.3658800e+05   1.3063200e+05   1.4785700e+05   1.2199200e+05   1.2514000e+05   1.3727100e+05   1.3489900e+05   1.3171300e+05   1.2624200e+05   1.1634000e+05   1.2978900e+05   1.2050600e+05   1.2246300e+05   1.2268800e+05   1.1966100e+05   1.1622000e+05   1.1321300e+05   1.1168600e+05   1.0972300e+05   1.0647200e+05   1.2380400e+05   1.1669400e+05   1.0420500e+05   1.1215400e+05   1.2155500e+05   1.3352500e+05   1.0257800e+05   1.2815500e+05   1.2177000e+05   1.1426000e+05   1.1626000e+05   1.3015900e+05   1.2076200e+05   1.1774800e+05   1.1595300e+05   1.3111500e+05   1.0879200e+05   1.1426200e+05   1.2708800e+05   1.3016000e+05   1.0805300e+05   1.2661700e+05   1.4143600e+05   1.1998600e+05   1.1058200e+05   1.2405900e+05   1.0438900e+05   1.1104000e+05   1.1474100e+05   1.0770500e+05   1.1336600e+05   1.1332700e+05   1.0619400e+05   1.1156900e+05   1.1686900e+05   1.2699000e+05   1.1585400e+05   1.1489900e+05   1.3853800e+05   1.2379300e+05   1.1144800e+05   1.1256400e+05   1.1938100e+05   1.1464300e+05   1.0261100e+05   1.2506400e+05   1.1508200e+05   1.1969300e+05   1.2811900e+05   1.0757200e+05   1.2358800e+05   1.1549400e+05   1.0054200e+05   1.1017000e+05   1.0681800e+05   1.2388400e+05   1.0759400e+05   1.1336800e+05   9.7663000e+04   1.2140100e+05   1.0548700e+05   1.2688500e+05   1.4431600e+05
   5.2597300e+05   5.1715400e+05   4.8059700e+05   4.7300700e+05   4.9744100e+05   5.1323600e+05   0.0000000e+00   4.8738300e+05   4.9417400e+05   4.9831800e+05   5.0456400e+05   4.8090400e+05   4.8729400e+05   5.0033800e+05   4.8619300e+05   4.8026700e+05   4.8126100e+05   4.8259900e+05   4.9197400e+05   5.1699500e+05   5.1740000e+05   5.2275500e+05   5.2023800e+05   5.0738000e+05   4.7377500e+05   4.9458100e+05   5.0698300e+05   4.9327400e+05   4.9184700e+05   4.6713100e+05   4.7546100e+05   5.1111500e+05   5.0992800e+05   5.2100300e+05   4.8834600e+05   5.0779600e+05   5.1600400e+05   4.7928200e+05   4.7155900e+05   4.6993500e+05   4.5045400e+05   4.7389200e+05   4.7946700e+05   4.9533900e+05   4.7291700e+05   4.7682200e+05   4.8205800e+05   4.8884100e+05   4.7672400e+05   4.6835800e+05   4.9262800e+05   4.8923200e+05   4.7395200e+05   4.6324800e+05   4.7848300e+05   4.7791300e+05   4.8503800e+05   4.8094300e+05   4.4533400e+05   4.3784000e+05   4.4824900e+05   4.5049900e+05   4.5446000e+05   4.7189500e+05   4.7693800e+05   4.7227800e+05   4.7176800e+05   4.8858800e+05   4.8010500e+05   4.7860200e+05   4.6091700e+05   4.5024000e+05   4.3881200e+05   4.2444300e+05   4.4772700e+05   4.6711700e+05   4.9952400e+05   5.0413500e+05   4.9353200e+05   5.1089000e+05   5.2373300e+05   5.0317100e+05   4.9516200e+05   4.7260200e+05   4.6147100e+05   4.8635000e+05   4.9816800e+05   4.9746500e+05   4.9339900e+05   4.9043300e+05
   5.6313400e+05   5.8472200e+05   5.7609900e+05   5.6993400e+05   5.8662900e+05   5.8203700e+05   5.6545600e+05   0.0000000e+00   5.5604100e+05   5.7146800e+05   5.6509600e+05   5.7649900e+05   5.8563300e+05   5.8671100e+05   5.7915100e+05   5.8494700e+05   5.8268700e+05   5.6267500e+05   5.6128800e+05   5.6209900e+05   5.5800000e+05   5.6442400e+05   5.4165500e+05   5.7041800e+05   5.6969100e+05   5.6061200e+05   5.8289800e+05   5.7177500e+05   5.4444500e+05   5.5360300e+05   5.4212400e+05   5.5784600e+05   5.6538500e+05   5.8013800e+05   5.6878500e+05   5.6119000e+05   5.7586500e+05   5.5238300e+05   5.6696000e+05   5.6329800e+05   5.4808300e+05   5.5395600e+05   5.5568600e+05   5.5385000e+05   5.5519200e+05   5.7260300e+05   5.7269800e+05   5.4109600e+05   5.2652300e+05   5.3699300e+05   5.6195100e+05   5.6844600e+05   5.4193800e+05   5.4532000e+05   5.4836200e+05   5.9032700e+05   6.0184000e+05   5.6283400e+05   5.4646800e+05   5.3212400e+05   5.4785200e+05   5.4826800e+05   5.3781500e+05   5.2601200e+05   5.1710700e+05   5.4299800e+05   5.4871300e+05   5.6391100e+05   5.4824900e+05   5.5727500e+05   5.5757100e+05   5.4808500e+05   5.4942700e+05   5.5498900e+05   5.4508000e+05   5.0953500e+05   5.2548900e+05   5.4573500e+05   5.6088700e+05   5.4243700e+05   5.6596400e+05   5.8380500e+05   5.6991100e+05   5.6376400e+05   5.6445000e+05   5.6306800e+05   5.4319900e+05   5.4457400e+05   5.6314000e+05   5.6808600e+05
   1.2273100e+05   1.0262900e+05   1.0766100e+05   1.0617000e+05   1.1820900e+05   1.1664200e+05   1.1944700e+05   1.2713500e+05   0.0000000e+00   1.1955300e+05   1.0698700e+05   1.0751100e+05   1.1803600e+05   1.1509800e+05   1.1165500e+05   1.0808700e+05   1.1073400e+05   1.1360300e+05   1.1002000e+05   1.1515300e+05   1.1825500e+05   1.1409200e+05   1.0882400e+05   1.0540900e+05   1.0911300e+05   9.9805000e+04   1.1458200e+05   1.1942700e+05   1.2289300e+05   1.1182400e+05   1.1761300e+05   1.0649900e+05   1.1552400e+05   1.1401800e+05   1.2381500e+05   1.1993500e+05   1.3020500e+05   1.2735300e+05   1.3066800e+05   1.2612200e+05   1.2235100e+05   1.1263900e+05   1.1379500e+05   1.1030100e+05   1.1655600e+05   1.2209500e+05   1.3077400e+05   1.2963700e+05   1.3004200e+05   1.2583600e+05   1.1357800e+05   1.1641100e+05   1.3329600e+05   1.3403000e+05   1.2023600e+05   1.1608200e+05   1.1633000e+05   1.1189100e+05   1.2650400e+05   1.2182800e+05   1.2802000e+05   1.2098900e+05   1.2455600e+05   1.2436400e+05   1.1810700e+05   1.0902400e+05   1.2340300e+05   1.1865200e+05   1.1857100e+05   1.1343900e+05   1.2246000e+05   1.1058400e+05   1.2578100e+05   1.1240200e+05   1.0314800e+05   1.1058000e+05   1.1087300e+05   1.0626700e+05   1.0152500e+05   1.0937500e+05   1.1098200e+05   1.0599500e+05   1.1544600e+05   1.0168600e+05   1.2201000e+05   1.3515800e+05   1.1969700e+05   1.1160500e+05   1.2077000e+05   1.2593800e+05
   1.1870000e+05   1.3197700e+05   1.3608900e+05   1.3425400e+05   1.2284500e+05   1.4462300e+05   1.4278600e+05   1.3105900e+05   1.3564600e+05   0.0000000e+00   1.4293200e+05   1.4508600e+05   1.5128900e+05   1.4016900e+05   1.2063100e+05   1.3293600e+05   1.4356200e+05   1.3039300e+05   1.1544900e+05   1.2385500e+05   1.3060300e+05   1.4036800e+05   1.3735500e+05   1.4712200e+05   1.4337900e+05   1.4502100e+05   1.3270800e+05   1.2655700e+05   1.2450400e+05   1.2923100e+05   1.2357200e+05   1.1480100e+05   1.2366300e+05   1.3469000e+05   1.2746200e+05   1.2917300e+05   1.2427300e+05   1.3080300e+05   1.3373200e+05   1.4574600e+05   1.1678900e+05   1.2672300e+05   1.3610300e+05   1.3554600e+05   1.2529400e+05   1.2043200e+05   1.2660900e+05   1.2274600e+05   1.2384600e+05   1.2262600e+05   1.3031700e+05   1.3007800e+05   1.2379700e+05   1.2118900e+05   1.2418500e+05   1.2023100e+05   1.1449700e+05   1.0765300e+05   1.1200500e+05   1.1770600e+05   1.1936900e+05   1.2667200e+05   1.2471400e+05   1.1581700e+05   1.2431100e+05   1.2067100e+05   1.1231100e+05   1.1737600e+05   1.2378900e+05   1.2816000e+05   1.1341600e+05   1.2193200e+05   1.3142300e+05   1.2747000e+05   1.3120100e+05   1.3580800e+05   1.3921100e+05   1.3012000e+05   1.1406500e+05   1.2699000e+05   1.2783300e+05   1.2449500e+05   1.1211000e+05   1.1788300e+05   1.3489500e+05   1.4009600e+05   1.3820700e+05   1.3521100e+05   1.3018600e+05   1.2992900e+05
   1.0720700e+05   1.1620600e+05   1.1790300e+05   1.0806700e+05   1.0344200e+05   9.8032000e+04   1.0605300e+05   1.0360200e+05   9.2922000e+04   8.5469000e+04   0.0000000e+00   1.0912800e+05   1.1167900e+05   1.1059700e+05   1.0148100e+05   9.7145000e+04   1.2172100e+05   1.2234800e+05   1.1397400e+05   1.1842600e+05   1.2483400e+05   1.2197000e+05   1.1736700e+05   1.0999100e+05   1.3206900e+05   1.1347900e+05   1.0866100e+05   1.2336500e+05   1.1812200e+05   1.1984600e+05   1.1942400e+05   1.1960700e+05   1.0848600e+05   1.0912400e+05   1.1001700e+05   1.0633100e+05   1.1375700e+05   1.2330600e+05   1.2754000e+05   1.1925500e+05   1.2235100e+05   1.2187400e+05   1.0852900e+05   1.1737200e+05   1.1650100e+05   1.2039200e+05   1.2074600e+05   1.1527500e+05   1.1157100e+05   1.0579700e+05   9.8848000e+04   1.0561900e+05   1.0100600e+05   1.1639200e+05   1.0159700e+05   1.0629100e+05   1.3081100e+05   1.0281700e+05   1.1321300e+05   1.2262800e+05   1.2564300e+05   1.2595200e+05   1.1913400e+05   1.0087300e+05   1.1267800e+05   1.1593500e+05   1.1071600e+05   1.1728200e+05   1.0307400e+05   1.0700900e+05   1.1321800e+05   1.1672400e+05   1.0846600e+05   9.5760000e+04   9.6354000e+04   1.1489000e+05   1.0920500e+05   1.0869500e+05   1.0786000e+05   1.1029000e+05   1.0752200e+05   1.0861800e+05   9.8827000e+04   9.5391000e+04   1.0489000e+05   1.1199200e+05   1.0979900e+05   1.0526500e+05   1.1351600e+05   1.0174500e+05
   1.4906200e+05   1.6022900e+05   1.5506500e+05   1.3935400e+05   1.5458300e+05   1.4227900e+05   1.4496300e+05   1.3710600e+05   1.4119900e+05   1.2963500e+05   1.5231800e+05   0.0000000e+00   1.5810900e+05   1.5118900e+05   1.4204000e+05   1.2685100e+05   1.4232100e+05   1.5623000e+05   1.3976600e+05   1.3390200e+05   1.4180000e+05   1.3953500e+05   1.5645200e+05   1.4708400e+05   1.2296000e+05   1.1922400e+05   1.3354000e+05   1.2254400e+05   1.3904600e+05   1.3546800e+05   1.4581700e+05   1.3924600e+05   1.2628400e+05   1.3209600e+05   1.3493600e+05   1.3018300e+05   1.3998400e+05   1.3880800e+05   1.3724600e+05   1.3389500e+05   1.3643600e+05   1.3261600e+05   1.3883700e+05   1.5431300e+05   1.4178800e+05   1.5595300e+05   1.5119300e+05   1.4820700e+05   1.4506400e+05   1.3606200e+05   1.3788600e+05   1.5299900e+05   1.5483800e+05   1.5358300e+05   1.6144700e+05   1.5641900e+05   1.4660200e+05   1.2603500e+05   1.3785400e+05   1.3115400e+05   1.3708500e+05   1.3518300e+05   1.5148600e+05   1.5206600e+05   1.5679300e+05   1.5789000e+05   1.5035800e+05   1.3507800e+05   1.4540700e+05   1.4924600e+05   1.4069600e+05   1.5013000e+05   1.5521200e+05   1.5904700e+05   1.6407000e+05   1.5965000e+05   1.6152000e+05   1.4091900e+05   1.3481400e+05   1.3900600e+05   1.4553500e+05   1.3412900e+05   1.4401400e+05   1.4142400e+05   1.3189100e+05   1.4390300e+05   1.4336600e+05   1.2710300e+05   1.4429400e+05   1.4357300e+05
   1.9803900e+05   1.9382500e+05   2.1075700e+05   2.1293900e+05   2.1097700e+05   2.1395400e+05   2.1246200e+05   2.0875400e+05   2.0114800e+05   1.9220800e+05   2.0382900e+05   2.0163100e+05   0.0000000e+00   2.1865900e+05   2.0766300e+05   2.0120100e+05   2.1083500e+05   1.8807600e+05   2.0423700e+05   2.0041300e+05   2.0129700e+05   2.0919000e+05   2.0786100e+05   2.0185600e+05   2.0286800e+05   1.9791900e+05   1.9072400e+05   2.0169700e+05   2.0763800e+05   1.9740600e+05   1.9661000e+05   2.1006000e+05   1.8751100e+05   1.9451400e+05   1.8637600e+05   1.9485800e+05   1.9675200e+05   2.0227500e+05   2.1265400e+05   2.1608600e+05   2.1271700e+05   2.0897800e+05   1.9931800e+05   2.0740300e+05   2.0802400e+05   2.0916600e+05   2.0529800e+05   2.1072000e+05   2.0804300e+05   2.0968800e+05   2.1280900e+05   2.2354000e+05   2.2632300e+05   2.1616100e+05   2.0852100e+05   2.2899000e+05   2.2271400e+05   2.1322600e+05   2.0615900e+05   2.0100900e+05   2.0920200e+05   2.1148500e+05   2.0361800e+05   2.2088700e+05   2.2194800e+05   2.2640900e+05   2.2063500e+05   2.2717400e+05   2.2144100e+05   2.1246600e+05   2.1962100e+05   2.2114400e+05   2.1913600e+05   2.1712400e+05   2.1709200e+05   2.0989400e+05   2.1438400e+05   2.0001700e+05   2.0575400e+05   2.1552800e+05   2.2961900e+05   2.1608600e+05   2.1452000e+05   2.1573400e+05   2.3459800e+05   2.3314200e+05   2.2195500e+05   2.0545400e+05   2.1157700e+05   2.0669500e+05
   1.9005100e+05   1.9619500e+05   2.0834100e+05   1.9449400e+05   2.0217600e+05   1.9313900e+05   1.9803200e+05   2.0570800e+05   1.9627900e+05   2.0120600e+05   1.9799200e+05   1.9260900e+05   1.9251900e+05   0.0000000e+00   1.8725600e+05   1.9917500e+05   1.9239400e+05   1.9568200e+05   1.8114800e+05   1.7966100e+05   2.0092000e+05   1.8540500e+05   1.8960200e+05   1.7859500e+05   1.6488500e+05   1.8054700e+05   1.7872100e+05   1.9136900e+05   1.8449400e+05   1.8458900e+05   1.7971600e+05   1.9532100e+05   1.8342800e+05   1.8947700e+05   1.7593200e+05   1.8019400e+05   1.7430300e+05   1.7565900e+05   1.6114100e+05   1.6152500e+05   1.7726600e+05   1.8481200e+05   1.9516600e+05   1.8187400e+05   1.6761100e+05   1.7367700e+05   1.6715400e+05   1.7416500e+05   1.5976300e+05   1.7379200e+05   1.9108300e+05   1.6575500e+05   1.5077500e+05   1.6854100e+05   1.6685000e+05   1.8228600e+05   1.8485800e+05   1.9478900e+05   1.9703900e+05   1.8321700e+05   1.7470500e+05   1.6384900e+05   1.7716200e+05   1.8208700e+05   1.5775700e+05   1.7646400e+05   1.7465300e+05   1.7852600e+05   1.7585400e+05   1.6618400e+05   1.8367000e+05   1.7264800e+05   1.6470600e+05   1.8323000e+05   1.8659300e+05   1.9401600e+05   1.8857800e+05   1.9323300e+05   1.9930000e+05   2.0011200e+05   1.9158900e+05   1.8974800e+05   1.8817200e+05   1.9637000e+05   2.0715600e+05   2.0707500e+05   1.9641100e+05   2.1408400e+05   2.1975900e+05   2.1187200e+05
   2.6284500e+05   2.6313300e+05   2.6224200e+05   2.3467500e+05   2.3957500e+05   2.4946900e+05   2.7271900e+05   2.7251600e+05   2.8217600e+05   2.7598900e+05   2.6316400e+05   2.6345900e+05   2.6347200e+05   2.6677100e+05   0.0000000e+00   2.5734800e+05   2.4407300e+05   2.7523400e+05   2.9194400e+05   2.8546400e+05   2.7540700e+05   2.5116300e+05   2.2123000e+05   2.4866100e+05   2.4366200e+05   2.5607000e+05   2.5711900e+05   2.5307700e+05   2.4940100e+05   2.5090000e+05   2.3856900e+05   2.3272100e+05   2.5663600e+05   2.3625500e+05   2.4494000e+05   2.4718900e+05   2.3659400e+05   2.3023400e+05   2.4350800e+05   2.4956400e+05   2.3150800e+05   2.5105200e+05   2.6041500e+05   2.7669200e+05   2.4904700e+05   2.2554000e+05   2.1682200e+05   2.2675200e+05   2.1878400e+05   2.3024000e+05   2.3447300e+05   2.1710600e+05   2.1991500e+05   2.2604000e+05   2.2380400e+05   2.4648400e+05   2.5776600e+05   2.5667700e+05   2.3227000e+05   2.2847500e+05   2.4113000e+05   2.4905800e+05   2.3671600e+05   2.4641300e+05   2.4146400e+05   2.5511000e+05   2.4830500e+05   2.7303900e+05   2.5962300e+05   2.4533800e+05   2.4179000e+05   2.4973500e+05   2.6479100e+05   2.7012200e+05   2.6121600e+05   2.6690500e+05   2.7036300e+05   2.5251200e+05   2.2969000e+05   2.3687600e+05   2.5980600e+05   2.5679600e+05   2.5263100e+05   2.6513100e+05   2.6870100e+05   2.8156200e+05   2.5858300e+05   2.6530900e+05   2.5707300e+05   2.7322400e+05
   2.0131900e+05   1.8150000e+05   1.8917900e+05   1.9415300e+05   1.9076700e+05   1.9481100e+05   1.8992600e+05   1.8645900e+05   1.8950400e+05   2.0117900e+05   1.8439600e+05   2.0135200e+05   2.0566100e+05   1.9486600e+05   2.2210900e+05   0.0000000e+00   2.2666700e+05   2.1408900e+05   2.0957300e+05   2.0968200e+05   1.9227900e+05   1.9118600e+05   1.9659000e+05   2.0555800e+05   2.2921200e+05   2.2946100e+05   2.1752300e+05   2.0241200e+05   2.0893100e+05   2.1618400e+05   1.9194100e+05   2.0376300e+05   2.0869700e+05   2.2607800e+05   2.0028200e+05   1.8289700e+05   1.9233500e+05   2.2185600e+05   2.0983800e+05   2.1707200e+05   1.9327100e+05   1.8772800e+05   1.9410400e+05   2.1099900e+05   1.8858000e+05   2.1679000e+05   2.0783900e+05   2.2021800e+05   2.2466300e+05   2.2362900e+05   2.1431300e+05   2.2321500e+05   2.1973300e+05   2.0767900e+05   2.3147000e+05   2.2362500e+05   2.0872100e+05   2.0557700e+05   2.1938300e+05   2.3130000e+05   2.1401200e+05   1.9589400e+05   2.0906600e+05   2.2088100e+05   2.0626100e+05   2.1656400e+05   2.1889000e+05   2.1245000e+05   2.0762000e+05   2.0767800e+05   1.9584100e+05   1.9464200e+05   1.8938300e+05   2.1893500e+05   2.1512100e+05   1.8774400e+05   1.8807700e+05   1.7300500e+05   1.7814900e+05   1.8737600e+05   1.8730000e+05   1.9060700e+05   2.0773100e+05   1.9831900e+05   1.9005000e+05   2.0160900e+05   2.1137400e+05   1.9410800e+05   2.0291300e+05   1.9845700e+05
   1.4332200e+05   1.3292000e+05   1.3208700e+05   1.3112500e+05   1.4293900e+05   1.2521800e+05   1.4182500e+05   1.5204100e+05   1.4135000e+05   1.4208000e+05   1.1800600e+05   1.4946400e+05   1.6564100e+05   1.4152900e+05   1.3473900e+05   1.4335400e+05   0.0000000e+00   1.5662500e+05   1.4648300e+05   1.2454900e+05   1.2886400e+05   1.3540700e+05   1.3366000e+05   1.2165900e+05   1.3069400e+05   1.3397400e+05   1.1978200e+05   1.0449900e+05   1.1639300e+05   1.1524300e+05   1.2637200e+05   1.4716800e+05   1.4288300e+05   1.2583100e+05   1.3452900e+05   1.2889100e+05   1.1988200e+05   1.3937500e+05   1.3546300e+05   1.1858900e+05   1.2588200e+05   1.1164800e+05   1.2698500e+05   1.2775100e+05   1.3744300e+05   1.3540700e+05   1.3127800e+05   1.2735200e+05   1.1442800e+05   1.2086400e+05   1.2352400e+05   1.4091000e+05   1.5738200e+05   1.3993000e+05   1.2200700e+05   1.2429200e+05   1.2835000e+05   1.2988900e+05   1.4147800e+05   1.4823900e+05   1.4004200e+05   1.3809300e+05   1.2214200e+05   1.2776000e+05   1.2537700e+05   1.3756100e+05   1.4286100e+05   1.4068900e+05   1.3165500e+05   1.4514800e+05   1.3186200e+05   1.4812300e+05   1.5876700e+05   1.4518200e+05   1.4552200e+05   1.3535900e+05   1.5720100e+05   1.4418900e+05   1.2782500e+05   1.2172000e+05   1.1865700e+05   1.3766500e+05   1.1756600e+05   1.2764600e+05   1.2882500e+05   1.3229600e+05   1.2479900e+05   1.2298000e+05   1.1597100e+05   1.2704700e+05
   1.7369700e+05   1.8096100e+05   1.7488900e+05   1.9641800e+05   1.9086500e+05   1.7919500e+05   1.8681700e+05   1.9268300e+05   1.8453200e+05   1.8969900e+05   1.9369900e+05   1.8062200e+05   1.8889100e+05   1.9665500e+05   2.0293800e+05   1.9690700e+05   1.6736700e+05   0.0000000e+00   1.9447800e+05   1.9953000e+05   2.0274700e+05   1.7419100e+05   1.8751500e+05   1.8344700e+05   2.0522200e+05   1.8461500e+05   1.7106700e+05   1.8692600e+05   1.8940500e+05   1.8444600e+05   1.7662700e+05   1.6392200e+05   1.7163600e+05   1.6509000e+05   1.7100200e+05   1.5984400e+05   1.7330900e+05   1.6679200e+05   1.6872200e+05   1.6388200e+05   1.6229800e+05   1.5116600e+05   1.6491300e+05   1.9034100e+05   1.7662400e+05   1.7528800e+05   1.6380500e+05   1.7216700e+05   1.7660500e+05   1.9106700e+05   1.7975700e+05   1.6656000e+05   1.7107600e+05   1.8467700e+05   1.6710000e+05   1.8100700e+05   1.6329500e+05   1.6368900e+05   1.6020500e+05   1.9046100e+05   1.8627800e+05   1.8830700e+05   1.8135000e+05   1.6898800e+05   1.6750900e+05   2.0417000e+05   1.9566500e+05   1.8449700e+05   1.9719800e+05   1.9522600e+05   1.9934600e+05   1.7336200e+05   1.8472400e+05   1.8725700e+05   1.8499300e+05   1.9327200e+05   1.7595000e+05   1.8959200e+05   1.6314700e+05   1.4633300e+05   1.7624300e+05   1.8259200e+05   1.8381100e+05   1.8611900e+05   1.6317300e+05   1.8272500e+05   1.5975800e+05   1.6714900e+05   1.6766700e+05   1.6999000e+05
   2.6172500e+05   2.8761800e+05   2.9004500e+05   2.8038700e+05   2.7772500e+05   2.7336100e+05   2.4697200e+05   2.8237500e+05   2.7746200e+05   2.7675100e+05   2.6892000e+05   2.6629400e+05   2.6043000e+05   2.6739000e+05   2.7418000e+05   2.6969200e+05   2.6542900e+05   2.8739400e+05   0.0000000e+00   2.6705800e+05   2.5840500e+05   2.8009100e+05   2.7238500e+05   2.6000700e+05   2.5802100e+05   2.5611800e+05   2.6415600e+05   2.7867200e+05   2.5759500e+05   2.7075200e+05   2.7051700e+05   2.9132500e+05   2.7826900e+05   2.6723100e+05   2.6708200e+05   2.5811600e+05   2.5641600e+05   2.7489400e+05   2.5031900e+05   2.7179900e+05   2.7721600e+05   2.7936000e+05   2.3499500e+05   2.3750900e+05   2.5091400e+05   2.7249900e+05   2.7266300e+05   2.5506900e+05   2.6546100e+05   2.6040600e+05   2.3194800e+05   2.3629600e+05   2.3916200e+05   2.4488600e+05   2.6605800e+05   2.5477500e+05   2.3278200e+05   2.4329800e+05   2.4321400e+05   2.4521000e+05   2.4901900e+05   2.4237600e+05   2.3805200e+05   2.5164100e+05   2.3618500e+05   2.5521200e+05   2.4979600e+05   2.3813600e+05   2.4259900e+05   2.2948300e+05   2.3766300e+05   2.5273100e+05   2.3261400e+05   2.3843800e+05   2.3120700e+05   2.4635900e+05   2.4719700e+05   2.4665300e+05   2.4037400e+05   2.7173000e+05   2.4318700e+05   2.5204400e+05   2.6833300e+05   2.6766000e+05   2.5779300e+05   2.8188300e+05   2.6776300e+05   2.8521800e+05   2.8516900e+05   2.7666500e+05
   2.8637400e+05   2.6345100e+05   2.9229200e+05   3.0645100e+05   2.8957500e+05   2.7031300e+05   2.6172000e+05   2.5260900e+05   2.7415200e+05   2.6494000e+05   2.6752600e+05   2.7627600e+05   2.7213200e+05   2.7036100e+05   2.5625100e+05   2.6228300e+05   2.8086100e+05   2.9377100e+05   2.6555200e+05   0.0000000e+00   2.7461500e+05   2.7387500e+05   2.7384600e+05   2.7561000e+05   2.6404800e+05   2.6082700e+05   2.6813500e+05   2.8472000e+05   2.7779300e+05   2.7384300e+05   2.6971100e+05   2.6131400e+05   2.8363800e+05   2.8129600e+05   2.7609200e+05   2.6277400e+05   2.8497500e+05   2.8052400e+05   2.8168100e+05   2.6936400e+05   2.8305900e+05   2.5655500e+05   2.7688100e+05   2.6871300e+05   2.7745200e+05   2.7202400e+05   2.9227500e+05   2.6202300e+05   2.7340000e+05   2.7304000e+05   2.7134300e+05   2.9261700e+05   2.8714700e+05   2.7358800e+05   2.7522300e+05   2.8209400e+05   2.8204000e+05   2.7389200e+05   2.7786500e+05   2.8277800e+05   2.5487600e+05   2.6495900e+05   2.5448300e+05   2.7637200e+05   2.8400300e+05   2.7899900e+05   2.7717800e+05   2.6848300e+05   2.7373100e+05   2.8237100e+05   2.9315300e+05   2.9202300e+05   2.8101800e+05   2.6670300e+05   2.8001800e+05   2.8246500e+05   2.7705400e+05   2.8483100e+05   2.5321600e+05   2.6750300e+05   2.8432200e+05   2.7206900e+05   2.6410300e+05   2.7909200e+05   2.6368100e+05   2.7078500e+05   3.1515900e+05   2.9414700e+05   2.9548000e+05   2.7067300e+05
   5.2441000e+04   4.7271000e+04   4.6166000e+04   4.3619000e+04   4.4994000e+04   5.1176000e+04   4.9577000e+04   4.5207000e+04   4.0189000e+04   3.9234000e+04   4.8789000e+04   5.7627000e+04   5.0969000e+04   4.6598000e+04   4.8914000e+04   3.9864000e+04   4.6755000e+04   5.3015000e+04   5.3295000e+04   3.7971000e+04   0.0000000e+00   4.5614000e+04   4.9888000e+04   4.1716000e+04   6.0534000e+04   5.1552000e+04   5.3287000e+04   5.4355000e+04   6.0653000e+04   5.0629000e+04   4.9792000e+04   5.5571000e+04   6.2900000e+04   5.0149000e+04   5.1090000e+04   5.6796000e+04   6.2218000e+04   5.1291000e+04   5.5507000e+04   4.8064000e+04   6.0349000e+04   5.2206000e+04   5.8057000e+04   5.6257000e+04   5.5278000e+04   6.8366000e+04   6.2869000e+04   6.5012000e+04   5.5436000e+04   6.9886000e+04   5.5104000e+04   4.7358000e+04   6.3401000e+04   5.7497000e+04   5.9238000e+04   4.0668000e+04   4.2656000e+04   4.3245000e+04   5.5847000e+04   5.4015000e+04   4.9705000e+04   4.6349000e+04   4.7664000e+04   4.4975000e+04   5.1121000e+04   4.0581000e+04   5.1137000e+04   4.6900000e+04   4.5392000e+04   5.4339000e+04   6.4062000e+04   7.2923000e+04   6.1062000e+04   5.8518000e+04   5.0413000e+04   5.7096000e+04   5.6084000e+04   6.1608000e+04   6.0129000e+04   6.1522000e+04   6.4063000e+04   5.7852000e+04   5.7450000e+04   6.2555000e+04   5.1168000e+04   4.3234000e+04   5.3142000e+04   5.7320000e+04   5.4216000e+04   4.5706000e+04
   3.7356000e+04   3.6235000e+04   3.3752000e+04   2.7625000e+04   3.5594000e+04   4.4340000e+04   4.4261000e+04   4.4362000e+04   4.4667000e+04   4.5949000e+04   5.9190000e+04   5.4619000e+04   5.2420000e+04   4.6836000e+04   4.8123000e+04   3.9383000e+04   4.6994000e+04   4.0393000e+04   5.4158000e+04   5.2476000e+04   4.2994000e+04   0.0000000e+00   4.2990000e+04   3.0921000e+04   3.4473000e+04   3.2369000e+04   6.2879000e+04   4.8510000e+04   4.1814000e+04   5.4880000e+04   5.1710000e+04   5.1424000e+04   4.6899000e+04   5.5696000e+04   5.3170000e+04   5.2181000e+04   4.8217000e+04   4.5678000e+04   5.0151000e+04   4.5805000e+04   4.1870000e+04   4.5321000e+04   5.4657000e+04   4.0923000e+04   6.0888000e+04   4.6627000e+04   6.5530000e+04   4.4453000e+04   5.6856000e+04   5.4765000e+04   4.1015000e+04   4.6406000e+04   5.5447000e+04   4.8667000e+04   5.2450000e+04   3.4044000e+04   3.0091000e+04   5.0318000e+04   5.5898000e+04   5.2619000e+04   4.9733000e+04   5.3566000e+04   4.7496000e+04   5.1908000e+04   4.6565000e+04   3.8897000e+04   4.2041000e+04   5.0929000e+04   4.3103000e+04   4.9474000e+04   3.8642000e+04   4.6642000e+04   4.3540000e+04   3.8907000e+04   3.2971000e+04   3.1522000e+04   3.8430000e+04   4.5825000e+04   4.8623000e+04   4.1903000e+04   4.6980000e+04   3.9566000e+04   4.7865000e+04   3.4570000e+04   4.9675000e+04   4.5589000e+04   4.0316000e+04   4.2084000e+04   5.3089000e+04   4.8678000e+04
   4.0115800e+05   3.8494300e+05   3.7949300e+05   3.7574500e+05   3.6206800e+05   3.9103300e+05   3.9184000e+05   4.0480800e+05   3.6882200e+05   3.8061400e+05   3.9545500e+05   3.9533900e+05   4.0070500e+05   3.7677200e+05   3.8065600e+05   3.8531400e+05   3.6822700e+05   3.6852500e+05   3.8837600e+05   3.7700000e+05   3.9483800e+05   3.8711000e+05   0.0000000e+00   3.6923900e+05   3.7117800e+05   3.9049600e+05   3.9627800e+05   3.9489000e+05   3.7688900e+05   3.8340400e+05   3.8079800e+05   3.9641700e+05   3.9865500e+05   3.9105500e+05   4.0764000e+05   3.8837300e+05   3.8175200e+05   3.9161300e+05   3.8712300e+05   3.8269400e+05   3.9871800e+05   3.9240900e+05   3.8483800e+05   3.9784500e+05   3.8369600e+05   3.9949700e+05   3.9557200e+05   4.0035500e+05   4.2446200e+05   4.0496300e+05   4.1357600e+05   3.9620900e+05   4.0575000e+05   4.0216200e+05   4.0305700e+05   4.1530300e+05   4.0115900e+05   3.7830900e+05   3.8167800e+05   4.2150300e+05   4.0382600e+05   4.1572200e+05   4.0018900e+05   3.8180800e+05   3.8719900e+05   3.9420700e+05   4.1472000e+05   3.8435800e+05   3.8571600e+05   3.8768800e+05   4.0252100e+05   3.9018400e+05   4.0745000e+05   3.6861600e+05   3.8081900e+05   3.8836000e+05   3.9775700e+05   3.9235800e+05   3.9879600e+05   3.7980000e+05   3.8197000e+05   3.9990700e+05   3.7761000e+05   3.8951800e+05   4.0683100e+05   3.8379000e+05   3.9182000e+05   3.6559200e+05   3.8299800e+05   3.8832600e+05
   3.3885200e+05   3.5896400e+05   3.5943700e+05   3.6306500e+05   3.4500500e+05   3.4746600e+05   3.6210300e+05   3.5129300e+05   3.4477800e+05   3.3335000e+05   3.3231100e+05   3.5282900e+05   3.4198500e+05   3.3507200e+05   3.2305200e+05   3.2351600e+05   3.1986700e+05   3.5262600e+05   3.4538500e+05   3.2364400e+05   3.3409700e+05   3.4527100e+05   3.3704800e+05   0.0000000e+00   3.2050200e+05   3.3128800e+05   3.5264200e+05   3.4709300e+05   3.2575900e+05   3.0034200e+05   3.2690400e+05   3.3559000e+05   3.3795600e+05   3.3326600e+05   3.2590000e+05   3.1214000e+05   3.1554500e+05   3.3197100e+05   3.2171000e+05   3.4061100e+05   3.4163200e+05   3.4563500e+05   3.4875000e+05   3.6161400e+05   3.6232100e+05   3.6000700e+05   3.7038100e+05   3.5023500e+05   3.6430700e+05   3.7270200e+05   3.6540000e+05   3.6662700e+05   3.9341500e+05   3.7394000e+05   3.7970500e+05   3.6922800e+05   3.6767300e+05   3.6503200e+05   3.7180000e+05   3.9564000e+05   3.9091200e+05   3.7401400e+05   3.7647700e+05   3.7104900e+05   3.6880500e+05   3.6212200e+05   4.1476200e+05   3.7397300e+05   3.7526100e+05   3.6758000e+05   3.7200800e+05   3.9259900e+05   3.9668600e+05   3.8199700e+05   3.7736300e+05   3.7126400e+05   3.9445200e+05   3.7348700e+05   3.8067200e+05   3.6781200e+05   3.8096700e+05   3.7353100e+05   3.8576900e+05   3.8693900e+05   3.6430200e+05   3.5481600e+05   3.9194300e+05   3.8186000e+05   3.6706500e+05   3.6204800e+05
   1.4058300e+05   1.3727300e+05   1.3374100e+05   1.6318300e+05   1.4745300e+05   1.3973600e+05   1.4877700e+05   1.4157300e+05   1.7033800e+05   1.5039000e+05   1.4517400e+05   1.3569800e+05   1.4717700e+05   1.4705900e+05   1.3570000e+05   1.3808200e+05   1.4253000e+05   1.4852100e+05   1.5192900e+05   1.4006700e+05   1.2774600e+05   1.4315900e+05   1.3689300e+05   1.3903800e+05   0.0000000e+00   1.3793600e+05   1.4312000e+05   1.3089200e+05   1.4470200e+05   1.2896300e+05   1.1509700e+05   1.3103800e+05   1.3224500e+05   1.4606100e+05   1.3936000e+05   1.3359200e+05   1.2062300e+05   1.4123900e+05   1.6091300e+05   1.5915900e+05   1.3074700e+05   1.3092600e+05   1.4015500e+05   1.5977700e+05   1.3242000e+05   1.5277000e+05   1.5188300e+05   1.4182300e+05   1.3062300e+05   1.3243300e+05   1.3514800e+05   1.4242300e+05   1.3370000e+05   1.3609700e+05   1.1970600e+05   1.4595300e+05   1.3977000e+05   1.3682600e+05   1.1855100e+05   1.3343100e+05   1.2015600e+05   1.3011100e+05   1.3000900e+05   1.3156500e+05   1.2399800e+05   1.2111300e+05   1.3735800e+05   1.2548000e+05   1.4521200e+05   1.3559200e+05   1.2150900e+05   1.2778800e+05   1.3386700e+05   1.3081900e+05   1.2344100e+05   1.3386300e+05   1.1834700e+05   1.2842300e+05   1.2593900e+05   1.1384200e+05   1.4325300e+05   1.3663100e+05   1.2123500e+05   1.3585800e+05   1.2628700e+05   1.4093000e+05   1.4399600e+05   1.4854400e+05   1.4226900e+05   1.3100000e+05
   1.4185900e+05   1.5112200e+05   1.5472600e+05   1.5133700e+05   1.5452500e+05   1.5175300e+05   1.5460800e+05   1.4890400e+05   1.5755800e+05   1.6188900e+05   1.5851500e+05   1.6047600e+05   1.5741000e+05   1.7013300e+05   1.6670600e+05   1.5421700e+05   1.5202300e+05   1.5035700e+05   1.6127700e+05   1.7243700e+05   1.7236800e+05   1.7238900e+05   1.5611300e+05   1.6617600e+05   1.6236200e+05   0.0000000e+00   1.6177400e+05   1.5577300e+05   1.5755500e+05   1.6338500e+05   1.6479900e+05   1.6361000e+05   1.5348200e+05   1.4901800e+05   1.6244600e+05   1.8296900e+05   1.8101600e+05   1.5773400e+05   1.6004100e+05   1.5264900e+05   1.6962800e+05   1.7139800e+05   1.7001800e+05   1.6420200e+05   1.5566000e+05   1.6026200e+05   1.7275300e+05   1.8358400e+05   1.5803600e+05   1.4575500e+05   1.7388700e+05   1.7944100e+05   1.7969600e+05   1.6831000e+05   1.6518900e+05   1.4982000e+05   1.7992800e+05   1.6018200e+05   1.6410100e+05   1.5774500e+05   1.6488800e+05   1.5728300e+05   1.5880800e+05   1.5379300e+05   1.6255500e+05   1.5182900e+05   1.5846300e+05   1.7464000e+05   1.6318600e+05   1.5887200e+05   1.5135900e+05   1.5619600e+05   1.6029200e+05   1.6038200e+05   1.5550000e+05   1.5227700e+05   1.4421400e+05   1.5147800e+05   1.4684400e+05   1.5435600e+05   1.4834400e+05   1.4164500e+05   1.4148500e+05   1.5185100e+05   1.4795400e+05   1.4542900e+05   1.2766100e+05   1.3658700e+05   1.5441700e+05   1.5791800e+05
   9.7641000e+04   1.1720400e+05   1.0028600e+05   1.0109500e+05   1.0528100e+05   1.0116600e+05   8.9363000e+04   9.9518000e+04   1.0693200e+05   1.0625800e+05   1.0170100e+05   1.0288800e+05   1.0875600e+05   1.0799200e+05   1.0721800e+05   9.2734000e+04   9.7139000e+04   9.9030000e+04   8.5949000e+04   1.0174300e+05   1.0240400e+05   9.7595000e+04   9.7699000e+04   8.3886000e+04   8.9581000e+04   8.0423000e+04   0.0000000e+00   1.0385500e+05   1.0210900e+05   8.0453000e+04   6.9797000e+04   1.0121900e+05   1.0502000e+05   9.5613000e+04   1.1351200e+05   1.1791600e+05   9.6693000e+04   1.1000100e+05   1.0262500e+05   1.0176000e+05   1.0868500e+05   1.0623200e+05   1.0457500e+05   1.0478400e+05   1.0627200e+05   9.4253000e+04   9.6664000e+04   1.2391500e+05   1.0823200e+05   9.1012000e+04   9.8379000e+04   1.0372600e+05   9.5984000e+04   1.0407800e+05   9.4341000e+04   9.3827000e+04   9.9006000e+04   9.9122000e+04   9.4144000e+04   1.0153100e+05   9.9985000e+04   9.6190000e+04   1.0625700e+05   9.8396000e+04   1.1203700e+05   1.1373200e+05   1.2007900e+05   1.2343900e+05   9.4535000e+04   1.0749800e+05   9.4665000e+04   1.1737400e+05   1.1096800e+05   1.0064500e+05   9.2833000e+04   9.4868000e+04   1.1056600e+05   1.0243100e+05   1.0419100e+05   9.8607000e+04   9.9619000e+04   1.1735900e+05   9.7617000e+04   8.1199000e+04   1.0074800e+05   1.0025500e+05   9.6318000e+04   1.0157900e+05   8.1854000e+04   9.0974000e+04
   9.7615000e+04   8.8676000e+04   1.0065200e+05   9.6200000e+04   1.0264300e+05   9.9920000e+04   9.5048000e+04   1.0705200e+05   9.4470000e+04   9.1389000e+04   9.0014000e+04   9.4002000e+04   9.8799000e+04   1.0340200e+05   8.6985000e+04   8.3950000e+04   9.0365000e+04   9.9773000e+04   1.0571900e+05   9.6770000e+04   9.1762000e+04   8.6217000e+04   7.8195000e+04   9.6961000e+04   1.0694000e+05   9.5832000e+04   9.5755000e+04   0.0000000e+00   9.2077000e+04   1.0113100e+05   9.8801000e+04   9.0892000e+04   9.3260000e+04   9.1299000e+04   1.0441000e+05   9.6329000e+04   8.1704000e+04   7.7489000e+04   9.4524000e+04   1.0344800e+05   1.0157000e+05   9.1225000e+04   8.8766000e+04   9.0692000e+04   1.0564100e+05   9.9230000e+04   1.1149300e+05   1.0251200e+05   1.0094600e+05   1.0339400e+05   1.0994400e+05   9.9605000e+04   1.1084500e+05   1.2289100e+05   1.1652600e+05   1.0708900e+05   1.1790300e+05   1.0525400e+05   1.0484300e+05   1.2621900e+05   9.8901000e+04   9.5603000e+04   9.7363000e+04   1.0218200e+05   1.0281700e+05   9.6350000e+04   9.0772000e+04   9.9366000e+04   9.8696000e+04   9.9975000e+04   9.0248000e+04   8.6190000e+04   1.0020800e+05   8.6734000e+04   8.7198000e+04   7.8467000e+04   9.4184000e+04   1.0010000e+05   1.0520300e+05   1.0776700e+05   8.8817000e+04   8.0125000e+04   9.0046000e+04   9.7011000e+04   9.4049000e+04   9.1617000e+04   1.0285700e+05   9.3668000e+04   8.9224000e+04   1.0379900e+05
   2.3953000e+05   2.2780100e+05   2.3600100e+05   2.3071500e+05   2.2537700e+05   2.1332600e+05   2.2166600e+05   2.2443700e+05   2.2939600e+05   2.4665800e+05   2.2702700e+05   2.2957100e+05   2.4175000e+05   2.3975800e+05   2.2696000e+05   2.3411800e+05   2.0661900e+05   2.0889900e+05   2.1547100e+05   2.2482100e+05   2.1974900e+05   2.1565900e+05   2.0211100e+05   1.8213100e+05   2.0105500e+05   2.0474400e+05   2.0486200e+05   1.9464500e+05   0.0000000e+00   2.0302800e+05   2.0729700e+05   2.1221700e+05   2.0238000e+05   2.1562600e+05   2.1593700e+05   2.2394700e+05   2.1876700e+05   2.1709500e+05   2.0427500e+05   2.2282000e+05   2.2322700e+05   1.9142900e+05   2.1106300e+05   2.2474100e+05   2.1094200e+05   2.1681800e+05   2.0995000e+05   2.0862200e+05   2.0806600e+05   2.1559400e+05   1.9943000e+05   2.1573600e+05   1.8597800e+05   2.0908600e+05   2.1285900e+05   1.9792700e+05   1.8972500e+05   2.0497700e+05   1.9977500e+05   1.9927300e+05   2.0051300e+05   1.9895200e+05   1.9831000e+05   1.9625100e+05   1.9850000e+05   2.1965900e+05   2.2201700e+05   2.1560900e+05   2.1017300e+05   2.2174000e+05   2.0808000e+05   2.1196300e+05   2.3415100e+05   2.4054300e+05   2.3922000e+05   2.2516200e+05   2.2828400e+05   2.1687200e+05   2.2583000e+05   2.1107700e+05   2.1073000e+05   2.0504400e+05   2.0768900e+05   2.1758900e+05   2.0770400e+05   2.3225100e+05   2.2830300e+05   2.1693500e+05   2.1618400e+05   2.1765700e+05
   2.1264000e+05   2.1617200e+05   2.1639700e+05   2.1103000e+05   2.1314600e+05   2.2177700e+05   2.1493400e+05   2.1051400e+05   2.0127200e+05   2.2711800e+05   2.2268100e+05   1.9926900e+05   2.1260700e+05   2.1211500e+05   2.0688700e+05   2.0428900e+05   2.0730300e+05   2.1975700e+05   2.0169300e+05   1.9843200e+05   2.1120600e+05   2.1577000e+05   2.0706500e+05   1.9872800e+05   2.0273800e+05   2.1684800e+05   2.0809000e+05   2.1261400e+05   2.1933600e+05   0.0000000e+00   2.1555200e+05   2.0714100e+05   2.1058900e+05   2.1548900e+05   2.3122200e+05   2.2069300e+05   2.2358900e+05   2.5378600e+05   2.5088200e+05   2.3242700e+05   2.4390800e+05   2.4059100e+05   2.3896700e+05   2.4157800e+05   2.4882200e+05   2.4671200e+05   2.3306100e+05   2.4304900e+05   2.5195000e+05   2.3122300e+05   2.4370700e+05   2.4266100e+05   2.4632700e+05   2.4304100e+05   2.4379900e+05   2.5139000e+05   2.4596100e+05   2.2471500e+05   2.4776100e+05   2.7202300e+05   2.4284600e+05   2.3426200e+05   2.5200300e+05   2.5124000e+05   2.4121000e+05   2.3190600e+05   2.3854100e+05   2.5110600e+05   2.3677300e+05   2.5749100e+05   2.4182500e+05   2.5174000e+05   2.4597100e+05   2.6865600e+05   2.3717900e+05   2.4030600e+05   2.3639000e+05   2.3229300e+05   2.4181100e+05   2.2609300e+05   2.0951000e+05   2.0632400e+05   2.1257700e+05   2.1329500e+05   2.0413300e+05   1.9844200e+05   2.0199400e+05   2.2330300e+05   2.0900200e+05   2.0773700e+05
   2.9088400e+05   2.8632800e+05   2.9152100e+05   2.6197600e+05   2.9300700e+05   3.0518500e+05   3.0575800e+05   2.8979100e+05   2.6259500e+05   3.0026500e+05   2.9845700e+05   3.0388400e+05   3.0290700e+05   2.6583300e+05   2.9531700e+05   2.8550100e+05   2.8641000e+05   2.8892600e+05   3.0295500e+05   3.1228800e+05   2.9567500e+05   2.8678600e+05   3.0690300e+05   3.1712700e+05   3.2185500e+05   2.8190900e+05   2.6850400e+05   2.7468400e+05   2.9306900e+05   3.1950500e+05   0.0000000e+00   2.8249600e+05   2.7079000e+05   2.8828000e+05   2.9337800e+05   2.8825100e+05   2.8416300e+05   2.7084800e+05   3.0310900e+05   3.0359400e+05   3.0975500e+05   2.6696100e+05   2.9070900e+05   2.8581200e+05   2.6474600e+05   2.5628200e+05   2.6110100e+05   2.7490000e+05   2.6502600e+05   2.8690800e+05   2.6093300e+05   2.6506800e+05   2.5991800e+05   2.6346600e+05   2.4389500e+05   2.6312900e+05   2.5023000e+05   2.6143900e+05   2.6562600e+05   2.5176900e+05   2.6050200e+05   2.5156900e+05   2.5134700e+05   2.6964900e+05   2.5101200e+05   2.7377700e+05   2.8251700e+05   2.6793600e+05   2.7045200e+05   2.5922300e+05   2.6569500e+05   2.8010200e+05   2.3574000e+05   2.6021200e+05   2.7095300e+05   2.7576600e+05   2.7632600e+05   2.5695900e+05   2.6398900e+05   2.6043900e+05   2.5095300e+05   2.8609000e+05   2.9190900e+05   2.7606900e+05   2.7447500e+05   2.6808700e+05   2.7430600e+05   2.7887900e+05   2.7616400e+05   3.0410500e+05
   2.4054300e+05   2.4417300e+05   2.4034300e+05   2.7100600e+05   2.4507900e+05   2.5314700e+05   2.4697300e+05   2.6936900e+05   2.3907000e+05   2.5017900e+05   2.4279900e+05   2.4164500e+05   2.5246100e+05   2.4863700e+05   2.3417100e+05   2.5329300e+05   2.5676700e+05   2.5845000e+05   2.2893900e+05   2.6179300e+05   2.5464000e+05   2.4876900e+05   2.5138500e+05   2.7375800e+05   2.2834200e+05   2.3349700e+05   2.4081800e+05   2.4009500e+05   2.5756300e+05   2.5453700e+05   2.5063000e+05   0.0000000e+00   2.4512500e+05   2.4556500e+05   2.5555500e+05   2.4598900e+05   2.6646900e+05   2.3267100e+05   2.1479500e+05   2.3778900e+05   2.3105500e+05   2.3534200e+05   2.4263500e+05   2.1737800e+05   2.1196300e+05   2.1251700e+05   2.1211800e+05   2.2884100e+05   2.2514700e+05   2.3098000e+05   2.2514100e+05   2.1072800e+05   2.2551900e+05   2.2337400e+05   2.2447900e+05   2.4285600e+05   2.3372000e+05   2.1189700e+05   2.0498200e+05   2.2448400e+05   2.3319800e+05   2.1628400e+05   2.2416200e+05   2.2625500e+05   2.2487100e+05   2.4460900e+05   2.3622800e+05   2.5645700e+05   2.4129700e+05   2.3994200e+05   2.4018100e+05   2.5299800e+05   2.4306200e+05   2.4215800e+05   2.5937200e+05   2.4590900e+05   2.2944600e+05   2.3226700e+05   2.4078200e+05   2.3149700e+05   2.2333000e+05   2.3188600e+05   2.4965400e+05   2.4770500e+05   2.3445200e+05   2.4486200e+05   2.4537400e+05   2.6892000e+05   2.6114900e+05   2.3973400e+05
   3.6629900e+05   3.7152100e+05   3.5754000e+05   3.4994900e+05   3.6690500e+05   3.7175800e+05   3.6298100e+05   3.4911900e+05   3.5582300e+05   3.5913800e+05   3.3640200e+05   3.5011900e+05   3.5922500e+05   3.4957000e+05   3.3858700e+05   3.5199900e+05   3.2492400e+05   3.1991800e+05   3.3131100e+05   3.5649800e+05   3.5072900e+05   3.5760400e+05   3.3659300e+05   3.2061000e+05   3.0775100e+05   3.0558300e+05   3.2229300e+05   3.3450500e+05   3.4159100e+05   3.3803100e+05   3.2445100e+05   3.3078000e+05   0.0000000e+00   3.1018700e+05   3.0665900e+05   3.4112500e+05   3.3418500e+05   3.3243400e+05   3.4960900e+05   3.1375600e+05   3.0967800e+05   3.3644500e+05   3.3797800e+05   3.4565400e+05   3.5602600e+05   3.1733500e+05   3.2911900e+05   3.1981200e+05   3.3048100e+05   3.4606600e+05   3.4781600e+05   3.4319600e+05   3.3769500e+05   3.4228000e+05   3.7128000e+05   3.6546600e+05   3.7251100e+05   3.6361400e+05   3.2544600e+05   3.5359000e+05   3.5739400e+05   3.9176900e+05   3.7199300e+05   3.6883500e+05   3.5015800e+05   3.5412300e+05   3.4169500e+05   3.5815700e+05   3.7752700e+05   3.8256600e+05   3.6415800e+05   3.4070200e+05   3.3835200e+05   3.6687300e+05   3.5546900e+05   3.5953400e+05   3.5649500e+05   3.6988000e+05   3.5765100e+05   3.8400200e+05   3.6819900e+05   3.6529000e+05   3.6697100e+05   3.7376000e+05   3.6910600e+05   3.6136300e+05   3.6989900e+05   3.6028700e+05   3.5592100e+05   3.5591700e+05
   3.5246100e+05   3.5480100e+05   3.4798800e+05   3.2758400e+05   3.5690900e+05   3.5896000e+05   3.4295000e+05   3.5519000e+05   3.5003900e+05   3.5284300e+05   3.6172800e+05   3.6993300e+05   3.7748300e+05   3.5926100e+05   3.5493200e+05   3.5530700e+05   3.5962500e+05   3.6615000e+05   3.6841100e+05   3.5360600e+05   3.6185400e+05   3.6158100e+05   3.5902600e+05   3.2149500e+05   3.5649900e+05   3.4862200e+05   3.6797100e+05   3.4310400e+05   3.4775000e+05   3.4434900e+05   3.4864100e+05   3.2858500e+05   3.5765200e+05   0.0000000e+00   3.7180100e+05   3.7755200e+05   3.6552700e+05   3.4273300e+05   3.4171300e+05   3.6024200e+05   3.5742000e+05   3.5408600e+05   3.6402000e+05   3.6246200e+05   3.6403700e+05   3.5334000e+05   3.5286000e+05   3.5074100e+05   3.4231500e+05   3.4984600e+05   3.6292300e+05   3.4514000e+05   3.6529300e+05   3.2327600e+05   3.1882100e+05   3.4356600e+05   3.3849400e+05   3.5440600e+05   3.6401900e+05   3.3865800e+05   3.2834800e+05   3.5582600e+05   3.6151000e+05   3.5519400e+05   3.6833300e+05   3.4650900e+05   3.4615000e+05   3.5671700e+05   3.2631300e+05   3.6060800e+05   3.6874500e+05   3.6025000e+05   3.4725700e+05   3.9009700e+05   3.6754700e+05   3.7246000e+05   3.4791600e+05   3.2983700e+05   3.3593600e+05   3.5357300e+05   3.6396400e+05   3.7046600e+05   3.6036800e+05   3.4275800e+05   3.6015500e+05   3.6312500e+05   3.3873600e+05   3.2947300e+05   3.5361800e+05   3.2664600e+05
   9.2094000e+04   1.1189100e+05   1.0218200e+05   1.0344200e+05   9.7198000e+04   9.4672000e+04   9.7218000e+04   9.7089000e+04   1.0033100e+05   9.5518000e+04   9.2240000e+04   1.0447100e+05   9.3538000e+04   1.0151800e+05   1.0807600e+05   1.0521300e+05   9.9093000e+04   1.0326400e+05   9.5414000e+04   9.8836000e+04   1.1197100e+05   1.1448300e+05   1.0670700e+05   1.1260300e+05   1.1041600e+05   1.2516800e+05   1.2114800e+05   1.1755300e+05   1.1184100e+05   1.0110400e+05   1.0433300e+05   1.0872200e+05   1.0970900e+05   1.0110700e+05   0.0000000e+00   1.1397400e+05   1.1619000e+05   1.0213700e+05   1.0236200e+05   1.1635500e+05   1.0579300e+05   1.0471100e+05   9.6531000e+04   1.0377100e+05   9.8190000e+04   8.8672000e+04   1.0166300e+05   9.8952000e+04   9.9693000e+04   1.1117600e+05   1.0460400e+05   9.2627000e+04   9.2183000e+04   9.4139000e+04   8.7565000e+04   8.8330000e+04   9.4038000e+04   8.1551000e+04   9.8688000e+04   1.0233900e+05   8.7721000e+04   9.1745000e+04   9.6811000e+04   1.0039200e+05   8.9001000e+04   1.0376600e+05   1.0761300e+05   1.0339300e+05   8.5889000e+04   8.9413000e+04   8.1790000e+04   9.6629000e+04   1.0132400e+05   9.3127000e+04   8.5931000e+04   9.0769000e+04   1.0207000e+05   9.3295000e+04   9.8070000e+04   9.2245000e+04   9.3531000e+04   9.1736000e+04   1.0062700e+05   9.7739000e+04   9.1234000e+04   9.7554000e+04   9.5074000e+04   9.6029000e+04   9.7178000e+04   9.2992000e+04
   6.9862000e+04   6.4469000e+04   6.4161000e+04   6.2729000e+04   5.9816000e+04   7.4849000e+04   7.2243000e+04   7.1960000e+04   7.3676000e+04   9.0346000e+04   8.0149000e+04   7.9902000e+04   7.4174000e+04   6.7638000e+04   8.0395000e+04   7.5068000e+04   7.0586000e+04   5.6218000e+04   7.5677000e+04   7.7562000e+04   6.2051000e+04   5.3398000e+04   6.5070000e+04   6.2719000e+04   7.0559000e+04   7.8222000e+04   7.3483000e+04   7.8806000e+04   7.9072000e+04   6.8906000e+04   7.1592000e+04   6.2993000e+04   6.4297000e+04   5.7789000e+04   6.2670000e+04   0.0000000e+00   7.5109000e+04   5.8769000e+04   6.7963000e+04   7.8267000e+04   5.8450000e+04   5.3782000e+04   5.6363000e+04   7.5192000e+04   7.4104000e+04   6.2035000e+04   6.1648000e+04   6.2419000e+04   8.6003000e+04   8.7684000e+04   7.3002000e+04   6.3481000e+04   6.3240000e+04   6.4078000e+04   6.7418000e+04   8.3383000e+04   7.5330000e+04   7.0866000e+04   6.8561000e+04   7.0892000e+04   5.9674000e+04   6.5654000e+04   6.0663000e+04   5.6615000e+04   7.3341000e+04   6.7672000e+04   6.9140000e+04   6.5845000e+04   8.0814000e+04   8.2032000e+04   7.8267000e+04   7.3551000e+04   7.0685000e+04   7.5160000e+04   8.5345000e+04   8.1962000e+04   7.0042000e+04   7.2684000e+04   8.0257000e+04   7.7591000e+04   6.7155000e+04   7.6496000e+04   8.0820000e+04   7.4633000e+04   7.6967000e+04   8.7676000e+04   8.6077000e+04   7.6619000e+04   7.2489000e+04   6.6366000e+04
   1.8334000e+05   1.6797100e+05   1.8097200e+05   1.9116700e+05   1.9483400e+05   1.9477700e+05   1.9049500e+05   1.8584900e+05   1.8628100e+05   1.7083900e+05   1.6449000e+05   1.7387100e+05   1.8571600e+05   1.7456900e+05   1.5561100e+05   1.5242700e+05   1.6532000e+05   1.8112100e+05   1.9156900e+05   1.8642700e+05   1.9094500e+05   1.9089800e+05   1.6683300e+05   1.4419300e+05   1.6096100e+05   1.5864400e+05   1.7319500e+05   1.7687600e+05   1.6259000e+05   1.7824800e+05   1.9184200e+05   1.8864500e+05   1.7602500e+05   1.6799000e+05   1.7531000e+05   1.6862500e+05   0.0000000e+00   1.8253400e+05   1.8105800e+05   1.8145100e+05   1.8081300e+05   1.6571100e+05   1.6958900e+05   1.6441900e+05   1.6917100e+05   1.6428800e+05   1.6124300e+05   1.6261100e+05   1.6895600e+05   1.6174200e+05   1.6547700e+05   1.6368400e+05   1.7187400e+05   1.7515200e+05   1.7677000e+05   1.5795800e+05   1.6624700e+05   1.7774400e+05   1.6316200e+05   1.4869000e+05   1.4709200e+05   1.5172100e+05   1.4969900e+05   1.6640800e+05   1.7309600e+05   1.6917700e+05   1.7006600e+05   1.7325600e+05   1.6720500e+05   1.5161300e+05   1.5420400e+05   1.6365100e+05   1.6827000e+05   1.6646900e+05   1.7289000e+05   1.7785000e+05   1.7297900e+05   1.6627400e+05   1.6982200e+05   1.6953900e+05   1.8154400e+05   1.8739200e+05   1.9491300e+05   1.7456200e+05   1.9177800e+05   1.7938800e+05   1.8454600e+05   1.7900200e+05   1.7237900e+05   1.6296900e+05
   1.6712300e+05   1.5077900e+05   1.4728900e+05   1.4607100e+05   1.5180100e+05   1.4600500e+05   1.6185800e+05   1.5489100e+05   1.4122700e+05   1.5394700e+05   1.5459900e+05   1.5501900e+05   1.5040500e+05   1.4815700e+05   1.5523700e+05   1.5463000e+05   1.5315300e+05   1.4744500e+05   1.4245100e+05   1.3422200e+05   1.4743500e+05   1.4564100e+05   1.4739000e+05   1.6442900e+05   1.4940100e+05   1.4761600e+05   1.5660600e+05   1.5980100e+05   1.6289700e+05   1.5022600e+05   1.3941600e+05   1.3305300e+05   1.4160000e+05   1.5614700e+05   1.6971700e+05   1.7072500e+05   1.6687800e+05   0.0000000e+00   1.6432100e+05   1.6725700e+05   1.5390300e+05   1.5679500e+05   1.6345400e+05   1.4309800e+05   1.4268300e+05   1.7197700e+05   1.7499200e+05   1.8429600e+05   1.6675800e+05   1.5469200e+05   1.4113500e+05   1.4490400e+05   1.7096700e+05   1.4182000e+05   1.5630800e+05   1.5836000e+05   1.6463500e+05   1.7901300e+05   1.7826200e+05   1.7053000e+05   1.6104600e+05   1.5839700e+05   1.8417100e+05   1.8318900e+05   1.8610500e+05   1.6010800e+05   1.6642100e+05   1.6509100e+05   1.7004500e+05   1.7586800e+05   1.6202200e+05   1.5811400e+05   1.7143500e+05   1.5075600e+05   1.6014900e+05   1.5603700e+05   1.6712300e+05   1.6786100e+05   1.6958200e+05   1.5529100e+05   1.5537300e+05   1.5721600e+05   1.5418100e+05   1.3406400e+05   1.6691300e+05   1.6295000e+05   1.6179900e+05   1.5217200e+05   1.6669100e+05   1.5406600e+05
   1.5739400e+05   1.8887000e+05   1.5283500e+05   1.5714100e+05   1.6213700e+05   1.5886100e+05   1.5718200e+05   1.5808800e+05   1.8414300e+05   1.7002100e+05   1.7120900e+05   1.5440200e+05   1.6767100e+05   1.6340700e+05   1.8372500e+05   1.7585400e+05   1.7949300e+05   1.7739600e+05   1.6847900e+05   1.7106700e+05   1.6207200e+05   1.5293800e+05   1.6882300e+05   1.5348200e+05   1.6364400e+05   1.6247200e+05   1.8948100e+05   1.4737400e+05   1.6057900e+05   1.7693900e+05   1.5688200e+05   1.2581300e+05   9.9619000e+04   1.1378300e+05   1.4356700e+05   1.4705100e+05   1.4771500e+05   1.5317600e+05   0.0000000e+00   1.7830700e+05   1.8175200e+05   1.1544100e+05   1.4261800e+05   1.4075100e+05   1.5014300e+05   1.5803500e+05   1.6164400e+05   1.6345400e+05   1.6883000e+05   1.6531400e+05   1.4863900e+05   1.4266400e+05   1.5915000e+05   1.6866000e+05   1.8165000e+05   1.7636700e+05   1.6380700e+05   1.4689900e+05   1.4210200e+05   1.3850300e+05   1.5943600e+05   1.6477100e+05   1.6607800e+05   1.3045300e+05   1.4903600e+05   1.4922200e+05   1.4809900e+05   1.4734900e+05   1.4721200e+05   1.3822100e+05   1.6117900e+05   1.5956100e+05   1.7265200e+05   1.4547100e+05   1.4695900e+05   1.4214500e+05   1.4719700e+05   1.4177500e+05   1.5437100e+05   1.6324100e+05   1.5401300e+05   1.7690900e+05   1.5900200e+05   1.8955000e+05   1.4159800e+05   1.4523700e+05   1.6161400e+05   1.5155700e+05   1.4225200e+05   1.4497600e+05
   1.5679800e+05   1.7769800e+05   1.5354500e+05   2.1877400e+05   1.9807300e+05   1.6611500e+05   1.4636900e+05   1.3560500e+05   1.7856800e+05   1.8541100e+05   1.8824200e+05   1.9840900e+05   1.7802600e+05   1.4115300e+05   1.3546100e+05   1.5174900e+05   1.6284800e+05   1.8637700e+05   1.8397500e+05   1.7255100e+05   1.6957600e+05   1.3719700e+05   1.4397900e+05   1.2806000e+05   1.3678800e+05   1.4513100e+05   1.5748500e+05   1.9723600e+05   1.9118600e+05   1.7810300e+05   1.3628800e+05   1.4079800e+05   1.2163100e+05   1.3264300e+05   1.6320800e+05   1.4795800e+05   1.3998300e+05   1.6900300e+05   1.4196100e+05   0.0000000e+00   1.5854800e+05   1.6342500e+05   1.2783200e+05   1.4291200e+05   1.6695400e+05   1.7502100e+05   1.5512600e+05   1.7818000e+05   2.0204000e+05   1.9491600e+05   1.7599200e+05   1.4045000e+05   1.2519400e+05   1.5200400e+05   1.5060300e+05   1.9804400e+05   1.8948400e+05   1.7200600e+05   1.7908900e+05   1.6065400e+05   1.3373400e+05   1.5382400e+05   1.5183300e+05   1.5502700e+05   1.5984500e+05   1.5569500e+05   1.6742700e+05   1.2366300e+05   1.3303200e+05   1.5189200e+05   1.5751500e+05   1.6169500e+05   1.3207000e+05   1.3208500e+05   2.0557800e+05   1.7529000e+05   1.5556700e+05   1.9734500e+05   1.5529200e+05   1.5759200e+05   1.3416000e+05   1.7066300e+05   1.9039100e+05   1.7062300e+05   1.9821800e+05   1.8805700e+05   1.7653000e+05   1.4102900e+05   1.4837900e+05   1.4816800e+05
   5.0868000e+04   4.5125000e+04   4.1883000e+04   3.8580000e+04   3.7349000e+04   4.3368000e+04   4.4786000e+04   4.3250000e+04   4.0800000e+04   3.5851000e+04   4.1563000e+04   4.8893000e+04   3.8064000e+04   3.3525000e+04   3.9077000e+04   4.2914000e+04   3.8181000e+04   4.1116000e+04   4.2409000e+04   4.7607000e+04   4.3565000e+04   5.5900000e+04   6.0400000e+04   5.0268000e+04   4.3396000e+04   4.5304000e+04   4.3529000e+04   5.4488000e+04   5.1575000e+04   5.6091000e+04   4.7304000e+04   4.7888000e+04   4.6004000e+04   5.3884000e+04   4.9787000e+04   5.0722000e+04   4.9466000e+04   5.6291000e+04   5.6145000e+04   4.8357000e+04   0.0000000e+00   4.4892000e+04   4.5603000e+04   4.8717000e+04   5.0486000e+04   5.3243000e+04   5.7867000e+04   5.3537000e+04   5.1333000e+04   4.3243000e+04   4.8698000e+04   5.4271000e+04   4.1327000e+04   3.9914000e+04   4.8360000e+04   3.8663000e+04   4.0684000e+04   4.5329000e+04   4.6552000e+04   5.1254000e+04   4.2435000e+04   5.3334000e+04   4.4539000e+04   4.2468000e+04   4.2429000e+04   3.9769000e+04   4.3509000e+04   4.2461000e+04   5.0244000e+04   4.6956000e+04   4.3243000e+04   4.9078000e+04   6.5906000e+04   5.3044000e+04   4.3442000e+04   4.8299000e+04   4.3911000e+04   6.2122000e+04   5.2033000e+04   5.3486000e+04   4.6382000e+04   4.8758000e+04   5.2976000e+04   5.3068000e+04   4.7182000e+04   4.8482000e+04   4.8311000e+04   4.4274000e+04   4.9732000e+04   4.0692000e+04
   3.8899000e+04   4.1122000e+04   3.4462000e+04   2.6601000e+04   2.6186000e+04   3.4160000e+04   3.8528000e+04   3.7367000e+04   3.4108000e+04   2.6429000e+04   2.7708000e+04   3.1544000e+04   4.1875000e+04   3.8234000e+04   4.0245000e+04   2.8783000e+04   2.8738000e+04   2.3039000e+04   3.8098000e+04   3.6122000e+04   3.1187000e+04   3.4010000e+04   4.7264000e+04   3.3183000e+04   2.8555000e+04   3.4770000e+04   4.0599000e+04   3.8569000e+04   3.7834000e+04   3.7478000e+04   3.4408000e+04   4.4080000e+04   3.8335000e+04   4.6606000e+04   4.6428000e+04   4.5795000e+04   4.1838000e+04   4.6110000e+04   5.3893000e+04   6.1854000e+04   5.1110000e+04   0.0000000e+00   5.7787000e+04   5.8270000e+04   4.4511000e+04   5.8576000e+04   6.6235000e+04   4.2795000e+04   4.1094000e+04   4.4078000e+04   4.2294000e+04   4.8003000e+04   4.4018000e+04   5.5171000e+04   5.0512000e+04   4.2479000e+04   4.2317000e+04   4.7894000e+04   5.0835000e+04   5.5210000e+04   4.5649000e+04   3.9147000e+04   4.0647000e+04   3.9974000e+04   4.2275000e+04   5.0212000e+04   4.3718000e+04   4.4041000e+04   4.2664000e+04   3.5218000e+04   3.4494000e+04   4.7139000e+04   4.9765000e+04   3.8128000e+04   4.5402000e+04   4.5106000e+04   5.1494000e+04   4.5511000e+04   3.9946000e+04   4.0259000e+04   3.7219000e+04   3.4905000e+04   3.5061000e+04   3.4075000e+04   3.5574000e+04   3.6089000e+04   4.1019000e+04   3.2986000e+04   3.3040000e+04   3.1769000e+04
   3.5854700e+05   3.2374500e+05   3.5165800e+05   3.2679500e+05   3.1934300e+05   3.4032200e+05   3.3764400e+05   3.4718700e+05   3.6897200e+05   3.4654700e+05   3.3038000e+05   3.2872700e+05   3.3392300e+05   3.1335200e+05   3.2471900e+05   3.4910000e+05   3.5360900e+05   3.3526400e+05   3.2654800e+05   3.2704000e+05   3.4286200e+05   3.3436100e+05   3.1737700e+05   3.1601100e+05   3.2592800e+05   3.4029000e+05   3.4859000e+05   3.4069300e+05   3.4591900e+05   3.5757000e+05   3.7030900e+05   3.2369300e+05   3.0052700e+05   3.3575500e+05   3.2937700e+05   3.3351700e+05   3.6876400e+05   3.6886400e+05   3.3916100e+05   3.4321000e+05   3.5000300e+05   3.6117500e+05   0.0000000e+00   3.2621300e+05   3.2694500e+05   3.1773000e+05   3.3536600e+05   3.4517100e+05   3.6513600e+05   3.8783900e+05   3.7171200e+05   3.6127900e+05   3.3030100e+05   3.3141900e+05   3.3920500e+05   3.2834700e+05   3.1203000e+05   3.2950400e+05   3.5727700e+05   3.5941600e+05   3.5666000e+05   3.6837600e+05   3.7664600e+05   3.7425600e+05   3.5903300e+05   3.4375500e+05   3.3654600e+05   3.4075800e+05   3.3738700e+05   3.5274400e+05   3.5558600e+05   3.5964200e+05   3.6463900e+05   3.6393400e+05   3.4849900e+05   3.5034600e+05   3.5562400e+05   3.4599100e+05   3.3572200e+05   3.1623400e+05   3.0091900e+05   3.1764600e+05   3.1161800e+05   3.3344100e+05   3.5586700e+05   3.6110100e+05   3.3124500e+05   3.1451700e+05   3.4080900e+05   3.4739200e+05
   3.2597400e+05   3.1342700e+05   3.3670000e+05   3.5177800e+05   3.3792700e+05   3.3044200e+05   3.2377000e+05   3.3554800e+05   3.2092400e+05   3.1888500e+05   3.2949800e+05   3.1428700e+05   3.6360400e+05   3.7677600e+05   3.6272300e+05   3.3416800e+05   3.1002700e+05   3.5133000e+05   3.4750700e+05   3.1861500e+05   3.3478600e+05   3.4394500e+05   3.5896700e+05   3.4226300e+05   3.2329500e+05   3.4102600e+05   3.6297800e+05   3.6963200e+05   3.8885900e+05   3.4782600e+05   3.3438000e+05   3.1957700e+05   3.3598900e+05   3.5421400e+05   3.5747800e+05   3.8578700e+05   3.7399000e+05   3.8840300e+05   3.6945200e+05   3.5640500e+05   3.5211000e+05   3.2994700e+05   3.3660200e+05   0.0000000e+00   3.3830800e+05   3.7157700e+05   3.3828700e+05   3.5392800e+05   3.5501500e+05   3.6292100e+05   3.5425100e+05   3.3476400e+05   3.4028300e+05   3.7742800e+05   3.6944200e+05   3.3655600e+05   3.3251300e+05   3.7018800e+05   3.5761400e+05   3.2179200e+05   3.2865700e+05   3.0337400e+05   3.3962300e+05   3.7796100e+05   3.5450400e+05   3.4594100e+05   3.5155800e+05   3.6455100e+05   3.6762800e+05   3.3149800e+05   3.2571000e+05   3.0130700e+05   3.1680900e+05   3.2143800e+05   3.0110200e+05   3.0048200e+05   3.3105000e+05   3.5837100e+05   3.6512800e+05   3.4259700e+05   3.3681900e+05   3.2540300e+05   3.1536400e+05   3.1472000e+05   3.0992500e+05   3.3737000e+05   3.3536000e+05   3.5189900e+05   3.1296700e+05   3.1270100e+05
   3.1103100e+05   3.0542700e+05   3.0002900e+05   2.7247400e+05   2.7685900e+05   2.9583800e+05   2.9022000e+05   3.1423500e+05   3.2306500e+05   3.0340700e+05   2.9255400e+05   3.0674300e+05   2.8678400e+05   3.0515800e+05   2.9340700e+05   3.1314300e+05   2.9970100e+05   2.9386000e+05   2.9834900e+05   2.8322900e+05   2.8078100e+05   2.9562900e+05   3.0785100e+05   3.0332300e+05   2.8999000e+05   2.7691800e+05   2.8239500e+05   2.8797800e+05   3.1496300e+05   3.0848400e+05   2.9740200e+05   3.0685500e+05   2.8234300e+05   2.7345400e+05   2.9075000e+05   2.8488500e+05   3.0195200e+05   3.0246100e+05   3.0121500e+05   3.1487200e+05   2.9043000e+05   2.7223800e+05   2.6566800e+05   2.8868200e+05   0.0000000e+00   3.0064900e+05   2.9712500e+05   3.0404000e+05   3.0817800e+05   2.6409800e+05   2.6041200e+05   2.7881000e+05   2.8208000e+05   2.9420600e+05   3.0061700e+05   3.0637400e+05   2.7548300e+05   2.8430200e+05   2.7038000e+05   2.6594100e+05   2.9638500e+05   3.0111400e+05   3.0743900e+05   2.9879600e+05   3.0229500e+05   2.8708500e+05   2.9162400e+05   2.7524300e+05   3.0382700e+05   2.9593300e+05   3.0641100e+05   3.2519200e+05   3.0632400e+05   2.9946300e+05   2.9008300e+05   2.8425200e+05   2.8479600e+05   2.8192500e+05   2.7970700e+05   2.9637100e+05   3.1584000e+05   2.9401100e+05   2.9837500e+05   2.8024500e+05   2.7876100e+05   2.6959500e+05   2.8289500e+05   2.9118800e+05   3.0001000e+05   3.0770700e+05
   3.2212000e+05   2.9715600e+05   3.0356000e+05   2.8523900e+05   2.9161000e+05   3.0979700e+05   3.0410700e+05   2.9426300e+05   3.1876500e+05   3.0483700e+05   2.8356400e+05   2.9890900e+05   3.0488600e+05   3.1198100e+05   3.1086700e+05   3.0852200e+05   3.1885000e+05   3.2808700e+05   3.2011300e+05   3.2907400e+05   3.1506900e+05   3.1479600e+05   2.9977300e+05   2.9858300e+05   3.2290000e+05   3.1274700e+05   3.1626300e+05   3.0495600e+05   2.9094100e+05   3.2079900e+05   2.8957000e+05   2.7078200e+05   2.7425600e+05   2.8780700e+05   2.9653300e+05   2.9530500e+05   2.8285100e+05   2.9530100e+05   2.9174700e+05   2.8670600e+05   2.7707200e+05   2.7747700e+05   2.9038700e+05   2.9590700e+05   2.6292700e+05   0.0000000e+00   3.0833100e+05   2.8054700e+05   2.9403100e+05   3.0073600e+05   2.6051400e+05   2.7323300e+05   2.7544100e+05   2.8656600e+05   2.9299700e+05   2.9702600e+05   2.6985000e+05   2.8987200e+05   3.2159000e+05   2.8701400e+05   2.8142600e+05   2.9582500e+05   2.4836400e+05   2.9672400e+05   3.0264400e+05   3.0011400e+05   3.1394700e+05   3.1164400e+05   2.9369500e+05   3.0835100e+05   3.0943200e+05   2.9253600e+05   2.9792100e+05   3.0374900e+05   3.0465300e+05   3.1346700e+05   3.1433000e+05   2.9121500e+05   2.8294500e+05   2.9189500e+05   2.8875100e+05   3.1145100e+05   2.8477600e+05   3.0265200e+05   3.1072000e+05   3.0138100e+05   3.0071200e+05   3.0128700e+05   2.9596000e+05   2.8505700e+05
   2.2477900e+05   2.3268400e+05   2.2753500e+05   2.2670200e+05   2.4397900e+05   2.2579600e+05   2.4401100e+05   2.3882300e+05   2.3690800e+05   2.4903600e+05   2.3977700e+05   2.4450300e+05   2.1720300e+05   2.2894900e+05   2.2589900e+05   2.2863400e+05   2.4816300e+05   2.4903100e+05   2.5040000e+05   2.4167700e+05   2.4718600e+05   2.6082800e+05   2.4261800e+05   2.4104000e+05   2.4961600e+05   2.3951300e+05   2.6566800e+05   2.6828600e+05   2.5540100e+05   2.4358700e+05   2.4296000e+05   2.4995800e+05   2.4941100e+05   2.2954700e+05   2.5004000e+05   2.5911900e+05   2.7371500e+05   2.5821400e+05   2.5383000e+05   2.4798900e+05   2.4735400e+05   2.5465800e+05   2.4746000e+05   2.4136000e+05   2.4377500e+05   2.3651200e+05   0.0000000e+00   2.2327300e+05   2.3917400e+05   2.3093100e+05   2.3461700e+05   2.4919900e+05   2.5229800e+05   2.4489400e+05   2.3264100e+05   2.4330600e+05   2.3232300e+05   2.3441700e+05   2.1336800e+05   2.1165300e+05   2.1155500e+05   2.3721700e+05   2.3414600e+05   2.2885700e+05   2.2570800e+05   2.1232900e+05   2.0678700e+05   2.4182600e+05   2.2730400e+05   2.2759800e+05   2.3413400e+05   2.2306800e+05   2.3207200e+05   2.4907700e+05   2.3094100e+05   2.4099500e+05   2.3618500e+05   2.3676900e+05   2.3886900e+05   2.2678800e+05   2.3330700e+05   2.3325300e+05   2.3082000e+05   2.3261700e+05   2.3508600e+05   2.2895100e+05   2.4246500e+05   2.1597900e+05   2.3823400e+05   2.1562300e+05
   2.7261600e+05   2.6203500e+05   2.6213700e+05   2.7281100e+05   2.8386400e+05   2.7495800e+05   2.7692200e+05   2.6916300e+05   2.8732000e+05   2.8272500e+05   2.7775000e+05   2.6693200e+05   2.7258900e+05   2.8355300e+05   2.9024500e+05   2.9034100e+05   2.7216800e+05   2.7391000e+05   2.8335400e+05   2.7466500e+05   2.8478700e+05   2.7288900e+05   2.7507500e+05   2.9046000e+05   2.7749500e+05   2.7139600e+05   2.8864400e+05   3.0213500e+05   2.8630500e+05   2.9433600e+05   2.8986200e+05   2.6925900e+05   2.6023300e+05   2.8650700e+05   2.8776900e+05   3.1789500e+05   3.0845100e+05   2.9963800e+05   2.8480900e+05   2.7127700e+05   2.8337400e+05   2.7944000e+05   2.7855500e+05   2.6682900e+05   2.7286500e+05   2.7375500e+05   2.6873800e+05   0.0000000e+00   2.7920400e+05   2.7280100e+05   2.7313900e+05   2.8022200e+05   2.8043900e+05   2.8400300e+05   2.8291600e+05   2.7376500e+05   2.6332400e+05   2.7214600e+05   2.7672200e+05   2.7367300e+05   2.6063800e+05   2.8615400e+05   2.6898400e+05   2.7270000e+05   2.8264100e+05   2.8668600e+05   2.8662600e+05   2.7954500e+05   2.8084900e+05   2.8155200e+05   2.8061900e+05   2.7639800e+05   2.6988200e+05   2.6034400e+05   2.4580000e+05   2.6272700e+05   2.6154100e+05   2.9019500e+05   2.9653200e+05   2.9502800e+05   2.6851500e+05   2.4907600e+05   2.6379500e+05   2.5650300e+05   2.5599300e+05   2.7077200e+05   2.6931900e+05   2.7369500e+05   2.7646000e+05   3.0238500e+05
   2.4349400e+05   2.5467500e+05   2.3771000e+05   2.3468000e+05   2.4077100e+05   2.4998100e+05   2.4583600e+05   2.4768400e+05   2.4572000e+05   2.4047700e+05   2.3947600e+05   2.3400600e+05   2.3461400e+05   2.3249100e+05   2.3050300e+05   2.2534700e+05   2.3835500e+05   2.3572700e+05   2.3579500e+05   2.5470800e+05   2.3858700e+05   2.4356500e+05   2.2368900e+05   2.2265300e+05   2.3371200e+05   2.5084000e+05   2.5476700e+05   2.4008000e+05   2.1664200e+05   2.0598100e+05   2.1462000e+05   2.3257300e+05   2.1292100e+05   2.3602300e+05   2.2940100e+05   2.4002900e+05   1.9535900e+05   1.9822300e+05   2.2061200e+05   2.2744800e+05   2.1882500e+05   2.1039100e+05   2.1752400e+05   2.3274200e+05   2.2364800e+05   2.2960900e+05   2.1428100e+05   2.5493400e+05   0.0000000e+00   2.3398400e+05   2.1633900e+05   2.2532400e+05   2.4390200e+05   2.4936600e+05   2.3232800e+05   2.2114400e+05   2.2988300e+05   2.4681200e+05   2.2906100e+05   2.2281100e+05   2.3812500e+05   2.4279900e+05   2.2939700e+05   2.4047100e+05   2.5385800e+05   2.5940500e+05   2.5095500e+05   2.6758500e+05   2.4761200e+05   2.2369100e+05   2.1151200e+05   2.2905200e+05   2.1504300e+05   2.1797700e+05   2.3086400e+05   2.2179000e+05   2.4397900e+05   2.2832900e+05   2.2186800e+05   2.1245500e+05   2.2519900e+05   2.1464800e+05   2.2850000e+05   2.4471900e+05   2.4287700e+05   2.3593100e+05   2.3610700e+05   2.2843700e+05   2.1263300e+05   2.2493800e+05
   2.9576700e+05   3.0909400e+05   2.7517200e+05   2.5394500e+05   2.9213500e+05   3.2229000e+05   3.1019400e+05   2.8329800e+05   2.7512800e+05   2.9500800e+05   2.6795000e+05   2.9385800e+05   2.9563500e+05   2.9595300e+05   3.0296000e+05   3.1634400e+05   2.7922700e+05   2.7608600e+05   2.8764500e+05   2.9194300e+05   3.1122400e+05   3.1306200e+05   2.9577100e+05   3.2246800e+05   2.9431000e+05   2.8050000e+05   3.1672900e+05   2.8782600e+05   3.0779800e+05   3.0448600e+05   2.9936400e+05   2.8039500e+05   2.7494000e+05   2.8161100e+05   2.9699500e+05   2.9719100e+05   2.8360900e+05   2.6953300e+05   2.7326600e+05   2.6822800e+05   2.7524800e+05   2.6774700e+05   2.5126100e+05   2.7954800e+05   2.6405500e+05   2.6631000e+05   2.6575200e+05   2.4222000e+05   2.5122600e+05   0.0000000e+00   2.3959600e+05   2.4451400e+05   2.6901800e+05   2.6461300e+05   2.6847900e+05   2.5821200e+05   2.6416100e+05   2.7302800e+05   2.6877000e+05   2.5847000e+05   2.7382100e+05   2.8641200e+05   2.9407600e+05   2.8044700e+05   2.6761100e+05   2.5156900e+05   2.5759200e+05   2.6887100e+05   3.0574700e+05   2.7292900e+05   2.7340900e+05   2.6468500e+05   2.6421900e+05   2.7950200e+05   2.9096100e+05   2.8810700e+05   2.9620200e+05   2.9454200e+05   2.6124100e+05   2.6155200e+05   2.8509200e+05   2.9475100e+05   3.0102800e+05   2.8064100e+05   2.6122800e+05   2.7588900e+05   2.6712100e+05   2.7323700e+05   2.9570900e+05   2.8061300e+05
   4.2059800e+05   4.0231700e+05   4.0452400e+05   4.4784000e+05   4.3374200e+05   4.3270300e+05   4.0755600e+05   4.1062700e+05   4.4063300e+05   4.3561300e+05   4.2537100e+05   4.0548100e+05   4.0933200e+05   4.0046000e+05   4.1693400e+05   4.2828100e+05   4.2899300e+05   3.9989500e+05   4.2979800e+05   4.0931400e+05   4.3806500e+05   4.1421800e+05   4.2882200e+05   4.0173400e+05   4.1262500e+05   3.9073400e+05   4.1391400e+05   4.3035200e+05   4.1375000e+05   4.1496600e+05   4.3028900e+05   4.2000500e+05   4.0970200e+05   3.8746900e+05   4.3135200e+05   3.9248100e+05   4.0519700e+05   4.3343000e+05   4.3948200e+05   4.3607800e+05   4.6573200e+05   4.5576600e+05   4.1589600e+05   4.0424700e+05   3.9945300e+05   3.9957300e+05   3.9525700e+05   4.2664200e+05   4.2218400e+05   4.1854100e+05   0.0000000e+00   4.4381000e+05   4.2962300e+05   3.9083400e+05   4.1505500e+05   4.1870500e+05   4.1772400e+05   4.3778200e+05   4.3305200e+05   4.2941300e+05   4.3758800e+05   4.2495900e+05   4.0925700e+05   4.1967300e+05   4.3193600e+05   3.9856800e+05   4.1906700e+05   4.2325500e+05   4.1482400e+05   4.2984700e+05   4.3662600e+05   4.4033900e+05   4.3108100e+05   3.8817400e+05   4.1867800e+05   4.1087700e+05   4.2012800e+05   4.3414100e+05   4.4067800e+05   4.5240300e+05   4.5854000e+05   4.5825300e+05   4.2390800e+05   3.9722800e+05   4.0065400e+05   3.9479300e+05   4.0933600e+05   4.2730500e+05   4.3877400e+05   4.4075800e+05
   2.0311900e+05   2.0708100e+05   2.1506500e+05   2.1891000e+05   2.2879500e+05   2.0148200e+05   1.9779600e+05   2.0667300e+05   2.1184800e+05   2.1340700e+05   2.1139700e+05   2.2599300e+05   2.1000600e+05   2.0847900e+05   2.3559200e+05   2.2328300e+05   2.3282300e+05   2.1539600e+05   2.1668500e+05   2.1894900e+05   2.2188700e+05   2.1960800e+05   2.2327200e+05   2.3716000e+05   2.4428500e+05   2.5661400e+05   2.4825500e+05   2.2079900e+05   2.0362100e+05   2.3381200e+05   2.4887400e+05   2.2194100e+05   2.2773600e+05   2.3891800e+05   2.5365000e+05   2.3751400e+05   2.2853000e+05   2.2052500e+05   2.0540300e+05   2.1511900e+05   2.3431400e+05   2.1281900e+05   2.0882000e+05   2.1999700e+05   2.2094300e+05   2.1134100e+05   2.2628300e+05   2.0745200e+05   2.0671500e+05   2.1984400e+05   2.2672400e+05   0.0000000e+00   1.9984500e+05   1.9437900e+05   2.1096600e+05   1.9887900e+05   2.0056700e+05   1.9529000e+05   1.8430300e+05   1.9407800e+05   2.1317800e+05   2.0992500e+05   1.8526100e+05   2.0296600e+05   2.1728500e+05   2.0875700e+05   2.0250800e+05   1.9724000e+05   1.8823300e+05   1.9475300e+05   2.1296200e+05   2.2410600e+05   2.0442700e+05   2.0732200e+05   1.8901500e+05   2.0345000e+05   2.1113800e+05   2.0159400e+05   2.0127500e+05   1.9824900e+05   1.9870200e+05   2.0298600e+05   1.9108200e+05   1.8997100e+05   2.2040700e+05   2.1308300e+05   1.9199900e+05   1.8453300e+05   1.7842200e+05   1.8892900e+05
   1.3351500e+05   1.4063000e+05   1.3779300e+05   1.5007800e+05   1.5873300e+05   1.5472200e+05   1.4433800e+05   1.4746200e+05   1.5399800e+05   1.2928400e+05   1.3061600e+05   1.4316200e+05   1.4741500e+05   1.6250700e+05   1.5376500e+05   1.4545500e+05   1.4989900e+05   1.3918300e+05   1.2751600e+05   1.3297700e+05   1.5981600e+05   1.5405900e+05   1.4808500e+05   1.5024300e+05   1.4643500e+05   1.3443400e+05   1.3611000e+05   1.3226800e+05   1.3117700e+05   1.3886000e+05   1.4407900e+05   1.3617400e+05   1.2574300e+05   1.3889600e+05   1.3561400e+05   1.4826700e+05   1.4253100e+05   1.3418300e+05   1.1379800e+05   1.1745000e+05   1.3464700e+05   1.4140700e+05   1.3454400e+05   1.3435300e+05   1.3408000e+05   1.2772300e+05   1.2249800e+05   1.2857200e+05   1.3370900e+05   1.3246000e+05   1.2232700e+05   1.4182100e+05   0.0000000e+00   1.4057800e+05   1.2086000e+05   1.1302600e+05   1.2940000e+05   1.3443200e+05   1.3003100e+05   1.3788700e+05   1.3888200e+05   1.3099400e+05   1.3430100e+05   1.3129000e+05   1.4059700e+05   1.5304200e+05   1.3683000e+05   1.3435700e+05   1.2250900e+05   1.2575100e+05   1.2754500e+05   1.3683400e+05   1.4626800e+05   1.4658500e+05   1.5187200e+05   1.5252600e+05   1.2818100e+05   1.1840100e+05   1.1934800e+05   1.3754600e+05   1.3942800e+05   1.4896900e+05   1.3605100e+05   1.2955600e+05   1.4224900e+05   1.3665400e+05   1.4617200e+05   1.4087900e+05   1.5589700e+05   1.6079200e+05
   1.3655300e+05   1.3400300e+05   1.3960800e+05   1.3605300e+05   1.4012600e+05   1.4660000e+05   1.3530800e+05   1.2833100e+05   1.3542500e+05   1.2215200e+05   1.2342400e+05   1.2911100e+05   1.3791500e+05   1.4516300e+05   1.4228000e+05   1.3267600e+05   1.3604900e+05   1.3456900e+05   1.3634100e+05   1.3507900e+05   1.4064600e+05   1.2775700e+05   1.2091000e+05   1.0949800e+05   1.2364900e+05   1.2757600e+05   1.1846900e+05   9.9906000e+04   1.1479600e+05   1.1527100e+05   1.1121800e+05   1.0758800e+05   1.1531100e+05   1.2792400e+05   1.2989100e+05   1.1359800e+05   1.3139200e+05   1.1458300e+05   1.2979500e+05   1.1308000e+05   1.3316900e+05   1.3447800e+05   1.2551400e+05   1.2640900e+05   1.2195300e+05   1.2135800e+05   1.1418200e+05   1.1215200e+05   1.2269600e+05   1.1426600e+05   1.2487500e+05   1.2989500e+05   1.2710600e+05   0.0000000e+00   1.1540700e+05   1.1009600e+05   1.2298700e+05   1.2410200e+05   1.3198100e+05   1.2259300e+05   1.2353200e+05   1.1974400e+05   1.2464700e+05   1.3365700e+05   1.1762400e+05   1.2648400e+05   1.2485300e+05   1.2986700e+05   1.2676000e+05   1.3213600e+05   1.3189900e+05   1.3083500e+05   1.3159200e+05   1.2061800e+05   1.3775800e+05   1.2263300e+05   1.5178000e+05   1.4163400e+05   1.3879800e+05   1.3855600e+05   1.3735300e+05   1.2528000e+05   1.3597700e+05   1.3522800e+05   1.4701300e+05   1.2046500e+05   1.3241800e+05   1.3937000e+05   1.3347500e+05   1.2723200e+05
   2.7549500e+05   3.0643400e+05   2.9354300e+05   2.5605100e+05   2.7103700e+05   2.8131500e+05   2.9543700e+05   2.8863200e+05   2.7159800e+05   2.8630100e+05   2.8615700e+05   3.0931200e+05   3.1030600e+05   3.1829400e+05   3.0184600e+05   2.9862700e+05   2.9258400e+05   2.6819200e+05   2.6278600e+05   2.8929000e+05   2.8304800e+05   3.0773500e+05   2.9012700e+05   2.9353100e+05   3.1570600e+05   3.0340800e+05   3.1430800e+05   3.3152100e+05   3.0371200e+05   2.8160800e+05   2.8597200e+05   2.9483400e+05   2.8342700e+05   2.7023400e+05   2.8185800e+05   3.0458000e+05   3.1358900e+05   3.1898700e+05   3.2079700e+05   3.1960900e+05   2.9530400e+05   2.9488000e+05   2.8823200e+05   2.9533800e+05   2.7401300e+05   2.7594200e+05   3.0079700e+05   3.2756100e+05   3.0043300e+05   3.1058000e+05   3.0435900e+05   2.9506800e+05   3.2618600e+05   2.9583900e+05   0.0000000e+00   2.9817900e+05   2.8756700e+05   2.8109100e+05   2.8459700e+05   3.2428800e+05   3.1412300e+05   2.9940600e+05   3.0544600e+05   2.9968000e+05   3.0496500e+05   2.9409500e+05   3.0095300e+05   3.0607300e+05   2.7923900e+05   2.7737800e+05   2.8434900e+05   2.7789800e+05   3.0361900e+05   2.8765600e+05   2.8324800e+05   3.0067200e+05   2.9080100e+05   2.8755000e+05   2.6999200e+05   2.9208500e+05   2.7364300e+05   2.8629300e+05   2.8459600e+05   2.9765400e+05   2.8716600e+05   2.8988900e+05   2.8478700e+05   2.8922400e+05   3.1473100e+05   2.9961000e+05
   3.2023800e+05   3.1356700e+05   3.2864400e+05   3.4508500e+05   3.3553200e+05   3.4033700e+05   3.2624700e+05   3.1662500e+05   3.1624000e+05   3.0283400e+05   3.0194400e+05   3.1730200e+05   3.0206200e+05   3.1564500e+05   3.0779300e+05   2.8502700e+05   2.7537900e+05   2.9834200e+05   2.7828700e+05   2.7775900e+05   2.8490500e+05   2.9660200e+05   3.0993800e+05   3.1503700e+05   3.0841300e+05   3.1710600e+05   2.9442500e+05   2.9672900e+05   3.0255600e+05   2.9246200e+05   3.1292600e+05   3.4494800e+05   3.6208300e+05   3.4568500e+05   3.4373800e+05   3.1795400e+05   3.1133600e+05   3.1911700e+05   3.1750400e+05   3.1969000e+05   3.0164800e+05   2.9756400e+05   3.1347000e+05   3.2905400e+05   3.4505500e+05   3.2330600e+05   3.2064500e+05   3.3374900e+05   3.4646400e+05   3.3513400e+05   3.1505200e+05   2.8591700e+05   2.9073300e+05   3.2560500e+05   3.2574500e+05   0.0000000e+00   3.6159500e+05   3.3757400e+05   3.2071200e+05   3.1296800e+05   3.4177900e+05   3.3464400e+05   3.3867100e+05   3.2989300e+05   3.1620800e+05   3.3350900e+05   3.0849100e+05   3.2212900e+05   3.2411000e+05   3.2114400e+05   3.3074900e+05   3.5032000e+05   3.3107300e+05   3.2414100e+05   3.1543900e+05   2.9792500e+05   2.9240600e+05   3.0685300e+05   3.2032500e+05   3.4558300e+05   3.2596700e+05   3.1458500e+05   3.1262300e+05   3.2103500e+05   3.1966700e+05   2.8933300e+05   2.9422100e+05   3.1145900e+05   3.1718700e+05   3.1284200e+05
   4.2966800e+05   4.3647200e+05   4.0847100e+05   3.8136700e+05   3.7723100e+05   3.8164800e+05   3.7730900e+05   4.1780400e+05   4.2134400e+05   4.2604600e+05   4.1139600e+05   4.1509800e+05   4.1014300e+05   4.1643300e+05   4.2553100e+05   4.3685600e+05   4.1509700e+05   4.2339800e+05   4.2186800e+05   3.9679000e+05   3.8616100e+05   3.7915900e+05   3.7890600e+05   4.1101900e+05   4.1035100e+05   4.3145400e+05   4.0786500e+05   3.9371200e+05   4.1413500e+05   3.9604800e+05   4.0676700e+05   4.2102600e+05   4.1985500e+05   4.1307400e+05   4.1635800e+05   4.0927200e+05   3.9876800e+05   3.8353200e+05   4.0294000e+05   4.0014700e+05   3.8193500e+05   3.8845100e+05   4.0168300e+05   3.8667800e+05   3.9863800e+05   4.1946500e+05   4.2865100e+05   3.9581500e+05   4.1335000e+05   3.9028000e+05   4.1524600e+05   3.9517200e+05   4.2227400e+05   4.2162200e+05   4.1926500e+05   3.9614000e+05   0.0000000e+00   4.0365000e+05   4.0235900e+05   3.9398900e+05   3.7668000e+05   3.8999700e+05   4.0137100e+05   4.0142500e+05   4.3185300e+05   4.2395800e+05   4.1829800e+05   4.0024900e+05   4.1608200e+05   4.1258700e+05   4.1936900e+05   4.0468700e+05   4.0661700e+05   3.9218800e+05   3.9821600e+05   3.9658900e+05   4.0005500e+05   4.0921800e+05   4.1661500e+05   3.9840900e+05   3.9107200e+05   3.7813300e+05   4.0435600e+05   4.3363800e+05   4.0517300e+05   4.1315400e+05   4.2057300e+05   4.3461300e+05   4.2017000e+05   4.1751400e+05
   4.3123500e+05   4.3620500e+05   4.4358400e+05   4.4901500e+05   4.4896900e+05   4.6482100e+05   4.5260500e+05   4.5359400e+05   4.4792500e+05   4.2994800e+05   4.3727200e+05   4.4448500e+05   4.4878600e+05   4.0942700e+05   4.3427900e+05   4.5479000e+05   4.4260300e+05   4.2745500e+05   4.3924700e+05   4.1582200e+05   4.4743400e+05   4.2838300e+05   4.3541400e+05   4.2618900e+05   4.2561500e+05   4.2436700e+05   4.3319000e+05   4.0603600e+05   4.0271300e+05   4.0125700e+05   4.3254100e+05   3.9580800e+05   4.3950100e+05   4.5184900e+05   4.2658600e+05   4.1490000e+05   4.3538900e+05   4.1255400e+05   4.3068000e+05   4.1161200e+05   4.1814400e+05   4.2031300e+05   4.2072600e+05   4.0266400e+05   4.3722100e+05   4.3206500e+05   4.0188600e+05   4.4362100e+05   4.7001000e+05   4.6492000e+05   4.6612500e+05   4.5793500e+05   4.2062300e+05   4.4977600e+05   4.6694300e+05   4.2895600e+05   4.6701800e+05   0.0000000e+00   4.5522700e+05   4.4849900e+05   4.2789000e+05   4.2380900e+05   4.2079200e+05   4.3050900e+05   4.4689600e+05   4.6553700e+05   4.8571500e+05   4.5552400e+05   4.5982900e+05   4.2863000e+05   4.1706400e+05   4.3516400e+05   4.2667700e+05   4.1463200e+05   4.8528300e+05   4.8374300e+05   4.5906400e+05   4.8235800e+05   4.5996800e+05   4.1123300e+05   4.3691500e+05   4.3639000e+05   4.3303700e+05   4.1280100e+05   4.1289800e+05   4.1169900e+05   4.2620500e+05   4.4646400e+05   4.2587700e+05   4.4959900e+05
   2.3290600e+05   2.2361000e+05   2.3068500e+05   2.3118200e+05   2.2680400e+05   2.1310100e+05   2.2005800e+05   2.2369100e+05   2.2957300e+05   2.3398700e+05   2.1416400e+05   2.3367000e+05   2.4280400e+05   2.3263900e+05   2.3947800e+05   2.3191100e+05   2.4201400e+05   2.1956000e+05   2.4594000e+05   2.3696700e+05   2.3248800e+05   2.2093600e+05   2.4554500e+05   2.2684200e+05   2.2999300e+05   2.2121500e+05   2.4175600e+05   2.3823100e+05   2.2826700e+05   2.2554400e+05   2.3219500e+05   2.2365600e+05   2.2798300e+05   2.1913400e+05   2.3689300e+05   2.0763100e+05   1.8930100e+05   2.1696700e+05   2.2650200e+05   2.3863900e+05   2.2089300e+05   2.2285600e+05   2.3269400e+05   2.4067000e+05   2.2480700e+05   2.3834800e+05   2.4160000e+05   2.1115700e+05   1.8964600e+05   2.2515500e+05   2.4108500e+05   2.5131100e+05   2.5087000e+05   2.3514900e+05   2.2783100e+05   2.4537100e+05   2.3299200e+05   2.2079600e+05   0.0000000e+00   2.3840400e+05   2.4617400e+05   2.6319400e+05   2.4069300e+05   2.3485900e+05   2.3034400e+05   2.4562700e+05   2.4257200e+05   2.4370300e+05   2.2063400e+05   2.3724300e+05   2.6240400e+05   2.7056000e+05   2.4535000e+05   2.3273200e+05   2.2486300e+05   2.3115000e+05   2.5791600e+05   2.5946900e+05   2.4952000e+05   2.2895900e+05   2.3082300e+05   2.3846500e+05   2.4732800e+05   2.3040100e+05   2.3973100e+05   2.2181200e+05   2.1373700e+05   2.3038200e+05   2.2494500e+05   2.4057500e+05
   3.2771400e+05   3.2850600e+05   3.2212000e+05   3.2559300e+05   3.6108000e+05   3.5965500e+05   3.2651800e+05   3.4403500e+05   3.6202100e+05   3.4314400e+05   3.3110000e+05   3.2140900e+05   3.2331900e+05   3.2802700e+05   3.3678900e+05   3.4659900e+05   3.5614700e+05   3.5973700e+05   3.4724200e+05   3.7051700e+05   3.4176600e+05   3.4832900e+05   3.4210100e+05   3.4079800e+05   3.3554000e+05   3.6710700e+05   3.2192000e+05   3.2464500e+05   3.2050600e+05   3.3717600e+05   3.4345300e+05   3.2082100e+05   3.3359400e+05   3.3006800e+05   3.6001600e+05   3.5293300e+05   3.3807800e+05   3.4289600e+05   3.4146100e+05   3.5144600e+05   3.8088600e+05   3.4494900e+05   3.1898300e+05   3.1522000e+05   3.4573700e+05   3.4910400e+05   3.3385200e+05   3.5731200e+05   3.5164800e+05   3.6480300e+05   3.5009500e+05   3.6380600e+05   3.5395900e+05   3.5017500e+05   3.5571500e+05   3.4070800e+05   3.4850500e+05   3.4856100e+05   3.3959200e+05   0.0000000e+00   3.1957600e+05   3.0141600e+05   3.1690000e+05   3.2555300e+05   3.2791900e+05   3.4783000e+05   3.4443600e+05   3.2165500e+05   3.3317700e+05   3.3861100e+05   3.2698400e+05   3.3956000e+05   3.3530700e+05   3.4470600e+05   3.2678400e+05   3.1453300e+05   3.2626900e+05   3.2124300e+05   3.3502600e+05   3.3633900e+05   3.4799100e+05   3.5398100e+05   3.3699500e+05   3.3222500e+05   3.3084300e+05   3.2529800e+05   3.3949400e+05   3.3125100e+05   3.4910800e+05   3.3961900e+05
   3.0131900e+05   2.8308000e+05   2.8779700e+05   2.8992800e+05   2.9100300e+05   2.7469900e+05   2.8603000e+05   2.9512700e+05   2.7175500e+05   2.9450500e+05   2.9695900e+05   3.0363200e+05   3.2144900e+05   3.0813200e+05   2.9639700e+05   2.7410500e+05   2.7080600e+05   2.8569900e+05   2.6732400e+05   2.8559400e+05   3.0427700e+05   3.0855200e+05   3.0114900e+05   2.9410100e+05   2.8643200e+05   2.7613000e+05   2.8991600e+05   2.8538900e+05   2.8153800e+05   2.9533600e+05   2.9629700e+05   2.8836500e+05   2.9120300e+05   2.9635300e+05   2.9966500e+05   2.9052000e+05   2.7949400e+05   2.9585400e+05   3.0351200e+05   3.0154600e+05   3.1081300e+05   2.9509200e+05   3.0276500e+05   2.8336500e+05   2.7823900e+05   2.9084400e+05   2.8445800e+05   2.6831800e+05   2.7498800e+05   3.0063400e+05   2.9283800e+05   2.9688700e+05   2.8935600e+05   2.9477100e+05   2.6751000e+05   2.7764300e+05   2.8079400e+05   2.6518100e+05   2.7678000e+05   2.8873800e+05   0.0000000e+00   2.9018400e+05   2.7340600e+05   2.7710600e+05   2.6756800e+05   2.9021000e+05   2.9384300e+05   3.1340700e+05   2.9173300e+05   2.9352900e+05   2.8526100e+05   2.7618100e+05   2.8260100e+05   3.0747000e+05   3.1599000e+05   3.0152600e+05   3.0529300e+05   3.1146800e+05   2.8523100e+05   2.7794400e+05   2.8657100e+05   3.0020200e+05   3.0716400e+05   2.9791400e+05   3.1060700e+05   2.9023900e+05   2.8886600e+05   2.9807100e+05   2.8536800e+05   3.0541600e+05
   3.6344100e+05   3.5999300e+05   3.4325600e+05   3.3418000e+05   3.3816000e+05   3.4051400e+05   3.3331500e+05   3.3732900e+05   3.4266100e+05   3.3602800e+05   3.2764200e+05   3.3138800e+05   3.1883900e+05   3.2453900e+05   3.3198000e+05   3.3257300e+05   3.3521500e+05   3.6034900e+05   3.6186400e+05   3.6140300e+05   3.5981800e+05   3.3568200e+05   3.5867400e+05   3.3982000e+05   3.2376700e+05   3.4377500e+05   3.3411600e+05   3.4436300e+05   3.5643400e+05   3.4613700e+05   3.3723000e+05   3.2886700e+05   3.4240700e+05   3.5375400e+05   3.5393700e+05   3.7253400e+05   3.5579700e+05   3.2728300e+05   3.3932900e+05   3.5763700e+05   3.6378500e+05   3.7031600e+05   3.7194900e+05   3.6562600e+05   3.2397800e+05   3.4151400e+05   3.3755000e+05   3.2447000e+05   3.1016800e+05   3.5094200e+05   3.2920600e+05   3.4192000e+05   3.3691300e+05   3.3751700e+05   3.4787600e+05   3.5295000e+05   3.4708700e+05   3.4782600e+05   3.5283900e+05   3.5656400e+05   3.3472300e+05   0.0000000e+00   3.2823000e+05   3.2144400e+05   3.2491900e+05   3.2495200e+05   3.3394200e+05   3.6982300e+05   3.4632300e+05   3.5445700e+05   3.5568700e+05   3.4410400e+05   3.3955600e+05   3.3608200e+05   3.4689000e+05   3.5188400e+05   3.5481200e+05   3.0641300e+05   3.1228800e+05   3.0317900e+05   3.0677200e+05   3.1075400e+05   3.3187600e+05   3.2351400e+05   3.0998000e+05   3.2859100e+05   3.1546600e+05   3.2222700e+05   3.3047500e+05   3.4988600e+05
   1.0493400e+05   1.0735600e+05   1.0448600e+05   1.0747500e+05   9.5233000e+04   9.8302000e+04   9.7467000e+04   9.8696000e+04   9.8394000e+04   1.1050800e+05   1.0531200e+05   1.1586800e+05   1.1516800e+05   1.2055100e+05   1.0897600e+05   1.1319300e+05   1.0998500e+05   1.0465200e+05   1.0605100e+05   1.1797800e+05   1.2425700e+05   1.2298100e+05   1.1889700e+05   1.2234700e+05   1.2403400e+05   1.0887000e+05   1.1634100e+05   1.3151400e+05   1.1553100e+05   1.1038200e+05   1.1392900e+05   1.2196400e+05   1.2116500e+05   1.1085600e+05   1.0966300e+05   1.0883200e+05   1.1009100e+05   1.1918600e+05   1.1834100e+05   1.0945100e+05   1.2000100e+05   1.1029700e+05   1.1839700e+05   1.0139600e+05   1.0883100e+05   1.1994700e+05   1.1822200e+05   1.1022500e+05   1.1221000e+05   1.1418000e+05   1.1455400e+05   1.1323100e+05   1.0042000e+05   1.1866100e+05   1.1925100e+05   1.0799500e+05   1.0003700e+05   1.0315400e+05   1.1340400e+05   1.0489100e+05   1.1956100e+05   1.2000800e+05   0.0000000e+00   1.0936500e+05   1.0499900e+05   1.0717200e+05   1.2031500e+05   1.1962100e+05   1.2211200e+05   1.2492500e+05   1.1077900e+05   1.2154700e+05   1.1795800e+05   1.2015100e+05   1.1870800e+05   1.2287400e+05   1.1524100e+05   1.2384300e+05   1.2038600e+05   1.2474500e+05   1.1370300e+05   1.0166100e+05   1.0406100e+05   1.1711200e+05   1.1676400e+05   1.2169800e+05   1.1945900e+05   1.2290700e+05   1.2118100e+05   1.0417300e+05
   2.7123200e+05   2.7973800e+05   2.8928500e+05   2.7802300e+05   2.7247400e+05   2.6995400e+05   2.4530800e+05   2.5011000e+05   2.5343700e+05   2.5780100e+05   2.6044000e+05   2.7335600e+05   2.6642100e+05   2.5683200e+05   2.3615600e+05   2.5808500e+05   2.5306300e+05   2.6941400e+05   2.6191900e+05   2.7753100e+05   2.8510300e+05   2.7120800e+05   2.8316200e+05   2.7783700e+05   2.6114800e+05   2.7139000e+05   2.6521800e+05   2.7301700e+05   2.7043900e+05   2.8007100e+05   2.8504600e+05   2.6788600e+05   2.7705300e+05   2.5342700e+05   2.6751900e+05   2.7157300e+05   2.7148400e+05   2.7295100e+05   2.7046500e+05   2.5040200e+05   2.5122200e+05   2.6187500e+05   2.5270000e+05   2.5881700e+05   2.7356100e+05   2.6441500e+05   2.6000300e+05   2.4632000e+05   2.4730200e+05   2.5249900e+05   2.6599600e+05   2.6087500e+05   2.7111400e+05   2.5344000e+05   2.7187800e+05   2.6311700e+05   2.7128500e+05   2.5202900e+05   2.4849200e+05   2.4405400e+05   2.6283900e+05   2.6547000e+05   2.7854800e+05   0.0000000e+00   2.7440800e+05   2.7424600e+05   2.7318400e+05   2.7216600e+05   2.6957800e+05   2.5759600e+05   2.5756200e+05   2.7388800e+05   2.6516900e+05   2.5691600e+05   2.7045200e+05   3.0588500e+05   2.8074000e+05   2.8459000e+05   2.7608500e+05   2.6790600e+05   2.6542500e+05   2.4615100e+05   2.7813700e+05   2.8147800e+05   2.7147900e+05   2.5646000e+05   2.5937200e+05   2.5475800e+05   2.6237300e+05   2.6768800e+05
   1.5505700e+05   1.4908800e+05   1.4191500e+05   1.4487100e+05   1.5262500e+05   1.6483800e+05   1.5537900e+05   1.5038800e+05   1.5285500e+05   1.6355300e+05   1.6095400e+05   1.5792700e+05   1.6121500e+05   1.5898900e+05   1.6701700e+05   1.5684100e+05   1.6108300e+05   1.6487800e+05   1.6101500e+05   1.5557300e+05   1.6806300e+05   1.5430800e+05   1.6223100e+05   1.7396000e+05   1.5698300e+05   1.7488500e+05   1.7686600e+05   1.7702500e+05   1.7505200e+05   1.6387900e+05   1.6446400e+05   1.7628700e+05   1.7151600e+05   1.7356200e+05   1.7427500e+05   1.7188600e+05   1.7578300e+05   1.7246200e+05   1.7192900e+05   1.6599000e+05   1.7148200e+05   1.7251300e+05   1.8127500e+05   1.8595500e+05   1.7597700e+05   1.7137400e+05   1.6586500e+05   1.6199100e+05   1.7079400e+05   1.7638600e+05   1.7354300e+05   1.8267600e+05   1.8003000e+05   1.6199200e+05   1.6042000e+05   1.5958700e+05   1.5270000e+05   1.5489700e+05   1.6096800e+05   1.6248800e+05   1.6302300e+05   1.6112100e+05   1.4437100e+05   1.6342900e+05   0.0000000e+00   1.5616000e+05   1.5404400e+05   1.6547500e+05   1.6391100e+05   1.6807500e+05   1.7442500e+05   1.7417200e+05   1.6256900e+05   1.5555800e+05   1.5192700e+05   1.5794000e+05   1.6053600e+05   1.6735500e+05   1.7218600e+05   1.7069000e+05   1.5270000e+05   1.4776300e+05   1.6384900e+05   1.5234400e+05   1.4749300e+05   1.5355900e+05   1.4614000e+05   1.6223800e+05   1.4832500e+05   1.4913500e+05
   2.4846600e+05   2.5524800e+05   2.5387100e+05   2.7219700e+05   2.7173900e+05   2.4911100e+05   2.4914800e+05   2.4362700e+05   2.6645600e+05   2.4977300e+05   2.5300600e+05   2.7981300e+05   2.8655900e+05   2.7170900e+05   2.5647600e+05   2.6813800e+05   2.7812600e+05   2.4238800e+05   2.6549000e+05   2.6575900e+05   2.6622300e+05   2.5220900e+05   2.6602400e+05   2.7350400e+05   2.7292300e+05   2.7821800e+05   2.9379700e+05   2.9705800e+05   2.6332100e+05   2.6135200e+05   2.6811600e+05   2.7688600e+05   2.5899000e+05   2.7681200e+05   2.9080200e+05   2.7909000e+05   2.7371200e+05   2.6593000e+05   2.6535400e+05   2.6662700e+05   2.6123300e+05   2.7416800e+05   2.9559900e+05   2.7319400e+05   2.5968500e+05   2.5084800e+05   2.5958700e+05   2.7357700e+05   2.9046600e+05   2.7817100e+05   2.7548900e+05   2.5567600e+05   2.7782400e+05   2.8364100e+05   2.4867600e+05   2.5905000e+05   2.4298300e+05   2.6881800e+05   2.4627100e+05   2.4370700e+05   2.5344900e+05   2.6404200e+05   2.4720300e+05   2.5526500e+05   2.5576900e+05   0.0000000e+00   2.4955600e+05   2.5718300e+05   2.4511400e+05   2.3576900e+05   2.4749700e+05   2.5100300e+05   2.6035900e+05   2.6605600e+05   2.6119700e+05   2.7559500e+05   2.6752500e+05   2.6437400e+05   2.5902500e+05   2.6006700e+05   2.4273200e+05   2.5318200e+05   2.6693800e+05   2.6405000e+05   2.6699000e+05   2.8351600e+05   2.7189900e+05   2.5927500e+05   2.4604500e+05   2.5673900e+05
   5.6459400e+05   5.8131000e+05   5.5392600e+05   5.5706000e+05   5.6216200e+05   5.8189300e+05   5.9496400e+05   5.7174200e+05   5.4785800e+05   5.5108200e+05   6.1861400e+05   5.7085900e+05   5.2981000e+05   5.5740500e+05   5.7573200e+05   5.6998000e+05   5.7384300e+05   5.7626600e+05   5.7732500e+05   5.5007000e+05   5.6799300e+05   5.7569000e+05   5.9081600e+05   5.7481400e+05   5.4383100e+05   5.4828900e+05   5.3632100e+05   5.9623700e+05   5.7565400e+05   5.6907600e+05   5.4923100e+05   5.8040200e+05   6.0248700e+05   5.7103400e+05   5.8070700e+05   5.6768000e+05   5.8011400e+05   6.0414600e+05   5.7682500e+05   5.8525600e+05   6.0907600e+05   6.2480200e+05   5.8024400e+05   6.0450600e+05   5.7789700e+05   6.1799300e+05   6.2657900e+05   6.4987000e+05   6.0085900e+05   5.9118900e+05   6.1412700e+05   6.2011000e+05   6.0482000e+05   6.0443200e+05   5.9928900e+05   6.0252200e+05   6.0862600e+05   5.8093500e+05   6.1591700e+05   6.2501400e+05   6.0455800e+05   6.0284400e+05   5.7776000e+05   6.1230100e+05   5.8822500e+05   6.2061100e+05   0.0000000e+00   5.5984800e+05   5.9163400e+05   5.9365400e+05   5.8860200e+05   5.8383500e+05   6.0111300e+05   5.8342200e+05   5.6713100e+05   5.7178300e+05   5.9477600e+05   5.5191000e+05   5.6718300e+05   5.7547200e+05   5.8767600e+05   6.1721300e+05   6.0520100e+05   5.6372000e+05   5.6668000e+05   5.8136400e+05   5.8404000e+05   5.5772700e+05   5.3973600e+05   5.7145900e+05
   6.6868100e+05   6.0987700e+05   6.1080900e+05   6.2547000e+05   6.3931600e+05   6.6651400e+05   6.4220200e+05   6.2554700e+05   6.2148300e+05   6.0880200e+05   6.3513500e+05   6.2237400e+05   5.8904900e+05   6.2851900e+05   6.2169800e+05   6.3872000e+05   6.1026700e+05   6.2691600e+05   6.5778800e+05   6.6683500e+05   6.2113000e+05   6.1653700e+05   6.1065600e+05   6.2111900e+05   5.9784000e+05   6.2010000e+05   6.0910200e+05   6.1911600e+05   6.2787800e+05   6.3984900e+05   6.1332100e+05   5.8351300e+05   6.0934400e+05   6.0645800e+05   6.1070600e+05   6.1069400e+05   6.1578700e+05   6.0330100e+05   6.1218500e+05   6.5185300e+05   6.4974900e+05   6.5284100e+05   6.5990400e+05   6.2910200e+05   6.2097500e+05   6.1828500e+05   6.4049300e+05   6.2792200e+05   6.0616800e+05   5.9560700e+05   6.1786900e+05   6.3049200e+05   6.4593600e+05   6.3841400e+05   6.4212900e+05   6.0703800e+05   6.1921400e+05   6.2414600e+05   6.0764200e+05   6.1894000e+05   6.2644900e+05   6.3283000e+05   6.4827400e+05   6.4142400e+05   6.4248000e+05   6.3201400e+05   6.3242100e+05   0.0000000e+00   6.2321800e+05   6.4219200e+05   6.1606300e+05   6.1900700e+05   6.4078200e+05   6.4620400e+05   6.3546000e+05   6.4081800e+05   6.2956800e+05   6.2145500e+05   5.9295900e+05   6.3725200e+05   6.1594300e+05   6.2722400e+05   6.2741100e+05   6.2958800e+05   6.1715600e+05   6.3009000e+05   6.4641200e+05   6.1725400e+05   6.1125300e+05   6.4408400e+05
   1.5520500e+05   1.6423000e+05   1.5997600e+05   1.6108900e+05   1.6268300e+05   1.6128600e+05   1.5857400e+05   1.7203600e+05   1.6594300e+05   1.7485300e+05   1.6400300e+05   1.7025800e+05   1.6219100e+05   1.8762200e+05   1.8800600e+05   1.7368100e+05   1.8701800e+05   1.8888600e+05   1.8129600e+05   1.6986500e+05   1.7949000e+05   1.9478700e+05   1.9072200e+05   1.8765700e+05   1.9460100e+05   1.8700900e+05   1.7527600e+05   1.8393700e+05   1.8194400e+05   1.8955500e+05   2.1074600e+05   1.9633400e+05   1.8512200e+05   1.7138200e+05   2.0290200e+05   1.9822100e+05   1.8617500e+05   1.9734400e+05   1.9597300e+05   1.9051800e+05   2.0955000e+05   1.7915600e+05   1.8900600e+05   1.7772300e+05   1.8412100e+05   1.9780200e+05   1.8815000e+05   1.9082400e+05   1.7899000e+05   1.5277700e+05   1.7212100e+05   1.8365300e+05   1.9019000e+05   1.8824400e+05   1.8096300e+05   1.5995600e+05   1.7142000e+05   1.5841600e+05   1.6907800e+05   1.5468200e+05   1.5403100e+05   1.7701900e+05   1.6465100e+05   1.6347000e+05   1.6161900e+05   1.8329800e+05   1.5762900e+05   1.5131900e+05   0.0000000e+00   1.6016400e+05   1.7689200e+05   1.5652200e+05   1.5486800e+05   1.4928500e+05   1.4987700e+05   1.5148500e+05   1.5756100e+05   1.5639000e+05   1.7540900e+05   1.6725500e+05   1.6761800e+05   1.6256100e+05   1.5985000e+05   1.7184600e+05   1.7180600e+05   1.6225000e+05   1.6406900e+05   1.5209300e+05   1.7098300e+05   1.6140300e+05
   1.1414400e+05   1.3022800e+05   1.1928600e+05   1.1031600e+05   1.3033800e+05   1.1282900e+05   1.2719700e+05   1.0994900e+05   1.1474800e+05   9.8637000e+04   9.5762000e+04   1.0744900e+05   1.0809300e+05   1.0042100e+05   8.7258000e+04   9.6588000e+04   1.0458000e+05   1.1555700e+05   9.6058000e+04   1.0715200e+05   1.0223500e+05   1.1795600e+05   1.1486800e+05   1.0808700e+05   9.9251000e+04   9.0279000e+04   9.9515000e+04   1.2281400e+05   1.0347300e+05   9.8838000e+04   9.3833000e+04   1.0301000e+05   9.1618000e+04   1.0046400e+05   1.0236300e+05   1.0030500e+05   1.1181400e+05   1.1989200e+05   1.1612600e+05   1.0762700e+05   1.2054100e+05   1.1969100e+05   1.1620000e+05   1.1087600e+05   1.2715200e+05   1.0941000e+05   1.1826300e+05   1.2572700e+05   1.1669700e+05   1.1729100e+05   1.2428700e+05   1.2302200e+05   1.1770400e+05   1.0563400e+05   1.2304200e+05   1.0851200e+05   1.0147200e+05   1.0907600e+05   1.0004100e+05   1.0233500e+05   1.0321200e+05   1.1014700e+05   1.0414800e+05   9.4643000e+04   9.3321000e+04   9.3392000e+04   1.0493700e+05   9.5018000e+04   9.6243000e+04   0.0000000e+00   1.0666800e+05   8.1125000e+04   1.0571700e+05   1.0733400e+05   9.0851000e+04   9.4230000e+04   9.1384000e+04   9.3430000e+04   1.0919300e+05   1.0613100e+05   9.4921000e+04   1.1517500e+05   1.1741700e+05   1.0287100e+05   1.0334000e+05   1.1351100e+05   1.2238300e+05   1.3170800e+05   1.1564900e+05   1.2280100e+05
   1.3796500e+05   1.2526200e+05   1.2706600e+05   1.3673300e+05   1.3470800e+05   1.4516500e+05   1.3718200e+05   1.3057400e+05   1.3222700e+05   1.3499300e+05   1.3658400e+05   1.2565100e+05   1.3413400e+05   1.3826000e+05   1.3936600e+05   1.2211200e+05   1.3510000e+05   1.3698500e+05   1.3332500e+05   1.2133100e+05   1.2664600e+05   1.3213800e+05   1.2393900e+05   1.2377400e+05   1.1918700e+05   1.2940400e+05   1.2592800e+05   1.1202700e+05   1.2997200e+05   1.3008600e+05   1.3927200e+05   1.3708500e+05   1.0951400e+05   1.1669000e+05   1.2446600e+05   1.2492900e+05   1.1982000e+05   1.0073000e+05   1.0511700e+05   1.1427400e+05   1.3473800e+05   1.1629500e+05   1.1560700e+05   1.1896600e+05   1.3403400e+05   1.2775600e+05   1.1846600e+05   1.2044600e+05   1.2706700e+05   1.3773300e+05   1.3347100e+05   1.1541800e+05   1.2482400e+05   1.3060200e+05   1.2826200e+05   1.2126400e+05   1.1468700e+05   1.1819200e+05   1.3657800e+05   1.3517800e+05   1.1473800e+05   1.2994000e+05   1.2606300e+05   1.1928000e+05   1.2318900e+05   1.2870400e+05   1.3621900e+05   1.2904700e+05   1.1854600e+05   1.2075100e+05   0.0000000e+00   1.2137800e+05   1.1920100e+05   1.1235600e+05   1.0968000e+05   1.1437300e+05   1.2498400e+05   1.1478400e+05   1.1731000e+05   1.1475800e+05   1.2385900e+05   1.2021500e+05   1.3360500e+05   1.2214500e+05   1.2118100e+05   1.1845400e+05   1.1125800e+05   1.0484600e+05   1.1908400e+05   1.1002200e+05
   1.2264700e+05   1.1781300e+05   1.2490700e+05   1.1580500e+05   1.3305300e+05   1.3338800e+05   1.4003600e+05   1.2055100e+05   1.0035300e+05   1.0422400e+05   1.2926400e+05   1.3118400e+05   1.3638000e+05   1.2113600e+05   1.2886900e+05   1.4216800e+05   1.3242100e+05   1.3136100e+05   1.4323400e+05   1.2575200e+05   1.1568000e+05   1.2793000e+05   1.2608500e+05   1.3287300e+05   1.3236100e+05   1.3018400e+05   1.1793200e+05   1.3330200e+05   1.1288700e+05   1.1700600e+05   1.3330000e+05   1.3014900e+05   1.3503700e+05   1.0394400e+05   1.2183600e+05   1.3264900e+05   1.3282700e+05   1.3182900e+05   1.2020300e+05   1.1637700e+05   1.2000100e+05   1.1921800e+05   1.2549300e+05   1.4276900e+05   1.3676700e+05   1.4168900e+05   1.3315800e+05   1.2838200e+05   1.4057900e+05   1.4396700e+05   1.3543700e+05   1.2997100e+05   1.3473000e+05   1.4982500e+05   1.3173900e+05   1.4064700e+05   1.3540400e+05   1.2772300e+05   1.2504400e+05   1.3469400e+05   1.2583400e+05   1.2725000e+05   1.3703200e+05   1.2262300e+05   1.4498800e+05   1.4375800e+05   1.3335100e+05   1.2891800e+05   1.2892300e+05   1.1614400e+05   1.3248800e+05   0.0000000e+00   1.1162400e+05   1.2592500e+05   1.3376700e+05   1.3094300e+05   1.3015300e+05   1.3045800e+05   1.4336600e+05   1.2948200e+05   1.2614800e+05   1.3856000e+05   1.2932700e+05   1.2657900e+05   1.3269800e+05   1.4297800e+05   1.2436000e+05   1.2687700e+05   1.2954300e+05   1.3073700e+05
   1.8871100e+05   1.8999100e+05   2.2298200e+05   2.1325300e+05   1.9692200e+05   2.0789500e+05   2.1849200e+05   2.0525300e+05   2.1075400e+05   2.1446100e+05   2.1774600e+05   2.3443800e+05   2.3415100e+05   2.2240000e+05   2.2097200e+05   2.1690200e+05   2.3053200e+05   2.3294000e+05   2.2167000e+05   2.1447500e+05   2.3737900e+05   2.3007000e+05   2.2254000e+05   2.0297700e+05   2.0949300e+05   2.1364800e+05   2.1107100e+05   2.1303100e+05   1.9237200e+05   1.9955600e+05   1.9526500e+05   1.9740200e+05   2.0525800e+05   2.1220600e+05   1.9316800e+05   1.7707700e+05   2.1320400e+05   1.9498600e+05   1.9589300e+05   1.9555400e+05   1.8981400e+05   1.6513600e+05   2.0568400e+05   2.0656200e+05   1.9455400e+05   1.9139600e+05   1.8756300e+05   1.7906000e+05   1.8332200e+05   1.7879800e+05   1.8933900e+05   1.9290200e+05   1.8403600e+05   1.6135300e+05   1.6680500e+05   1.8542900e+05   1.7566700e+05   1.5505600e+05   1.7557500e+05   1.7199300e+05   1.8512200e+05   1.6625600e+05   1.6011500e+05   1.6319600e+05   1.5658900e+05   1.6375500e+05   1.7135000e+05   1.8503700e+05   1.7069200e+05   1.5891400e+05   1.7071800e+05   1.7298400e+05   0.0000000e+00   1.8921500e+05   1.8791300e+05   1.5350300e+05   1.9713800e+05   1.8761800e+05   1.7724200e+05   1.8904000e+05   1.9407600e+05   1.9294100e+05   2.1495300e+05   1.8309500e+05   1.8422800e+05   1.8888800e+05   1.9207100e+05   2.0543000e+05   1.9992800e+05   2.0195400e+05
   2.0829100e+05   1.9761500e+05   1.9592400e+05   2.0105500e+05   2.1958900e+05   2.0470000e+05   1.8579400e+05   1.8634000e+05   1.8721200e+05   1.9786000e+05   1.7479700e+05   2.0302200e+05   2.0078000e+05   2.0211100e+05   1.9641600e+05   1.9101200e+05   1.9976900e+05   1.9559300e+05   1.8647800e+05   2.0362900e+05   2.2237000e+05   2.2505700e+05   2.1078400e+05   1.9989200e+05   2.0087700e+05   2.0347400e+05   2.0320700e+05   2.1177000e+05   2.2394600e+05   2.0725000e+05   2.0469800e+05   2.1571500e+05   2.2591500e+05   2.2631800e+05   1.9347800e+05   2.1378000e+05   2.1873800e+05   2.2553900e+05   2.2795200e+05   2.3189400e+05   2.5078400e+05   2.3599700e+05   2.1491200e+05   2.0424400e+05   2.0487900e+05   2.2903600e+05   2.3403400e+05   2.3847200e+05   2.4579700e+05   2.2828700e+05   2.0844800e+05   2.1606200e+05   2.0942200e+05   2.2835400e+05   2.1697400e+05   1.9675400e+05   2.1670400e+05   1.9430200e+05   2.1820100e+05   2.0314200e+05   2.0206100e+05   2.0860200e+05   2.0420600e+05   1.9492000e+05   1.9719000e+05   1.8708900e+05   1.9932200e+05   1.8140500e+05   2.1526800e+05   2.0973600e+05   1.8843300e+05   1.8995500e+05   1.6446000e+05   0.0000000e+00   1.7608900e+05   1.7574700e+05   1.8702800e+05   1.9037500e+05   1.8664600e+05   1.7901000e+05   1.8711900e+05   1.8422100e+05   2.0049500e+05   1.7602300e+05   1.9660800e+05   2.0665800e+05   2.2066400e+05   2.1211700e+05   1.8704500e+05   2.0095400e+05
   5.5426000e+04   5.3397000e+04   5.3975000e+04   5.1995000e+04   5.4195000e+04   5.0537000e+04   5.1598000e+04   5.2302000e+04   4.9609000e+04   5.5625000e+04   5.7628000e+04   5.5650000e+04   5.6578000e+04   5.4302000e+04   5.2575000e+04   5.2376000e+04   4.8652000e+04   4.7860000e+04   5.4955000e+04   6.5068000e+04   6.4017000e+04   6.4304000e+04   6.5298000e+04   6.4463000e+04   6.2020000e+04   6.0719000e+04   6.0422000e+04   6.6698000e+04   5.7515000e+04   6.4757000e+04   5.9380000e+04   6.2907000e+04   5.9292000e+04   6.1295000e+04   6.0873000e+04   5.6040000e+04   5.4141000e+04   5.6937000e+04   5.9318000e+04   5.5586000e+04   5.8824000e+04   5.9564000e+04   6.8462000e+04   6.1199000e+04   4.7437000e+04   5.2458000e+04   5.8689000e+04   5.8204000e+04   5.1092000e+04   5.0384000e+04   4.7182000e+04   5.5869000e+04   4.7555000e+04   5.0812000e+04   5.6485000e+04   5.6119000e+04   4.6487000e+04   4.8394000e+04   5.8337000e+04   5.0745000e+04   5.4607000e+04   5.3146000e+04   4.5662000e+04   5.0782000e+04   5.7596000e+04   5.7823000e+04   6.2544000e+04   6.8081000e+04   6.5973000e+04   5.8783000e+04   5.4263000e+04   6.6320000e+04   5.2402000e+04   6.3986000e+04   0.0000000e+00   6.6312000e+04   6.3241000e+04   5.2664000e+04   5.8358000e+04   6.0494000e+04   6.8003000e+04   5.9084000e+04   6.0564000e+04   5.8983000e+04   6.8656000e+04   5.5351000e+04   6.4387000e+04   6.1592000e+04   4.7054000e+04   5.3246000e+04
   5.7973000e+04   5.9125000e+04   5.1521000e+04   5.6841000e+04   6.5319000e+04   5.1016000e+04   4.7505000e+04   5.0579000e+04   5.5014000e+04   4.9902000e+04   5.5755000e+04   5.4067000e+04   5.6213000e+04   5.9026000e+04   6.3414000e+04   5.5240000e+04   5.9028000e+04   5.2898000e+04   5.2323000e+04   6.7964000e+04   5.7680000e+04   5.7727000e+04   5.2953000e+04   5.6326000e+04   6.5241000e+04   6.6329000e+04   5.7551000e+04   5.5842000e+04   6.0262000e+04   6.7529000e+04   7.1451000e+04   6.8472000e+04   6.8690000e+04   7.2815000e+04   7.1317000e+04   7.8555000e+04   7.3370000e+04   7.3514000e+04   5.9245000e+04   5.4606000e+04   6.0769000e+04   6.1939000e+04   5.5514000e+04   5.3724000e+04   4.6575000e+04   3.9279000e+04   4.4406000e+04   5.0274000e+04   5.1696000e+04   5.1978000e+04   4.6543000e+04   4.9415000e+04   5.0117000e+04   5.3324000e+04   5.2290000e+04   5.5384000e+04   5.1774000e+04   5.4261000e+04   5.0457000e+04   5.3323000e+04   5.9595000e+04   5.6110000e+04   6.0016000e+04   5.6261000e+04   6.2232000e+04   5.3367000e+04   6.2166000e+04   6.7910000e+04   6.0164000e+04   6.6292000e+04   6.7088000e+04   6.5580000e+04   6.5848000e+04   6.2297000e+04   5.7403000e+04   0.0000000e+00   7.6240000e+04   7.3820000e+04   6.8593000e+04   6.9002000e+04   7.8378000e+04   6.3132000e+04   7.0163000e+04   7.3891000e+04   5.8173000e+04   6.3575000e+04   5.7166000e+04   6.3894000e+04   5.7944000e+04   6.0569000e+04
   2.0871000e+05   2.1499700e+05   2.2605800e+05   2.2763500e+05   2.1984400e+05   2.1975100e+05   2.1724600e+05   2.0513400e+05   1.9148000e+05   1.9007800e+05   1.9136900e+05   2.1437700e+05   2.1872600e+05   2.2065100e+05   2.1922000e+05   2.2115600e+05   2.0654800e+05   2.0350400e+05   1.9181300e+05   2.0862400e+05   2.0243700e+05   1.9731400e+05   2.0760700e+05   2.2783700e+05   2.1617800e+05   2.1629200e+05   2.0611000e+05   2.0406200e+05   1.9816200e+05   1.9169600e+05   1.9699300e+05   1.9745300e+05   1.9625800e+05   2.1405100e+05   2.2043400e+05   1.9497400e+05   1.8169600e+05   1.8993500e+05   1.9388700e+05   2.0378800e+05   2.0756700e+05   2.0519000e+05   1.9944700e+05   1.9695400e+05   1.8530300e+05   1.9493600e+05   1.9500100e+05   2.0046600e+05   1.9765900e+05   2.0759200e+05   2.0820200e+05   2.1382500e+05   2.0574400e+05   1.8990500e+05   1.9403800e+05   2.0005400e+05   1.8431900e+05   2.0312800e+05   2.0468000e+05   2.1441800e+05   2.0170800e+05   2.0714400e+05   1.9912800e+05   2.0816700e+05   1.9714900e+05   2.1213400e+05   2.0579500e+05   2.0729500e+05   2.0381800e+05   2.2197800e+05   2.2397000e+05   2.1803400e+05   2.2485100e+05   2.2529800e+05   2.2541900e+05   2.2162900e+05   0.0000000e+00   2.3663500e+05   2.3033400e+05   2.1450000e+05   2.2599200e+05   2.1197000e+05   2.3951600e+05   2.3371600e+05   2.4581200e+05   2.3890800e+05   2.3229300e+05   2.1833000e+05   2.0621200e+05   1.9399600e+05
   2.0384100e+05   2.0286200e+05   2.1092800e+05   2.1116800e+05   1.9449100e+05   1.8036500e+05   1.9257400e+05   2.0973000e+05   2.2343900e+05   2.1440300e+05   2.0114100e+05   1.9680700e+05   1.8600400e+05   1.8568300e+05   2.1345400e+05   1.9326400e+05   1.9900700e+05   1.8762200e+05   2.0576300e+05   1.8342300e+05   1.9555400e+05   2.0306400e+05   2.0672200e+05   1.8957200e+05   1.9033700e+05   1.9026900e+05   1.9876600e+05   1.8964600e+05   1.8323000e+05   1.9470100e+05   2.0880500e+05   2.0648800e+05   1.9689200e+05   2.0059500e+05   1.9795600e+05   1.7973300e+05   1.9486400e+05   2.1880400e+05   2.1666500e+05   2.2151200e+05   2.2800500e+05   2.1452400e+05   1.9377800e+05   2.0894300e+05   2.0496800e+05   2.0401700e+05   2.0281500e+05   2.0768800e+05   2.0563200e+05   2.1194100e+05   2.2810400e+05   2.0014300e+05   2.1244800e+05   2.0446900e+05   1.9328900e+05   1.8927600e+05   2.0089700e+05   2.1292400e+05   2.2677700e+05   2.1198200e+05   2.0132700e+05   2.0234800e+05   2.0186900e+05   1.9597700e+05   2.1009800e+05   2.0126500e+05   2.2132300e+05   2.1486900e+05   1.9766800e+05   2.0209600e+05   2.1012700e+05   2.1737200e+05   2.2808700e+05   1.9568000e+05   1.9442000e+05   2.1021400e+05   2.0872900e+05   0.0000000e+00   2.0984100e+05   2.1035700e+05   2.0331900e+05   1.9387300e+05   1.9494400e+05   2.0811100e+05   2.1058200e+05   2.2050000e+05   2.0987100e+05   2.0450300e+05   2.0647300e+05   1.9724500e+05
   3.1614000e+04   3.4296000e+04   3.7724000e+04   3.4951000e+04   3.4107000e+04   3.6849000e+04   4.2098000e+04   3.9704000e+04   3.3060000e+04   3.8662000e+04   3.8683000e+04   3.0484000e+04   3.0898000e+04   3.8576000e+04   3.6105000e+04   3.8859000e+04   3.7642000e+04   3.2860000e+04   3.6182000e+04   3.3154000e+04   3.1898000e+04   2.9020000e+04   3.1270000e+04   2.9153000e+04   3.0088000e+04   2.5896000e+04   2.8627000e+04   2.9838000e+04   2.7387000e+04   2.9048000e+04   2.9192000e+04   2.5495000e+04   2.6251000e+04   3.9040000e+04   3.1317000e+04   2.4554000e+04   3.4642000e+04   2.7559000e+04   2.7945000e+04   3.5770000e+04   3.4226000e+04   2.5684000e+04   2.7714000e+04   2.7948000e+04   2.8291000e+04   3.1379000e+04   3.2791000e+04   3.2137000e+04   2.3905000e+04   2.9785000e+04   4.1233000e+04   3.8185000e+04   4.0630000e+04   3.5110000e+04   3.6998000e+04   3.8742000e+04   4.1277000e+04   3.9923000e+04   4.0616000e+04   4.3106000e+04   3.3002000e+04   3.6258000e+04   3.7648000e+04   4.0054000e+04   3.4139000e+04   3.9896000e+04   3.3442000e+04   3.2119000e+04   3.8647000e+04   3.8114000e+04   4.1084000e+04   3.9610000e+04   4.0804000e+04   3.7234000e+04   4.0150000e+04   4.0978000e+04   3.9405000e+04   3.7753000e+04   0.0000000e+00   3.3862000e+04   3.2408000e+04   3.2828000e+04   4.5592000e+04   4.3824000e+04   3.2287000e+04   3.1811000e+04   3.4746000e+04   4.1572000e+04   3.6278000e+04   3.6251000e+04
   1.9170000e+04   1.7257000e+04   2.5887000e+04   1.8476000e+04   2.0331000e+04   2.7593000e+04   2.6611000e+04   2.7661000e+04   2.3955000e+04   2.4588000e+04   2.8259000e+04   2.3603000e+04   2.3820000e+04   3.1720000e+04   3.8253000e+04   2.3720000e+04   2.3390000e+04   2.5775000e+04   3.1245000e+04   3.2278000e+04   2.6369000e+04   2.8602000e+04   2.6501000e+04   2.8552000e+04   3.1333000e+04   3.0949000e+04   2.9090000e+04   2.7861000e+04   2.7001000e+04   2.8347000e+04   2.7667000e+04   2.7212000e+04   2.3227000e+04   2.8572000e+04   2.8438000e+04   3.0161000e+04   3.1811000e+04   2.9503000e+04   3.2536000e+04   2.9594000e+04   2.2800000e+04   2.6134000e+04   2.4390000e+04   2.1602000e+04   2.2150000e+04   2.5400000e+04   2.2969000e+04   1.7205000e+04   2.2943000e+04   2.8954000e+04   2.6467000e+04   2.6677000e+04   3.1281000e+04   2.2207000e+04   2.0915000e+04   2.4951000e+04   2.4796000e+04   2.1448000e+04   2.3001000e+04   2.3378000e+04   1.8233000e+04   1.8331000e+04   2.1838000e+04   2.2660000e+04   2.7400000e+04   2.3641000e+04   2.3372000e+04   2.2029000e+04   2.5993000e+04   2.1701000e+04   2.1587000e+04   2.6018000e+04   2.9268000e+04   2.8298000e+04   1.8720000e+04   1.7844000e+04   2.3626000e+04   2.8828000e+04   2.4987000e+04   0.0000000e+00   2.6784000e+04   2.8678000e+04   2.9470000e+04   2.9187000e+04   3.0528000e+04   2.3475000e+04   3.4076000e+04   1.6494000e+04   1.6208000e+04   1.7502000e+04
   3.6178900e+05   3.4856000e+05   3.5022600e+05   3.5052000e+05   3.5391900e+05   3.5099000e+05   3.3764300e+05   3.3761400e+05   3.5005500e+05   3.5115400e+05   3.6411100e+05   3.4717300e+05   3.5091600e+05   3.5464200e+05   3.5927500e+05   3.7399700e+05   3.8331100e+05   3.7606900e+05   3.5668100e+05   3.5276500e+05   3.5117100e+05   3.7433900e+05   3.8032900e+05   3.7063400e+05   3.6979300e+05   3.7342900e+05   3.7826100e+05   3.8166700e+05   3.8642700e+05   3.5799900e+05   3.7594700e+05   3.8788400e+05   3.9909000e+05   3.9505100e+05   3.7544000e+05   3.8735400e+05   3.8153700e+05   3.7951600e+05   3.6962400e+05   3.6000900e+05   3.7403500e+05   3.6571600e+05   3.7335100e+05   3.8968100e+05   3.5675300e+05   3.6051400e+05   3.7111900e+05   3.7455500e+05   3.7513600e+05   3.5374700e+05   3.7395900e+05   3.7222300e+05   3.6878800e+05   3.7367600e+05   3.5625500e+05   3.6776100e+05   3.6871000e+05   3.6435200e+05   3.6884700e+05   3.7604700e+05   3.7378300e+05   3.6741200e+05   3.6900000e+05   3.5923700e+05   3.5258700e+05   3.5237000e+05   3.4815200e+05   3.3513500e+05   3.3818700e+05   3.6900400e+05   3.5712700e+05   3.6626700e+05   3.6002600e+05   3.5351200e+05   3.5324300e+05   3.6689900e+05   3.4291900e+05   3.5129300e+05   3.4934500e+05   3.4316700e+05   0.0000000e+00   3.5190900e+05   3.4899700e+05   3.4931800e+05   3.5410100e+05   3.5628300e+05   3.4793100e+05   3.6079900e+05   3.6358000e+05   3.5648300e+05
   3.7610300e+05   3.5801400e+05   3.8537900e+05   3.7448300e+05   3.7831800e+05   3.8750600e+05   4.0273000e+05   3.7988200e+05   3.8723400e+05   3.7492800e+05   3.8534400e+05   3.7671200e+05   3.6034600e+05   3.4767100e+05   3.7486300e+05   3.9173300e+05   3.8182200e+05   3.6742900e+05   3.4887200e+05   3.3578100e+05   3.4951300e+05   3.5588800e+05   3.4421200e+05   3.6503400e+05   3.8049900e+05   3.6260600e+05   3.5480100e+05   3.7327800e+05   3.8627600e+05   3.9640600e+05   3.7335700e+05   3.9292000e+05   3.9202700e+05   3.9057600e+05   3.9094200e+05   3.7295500e+05   3.8249200e+05   3.4117800e+05   3.5587900e+05   3.6180200e+05   3.6879000e+05   3.9804900e+05   3.9351300e+05   3.8368400e+05   3.8793900e+05   3.7304400e+05   3.7920000e+05   3.8430200e+05   3.9487600e+05   3.7964500e+05   3.7144400e+05   3.9539100e+05   3.8218800e+05   3.7673500e+05   3.7391000e+05   3.8217100e+05   3.9818400e+05   4.0194500e+05   3.8380300e+05   3.7674500e+05   3.9865200e+05   3.6838400e+05   3.8578900e+05   3.9468100e+05   3.9336200e+05   3.7539600e+05   3.6263900e+05   3.5151800e+05   3.6050000e+05   3.7802100e+05   3.8926700e+05   3.9165400e+05   4.0341300e+05   3.6884300e+05   3.6410200e+05   3.4361000e+05   3.5905300e+05   3.7556800e+05   3.9499200e+05   3.5843600e+05   3.5530300e+05   0.0000000e+00   3.9692900e+05   3.8713000e+05   3.9955500e+05   3.8622200e+05   3.9183900e+05   3.9986500e+05   3.7986300e+05   3.4109700e+05
   1.9884000e+05   1.9614400e+05   2.1421000e+05   2.3219900e+05   2.2710000e+05   2.2387900e+05   1.9061100e+05   1.8999100e+05   1.8872300e+05   2.0984800e+05   2.1548100e+05   2.1095700e+05   2.1741100e+05   2.2697900e+05   2.2104500e+05   2.1008100e+05   2.0070400e+05   1.9927800e+05   1.8453000e+05   1.7522000e+05   1.8693200e+05   2.0326700e+05   2.3525500e+05   2.0446400e+05   2.1396300e+05   2.2871500e+05   2.2365400e+05   2.2287500e+05   1.8996700e+05   1.9762800e+05   1.8953900e+05   2.0018100e+05   2.0182300e+05   2.0177000e+05   1.9606400e+05   2.1274600e+05   2.2095900e+05   2.2586500e+05   2.0627600e+05   1.9778200e+05   1.9346900e+05   1.8893200e+05   1.8407600e+05   1.9709400e+05   2.0114300e+05   2.1856100e+05   2.1276200e+05   2.0534200e+05   2.1821700e+05   1.9780100e+05   1.8297300e+05   1.7713700e+05   1.8693300e+05   1.8406600e+05   1.8426900e+05   1.9538900e+05   2.0611000e+05   2.1054800e+05   2.0137100e+05   2.0631600e+05   2.1557800e+05   1.9576000e+05   1.9636600e+05   1.9959800e+05   2.1622900e+05   2.2572700e+05   2.1802200e+05   2.0493200e+05   2.0911100e+05   2.1217300e+05   2.1471400e+05   2.0905800e+05   2.0905400e+05   2.0227800e+05   2.2149100e+05   2.1586900e+05   2.1159100e+05   2.1242300e+05   2.0342100e+05   2.0633900e+05   1.9739700e+05   1.9519500e+05   0.0000000e+00   1.8648100e+05   2.1043600e+05   2.0566200e+05   2.1291000e+05   1.9780800e+05   1.9561900e+05   1.9897600e+05
   1.7858300e+05   1.7747000e+05   1.8421800e+05   1.6350700e+05   1.3975600e+05   1.8758600e+05   1.9021700e+05   1.8658300e+05   1.8230600e+05   1.8313000e+05   1.7923100e+05   1.7794100e+05   1.6981900e+05   1.6749300e+05   1.6073600e+05   1.8614600e+05   1.7732400e+05   1.8486100e+05   1.8318900e+05   1.8512000e+05   1.8430600e+05   1.7479700e+05   1.6382800e+05   1.6804600e+05   1.7137500e+05   2.0197500e+05   1.8765100e+05   1.9750500e+05   1.7136600e+05   1.6366300e+05   1.6547300e+05   1.6913200e+05   1.7796300e+05   1.5641400e+05   1.7811200e+05   1.7461300e+05   1.7745100e+05   1.7435100e+05   1.9542200e+05   1.6618900e+05   1.5374000e+05   1.6085200e+05   1.7880700e+05   1.7831100e+05   1.5019600e+05   1.7690700e+05   1.7786200e+05   1.8471300e+05   1.9598300e+05   1.7068100e+05   1.6793500e+05   1.5689100e+05   1.6749700e+05   1.5817800e+05   1.6179500e+05   1.7344800e+05   1.8296600e+05   1.9925500e+05   1.9095500e+05   1.7699400e+05   1.7614200e+05   1.5802200e+05   1.6944400e+05   1.6560300e+05   1.7009200e+05   1.6797700e+05   1.6675800e+05   1.8118300e+05   1.9317400e+05   1.8117300e+05   1.9264000e+05   1.8837900e+05   1.7482900e+05   1.6283600e+05   1.5956900e+05   1.7623300e+05   1.9839700e+05   2.1078700e+05   1.9699200e+05   1.6583700e+05   1.6121800e+05   1.7676200e+05   1.8145800e+05   0.0000000e+00   1.5850400e+05   1.9140100e+05   1.7459100e+05   1.8952700e+05   1.8354100e+05   1.7390000e+05
   4.4953900e+05   4.4912500e+05   4.2841500e+05   4.2494600e+05   4.2090300e+05   4.5545900e+05   4.5137000e+05   4.6052900e+05   4.6175600e+05   4.5274000e+05   4.4853100e+05   4.6048700e+05   4.4760900e+05   4.5979700e+05   4.6082900e+05   4.4984500e+05   4.5435600e+05   4.6448200e+05   4.6000900e+05   4.5911200e+05   4.6365800e+05   4.5868600e+05   4.2084400e+05   4.6312600e+05   4.6850800e+05   4.8025300e+05   4.8708300e+05   4.6164300e+05   4.7016500e+05   4.6602700e+05   4.7786400e+05   4.5767800e+05   4.3808700e+05   4.5991500e+05   4.8386100e+05   4.7897800e+05   4.8615800e+05   4.9384800e+05   4.8598200e+05   4.7623100e+05   4.5216200e+05   4.7228400e+05   4.7609800e+05   4.9759700e+05   4.9582400e+05   4.8055500e+05   4.8307200e+05   4.7397700e+05   4.6183200e+05   4.6420200e+05   4.7610400e+05   4.7589200e+05   4.7852500e+05   4.9259000e+05   4.7824400e+05   5.0501200e+05   4.5647500e+05   4.5322300e+05   4.4000000e+05   4.6306300e+05   4.7649400e+05   4.7791600e+05   4.7928700e+05   4.6306300e+05   4.7032900e+05   4.5533000e+05   4.4936400e+05   4.5562700e+05   4.5977100e+05   4.5817800e+05   4.5174300e+05   4.5484100e+05   4.6027600e+05   4.6252100e+05   4.5054500e+05   4.4160200e+05   4.2343200e+05   4.5585200e+05   4.6312800e+05   4.5824200e+05   4.5942000e+05   4.3774200e+05   4.2559400e+05   4.4677000e+05   0.0000000e+00   4.4997600e+05   4.6708900e+05   4.5054100e+05   4.4873600e+05   4.5354900e+05
   4.9247000e+05   4.9321200e+05   4.7548600e+05   4.7663900e+05   4.8432100e+05   4.8497500e+05   5.2502100e+05   5.0102700e+05   4.7818400e+05   4.6517500e+05   4.7343700e+05   4.5052900e+05   4.4842200e+05   4.5219100e+05   4.7293200e+05   4.8135600e+05   4.7809100e+05   4.9323700e+05   4.7878300e+05   4.6861200e+05   4.4874400e+05   4.2602500e+05   4.5669100e+05   4.6416400e+05   4.9365300e+05   4.7601600e+05   4.7942500e+05   4.7370200e+05   4.6437800e+05   4.5885900e+05   4.3860400e+05   4.4811600e+05   4.8145500e+05   4.7464300e+05   4.6977100e+05   4.6789300e+05   4.6335300e+05   4.6496900e+05   4.6024100e+05   4.5012600e+05   4.5664700e+05   4.4068800e+05   4.8209000e+05   4.7816400e+05   4.9325900e+05   4.8146100e+05   4.8133200e+05   4.6627000e+05   4.6553600e+05   4.6050900e+05   4.8208700e+05   4.8342500e+05   4.7381300e+05   4.9364000e+05   4.8600100e+05   4.7357200e+05   4.8266600e+05   4.8773700e+05   4.8910700e+05   4.7547500e+05   5.0976800e+05   4.9289700e+05   4.9002400e+05   4.8514400e+05   4.8573600e+05   5.0322000e+05   4.9979500e+05   5.0584800e+05   5.0938600e+05   5.1300700e+05   4.8374500e+05   5.0385000e+05   5.0305900e+05   4.9962700e+05   4.7186300e+05   4.9057500e+05   4.7624100e+05   4.7231900e+05   4.9487500e+05   4.8861100e+05   4.8702800e+05   4.7439300e+05   4.9727600e+05   4.9934300e+05   4.8749900e+05   0.0000000e+00   4.8624900e+05   4.9798200e+05   4.9151400e+05   4.8998500e+05
   1.1464800e+05   1.1840900e+05   1.1191800e+05   1.2040500e+05   1.0041500e+05   1.0682600e+05   9.5936000e+04   9.0699000e+04   8.7464000e+04   8.9959000e+04   7.8414000e+04   7.0305000e+04   9.8061000e+04   1.1270300e+05   1.1759400e+05   1.0661100e+05   1.0520600e+05   1.0851100e+05   1.0509600e+05   9.3966000e+04   1.0237500e+05   9.7986000e+04   9.4963000e+04   9.2923000e+04   9.6581000e+04   1.0207800e+05   1.1473200e+05   1.0338900e+05   7.4974000e+04   7.9903000e+04   1.0613400e+05   1.0941700e+05   9.3876000e+04   9.6940000e+04   1.1487800e+05   1.0061900e+05   1.0291900e+05   1.0283500e+05   1.1724300e+05   1.1984700e+05   1.2243100e+05   1.0879100e+05   1.1027900e+05   1.0630700e+05   1.1267700e+05   1.0759700e+05   1.0678300e+05   8.9823000e+04   1.1161300e+05   1.2399300e+05   1.2083600e+05   1.0040800e+05   1.0534600e+05   1.0155100e+05   1.1007100e+05   9.4684000e+04   1.0034400e+05   1.1817900e+05   1.1210100e+05   1.0454400e+05   9.0532000e+04   9.6443000e+04   1.0336200e+05   1.2096900e+05   1.0062900e+05   9.3346000e+04   1.0258600e+05   1.0283100e+05   8.7453000e+04   8.4501000e+04   9.5775000e+04   1.0752200e+05   1.1399000e+05   1.0696800e+05   1.0629900e+05   1.1360600e+05   1.2901100e+05   1.2238000e+05   1.2690500e+05   1.0970500e+05   1.2217500e+05   1.1036400e+05   1.0283700e+05   8.7840000e+04   1.1259400e+05   1.1014100e+05   0.0000000e+00   1.0419400e+05   1.1298100e+05   1.0538300e+05
   1.1433100e+05   1.3342900e+05   1.4094800e+05   1.2851300e+05   1.2324100e+05   1.2320000e+05   1.2659800e+05   1.3821700e+05   1.2574800e+05   1.1067900e+05   1.2477100e+05   1.3577400e+05   1.3948700e+05   1.3619900e+05   1.1050500e+05   1.2640100e+05   1.3563700e+05   1.2286100e+05   1.2968400e+05   1.0676300e+05   1.0613000e+05   1.2883000e+05   1.3603000e+05   1.3004400e+05   1.1851500e+05   1.1603900e+05   1.2513600e+05   1.4169000e+05   1.3677000e+05   1.3667400e+05   1.3408600e+05   1.3604500e+05   1.3198400e+05   1.3005900e+05   1.3727500e+05   1.3198700e+05   1.3021700e+05   1.3296900e+05   1.1966000e+05   1.2788500e+05   1.3815300e+05   1.4005600e+05   1.3594200e+05   1.2219500e+05   1.2044900e+05   1.1826200e+05   1.3479000e+05   1.3342700e+05   1.2110500e+05   1.2590400e+05   1.3226700e+05   1.3467800e+05   1.2343800e+05   1.2112700e+05   1.2215200e+05   1.2022100e+05   1.0513500e+05   1.1537700e+05   1.1575500e+05   1.1231000e+05   1.1307500e+05   1.2095000e+05   1.2612600e+05   1.4796100e+05   1.5206500e+05   1.4539900e+05   1.4387200e+05   1.2809200e+05   1.0806400e+05   1.1162400e+05   1.2274400e+05   1.2422900e+05   1.3460300e+05   1.2146100e+05   1.2573700e+05   1.3119700e+05   1.1831600e+05   1.2196400e+05   1.3831600e+05   1.3745400e+05   1.3444600e+05   1.4344000e+05   1.4103000e+05   1.2597900e+05   1.2384800e+05   1.2402400e+05   1.1831800e+05   0.0000000e+00   1.3399400e+05   1.2131400e+05
   3.0775200e+05   2.9365000e+05   3.0229200e+05   3.1270200e+05   3.0064100e+05   3.1214200e+05   3.1499400e+05   3.0591500e+05   3.3270800e+05   3.3836300e+05   3.2783700e+05   3.1897100e+05   3.1061900e+05   2.9997400e+05   2.9366000e+05   3.0272200e+05   3.1463000e+05   3.1303600e+05   3.4154400e+05   3.1670000e+05   2.9941900e+05   3.0450600e+05   3.0054700e+05   2.9673900e+05   3.0633500e+05   3.3242300e+05   3.0795800e+05   3.1250400e+05   3.0193900e+05   3.1348900e+05   3.1844800e+05   3.0387000e+05   3.1459600e+05   3.0555400e+05   2.9737400e+05   3.1924300e+05   3.1845100e+05   3.1685500e+05   3.2753500e+05   2.9920300e+05   3.3004300e+05   3.3187800e+05   3.1458300e+05   2.9577700e+05   2.9679900e+05   3.2327900e+05   3.1468300e+05   3.1113200e+05   2.9430200e+05   3.0869100e+05   3.1706900e+05   3.0824700e+05   2.9629000e+05   2.9971500e+05   2.8402700e+05   2.9043000e+05   3.1397700e+05   3.2776000e+05   3.0305500e+05   2.9443500e+05   2.9114900e+05   2.9830300e+05   3.3092500e+05   3.1554000e+05   3.2967400e+05   3.1722800e+05   3.1983500e+05   3.3474500e+05   3.1790100e+05   3.0406400e+05   3.1434700e+05   2.9060600e+05   3.0389300e+05   3.1188200e+05   3.0945800e+05   3.1048800e+05   3.3120300e+05   3.3658600e+05   3.3255200e+05   3.1385700e+05   3.0777600e+05   3.2904600e+05   3.2798600e+05   3.2558700e+05   3.3001600e+05   2.9554000e+05   2.9941900e+05   3.1023700e+05   0.0000000e+00   3.0861300e+05
   3.2661300e+05   3.2565400e+05   3.7109500e+05   3.9704800e+05   3.6109800e+05   3.4309800e+05   3.4305800e+05   3.5520200e+05   3.7292600e+05   3.4051700e+05   3.5551300e+05   3.3673100e+05   3.2992500e+05   3.4823900e+05   3.4091100e+05   3.2693500e+05   3.3271300e+05   3.4990000e+05   3.3567100e+05   3.5259600e+05   3.1817200e+05   3.3257100e+05   3.0336000e+05   3.2344600e+05   3.2908200e+05   3.3575900e+05   3.3708000e+05   3.6005900e+05   3.5022500e+05   3.3585400e+05   3.4143100e+05   3.3596200e+05   3.3596500e+05   3.3967200e+05   3.2107000e+05   3.0908600e+05   3.2988000e+05   3.3565400e+05   3.1746900e+05   2.8340800e+05   3.0289300e+05   3.0568000e+05   3.0756700e+05   3.3008900e+05   3.2668500e+05   3.0745900e+05   3.3345700e+05   3.3191900e+05   3.3346300e+05   3.3023500e+05   3.4038500e+05   3.3960100e+05   3.2769400e+05   3.1927100e+05   2.9636200e+05   2.9664500e+05   2.9753400e+05   3.3149600e+05   3.4829500e+05   3.3983800e+05   3.0654900e+05   3.1210100e+05   3.2844700e+05   3.3612600e+05   3.6237100e+05   3.3110700e+05   3.1204700e+05   3.0464200e+05   2.9982700e+05   3.1968400e+05   3.3386000e+05   3.4276300e+05   3.4549100e+05   3.6140800e+05   3.7852900e+05   3.4176400e+05   3.2906200e+05   3.2924300e+05   3.0978000e+05   3.0175100e+05   3.1884800e+05   3.5434500e+05   3.4705600e+05   3.5274900e+05   3.4748100e+05   3.5725900e+05   3.5907900e+05   3.5304800e+05   3.6908600e+05   0.0000000e+00
