# Supplementary material for: Autistic traits and individual brain differences: functional network efficiency reflects attentional and social impairments, structural nodal efficiencies index systemising and theory-of-mind skills
Source: Mol Autism. 2021 Jan 21;12:3. doi: 10.1186/s13229-020-00377-8 (PMC7818759; doi:10.1186/s13229-020-00377-8)
Supplement: Supplementary file 9 — Additional file 9. Brain-behaviour correlations. README file detailing data curation; AAL-90 region masks in NIfTI format; spreadseehts of Spearman correlations; code and data for the correlational analysis. [file 13229_2020_377_MOESM9_ESM.zip › Paul_Arora_et_al_data/Physiological/BBC/analysis/Diffusion_Analaysis/adj_matrixes/NOS_weighted/asymmetric/connection_matrix_asym_aHU0036.txt]

   0.0000000e+00   3.7272500e+05   3.6535200e+05   3.4524400e+05   3.8645300e+05   3.7912600e+05   3.6034800e+05   3.5322100e+05   3.5226700e+05   3.6255100e+05   3.6006600e+05   3.5703000e+05   3.6167700e+05   3.5267200e+05   3.7601500e+05   3.5084400e+05   3.4983900e+05   3.1587300e+05   3.4040200e+05   3.5500500e+05   3.5166900e+05   3.3584000e+05   3.5043800e+05   3.4984100e+05   3.5285000e+05   3.4097300e+05   3.5124500e+05   3.5606200e+05   3.6749900e+05   3.4217700e+05   3.5358100e+05   3.4341000e+05   3.3942000e+05   3.5192600e+05   3.5483800e+05   3.5483300e+05   3.5645100e+05   3.3807200e+05   3.3659700e+05   3.3802300e+05   3.4642100e+05   3.4923000e+05   3.7015100e+05   3.7732000e+05   3.7301000e+05   3.5039000e+05   3.4907200e+05   3.3992100e+05   3.4142700e+05   3.3922200e+05   3.4816000e+05   3.6850300e+05   3.7601700e+05   3.6705200e+05   3.7104900e+05   3.5712200e+05   3.5951700e+05   3.4159900e+05   3.2417800e+05   3.3026100e+05   3.6371800e+05   3.4877200e+05   3.4665200e+05   3.5321000e+05   3.8789900e+05   3.6219600e+05   3.4758900e+05   3.3562900e+05   3.5858000e+05   3.5764700e+05   3.5312500e+05   3.5099400e+05   3.4665900e+05   3.4876000e+05   3.3141900e+05   3.5291500e+05   3.8368800e+05   3.8356200e+05   3.5936200e+05   3.5463700e+05   3.4711700e+05   3.6596500e+05   3.3965800e+05   3.5339100e+05   3.4875600e+05   3.4305800e+05   3.5043200e+05   3.5508000e+05   3.8199000e+05   3.5718200e+05
   2.8060800e+05   0.0000000e+00   2.8902800e+05   2.9398600e+05   2.9581500e+05   2.9441200e+05   2.8809900e+05   2.8460800e+05   3.0125400e+05   3.0569000e+05   2.8425900e+05   3.0674700e+05   2.9867000e+05   2.8780000e+05   2.8690800e+05   3.0487500e+05   2.8844300e+05   3.1729100e+05   3.0280800e+05   3.0307900e+05   3.0641700e+05   3.0110800e+05   2.9392500e+05   3.1725800e+05   2.8374100e+05   2.8015600e+05   3.0595100e+05   3.0305900e+05   3.0601100e+05   2.8481400e+05   2.9949100e+05   2.9123500e+05   2.8988700e+05   2.8779700e+05   2.9385100e+05   2.7508600e+05   2.9056500e+05   2.9722300e+05   3.0433700e+05   3.1315200e+05   3.1481300e+05   3.1022100e+05   3.0340200e+05   2.8488700e+05   3.0021300e+05   2.8785900e+05   3.0105300e+05   3.1505400e+05   3.3207400e+05   3.2008800e+05   2.9479700e+05   2.7987700e+05   3.0421400e+05   3.1216700e+05   2.9361600e+05   2.9516900e+05   2.9921000e+05   2.8345900e+05   2.8543000e+05   2.8635000e+05   2.7733200e+05   2.8657700e+05   3.0447200e+05   2.9734600e+05   2.8562200e+05   2.9561400e+05   2.8654500e+05   2.9533800e+05   2.8488800e+05   2.8791400e+05   2.8645500e+05   2.9456400e+05   2.8638700e+05   2.8552000e+05   2.8548700e+05   2.9418400e+05   2.9956400e+05   2.8118400e+05   2.6505200e+05   2.5170300e+05   2.6550900e+05   3.0115400e+05   2.7643600e+05   3.0017900e+05   3.0079900e+05   3.0466900e+05   3.0278100e+05   3.1273900e+05   3.0445100e+05   2.9797600e+05
   3.1752000e+05   3.0371800e+05   0.0000000e+00   3.1231700e+05   3.0711800e+05   3.1161000e+05   3.2761700e+05   3.0450500e+05   3.1852000e+05   3.0835800e+05   3.2183300e+05   3.3342700e+05   3.1401900e+05   3.0245700e+05   3.2732400e+05   3.0853600e+05   2.9614100e+05   3.3196900e+05   3.2403600e+05   2.9428400e+05   2.8086100e+05   2.9398200e+05   3.1803900e+05   3.0680000e+05   2.6466800e+05   2.8310100e+05   3.1254800e+05   3.0958800e+05   2.8721000e+05   2.9713100e+05   2.9793600e+05   3.2073300e+05   3.0635300e+05   2.8424500e+05   2.9293300e+05   3.0949000e+05   3.0166200e+05   2.5922400e+05   2.9428800e+05   2.8334400e+05   2.9627400e+05   2.9453600e+05   2.8863800e+05   2.9490200e+05   2.8896400e+05   3.2577300e+05   3.0517500e+05   2.8362700e+05   2.9420300e+05   3.1436000e+05   3.0095500e+05   3.0336700e+05   3.2357500e+05   3.1990600e+05   2.9268100e+05   2.8272300e+05   2.7747200e+05   2.9714100e+05   3.2283800e+05   3.2859000e+05   3.1195700e+05   3.0706500e+05   2.8400500e+05   2.8382600e+05   2.9677600e+05   2.7850800e+05   3.1955500e+05   3.2560800e+05   3.1942900e+05   2.8095700e+05   2.8337900e+05   2.8461700e+05   2.9857500e+05   3.0040100e+05   3.1994000e+05   2.9977800e+05   2.8464100e+05   3.0758900e+05   3.1939900e+05   2.9548100e+05   2.8544500e+05   2.8758800e+05   3.1091400e+05   2.9843600e+05   2.9481600e+05   2.8979000e+05   3.1297400e+05   3.0804400e+05   2.9439100e+05   3.0570300e+05
   3.5139700e+05   3.3556300e+05   3.4834800e+05   0.0000000e+00   3.6262700e+05   3.5061800e+05   3.3852800e+05   3.3461100e+05   3.4708100e+05   3.4544200e+05   3.6018000e+05   3.6071600e+05   3.2149500e+05   3.5443900e+05   3.5126500e+05   3.6132600e+05   3.7709900e+05   3.6117800e+05   3.7868800e+05   3.4900000e+05   3.6010400e+05   4.0265600e+05   3.4830500e+05   3.5919700e+05   3.7243200e+05   3.5817600e+05   3.4208900e+05   3.3630700e+05   3.5044100e+05   3.5771200e+05   3.4743100e+05   3.3203400e+05   3.4142200e+05   3.3762000e+05   3.3497300e+05   3.4683000e+05   3.3794500e+05   3.4023800e+05   3.1063800e+05   3.2641800e+05   3.4524300e+05   3.7165200e+05   3.7352300e+05   3.4026800e+05   3.1252500e+05   2.9975600e+05   3.2556100e+05   3.3755900e+05   3.5620300e+05   3.6549800e+05   3.2525600e+05   3.2101800e+05   3.2018900e+05   3.1864600e+05   3.4757900e+05   3.5184100e+05   3.3572300e+05   3.5491800e+05   3.2491900e+05   3.3901800e+05   3.4859400e+05   3.6295100e+05   3.5599600e+05   3.3679800e+05   3.4993600e+05   3.5575000e+05   3.3240000e+05   3.6406800e+05   3.6336800e+05   3.7140500e+05   3.5983500e+05   3.3748400e+05   3.4096000e+05   3.7079700e+05   3.2510400e+05   3.6139600e+05   3.6463100e+05   3.2998200e+05   3.3929500e+05   3.7352200e+05   3.5042100e+05   3.4481300e+05   3.5303200e+05   3.4854300e+05   3.5590900e+05   3.6409400e+05   3.7193700e+05   3.7502300e+05   3.3923000e+05   3.5262300e+05
   1.5493600e+05   1.5888800e+05   1.4849300e+05   1.4766300e+05   0.0000000e+00   1.5569900e+05   1.5633000e+05   1.5689300e+05   1.5087100e+05   1.5912900e+05   1.4526400e+05   1.6681000e+05   1.7173100e+05   1.7068800e+05   1.5424200e+05   1.7145400e+05   1.7060700e+05   1.8695700e+05   1.9101900e+05   1.6327900e+05   1.5989400e+05   1.8114600e+05   1.6706100e+05   1.5215600e+05   1.5948000e+05   1.4794900e+05   1.6587300e+05   1.5637800e+05   1.5229600e+05   1.4953800e+05   1.4293400e+05   1.5690700e+05   1.5486400e+05   1.4836600e+05   1.5197600e+05   1.4786200e+05   1.5932800e+05   1.5128000e+05   1.5914800e+05   1.4500500e+05   1.5677500e+05   1.4979200e+05   1.5904900e+05   1.4790100e+05   1.6948900e+05   1.5894600e+05   1.4420400e+05   1.5337700e+05   1.4775600e+05   1.5062100e+05   1.4698400e+05   1.4854800e+05   1.2817600e+05   1.4664900e+05   1.2595100e+05   1.2147400e+05   1.4037700e+05   1.2506600e+05   1.4230100e+05   1.2414400e+05   1.3393100e+05   1.3621700e+05   1.2494900e+05   1.3547700e+05   1.4722800e+05   1.5136800e+05   1.4280400e+05   1.3196100e+05   1.4108500e+05   1.4219700e+05   1.2306700e+05   1.5265600e+05   1.5667400e+05   1.4788000e+05   1.6394300e+05   1.6005400e+05   1.4628600e+05   1.4719700e+05   1.6569800e+05   1.2887200e+05   1.6563000e+05   1.6632300e+05   1.4940800e+05   1.5968000e+05   1.4228100e+05   1.4254400e+05   1.3025000e+05   1.4595000e+05   1.6969600e+05   1.4015300e+05
   1.5294100e+05   1.4780600e+05   1.4652400e+05   1.3863200e+05   1.3558300e+05   0.0000000e+00   1.4705100e+05   1.4445300e+05   1.3037600e+05   1.3910300e+05   1.4631100e+05   1.3133100e+05   1.4087700e+05   1.3853700e+05   1.5458800e+05   1.4611000e+05   1.3523300e+05   1.4164600e+05   1.3479700e+05   1.3871400e+05   1.4485900e+05   1.2207800e+05   1.4843100e+05   1.4312100e+05   1.4548400e+05   1.2718500e+05   1.4018600e+05   1.4934600e+05   1.5349200e+05   1.4123500e+05   1.2821700e+05   1.4197700e+05   1.3555500e+05   1.4967200e+05   1.2776500e+05   1.3569900e+05   1.5185600e+05   1.3274500e+05   1.4930100e+05   1.4016000e+05   1.3945300e+05   1.4609700e+05   1.5804700e+05   1.3729600e+05   1.3276400e+05   1.2406700e+05   1.3977800e+05   1.4527800e+05   1.5339900e+05   1.4561100e+05   1.4826200e+05   1.5164500e+05   1.1936700e+05   1.2298400e+05   1.5597000e+05   1.6577900e+05   1.3862600e+05   1.2130900e+05   1.3812400e+05   1.4439900e+05   1.4007600e+05   1.3840900e+05   1.3534900e+05   1.4278800e+05   1.5263400e+05   1.5165400e+05   1.3003400e+05   1.3748500e+05   1.4768500e+05   1.3653500e+05   1.3504000e+05   1.4243700e+05   1.4381700e+05   1.5450100e+05   1.4697400e+05   1.4255800e+05   1.3330200e+05   1.6252400e+05   1.3302100e+05   1.4394200e+05   1.3180000e+05   1.3361700e+05   1.3389200e+05   1.3602000e+05   1.2974800e+05   1.2084700e+05   1.4246400e+05   1.4345400e+05   1.2626900e+05   1.2923500e+05
   3.7734800e+05   3.9223500e+05   3.9581600e+05   3.8193400e+05   3.7858000e+05   3.9532400e+05   0.0000000e+00   4.1772000e+05   4.2601900e+05   4.3026900e+05   3.9373800e+05   4.0610700e+05   3.7469900e+05   3.7412000e+05   3.6985100e+05   3.9909700e+05   4.1887800e+05   4.2180500e+05   3.8316000e+05   3.7917600e+05   4.1262900e+05   3.9671600e+05   3.9138000e+05   4.0308300e+05   4.0345200e+05   4.0801800e+05   3.8508100e+05   3.8734200e+05   3.9958100e+05   3.7265200e+05   3.7275000e+05   3.6105400e+05   3.6860900e+05   3.9549600e+05   3.6870100e+05   3.6855400e+05   3.9825700e+05   3.9429700e+05   3.9375200e+05   3.9792800e+05   4.0620700e+05   4.1641000e+05   3.8397600e+05   3.7109100e+05   3.6194100e+05   3.7963800e+05   3.9685300e+05   3.9675600e+05   3.9015200e+05   3.8620800e+05   4.0864600e+05   3.9436500e+05   3.9239100e+05   3.8979000e+05   3.9558800e+05   3.8236600e+05   3.9928700e+05   3.8814200e+05   3.8074500e+05   4.0569600e+05   4.2267200e+05   3.7505300e+05   3.7381600e+05   3.6568800e+05   3.8381300e+05   3.7421100e+05   3.6370500e+05   3.8691700e+05   4.0885900e+05   4.0908000e+05   3.8944700e+05   4.0252200e+05   3.9116900e+05   3.9815500e+05   4.1336500e+05   4.0044400e+05   3.7542900e+05   4.0051800e+05   3.9978000e+05   3.9654100e+05   3.8456600e+05   3.9123400e+05   4.1675400e+05   4.2979100e+05   4.1128700e+05   4.2091100e+05   4.2477800e+05   4.1139500e+05   4.1371000e+05   3.8220400e+05
   5.1013300e+05   5.1765700e+05   5.1499000e+05   4.9083400e+05   4.9323200e+05   5.0398000e+05   5.3405100e+05   0.0000000e+00   5.0739900e+05   5.0606000e+05   4.8674800e+05   5.0375300e+05   5.2612900e+05   5.2438800e+05   5.2352900e+05   5.2161700e+05   5.0054200e+05   4.9613000e+05   5.1491300e+05   5.0162400e+05   5.1647300e+05   5.0230400e+05   5.1299900e+05   5.1366300e+05   4.8547100e+05   4.9227500e+05   4.8350900e+05   4.8910800e+05   5.0977800e+05   5.0760100e+05   5.2006900e+05   5.4677300e+05   5.4692900e+05   5.0764500e+05   4.9542500e+05   5.0410200e+05   5.1011500e+05   5.3517100e+05   5.1006600e+05   5.1418800e+05   5.2571100e+05   5.3312000e+05   5.3308000e+05   5.1231600e+05   5.1632800e+05   5.0388900e+05   5.0270300e+05   5.2180100e+05   5.4414600e+05   5.3983600e+05   5.3779200e+05   5.3525500e+05   5.1792600e+05   5.1476500e+05   5.1151100e+05   5.0739200e+05   5.2401000e+05   5.2901100e+05   5.0335800e+05   5.2027100e+05   5.2857400e+05   5.3528100e+05   5.0900700e+05   5.2331700e+05   5.2663100e+05   5.1110300e+05   4.9052400e+05   5.1032000e+05   5.2767400e+05   4.9986100e+05   5.0022400e+05   5.0951500e+05   5.0862900e+05   5.3862700e+05   5.2690900e+05   5.1395100e+05   5.2528600e+05   5.3928600e+05   5.1940600e+05   4.9733200e+05   5.0859000e+05   5.2694200e+05   5.1535100e+05   5.2718800e+05   5.2444000e+05   5.2123500e+05   5.4136200e+05   5.4739500e+05   5.4532200e+05   5.2571400e+05
   1.1940400e+05   1.0395100e+05   1.0128900e+05   1.1464100e+05   1.1868500e+05   1.1909300e+05   1.0360300e+05   1.0238900e+05   0.0000000e+00   1.0528900e+05   1.0711500e+05   1.2364700e+05   1.0557800e+05   1.0378400e+05   1.0142500e+05   1.1452800e+05   1.1977200e+05   1.1229200e+05   1.2209900e+05   1.0243500e+05   1.1022100e+05   1.0366200e+05   1.1518900e+05   1.2538800e+05   1.3105700e+05   1.1290800e+05   1.1216600e+05   1.1907000e+05   1.1288900e+05   1.1466800e+05   1.0459700e+05   1.0624600e+05   1.1496600e+05   1.2421400e+05   1.1667400e+05   1.3220700e+05   1.2990700e+05   1.0840600e+05   1.1006600e+05   1.3430700e+05   1.2370200e+05   1.2878400e+05   1.2039400e+05   1.1582700e+05   1.3435600e+05   1.2761000e+05   1.2875900e+05   1.3288700e+05   1.2859500e+05   1.2711800e+05   1.0500100e+05   1.1105800e+05   1.1233300e+05   1.3134700e+05   1.2767500e+05   1.2871100e+05   1.2195500e+05   1.2846800e+05   1.2194700e+05   1.2965800e+05   1.1941300e+05   1.1297600e+05   1.1814000e+05   1.0826900e+05   1.0723800e+05   1.0959000e+05   1.1525500e+05   1.2920600e+05   1.3325200e+05   1.1921000e+05   1.2392200e+05   1.2032900e+05   1.2104300e+05   1.1430700e+05   1.0776600e+05   1.1791400e+05   1.0772800e+05   1.2197200e+05   1.2364200e+05   1.1206200e+05   9.9722000e+04   1.0952200e+05   1.0128800e+05   1.1197600e+05   1.0128700e+05   1.0391900e+05   1.1231600e+05   1.1700000e+05   1.0759400e+05   1.1764300e+05
   1.6380800e+05   1.6324000e+05   1.5305600e+05   1.6215100e+05   1.5534300e+05   1.5462100e+05   1.4558600e+05   1.4729700e+05   1.2968400e+05   0.0000000e+00   1.3865800e+05   1.6662900e+05   1.6780400e+05   1.6278600e+05   1.7151700e+05   1.5510500e+05   1.5870100e+05   1.5319100e+05   1.6270300e+05   1.5582700e+05   1.5461700e+05   1.5261600e+05   1.5829700e+05   1.4123700e+05   1.3794600e+05   1.4980300e+05   1.4640700e+05   1.2531000e+05   1.4405000e+05   1.5460000e+05   1.7207000e+05   1.5904200e+05   1.6041600e+05   1.3833400e+05   1.4721300e+05   1.5691100e+05   1.5158500e+05   1.5846900e+05   1.4344100e+05   1.5175400e+05   1.4352300e+05   1.5999000e+05   1.5581000e+05   1.4957200e+05   1.3951100e+05   1.5473500e+05   1.6667500e+05   1.7115300e+05   1.8389000e+05   1.7056900e+05   1.6689700e+05   1.4256800e+05   1.5625000e+05   1.5628400e+05   1.5278600e+05   1.4451000e+05   1.5730200e+05   1.7813300e+05   1.8582200e+05   1.5251000e+05   1.4967400e+05   1.6151100e+05   1.4964700e+05   1.4298400e+05   1.6125700e+05   1.5980200e+05   1.6225800e+05   1.5873800e+05   1.7026300e+05   1.5572200e+05   1.6428200e+05   1.7485900e+05   1.7774000e+05   1.5377000e+05   1.6302600e+05   1.5206900e+05   1.7661700e+05   1.6346000e+05   1.5665400e+05   1.3178400e+05   1.4135000e+05   1.5388900e+05   1.6440100e+05   1.6488700e+05   1.6742900e+05   1.5473000e+05   1.5613200e+05   1.3044800e+05   1.5587900e+05   1.5373500e+05
   1.0525500e+05   1.1152900e+05   1.1233800e+05   1.0731700e+05   1.0895500e+05   1.0259900e+05   1.1060700e+05   1.0976500e+05   1.0067700e+05   1.0332800e+05   0.0000000e+00   1.2532100e+05   1.3912800e+05   1.1582400e+05   1.2131700e+05   1.2049500e+05   1.2412100e+05   1.2901600e+05   1.1681400e+05   1.2710500e+05   1.3872800e+05   1.3395000e+05   1.3189500e+05   1.3402700e+05   1.3410600e+05   1.2419200e+05   1.1246100e+05   1.0437400e+05   1.0951700e+05   1.0829500e+05   1.1847900e+05   1.1804900e+05   1.2100400e+05   1.2026300e+05   1.1365100e+05   1.2667100e+05   1.2465000e+05   1.2339100e+05   1.0694700e+05   1.1441100e+05   1.1362000e+05   1.1603200e+05   1.0583700e+05   1.0873700e+05   1.1356700e+05   1.1825500e+05   1.1499600e+05   1.1385400e+05   1.1404400e+05   1.2846500e+05   1.0867900e+05   1.0880100e+05   1.1490800e+05   1.2296800e+05   1.3039100e+05   1.2364600e+05   1.3180800e+05   1.2364700e+05   1.2052700e+05   9.5368000e+04   9.9024000e+04   1.1812800e+05   1.1324900e+05   1.1406100e+05   1.0831900e+05   1.0881300e+05   1.0932400e+05   1.0624600e+05   1.1368500e+05   1.1781000e+05   1.0303600e+05   1.1598400e+05   1.2208100e+05   1.0917000e+05   1.1749600e+05   1.2295100e+05   1.2069100e+05   1.2150400e+05   1.1290800e+05   9.8764000e+04   1.0927600e+05   1.0512800e+05   1.1774400e+05   1.1828400e+05   1.0483600e+05   9.6421000e+04   1.1251600e+05   1.1291100e+05   1.0035400e+05   1.0311100e+05
   1.4187200e+05   1.5219900e+05   1.4773200e+05   1.5298700e+05   1.6591600e+05   1.5551000e+05   1.5457400e+05   1.5938500e+05   1.5822600e+05   1.4998700e+05   1.5376600e+05   0.0000000e+00   1.5210500e+05   1.5528300e+05   1.5725300e+05   1.3955700e+05   1.4379800e+05   1.3409000e+05   1.4087000e+05   1.5001200e+05   1.5581000e+05   1.6177700e+05   1.4825700e+05   1.4016400e+05   1.4403400e+05   1.5770400e+05   1.5558800e+05   1.4170900e+05   1.4809500e+05   1.5666400e+05   1.5690700e+05   1.6152000e+05   1.6858100e+05   1.5597300e+05   1.6104800e+05   1.4899600e+05   1.4469200e+05   1.5029300e+05   1.5216100e+05   1.5199900e+05   1.5461100e+05   1.5120500e+05   1.5631200e+05   1.5517800e+05   1.4003800e+05   1.2953600e+05   1.4009300e+05   1.4401500e+05   1.5167000e+05   1.3917100e+05   1.2376600e+05   1.3221900e+05   1.4041900e+05   1.4154700e+05   1.3913400e+05   1.3531600e+05   1.3909200e+05   1.3924200e+05   1.4660100e+05   1.3199400e+05   1.2875400e+05   1.2400300e+05   1.2684200e+05   1.3029000e+05   1.4411000e+05   1.4035900e+05   1.5204800e+05   1.5164300e+05   1.5766600e+05   1.5046500e+05   1.2988500e+05   1.3330600e+05   1.4276500e+05   1.4991800e+05   1.4204500e+05   1.5517600e+05   1.4722900e+05   1.5266600e+05   1.5318200e+05   1.5478400e+05   1.3863700e+05   1.3646100e+05   1.3310400e+05   1.4293200e+05   1.3530200e+05   1.3769200e+05   1.4259700e+05   1.2699900e+05   1.1462600e+05   1.3158100e+05
   1.9165700e+05   2.0440800e+05   2.0132500e+05   2.0075500e+05   2.0361300e+05   1.9767500e+05   2.1564600e+05   2.0706700e+05   2.1259000e+05   1.9449500e+05   1.8724900e+05   1.8509200e+05   0.0000000e+00   1.9163500e+05   1.8990600e+05   2.0083200e+05   2.0829600e+05   2.1173700e+05   2.1362100e+05   1.9877500e+05   2.0074800e+05   1.9732200e+05   1.8492900e+05   1.8547100e+05   2.0104700e+05   2.0477100e+05   2.0186000e+05   1.9682200e+05   2.1147500e+05   1.9516200e+05   1.8838400e+05   2.0293600e+05   1.9909300e+05   2.1040000e+05   1.9368900e+05   1.9645200e+05   1.9414200e+05   1.9615300e+05   2.1102200e+05   2.1695200e+05   2.0813100e+05   2.0811600e+05   1.9403700e+05   2.0459000e+05   2.0517300e+05   1.8302400e+05   2.1187500e+05   2.2837200e+05   2.1557000e+05   2.0926000e+05   2.0035800e+05   2.0440900e+05   1.9306500e+05   2.0133000e+05   1.9504100e+05   2.1017700e+05   1.9848000e+05   2.0798700e+05   2.1470800e+05   2.1883200e+05   2.1323400e+05   2.0272200e+05   1.8335200e+05   1.8032200e+05   1.9058900e+05   2.0298300e+05   2.1037400e+05   2.1147300e+05   2.1383300e+05   2.2630000e+05   2.4158600e+05   2.3124100e+05   2.1016000e+05   2.0513500e+05   2.0755500e+05   2.1213200e+05   2.0216500e+05   2.0799600e+05   2.1536100e+05   2.1094500e+05   1.8748900e+05   1.9484200e+05   2.0987600e+05   2.0721500e+05   2.1673500e+05   2.1789000e+05   2.1120200e+05   2.1240100e+05   1.9831400e+05   1.8919600e+05
   2.2054300e+05   2.0982800e+05   2.2110800e+05   2.1256000e+05   1.9991800e+05   1.9238100e+05   1.7670200e+05   1.6961500e+05   1.8975200e+05   1.8403600e+05   2.0191600e+05   2.1844900e+05   2.1301300e+05   0.0000000e+00   2.0981000e+05   2.0290800e+05   1.9359400e+05   1.8692300e+05   1.8923500e+05   1.9063000e+05   1.9909900e+05   2.1404800e+05   2.2805500e+05   2.3093300e+05   2.2905200e+05   2.2735300e+05   2.2682300e+05   2.1930300e+05   2.0611300e+05   2.0489300e+05   2.0443800e+05   2.0244700e+05   1.8750500e+05   1.9479800e+05   2.0054000e+05   2.0165500e+05   2.0126400e+05   2.1070000e+05   2.0893400e+05   1.9951200e+05   1.9388300e+05   1.7499600e+05   1.8251700e+05   1.8032200e+05   1.9784100e+05   2.0412700e+05   2.0116400e+05   1.9983600e+05   2.0299100e+05   1.9024900e+05   2.1041700e+05   1.9362500e+05   1.8855800e+05   1.9010900e+05   2.0236200e+05   1.9576200e+05   2.0236200e+05   1.9200500e+05   2.1353000e+05   2.0824200e+05   2.3285100e+05   2.2651000e+05   2.1857600e+05   2.0536700e+05   2.2137500e+05   2.0846400e+05   2.2118100e+05   2.2463000e+05   2.2659700e+05   2.0174700e+05   2.1295300e+05   2.1209200e+05   2.0334400e+05   2.0969800e+05   2.0664300e+05   2.1114800e+05   2.2588200e+05   2.0674900e+05   2.1576900e+05   2.2319100e+05   2.1625100e+05   1.9879300e+05   2.1568600e+05   2.0294400e+05   2.0315600e+05   1.9151400e+05   1.8613900e+05   1.9376700e+05   2.0120900e+05   1.9303300e+05
   2.2984700e+05   2.2937300e+05   2.3209800e+05   2.4778600e+05   2.4756300e+05   2.3939500e+05   2.6750300e+05   2.6477000e+05   2.3715200e+05   2.3054600e+05   2.3355000e+05   2.4006500e+05   2.2847500e+05   2.2531900e+05   0.0000000e+00   2.2195100e+05   2.5194800e+05   2.3802900e+05   2.3398900e+05   2.5421400e+05   2.4865200e+05   2.3712800e+05   2.3394300e+05   2.3933900e+05   2.2833900e+05   2.3763100e+05   2.7687000e+05   2.5163300e+05   2.5622100e+05   2.6046400e+05   2.3631600e+05   2.4904200e+05   2.4842500e+05   2.4913200e+05   2.4177600e+05   2.3328500e+05   2.5873100e+05   2.5168800e+05   2.4742000e+05   2.5892500e+05   2.6384400e+05   2.7511400e+05   2.8719400e+05   2.7351300e+05   2.4016100e+05   2.4386900e+05   2.7330500e+05   2.8620100e+05   2.6443100e+05   2.5682100e+05   2.7841700e+05   2.8161900e+05   2.4905000e+05   2.5212400e+05   2.5319900e+05   2.6696200e+05   2.6983000e+05   2.5793600e+05   2.6736800e+05   2.6941900e+05   2.5586800e+05   2.6183800e+05   2.6856900e+05   2.5514600e+05   2.5345700e+05   2.5661600e+05   2.5019400e+05   2.4240300e+05   2.4500900e+05   2.4513100e+05   2.3761600e+05   2.3200300e+05   2.6522400e+05   2.4421800e+05   2.4458000e+05   2.3706200e+05   2.3758100e+05   2.6525500e+05   2.6965500e+05   2.7754200e+05   2.5502000e+05   2.4370400e+05   2.3508900e+05   2.4446700e+05   2.4073100e+05   2.5604500e+05   2.5584800e+05   2.4407100e+05   2.4125500e+05   2.2603100e+05
   2.0862600e+05   1.9500500e+05   2.2303100e+05   2.2005200e+05   2.2198400e+05   2.1450800e+05   2.2645900e+05   1.9847600e+05   2.0210800e+05   2.0401200e+05   2.1765500e+05   1.9272400e+05   1.9272400e+05   1.9818500e+05   2.0680400e+05   0.0000000e+00   2.3183100e+05   2.3010300e+05   2.0506100e+05   2.0064200e+05   2.0215600e+05   2.1444700e+05   2.1495100e+05   2.0860900e+05   1.8795700e+05   2.1455900e+05   2.1222700e+05   2.0515300e+05   2.0362900e+05   2.1594500e+05   2.1197600e+05   2.0619800e+05   1.9812900e+05   1.8686800e+05   1.9571600e+05   2.2377400e+05   2.2991900e+05   2.3397900e+05   2.3494900e+05   2.2288000e+05   1.9598000e+05   1.8838800e+05   2.0490700e+05   1.9261700e+05   2.0913700e+05   1.8456300e+05   1.8268300e+05   2.0632200e+05   1.9355800e+05   1.9368800e+05   1.9589800e+05   2.0525300e+05   2.2024800e+05   2.0622200e+05   2.2409300e+05   1.8173900e+05   2.0171600e+05   2.1220700e+05   1.9297900e+05   1.8865700e+05   1.9213800e+05   1.9260400e+05   1.9427200e+05   1.8331700e+05   2.0038300e+05   2.0234000e+05   2.1771600e+05   2.1671000e+05   2.0571400e+05   2.2132200e+05   2.2805200e+05   2.0925400e+05   2.0770700e+05   1.6119000e+05   1.7747400e+05   1.9236700e+05   2.0798800e+05   2.1748900e+05   2.0849900e+05   2.2105500e+05   2.1699400e+05   2.3382400e+05   2.2765900e+05   2.3981000e+05   2.3228900e+05   2.1260900e+05   2.0506700e+05   2.2287900e+05   2.4364100e+05   2.1612900e+05
   1.1998000e+05   9.8549000e+04   1.1688700e+05   1.1098000e+05   1.0400300e+05   9.8367000e+04   1.0059600e+05   9.5689000e+04   9.6648000e+04   9.8495000e+04   9.7983000e+04   9.8023000e+04   9.6959000e+04   1.0446300e+05   1.1384300e+05   1.0017200e+05   0.0000000e+00   9.1275000e+04   9.5614000e+04   9.3236000e+04   1.1314100e+05   1.1351900e+05   1.0753200e+05   9.5433000e+04   1.0183200e+05   8.2709000e+04   9.2463000e+04   9.3976000e+04   1.0405800e+05   7.8029000e+04   8.4543000e+04   8.6208000e+04   9.1074000e+04   9.7540000e+04   1.0600100e+05   9.2047000e+04   8.6791000e+04   8.6253000e+04   1.0145500e+05   9.6701000e+04   1.1699900e+05   9.0553000e+04   7.7734000e+04   8.9912000e+04   9.6683000e+04   9.1642000e+04   9.4889000e+04   9.9647000e+04   8.2863000e+04   7.5621000e+04   9.1832000e+04   1.0381200e+05   1.0153400e+05   1.0789300e+05   9.6291000e+04   9.3894000e+04   1.0311300e+05   1.0913000e+05   1.0087200e+05   9.3945000e+04   1.0457200e+05   9.6226000e+04   9.6310000e+04   9.2979000e+04   9.8224000e+04   1.0666900e+05   9.4822000e+04   1.0211100e+05   1.0765000e+05   1.0431900e+05   1.2451300e+05   1.0401500e+05   9.8800000e+04   9.5416000e+04   1.0940800e+05   1.2409200e+05   1.2018900e+05   1.0164300e+05   1.1487600e+05   1.0087700e+05   9.8934000e+04   1.0442000e+05   1.1480900e+05   1.1822700e+05   9.6737000e+04   9.6155000e+04   1.1427300e+05   1.1332600e+05   1.1718800e+05   1.1298900e+05
   1.5263800e+05   1.3277200e+05   1.4936700e+05   1.4943700e+05   1.5490200e+05   1.6419700e+05   1.5867500e+05   1.5699600e+05   1.4378400e+05   1.2992000e+05   1.4094800e+05   1.3099400e+05   1.2457200e+05   1.3537300e+05   1.2311000e+05   1.2680300e+05   1.4666500e+05   0.0000000e+00   1.3019400e+05   1.3358200e+05   1.4059000e+05   1.5076900e+05   1.3652400e+05   1.2540400e+05   1.2103100e+05   1.2956600e+05   1.4124200e+05   1.4257800e+05   1.4004900e+05   1.4221300e+05   1.5253100e+05   1.5473000e+05   1.5258000e+05   1.5668400e+05   1.3833900e+05   1.2849200e+05   1.3750100e+05   1.2080500e+05   1.1022000e+05   1.2713900e+05   1.4929100e+05   1.4923700e+05   1.3939000e+05   1.3042100e+05   1.3872600e+05   1.4519300e+05   1.3378000e+05   1.2179600e+05   1.2671500e+05   1.2820200e+05   1.4118700e+05   1.5160200e+05   1.4531200e+05   1.2398800e+05   1.4575400e+05   1.4021100e+05   1.4311800e+05   1.6421400e+05   1.5167900e+05   1.3385200e+05   1.4030800e+05   1.3847100e+05   1.4796000e+05   1.4899200e+05   1.5450900e+05   1.4983700e+05   1.2875600e+05   1.3578900e+05   1.5413300e+05   1.5266200e+05   1.5137400e+05   1.4783300e+05   1.4782500e+05   1.4832000e+05   1.3251800e+05   1.5189300e+05   1.5791000e+05   1.4602700e+05   1.3511200e+05   1.5428000e+05   1.6242200e+05   1.4642000e+05   1.4074200e+05   1.4724000e+05   1.6207800e+05   1.6165700e+05   1.5748100e+05   1.4664800e+05   1.6585300e+05   1.5859900e+05
   2.5136200e+05   2.4581300e+05   2.5147700e+05   2.3377200e+05   2.2860700e+05   2.5436000e+05   2.4527800e+05   2.5929500e+05   2.4389700e+05   2.2544300e+05   2.4677600e+05   2.3659600e+05   2.1672100e+05   2.5580500e+05   2.4574700e+05   2.3785400e+05   2.2448100e+05   2.2258200e+05   0.0000000e+00   2.4665500e+05   2.3522300e+05   2.3027200e+05   2.3195400e+05   2.3185700e+05   2.1951500e+05   2.2209800e+05   2.4003700e+05   2.3333600e+05   2.2399500e+05   2.2047400e+05   2.3196900e+05   2.3032000e+05   2.3092800e+05   2.1449300e+05   2.3347300e+05   2.2463300e+05   2.0599400e+05   2.2375400e+05   2.1986300e+05   2.2965000e+05   2.2360200e+05   2.2791000e+05   2.2193000e+05   2.2175300e+05   2.2090100e+05   2.3137200e+05   2.4758900e+05   2.2918300e+05   2.2007000e+05   2.4526800e+05   2.2146100e+05   2.3060400e+05   2.2209000e+05   2.1753800e+05   2.1310700e+05   2.0502600e+05   2.5277900e+05   2.1714400e+05   2.0324500e+05   2.1060000e+05   2.1399500e+05   2.0527700e+05   2.3047700e+05   2.2217500e+05   2.4117200e+05   2.2462700e+05   1.9229100e+05   2.2541600e+05   2.3179900e+05   2.4052200e+05   2.3037100e+05   2.1724100e+05   2.1712300e+05   2.3004800e+05   2.3546900e+05   2.2930100e+05   2.3588100e+05   2.5473500e+05   2.4641300e+05   2.3961300e+05   2.3770300e+05   2.4550400e+05   2.6420100e+05   2.3876800e+05   2.4415700e+05   2.6210300e+05   2.4702400e+05   2.4980900e+05   2.4441300e+05   2.3663200e+05
   2.6108700e+05   2.5848700e+05   2.5308200e+05   2.2297100e+05   2.3430500e+05   2.4044100e+05   2.5288700e+05   2.4828700e+05   2.5830100e+05   2.3916500e+05   2.4272100e+05   2.4429500e+05   2.6464500e+05   2.6401400e+05   2.4404700e+05   2.4108600e+05   2.6457400e+05   2.4887500e+05   2.5063400e+05   0.0000000e+00   2.5397800e+05   2.4480800e+05   2.8114300e+05   2.5651400e+05   2.2795400e+05   2.5056300e+05   2.4199900e+05   2.5567700e+05   2.5321100e+05   2.4238000e+05   2.4570100e+05   2.4156200e+05   2.2794700e+05   2.4536900e+05   2.5251200e+05   2.5154700e+05   2.4600700e+05   2.5100900e+05   2.2368900e+05   2.2829000e+05   2.3119900e+05   2.5669300e+05   2.5621100e+05   2.3902700e+05   2.3939300e+05   2.5144000e+05   2.4101300e+05   2.4168600e+05   2.3533000e+05   2.2377200e+05   2.3976100e+05   2.4617700e+05   2.3936700e+05   2.2619300e+05   2.2279100e+05   2.0520400e+05   2.3172300e+05   2.2951300e+05   2.3823600e+05   2.2459000e+05   2.2399000e+05   2.3150100e+05   2.2073500e+05   2.4267500e+05   2.3357100e+05   2.2006000e+05   2.3138300e+05   2.3977300e+05   2.3131200e+05   2.2910500e+05   2.2371400e+05   2.2790300e+05   2.3126800e+05   2.4685100e+05   2.2078200e+05   2.4946000e+05   2.4218500e+05   2.3269000e+05   2.2714100e+05   2.5097700e+05   2.2799800e+05   2.3717900e+05   2.5159600e+05   2.4378000e+05   2.4097900e+05   2.5098600e+05   2.3906700e+05   2.3032300e+05   2.3351800e+05   2.4331100e+05
   7.0450000e+04   6.5716000e+04   7.0652000e+04   7.4143000e+04   7.2948000e+04   6.6933000e+04   6.6206000e+04   5.0479000e+04   4.9172000e+04   4.5093000e+04   5.9528000e+04   6.0787000e+04   6.2140000e+04   5.1496000e+04   5.6375000e+04   5.5228000e+04   5.4085000e+04   4.7637000e+04   5.8924000e+04   6.1290000e+04   0.0000000e+00   5.2028000e+04   4.7549000e+04   4.8921000e+04   6.0483000e+04   4.9152000e+04   5.4602000e+04   6.2236000e+04   7.2624000e+04   6.4403000e+04   7.8967000e+04   7.1763000e+04   6.6664000e+04   6.0340000e+04   6.4223000e+04   5.3506000e+04   6.7385000e+04   6.5625000e+04   7.3180000e+04   6.7806000e+04   6.6265000e+04   6.6071000e+04   6.0799000e+04   6.2291000e+04   5.6152000e+04   5.2373000e+04   7.1220000e+04   6.0518000e+04   6.3221000e+04   6.4028000e+04   6.7051000e+04   6.7161000e+04   6.8146000e+04   7.4375000e+04   8.9457000e+04   7.2233000e+04   7.1199000e+04   6.1204000e+04   7.2428000e+04   7.0215000e+04   5.7019000e+04   5.7446000e+04   6.6418000e+04   5.5878000e+04   5.6956000e+04   5.4005000e+04   6.8885000e+04   6.6507000e+04   5.8743000e+04   4.6378000e+04   6.1982000e+04   6.8326000e+04   7.2846000e+04   6.1147000e+04   6.1166000e+04   5.9106000e+04   7.0593000e+04   6.2621000e+04   7.3856000e+04   6.7044000e+04   7.3323000e+04   6.1514000e+04   5.7990000e+04   6.7693000e+04   7.5675000e+04   7.3212000e+04   6.2903000e+04   6.6075000e+04   6.5960000e+04   5.1985000e+04
   5.1053000e+04   5.5767000e+04   4.8386000e+04   4.6134000e+04   4.7301000e+04   5.7436000e+04   4.0396000e+04   5.2817000e+04   4.5851000e+04   6.0978000e+04   4.5564000e+04   4.3776000e+04   4.9700000e+04   3.7922000e+04   5.0611000e+04   4.8219000e+04   4.3179000e+04   5.1516000e+04   4.7970000e+04   3.9516000e+04   3.5266000e+04   0.0000000e+00   4.3959000e+04   3.7628000e+04   4.1470000e+04   3.7717000e+04   4.2820000e+04   3.4714000e+04   3.4707000e+04   3.2707000e+04   3.3530000e+04   4.1874000e+04   4.6487000e+04   4.2655000e+04   4.8399000e+04   5.1005000e+04   3.9872000e+04   3.9677000e+04   4.2048000e+04   4.8944000e+04   4.6147000e+04   4.3116000e+04   3.4083000e+04   4.7711000e+04   4.1356000e+04   4.6134000e+04   4.4624000e+04   4.4548000e+04   3.3953000e+04   4.5673000e+04   4.7616000e+04   4.5047000e+04   4.6784000e+04   4.1456000e+04   4.3745000e+04   4.9053000e+04   4.9876000e+04   4.4299000e+04   4.2449000e+04   4.4761000e+04   3.3773000e+04   5.5451000e+04   4.6366000e+04   4.8059000e+04   4.8166000e+04   4.6643000e+04   4.0110000e+04   4.6814000e+04   5.9222000e+04   4.0994000e+04   4.5574000e+04   4.8438000e+04   4.2748000e+04   4.3980000e+04   4.8152000e+04   4.1952000e+04   4.1944000e+04   4.5890000e+04   4.6798000e+04   6.9273000e+04   5.4390000e+04   5.3375000e+04   4.2861000e+04   4.3940000e+04   5.6164000e+04   3.8012000e+04   4.1012000e+04   4.5701000e+04   4.7502000e+04   5.4910000e+04
   3.0959100e+05   2.9873700e+05   3.0705100e+05   2.9318000e+05   3.2486500e+05   3.1122300e+05   3.2312100e+05   3.1181800e+05   3.0048300e+05   3.2049000e+05   3.4338100e+05   3.1785000e+05   3.1853400e+05   2.8255300e+05   3.1752000e+05   3.0222000e+05   2.9148200e+05   2.9692000e+05   2.9080000e+05   2.8237300e+05   2.9025600e+05   2.7893100e+05   0.0000000e+00   3.0052900e+05   3.1681100e+05   2.7831000e+05   3.0578500e+05   2.9704800e+05   2.9811200e+05   3.0829700e+05   3.0925700e+05   2.7512400e+05   2.9319900e+05   2.9009900e+05   2.8282200e+05   3.0516900e+05   2.8902200e+05   2.5924800e+05   2.8533100e+05   2.8522400e+05   2.9631500e+05   2.7589700e+05   2.9371500e+05   2.7935800e+05   2.9390400e+05   2.9183900e+05   2.9942300e+05   2.6766500e+05   2.8619400e+05   2.9186200e+05   2.9909700e+05   2.8653800e+05   2.9182500e+05   2.6621500e+05   2.9351000e+05   2.7466400e+05   2.8220400e+05   2.9198500e+05   2.9099800e+05   2.7197900e+05   2.7456200e+05   2.4502100e+05   2.9968900e+05   2.8626700e+05   3.1198600e+05   2.7078500e+05   2.8846700e+05   2.9193900e+05   3.0640200e+05   2.9797300e+05   3.0541200e+05   3.0404500e+05   2.9320800e+05   3.1328100e+05   2.9350000e+05   3.1373900e+05   2.9910800e+05   2.9014400e+05   2.8904400e+05   2.9759000e+05   2.9864200e+05   2.7986100e+05   2.8133200e+05   2.7226200e+05   2.8391100e+05   2.9435200e+05   2.8358500e+05   2.7950700e+05   2.8865700e+05   2.8661900e+05
   2.3038500e+05   2.4219000e+05   2.5310700e+05   2.7040400e+05   2.4662500e+05   2.5383800e+05   2.6057900e+05   2.6484600e+05   2.5272100e+05   2.8051800e+05   2.5955500e+05   2.6852000e+05   2.6497700e+05   2.5358700e+05   2.6686500e+05   2.7387500e+05   2.5986600e+05   2.5664100e+05   2.5323200e+05   2.5719000e+05   2.4462500e+05   2.6338700e+05   2.7615200e+05   0.0000000e+00   2.6044800e+05   2.4420700e+05   2.6555800e+05   2.7197800e+05   2.6293900e+05   2.4907300e+05   2.5508600e+05   2.6838100e+05   2.6265200e+05   2.4690600e+05   2.4753300e+05   2.5539100e+05   2.6944100e+05   2.7375300e+05   2.6182800e+05   2.4720800e+05   2.6026200e+05   2.5780600e+05   2.9220200e+05   2.7639200e+05   2.5440100e+05   2.3685900e+05   2.6084200e+05   2.6022900e+05   2.6442200e+05   2.6504800e+05   2.5620500e+05   2.5786800e+05   2.5108600e+05   2.5243000e+05   2.7133900e+05   2.4326700e+05   2.6916300e+05   2.7329300e+05   2.5172400e+05   2.5562700e+05   2.6263200e+05   2.7237900e+05   2.7913300e+05   2.7226400e+05   2.6878900e+05   2.7498000e+05   2.7084900e+05   2.5849300e+05   2.6836200e+05   2.8360600e+05   2.5988200e+05   2.5153200e+05   2.5957500e+05   2.7967700e+05   2.6139300e+05   2.5490900e+05   2.6420100e+05   2.5883900e+05   2.5491100e+05   2.6387300e+05   2.6023100e+05   2.5751600e+05   2.4648800e+05   2.3832300e+05   2.4178200e+05   2.4140900e+05   2.2702100e+05   2.4688000e+05   2.4965200e+05   2.3911300e+05
   8.5729000e+04   8.7036000e+04   1.0650300e+05   8.9075000e+04   9.3136000e+04   9.0667000e+04   1.0160300e+05   1.0135300e+05   8.8627000e+04   8.4426000e+04   9.8615000e+04   1.0285700e+05   1.0143200e+05   9.5771000e+04   9.3239000e+04   8.2029000e+04   1.0989900e+05   1.0764900e+05   1.1503700e+05   1.0398700e+05   1.0915400e+05   1.2377700e+05   9.9932000e+04   9.9248000e+04   0.0000000e+00   9.4686000e+04   1.0988700e+05   1.0053400e+05   1.1265600e+05   1.0239500e+05   1.3052100e+05   1.0347200e+05   1.0226100e+05   9.2678000e+04   1.0904600e+05   1.0755600e+05   1.0600300e+05   7.9474000e+04   8.8929000e+04   9.5543000e+04   1.1329900e+05   9.8871000e+04   9.7351000e+04   9.0376000e+04   9.4591000e+04   8.7519000e+04   9.9521000e+04   1.0009900e+05   1.0049200e+05   9.0159000e+04   9.6253000e+04   9.6680000e+04   9.7983000e+04   9.2528000e+04   1.0561100e+05   9.8025000e+04   1.0006800e+05   8.0799000e+04   9.8896000e+04   1.0467000e+05   1.0872200e+05   9.7257000e+04   9.2330000e+04   9.5960000e+04   1.0277700e+05   9.7741000e+04   1.0161700e+05   1.0319700e+05   1.1814100e+05   9.8842000e+04   1.0776300e+05   9.7677000e+04   1.0848900e+05   9.8773000e+04   1.0103700e+05   9.3940000e+04   9.9597000e+04   8.7780000e+04   1.0336400e+05   1.0325600e+05   1.0665100e+05   8.3434000e+04   9.9057000e+04   9.4060000e+04   8.4262000e+04   8.7183000e+04   1.0160300e+05   9.3868000e+04   8.9259000e+04   8.0103000e+04
   1.0965400e+05   1.0474200e+05   9.8355000e+04   1.1721200e+05   1.0677200e+05   1.0350600e+05   9.8412000e+04   1.0012700e+05   9.8029000e+04   9.3681000e+04   1.0140900e+05   1.0415800e+05   1.0940800e+05   1.0809300e+05   1.0312800e+05   1.0239400e+05   9.3743000e+04   9.5627000e+04   1.1703000e+05   1.1087300e+05   1.1763000e+05   1.0242500e+05   8.9478000e+04   9.8616000e+04   9.7325000e+04   0.0000000e+00   1.0603100e+05   1.0515400e+05   8.9324000e+04   1.0606100e+05   1.0385000e+05   1.0375200e+05   1.0652200e+05   9.2713000e+04   9.5306000e+04   1.0231900e+05   1.0821500e+05   9.7816000e+04   9.7777000e+04   1.0224200e+05   1.0041300e+05   9.2633000e+04   1.0585100e+05   1.0460100e+05   9.5222000e+04   9.7293000e+04   8.7274000e+04   1.0711800e+05   9.7094000e+04   1.0677200e+05   9.8593000e+04   9.0731000e+04   9.4235000e+04   1.0002700e+05   1.1011900e+05   1.1227100e+05   1.0155200e+05   9.5582000e+04   9.5500000e+04   1.1462900e+05   1.1782600e+05   1.0575500e+05   1.0437800e+05   9.9636000e+04   1.1069200e+05   1.1984900e+05   1.0734400e+05   9.9670000e+04   1.0035600e+05   1.2733100e+05   1.1344500e+05   1.0127900e+05   9.6233000e+04   1.1155200e+05   1.1458000e+05   1.0412100e+05   9.5974000e+04   1.0267100e+05   1.0848300e+05   1.0115500e+05   9.6427000e+04   1.0064600e+05   1.0256700e+05   9.5943000e+04   1.0605700e+05   1.0522600e+05   1.0299900e+05   1.1765100e+05   1.1976300e+05   1.0446200e+05
   1.1690200e+05   1.0224900e+05   9.7777000e+04   9.5236000e+04   7.9518000e+04   1.0041300e+05   1.1427300e+05   1.2610100e+05   1.0415700e+05   1.1433700e+05   9.8874000e+04   1.1257800e+05   1.1275500e+05   1.1103200e+05   1.0048800e+05   9.9382000e+04   8.1232000e+04   1.0194900e+05   1.0960200e+05   1.1071300e+05   1.0011100e+05   9.4240000e+04   9.7517000e+04   1.0680600e+05   1.1671300e+05   1.0226700e+05   0.0000000e+00   1.0203800e+05   9.6905000e+04   1.0378600e+05   1.0935000e+05   1.0761100e+05   1.0296300e+05   9.8324000e+04   9.1122000e+04   1.0289800e+05   1.1201500e+05   9.8284000e+04   1.0167800e+05   9.9256000e+04   9.2400000e+04   1.0350600e+05   1.0431800e+05   9.4737000e+04   1.0262500e+05   1.0698400e+05   9.8178000e+04   1.0385600e+05   1.0632600e+05   1.1134800e+05   1.2033000e+05   9.8445000e+04   9.3140000e+04   1.0008600e+05   1.1766000e+05   1.0582200e+05   1.0568700e+05   1.0751900e+05   8.7923000e+04   1.0409400e+05   1.1133900e+05   1.0573900e+05   1.0907000e+05   1.0096000e+05   1.0560100e+05   9.9063000e+04   9.8262000e+04   1.2099000e+05   9.3498000e+04   9.5915000e+04   9.8258000e+04   1.2483500e+05   1.0918000e+05   1.1193700e+05   1.0392200e+05   8.7453000e+04   1.0071700e+05   1.1085200e+05   1.0409900e+05   9.9198000e+04   8.8336000e+04   9.9922000e+04   9.3605000e+04   8.4107000e+04   1.0706400e+05   1.1494400e+05   1.0017400e+05   8.0678000e+04   8.4463000e+04   1.0779100e+05
   1.0282300e+05   8.8306000e+04   9.9271000e+04   9.5210000e+04   8.8711000e+04   9.2724000e+04   8.4643000e+04   7.8065000e+04   8.3041000e+04   9.2161000e+04   7.8439000e+04   8.3504000e+04   7.9590000e+04   8.4551000e+04   7.5790000e+04   8.0523000e+04   8.5377000e+04   9.2594000e+04   8.3677000e+04   7.1281000e+04   7.7512000e+04   7.3691000e+04   7.5890000e+04   7.0386000e+04   6.4908000e+04   7.6985000e+04   8.8173000e+04   0.0000000e+00   5.9333000e+04   6.7512000e+04   7.2899000e+04   8.0502000e+04   8.7498000e+04   6.3567000e+04   6.9634000e+04   9.1705000e+04   8.9277000e+04   9.4895000e+04   8.1161000e+04   8.0092000e+04   8.6555000e+04   9.0809000e+04   9.5905000e+04   8.9728000e+04   8.0534000e+04   6.7642000e+04   7.7601000e+04   9.5861000e+04   8.0670000e+04   7.8280000e+04   8.0305000e+04   9.9368000e+04   1.0327200e+05   7.9152000e+04   7.2709000e+04   8.7264000e+04   9.5193000e+04   9.3321000e+04   8.6613000e+04   8.3924000e+04   7.3266000e+04   8.9016000e+04   1.0503600e+05   8.3582000e+04   9.6071000e+04   8.4343000e+04   8.5464000e+04   8.4398000e+04   8.9926000e+04   9.7208000e+04   9.2112000e+04   9.1702000e+04   1.0459500e+05   9.5711000e+04   8.0476000e+04   9.4835000e+04   8.1359000e+04   1.0870100e+05   9.4170000e+04   7.9397000e+04   8.6151000e+04   8.9136000e+04   8.8870000e+04   9.0572000e+04   8.9644000e+04   9.5959000e+04   8.2858000e+04   7.5425000e+04   8.3327000e+04   1.0026700e+05
   2.2469800e+05   2.1702600e+05   2.1034600e+05   2.2957700e+05   2.3089200e+05   2.0818300e+05   1.9658200e+05   1.8639600e+05   1.9844800e+05   2.0780000e+05   2.0757400e+05   2.2218000e+05   2.0492600e+05   1.9512500e+05   1.8437600e+05   1.7834700e+05   1.9639200e+05   1.8770200e+05   2.0175800e+05   1.9697900e+05   1.7872400e+05   1.7964700e+05   1.8524600e+05   1.8978600e+05   1.8692300e+05   1.8065400e+05   1.8213900e+05   1.8897000e+05   0.0000000e+00   1.9379300e+05   2.0006200e+05   1.9345400e+05   2.0745500e+05   1.8488500e+05   1.8192900e+05   1.8787400e+05   1.8055900e+05   1.8960500e+05   1.8964200e+05   1.8047900e+05   1.8233000e+05   1.8409100e+05   1.9529600e+05   1.7492800e+05   1.8137400e+05   1.8110700e+05   1.9426100e+05   1.9941500e+05   2.0224400e+05   1.8519400e+05   1.9783100e+05   1.9703000e+05   1.9515900e+05   1.7034400e+05   1.7480000e+05   1.8137100e+05   1.8527400e+05   2.0885400e+05   1.9852000e+05   2.0520600e+05   2.1161500e+05   1.9433600e+05   2.0075600e+05   2.1484400e+05   2.1103500e+05   2.2495000e+05   2.0222700e+05   2.1312300e+05   2.2298600e+05   2.2396800e+05   2.0948200e+05   2.1147000e+05   2.0534200e+05   2.0864700e+05   2.1784300e+05   2.2811800e+05   2.0366900e+05   2.1287100e+05   2.1027800e+05   1.9791900e+05   2.1994600e+05   1.9340100e+05   2.0776900e+05   2.2071400e+05   2.1694800e+05   2.3379700e+05   2.1822900e+05   2.0911500e+05   2.1101500e+05   2.1850200e+05
   2.6017900e+05   2.6406400e+05   2.5471700e+05   2.6588800e+05   2.8958700e+05   2.6227600e+05   2.6499700e+05   2.5792900e+05   2.6976400e+05   2.6195700e+05   2.2399800e+05   2.2170800e+05   2.4825500e+05   2.3405900e+05   2.4245100e+05   2.3867500e+05   2.4341500e+05   2.3224200e+05   2.4388200e+05   2.4006800e+05   2.2553500e+05   2.2311500e+05   2.1879800e+05   2.2680400e+05   2.0205800e+05   2.1242900e+05   2.0876600e+05   2.3268000e+05   2.1663200e+05   0.0000000e+00   2.1911200e+05   2.2185700e+05   1.8890800e+05   1.8355800e+05   2.1823600e+05   2.0599400e+05   2.0086200e+05   1.9854700e+05   1.9593700e+05   2.0670900e+05   2.0961600e+05   2.0177900e+05   2.0906800e+05   2.0869900e+05   2.1892500e+05   2.4206000e+05   2.4164200e+05   2.3602700e+05   2.3884900e+05   2.2896100e+05   2.2447300e+05   2.2337300e+05   2.3004500e+05   2.3488300e+05   2.3446300e+05   2.1841000e+05   2.1373100e+05   2.1646200e+05   2.3032200e+05   2.0491000e+05   2.1419700e+05   2.0124600e+05   2.1148200e+05   2.3535600e+05   2.1068600e+05   1.9636500e+05   2.1425200e+05   2.1237700e+05   1.9872400e+05   1.9645000e+05   2.0631200e+05   2.0989400e+05   1.9959600e+05   1.8752700e+05   1.9022100e+05   1.9629400e+05   2.1235600e+05   2.1209000e+05   2.0190100e+05   2.2031600e+05   2.1620100e+05   2.2716000e+05   2.2723600e+05   2.2160500e+05   2.4276000e+05   2.5628600e+05   2.6397900e+05   2.4338300e+05   2.7292400e+05   2.5799600e+05
   2.3722000e+05   2.2849800e+05   2.0510200e+05   2.2684500e+05   2.3503600e+05   2.3318600e+05   2.1486400e+05   2.1001900e+05   2.2374500e+05   2.3795600e+05   2.5393800e+05   2.2082200e+05   2.4059100e+05   2.5825800e+05   2.2307900e+05   2.3918300e+05   2.5486000e+05   2.3443100e+05   2.3068600e+05   2.3871000e+05   2.3937100e+05   2.4752300e+05   2.6135500e+05   2.2715200e+05   2.1681300e+05   2.0622100e+05   2.1250100e+05   2.1088800e+05   2.3405200e+05   2.1751700e+05   0.0000000e+00   2.1982200e+05   2.1988800e+05   2.2315600e+05   2.2067700e+05   2.1630600e+05   2.1587500e+05   2.1112000e+05   2.3254500e+05   2.1691400e+05   2.3403700e+05   2.1412200e+05   1.9646600e+05   2.0096800e+05   2.1544400e+05   2.2491000e+05   2.2318300e+05   2.0185200e+05   1.8719400e+05   1.8903200e+05   2.0056200e+05   2.0058500e+05   2.2156900e+05   2.0081400e+05   1.8467700e+05   1.7188800e+05   1.7274100e+05   2.0519700e+05   1.8812400e+05   1.9912100e+05   1.7392400e+05   1.7922800e+05   1.7960600e+05   1.7963800e+05   1.9178500e+05   1.7882700e+05   1.7322000e+05   1.7601100e+05   1.8164800e+05   1.9265200e+05   1.9255800e+05   1.8037100e+05   1.9139700e+05   1.9704000e+05   2.1017700e+05   1.9573500e+05   2.0491600e+05   2.0416800e+05   1.9286400e+05   1.8940300e+05   1.9761900e+05   2.1281400e+05   2.2275500e+05   1.9923000e+05   2.0150600e+05   2.0709600e+05   2.0640900e+05   2.2646600e+05   2.2680900e+05   2.2101800e+05
   1.9701300e+05   1.7279800e+05   1.6294300e+05   1.8678900e+05   1.7157900e+05   1.8201200e+05   1.7035900e+05   1.6116700e+05   1.7519700e+05   1.8869900e+05   1.6837000e+05   1.6023000e+05   1.5262800e+05   1.6017300e+05   1.6154300e+05   1.6155800e+05   1.5845500e+05   1.5345100e+05   1.6760500e+05   1.5615600e+05   1.5973500e+05   1.4168300e+05   1.6005200e+05   1.6521000e+05   1.5279800e+05   1.5843600e+05   1.7130800e+05   1.3078900e+05   1.4792200e+05   1.4167400e+05   1.5471600e+05   0.0000000e+00   1.7663300e+05   1.5972500e+05   1.7467700e+05   1.4663100e+05   1.7695300e+05   1.7654700e+05   1.6395800e+05   1.7737700e+05   1.7251100e+05   1.5148600e+05   1.6421000e+05   1.6561400e+05   1.6460800e+05   1.7162600e+05   1.6156400e+05   1.7344200e+05   1.7878900e+05   1.7137900e+05   1.6556800e+05   1.8839100e+05   1.9857200e+05   1.7910900e+05   1.5881400e+05   1.6648700e+05   1.7805800e+05   1.6783400e+05   1.5326200e+05   1.5504300e+05   1.6298800e+05   1.7134800e+05   1.8950000e+05   1.7620400e+05   1.6156800e+05   1.6833100e+05   1.6538200e+05   1.6838300e+05   1.9023200e+05   2.0454400e+05   1.8615400e+05   1.6416200e+05   1.7746400e+05   1.7575800e+05   1.5617500e+05   1.7173000e+05   1.8487600e+05   1.6796700e+05   1.6216200e+05   1.5666400e+05   1.5297200e+05   1.6922200e+05   1.6962400e+05   1.8911500e+05   1.7688500e+05   1.6809300e+05   1.7240900e+05   1.7216900e+05   1.5502700e+05   1.8083000e+05
   2.3300700e+05   2.0915600e+05   2.1821000e+05   2.3727000e+05   2.2681400e+05   2.2335600e+05   2.4285700e+05   2.4453000e+05   2.1286300e+05   2.2375000e+05   2.2511400e+05   2.5146900e+05   2.4760600e+05   2.5201300e+05   2.2203800e+05   2.2763200e+05   2.2085000e+05   2.1491500e+05   2.0511400e+05   2.2983500e+05   2.3090200e+05   2.3319100e+05   2.3620400e+05   2.3761300e+05   2.3571600e+05   2.4639100e+05   2.4002400e+05   2.2863500e+05   2.4222900e+05   2.4654800e+05   2.3636800e+05   2.4154100e+05   0.0000000e+00   2.4329700e+05   2.3016000e+05   2.4348900e+05   2.3023000e+05   2.4156000e+05   2.4499900e+05   2.3500200e+05   2.2808000e+05   2.2479200e+05   2.2997700e+05   2.3480900e+05   2.3039500e+05   2.4981200e+05   2.2711000e+05   2.4603200e+05   2.4101800e+05   2.3670200e+05   2.2086400e+05   2.2573800e+05   2.4190500e+05   2.5976100e+05   2.5832400e+05   2.4921400e+05   2.6402100e+05   2.5659500e+05   2.4910200e+05   2.3005700e+05   2.4955000e+05   2.5636800e+05   2.5318700e+05   2.3055300e+05   2.3725300e+05   2.3264700e+05   2.4676100e+05   2.3932500e+05   2.4006800e+05   2.5268200e+05   2.6638900e+05   2.3433100e+05   2.4358400e+05   2.4335200e+05   2.5328200e+05   2.5556200e+05   2.3569700e+05   2.3984900e+05   2.5440900e+05   2.3554900e+05   2.4995500e+05   2.4849500e+05   2.4058500e+05   2.6928400e+05   2.3630300e+05   2.1612500e+05   2.2632600e+05   2.2208400e+05   2.3646700e+05   2.5283900e+05
   2.5718200e+05   2.4962900e+05   2.4131300e+05   2.5829500e+05   2.4657000e+05   2.4012300e+05   2.4053300e+05   2.4034700e+05   2.4835900e+05   2.5912000e+05   2.5204500e+05   2.6898000e+05   2.4457100e+05   2.3622000e+05   2.3687500e+05   2.6740500e+05   2.6672800e+05   2.5804200e+05   2.4115700e+05   2.4268900e+05   2.4067300e+05   2.4253400e+05   2.4033800e+05   2.4280300e+05   2.3789000e+05   2.2588100e+05   2.4773700e+05   2.6027000e+05   2.5594300e+05   2.5063500e+05   2.4143000e+05   2.3216900e+05   2.4685900e+05   0.0000000e+00   2.5427400e+05   2.4382700e+05   2.3296800e+05   2.3242500e+05   2.4768300e+05   2.5403900e+05   2.4352600e+05   2.3608500e+05   2.5579000e+05   2.4239600e+05   2.5125500e+05   2.4848900e+05   2.3889500e+05   2.3687000e+05   2.6319000e+05   2.5885500e+05   2.3599700e+05   2.5249200e+05   2.6361000e+05   2.5381800e+05   2.6371400e+05   2.5964900e+05   2.4972300e+05   2.4427200e+05   2.4133800e+05   2.7915700e+05   2.6315400e+05   2.6482700e+05   2.5673800e+05   2.3792000e+05   2.4981800e+05   2.5856000e+05   2.4903200e+05   2.6986900e+05   2.6858700e+05   2.6561100e+05   2.5690100e+05   2.2796400e+05   2.4977400e+05   2.7559700e+05   2.9318400e+05   2.6669500e+05   2.7220000e+05   2.5668700e+05   2.5529500e+05   2.5715600e+05   2.5607700e+05   2.4093400e+05   2.7795600e+05   2.6556600e+05   2.5944400e+05   2.5076600e+05   2.5636700e+05   2.6341900e+05   2.3975300e+05   2.2723700e+05
   7.6013000e+04   6.8604000e+04   5.7682000e+04   5.4914000e+04   6.8619000e+04   6.4208000e+04   6.9399000e+04   6.2781000e+04   5.1693000e+04   5.6469000e+04   7.4267000e+04   7.3270000e+04   7.4169000e+04   5.7357000e+04   5.9000000e+04   6.3342000e+04   7.1420000e+04   6.8770000e+04   6.7408000e+04   5.7377000e+04   6.9927000e+04   7.5422000e+04   6.5285000e+04   6.0671000e+04   6.0733000e+04   6.5445000e+04   6.1202000e+04   6.8371000e+04   6.7015000e+04   6.8536000e+04   6.5091000e+04   7.7859000e+04   7.6657000e+04   6.5489000e+04   0.0000000e+00   6.2221000e+04   5.7163000e+04   6.1067000e+04   6.9508000e+04   6.0434000e+04   6.4131000e+04   6.3587000e+04   7.3809000e+04   5.1869000e+04   5.6122000e+04   5.6699000e+04   5.9499000e+04   7.0008000e+04   6.0888000e+04   6.4372000e+04   5.8636000e+04   6.3681000e+04   7.8455000e+04   7.4103000e+04   7.0024000e+04   7.1596000e+04   6.8448000e+04   6.3214000e+04   6.9746000e+04   8.7007000e+04   6.9026000e+04   5.5012000e+04   6.5145000e+04   6.5133000e+04   5.7384000e+04   6.4542000e+04   5.3939000e+04   6.0239000e+04   7.2215000e+04   6.9262000e+04   7.0291000e+04   6.5871000e+04   6.4685000e+04   5.8122000e+04   5.4146000e+04   6.1954000e+04   6.1008000e+04   6.6515000e+04   5.6721000e+04   5.7805000e+04   6.1073000e+04   5.9482000e+04   6.1627000e+04   5.5963000e+04   6.0506000e+04   6.4198000e+04   6.8186000e+04   6.8496000e+04   7.0097000e+04   7.2736000e+04
   4.1463000e+04   4.1391000e+04   4.5270000e+04   4.4894000e+04   4.6974000e+04   5.4757000e+04   4.8784000e+04   4.6232000e+04   4.3203000e+04   4.2216000e+04   5.0177000e+04   4.8148000e+04   4.5124000e+04   4.6930000e+04   5.0336000e+04   4.9351000e+04   4.4084000e+04   5.3990000e+04   4.7949000e+04   4.0637000e+04   3.8681000e+04   3.8462000e+04   4.2589000e+04   3.9329000e+04   3.7952000e+04   4.6351000e+04   4.5435000e+04   4.6177000e+04   4.2130000e+04   5.0280000e+04   4.2839000e+04   5.2576000e+04   4.8334000e+04   5.2029000e+04   5.7983000e+04   0.0000000e+00   5.3206000e+04   4.8402000e+04   5.5831000e+04   5.1083000e+04   5.2320000e+04   5.0244000e+04   4.4517000e+04   5.3762000e+04   5.1936000e+04   5.5308000e+04   3.6158000e+04   3.9916000e+04   5.1765000e+04   4.7946000e+04   5.9365000e+04   4.4107000e+04   5.0504000e+04   4.5940000e+04   4.7083000e+04   4.7128000e+04   4.9405000e+04   4.7070000e+04   3.9904000e+04   4.4820000e+04   4.5085000e+04   5.2022000e+04   5.7299000e+04   4.1690000e+04   4.9869000e+04   4.8506000e+04   5.5235000e+04   5.3436000e+04   5.8339000e+04   5.4584000e+04   4.5897000e+04   5.5199000e+04   5.4381000e+04   4.8528000e+04   4.9092000e+04   4.8468000e+04   5.9792000e+04   5.3337000e+04   5.5503000e+04   5.1524000e+04   4.3604000e+04   4.6329000e+04   4.3061000e+04   4.4841000e+04   5.0518000e+04   4.8490000e+04   5.0376000e+04   4.5438000e+04   4.0441000e+04   3.7289000e+04
   1.6034200e+05   1.5656000e+05   1.6853300e+05   1.5500000e+05   1.6615900e+05   1.6281700e+05   1.6134300e+05   1.6246200e+05   1.7440800e+05   1.6331300e+05   1.5711200e+05   1.5505700e+05   1.7055600e+05   1.6093800e+05   1.7024800e+05   1.6279400e+05   1.5063900e+05   1.6296800e+05   1.6691700e+05   1.4563700e+05   1.6738900e+05   1.8054600e+05   1.7253600e+05   2.0181100e+05   1.8101100e+05   1.5091600e+05   1.3421000e+05   1.3656000e+05   1.5196500e+05   1.5364600e+05   1.5915200e+05   1.6960900e+05   1.7394300e+05   1.6763200e+05   1.7806400e+05   1.5081400e+05   0.0000000e+00   1.5356700e+05   1.4493800e+05   1.5300100e+05   1.7665700e+05   1.7162700e+05   1.4942700e+05   1.7066600e+05   1.6055900e+05   1.7679000e+05   1.7345400e+05   1.4461900e+05   1.5097100e+05   1.6068600e+05   2.0420400e+05   2.0216100e+05   1.6620200e+05   1.5975900e+05   1.4524800e+05   1.4300900e+05   1.4833100e+05   1.5213200e+05   1.5545800e+05   1.7760700e+05   1.8105100e+05   1.7916000e+05   1.6783800e+05   1.6360900e+05   1.5765900e+05   1.3949500e+05   1.4347100e+05   1.4164300e+05   1.4650100e+05   1.5317800e+05   1.5339500e+05   1.4760600e+05   1.6853500e+05   1.4822200e+05   1.3938600e+05   1.4706100e+05   1.4277900e+05   1.5029800e+05   1.4883900e+05   1.4271600e+05   1.4148700e+05   1.3373500e+05   1.5637200e+05   1.6888300e+05   1.6680800e+05   1.5604600e+05   1.4975200e+05   1.4394300e+05   1.5764700e+05   1.5659600e+05
   1.5612500e+05   1.5936900e+05   1.5469900e+05   1.6597100e+05   1.5685000e+05   1.5240400e+05   1.4380800e+05   1.2856400e+05   1.4688100e+05   1.5682700e+05   1.3717600e+05   1.5391300e+05   1.4554200e+05   1.4653200e+05   1.5338900e+05   1.4268300e+05   1.5229900e+05   1.4921400e+05   1.3791300e+05   1.4469400e+05   1.1461800e+05   1.2902700e+05   1.3599300e+05   1.4715800e+05   1.6319500e+05   1.4417500e+05   1.4820000e+05   1.4703400e+05   1.5828500e+05   1.3061600e+05   1.2910900e+05   1.1270300e+05   1.3318800e+05   1.3890600e+05   1.3947900e+05   1.5405900e+05   1.5700000e+05   0.0000000e+00   1.6632100e+05   1.5829500e+05   1.4222700e+05   1.4200700e+05   1.3926800e+05   1.4502100e+05   1.4664100e+05   1.4750300e+05   1.4946000e+05   1.5598600e+05   1.4427700e+05   1.5638400e+05   1.4854000e+05   1.5972800e+05   1.5837400e+05   1.6584800e+05   1.5158800e+05   1.5686600e+05   1.4490700e+05   1.6067000e+05   1.5263400e+05   1.5575100e+05   1.7335500e+05   1.7269200e+05   1.5715300e+05   1.5165900e+05   1.6022000e+05   1.3878200e+05   1.4394000e+05   1.4867500e+05   1.4626700e+05   1.5582800e+05   1.6090200e+05   1.4621800e+05   1.6739600e+05   1.5238100e+05   1.4964200e+05   1.5114500e+05   1.5584500e+05   1.5476900e+05   1.5975400e+05   1.4312500e+05   1.6697000e+05   1.6683100e+05   1.7945400e+05   1.6506600e+05   1.6002900e+05   1.5761000e+05   1.7512100e+05   1.4771800e+05   1.3022200e+05   1.4712000e+05
   1.9763900e+05   1.9663900e+05   1.8310700e+05   1.8541700e+05   1.8451500e+05   1.7379700e+05   1.7114900e+05   1.8569900e+05   1.7486600e+05   1.5979200e+05   1.6881100e+05   1.8962400e+05   1.7215100e+05   1.5344800e+05   1.6596700e+05   1.6042500e+05   1.4390100e+05   1.3018400e+05   1.3091400e+05   1.4711900e+05   1.6356500e+05   1.6031500e+05   1.7985900e+05   1.6897900e+05   1.6488600e+05   1.7208600e+05   1.6982800e+05   1.7342700e+05   1.5675700e+05   1.3857100e+05   1.3876400e+05   1.6624000e+05   1.6985500e+05   1.5058200e+05   1.5776400e+05   1.5762800e+05   1.4028000e+05   1.2945000e+05   0.0000000e+00   1.5243000e+05   1.5684100e+05   1.5299800e+05   1.3786000e+05   1.4598600e+05   1.6961000e+05   1.5630100e+05   1.7209500e+05   1.4741300e+05   1.3905800e+05   1.6207400e+05   1.6672100e+05   1.5515400e+05   1.7884200e+05   1.7816100e+05   1.9809100e+05   1.6645900e+05   1.7778000e+05   1.8953300e+05   1.8702800e+05   1.6340900e+05   1.7981200e+05   2.0062900e+05   2.0280500e+05   1.8392000e+05   1.8221000e+05   1.9442600e+05   1.8888400e+05   2.0063800e+05   1.6989400e+05   1.8621100e+05   1.6898000e+05   1.7940000e+05   1.7596100e+05   1.8316100e+05   1.8674200e+05   1.8262200e+05   1.8538800e+05   1.6996800e+05   1.6032200e+05   1.7015100e+05   1.9340100e+05   1.8751900e+05   1.8760000e+05   1.6619000e+05   1.6873300e+05   1.6420600e+05   1.7774600e+05   1.7381900e+05   1.7834600e+05   1.7422400e+05
   1.5125500e+05   1.5817500e+05   1.3592400e+05   1.6105300e+05   1.5962500e+05   1.4830000e+05   1.3831100e+05   1.3295000e+05   1.4347800e+05   1.4275200e+05   1.4100100e+05   1.3925500e+05   1.5565500e+05   1.4269100e+05   1.2782100e+05   1.2255000e+05   1.2819100e+05   1.3867300e+05   1.3906600e+05   1.2967400e+05   1.3149800e+05   1.3246500e+05   1.2802100e+05   1.2615400e+05   1.2102500e+05   1.4316900e+05   1.3345200e+05   1.2400200e+05   1.3133400e+05   1.2796900e+05   1.1640100e+05   1.2596000e+05   1.2989400e+05   1.1224600e+05   1.1853800e+05   1.1257700e+05   1.3319900e+05   1.4156500e+05   1.3202700e+05   0.0000000e+00   1.1994100e+05   1.1189400e+05   1.3032500e+05   1.3081500e+05   1.4147500e+05   1.1699600e+05   1.1232200e+05   1.3483600e+05   1.1679600e+05   1.1918600e+05   1.3466000e+05   1.5510100e+05   1.2925600e+05   1.2319800e+05   1.3410900e+05   1.4272600e+05   1.3395800e+05   1.1856000e+05   1.4308600e+05   1.3542800e+05   1.3904000e+05   1.3745300e+05   1.3836200e+05   1.4207600e+05   1.5082700e+05   1.3825900e+05   1.2518400e+05   1.3267600e+05   1.4863900e+05   1.4362200e+05   1.4724700e+05   1.4412700e+05   1.4708400e+05   1.6569000e+05   1.7168200e+05   1.6303100e+05   1.5953900e+05   1.7404200e+05   1.5267700e+05   1.4019600e+05   1.5355500e+05   1.7801400e+05   1.6613700e+05   1.7139500e+05   1.6414400e+05   1.6216800e+05   1.4986200e+05   1.4776200e+05   1.5602900e+05   1.4304000e+05
   4.4154000e+04   5.1102000e+04   5.2477000e+04   6.9377000e+04   6.6505000e+04   5.5200000e+04   5.8239000e+04   5.7931000e+04   5.7334000e+04   5.5777000e+04   4.7788000e+04   4.5445000e+04   4.8282000e+04   4.9215000e+04   5.8430000e+04   5.5597000e+04   4.9746000e+04   5.1118000e+04   6.1377000e+04   5.7071000e+04   6.2811000e+04   5.2363000e+04   4.7378000e+04   4.9933000e+04   5.5014000e+04   4.8738000e+04   5.2008000e+04   4.4938000e+04   5.7562000e+04   5.5513000e+04   4.6863000e+04   4.8550000e+04   4.1146000e+04   4.5369000e+04   5.7929000e+04   6.6334000e+04   6.6197000e+04   5.7002000e+04   6.7567000e+04   6.3474000e+04   0.0000000e+00   6.1267000e+04   6.2236000e+04   5.8485000e+04   6.2578000e+04   5.2352000e+04   5.3121000e+04   5.8374000e+04   6.0877000e+04   5.5421000e+04   5.7924000e+04   5.9040000e+04   6.1683000e+04   4.9401000e+04   5.4312000e+04   6.1111000e+04   6.0184000e+04   6.0022000e+04   5.4913000e+04   6.4082000e+04   6.6126000e+04   6.1647000e+04   6.5408000e+04   5.7499000e+04   5.2725000e+04   5.3093000e+04   5.0300000e+04   5.3719000e+04   4.6653000e+04   5.5187000e+04   5.0957000e+04   5.4115000e+04   5.5526000e+04   4.5121000e+04   4.7726000e+04   5.7221000e+04   5.5329000e+04   5.4271000e+04   6.1637000e+04   5.7836000e+04   5.7056000e+04   5.0371000e+04   4.9327000e+04   5.1145000e+04   7.0931000e+04   5.8636000e+04   6.5871000e+04   7.7047000e+04   6.7885000e+04   4.5602000e+04
   3.0547000e+04   3.9162000e+04   3.1192000e+04   3.6206000e+04   2.8856000e+04   3.2801000e+04   3.6868000e+04   3.9847000e+04   3.6547000e+04   3.3768000e+04   3.5810000e+04   4.0388000e+04   3.8694000e+04   3.9630000e+04   2.7748000e+04   3.6826000e+04   3.2224000e+04   3.7611000e+04   3.6867000e+04   3.4488000e+04   3.3469000e+04   3.4491000e+04   2.8225000e+04   3.2096000e+04   2.8874000e+04   3.0672000e+04   3.0081000e+04   3.3698000e+04   2.8637000e+04   3.1248000e+04   3.3178000e+04   2.8338000e+04   2.9774000e+04   3.5859000e+04   3.9120000e+04   3.7463000e+04   3.1668000e+04   3.0166000e+04   2.9060000e+04   3.7113000e+04   3.9395000e+04   0.0000000e+00   3.4795000e+04   3.5359000e+04   3.6606000e+04   4.0981000e+04   3.8611000e+04   5.1508000e+04   3.7889000e+04   4.0492000e+04   4.3466000e+04   3.1005000e+04   3.1095000e+04   3.8629000e+04   3.2669000e+04   3.0930000e+04   3.7861000e+04   2.8176000e+04   3.3066000e+04   3.4332000e+04   3.7025000e+04   3.5805000e+04   3.3102000e+04   3.6150000e+04   3.5299000e+04   4.7376000e+04   5.0120000e+04   5.3625000e+04   4.0583000e+04   3.9673000e+04   3.5463000e+04   3.6915000e+04   4.1487000e+04   3.9924000e+04   4.0579000e+04   4.5813000e+04   4.1014000e+04   4.0898000e+04   3.6438000e+04   3.0338000e+04   3.3625000e+04   4.3699000e+04   4.0483000e+04   4.3536000e+04   3.0472000e+04   4.0204000e+04   3.6099000e+04   3.2777000e+04   3.2806000e+04   2.8109000e+04
   2.6087300e+05   2.7073000e+05   2.9485400e+05   3.1258300e+05   2.8114600e+05   2.7138800e+05   2.2957500e+05   2.3515200e+05   2.5170400e+05   2.3208300e+05   2.5478800e+05   2.6895900e+05   2.7107500e+05   2.6154600e+05   2.4973900e+05   2.3801100e+05   2.1901600e+05   2.2599400e+05   2.3745500e+05   2.1725000e+05   2.2566400e+05   2.2582800e+05   2.4239900e+05   2.3012000e+05   2.1708900e+05   2.2423500e+05   2.2739900e+05   2.1681100e+05   2.2003100e+05   2.1348800e+05   2.2416700e+05   2.2270500e+05   2.1859000e+05   2.0552000e+05   2.2542100e+05   2.4368900e+05   2.3012900e+05   2.1730100e+05   2.0168200e+05   2.1886500e+05   2.2456000e+05   2.3956800e+05   0.0000000e+00   2.4781200e+05   2.4665200e+05   2.3319100e+05   2.4248100e+05   2.4057800e+05   2.3897500e+05   2.0730700e+05   2.5097300e+05   2.5119000e+05   2.4010400e+05   2.4763800e+05   2.6846600e+05   2.4937800e+05   2.4531500e+05   2.4847300e+05   2.4363400e+05   2.4666100e+05   2.4508300e+05   2.5102000e+05   2.5993100e+05   2.7765500e+05   2.4686500e+05   2.6149200e+05   2.5289800e+05   2.3487100e+05   2.4154200e+05   2.8012700e+05   2.5664200e+05   2.6047100e+05   2.7727200e+05   2.8675400e+05   2.9028600e+05   2.6858700e+05   2.5820400e+05   2.6834000e+05   2.8629800e+05   2.9364900e+05   2.8231800e+05   2.7823600e+05   2.8770600e+05   2.6623800e+05   2.9641500e+05   3.0247800e+05   3.1283000e+05   2.6566800e+05   2.6764400e+05   2.5632200e+05
   2.3809000e+05   2.2652900e+05   2.2797200e+05   2.3089800e+05   2.3946300e+05   2.4256100e+05   2.4665500e+05   2.6819000e+05   2.6031000e+05   2.7032400e+05   2.5326000e+05   2.5872200e+05   2.5031800e+05   2.5940600e+05   2.4423700e+05   2.3724100e+05   2.4898700e+05   2.6418000e+05   2.5658500e+05   2.6347700e+05   2.4182700e+05   2.3974200e+05   2.4504100e+05   2.7031900e+05   2.4193900e+05   2.3912000e+05   2.4777400e+05   2.6374200e+05   2.3731900e+05   2.4067400e+05   2.6294600e+05   2.4426300e+05   2.3960000e+05   2.3581500e+05   2.5607100e+05   2.5266000e+05   2.5580100e+05   2.4954000e+05   2.2685300e+05   2.3571000e+05   2.3717300e+05   2.4315700e+05   2.2913200e+05   0.0000000e+00   2.3709200e+05   2.4973100e+05   2.4077500e+05   2.3551100e+05   2.4096700e+05   2.5386000e+05   2.3843000e+05   2.3185900e+05   2.3652300e+05   2.5243900e+05   2.2969800e+05   2.2909200e+05   2.4784800e+05   2.6908500e+05   2.4332800e+05   2.5860600e+05   2.5796500e+05   2.6350300e+05   2.5539600e+05   2.5714500e+05   2.4930900e+05   2.4073900e+05   2.3549200e+05   2.6034100e+05   2.4410000e+05   2.3603600e+05   2.5166000e+05   2.4650800e+05   2.4910800e+05   2.2858600e+05   2.1809500e+05   2.2800000e+05   2.1591400e+05   2.1665100e+05   2.1814900e+05   2.3255100e+05   2.3120500e+05   2.3425000e+05   2.3314500e+05   2.2599500e+05   2.2101700e+05   2.2340600e+05   2.4049600e+05   2.4078000e+05   2.3730900e+05   2.3156500e+05
   1.8772900e+05   1.9692500e+05   1.8327600e+05   1.8515800e+05   1.8458600e+05   1.8452900e+05   1.8641000e+05   1.9944800e+05   1.9732500e+05   1.8165300e+05   1.9890800e+05   2.0577700e+05   1.8581700e+05   2.0156100e+05   1.9618300e+05   2.1312700e+05   1.9501100e+05   1.7722000e+05   1.9914400e+05   1.8533400e+05   2.0024000e+05   1.9529600e+05   1.7786100e+05   1.9129000e+05   2.0019200e+05   2.0992900e+05   1.9240000e+05   1.8178900e+05   1.9655200e+05   1.8732000e+05   1.9257100e+05   1.9930300e+05   1.9109700e+05   2.0726600e+05   1.8045700e+05   1.9241000e+05   1.8072500e+05   1.9482700e+05   1.9161100e+05   1.9635400e+05   1.8543100e+05   1.8086900e+05   1.7259100e+05   1.9963300e+05   0.0000000e+00   1.9368900e+05   1.8407500e+05   1.8840100e+05   1.8852300e+05   1.7430700e+05   1.8374500e+05   1.8669100e+05   1.9389500e+05   2.0196000e+05   1.8357300e+05   1.8195600e+05   1.7479400e+05   2.0397900e+05   1.7933600e+05   1.7202500e+05   1.9920800e+05   1.9916400e+05   1.9722900e+05   1.8285600e+05   1.5785400e+05   1.6230400e+05   1.8424900e+05   1.9388500e+05   1.8346300e+05   1.7368500e+05   1.7739800e+05   1.8135500e+05   1.7682400e+05   1.9800400e+05   1.9115200e+05   1.6766100e+05   1.7090600e+05   1.8438700e+05   1.7284200e+05   1.8544600e+05   1.9282500e+05   1.7677300e+05   1.8933300e+05   1.9174300e+05   1.7021800e+05   1.8231700e+05   1.8429500e+05   1.9976900e+05   1.9978500e+05   1.7388200e+05
   1.7970900e+05   1.6365700e+05   1.8357400e+05   1.6106600e+05   1.6921900e+05   1.5816300e+05   1.6674300e+05   1.7498700e+05   1.8400700e+05   1.7316000e+05   1.8704600e+05   1.7639900e+05   1.8970300e+05   1.6309400e+05   1.8737200e+05   1.8636900e+05   1.8950100e+05   1.9300700e+05   1.7634700e+05   1.8548000e+05   2.0274100e+05   1.9296500e+05   1.8432800e+05   1.7654200e+05   1.9171400e+05   1.8471900e+05   1.9612700e+05   2.0503200e+05   2.1349900e+05   1.8874000e+05   1.8003300e+05   1.8663400e+05   1.8181700e+05   1.8703400e+05   1.7568300e+05   2.0862000e+05   1.9823100e+05   1.8468700e+05   1.9237100e+05   2.2121500e+05   1.9212800e+05   1.8367700e+05   1.8147700e+05   1.9810800e+05   2.0034200e+05   0.0000000e+00   1.9883200e+05   1.8130500e+05   2.1304400e+05   1.7990600e+05   1.9122800e+05   1.8580200e+05   1.8610000e+05   1.8124000e+05   1.9061200e+05   1.9582800e+05   1.8555300e+05   1.9558800e+05   1.9012400e+05   1.7657800e+05   1.7807000e+05   1.9623500e+05   2.0687500e+05   1.9835600e+05   1.8064300e+05   1.9609600e+05   2.1046700e+05   1.8105100e+05   2.0124600e+05   1.8583600e+05   2.0316600e+05   1.7399400e+05   1.7332800e+05   1.8477400e+05   2.0038200e+05   2.0304400e+05   1.7585300e+05   1.9110500e+05   2.0060000e+05   1.8347900e+05   1.8161800e+05   1.7900500e+05   1.9952800e+05   1.8505700e+05   1.8642100e+05   1.7124000e+05   1.5855500e+05   1.7771800e+05   1.6961300e+05   1.6408200e+05
   1.9673100e+05   1.6662100e+05   1.7227400e+05   1.9415300e+05   1.8869500e+05   1.9328300e+05   1.7956300e+05   1.9376200e+05   2.1487500e+05   1.9637900e+05   2.0094000e+05   2.0605400e+05   1.8544700e+05   1.9607900e+05   1.9745100e+05   1.9579400e+05   1.9563000e+05   1.9882900e+05   2.1227800e+05   2.0702900e+05   2.0744200e+05   2.0704000e+05   1.9230700e+05   1.9985300e+05   1.9734600e+05   2.1017500e+05   2.1215000e+05   2.0270200e+05   2.1854700e+05   2.1556000e+05   2.0330700e+05   2.1556600e+05   2.0955600e+05   2.1295200e+05   2.0545200e+05   2.0800300e+05   1.9754000e+05   1.7475600e+05   2.0501300e+05   2.1375300e+05   2.0724900e+05   1.9336400e+05   1.9094600e+05   1.9109300e+05   2.1773000e+05   2.0606000e+05   0.0000000e+00   2.1195700e+05   2.0201800e+05   2.0684300e+05   1.9994500e+05   2.2478200e+05   2.1397500e+05   2.1665500e+05   2.3253500e+05   2.0977900e+05   2.2303000e+05   2.4246700e+05   2.4804200e+05   2.3175400e+05   2.1856900e+05   2.2540800e+05   2.2465600e+05   1.9543200e+05   2.1263300e+05   2.2146200e+05   1.8950700e+05   2.2190500e+05   2.1914700e+05   2.1117100e+05   2.1444200e+05   2.1390000e+05   2.1424700e+05   1.9666500e+05   2.1571000e+05   2.2248200e+05   2.0711600e+05   1.9303100e+05   1.9847700e+05   2.0640300e+05   2.0802900e+05   1.8850500e+05   1.8392400e+05   1.9087200e+05   1.9323100e+05   2.0387800e+05   2.1392300e+05   2.1111400e+05   2.0259600e+05   1.8613200e+05
   2.2042600e+05   2.1741400e+05   2.2642000e+05   2.4337100e+05   2.1043700e+05   2.2806400e+05   2.2154100e+05   2.3576800e+05   2.4596700e+05   2.2646100e+05   2.2263000e+05   2.2772300e+05   2.1109900e+05   2.1582600e+05   2.3085400e+05   2.1339700e+05   2.1695100e+05   2.4634100e+05   2.4536700e+05   2.3151200e+05   2.2077400e+05   2.2937500e+05   2.3048900e+05   2.3032000e+05   2.0813600e+05   2.2457800e+05   2.4209200e+05   2.2872400e+05   2.2321300e+05   2.2638800e+05   2.2868100e+05   2.1854000e+05   2.0070500e+05   2.0034400e+05   2.1466500e+05   2.4595100e+05   2.4405400e+05   2.3054800e+05   2.2289900e+05   2.3395000e+05   2.1539200e+05   2.0408400e+05   2.0672500e+05   2.0985800e+05   2.0795900e+05   2.1759300e+05   2.2688800e+05   0.0000000e+00   2.2859500e+05   2.2644300e+05   2.1034200e+05   2.1364900e+05   2.1027500e+05   2.2040400e+05   2.1592000e+05   2.0560900e+05   2.1115400e+05   2.0988600e+05   2.2535500e+05   2.4770900e+05   2.3001000e+05   2.0406400e+05   2.2051900e+05   1.9890900e+05   2.1885200e+05   2.1075000e+05   2.3083600e+05   2.3427500e+05   2.1539000e+05   2.1562400e+05   2.3319000e+05   2.3230000e+05   2.2407800e+05   2.1210500e+05   2.2969300e+05   2.3219400e+05   2.2582700e+05   2.2784500e+05   2.1219800e+05   2.2007500e+05   2.2095200e+05   2.1678400e+05   2.0939200e+05   2.2603000e+05   2.3339100e+05   2.1743600e+05   2.1053900e+05   2.2906800e+05   2.3233000e+05   2.3417500e+05
   1.8926700e+05   1.7747000e+05   1.7076400e+05   1.7537000e+05   1.5904800e+05   1.5082800e+05   1.6173100e+05   1.6178300e+05   1.7639400e+05   1.6303200e+05   1.5868300e+05   1.9011900e+05   1.6922800e+05   1.7328200e+05   1.7290000e+05   1.9214900e+05   1.7673100e+05   1.7214300e+05   1.6541400e+05   1.7477400e+05   1.7119400e+05   1.9700100e+05   1.7626100e+05   1.6065500e+05   1.5289000e+05   1.7330600e+05   1.8085500e+05   1.5597800e+05   1.6465400e+05   1.7520900e+05   1.8603500e+05   1.6954200e+05   1.7186600e+05   1.7092500e+05   1.7290900e+05   1.5099700e+05   1.5274700e+05   1.5079600e+05   1.3764700e+05   1.3147200e+05   1.3849600e+05   1.4845100e+05   1.3616800e+05   1.4980100e+05   1.4704400e+05   1.6398200e+05   1.5038800e+05   1.5725500e+05   0.0000000e+00   1.6570800e+05   1.5198900e+05   1.5688300e+05   1.6635700e+05   1.6946100e+05   1.6227900e+05   1.7222800e+05   1.7192100e+05   1.6111300e+05   1.6657300e+05   1.6728200e+05   1.6612100e+05   1.6119800e+05   1.8598600e+05   1.5738500e+05   1.5141500e+05   1.8002800e+05   1.7619800e+05   1.7791100e+05   1.6504800e+05   1.6810900e+05   1.5400700e+05   1.4767000e+05   1.4394600e+05   1.6627300e+05   1.7682600e+05   1.7659200e+05   1.5970500e+05   1.7085900e+05   1.7191500e+05   1.7786500e+05   1.7531300e+05   1.6273300e+05   1.5207600e+05   1.7308700e+05   1.9752800e+05   1.9456200e+05   1.8303300e+05   1.9443700e+05   1.8311700e+05   1.8873000e+05
   1.5377000e+05   1.4475800e+05   1.6664000e+05   1.7134700e+05   1.5724900e+05   1.5180100e+05   1.5605400e+05   1.7018800e+05   1.7436100e+05   1.6170000e+05   1.6163300e+05   1.4474400e+05   1.3333900e+05   1.3830100e+05   1.6157200e+05   1.6777800e+05   1.6112400e+05   1.6651600e+05   1.6842000e+05   1.4236000e+05   1.5214600e+05   1.7956600e+05   1.7669800e+05   1.4957200e+05   1.6745800e+05   1.6476800e+05   1.5939200e+05   1.5750700e+05   1.6675400e+05   1.6700300e+05   1.7072600e+05   1.6016300e+05   1.7292400e+05   1.6218400e+05   1.5135400e+05   1.5700600e+05   1.7315800e+05   1.3436200e+05   1.5302200e+05   1.6692000e+05   1.5869300e+05   1.7024500e+05   1.6225300e+05   1.5860000e+05   1.7649400e+05   1.7777600e+05   1.8599200e+05   1.6509200e+05   1.6939400e+05   0.0000000e+00   1.5622200e+05   1.5999200e+05   1.5092200e+05   1.4865800e+05   1.5962200e+05   1.4009900e+05   1.3915600e+05   1.4891500e+05   1.4701200e+05   1.4597300e+05   1.4399100e+05   1.5264800e+05   1.4207800e+05   1.5101900e+05   1.5274400e+05   1.5120100e+05   1.7075800e+05   1.7647300e+05   1.4477600e+05   1.5063300e+05   1.5523400e+05   1.5018200e+05   1.5852800e+05   1.6605800e+05   1.6291600e+05   1.4868200e+05   1.5534600e+05   1.4302800e+05   1.4982700e+05   1.4931100e+05   1.3985200e+05   1.3427500e+05   1.4187500e+05   1.4791700e+05   1.4667000e+05   1.5933900e+05   1.7319100e+05   1.5955500e+05   1.7817400e+05   1.5549600e+05
   3.4350900e+05   3.6455500e+05   3.5484000e+05   3.5057800e+05   3.5663900e+05   3.5503600e+05   3.6993700e+05   3.6512600e+05   3.8882700e+05   3.7891400e+05   3.6111600e+05   3.6143900e+05   3.5379000e+05   3.5796000e+05   3.5069600e+05   3.4321600e+05   3.7415500e+05   3.7807500e+05   3.4879600e+05   3.6319500e+05   3.7876400e+05   3.5617200e+05   3.5424700e+05   3.5638000e+05   3.6253800e+05   3.4427500e+05   3.4883200e+05   3.4153600e+05   3.4294300e+05   3.7066700e+05   3.6335100e+05   3.6479100e+05   3.5757300e+05   3.6077100e+05   3.7236800e+05   3.4145300e+05   3.3816500e+05   3.4178500e+05   3.6077500e+05   3.7043400e+05   3.5921200e+05   3.7490900e+05   3.6572100e+05   3.5957700e+05   3.6809700e+05   3.5322800e+05   3.3946100e+05   3.6852300e+05   3.8218000e+05   3.7229500e+05   0.0000000e+00   3.6731000e+05   3.2992300e+05   3.2833700e+05   3.3098300e+05   3.6368600e+05   3.5912300e+05   3.6185500e+05   3.5717900e+05   3.6262700e+05   3.5448300e+05   3.3120700e+05   3.1659600e+05   3.4392200e+05   3.4487100e+05   3.4865800e+05   3.6626100e+05   3.6757700e+05   3.5243000e+05   3.6705000e+05   3.4117700e+05   3.6164100e+05   3.3766200e+05   3.6894500e+05   3.6930100e+05   3.8739100e+05   3.8643500e+05   3.7155700e+05   3.8548900e+05   3.7831000e+05   3.4641800e+05   3.4330900e+05   3.3956400e+05   3.6475300e+05   3.7149900e+05   3.6331000e+05   3.7411800e+05   3.8455500e+05   3.8016100e+05   3.8522600e+05
   1.2407900e+05   1.3167500e+05   1.1305900e+05   1.3721700e+05   1.3306900e+05   1.4456600e+05   1.2961600e+05   1.3247300e+05   1.1913900e+05   1.2463900e+05   1.4092200e+05   1.4297600e+05   1.3746800e+05   1.4992200e+05   1.4827400e+05   1.4649300e+05   1.4527100e+05   1.3760700e+05   1.2827900e+05   1.1645900e+05   1.1231600e+05   1.2885700e+05   1.4590200e+05   1.3754100e+05   1.4133100e+05   1.6235300e+05   1.4943200e+05   1.3984400e+05   1.3367000e+05   1.3558300e+05   1.5240700e+05   1.2927100e+05   1.2738500e+05   1.2501900e+05   1.4064600e+05   1.6490000e+05   1.3501900e+05   1.5161200e+05   1.3716000e+05   1.4576600e+05   1.3299500e+05   1.4181600e+05   1.4405800e+05   1.4383300e+05   1.4380200e+05   1.5031500e+05   1.4494500e+05   1.7030500e+05   1.6736800e+05   1.6478800e+05   1.8006600e+05   0.0000000e+00   1.5183300e+05   1.5023400e+05   1.5636300e+05   1.5032300e+05   1.4748500e+05   1.5816500e+05   1.5556500e+05   1.5423500e+05   1.4758800e+05   1.5559100e+05   1.2933900e+05   1.3252000e+05   1.4243000e+05   1.4216300e+05   1.3737700e+05   1.0983900e+05   1.1139200e+05   1.2693500e+05   1.3819100e+05   1.4266500e+05   1.3558100e+05   1.1857900e+05   1.2403100e+05   1.2622900e+05   1.2939700e+05   1.1968300e+05   1.0819800e+05   1.3273100e+05   1.2404500e+05   1.3857500e+05   1.2976600e+05   1.3441700e+05   1.2387300e+05   1.3268000e+05   1.1915300e+05   1.3118500e+05   1.2397100e+05   1.2419600e+05
   7.2809000e+04   7.7645000e+04   8.2911000e+04   8.5548000e+04   7.7439000e+04   8.1617000e+04   7.4970000e+04   7.7611000e+04   7.1397000e+04   7.2162000e+04   7.4962000e+04   8.2093000e+04   8.0208000e+04   6.7901000e+04   6.6959000e+04   6.6545000e+04   7.4641000e+04   6.9134000e+04   7.4168000e+04   6.6602000e+04   7.5249000e+04   7.3989000e+04   6.8154000e+04   7.3179000e+04   7.4130000e+04   7.8888000e+04   8.3409000e+04   8.1888000e+04   8.2354000e+04   7.6978000e+04   7.7278000e+04   8.4692000e+04   8.5523000e+04   8.4544000e+04   8.9835000e+04   7.4780000e+04   8.6752000e+04   8.8540000e+04   8.7519000e+04   8.7428000e+04   8.1095000e+04   8.1051000e+04   9.1227000e+04   8.5638000e+04   8.8067000e+04   8.0016000e+04   7.6268000e+04   6.8535000e+04   7.6277000e+04   7.6287000e+04   7.8437000e+04   8.3107000e+04   0.0000000e+00   9.1223000e+04   7.8139000e+04   7.0909000e+04   6.8789000e+04   6.7056000e+04   6.7117000e+04   7.6065000e+04   8.8098000e+04   8.5121000e+04   7.7004000e+04   7.9310000e+04   8.3156000e+04   8.1316000e+04   7.9546000e+04   8.1438000e+04   8.4440000e+04   8.2031000e+04   7.9130000e+04   7.6025000e+04   8.2603000e+04   8.4501000e+04   8.3812000e+04   8.1871000e+04   8.2005000e+04   7.5873000e+04   7.5805000e+04   7.5356000e+04   7.7045000e+04   7.6604000e+04   8.0891000e+04   7.8983000e+04   7.9096000e+04   7.7672000e+04   7.4064000e+04   5.9926000e+04   7.1049000e+04   7.1967000e+04
   8.7057000e+04   7.9556000e+04   7.4077000e+04   6.7017000e+04   6.2863000e+04   7.3588000e+04   8.4599000e+04   7.2183000e+04   7.5452000e+04   7.0213000e+04   8.6323000e+04   1.0681600e+05   1.0332300e+05   7.1924000e+04   7.2798000e+04   7.9682000e+04   7.4475000e+04   1.0188900e+05   8.9949000e+04   9.4243000e+04   9.4819000e+04   8.9908000e+04   8.8878000e+04   8.5659000e+04   8.1982000e+04   7.9178000e+04   7.6139000e+04   9.8149000e+04   9.3323000e+04   8.6126000e+04   8.0851000e+04   7.2492000e+04   8.0608000e+04   7.0633000e+04   7.6951000e+04   7.5260000e+04   7.4806000e+04   7.9126000e+04   7.2568000e+04   7.8423000e+04   7.8893000e+04   8.2149000e+04   7.5896000e+04   7.0323000e+04   7.2225000e+04   7.0940000e+04   6.6051000e+04   7.2413000e+04   7.1818000e+04   7.6146000e+04   7.6208000e+04   7.7367000e+04   7.5889000e+04   0.0000000e+00   7.2558000e+04   6.0680000e+04   5.9373000e+04   5.7967000e+04   6.3646000e+04   7.1292000e+04   6.6961000e+04   7.7336000e+04   7.2447000e+04   6.9082000e+04   6.2112000e+04   7.1107000e+04   6.8659000e+04   6.6423000e+04   6.8041000e+04   6.3199000e+04   6.4358000e+04   6.8490000e+04   7.0568000e+04   7.4730000e+04   6.0571000e+04   5.5744000e+04   5.9114000e+04   7.0487000e+04   6.4031000e+04   6.4241000e+04   6.8160000e+04   6.0442000e+04   6.0359000e+04   6.8330000e+04   6.9227000e+04   7.0894000e+04   5.7822000e+04   6.3038000e+04   7.5558000e+04   8.5110000e+04
   2.6858700e+05   2.6353200e+05   2.4154600e+05   2.3561100e+05   2.3801400e+05   2.4681800e+05   2.5548900e+05   2.4832200e+05   2.5952400e+05   2.7250700e+05   2.7343900e+05   2.3866200e+05   2.7116400e+05   2.4810200e+05   2.4278100e+05   2.5094300e+05   2.6772500e+05   2.6864300e+05   2.7024100e+05   2.4826800e+05   2.5206100e+05   2.5702200e+05   2.7042100e+05   2.6912300e+05   2.8349800e+05   2.5627800e+05   2.5722700e+05   2.3558100e+05   2.3769800e+05   2.6634100e+05   2.6227900e+05   2.6974600e+05   2.6929200e+05   2.7961100e+05   2.8568900e+05   2.6013400e+05   2.5320400e+05   2.4186300e+05   2.4328400e+05   2.8489700e+05   2.8249700e+05   2.5176100e+05   2.5139700e+05   2.5856600e+05   2.5386100e+05   2.6370900e+05   2.6292700e+05   2.8571400e+05   2.6370300e+05   2.5280000e+05   2.7199600e+05   2.7033100e+05   2.5976400e+05   2.4480400e+05   0.0000000e+00   2.5142000e+05   2.7587300e+05   2.8766300e+05   2.4881300e+05   2.7141200e+05   2.7801500e+05   2.6793600e+05   2.6253700e+05   2.5425300e+05   2.4707300e+05   2.3850500e+05   2.3649700e+05   2.5780300e+05   2.5726600e+05   2.4924500e+05   2.1945900e+05   2.4700200e+05   2.6714300e+05   2.6989200e+05   2.7575200e+05   2.5279700e+05   2.5179400e+05   2.4063300e+05   2.3501600e+05   2.5398600e+05   2.6338800e+05   2.4151500e+05   2.6257400e+05   2.4450800e+05   2.5575700e+05   2.7155700e+05   2.8327600e+05   2.5255300e+05   2.6193100e+05   2.6121000e+05
   2.4252000e+05   2.4746100e+05   2.4234100e+05   2.3215800e+05   2.5662100e+05   2.5625900e+05   2.6483900e+05   2.6654200e+05   2.6027900e+05   2.4699300e+05   2.5385700e+05   2.5455000e+05   2.4269800e+05   2.2685800e+05   2.2453300e+05   2.3055000e+05   2.3506200e+05   2.6367400e+05   2.7062200e+05   2.6121500e+05   2.5682900e+05   2.5168600e+05   2.2896800e+05   2.6110600e+05   2.6082500e+05   2.6222900e+05   2.3034600e+05   2.4938800e+05   2.6090700e+05   2.6246700e+05   2.5224000e+05   2.5800500e+05   2.6104800e+05   2.5824000e+05   2.4963800e+05   2.5371300e+05   2.5446400e+05   2.5423500e+05   2.7200400e+05   2.4217700e+05   2.4114500e+05   2.4648300e+05   2.5738300e+05   2.6148000e+05   2.6704200e+05   2.6637200e+05   2.3297600e+05   2.3041900e+05   2.4758900e+05   2.3989400e+05   2.3769800e+05   2.5427200e+05   2.4119500e+05   2.4264000e+05   2.2880300e+05   0.0000000e+00   2.3340700e+05   2.2704800e+05   2.2594600e+05   2.5657800e+05   2.3590400e+05   2.3833800e+05   2.4733300e+05   2.3067100e+05   2.3846000e+05   2.4426300e+05   2.5169300e+05   2.5869400e+05   2.1479300e+05   2.1664600e+05   2.0784700e+05   2.3480900e+05   2.4645700e+05   2.6474900e+05   2.7019700e+05   2.3807400e+05   2.4861000e+05   2.3425800e+05   2.1360600e+05   2.1112200e+05   2.3087400e+05   2.4454200e+05   2.3802900e+05   2.3836700e+05   2.5705800e+05   2.6303100e+05   2.9268600e+05   2.6573100e+05   2.5607800e+05   2.3235700e+05
   3.0420000e+05   3.2454000e+05   3.0868300e+05   2.9358800e+05   3.0431400e+05   3.2846900e+05   3.2708900e+05   3.2116600e+05   3.2031000e+05   3.1435000e+05   2.9997400e+05   3.0532700e+05   3.2227100e+05   2.9767400e+05   3.1276100e+05   3.3745000e+05   3.2433000e+05   3.2011700e+05   3.0992200e+05   3.1793100e+05   3.1437300e+05   3.1840600e+05   3.1778900e+05   3.0142300e+05   3.3459000e+05   3.4795600e+05   3.4892800e+05   3.3135000e+05   3.2535100e+05   3.1044500e+05   3.1505000e+05   3.1845000e+05   3.0691300e+05   3.4039700e+05   3.3024900e+05   3.3186800e+05   3.2143200e+05   3.1168300e+05   3.0200800e+05   3.0540500e+05   2.9192000e+05   3.2808500e+05   3.2015300e+05   3.0379700e+05   3.2461400e+05   3.0776000e+05   3.2308300e+05   3.0394800e+05   3.0302700e+05   3.1977500e+05   3.1859100e+05   2.9381400e+05   3.0032800e+05   3.0552400e+05   3.2255100e+05   3.0630600e+05   0.0000000e+00   2.9536200e+05   2.9724000e+05   2.8810700e+05   3.1129700e+05   2.9895500e+05   3.0897000e+05   3.2033000e+05   3.3141100e+05   3.1347400e+05   3.0764000e+05   2.9915600e+05   3.2272000e+05   3.0501700e+05   3.1584700e+05   2.8767500e+05   2.8375900e+05   2.8908800e+05   2.9907900e+05   3.3083000e+05   3.1445200e+05   3.0566500e+05   2.9435800e+05   3.1061800e+05   3.1931000e+05   3.0102500e+05   2.8595900e+05   3.1995400e+05   3.1568800e+05   3.0303500e+05   3.2031300e+05   3.1067100e+05   3.0378200e+05   2.9440300e+05
   3.2297800e+05   3.1058900e+05   3.0745700e+05   2.8993200e+05   3.0250600e+05   3.1015100e+05   3.2813500e+05   3.0738000e+05   2.9913400e+05   3.1554700e+05   3.0760800e+05   3.0945100e+05   3.1503400e+05   3.0741600e+05   2.9907800e+05   2.8914300e+05   3.0300900e+05   3.0740700e+05   3.0619200e+05   3.0747400e+05   3.2498800e+05   3.0563700e+05   2.9719500e+05   2.6391200e+05   2.7675700e+05   2.9270500e+05   3.2470800e+05   3.2543700e+05   3.0230000e+05   3.0038900e+05   3.0330200e+05   3.1839900e+05   3.1548400e+05   3.0756600e+05   3.0877800e+05   3.1189500e+05   2.9289100e+05   2.9101600e+05   2.8193600e+05   2.8001500e+05   3.0276100e+05   2.9972400e+05   3.0904600e+05   3.0863400e+05   2.8876100e+05   2.9035300e+05   2.9132100e+05   2.9702200e+05   3.1369900e+05   3.1426400e+05   3.3035300e+05   3.0893400e+05   3.0861000e+05   2.9682300e+05   2.9631300e+05   3.0185400e+05   2.8530100e+05   0.0000000e+00   2.8512400e+05   2.8901000e+05   2.9517700e+05   2.8567500e+05   2.8750500e+05   2.8279500e+05   2.9991600e+05   3.0547800e+05   2.9204200e+05   3.0051400e+05   3.0404100e+05   3.0194900e+05   3.0541000e+05   3.0646800e+05   3.1141700e+05   2.8105200e+05   3.1736600e+05   3.4166800e+05   3.3289400e+05   3.2318100e+05   3.0266100e+05   3.1157800e+05   3.4662800e+05   3.0601300e+05   3.0396300e+05   3.0559400e+05   2.9344100e+05   2.9050000e+05   2.8190600e+05   3.0206800e+05   2.9768800e+05   3.1523000e+05
   1.7772100e+05   1.7705100e+05   1.6615500e+05   1.7562300e+05   1.7880400e+05   1.7816300e+05   1.6211000e+05   1.5373000e+05   1.6502000e+05   1.7067900e+05   1.7734800e+05   1.7117500e+05   1.9312000e+05   1.7714200e+05   1.8139100e+05   1.6821300e+05   1.7879600e+05   1.7477800e+05   1.9432300e+05   1.8478800e+05   1.7423000e+05   1.8823700e+05   1.7818600e+05   1.8372900e+05   1.9244700e+05   1.8892100e+05   2.0694300e+05   1.9130300e+05   1.9540300e+05   1.8685900e+05   2.0040400e+05   1.9327100e+05   1.9166200e+05   2.1415900e+05   1.9450400e+05   1.9075100e+05   1.7864800e+05   1.8821400e+05   1.9686400e+05   1.9303700e+05   2.0419800e+05   1.8504700e+05   1.8414700e+05   1.7958200e+05   1.7844400e+05   2.0296100e+05   2.0226700e+05   2.0256500e+05   1.9729000e+05   1.9942900e+05   1.9661100e+05   1.9699500e+05   2.0813200e+05   1.9862700e+05   1.9847600e+05   1.9664600e+05   2.0614100e+05   2.1826100e+05   0.0000000e+00   2.1434700e+05   1.8988300e+05   1.9948500e+05   1.9780200e+05   1.9359300e+05   2.0836900e+05   2.1596300e+05   2.0665800e+05   1.9626200e+05   1.9572400e+05   1.9924600e+05   1.9031500e+05   1.8071200e+05   1.8021200e+05   1.9367000e+05   1.7182600e+05   1.7088200e+05   1.8180700e+05   1.6807700e+05   1.7143000e+05   1.7988300e+05   1.7287300e+05   1.6845700e+05   1.6833800e+05   1.6280400e+05   1.6520000e+05   1.7688900e+05   1.6171600e+05   1.6769900e+05   1.5696800e+05   1.6719300e+05
   1.2244900e+05   1.3689400e+05   1.4285700e+05   1.4746000e+05   1.5192500e+05   1.4147600e+05   1.3985600e+05   1.3225600e+05   1.3718000e+05   1.4865300e+05   1.4320300e+05   1.4472400e+05   1.5466100e+05   1.4362100e+05   1.4091800e+05   1.6181700e+05   1.4943700e+05   1.4893000e+05   1.4473600e+05   1.6488000e+05   1.5525300e+05   1.4292100e+05   1.3449800e+05   1.4154600e+05   1.3814700e+05   1.4818700e+05   1.5088900e+05   1.4636600e+05   1.4700700e+05   1.5306100e+05   1.4581700e+05   1.5361900e+05   1.4042200e+05   1.3030700e+05   1.4292800e+05   1.4980900e+05   1.4952000e+05   1.4650800e+05   1.3738600e+05   1.4807000e+05   1.4222000e+05   1.4966700e+05   1.4333400e+05   1.6347700e+05   1.5833300e+05   1.4307900e+05   1.3920100e+05   1.3734100e+05   1.4923500e+05   1.4915400e+05   1.4126000e+05   1.4475400e+05   1.5368000e+05   1.4830800e+05   1.4908400e+05   1.4411400e+05   1.5207300e+05   1.6790000e+05   1.5032500e+05   0.0000000e+00   1.3320200e+05   1.3973100e+05   1.5394900e+05   1.6521600e+05   1.4292700e+05   1.4650800e+05   1.4592200e+05   1.4703200e+05   1.4865100e+05   1.6108300e+05   1.5490100e+05   1.5180000e+05   1.4948500e+05   1.4831700e+05   1.4082000e+05   1.4838100e+05   1.3259900e+05   1.3741900e+05   1.4614800e+05   1.3040500e+05   1.3000200e+05   1.5308600e+05   1.3890600e+05   1.3929000e+05   1.3870700e+05   1.2849100e+05   1.3134600e+05   1.2247400e+05   1.2669700e+05   1.2935500e+05
   1.9241600e+05   1.9417400e+05   2.0467600e+05   2.0732300e+05   2.1626900e+05   2.1821100e+05   1.9897300e+05   2.0097900e+05   2.0137900e+05   2.3532100e+05   2.2874400e+05   2.2282600e+05   2.1100200e+05   2.2496300e+05   2.0662600e+05   2.1254800e+05   2.1694300e+05   2.2329800e+05   2.0185400e+05   2.1148500e+05   1.9902700e+05   2.1643300e+05   2.0100900e+05   2.1834900e+05   2.1578200e+05   2.1107100e+05   2.2445900e+05   2.3947500e+05   2.1461300e+05   2.1873600e+05   2.1388500e+05   2.1587700e+05   2.2166900e+05   2.2472600e+05   2.1176300e+05   2.1510600e+05   2.2932700e+05   2.1183200e+05   2.0730200e+05   2.0073900e+05   2.0405900e+05   2.0562300e+05   2.0308600e+05   2.1893800e+05   2.1132400e+05   2.2172500e+05   2.1729500e+05   2.2131500e+05   2.2105700e+05   2.0627300e+05   2.0232300e+05   2.0799400e+05   2.0883900e+05   2.0889300e+05   1.9505400e+05   2.2241800e+05   2.0695000e+05   2.0026800e+05   2.1268700e+05   2.0503100e+05   0.0000000e+00   2.1723400e+05   2.2039300e+05   2.1623200e+05   2.0956200e+05   1.9659200e+05   1.9935200e+05   2.1212400e+05   2.0912400e+05   2.1129500e+05   2.0557300e+05   2.1341200e+05   2.0384000e+05   2.0042000e+05   1.9603800e+05   2.1969200e+05   2.2566900e+05   2.1075100e+05   2.0918200e+05   2.0521000e+05   2.1948500e+05   2.2279600e+05   2.0445300e+05   1.9495700e+05   2.0085600e+05   2.1306500e+05   2.0927200e+05   2.0330400e+05   2.1486800e+05   2.0578300e+05
   1.4763000e+05   1.5803700e+05   1.5585100e+05   1.6366500e+05   1.5560800e+05   1.5149600e+05   1.5461800e+05   1.4808000e+05   1.3888200e+05   1.3567700e+05   1.4325600e+05   1.4472500e+05   1.5279800e+05   1.3330500e+05   1.4700500e+05   1.4815700e+05   1.6571700e+05   1.4296100e+05   1.5688200e+05   1.4705400e+05   1.6608000e+05   1.6810700e+05   1.8626000e+05   1.8106200e+05   1.7586500e+05   1.5414000e+05   1.6884400e+05   1.6573300e+05   1.6375000e+05   1.5683700e+05   1.6333000e+05   1.8238100e+05   1.7192700e+05   1.6765700e+05   1.5939500e+05   1.5326200e+05   1.5076700e+05   1.5628900e+05   1.4341100e+05   1.5172200e+05   1.4342800e+05   1.5498100e+05   1.4528600e+05   1.4753700e+05   1.5706500e+05   1.5070700e+05   1.5051800e+05   1.4385300e+05   1.5586300e+05   1.5137700e+05   1.3333600e+05   1.4250300e+05   1.4280700e+05   1.3852500e+05   1.3971000e+05   1.3448000e+05   1.3710600e+05   1.3511300e+05   1.2845600e+05   1.4594100e+05   1.4843400e+05   0.0000000e+00   1.4283000e+05   1.4584600e+05   1.3399600e+05   1.4826100e+05   1.3792000e+05   1.5002700e+05   1.5145300e+05   1.6603800e+05   1.5068800e+05   1.3981900e+05   1.2951600e+05   1.4215700e+05   1.4094300e+05   1.5150100e+05   1.5322900e+05   1.4435100e+05   1.5679100e+05   1.4646500e+05   1.4488100e+05   1.3868200e+05   1.5074500e+05   1.5221900e+05   1.5172800e+05   1.5157100e+05   1.4671500e+05   1.5144000e+05   1.4943300e+05   1.4136300e+05
   6.1491000e+04   6.9503000e+04   7.2937000e+04   8.3999000e+04   7.5985000e+04   7.5964000e+04   7.8864000e+04   7.5744000e+04   8.0514000e+04   8.3212000e+04   8.2077000e+04   8.0960000e+04   6.8269000e+04   8.5234000e+04   8.5546000e+04   9.1695000e+04   7.9837000e+04   7.4894000e+04   8.0808000e+04   7.2830000e+04   7.6855000e+04   7.8248000e+04   6.7950000e+04   8.8644000e+04   8.3389000e+04   8.3685000e+04   8.3667000e+04   7.7423000e+04   8.1524000e+04   8.8714000e+04   9.1802000e+04   8.6727000e+04   7.6383000e+04   7.7421000e+04   7.5151000e+04   7.9447000e+04   8.3417000e+04   8.6745000e+04   8.3936000e+04   7.8021000e+04   8.3563000e+04   8.4270000e+04   8.8974000e+04   7.9249000e+04   7.9879000e+04   8.1961000e+04   8.1159000e+04   8.0305000e+04   7.1735000e+04   8.0284000e+04   8.2188000e+04   8.6410000e+04   8.7891000e+04   9.4346000e+04   8.9801000e+04   8.0380000e+04   7.6540000e+04   7.5043000e+04   8.9530000e+04   7.8810000e+04   7.0169000e+04   7.0518000e+04   0.0000000e+00   9.7050000e+04   9.3586000e+04   8.5975000e+04   7.6822000e+04   7.4196000e+04   7.0563000e+04   7.4788000e+04   9.7195000e+04   9.4696000e+04   1.0594400e+05   1.0189000e+05   9.2278000e+04   8.3915000e+04   8.5117000e+04   8.5618000e+04   8.4911000e+04   8.8653000e+04   8.6175000e+04   9.0772000e+04   8.9031000e+04   9.8224000e+04   8.1761000e+04   7.8126000e+04   7.8455000e+04   7.3226000e+04   8.8592000e+04   7.6506000e+04
   1.8792200e+05   1.7746500e+05   1.8130700e+05   1.9659200e+05   1.7431600e+05   1.7416200e+05   1.8816800e+05   1.8451200e+05   1.8084200e+05   1.9694200e+05   1.9868100e+05   1.7096400e+05   1.9304600e+05   1.8197300e+05   1.9011700e+05   1.8894600e+05   1.7353800e+05   1.7868200e+05   1.8474800e+05   1.6711000e+05   1.7051100e+05   1.6523900e+05   1.7877800e+05   1.8094600e+05   1.7927600e+05   1.7566500e+05   1.9084200e+05   1.8365900e+05   1.6058300e+05   1.6575400e+05   1.6573800e+05   1.6765000e+05   1.8793500e+05   1.8416800e+05   1.8298900e+05   1.8353900e+05   1.6902900e+05   1.7495200e+05   1.5547800e+05   1.5509700e+05   1.6608900e+05   1.7411600e+05   1.6533600e+05   1.7184800e+05   1.6540400e+05   1.6812700e+05   1.6544100e+05   1.6690100e+05   1.6108800e+05   1.6357600e+05   1.6266400e+05   1.5669300e+05   1.6509300e+05   1.6838200e+05   1.6111400e+05   1.7370400e+05   1.8756400e+05   1.7384600e+05   1.7362800e+05   1.5435900e+05   1.6120300e+05   1.6177900e+05   1.6731800e+05   0.0000000e+00   1.6949700e+05   1.7918000e+05   1.8525700e+05   1.7418800e+05   1.8382600e+05   1.6462900e+05   1.5725900e+05   1.5869300e+05   1.6323300e+05   1.8753400e+05   1.8536100e+05   1.7007000e+05   1.6424900e+05   1.6164200e+05   1.7818400e+05   1.6491300e+05   1.7974800e+05   1.7877500e+05   1.7107400e+05   1.6901800e+05   1.6695400e+05   1.7748700e+05   1.7175400e+05   1.6586000e+05   1.8187200e+05   1.8787200e+05
   1.1275400e+05   1.2303900e+05   1.1909600e+05   1.0607800e+05   1.0478700e+05   1.1136100e+05   1.0665300e+05   1.1010700e+05   1.1396300e+05   1.0626700e+05   1.1467500e+05   1.2145800e+05   1.1984700e+05   1.2093400e+05   1.2456300e+05   1.2160600e+05   1.2221300e+05   1.2251800e+05   9.4726000e+04   1.0447700e+05   1.1833300e+05   1.1256700e+05   1.0981000e+05   1.1013200e+05   1.0418000e+05   1.0195400e+05   1.0165100e+05   9.2747000e+04   1.0392200e+05   9.7538000e+04   9.0894000e+04   1.0283200e+05   1.1526600e+05   1.1746400e+05   1.0258800e+05   9.0589000e+04   9.5247000e+04   1.0538800e+05   1.1216200e+05   1.0717000e+05   1.0403900e+05   1.2654300e+05   1.2410000e+05   1.1098500e+05   1.0633800e+05   1.0820300e+05   1.1476500e+05   1.2803300e+05   1.2123600e+05   1.1872500e+05   1.2883900e+05   1.2099500e+05   1.1163300e+05   1.2127300e+05   1.2987600e+05   1.2616500e+05   1.3025500e+05   1.3610000e+05   1.4261300e+05   1.2299200e+05   1.3397200e+05   1.3252200e+05   1.3092100e+05   1.2765600e+05   0.0000000e+00   1.2602500e+05   1.2115400e+05   1.3122900e+05   1.2817600e+05   1.2667700e+05   1.1927000e+05   1.0826900e+05   1.2368400e+05   1.2042500e+05   1.2138500e+05   1.1273800e+05   1.0692000e+05   1.0211300e+05   1.0468200e+05   1.1181600e+05   1.1428500e+05   1.1673300e+05   1.2921700e+05   1.2327700e+05   1.1736300e+05   1.1678000e+05   1.0633000e+05   9.9988000e+04   1.0142400e+05   1.0250400e+05
   1.5472300e+05   1.8761900e+05   1.7371200e+05   1.8191400e+05   1.7140300e+05   1.6227300e+05   1.6313600e+05   1.5314900e+05   1.6237000e+05   1.8293500e+05   1.6373600e+05   1.6316400e+05   1.6043000e+05   1.7619300e+05   1.6450600e+05   1.7653900e+05   1.7035600e+05   1.5911400e+05   1.4746300e+05   1.5957300e+05   1.7530500e+05   1.8309100e+05   1.6905700e+05   1.6100600e+05   1.7418100e+05   1.9088800e+05   1.9623100e+05   1.8608900e+05   1.7223500e+05   1.8242500e+05   1.6434900e+05   1.7075600e+05   1.6992200e+05   1.7256100e+05   1.8976000e+05   1.8933700e+05   1.8897700e+05   1.8278000e+05   1.8116600e+05   1.7747300e+05   1.5193400e+05   1.6917400e+05   1.6535400e+05   1.7864700e+05   1.5991000e+05   1.5865400e+05   1.8285900e+05   1.8773000e+05   1.8469400e+05   1.7826400e+05   1.8606700e+05   1.7618900e+05   1.6056100e+05   1.5076800e+05   1.3239800e+05   1.5227200e+05   1.5707700e+05   1.6463200e+05   1.8066100e+05   1.7899800e+05   1.9562400e+05   2.0353100e+05   1.8801900e+05   1.6755200e+05   1.6210100e+05   0.0000000e+00   1.6734000e+05   1.5178900e+05   1.6292400e+05   1.6934600e+05   1.6702700e+05   1.8243200e+05   1.7903800e+05   1.9827400e+05   2.0174800e+05   1.8227500e+05   1.7069300e+05   1.7023900e+05   1.7326400e+05   1.6251300e+05   1.5606300e+05   1.7079100e+05   1.7383800e+05   1.7361500e+05   1.8062000e+05   1.7601000e+05   1.7154300e+05   1.7019000e+05   1.7333500e+05   1.6103400e+05
   3.2985900e+05   3.5337500e+05   3.3549700e+05   3.5946800e+05   3.5364700e+05   3.7075200e+05   3.8934400e+05   3.7277600e+05   3.5712600e+05   3.5963900e+05   3.5088700e+05   3.3559200e+05   3.3523500e+05   3.2899700e+05   3.6577200e+05   3.4309000e+05   3.2646000e+05   3.2163300e+05   3.2653900e+05   3.1537700e+05   3.3494700e+05   2.9935500e+05   2.9663200e+05   3.0565300e+05   3.4559800e+05   3.5470300e+05   3.4107800e+05   3.2503600e+05   3.5762300e+05   3.2106400e+05   3.1748200e+05   2.8015900e+05   2.9232000e+05   3.3554900e+05   3.3319000e+05   3.4579600e+05   3.3862200e+05   3.1337100e+05   2.9881900e+05   3.0046500e+05   3.1711400e+05   3.0944400e+05   3.5726800e+05   3.4463100e+05   3.2922900e+05   3.1346100e+05   3.3515600e+05   3.1558200e+05   3.2734100e+05   3.2928400e+05   3.4980800e+05   3.4789300e+05   3.4344400e+05   3.5584300e+05   3.5390300e+05   3.3565300e+05   3.6973100e+05   3.5665300e+05   3.7063200e+05   3.6621800e+05   3.8015600e+05   3.7058700e+05   3.7326100e+05   3.5374900e+05   3.6118700e+05   3.4881200e+05   0.0000000e+00   3.2934200e+05   3.1965300e+05   3.3198200e+05   3.2722700e+05   3.3879700e+05   3.6287700e+05   3.5305600e+05   3.5684300e+05   3.5927000e+05   3.5495300e+05   3.4254800e+05   3.5645800e+05   3.5955200e+05   3.4276600e+05   3.5282400e+05   3.5395000e+05   3.5491500e+05   3.6487900e+05   3.5479500e+05   3.6585000e+05   3.5338200e+05   3.2676700e+05   3.5272400e+05
   4.5704600e+05   4.2059100e+05   4.2718500e+05   4.1325500e+05   4.3002800e+05   4.2535900e+05   4.0201500e+05   4.3894000e+05   4.0523100e+05   4.2444900e+05   4.2307000e+05   4.2907000e+05   4.2719100e+05   4.2531700e+05   4.4283600e+05   4.4513900e+05   4.3340000e+05   4.1068900e+05   4.3974400e+05   4.3671000e+05   4.6234500e+05   4.3634700e+05   4.2903400e+05   4.7351600e+05   4.5957600e+05   4.5960000e+05   4.3983100e+05   4.2582800e+05   4.4417800e+05   4.6825000e+05   4.6368500e+05   4.2412800e+05   4.1518000e+05   4.0096600e+05   3.8015500e+05   3.9875400e+05   4.0658400e+05   4.4146800e+05   4.1864400e+05   4.5358800e+05   4.2048000e+05   3.9969800e+05   3.8719100e+05   3.6422000e+05   4.1580800e+05   4.2425800e+05   4.4636900e+05   4.5011900e+05   4.2333300e+05   4.3802600e+05   4.0344900e+05   4.3834100e+05   4.4946500e+05   4.2530700e+05   4.2765600e+05   4.2743100e+05   4.1894700e+05   4.1481700e+05   4.2621400e+05   4.2344900e+05   4.3084700e+05   4.3094400e+05   4.2448100e+05   4.0892000e+05   4.3583800e+05   4.3902000e+05   4.5600000e+05   0.0000000e+00   3.7253800e+05   3.8228500e+05   3.9386800e+05   4.4073000e+05   4.2907200e+05   4.3442700e+05   4.5688800e+05   4.4698400e+05   4.2025900e+05   4.1804100e+05   4.4545400e+05   4.3766000e+05   4.2483100e+05   4.5672800e+05   4.4204600e+05   4.5769900e+05   4.3748100e+05   4.0858400e+05   4.1665200e+05   4.2546400e+05   4.4703500e+05   4.8049200e+05
   1.3917400e+05   1.6342800e+05   1.4226800e+05   1.3740200e+05   1.4084100e+05   1.3052600e+05   1.3302200e+05   1.2181300e+05   1.2892100e+05   1.2167600e+05   1.2276900e+05   1.3249300e+05   1.3379300e+05   1.3419600e+05   1.4250700e+05   1.2292300e+05   1.3478900e+05   1.2557600e+05   1.3136500e+05   1.4565100e+05   1.3601100e+05   1.3131900e+05   1.2836600e+05   1.3117800e+05   1.0665600e+05   1.2468300e+05   1.4517900e+05   1.2401000e+05   1.2205100e+05   1.2697100e+05   1.2381200e+05   1.3045100e+05   1.2639700e+05   1.1170800e+05   1.2707200e+05   1.4494400e+05   1.3999700e+05   1.2957000e+05   1.1988600e+05   1.1904900e+05   1.3261800e+05   1.2899600e+05   1.3129400e+05   1.3316300e+05   1.0737200e+05   1.1804000e+05   1.1823900e+05   1.2417700e+05   1.2338000e+05   1.2416900e+05   1.1580500e+05   1.2236500e+05   1.2569700e+05   1.2947400e+05   1.2596200e+05   1.3678100e+05   1.3735900e+05   1.2642200e+05   1.4527500e+05   1.4410800e+05   1.3644900e+05   1.5583000e+05   1.3217800e+05   1.4505400e+05   1.3040300e+05   1.3554400e+05   1.3148900e+05   1.3197400e+05   0.0000000e+00   1.3685400e+05   1.3144300e+05   1.3078800e+05   1.2680500e+05   1.2435500e+05   1.2676000e+05   1.2612300e+05   1.3752100e+05   1.2914700e+05   1.3044600e+05   1.2498100e+05   1.4091700e+05   1.2629000e+05   1.2891200e+05   1.4332700e+05   1.4704400e+05   1.3322600e+05   1.4738600e+05   1.5296300e+05   1.3998400e+05   1.4278600e+05
   8.7612000e+04   8.0287000e+04   7.4472000e+04   7.0411000e+04   8.2521000e+04   9.3325000e+04   7.1832000e+04   9.0784000e+04   8.6935000e+04   1.0576600e+05   9.3480000e+04   8.4584000e+04   9.7937000e+04   9.7293000e+04   8.9244000e+04   1.0164700e+05   1.0589700e+05   1.0137200e+05   1.0425300e+05   1.1385300e+05   1.0741000e+05   1.2280600e+05   1.2050100e+05   1.1404300e+05   1.1229400e+05   1.1683300e+05   1.2993200e+05   1.1085500e+05   1.0789100e+05   1.1646600e+05   1.1814400e+05   1.3100300e+05   1.1357500e+05   1.0960200e+05   9.6197000e+04   1.0311000e+05   9.9987000e+04   9.3701000e+04   9.8307000e+04   8.5772000e+04   8.5428000e+04   9.2749000e+04   8.3377000e+04   8.3990000e+04   8.6527000e+04   8.8511000e+04   8.4951000e+04   8.3189000e+04   7.6601000e+04   8.5659000e+04   8.9634000e+04   9.6504000e+04   8.8905000e+04   8.3042000e+04   1.0221400e+05   1.1472400e+05   9.2847000e+04   9.2443000e+04   9.3256000e+04   1.0058700e+05   1.0967000e+05   1.0858200e+05   1.1056500e+05   1.0192100e+05   1.1869400e+05   1.2803500e+05   1.2208000e+05   1.3079900e+05   1.2434800e+05   0.0000000e+00   1.4902600e+05   1.3090100e+05   1.1186000e+05   1.2185600e+05   1.1615100e+05   1.2260800e+05   1.2077400e+05   1.0613700e+05   1.0842700e+05   1.0824600e+05   1.0203500e+05   9.3852000e+04   1.0301500e+05   9.0449000e+04   1.0309000e+05   8.1057000e+04   7.4364000e+04   8.2772000e+04   8.4828000e+04   8.3618000e+04
   1.0660100e+05   1.0860900e+05   9.2034000e+04   9.6418000e+04   9.6007000e+04   1.2224700e+05   1.0930700e+05   1.0989200e+05   1.0582500e+05   1.1127400e+05   1.2226500e+05   1.1601000e+05   1.1066800e+05   1.1782700e+05   1.1397500e+05   1.1632000e+05   1.2923100e+05   1.2242200e+05   1.2342000e+05   1.1557100e+05   1.2557000e+05   1.2721200e+05   1.2577100e+05   1.2841400e+05   1.1938000e+05   1.2724000e+05   1.1148600e+05   1.1272100e+05   1.1040500e+05   1.2022600e+05   1.1400500e+05   1.0090100e+05   1.0105300e+05   9.5279000e+04   1.0371400e+05   1.0248700e+05   9.8888000e+04   9.7779000e+04   9.8323000e+04   9.2895000e+04   9.7115000e+04   1.0538900e+05   9.8238000e+04   8.5764000e+04   9.9338000e+04   1.0497300e+05   1.1594600e+05   1.1079100e+05   1.0427800e+05   1.0122000e+05   1.2126200e+05   1.2645600e+05   1.2038800e+05   1.2867500e+05   1.2012800e+05   1.3715300e+05   1.2483700e+05   1.2144900e+05   1.2126200e+05   1.2420100e+05   1.2595600e+05   1.1505000e+05   1.1612900e+05   1.2122900e+05   1.2720100e+05   1.3119800e+05   1.2587900e+05   1.2299000e+05   1.3642500e+05   1.1935100e+05   0.0000000e+00   1.0788000e+05   1.0559500e+05   1.1321700e+05   1.3005600e+05   1.1080900e+05   1.0231700e+05   1.0156700e+05   1.0524400e+05   9.7260000e+04   1.0821100e+05   1.0202000e+05   9.5033000e+04   9.4038000e+04   9.2340000e+04   1.1125200e+05   1.1014600e+05   8.9643000e+04   9.6242000e+04   1.0061800e+05
   1.2830200e+05   1.1815600e+05   1.1672500e+05   1.1023300e+05   1.1407700e+05   1.1739500e+05   1.1779900e+05   1.1428600e+05   1.0707900e+05   1.1988200e+05   1.1486200e+05   1.1964400e+05   1.3087900e+05   1.3588700e+05   1.2358500e+05   1.1145400e+05   1.2793900e+05   1.3423800e+05   1.1219500e+05   1.0870200e+05   1.1216800e+05   1.0484800e+05   1.0866700e+05   1.3827800e+05   1.1750200e+05   1.2401300e+05   1.2707700e+05   1.2360300e+05   1.1254200e+05   1.2546400e+05   1.1882400e+05   1.2478200e+05   1.3455700e+05   1.1473800e+05   1.3168200e+05   1.2630000e+05   1.2598400e+05   1.3362600e+05   1.2857600e+05   1.2740700e+05   1.2447200e+05   1.2339200e+05   1.3594300e+05   1.4699800e+05   1.2914800e+05   1.4088500e+05   1.3146200e+05   1.2095000e+05   1.3151700e+05   1.4180200e+05   1.3470800e+05   1.3434300e+05   1.4192800e+05   1.4146000e+05   1.2355500e+05   1.4530400e+05   1.3970800e+05   1.2480000e+05   1.3439500e+05   1.3008700e+05   1.3795000e+05   1.3750300e+05   1.2990200e+05   1.3106700e+05   1.2139000e+05   1.1046300e+05   1.1756700e+05   1.3798900e+05   1.3295800e+05   1.2093800e+05   1.1314800e+05   0.0000000e+00   1.1045600e+05   1.1760600e+05   1.3545800e+05   1.4170300e+05   1.2373300e+05   1.3288200e+05   1.3066700e+05   1.2788200e+05   1.3133100e+05   1.2150900e+05   1.2099600e+05   1.1745800e+05   1.2569900e+05   1.2025100e+05   1.2947800e+05   1.0343400e+05   1.0881800e+05   1.3080000e+05
   2.0534400e+05   2.2292600e+05   2.1842100e+05   2.0558500e+05   2.1791700e+05   2.1602100e+05   2.2953300e+05   2.2369100e+05   2.0829100e+05   2.0482600e+05   2.0191200e+05   1.9941100e+05   1.9982400e+05   2.3450600e+05   2.0989400e+05   2.1462400e+05   2.0260900e+05   2.1007500e+05   2.0660200e+05   1.7675200e+05   2.0574700e+05   2.0167400e+05   2.0673700e+05   2.0061400e+05   2.2878200e+05   1.8642500e+05   1.9648800e+05   1.9953100e+05   1.9253000e+05   2.0659400e+05   2.0550200e+05   1.9936800e+05   2.1708100e+05   2.1862000e+05   2.0712900e+05   2.2922300e+05   2.2687500e+05   2.0652800e+05   2.0404300e+05   2.0337500e+05   2.2189300e+05   2.0121000e+05   2.2207600e+05   2.1298300e+05   2.1722000e+05   2.0951500e+05   2.1757600e+05   2.1988100e+05   1.9135900e+05   1.9662000e+05   2.0002800e+05   2.0419100e+05   2.0250000e+05   2.1593800e+05   2.0195100e+05   1.9382800e+05   2.0949700e+05   2.0916000e+05   2.0956300e+05   2.0290900e+05   1.9147600e+05   2.2412600e+05   2.3896000e+05   2.0461200e+05   1.9770900e+05   1.8978400e+05   2.2398400e+05   2.3057100e+05   2.1289500e+05   2.0603800e+05   2.0769500e+05   2.1932100e+05   0.0000000e+00   2.0531100e+05   1.8889900e+05   2.3341500e+05   2.2159700e+05   1.8442000e+05   2.0132900e+05   2.0613300e+05   1.9982200e+05   2.1941100e+05   1.9429700e+05   2.0403400e+05   2.1180500e+05   2.1044600e+05   2.2561700e+05   2.1556200e+05   2.1252500e+05   2.1580200e+05
   2.1266700e+05   2.2635600e+05   2.2907200e+05   2.3361400e+05   2.3856300e+05   2.2177900e+05   2.2413300e+05   2.0503000e+05   2.1576000e+05   2.3793200e+05   2.3484300e+05   2.3763500e+05   2.5098400e+05   2.2893400e+05   2.6795600e+05   2.7869700e+05   2.4631800e+05   2.4153400e+05   2.4835100e+05   2.4175200e+05   2.6041900e+05   2.5263700e+05   2.6555200e+05   2.7126200e+05   2.5709300e+05   2.5195400e+05   2.5186300e+05   2.6641600e+05   2.8087400e+05   2.5991900e+05   2.3516200e+05   2.4281200e+05   2.4257800e+05   2.4730500e+05   2.4074800e+05   2.3334000e+05   2.1307100e+05   2.2477500e+05   2.2987500e+05   2.2354200e+05   2.1966000e+05   2.0920000e+05   2.0506300e+05   2.1392500e+05   1.9781400e+05   2.0564500e+05   2.1069200e+05   2.0775300e+05   1.8978800e+05   2.0193200e+05   2.1691600e+05   2.2187400e+05   1.9865800e+05   1.8951700e+05   2.0177000e+05   2.0230800e+05   1.9464000e+05   2.0422100e+05   2.1239500e+05   2.0483500e+05   1.7668600e+05   1.9120300e+05   1.9794100e+05   1.6855800e+05   1.9075800e+05   2.0237200e+05   1.8614900e+05   1.8755500e+05   1.8074400e+05   1.8534900e+05   1.9255400e+05   1.9135300e+05   1.5544400e+05   0.0000000e+00   1.8867600e+05   1.9084000e+05   2.0256000e+05   2.0318100e+05   1.9986100e+05   1.8619300e+05   1.9074200e+05   1.8921600e+05   1.9850100e+05   2.1832500e+05   2.1800100e+05   2.2406400e+05   2.1457400e+05   2.1080100e+05   2.2674600e+05   2.1965400e+05
   5.1832000e+04   5.8580000e+04   5.6279000e+04   5.2477000e+04   6.4334000e+04   5.8445000e+04   4.6082000e+04   5.3350000e+04   5.8261000e+04   5.8512000e+04   4.7829000e+04   5.1932000e+04   5.6682000e+04   6.5512000e+04   6.5364000e+04   5.6080000e+04   5.0820000e+04   6.9537000e+04   7.4195000e+04   6.7343000e+04   6.0238000e+04   6.2701000e+04   5.7613000e+04   6.7293000e+04   6.5153000e+04   6.9219000e+04   6.3290000e+04   6.8091000e+04   6.8562000e+04   6.7707000e+04   6.3244000e+04   7.7237000e+04   6.0681000e+04   5.8091000e+04   6.0878000e+04   5.2440000e+04   5.5932000e+04   6.0822000e+04   6.4178000e+04   5.8375000e+04   6.6625000e+04   6.5004000e+04   5.8909000e+04   5.8506000e+04   5.7181000e+04   6.2420000e+04   5.8924000e+04   5.5572000e+04   6.3743000e+04   6.9996000e+04   5.7900000e+04   5.7230000e+04   5.3432000e+04   5.6723000e+04   6.8516000e+04   6.1467000e+04   5.7910000e+04   6.0613000e+04   8.0753000e+04   6.9493000e+04   6.9589000e+04   6.8105000e+04   7.0894000e+04   6.6592000e+04   7.3483000e+04   5.5467000e+04   5.1414000e+04   8.0541000e+04   6.8862000e+04   7.0427000e+04   6.7366000e+04   7.2455000e+04   7.6006000e+04   6.3521000e+04   0.0000000e+00   6.4125000e+04   6.9679000e+04   6.9129000e+04   6.6745000e+04   5.8452000e+04   5.5631000e+04   6.3593000e+04   5.8080000e+04   6.2694000e+04   6.2791000e+04   5.4456000e+04   5.3936000e+04   5.6990000e+04   7.2732000e+04   5.8987000e+04
   5.8182000e+04   6.0439000e+04   4.7401000e+04   5.8730000e+04   6.1601000e+04   5.3042000e+04   4.6771000e+04   6.2445000e+04   5.4829000e+04   4.8750000e+04   4.8097000e+04   5.0119000e+04   5.2541000e+04   6.2900000e+04   5.8232000e+04   6.3098000e+04   6.9148000e+04   6.8101000e+04   6.1036000e+04   6.3699000e+04   6.6851000e+04   6.7227000e+04   6.2478000e+04   5.5168000e+04   6.0843000e+04   5.2763000e+04   5.6093000e+04   5.4195000e+04   5.0517000e+04   5.6045000e+04   5.5164000e+04   3.9324000e+04   4.6883000e+04   4.7234000e+04   4.9023000e+04   5.3252000e+04   5.4397000e+04   6.0222000e+04   5.1505000e+04   6.6480000e+04   5.4878000e+04   5.2318000e+04   6.2622000e+04   6.9162000e+04   5.4514000e+04   6.6547000e+04   4.8595000e+04   6.3140000e+04   5.9595000e+04   5.8070000e+04   5.2202000e+04   4.8657000e+04   5.9029000e+04   5.4450000e+04   5.5211000e+04   5.1553000e+04   5.8508000e+04   6.5162000e+04   6.0371000e+04   5.4691000e+04   5.4263000e+04   6.5918000e+04   6.5927000e+04   6.2245000e+04   5.9378000e+04   6.5570000e+04   5.7540000e+04   5.8710000e+04   6.2541000e+04   6.4360000e+04   5.3824000e+04   5.1685000e+04   5.1482000e+04   6.2341000e+04   5.4169000e+04   0.0000000e+00   5.7035000e+04   5.7047000e+04   5.4896000e+04   5.3638000e+04   5.5390000e+04   5.3925000e+04   4.8508000e+04   5.7783000e+04   5.8933000e+04   5.7604000e+04   5.0682000e+04   6.3883000e+04   6.3163000e+04   5.9272000e+04
   1.7180000e+05   1.4433500e+05   1.3772900e+05   1.3861600e+05   1.5324200e+05   1.6836700e+05   1.7929600e+05   1.8540000e+05   1.6869000e+05   1.7001600e+05   1.4277300e+05   1.3541100e+05   1.3556000e+05   1.4328900e+05   1.4565400e+05   1.4296500e+05   1.4710700e+05   1.5859100e+05   1.7200400e+05   1.6394200e+05   1.6404300e+05   1.4444400e+05   1.5426500e+05   1.4703500e+05   1.4748100e+05   1.4905300e+05   1.5837700e+05   1.7692700e+05   1.8536100e+05   1.6573200e+05   1.5691800e+05   1.5395000e+05   1.5508900e+05   1.6205500e+05   1.6904900e+05   1.7901300e+05   1.7246300e+05   1.6422700e+05   1.6736900e+05   1.7016500e+05   1.6363000e+05   1.6292300e+05   1.6233200e+05   1.6870400e+05   1.5863500e+05   1.4484900e+05   1.5078200e+05   1.5564000e+05   1.6473700e+05   1.6530600e+05   1.4968400e+05   1.6075400e+05   1.6952800e+05   1.5335900e+05   1.5771500e+05   1.6022700e+05   1.7340600e+05   1.7424200e+05   1.6449500e+05   1.6202500e+05   1.6525700e+05   1.8311200e+05   1.7644200e+05   1.4889900e+05   1.5379500e+05   1.6891600e+05   1.8026200e+05   1.7195700e+05   1.6647700e+05   1.6306500e+05   1.6097800e+05   1.5426000e+05   1.5314000e+05   1.5826300e+05   1.5510300e+05   1.6105600e+05   0.0000000e+00   1.6765000e+05   1.5980700e+05   1.4843300e+05   1.4111500e+05   1.4528200e+05   1.5143600e+05   1.5333900e+05   1.6708300e+05   1.7873800e+05   1.6298800e+05   1.6422900e+05   1.4287400e+05   1.5564300e+05
   1.8353300e+05   1.8179800e+05   1.8764500e+05   1.9298200e+05   1.8841100e+05   1.8824600e+05   1.8304500e+05   1.7395300e+05   1.8106200e+05   1.8129600e+05   1.9810700e+05   1.6574200e+05   1.7935900e+05   1.8760300e+05   1.8395300e+05   1.9262000e+05   1.8242500e+05   1.8394400e+05   1.5926000e+05   1.7740900e+05   1.6829500e+05   1.6186600e+05   1.8896100e+05   1.8657100e+05   1.8582000e+05   1.9097400e+05   1.7644300e+05   1.4977800e+05   1.4906100e+05   1.5084000e+05   1.8230000e+05   1.6940900e+05   1.5931600e+05   1.8236100e+05   1.7054400e+05   1.5251800e+05   1.5300900e+05   1.5832000e+05   1.6608600e+05   1.6988200e+05   1.7452800e+05   1.6229800e+05   1.6678600e+05   1.7633400e+05   1.8382400e+05   1.8284800e+05   1.7547800e+05   1.8247700e+05   1.8332100e+05   1.7166800e+05   1.8718400e+05   1.8919100e+05   1.7764000e+05   1.8197300e+05   1.7400700e+05   1.9540200e+05   2.1211300e+05   1.8454000e+05   1.7664200e+05   1.8279200e+05   1.8639300e+05   1.6771400e+05   1.5528800e+05   1.7922000e+05   1.8932400e+05   2.0516300e+05   2.0189900e+05   1.7924700e+05   1.6009600e+05   1.6911000e+05   1.7609800e+05   1.7070800e+05   1.8147200e+05   1.9249800e+05   2.0646700e+05   1.9342200e+05   1.8338400e+05   0.0000000e+00   1.8555800e+05   1.7837500e+05   1.8895000e+05   1.8657900e+05   1.8223600e+05   1.8793900e+05   1.8199500e+05   2.0825900e+05   2.0458200e+05   1.9475900e+05   2.0182200e+05   1.7942800e+05
   3.5631000e+04   3.9037000e+04   3.4073000e+04   3.9049000e+04   2.8610000e+04   3.5184000e+04   3.7562000e+04   2.9968000e+04   3.3798000e+04   2.9019000e+04   3.5942000e+04   3.4969000e+04   3.1967000e+04   3.0401000e+04   2.9227000e+04   2.9524000e+04   3.6444000e+04   3.2408000e+04   2.9895000e+04   3.5654000e+04   3.5945000e+04   3.6929000e+04   3.8224000e+04   2.7155000e+04   2.7915000e+04   3.4117000e+04   3.6274000e+04   3.5616000e+04   3.0440000e+04   2.5841000e+04   3.1486000e+04   3.2987000e+04   3.8158000e+04   2.6228000e+04   2.6510000e+04   3.2738000e+04   2.6734000e+04   3.0971000e+04   3.0956000e+04   3.6763000e+04   3.2864000e+04   3.2401000e+04   3.0482000e+04   3.3354000e+04   3.1796000e+04   3.0411000e+04   3.1386000e+04   2.4158000e+04   3.0335000e+04   3.0278000e+04   3.6022000e+04   3.3312000e+04   2.9121000e+04   3.3057000e+04   3.6868000e+04   2.8343000e+04   3.2036000e+04   3.1416000e+04   3.7262000e+04   3.4797000e+04   3.9853000e+04   4.5915000e+04   3.7737000e+04   3.8808000e+04   4.3630000e+04   4.0484000e+04   3.4040000e+04   3.4780000e+04   3.4625000e+04   3.8118000e+04   3.1860000e+04   4.1145000e+04   3.3720000e+04   3.6646000e+04   3.7057000e+04   4.1826000e+04   3.8650000e+04   4.1353000e+04   0.0000000e+00   3.5712000e+04   3.3039000e+04   4.0897000e+04   4.2884000e+04   3.7925000e+04   3.5804000e+04   3.1869000e+04   2.6405000e+04   3.2470000e+04   3.9726000e+04   3.3465000e+04
   1.6665000e+04   1.8203000e+04   1.5411000e+04   2.2308000e+04   2.0734000e+04   2.2452000e+04   2.5004000e+04   1.9456000e+04   2.0269000e+04   2.0281000e+04   1.9316000e+04   1.9813000e+04   1.9925000e+04   2.5527000e+04   2.3009000e+04   2.0827000e+04   2.3717000e+04   2.0316000e+04   2.2672000e+04   2.4666000e+04   2.0772000e+04   2.1143000e+04   2.1111000e+04   2.2144000e+04   2.8015000e+04   1.9643000e+04   2.1077000e+04   2.7910000e+04   2.9517000e+04   3.0610000e+04   3.2502000e+04   2.7292000e+04   2.5589000e+04   3.0042000e+04   3.4529000e+04   3.0923000e+04   2.7302000e+04   2.9407000e+04   2.9254000e+04   3.6413000e+04   3.0952000e+04   2.8607000e+04   3.2121000e+04   3.4733000e+04   3.4167000e+04   2.7522000e+04   2.3862000e+04   2.6609000e+04   3.0097000e+04   1.6334000e+04   1.6988000e+04   1.7529000e+04   2.8135000e+04   2.2549000e+04   1.6935000e+04   2.0390000e+04   2.0411000e+04   2.5345000e+04   1.8846000e+04   1.8368000e+04   1.4861000e+04   1.9779000e+04   2.5457000e+04   2.4887000e+04   2.1888000e+04   2.1793000e+04   2.5303000e+04   2.5242000e+04   2.7730000e+04   2.1534000e+04   2.2361000e+04   2.4945000e+04   2.8498000e+04   2.0886000e+04   1.8463000e+04   2.3086000e+04   2.1370000e+04   2.3358000e+04   2.5551000e+04   0.0000000e+00   1.7752000e+04   2.6761000e+04   1.7431000e+04   1.9893000e+04   1.6769000e+04   1.9584000e+04   2.1417000e+04   1.7318000e+04   1.8922000e+04   1.8185000e+04
   3.2295100e+05   3.1004200e+05   3.0925500e+05   3.3163100e+05   3.3699200e+05   3.4540700e+05   3.4080200e+05   3.3072100e+05   3.1085700e+05   3.2251600e+05   3.3887500e+05   3.5007100e+05   3.3190700e+05   3.3950700e+05   3.5104400e+05   3.4422400e+05   3.4271900e+05   3.3181800e+05   3.5797700e+05   3.6716500e+05   3.3377600e+05   3.3306600e+05   3.2707600e+05   3.4170800e+05   3.2419400e+05   3.2549600e+05   3.3729900e+05   3.4608600e+05   3.4554300e+05   3.5519500e+05   3.1639500e+05   3.3101900e+05   3.2435600e+05   3.2144600e+05   3.0579800e+05   3.1668100e+05   3.2806300e+05   3.1937100e+05   3.2619300e+05   3.1280600e+05   3.1746700e+05   3.0452500e+05   3.2164600e+05   3.1063100e+05   3.0790000e+05   3.1147200e+05   3.1359700e+05   3.3616400e+05   3.4387700e+05   3.2640200e+05   3.2123400e+05   3.3178600e+05   3.3205600e+05   3.2837300e+05   3.2303300e+05   3.3206900e+05   3.2929900e+05   3.1130300e+05   3.0064300e+05   3.0566700e+05   3.1805300e+05   3.0732900e+05   3.3459900e+05   3.2774700e+05   3.3430600e+05   3.2752500e+05   3.2988400e+05   3.3938300e+05   3.5149100e+05   3.3147400e+05   3.2544400e+05   3.2017200e+05   3.4895400e+05   3.3308100e+05   3.1314700e+05   3.0526100e+05   2.9662000e+05   2.9729400e+05   2.9073700e+05   3.0347800e+05   0.0000000e+00   3.2310900e+05   3.1854900e+05   3.3738100e+05   3.2155600e+05   3.4293300e+05   3.2893200e+05   3.2847400e+05   3.3895500e+05   3.2288500e+05
   3.2488300e+05   3.2004800e+05   2.9956900e+05   3.0154800e+05   2.9394800e+05   2.9262000e+05   3.0732700e+05   3.0219100e+05   3.1616000e+05   3.0189500e+05   3.1796100e+05   3.1891200e+05   3.1085500e+05   2.9075400e+05   3.0192800e+05   3.0768700e+05   2.8065900e+05   2.9632600e+05   2.8661800e+05   3.0369200e+05   3.1697000e+05   3.2687100e+05   3.0548100e+05   3.1770800e+05   3.1744400e+05   3.0496500e+05   3.1150500e+05   3.0807200e+05   2.9609900e+05   3.0475600e+05   2.8139900e+05   2.8566100e+05   3.0954300e+05   3.1688800e+05   3.1795900e+05   3.2640800e+05   3.2347000e+05   3.0667600e+05   3.1638600e+05   3.1749300e+05   3.0789200e+05   2.9300900e+05   2.8559400e+05   2.9098300e+05   3.0071900e+05   3.1856300e+05   3.1398100e+05   3.3482300e+05   3.1371000e+05   2.9390700e+05   2.9548600e+05   2.8721600e+05   2.9083600e+05   3.1022400e+05   3.1213600e+05   3.1355000e+05   3.2037000e+05   3.2536800e+05   3.4378100e+05   3.3743600e+05   3.3830600e+05   3.2633400e+05   3.3850900e+05   3.4460700e+05   3.5573100e+05   3.3652100e+05   3.3668500e+05   3.3409400e+05   3.2620100e+05   3.3459600e+05   3.3865900e+05   3.4874800e+05   3.5073400e+05   3.3293300e+05   3.3289200e+05   3.4532400e+05   3.4868600e+05   3.4049600e+05   3.3980100e+05   3.3160600e+05   3.1370700e+05   0.0000000e+00   3.2578200e+05   3.0784700e+05   3.1672700e+05   3.2284500e+05   3.3587200e+05   3.3536600e+05   3.3948200e+05   3.2986400e+05
   1.9002500e+05   1.8525900e+05   1.8580400e+05   1.8717600e+05   1.9094100e+05   1.8388600e+05   1.8780700e+05   1.8315500e+05   1.8964300e+05   1.9810900e+05   2.0630100e+05   1.7633700e+05   1.7847200e+05   1.9522800e+05   2.0025600e+05   1.9260400e+05   2.0171700e+05   1.8578400e+05   1.8710200e+05   1.9357400e+05   2.0459500e+05   2.0115800e+05   1.9640000e+05   1.8142000e+05   1.8668600e+05   1.9241400e+05   1.9292000e+05   1.9124000e+05   1.8926500e+05   1.9438000e+05   1.8300300e+05   1.9143100e+05   1.8848900e+05   1.8250600e+05   1.8793400e+05   1.8180300e+05   2.0128200e+05   2.0171600e+05   1.8080200e+05   1.9070600e+05   1.9985400e+05   1.9270200e+05   1.8785800e+05   1.8683600e+05   1.8968800e+05   1.9455900e+05   2.0462900e+05   1.8982100e+05   1.8362600e+05   1.9366300e+05   1.8631000e+05   1.9587300e+05   1.9237500e+05   2.0265800e+05   2.0254300e+05   2.0133100e+05   2.0721000e+05   2.0880300e+05   1.8073300e+05   1.7233300e+05   1.8922600e+05   1.9043000e+05   2.0926300e+05   2.2855100e+05   2.2670900e+05   1.9919700e+05   2.2133200e+05   2.1856000e+05   1.9808800e+05   1.9207500e+05   1.9203200e+05   1.9614600e+05   1.8144700e+05   1.9390900e+05   2.1413100e+05   1.9735500e+05   1.7514400e+05   1.8132500e+05   1.8138600e+05   1.8916600e+05   1.9174100e+05   2.1018700e+05   0.0000000e+00   1.7670800e+05   1.7324600e+05   1.9447000e+05   1.9628700e+05   2.1576000e+05   2.0405400e+05   2.0047800e+05
   1.5181600e+05   1.5247800e+05   1.6940400e+05   1.4741800e+05   1.4821300e+05   1.4875300e+05   1.4814700e+05   1.4208400e+05   1.5833400e+05   1.5734700e+05   1.4963400e+05   1.5738000e+05   1.6434700e+05   1.5642200e+05   1.5890700e+05   1.4513700e+05   1.5715500e+05   1.5535900e+05   1.5575200e+05   1.4970700e+05   1.5823500e+05   1.5762000e+05   1.4722100e+05   1.5688400e+05   1.6819500e+05   1.6360900e+05   1.5102500e+05   1.3434800e+05   1.4588200e+05   1.5554400e+05   1.5287500e+05   1.4713900e+05   1.6550000e+05   1.4794400e+05   1.4296300e+05   1.4684800e+05   1.3179700e+05   1.3463100e+05   1.3265900e+05   1.4481600e+05   1.5649700e+05   1.4885600e+05   1.4141500e+05   1.4268800e+05   1.4523600e+05   1.3059300e+05   1.2350700e+05   1.5490100e+05   1.4652100e+05   1.4994600e+05   1.3968900e+05   1.4412800e+05   1.4398300e+05   1.4766300e+05   1.5866800e+05   1.5743100e+05   1.5228300e+05   1.5146500e+05   1.5563300e+05   1.4462500e+05   1.5362500e+05   1.5373000e+05   1.6122600e+05   1.5066800e+05   1.4613400e+05   1.4887600e+05   1.4076800e+05   1.4837400e+05   1.5058900e+05   1.3469400e+05   1.5941100e+05   1.5903800e+05   1.5897000e+05   1.5031900e+05   1.5171400e+05   1.4903800e+05   1.4775900e+05   1.4725000e+05   1.3140000e+05   1.3202100e+05   1.4453700e+05   1.2809400e+05   1.3852800e+05   0.0000000e+00   1.3844000e+05   1.3562100e+05   1.4818400e+05   1.4136800e+05   1.3697400e+05   1.4925400e+05
   4.0922400e+05   4.1509400e+05   4.4382200e+05   4.4744500e+05   4.4016200e+05   4.0668300e+05   4.0232800e+05   4.3413200e+05   4.4153300e+05   4.5552600e+05   4.5474400e+05   4.2484900e+05   4.2080800e+05   4.1565500e+05   4.3134200e+05   4.1530300e+05   4.0547100e+05   4.1591000e+05   4.1997800e+05   4.2709100e+05   4.1964200e+05   4.3399900e+05   4.3068700e+05   4.0027000e+05   4.2275300e+05   4.2464900e+05   4.0838200e+05   4.0550700e+05   4.0420000e+05   3.9207700e+05   4.0210300e+05   3.9794700e+05   3.9168400e+05   4.0221200e+05   4.1014400e+05   4.0093100e+05   4.0352600e+05   3.8954300e+05   4.0226300e+05   3.9821500e+05   3.9213600e+05   3.9838100e+05   3.9959900e+05   4.2340900e+05   4.0785400e+05   3.7269900e+05   3.8441000e+05   3.9089000e+05   4.0115400e+05   4.0838300e+05   3.9832700e+05   3.7452600e+05   3.9949600e+05   3.9867400e+05   3.9690400e+05   3.8429000e+05   3.8593300e+05   4.0355600e+05   3.8072400e+05   3.8643300e+05   3.8972600e+05   3.8842700e+05   3.8968900e+05   3.9382300e+05   3.9951600e+05   3.9325500e+05   3.8721900e+05   3.9911000e+05   3.7852100e+05   3.9232200e+05   3.9553600e+05   4.1217700e+05   4.0978700e+05   4.0036500e+05   3.9785700e+05   3.9515700e+05   3.9681400e+05   3.9355600e+05   3.9726900e+05   3.9231700e+05   3.9897800e+05   3.9234500e+05   4.0953900e+05   4.3365500e+05   0.0000000e+00   4.0052900e+05   3.9607200e+05   4.1721800e+05   4.3151800e+05   4.3465900e+05
   4.2826500e+05   4.2949100e+05   4.1553500e+05   4.0522000e+05   4.1847800e+05   4.2433100e+05   4.1550300e+05   4.1040200e+05   4.1998900e+05   4.4663900e+05   4.3782200e+05   4.3786600e+05   4.1778700e+05   4.2141900e+05   4.3854400e+05   4.1591400e+05   4.0363900e+05   4.0079400e+05   4.2126400e+05   4.3795800e+05   4.3484400e+05   4.0918300e+05   4.1829400e+05   4.0059200e+05   4.0021100e+05   3.8168400e+05   3.9440800e+05   3.8262500e+05   3.8779900e+05   3.8376500e+05   3.9892000e+05   3.8676500e+05   3.9857400e+05   4.0039200e+05   3.9300100e+05   3.8899400e+05   4.0641500e+05   3.8538700e+05   3.6792500e+05   3.8301000e+05   3.8440600e+05   4.0352700e+05   4.0746000e+05   4.1681100e+05   4.2908600e+05   4.2078400e+05   4.0402500e+05   4.0104700e+05   3.9661400e+05   3.9818000e+05   4.3341800e+05   4.3336600e+05   4.2270700e+05   4.3406500e+05   4.4526600e+05   4.2773800e+05   4.3259200e+05   4.3215300e+05   4.5046400e+05   4.3250800e+05   4.1825300e+05   4.1267000e+05   4.2887600e+05   4.3808200e+05   4.3551800e+05   4.3268000e+05   4.3435600e+05   4.4503100e+05   4.3930900e+05   4.3617600e+05   4.3011700e+05   4.1473100e+05   4.3442700e+05   4.1026100e+05   4.3105600e+05   4.3094100e+05   4.1287700e+05   4.1472200e+05   4.2918400e+05   4.3693700e+05   4.3040700e+05   4.1386700e+05   4.2725200e+05   4.2495600e+05   4.2257500e+05   0.0000000e+00   4.2484400e+05   4.2974600e+05   4.1568500e+05   4.1717800e+05
   8.4735000e+04   7.9452000e+04   8.4174000e+04   9.2457000e+04   8.7594000e+04   9.3993000e+04   1.0750300e+05   1.0146500e+05   9.4848000e+04   8.6778000e+04   8.3402000e+04   7.5023000e+04   8.7840000e+04   8.2684000e+04   8.3118000e+04   8.4240000e+04   8.1377000e+04   7.8014000e+04   7.9790000e+04   7.6483000e+04   7.5258000e+04   8.1645000e+04   7.9826000e+04   8.3174000e+04   8.3946000e+04   8.6687000e+04   8.4994000e+04   8.7121000e+04   8.5235000e+04   8.8838000e+04   9.2251000e+04   8.6006000e+04   8.3690000e+04   7.9987000e+04   9.0630000e+04   9.6267000e+04   9.0143000e+04   9.7969000e+04   9.9902000e+04   9.4160000e+04   8.5170000e+04   9.2036000e+04   1.1077200e+05   1.0020600e+05   9.6463000e+04   9.1381000e+04   8.5740000e+04   8.0405000e+04   9.5025000e+04   9.0385000e+04   8.5130000e+04   8.3413000e+04   8.3619000e+04   9.6423000e+04   1.0620100e+05   9.5650000e+04   9.7439000e+04   9.7900000e+04   9.3303000e+04   7.8328000e+04   8.2285000e+04   8.2917000e+04   8.0244000e+04   8.4059000e+04   8.8670000e+04   9.4380000e+04   1.0812700e+05   1.0096300e+05   8.8503000e+04   1.0062200e+05   8.4442000e+04   8.5416000e+04   9.4726000e+04   8.4078000e+04   7.5755000e+04   8.6551000e+04   9.8523000e+04   9.2897000e+04   9.1638000e+04   8.7026000e+04   9.2527000e+04   9.9040000e+04   9.1869000e+04   1.0479100e+05   1.0271400e+05   1.0658700e+05   0.0000000e+00   8.6647000e+04   7.7504000e+04   7.6692000e+04
   1.4004100e+05   1.2402400e+05   1.4993400e+05   1.4369500e+05   1.2777700e+05   1.2464800e+05   1.3068100e+05   1.2939500e+05   1.4068100e+05   1.2314200e+05   1.2403200e+05   1.2981700e+05   1.3620200e+05   1.4724800e+05   1.3863400e+05   1.4747400e+05   1.4325700e+05   1.2728300e+05   1.3943200e+05   1.3339700e+05   1.4162100e+05   1.3910100e+05   1.4724500e+05   1.5402300e+05   1.6329600e+05   1.2924400e+05   1.4596900e+05   1.4311200e+05   1.3530800e+05   1.1480000e+05   1.3938400e+05   1.2551200e+05   1.2841300e+05   1.2585400e+05   1.2372000e+05   1.2105300e+05   1.3912000e+05   1.5162400e+05   1.5747700e+05   1.4060600e+05   1.3834700e+05   1.2683000e+05   1.2192800e+05   1.2577600e+05   1.2811100e+05   1.2416400e+05   1.3931300e+05   1.2667800e+05   1.2750300e+05   1.1636900e+05   1.2758600e+05   1.3499500e+05   1.3517600e+05   1.1559900e+05   1.2698000e+05   1.1406500e+05   1.2884900e+05   1.2128100e+05   1.3377400e+05   1.2721600e+05   1.3663100e+05   1.2372200e+05   1.1501300e+05   9.8410000e+04   1.2195600e+05   1.3416900e+05   1.3757600e+05   1.3563200e+05   1.2946300e+05   1.0753000e+05   1.1425400e+05   1.0260400e+05   1.0867200e+05   1.1246400e+05   1.3380300e+05   1.2391000e+05   1.2017700e+05   1.1013000e+05   1.3380100e+05   1.2089400e+05   1.3902000e+05   1.3552400e+05   1.2266400e+05   1.2007800e+05   1.2900200e+05   1.2838200e+05   1.2330800e+05   0.0000000e+00   1.2911000e+05   1.2480500e+05
   2.5036200e+05   2.4862200e+05   2.5254900e+05   2.5982300e+05   2.5602200e+05   2.5762400e+05   2.4456300e+05   2.3122500e+05   2.4096700e+05   2.3723300e+05   2.5631400e+05   2.5117700e+05   2.6102000e+05   2.6047800e+05   2.5008200e+05   2.3708100e+05   2.5159000e+05   2.5640800e+05   2.5155400e+05   2.4457300e+05   2.6135200e+05   2.5324900e+05   2.5318300e+05   2.5173800e+05   2.5904200e+05   2.6203800e+05   2.6142900e+05   2.5359100e+05   2.4676100e+05   2.5494000e+05   2.4410400e+05   2.5777900e+05   2.5204600e+05   2.5175400e+05   2.5289000e+05   2.6676500e+05   2.5915000e+05   2.6832200e+05   2.6893700e+05   2.6754400e+05   2.4984100e+05   2.5559000e+05   2.7058000e+05   2.7236200e+05   2.8155900e+05   2.7429400e+05   2.8058000e+05   2.7173500e+05   2.6042000e+05   2.6789700e+05   2.8218100e+05   2.7263400e+05   2.4756900e+05   2.5240600e+05   2.6037700e+05   2.6713800e+05   2.6190100e+05   2.6106200e+05   2.5994600e+05   2.5536800e+05   2.4390500e+05   2.6466000e+05   2.7676900e+05   2.6261100e+05   2.6901100e+05   2.6051800e+05   2.5635500e+05   2.3643100e+05   2.7717100e+05   2.7922900e+05   2.7033800e+05   2.4473200e+05   2.3214600e+05   2.5397600e+05   2.5193800e+05   2.5812500e+05   2.5288100e+05   2.4530800e+05   2.3077600e+05   2.4537600e+05   2.5184500e+05   2.4650800e+05   2.5320900e+05   2.5420600e+05   2.4856100e+05   2.4328600e+05   2.5799200e+05   2.4466000e+05   0.0000000e+00   2.5377800e+05
   2.4727600e+05   2.4579200e+05   2.4356100e+05   2.2742100e+05   2.4288500e+05   2.4968000e+05   2.3178100e+05   2.3372900e+05   2.2307300e+05   2.3563200e+05   2.5290300e+05   2.3082400e+05   2.5934100e+05   2.5692100e+05   2.4295900e+05   2.3753400e+05   2.5474300e+05   2.3227400e+05   2.3496000e+05   2.2874700e+05   2.2592900e+05   2.3982200e+05   2.3308400e+05   2.2713300e+05   2.3426100e+05   2.1500100e+05   2.2414600e+05   2.2602700e+05   2.3537800e+05   2.3681500e+05   2.2517100e+05   2.1716300e+05   2.3455600e+05   2.4137400e+05   2.5520400e+05   2.3041100e+05   2.6568800e+05   2.4218400e+05   2.2376300e+05   2.2585500e+05   2.5036500e+05   2.3618500e+05   2.4094000e+05   2.3628700e+05   2.2377100e+05   2.2509100e+05   2.3279600e+05   2.1998000e+05   2.5414800e+05   2.3534100e+05   2.1984000e+05   2.4867000e+05   2.4655800e+05   2.0021800e+05   2.0327000e+05   2.0988300e+05   2.4512000e+05   2.3366500e+05   2.3494100e+05   2.3873800e+05   2.3383000e+05   2.3405700e+05   2.3430700e+05   2.5062800e+05   2.4536100e+05   2.2550500e+05   2.2854600e+05   2.2715300e+05   2.3071000e+05   2.3772200e+05   2.4780600e+05   2.4671400e+05   2.4508000e+05   2.3551500e+05   2.4720600e+05   2.3186800e+05   2.4276600e+05   2.3889800e+05   2.3902800e+05   2.6198200e+05   2.3795400e+05   2.3301600e+05   2.4479400e+05   2.4735800e+05   2.5341900e+05   2.3465200e+05   2.4748400e+05   2.4795400e+05   2.3901200e+05   0.0000000e+00
