# Supplementary material for: Autistic traits and individual brain differences: functional network efficiency reflects attentional and social impairments, structural nodal efficiencies index systemising and theory-of-mind skills
Source: Mol Autism. 2021 Jan 21;12:3. doi: 10.1186/s13229-020-00377-8 (PMC7818759; doi:10.1186/s13229-020-00377-8)
Supplement: Supplementary file 9 — Additional file 9. Brain-behaviour correlations. README file detailing data curation; AAL-90 region masks in NIfTI format; spreadseehts of Spearman correlations; code and data for the correlational analysis. [file 13229_2020_377_MOESM9_ESM.zip › Paul_Arora_et_al_data/Physiological/BBC/analysis/Diffusion_Analaysis/adj_matrixes/NOS_weighted/asymmetric/connection_matrix_asym_aHU0008.txt]

   0.0000000e+00   4.4296900e+05   4.3375000e+05   4.3343600e+05   4.4605600e+05   4.3654100e+05   4.3389700e+05   4.2769600e+05   4.4865800e+05   4.3509100e+05   4.3127400e+05   4.3065500e+05   4.5577800e+05   4.6957400e+05   4.3733600e+05   4.7252300e+05   4.9057200e+05   4.8524800e+05   4.6539700e+05   4.5178200e+05   4.6316800e+05   4.2429500e+05   4.2510200e+05   4.4379300e+05   4.6777900e+05   4.5503000e+05   4.7309300e+05   5.0373900e+05   4.9277100e+05   4.7194200e+05   4.5505700e+05   4.6441600e+05   4.8859000e+05   4.8207100e+05   5.1292800e+05   4.7714300e+05   4.4586500e+05   4.4430000e+05   4.4944400e+05   4.6225500e+05   4.8435100e+05   4.9609200e+05   4.3436600e+05   4.6756400e+05   4.6367900e+05   4.7898000e+05   4.7678500e+05   4.5437600e+05   4.8271200e+05   4.5946700e+05   4.3932900e+05   4.4571800e+05   4.4329400e+05   4.5166800e+05   4.5202300e+05   4.4037900e+05   4.4340200e+05   4.5973900e+05   4.3956400e+05   4.5157100e+05   4.7349100e+05   4.0698500e+05   4.4147600e+05   4.5904400e+05   4.3947400e+05   4.4643000e+05   4.3275200e+05   4.6018500e+05   4.5191100e+05   4.3759500e+05   4.2737100e+05   4.2915300e+05   4.1388500e+05   4.2635500e+05   4.4966900e+05   4.5163400e+05   4.3990000e+05   4.4307000e+05   4.4450400e+05   4.4500700e+05   4.3671800e+05   4.3320100e+05   4.3396400e+05   4.0696800e+05   4.3672900e+05   4.1537700e+05   4.2843900e+05   4.1465400e+05   4.2465000e+05   4.5757200e+05
   4.6093300e+05   0.0000000e+00   4.0451500e+05   4.2585000e+05   4.3959200e+05   4.3028700e+05   4.3923600e+05   4.0655800e+05   4.2625300e+05   4.1833800e+05   4.4013500e+05   4.5476900e+05   4.7135700e+05   4.7609700e+05   4.6854300e+05   4.5382300e+05   4.6328000e+05   4.4299700e+05   4.5373300e+05   4.6341800e+05   4.5000300e+05   4.3783000e+05   4.0310000e+05   4.1636700e+05   4.3471400e+05   3.9898900e+05   4.1121300e+05   4.1558100e+05   4.6215600e+05   4.6331200e+05   4.7000900e+05   4.4648300e+05   4.4418500e+05   4.1966200e+05   4.2484800e+05   4.2700300e+05   4.1908500e+05   4.0493400e+05   4.0659000e+05   4.2846300e+05   4.0224300e+05   3.9613200e+05   4.2702700e+05   4.3095500e+05   4.2422000e+05   4.4380200e+05   4.2846500e+05   4.5566900e+05   4.2145400e+05   4.1568000e+05   4.0395000e+05   4.0266200e+05   4.1500100e+05   4.0727300e+05   4.1105300e+05   4.1086500e+05   4.3086400e+05   4.3428100e+05   4.4087500e+05   4.3263600e+05   4.4824500e+05   4.5246200e+05   4.2511200e+05   4.4341200e+05   4.5989100e+05   4.5150400e+05   4.4242200e+05   4.4674100e+05   4.2597600e+05   4.1829600e+05   4.1874600e+05   4.2733800e+05   4.3304000e+05   4.2556600e+05   4.4771400e+05   4.2537800e+05   4.1014200e+05   4.1553400e+05   4.2423200e+05   4.3614600e+05   4.1142700e+05   3.9835600e+05   4.2214900e+05   4.1645600e+05   4.4847000e+05   4.0545900e+05   4.4885200e+05   4.4269600e+05   4.3544800e+05   4.4234200e+05
   4.7476100e+05   4.5285000e+05   0.0000000e+00   4.6694700e+05   4.7831400e+05   4.4135200e+05   4.8436500e+05   4.8403100e+05   4.8711600e+05   4.5857100e+05   4.7373300e+05   4.7759200e+05   4.8170000e+05   4.6760700e+05   4.5777200e+05   4.7327100e+05   5.0790200e+05   4.8444300e+05   4.7162500e+05   4.4796900e+05   4.3271200e+05   4.6249100e+05   4.7220200e+05   4.6655000e+05   4.8557800e+05   4.5832200e+05   4.6415600e+05   4.7658000e+05   4.5587800e+05   4.5873200e+05   4.4903500e+05   4.4865700e+05   4.6265000e+05   4.4132700e+05   4.5773300e+05   4.3420100e+05   4.5208000e+05   4.5847100e+05   4.3230700e+05   4.4849300e+05   4.2196000e+05   4.0851100e+05   4.4464800e+05   4.6409100e+05   4.2137700e+05   4.2849300e+05   4.3458400e+05   4.4643700e+05   4.3995000e+05   4.3528300e+05   4.1582100e+05   4.4110600e+05   4.4935300e+05   4.3310900e+05   4.2029300e+05   4.1871100e+05   4.4329400e+05   4.4933700e+05   4.3085900e+05   4.3924100e+05   4.4860300e+05   4.4955800e+05   4.5644300e+05   4.3496900e+05   4.3474300e+05   4.4951900e+05   4.5914500e+05   4.7211000e+05   4.6773100e+05   4.6545700e+05   4.2837400e+05   4.8239000e+05   4.7597000e+05   4.6149100e+05   4.6748000e+05   4.9793500e+05   5.0480800e+05   5.0268000e+05   5.1351400e+05   5.0710500e+05   5.1697500e+05   4.9658700e+05   4.8484600e+05   5.1858100e+05   5.3019200e+05   5.0537300e+05   4.8774300e+05   4.8201800e+05   5.0700200e+05   4.8127900e+05
   4.4155800e+05   4.7454000e+05   4.2565000e+05   0.0000000e+00   4.6618300e+05   4.8368600e+05   4.8454000e+05   4.4337500e+05   4.5109100e+05   4.6736400e+05   4.6000000e+05   4.7075300e+05   4.8215900e+05   4.6026700e+05   4.5408800e+05   4.4253500e+05   4.5116500e+05   4.7624700e+05   4.6127900e+05   4.6058300e+05   4.6545300e+05   4.6087500e+05   4.6253500e+05   4.7942800e+05   4.4393600e+05   4.5689100e+05   4.3935000e+05   4.4486700e+05   4.6229100e+05   4.6233300e+05   4.5323500e+05   4.6517900e+05   4.6349000e+05   4.1989700e+05   4.3452300e+05   4.3106900e+05   4.5421500e+05   4.3623900e+05   4.4421200e+05   4.6641500e+05   4.5811800e+05   4.1654400e+05   4.3006900e+05   4.4525900e+05   4.5838300e+05   4.5391800e+05   4.5417700e+05   4.7478900e+05   4.4844600e+05   4.3604100e+05   4.6420900e+05   4.8317600e+05   4.4863200e+05   4.5615300e+05   4.3925900e+05   4.5015500e+05   4.5791000e+05   4.6840500e+05   4.6959600e+05   4.2579400e+05   4.5004100e+05   4.3225000e+05   4.7348400e+05   4.5487700e+05   4.3278800e+05   4.5585600e+05   4.5420100e+05   4.3939400e+05   4.5157000e+05   4.6192000e+05   4.6334600e+05   4.5344400e+05   4.4004900e+05   4.6420200e+05   4.7417500e+05   4.7563000e+05   4.6850300e+05   4.4458000e+05   4.3980700e+05   4.4126100e+05   4.7002400e+05   4.7113000e+05   4.5482600e+05   4.4309000e+05   4.3477200e+05   4.5657300e+05   4.2045600e+05   4.5670200e+05   4.5996100e+05   4.5959600e+05
   1.2338600e+05   1.1568600e+05   9.7117000e+04   8.2624000e+04   0.0000000e+00   1.2637000e+05   1.2968800e+05   1.1246600e+05   9.5532000e+04   1.0893600e+05   1.1229500e+05   1.2029800e+05   1.0661100e+05   9.7765000e+04   1.0509700e+05   1.2722000e+05   1.2281700e+05   1.1433800e+05   1.1444200e+05   9.9351000e+04   9.4758000e+04   1.1337300e+05   1.1286300e+05   1.0294600e+05   1.2630300e+05   1.2987800e+05   1.1398100e+05   9.2583000e+04   8.8660000e+04   1.0832900e+05   1.1981100e+05   9.9428000e+04   1.1509500e+05   1.0053800e+05   1.2123800e+05   8.3320000e+04   7.4091000e+04   1.1495700e+05   9.3748000e+04   1.0770200e+05   1.0702000e+05   9.7688000e+04   9.6738000e+04   1.1243800e+05   1.0480000e+05   8.8593000e+04   1.0469400e+05   1.0185500e+05   8.5404000e+04   1.1061300e+05   1.1613600e+05   9.8366000e+04   9.7471000e+04   1.0774200e+05   1.0163300e+05   9.1525000e+04   1.2239300e+05   1.1190600e+05   1.0766700e+05   1.2505700e+05   1.1379500e+05   9.9684000e+04   1.0767600e+05   1.0767800e+05   1.1660800e+05   9.7890000e+04   9.6598000e+04   1.0773000e+05   1.1099700e+05   9.7584000e+04   1.0216800e+05   9.8141000e+04   1.2220200e+05   1.2049600e+05   1.2190600e+05   1.0870000e+05   1.1115600e+05   1.0480300e+05   1.2100900e+05   1.0704900e+05   1.0196300e+05   1.2323200e+05   1.2054900e+05   1.1729100e+05   1.2198700e+05   1.1946800e+05   1.0804300e+05   1.1291200e+05   1.0875400e+05   1.1372300e+05
   8.9786000e+04   8.0553000e+04   9.0880000e+04   8.6698000e+04   1.0086200e+05   0.0000000e+00   9.3721000e+04   8.5667000e+04   1.0049100e+05   9.4887000e+04   1.0630300e+05   9.5517000e+04   8.8477000e+04   9.9555000e+04   1.1703000e+05   9.2800000e+04   1.0348600e+05   8.6127000e+04   1.0040000e+05   1.1080700e+05   1.0334500e+05   1.0170900e+05   1.0153400e+05   1.0773600e+05   1.0326200e+05   8.8807000e+04   9.1800000e+04   1.0999400e+05   9.2382000e+04   1.0178100e+05   9.8496000e+04   1.0183600e+05   7.9176000e+04   1.0289300e+05   8.9470000e+04   1.0474400e+05   9.6291000e+04   9.3174000e+04   8.4518000e+04   8.8419000e+04   9.3366000e+04   1.0068400e+05   9.4800000e+04   1.0134400e+05   9.3727000e+04   9.7918000e+04   8.1492000e+04   9.0681000e+04   8.9743000e+04   8.9887000e+04   8.6886000e+04   9.4834000e+04   8.9885000e+04   1.0052200e+05   8.8759000e+04   8.3605000e+04   7.5509000e+04   9.3497000e+04   9.9912000e+04   9.3575000e+04   8.6863000e+04   9.2956000e+04   1.0532600e+05   9.3653000e+04   9.1521000e+04   8.5907000e+04   9.0058000e+04   1.1588700e+05   1.0701700e+05   9.4301000e+04   9.3882000e+04   8.6274000e+04   1.0231100e+05   1.0304700e+05   1.0343300e+05   1.0334400e+05   9.2681000e+04   7.8872000e+04   7.8435000e+04   9.8473000e+04   1.1698900e+05   1.0655300e+05   1.1205100e+05   9.9027000e+04   1.0910200e+05   9.0045000e+04   9.0771000e+04   1.0330000e+05   8.7539000e+04   7.9678000e+04
   5.1335400e+05   4.8793100e+05   5.1176800e+05   5.5680200e+05   5.3237000e+05   5.1684500e+05   0.0000000e+00   5.2044200e+05   5.3377100e+05   5.4232700e+05   5.5360800e+05   5.2077000e+05   4.7151600e+05   5.0585700e+05   5.5578400e+05   5.2968600e+05   5.2807400e+05   5.2795100e+05   5.2839300e+05   5.1631200e+05   5.3388200e+05   5.2892600e+05   5.4940500e+05   5.2813300e+05   4.9749300e+05   4.9271000e+05   5.0425000e+05   5.6334500e+05   5.2731800e+05   5.8953100e+05   5.6115900e+05   4.9703500e+05   5.0744900e+05   5.3942700e+05   5.6362200e+05   5.9921900e+05   6.0134200e+05   5.9085300e+05   5.8053600e+05   5.5085600e+05   5.2732100e+05   4.7504100e+05   5.1585200e+05   5.1937400e+05   5.6733400e+05   5.8100800e+05   5.5234000e+05   5.8928900e+05   5.6653800e+05   5.4738600e+05   5.1480700e+05   4.4283400e+05   5.2137100e+05   5.3433000e+05   5.2710500e+05   5.3323500e+05   5.4377900e+05   5.2488500e+05   5.0336400e+05   5.4288100e+05   5.4183400e+05   5.4471000e+05   5.7304200e+05   5.4473500e+05   5.1865200e+05   5.0828400e+05   5.0469700e+05   5.2876400e+05   5.3173400e+05   5.2643100e+05   5.3346800e+05   5.3469600e+05   5.1875200e+05   5.4207000e+05   5.3687000e+05   5.1132900e+05   5.1677100e+05   5.4481900e+05   5.2654300e+05   5.4364900e+05   5.1554100e+05   5.1374500e+05   5.0812300e+05   5.0750700e+05   5.2710000e+05   5.3043000e+05   4.8365100e+05   4.9880100e+05   4.7810600e+05   5.3057400e+05
   5.9686800e+05   5.7010000e+05   5.6425900e+05   5.6789000e+05   5.7491700e+05   5.7623800e+05   5.6545000e+05   0.0000000e+00   5.7578900e+05   6.0032000e+05   5.9151300e+05   5.8487000e+05   5.7243300e+05   5.5477100e+05   5.6308200e+05   5.8314900e+05   5.7300600e+05   5.8404600e+05   5.8283900e+05   6.0235900e+05   6.0170800e+05   6.1883700e+05   5.7406400e+05   5.5353500e+05   5.7527200e+05   5.5588800e+05   5.6903300e+05   5.5109500e+05   5.5968100e+05   5.7031200e+05   5.8980700e+05   6.0788000e+05   5.8530700e+05   5.6457800e+05   6.0040100e+05   5.8440600e+05   6.0129500e+05   6.0023100e+05   5.8027800e+05   5.7087300e+05   5.5832900e+05   5.3553000e+05   5.7268200e+05   5.8500900e+05   5.6024700e+05   5.7227300e+05   5.8428600e+05   5.9118000e+05   5.4927000e+05   5.6694300e+05   6.0409100e+05   5.7987400e+05   5.8474300e+05   5.5998900e+05   5.7218200e+05   5.9215000e+05   5.9169100e+05   6.2699900e+05   5.8801800e+05   6.0446900e+05   6.2215400e+05   5.8999100e+05   6.0332500e+05   6.0393700e+05   5.7438300e+05   5.9451400e+05   5.9967900e+05   6.1061300e+05   6.1118200e+05   5.9050800e+05   5.9830800e+05   5.4119800e+05   5.4658300e+05   5.6819200e+05   5.7310500e+05   5.6869100e+05   5.6523800e+05   5.9990900e+05   5.6720800e+05   5.9705900e+05   5.5707300e+05   5.7365000e+05   5.4594600e+05   5.6799000e+05   5.6380700e+05   5.8682200e+05   5.6873600e+05   5.6231900e+05   5.8041000e+05   6.0955500e+05
   6.9896000e+04   6.9934000e+04   7.8192000e+04   8.1957000e+04   9.3415000e+04   8.2194000e+04   8.5810000e+04   7.9887000e+04   0.0000000e+00   9.3269000e+04   8.5102000e+04   9.2372000e+04   8.4446000e+04   8.1107000e+04   8.8797000e+04   9.2185000e+04   9.3022000e+04   7.5384000e+04   7.7500000e+04   7.2675000e+04   7.5058000e+04   8.8973000e+04   7.5974000e+04   8.3017000e+04   8.9666000e+04   9.2880000e+04   8.0486000e+04   6.8360000e+04   8.1344000e+04   7.2019000e+04   8.5784000e+04   8.5569000e+04   8.4482000e+04   8.1423000e+04   7.9609000e+04   8.2935000e+04   8.2299000e+04   8.4856000e+04   9.1065000e+04   7.9508000e+04   8.1917000e+04   8.0142000e+04   8.5067000e+04   8.2911000e+04   9.8459000e+04   9.3311000e+04   7.9695000e+04   9.2622000e+04   9.1052000e+04   8.1432000e+04   9.6851000e+04   8.9935000e+04   8.6605000e+04   8.9346000e+04   9.5523000e+04   8.8132000e+04   9.1779000e+04   9.0373000e+04   8.6534000e+04   8.5179000e+04   8.1071000e+04   8.2511000e+04   8.2683000e+04   8.0950000e+04   8.6589000e+04   7.5963000e+04   7.9340000e+04   8.6728000e+04   7.1361000e+04   7.7466000e+04   7.4722000e+04   8.0925000e+04   8.6355000e+04   8.7183000e+04   8.0097000e+04   7.7494000e+04   8.1816000e+04   8.7194000e+04   8.4500000e+04   9.1708000e+04   7.1479000e+04   8.5789000e+04   8.0222000e+04   8.0192000e+04   7.9546000e+04   7.5411000e+04   8.8472000e+04   9.6027000e+04   1.0256900e+05   8.7851000e+04
   1.1184000e+05   1.1717800e+05   1.0974800e+05   1.0979800e+05   1.0863400e+05   1.1389700e+05   1.1375600e+05   1.0627600e+05   1.0452800e+05   0.0000000e+00   1.0288100e+05   1.0580400e+05   1.0899300e+05   1.2267300e+05   1.0691000e+05   1.1232100e+05   1.1097700e+05   1.1660700e+05   1.0645000e+05   1.1032100e+05   1.1647400e+05   1.0015400e+05   1.1303600e+05   1.1813600e+05   1.0795200e+05   1.0750000e+05   1.0244200e+05   1.1423300e+05   1.1554300e+05   1.2330100e+05   1.0542100e+05   1.0821300e+05   1.1021500e+05   1.0482900e+05   9.4998000e+04   1.0310800e+05   9.2087000e+04   1.1180300e+05   1.1596800e+05   1.2329900e+05   1.1364200e+05   1.1469200e+05   1.1784100e+05   1.0632600e+05   1.1573400e+05   1.0727400e+05   1.0355500e+05   9.9565000e+04   1.0335100e+05   1.0072200e+05   1.0858400e+05   1.0553600e+05   1.0648600e+05   1.1189500e+05   1.0365000e+05   1.0618100e+05   1.1405500e+05   1.0442100e+05   1.1331200e+05   1.0592900e+05   9.8941000e+04   1.0390800e+05   1.0533100e+05   1.1418600e+05   1.1859600e+05   1.2072700e+05   1.1497600e+05   1.1688300e+05   1.0650800e+05   1.0167900e+05   1.1201000e+05   1.1037500e+05   1.0924500e+05   9.7993000e+04   1.0234300e+05   1.2539400e+05   1.2596100e+05   1.2134900e+05   1.2023700e+05   1.2356800e+05   1.0293400e+05   1.0790700e+05   1.0253800e+05   1.1790400e+05   1.1780100e+05   1.1902900e+05   1.0431800e+05   1.1847900e+05   1.0647900e+05   1.0753700e+05
   1.4065700e+05   1.4935200e+05   1.3797300e+05   1.5873000e+05   1.3671900e+05   1.2933100e+05   1.2893600e+05   1.2564500e+05   1.3558000e+05   1.5119600e+05   0.0000000e+00   1.3046200e+05   1.3419400e+05   1.3140500e+05   1.4462300e+05   1.5015900e+05   1.3690900e+05   1.4320100e+05   1.3530900e+05   1.3440200e+05   1.3542400e+05   1.3438800e+05   1.3120200e+05   1.2861200e+05   1.3023300e+05   1.4420600e+05   1.4525600e+05   1.3353800e+05   1.3748900e+05   1.3902000e+05   1.2056400e+05   1.2250000e+05   1.2502300e+05   1.2699900e+05   1.3399800e+05   1.4004300e+05   1.4476100e+05   1.4080900e+05   1.3647100e+05   1.4867800e+05   1.4467400e+05   1.3556800e+05   1.3919300e+05   1.3528700e+05   1.2656000e+05   1.4267000e+05   1.4035400e+05   1.3750900e+05   1.2961400e+05   1.2039200e+05   1.1673300e+05   1.2537900e+05   1.4296600e+05   1.3701800e+05   1.3619100e+05   1.3199000e+05   1.3011900e+05   1.2947500e+05   1.2935700e+05   1.3943900e+05   1.3448700e+05   1.3955900e+05   1.3171000e+05   1.3448500e+05   1.3903500e+05   1.3999500e+05   1.4448200e+05   1.3866200e+05   1.2847400e+05   1.2791000e+05   1.3377400e+05   1.2865500e+05   1.2470500e+05   1.3007400e+05   1.3608600e+05   1.4049400e+05   1.3055400e+05   1.4154700e+05   1.3381800e+05   1.3688700e+05   1.4332100e+05   1.3706300e+05   1.3077500e+05   1.3374400e+05   1.5099700e+05   1.4518500e+05   1.4906000e+05   1.4269300e+05   1.4627000e+05   1.4452200e+05
   1.7571800e+05   1.9325600e+05   1.7450200e+05   1.8542500e+05   1.7599000e+05   1.8153400e+05   1.6903400e+05   1.8228700e+05   1.8462300e+05   1.7941200e+05   1.7089900e+05   0.0000000e+00   1.7737300e+05   1.7131100e+05   1.7055800e+05   1.9255300e+05   1.9133300e+05   1.8287000e+05   1.7665100e+05   1.8297700e+05   1.6380800e+05   1.7169400e+05   1.7679800e+05   1.6639600e+05   1.7104900e+05   1.7275300e+05   1.8529300e+05   1.7942900e+05   1.7029900e+05   1.7389000e+05   1.7495400e+05   1.7424900e+05   1.7887300e+05   1.8709400e+05   1.6893200e+05   1.5772200e+05   1.6705600e+05   1.7570400e+05   1.8150200e+05   1.7736100e+05   1.7713500e+05   1.7739700e+05   1.6505500e+05   1.8712300e+05   2.0299600e+05   1.9844200e+05   1.9645400e+05   1.8420600e+05   1.7393800e+05   1.8109300e+05   1.7677900e+05   1.7821400e+05   1.6750000e+05   1.6475300e+05   1.9124900e+05   1.9575500e+05   2.1746900e+05   1.9542200e+05   1.7180300e+05   1.6351700e+05   1.6805300e+05   1.8078400e+05   1.7208900e+05   1.8851100e+05   1.9733100e+05   2.0025300e+05   1.9283400e+05   2.0179400e+05   1.8919600e+05   1.8998600e+05   1.7752900e+05   1.5715800e+05   1.6063100e+05   1.6542400e+05   1.7319900e+05   1.8077000e+05   1.9779600e+05   2.0120100e+05   2.0502100e+05   1.9174400e+05   1.6155100e+05   1.5805500e+05   1.7172300e+05   1.8261000e+05   1.7939600e+05   1.8314000e+05   1.8574100e+05   1.7132500e+05   1.7597500e+05   1.8511600e+05
   2.4840400e+05   2.6199300e+05   2.7911000e+05   2.9763100e+05   3.1129200e+05   3.1292800e+05   2.8996600e+05   2.9350100e+05   2.7696500e+05   2.7672300e+05   2.8713600e+05   2.8754400e+05   0.0000000e+00   2.7706100e+05   2.9560000e+05   3.0315600e+05   2.8825300e+05   2.6719400e+05   2.6474000e+05   2.9280600e+05   3.0558700e+05   2.9749200e+05   2.8536300e+05   2.9036100e+05   2.8880800e+05   2.8419700e+05   2.7250200e+05   2.7156100e+05   2.6907600e+05   2.9155000e+05   2.9515300e+05   3.1676900e+05   2.9210600e+05   2.7328400e+05   2.7892800e+05   2.7429100e+05   2.7490500e+05   2.9851100e+05   3.0543400e+05   2.8975800e+05   2.6499700e+05   2.6870100e+05   2.6196200e+05   2.9367300e+05   2.5696400e+05   2.7558300e+05   2.6844400e+05   2.8239800e+05   3.0462800e+05   2.9581200e+05   2.8769500e+05   2.7675300e+05   2.3445600e+05   2.2235300e+05   2.4407400e+05   2.9113800e+05   2.8817900e+05   2.8922800e+05   2.9464700e+05   3.2804900e+05   3.2646100e+05   3.1815200e+05   2.9145700e+05   2.6333600e+05   2.5542400e+05   2.7728600e+05   3.1139300e+05   2.9634200e+05   3.1245500e+05   2.9154600e+05   2.8655200e+05   2.9592000e+05   2.8889100e+05   3.1192200e+05   3.1577400e+05   2.9646500e+05   2.9793300e+05   2.9884600e+05   3.1691600e+05   3.1653800e+05   2.9401100e+05   2.8853400e+05   3.1251400e+05   3.2686100e+05   3.1539000e+05   2.9911800e+05   2.9704200e+05   2.9396200e+05   2.8254000e+05   2.5557000e+05
   2.1012500e+05   2.0800200e+05   2.1145600e+05   2.0170500e+05   1.9639200e+05   2.1313500e+05   2.1696400e+05   2.1362400e+05   2.2652000e+05   2.0702000e+05   2.0722200e+05   2.0891700e+05   2.0043200e+05   0.0000000e+00   1.9529100e+05   2.2680700e+05   2.1958000e+05   2.1904200e+05   2.1391400e+05   2.2694500e+05   2.1723900e+05   2.0944800e+05   2.3334100e+05   2.1096200e+05   2.0054700e+05   1.9784500e+05   2.0135600e+05   2.2762300e+05   2.1838100e+05   2.2726100e+05   2.2765900e+05   2.5703400e+05   2.2211900e+05   2.3806000e+05   2.4594100e+05   2.2816700e+05   2.2447600e+05   2.2457200e+05   2.3238700e+05   2.4251400e+05   2.4840600e+05   2.2497700e+05   2.2191900e+05   2.2515300e+05   2.2480200e+05   2.2719600e+05   2.2724200e+05   2.3078200e+05   2.3051000e+05   2.2476900e+05   2.1708400e+05   2.2769900e+05   2.4437700e+05   2.2716600e+05   2.4379300e+05   2.4370300e+05   2.4164100e+05   2.6371900e+05   2.4133900e+05   2.3772700e+05   2.3588800e+05   2.4988800e+05   2.3633800e+05   2.1644200e+05   2.2761700e+05   2.2952100e+05   2.1465600e+05   2.2462400e+05   2.4421100e+05   2.4682400e+05   2.3274900e+05   2.2266100e+05   2.3056300e+05   2.4013000e+05   2.3578200e+05   2.0970800e+05   2.1839900e+05   2.2187000e+05   2.3711800e+05   2.3364100e+05   2.3877500e+05   2.3024000e+05   2.4778900e+05   2.2258100e+05   2.1151700e+05   2.1603100e+05   2.3387800e+05   2.1672300e+05   2.2767500e+05   2.2166100e+05
   1.9830300e+05   1.8568200e+05   1.8680000e+05   1.8034600e+05   1.7229100e+05   1.6139600e+05   1.7159000e+05   1.7980100e+05   1.9702500e+05   1.9482500e+05   1.8620700e+05   1.8552200e+05   1.9508500e+05   1.9263400e+05   0.0000000e+00   1.5576500e+05   1.7033200e+05   1.5430700e+05   1.6057300e+05   1.6384100e+05   1.6755000e+05   1.5281100e+05   1.5812400e+05   1.6884400e+05   1.6969400e+05   1.6964500e+05   1.8314200e+05   1.7615300e+05   1.6369400e+05   1.7079400e+05   1.7460200e+05   1.6726400e+05   1.6905000e+05   1.6672600e+05   1.6578800e+05   1.4848200e+05   1.6803100e+05   1.7253500e+05   1.7201700e+05   1.7550500e+05   1.7110300e+05   1.7809200e+05   1.8325700e+05   1.7136700e+05   1.6819400e+05   1.8660900e+05   1.7836900e+05   1.6453200e+05   1.6248000e+05   1.8250300e+05   1.7924500e+05   1.7819300e+05   1.9602900e+05   2.1705600e+05   1.9511500e+05   1.8789800e+05   1.8383500e+05   1.8921300e+05   1.9127100e+05   1.7520200e+05   1.8062200e+05   1.8141400e+05   1.9328400e+05   1.9484800e+05   1.8846300e+05   1.9965700e+05   1.9250400e+05   1.8521500e+05   1.8774000e+05   1.8379100e+05   1.8056200e+05   1.7129100e+05   1.8097200e+05   1.9228100e+05   1.9405600e+05   1.8469000e+05   1.9805700e+05   1.8977700e+05   1.8573800e+05   1.7918000e+05   1.7467600e+05   1.8798900e+05   1.8951400e+05   2.0310100e+05   1.8371000e+05   1.7676600e+05   1.7163000e+05   1.8735400e+05   1.8808700e+05   1.9966100e+05
   1.8205900e+05   1.8725500e+05   1.7884100e+05   1.9754800e+05   1.8046700e+05   1.6655900e+05   1.5658200e+05   1.7155400e+05   1.7229500e+05   1.5707300e+05   1.7872900e+05   1.6797300e+05   1.8512000e+05   1.7991200e+05   1.7797800e+05   0.0000000e+00   1.9919400e+05   2.0504800e+05   1.8494600e+05   1.7863700e+05   1.7914700e+05   1.7938500e+05   1.6649100e+05   1.6601900e+05   1.6867500e+05   1.8182500e+05   1.8987800e+05   1.9827200e+05   1.9239700e+05   2.0255900e+05   1.9663500e+05   1.8023500e+05   1.6276000e+05   1.6210300e+05   1.5787000e+05   1.8234600e+05   1.6932100e+05   1.7216000e+05   1.7411600e+05   1.7628400e+05   1.7544800e+05   1.6982000e+05   1.6482200e+05   1.7874300e+05   1.7049800e+05   1.7358400e+05   1.7316500e+05   1.5075300e+05   1.6417200e+05   1.6571400e+05   1.6244500e+05   1.6391000e+05   1.7068300e+05   1.5476700e+05   1.6483300e+05   1.7840700e+05   1.8192500e+05   1.8921700e+05   1.7754400e+05   1.7719700e+05   1.7717100e+05   1.7005400e+05   1.8343300e+05   1.6611700e+05   1.5603900e+05   1.6373300e+05   1.6475200e+05   1.5779500e+05   1.6353700e+05   1.7517400e+05   1.8140800e+05   1.6970900e+05   1.7308500e+05   1.7639200e+05   1.7103400e+05   1.8122600e+05   1.7443100e+05   1.5993300e+05   1.7993300e+05   1.7933600e+05   1.8654300e+05   1.8739900e+05   1.8482000e+05   1.7074400e+05   1.8208300e+05   1.6905500e+05   1.7623200e+05   1.5862500e+05   1.9367800e+05   1.7829200e+05
   1.1981600e+05   1.2286200e+05   1.2530400e+05   1.2199300e+05   1.1064700e+05   1.0943800e+05   1.2144000e+05   1.2880100e+05   1.1291200e+05   1.3951300e+05   1.4609500e+05   1.5116300e+05   1.2180400e+05   1.1909300e+05   1.3025300e+05   1.3480400e+05   0.0000000e+00   1.1988800e+05   1.3466500e+05   1.3809900e+05   1.1754700e+05   1.2290200e+05   1.2277900e+05   1.1569600e+05   1.2993800e+05   1.2970800e+05   1.1099900e+05   1.1946100e+05   1.4617300e+05   1.4009700e+05   1.4062600e+05   1.2888700e+05   1.2286100e+05   1.1328100e+05   1.3067800e+05   1.4099700e+05   1.3245500e+05   1.3465000e+05   1.3133700e+05   1.2130800e+05   1.2104200e+05   1.1355700e+05   1.3324000e+05   1.0730800e+05   1.1722500e+05   1.0688900e+05   9.7901000e+04   1.1044200e+05   1.1006200e+05   9.3665000e+04   1.0548800e+05   1.1257800e+05   1.1966100e+05   1.1448300e+05   1.2466100e+05   1.3250000e+05   1.1106700e+05   1.1005700e+05   1.1524300e+05   1.1675200e+05   1.2104200e+05   1.2841900e+05   1.1426400e+05   9.2582000e+04   1.0860500e+05   1.1964700e+05   1.3048800e+05   1.3863400e+05   1.3893500e+05   1.3514700e+05   1.3056100e+05   1.2908600e+05   1.2491700e+05   1.0664100e+05   1.2131600e+05   1.1877600e+05   1.1908700e+05   1.2820300e+05   1.2282000e+05   1.1874700e+05   1.2357600e+05   1.2095500e+05   1.3356500e+05   1.3465800e+05   1.2365200e+05   1.4347700e+05   1.1914300e+05   1.3135100e+05   1.1458600e+05   1.1043500e+05
   1.3878300e+05   1.4927700e+05   1.5521100e+05   1.4957800e+05   1.5839800e+05   1.7214300e+05   1.6684600e+05   1.5540100e+05   1.4073900e+05   1.5429700e+05   1.7543200e+05   1.7513000e+05   1.6519500e+05   1.9229300e+05   1.8278800e+05   1.7228900e+05   1.5034000e+05   0.0000000e+00   1.5717300e+05   1.6641600e+05   1.6068000e+05   1.6395300e+05   1.6393500e+05   1.6462000e+05   1.6399600e+05   1.6438300e+05   1.4189000e+05   1.5653300e+05   1.7368600e+05   1.5706900e+05   1.5182600e+05   1.6267200e+05   1.6817000e+05   1.5244200e+05   1.5967900e+05   1.7057400e+05   1.6195900e+05   1.6826700e+05   1.5611900e+05   1.4842000e+05   1.4516100e+05   1.5409200e+05   1.4831800e+05   1.5308500e+05   1.5447900e+05   1.6389800e+05   1.6418900e+05   1.5925400e+05   1.5768700e+05   1.6085900e+05   1.4743400e+05   1.3734800e+05   1.4694800e+05   1.5667700e+05   1.5868100e+05   1.5864000e+05   1.5228300e+05   1.6010300e+05   1.5408100e+05   1.3994400e+05   1.4506300e+05   1.5702200e+05   1.7306900e+05   1.6252400e+05   1.6375800e+05   1.5761800e+05   1.5947100e+05   1.3705100e+05   1.4337300e+05   1.4657200e+05   1.5835800e+05   1.6343700e+05   1.3649400e+05   1.4879100e+05   1.5229900e+05   1.5846100e+05   1.4893800e+05   1.4175400e+05   1.4689800e+05   1.4418400e+05   1.3209300e+05   1.4136400e+05   1.3882500e+05   1.5225100e+05   1.3607400e+05   1.5494000e+05   1.4754500e+05   1.3826800e+05   1.4340800e+05   1.4540800e+05
   2.8388200e+05   3.0423900e+05   2.8593000e+05   2.6632500e+05   2.6293700e+05   2.8176400e+05   2.7405300e+05   2.8663100e+05   2.9543000e+05   2.8866900e+05   2.8388300e+05   2.6409000e+05   2.7647900e+05   3.0490800e+05   2.9549300e+05   2.9369400e+05   2.7967800e+05   2.8844600e+05   0.0000000e+00   2.8097100e+05   2.9689300e+05   2.8324900e+05   2.7543500e+05   2.8847300e+05   2.9565700e+05   3.0023300e+05   3.0981400e+05   2.9711900e+05   2.8415700e+05   2.8192500e+05   3.0584800e+05   2.9247300e+05   2.8750000e+05   2.8401000e+05   2.9419200e+05   2.8637500e+05   2.8805500e+05   2.9163800e+05   2.7941900e+05   2.6743100e+05   2.8383500e+05   2.7612000e+05   2.6234300e+05   2.6769700e+05   2.7513200e+05   2.9584400e+05   2.9503000e+05   2.9077700e+05   2.7002800e+05   2.7368900e+05   2.6107800e+05   3.0835600e+05   3.0689100e+05   2.9427300e+05   2.5824400e+05   2.7505600e+05   2.7274800e+05   2.8727200e+05   3.1597900e+05   3.1702900e+05   3.0118600e+05   2.8267000e+05   2.6663200e+05   2.9393500e+05   2.8911500e+05   3.0108100e+05   2.9097600e+05   2.9748500e+05   2.9125800e+05   2.9308000e+05   2.8447200e+05   2.7998900e+05   2.8006700e+05   2.9927900e+05   2.7119800e+05   2.9718500e+05   2.8445600e+05   2.8276700e+05   2.8575800e+05   2.8411900e+05   2.5492500e+05   2.8382100e+05   2.8839200e+05   2.9526100e+05   3.0632300e+05   2.8928200e+05   2.6482000e+05   2.7573900e+05   2.7296800e+05   2.6628100e+05
   2.9092800e+05   3.0199800e+05   3.1783600e+05   3.0468600e+05   3.2086700e+05   3.1703400e+05   3.1338300e+05   3.0332700e+05   3.1625500e+05   3.2250700e+05   3.1761400e+05   2.9746800e+05   3.0195800e+05   3.0199100e+05   3.1548100e+05   3.1659600e+05   3.1567500e+05   3.1895500e+05   2.8487400e+05   0.0000000e+00   2.8732000e+05   3.2161600e+05   2.9846300e+05   2.9457900e+05   2.9237200e+05   3.1448400e+05   3.0567400e+05   3.1793500e+05   3.2187000e+05   2.9525600e+05   2.8832100e+05   2.7812900e+05   2.9766100e+05   3.1535500e+05   3.2100400e+05   2.8659900e+05   2.9529800e+05   2.9137300e+05   3.0639400e+05   3.2136200e+05   2.9930700e+05   2.7804800e+05   2.7465400e+05   2.8984300e+05   2.9719800e+05   3.0679000e+05   3.0768600e+05   2.8779400e+05   2.7920900e+05   2.7928700e+05   3.0796500e+05   2.8881300e+05   2.9437600e+05   2.7533300e+05   2.7751500e+05   2.7938700e+05   3.1091500e+05   3.1865400e+05   3.2461200e+05   2.8771300e+05   2.7500500e+05   2.8205300e+05   3.0308700e+05   3.1083500e+05   3.1044500e+05   2.9178300e+05   2.7473800e+05   2.7799100e+05   2.9048200e+05   3.1034300e+05   2.9329100e+05   2.8061800e+05   2.7957700e+05   2.8057400e+05   3.1271400e+05   3.0362400e+05   3.1519400e+05   2.9855100e+05   2.7920000e+05   2.9246500e+05   3.2214400e+05   3.0458900e+05   3.1138100e+05   2.8987700e+05   2.9318400e+05   2.9496300e+05   3.0013700e+05   2.9837300e+05   3.3001800e+05   2.9363200e+05
   3.2088000e+04   3.3065000e+04   3.3743000e+04   3.2451000e+04   4.3038000e+04   3.8092000e+04   4.0573000e+04   4.0909000e+04   3.5318000e+04   3.4698000e+04   2.8285000e+04   2.5583000e+04   3.1486000e+04   2.6948000e+04   3.3009000e+04   4.0754000e+04   4.2956000e+04   3.2699000e+04   3.2274000e+04   3.4782000e+04   0.0000000e+00   3.3802000e+04   3.5824000e+04   2.6368000e+04   3.4764000e+04   3.1910000e+04   3.4388000e+04   3.5544000e+04   4.5150000e+04   3.1181000e+04   3.7555000e+04   3.7212000e+04   3.9927000e+04   3.3708000e+04   3.7332000e+04   3.7946000e+04   3.9157000e+04   5.0718000e+04   3.5869000e+04   3.6365000e+04   3.6722000e+04   3.7820000e+04   3.7769000e+04   4.3006000e+04   4.5360000e+04   4.2169000e+04   3.6939000e+04   3.4536000e+04   2.5578000e+04   2.6618000e+04   4.2963000e+04   3.9223000e+04   4.2429000e+04   3.9141000e+04   3.8858000e+04   3.5203000e+04   3.6158000e+04   3.0653000e+04   3.1816000e+04   3.8593000e+04   4.3095000e+04   4.9012000e+04   4.4685000e+04   5.4370000e+04   3.9505000e+04   4.2799000e+04   4.1151000e+04   4.0781000e+04   5.0025000e+04   4.2780000e+04   4.4044000e+04   5.2075000e+04   4.1306000e+04   4.2730000e+04   4.4132000e+04   4.4828000e+04   3.8175000e+04   3.8759000e+04   4.0028000e+04   3.1516000e+04   3.1668000e+04   3.1476000e+04   3.7846000e+04   3.6215000e+04   3.5518000e+04   4.8295000e+04   3.5216000e+04   3.9672000e+04   3.2409000e+04   3.3017000e+04
   3.1526000e+04   2.8506000e+04   3.7969000e+04   3.9001000e+04   3.4093000e+04   3.4620000e+04   3.0016000e+04   3.0557000e+04   2.6992000e+04   2.7987000e+04   2.8958000e+04   2.6677000e+04   2.8193000e+04   2.8049000e+04   2.1785000e+04   3.4787000e+04   3.6365000e+04   2.8410000e+04   3.0179000e+04   3.4619000e+04   3.4690000e+04   0.0000000e+00   2.8926000e+04   2.5723000e+04   2.8504000e+04   4.1157000e+04   3.5028000e+04   3.1670000e+04   2.9926000e+04   3.0430000e+04   2.2030000e+04   3.7363000e+04   3.7390000e+04   3.3252000e+04   3.5192000e+04   3.0474000e+04   2.5243000e+04   2.5273000e+04   2.4476000e+04   2.5023000e+04   3.0419000e+04   3.1230000e+04   3.7071000e+04   3.6026000e+04   3.3998000e+04   3.1921000e+04   1.9455000e+04   2.7411000e+04   2.1593000e+04   2.8527000e+04   3.1957000e+04   3.5955000e+04   3.5775000e+04   3.9077000e+04   3.3512000e+04   2.9520000e+04   2.8859000e+04   2.8150000e+04   3.0781000e+04   2.1205000e+04   2.6496000e+04   3.3668000e+04   3.7180000e+04   3.3415000e+04   3.6707000e+04   3.0123000e+04   4.1671000e+04   3.8757000e+04   3.4543000e+04   3.5456000e+04   3.4901000e+04   2.2946000e+04   2.6885000e+04   3.3857000e+04   2.7971000e+04   3.0485000e+04   3.4585000e+04   2.8081000e+04   2.7049000e+04   2.9685000e+04   3.3034000e+04   4.1740000e+04   3.5891000e+04   3.3195000e+04   3.0282000e+04   2.2964000e+04   2.1441000e+04   3.2854000e+04   3.2901000e+04   3.0854000e+04
   4.0598600e+05   3.7999500e+05   3.9546900e+05   4.1936500e+05   4.0471400e+05   3.8585200e+05   3.8946400e+05   4.1294700e+05   4.2567900e+05   4.2381100e+05   4.1322700e+05   4.0734300e+05   4.0184900e+05   4.1726000e+05   4.0742400e+05   4.0797100e+05   3.9050900e+05   3.8151100e+05   3.7573500e+05   3.9571500e+05   4.1952500e+05   4.1480300e+05   0.0000000e+00   3.9763700e+05   4.1318900e+05   3.8876600e+05   3.9987000e+05   4.2782300e+05   4.0834100e+05   4.0413800e+05   4.1710600e+05   4.0750800e+05   4.0437900e+05   4.2494100e+05   4.0189400e+05   3.9109900e+05   3.9362800e+05   3.9763700e+05   3.8254300e+05   4.0621000e+05   3.9345300e+05   3.9828500e+05   3.9658700e+05   3.7952000e+05   3.8684200e+05   3.7438400e+05   3.9232900e+05   3.8964000e+05   3.8492800e+05   4.0167100e+05   3.9329900e+05   3.9841900e+05   3.8107000e+05   3.9748100e+05   3.7984800e+05   3.7864000e+05   3.6571400e+05   3.7979200e+05   3.6241300e+05   3.8947000e+05   4.2350700e+05   3.9229300e+05   3.8499000e+05   3.8345000e+05   3.6020700e+05   3.8607400e+05   3.9356900e+05   4.0169600e+05   3.9903500e+05   3.8680400e+05   4.0235300e+05   4.2468100e+05   3.9547100e+05   4.0745100e+05   3.8625700e+05   3.6602400e+05   3.9404500e+05   4.3527800e+05   3.8907800e+05   4.0231600e+05   3.9609800e+05   4.1692900e+05   4.1501900e+05   4.1024800e+05   4.0620100e+05   3.9366500e+05   4.0417600e+05   4.0371100e+05   4.1591100e+05   4.2166700e+05
   2.9002200e+05   3.0413400e+05   2.9787800e+05   2.8557600e+05   2.7431500e+05   3.1354800e+05   3.1696600e+05   3.0153600e+05   3.0487700e+05   3.0142100e+05   3.0112500e+05   3.0281600e+05   3.1339600e+05   3.1660400e+05   3.0430300e+05   2.8513900e+05   2.8797300e+05   3.0948800e+05   3.0045000e+05   3.3191800e+05   3.0526100e+05   3.1446400e+05   3.0411700e+05   0.0000000e+00   2.9092600e+05   2.9781800e+05   3.0500600e+05   3.2469100e+05   3.2285200e+05   3.0193800e+05   2.8716600e+05   2.9152300e+05   2.9411400e+05   2.9494600e+05   2.7440700e+05   3.0437200e+05   3.2379900e+05   3.0710800e+05   3.1018700e+05   3.0176200e+05   3.0279900e+05   2.9311500e+05   2.9567500e+05   2.9000700e+05   2.8936400e+05   2.9143900e+05   2.8946000e+05   3.1752600e+05   2.7420300e+05   2.9104300e+05   2.9633800e+05   2.9907700e+05   2.9365300e+05   2.8955700e+05   2.9999200e+05   3.2198100e+05   3.1799600e+05   2.9633500e+05   2.9837000e+05   2.9139100e+05   2.9197700e+05   3.0045500e+05   3.0373100e+05   3.1713000e+05   2.8440900e+05   3.1018100e+05   3.0356300e+05   3.2465800e+05   2.9793800e+05   2.8809000e+05   3.2314200e+05   3.2148800e+05   3.2262300e+05   3.0865400e+05   3.0805200e+05   3.2633900e+05   3.2986300e+05   3.0313200e+05   3.1171100e+05   3.1327700e+05   3.0501000e+05   2.9300500e+05   3.2237300e+05   3.3420400e+05   3.1495000e+05   2.9672200e+05   2.9943900e+05   3.0924900e+05   3.0552900e+05   2.9680800e+05
   1.1416400e+05   1.0638900e+05   1.2781300e+05   1.2458000e+05   1.1601300e+05   1.0847900e+05   1.1983600e+05   1.1611400e+05   1.2287000e+05   1.1214100e+05   1.2046200e+05   1.0864500e+05   1.0585400e+05   1.0445400e+05   1.1440200e+05   1.0584500e+05   1.0109300e+05   1.1559200e+05   1.2488000e+05   1.1530400e+05   9.9912000e+04   8.8163000e+04   9.7109000e+04   1.1198400e+05   0.0000000e+00   1.0950700e+05   9.3649000e+04   9.3445000e+04   1.0650400e+05   1.1539900e+05   1.0458400e+05   9.4707000e+04   1.1388300e+05   1.0962000e+05   1.3219100e+05   9.3780000e+04   9.1198000e+04   1.0798300e+05   1.2723200e+05   1.0282000e+05   8.5774000e+04   8.8910000e+04   1.1179400e+05   1.2616400e+05   1.1553500e+05   1.0126800e+05   9.7576000e+04   1.0454500e+05   1.1367100e+05   1.0715800e+05   1.1335600e+05   1.0484700e+05   1.2028400e+05   1.0113300e+05   1.1274700e+05   1.1237800e+05   1.1372800e+05   1.1419700e+05   1.1482700e+05   9.7180000e+04   1.0459500e+05   9.9556000e+04   1.0821600e+05   1.2002900e+05   1.0373600e+05   1.0757500e+05   9.8981000e+04   9.4320000e+04   1.1528900e+05   1.0819100e+05   9.8415000e+04   9.9802000e+04   1.1109100e+05   9.6683000e+04   1.1548100e+05   1.0756500e+05   1.0621300e+05   1.1564200e+05   1.2610900e+05   1.2355600e+05   1.3586200e+05   1.1479500e+05   1.2328700e+05   1.3409300e+05   1.2807600e+05   1.2509200e+05   1.2391100e+05   1.2069100e+05   1.2909200e+05   1.1145800e+05
   1.1581200e+05   1.1447900e+05   9.8891000e+04   1.0401800e+05   9.9375000e+04   1.1608100e+05   1.3033100e+05   1.3107300e+05   1.1739100e+05   1.2024200e+05   1.1039800e+05   1.1557900e+05   1.2843700e+05   1.1820300e+05   1.2330900e+05   1.2759000e+05   1.2725500e+05   1.1355800e+05   1.2293800e+05   1.0685400e+05   1.0765200e+05   1.2612200e+05   1.1966900e+05   1.1681600e+05   1.0856700e+05   0.0000000e+00   1.2344100e+05   1.0843700e+05   1.1699100e+05   1.3208600e+05   1.3068600e+05   1.4120000e+05   1.1230000e+05   1.2372500e+05   1.2903900e+05   1.3181100e+05   1.3250200e+05   1.1080200e+05   1.1467700e+05   1.2325500e+05   1.4307600e+05   1.3913700e+05   1.3555000e+05   1.2554900e+05   1.3239100e+05   1.3173100e+05   1.3209100e+05   1.3880900e+05   1.1847600e+05   1.3019900e+05   1.2156900e+05   1.2346100e+05   1.1800600e+05   1.2314400e+05   1.2137900e+05   1.0955300e+05   1.0166100e+05   1.2780200e+05   1.3071500e+05   1.1573800e+05   1.1311200e+05   8.7444000e+04   1.0810200e+05   1.0204200e+05   1.3778200e+05   1.1970900e+05   8.6992000e+04   8.8780000e+04   8.4503000e+04   9.6204000e+04   1.2541900e+05   1.2603500e+05   1.0099300e+05   9.0053000e+04   8.4859000e+04   1.1072900e+05   1.0734200e+05   1.4471500e+05   1.1428500e+05   1.0700900e+05   9.2172000e+04   8.9426000e+04   1.0726700e+05   1.0719500e+05   1.5126500e+05   1.1258700e+05   9.3288000e+04   1.1160800e+05   1.1275500e+05   1.0078600e+05
   5.8731000e+04   5.5398000e+04   4.4210000e+04   5.0166000e+04   5.6193000e+04   5.7383000e+04   5.8269000e+04   5.6143000e+04   5.9165000e+04   4.9839000e+04   4.8067000e+04   6.5148000e+04   5.1739000e+04   6.1557000e+04   5.9408000e+04   4.9212000e+04   6.2995000e+04   6.3369000e+04   6.8000000e+04   5.7573000e+04   6.8037000e+04   6.2799000e+04   5.4469000e+04   6.7262000e+04   6.6240000e+04   6.3202000e+04   0.0000000e+00   6.3596000e+04   6.3430000e+04   6.4797000e+04   6.7720000e+04   6.7151000e+04   7.1939000e+04   6.8194000e+04   6.9608000e+04   5.9780000e+04   5.8699000e+04   6.4134000e+04   6.8882000e+04   6.8283000e+04   5.6383000e+04   5.8067000e+04   6.2419000e+04   6.0222000e+04   7.2770000e+04   7.6111000e+04   5.6030000e+04   5.8570000e+04   7.6104000e+04   7.4915000e+04   7.5799000e+04   7.5767000e+04   7.6549000e+04   8.9440000e+04   9.3401000e+04   7.9303000e+04   9.0732000e+04   1.0385900e+05   9.5141000e+04   7.8496000e+04   8.4766000e+04   7.8842000e+04   7.2337000e+04   8.0446000e+04   7.4147000e+04   6.5244000e+04   6.2050000e+04   5.5435000e+04   6.2418000e+04   7.4341000e+04   6.5515000e+04   6.0006000e+04   5.8728000e+04   7.3221000e+04   7.0010000e+04   7.9702000e+04   6.2925000e+04   6.9734000e+04   8.4589000e+04   6.2116000e+04   6.8011000e+04   8.8454000e+04   8.2225000e+04   6.6471000e+04   6.9285000e+04   6.3311000e+04   6.6581000e+04   6.6139000e+04   4.7871000e+04   5.3927000e+04
   5.3959000e+04   5.6562000e+04   6.2145000e+04   6.4510000e+04   5.2402000e+04   7.6120000e+04   8.1087000e+04   7.1023000e+04   5.8505000e+04   6.2471000e+04   6.9228000e+04   6.8924000e+04   6.0426000e+04   5.8811000e+04   5.9848000e+04   5.6445000e+04   5.8053000e+04   4.9467000e+04   4.2958000e+04   4.5019000e+04   5.3139000e+04   3.9513000e+04   4.8152000e+04   5.1485000e+04   3.4562000e+04   4.8104000e+04   5.4007000e+04   0.0000000e+00   6.5806000e+04   5.5320000e+04   5.6170000e+04   4.5415000e+04   5.3822000e+04   5.1244000e+04   5.1284000e+04   5.0447000e+04   4.8663000e+04   5.4157000e+04   5.4448000e+04   5.4234000e+04   5.8156000e+04   4.4122000e+04   4.0210000e+04   3.9298000e+04   4.9290000e+04   4.0662000e+04   4.3191000e+04   4.1001000e+04   3.8406000e+04   4.1921000e+04   4.3194000e+04   5.3327000e+04   4.7703000e+04   4.8587000e+04   4.9318000e+04   5.1667000e+04   5.7836000e+04   6.0324000e+04   5.3310000e+04   4.3407000e+04   5.6967000e+04   5.5742000e+04   5.5831000e+04   5.8472000e+04   4.9228000e+04   4.9636000e+04   4.6177000e+04   5.2891000e+04   5.2654000e+04   5.4166000e+04   5.4201000e+04   5.5796000e+04   5.1245000e+04   5.3987000e+04   5.2791000e+04   5.5426000e+04   4.7163000e+04   5.8741000e+04   6.2424000e+04   6.9533000e+04   5.7275000e+04   5.4396000e+04   6.2664000e+04   6.0410000e+04   6.2837000e+04   6.6585000e+04   6.5210000e+04   6.9211000e+04   6.1215000e+04   5.8957000e+04
   2.1687700e+05   2.4047000e+05   2.2607500e+05   2.1752600e+05   1.9370400e+05   1.9511100e+05   2.0823700e+05   1.9951400e+05   1.9233100e+05   1.9898400e+05   2.0569600e+05   1.8962700e+05   1.8859000e+05   1.9096200e+05   2.0167400e+05   1.9808500e+05   2.0353000e+05   2.1959800e+05   2.1743700e+05   2.0935100e+05   2.0323800e+05   2.1075100e+05   2.0822100e+05   2.1712700e+05   2.0075700e+05   2.0331100e+05   2.2024200e+05   2.0745500e+05   0.0000000e+00   1.8799900e+05   1.9530800e+05   2.0148700e+05   1.9122000e+05   2.0755200e+05   2.0088900e+05   2.0594000e+05   2.1123600e+05   2.0023700e+05   2.0330000e+05   1.9808600e+05   2.0109200e+05   2.0437000e+05   2.0262400e+05   2.0581900e+05   2.0209400e+05   1.9203200e+05   1.9849800e+05   2.0171600e+05   2.0113200e+05   1.9905300e+05   1.9947800e+05   2.0444000e+05   1.9933200e+05   2.1558100e+05   2.0951600e+05   2.0307300e+05   2.1631000e+05   2.1948100e+05   2.0964800e+05   2.0390900e+05   2.0522500e+05   2.0641300e+05   2.0835800e+05   2.1815700e+05   2.2573900e+05   2.2805700e+05   2.4232200e+05   2.3735900e+05   2.3477900e+05   2.2847200e+05   2.3827300e+05   2.3047400e+05   2.2223700e+05   2.3785900e+05   2.2555700e+05   2.2067300e+05   2.2186200e+05   2.1215100e+05   2.1756500e+05   2.1104200e+05   2.0194400e+05   2.2176900e+05   2.1479400e+05   2.3004900e+05   2.0365600e+05   2.1135900e+05   2.1859600e+05   2.1009400e+05   2.2578000e+05   2.0293900e+05
   2.3954300e+05   2.3153900e+05   2.3166700e+05   2.3066100e+05   2.3428600e+05   2.3253500e+05   2.3146600e+05   2.3088000e+05   2.2835300e+05   2.3154000e+05   2.2905700e+05   2.2630500e+05   2.2754200e+05   2.2543100e+05   2.1811700e+05   2.2963700e+05   2.3601300e+05   2.2363700e+05   2.3259600e+05   2.1802000e+05   2.1990900e+05   2.2359500e+05   2.1271400e+05   2.1428200e+05   2.0183400e+05   2.1567000e+05   2.0657200e+05   2.0704300e+05   2.1668100e+05   0.0000000e+00   2.1646500e+05   2.2193500e+05   2.1685500e+05   2.0866900e+05   2.3991300e+05   2.1972100e+05   1.9477600e+05   1.8517400e+05   1.9738800e+05   1.9215700e+05   1.7776500e+05   1.8064100e+05   1.8530800e+05   1.8275500e+05   1.7962300e+05   1.7829700e+05   1.8352300e+05   1.8546300e+05   1.8243200e+05   1.8134900e+05   1.8389800e+05   1.9121900e+05   2.0534300e+05   2.0579000e+05   1.9611500e+05   1.9982700e+05   1.9751700e+05   2.0787900e+05   2.1845100e+05   2.0984100e+05   2.0375900e+05   1.9861800e+05   2.2013700e+05   2.1108800e+05   2.1130200e+05   2.3561500e+05   2.2202700e+05   2.0526000e+05   2.1221700e+05   2.1874000e+05   2.4253400e+05   2.2842000e+05   2.1958500e+05   2.2535600e+05   2.2957100e+05   2.3544800e+05   2.5442600e+05   2.5741700e+05   2.4128400e+05   2.3349800e+05   2.4100100e+05   2.5862800e+05   2.4572000e+05   2.4855300e+05   2.3485000e+05   2.4397500e+05   2.2972200e+05   2.4428800e+05   2.2781500e+05   2.4127000e+05
   2.0636100e+05   1.9058100e+05   1.8322200e+05   1.9580800e+05   1.9302500e+05   1.9669600e+05   1.9581700e+05   2.0813400e+05   2.2050900e+05   2.2465000e+05   2.0831700e+05   2.0807400e+05   2.0354200e+05   2.2066000e+05   2.2805000e+05   1.9527400e+05   2.0806600e+05   2.2368800e+05   2.1032300e+05   2.1844300e+05   1.9851000e+05   1.9382000e+05   2.0396100e+05   2.1495300e+05   1.9314900e+05   1.9590800e+05   1.8856600e+05   1.9345300e+05   1.9940400e+05   2.1164600e+05   0.0000000e+00   1.7443300e+05   1.7438700e+05   1.9016000e+05   2.2057500e+05   2.0094000e+05   1.9373500e+05   1.8536400e+05   1.7937800e+05   1.7801100e+05   2.1824100e+05   1.7966500e+05   1.8218300e+05   1.7779700e+05   1.7548400e+05   1.9626800e+05   1.9442900e+05   1.9562800e+05   1.8548600e+05   1.9641200e+05   2.0800100e+05   2.1400000e+05   2.1112100e+05   1.9703100e+05   2.0033500e+05   1.9447800e+05   2.0037600e+05   2.1210200e+05   2.1932000e+05   2.0998100e+05   1.9639100e+05   2.1283100e+05   1.9975900e+05   2.0597000e+05   2.1122100e+05   1.9380600e+05   2.0819800e+05   2.1966600e+05   1.9938800e+05   2.1278600e+05   1.9768800e+05   2.0366400e+05   2.1412300e+05   2.0055600e+05   1.9695100e+05   1.9009100e+05   1.7944400e+05   2.1376900e+05   2.0570000e+05   2.0187000e+05   2.0894600e+05   1.8404600e+05   1.9908900e+05   1.9794600e+05   2.0285300e+05   2.0045400e+05   2.1157800e+05   2.0069900e+05   1.8245800e+05   1.7503700e+05
   1.7999500e+05   1.7665900e+05   1.7800200e+05   1.7382400e+05   1.7044700e+05   1.9125000e+05   1.7322500e+05   1.7093000e+05   1.7645100e+05   1.8428500e+05   1.7835900e+05   1.7837400e+05   1.6789400e+05   1.7285400e+05   1.6735400e+05   1.6626000e+05   1.8369500e+05   1.6913200e+05   1.6591600e+05   1.7262900e+05   1.5966800e+05   1.6404300e+05   1.8304100e+05   1.8177500e+05   1.7612800e+05   1.6241400e+05   1.7435500e+05   1.7726400e+05   1.7295900e+05   1.7544000e+05   1.8962800e+05   0.0000000e+00   1.6151200e+05   1.6961600e+05   1.6870400e+05   1.8259900e+05   1.8649400e+05   1.7188800e+05   1.7695500e+05   1.7791900e+05   2.0000700e+05   1.9207700e+05   1.8373200e+05   1.7200200e+05   1.9090300e+05   1.9100000e+05   1.9330100e+05   1.9766100e+05   1.9044400e+05   1.8481100e+05   1.7791500e+05   1.7837700e+05   1.7342500e+05   1.7866400e+05   1.8446400e+05   1.8274200e+05   1.8299300e+05   1.8338600e+05   1.8464200e+05   1.8729800e+05   1.7968000e+05   1.8860000e+05   1.8026000e+05   1.8868700e+05   1.8647300e+05   1.8816700e+05   1.8210100e+05   1.8016400e+05   1.9135100e+05   1.8559800e+05   1.7977600e+05   1.8513100e+05   1.8146100e+05   1.7795400e+05   1.9085500e+05   1.9321300e+05   1.8608800e+05   1.8588900e+05   1.9484000e+05   1.9022200e+05   1.7192900e+05   2.0239000e+05   2.0098200e+05   1.8338800e+05   1.7660000e+05   1.6524800e+05   1.6698500e+05   1.8652200e+05   1.7990500e+05   1.8386500e+05
   2.8809900e+05   2.6441200e+05   2.6630500e+05   2.7564600e+05   2.6349500e+05   2.6273300e+05   2.8105400e+05   2.8041100e+05   2.5936800e+05   2.6391400e+05   2.7901200e+05   2.8223600e+05   2.6169400e+05   2.4253000e+05   2.4816000e+05   2.6026800e+05   2.7069700e+05   2.6547800e+05   2.4866700e+05   2.6333400e+05   2.7651600e+05   2.7402400e+05   2.6929900e+05   2.7102600e+05   2.8502600e+05   2.6733300e+05   2.7348900e+05   2.7399700e+05   3.0020600e+05   2.7019100e+05   2.6960400e+05   2.6664500e+05   0.0000000e+00   2.9959800e+05   2.5212100e+05   2.5812200e+05   2.7134200e+05   2.7529200e+05   2.5782100e+05   2.5976300e+05   2.6450600e+05   2.8232700e+05   2.7013100e+05   2.7594400e+05   2.6824800e+05   2.6688700e+05   2.8228600e+05   2.8261300e+05   2.9852700e+05   2.7663800e+05   2.8542100e+05   2.9238700e+05   2.8736500e+05   3.0380500e+05   2.8361300e+05   2.6838600e+05   2.8734600e+05   2.9509600e+05   2.8836800e+05   2.7947700e+05   2.6884100e+05   2.7019300e+05   2.8069900e+05   2.8427900e+05   2.9001100e+05   2.7623400e+05   2.7551900e+05   2.7121500e+05   2.7619900e+05   2.6695500e+05   2.9725100e+05   2.8203700e+05   2.7468200e+05   2.7794700e+05   2.5670800e+05   2.5795400e+05   2.8777600e+05   2.9492100e+05   2.9019900e+05   2.5286700e+05   2.7210600e+05   2.9320400e+05   2.8080200e+05   2.9185200e+05   2.8784200e+05   2.6798000e+05   2.7513200e+05   2.7522700e+05   2.6472900e+05   2.6071700e+05
   2.7980600e+05   2.8113300e+05   2.5603700e+05   2.5395300e+05   2.7032500e+05   3.0084500e+05   2.7098400e+05   2.6094500e+05   2.5770600e+05   2.5488000e+05   2.5853700e+05   2.6480800e+05   2.6313100e+05   2.5794100e+05   2.6872500e+05   2.5143700e+05   2.6817900e+05   2.7845800e+05   2.4844200e+05   2.6145700e+05   2.7181900e+05   2.7335300e+05   2.5615500e+05   2.5669100e+05   2.4742600e+05   2.5881600e+05   2.3973700e+05   2.5502200e+05   2.5168700e+05   2.6489900e+05   2.6885800e+05   2.6484600e+05   2.3553200e+05   0.0000000e+00   2.3920300e+05   2.3511500e+05   2.2970800e+05   2.4558000e+05   2.5217000e+05   2.6123600e+05   2.6484800e+05   2.5132500e+05   2.5260100e+05   2.4313500e+05   2.5691500e+05   2.7191200e+05   2.8575300e+05   2.7159100e+05   2.4407400e+05   2.5268700e+05   2.6475400e+05   2.6464700e+05   2.5516500e+05   2.4942600e+05   2.6395800e+05   2.6561000e+05   2.7026100e+05   2.5278700e+05   2.5402700e+05   2.5703000e+05   2.6588100e+05   2.5097000e+05   2.7781700e+05   2.7592700e+05   2.4048000e+05   2.5827500e+05   2.5169500e+05   2.6991900e+05   2.5886000e+05   2.5223500e+05   2.5376400e+05   2.5424400e+05   2.6057000e+05   2.8388300e+05   2.8581200e+05   2.6570400e+05   2.4888700e+05   2.9407400e+05   2.8469500e+05   2.8308600e+05   2.7943400e+05   2.6993700e+05   2.8761700e+05   2.9638200e+05   2.9787900e+05   2.9380400e+05   2.7759900e+05   2.8765000e+05   2.7269500e+05   2.6569600e+05
   9.4573000e+04   9.0921000e+04   7.8320000e+04   7.2374000e+04   9.1472000e+04   7.9612000e+04   8.9968000e+04   7.4375000e+04   8.0220000e+04   8.0552000e+04   8.7936000e+04   9.4847000e+04   7.3889000e+04   7.1755000e+04   8.6021000e+04   9.3947000e+04   9.4914000e+04   9.4410000e+04   1.0050600e+05   8.2653000e+04   7.0312000e+04   6.9595000e+04   8.3014000e+04   8.4391000e+04   8.8739000e+04   7.7556000e+04   7.8617000e+04   7.3418000e+04   8.5884000e+04   9.9567000e+04   6.6872000e+04   7.8458000e+04   8.1380000e+04   8.7341000e+04   0.0000000e+00   7.5006000e+04   8.3636000e+04   9.1104000e+04   9.4592000e+04   7.5786000e+04   8.6697000e+04   7.4530000e+04   9.8970000e+04   9.1171000e+04   8.9048000e+04   7.9277000e+04   8.4981000e+04   7.8170000e+04   8.3919000e+04   7.4032000e+04   7.7107000e+04   7.6532000e+04   6.8100000e+04   8.4117000e+04   1.0088300e+05   9.7031000e+04   7.6488000e+04   8.2123000e+04   8.5126000e+04   7.8596000e+04   9.9903000e+04   8.8001000e+04   1.0284200e+05   8.3397000e+04   9.0510000e+04   8.2042000e+04   8.2935000e+04   9.3238000e+04   8.8681000e+04   7.8896000e+04   9.0330000e+04   9.0279000e+04   8.9614000e+04   7.9226000e+04   7.4011000e+04   7.4744000e+04   7.6924000e+04   8.1967000e+04   7.8421000e+04   8.0272000e+04   8.4409000e+04   7.2745000e+04   6.8205000e+04   7.7043000e+04   6.9546000e+04   8.0086000e+04   7.3147000e+04   6.6487000e+04   7.6389000e+04   8.4806000e+04
   4.6804000e+04   5.3508000e+04   5.1541000e+04   4.6072000e+04   4.6579000e+04   3.8417000e+04   4.0384000e+04   4.5510000e+04   4.2506000e+04   4.3822000e+04   4.5754000e+04   5.0010000e+04   3.9720000e+04   4.2631000e+04   4.6032000e+04   4.5653000e+04   4.2478000e+04   4.3475000e+04   4.3780000e+04   4.2696000e+04   4.1243000e+04   3.6508000e+04   3.7246000e+04   3.4606000e+04   3.8748000e+04   4.5545000e+04   4.1600000e+04   4.5481000e+04   4.9284000e+04   4.0028000e+04   3.9596000e+04   3.5570000e+04   4.6673000e+04   4.6063000e+04   5.4278000e+04   0.0000000e+00   3.8578000e+04   4.3826000e+04   3.9091000e+04   3.5655000e+04   4.2075000e+04   5.5810000e+04   5.2295000e+04   4.4600000e+04   3.6870000e+04   4.6896000e+04   4.8028000e+04   3.8204000e+04   4.0734000e+04   4.3560000e+04   4.9091000e+04   5.0154000e+04   4.2294000e+04   4.5198000e+04   4.5633000e+04   4.8305000e+04   4.0623000e+04   3.4820000e+04   3.9934000e+04   4.9450000e+04   4.9921000e+04   4.6805000e+04   4.1172000e+04   4.3532000e+04   3.8844000e+04   4.3664000e+04   4.4477000e+04   3.9773000e+04   4.0362000e+04   4.0962000e+04   5.0650000e+04   5.5685000e+04   5.1297000e+04   5.4071000e+04   4.9982000e+04   5.8036000e+04   4.9879000e+04   5.2879000e+04   5.1465000e+04   5.9033000e+04   5.9192000e+04   5.6372000e+04   4.6641000e+04   4.8290000e+04   5.0129000e+04   4.7277000e+04   5.3657000e+04   5.3826000e+04   4.6956000e+04   4.6213000e+04
   1.5616300e+05   1.4771200e+05   1.4832200e+05   1.5095300e+05   1.5154000e+05   1.4984400e+05   1.5309700e+05   1.5232500e+05   1.6077700e+05   1.4767300e+05   1.5610200e+05   1.4463000e+05   1.3787100e+05   1.3826700e+05   1.4779000e+05   1.5487600e+05   1.4903800e+05   1.4667700e+05   1.5752500e+05   1.4809100e+05   1.3488300e+05   1.3929700e+05   1.3464200e+05   1.3832600e+05   1.4850100e+05   1.5005300e+05   1.6592300e+05   1.4509200e+05   1.3998200e+05   1.3988900e+05   1.3065900e+05   1.2914600e+05   1.5003800e+05   1.5506600e+05   1.4226200e+05   1.3754800e+05   0.0000000e+00   1.4224000e+05   1.3883800e+05   1.5120200e+05   1.3557100e+05   1.4166200e+05   1.6554500e+05   1.5166000e+05   1.5112000e+05   1.5348300e+05   1.6098500e+05   1.7182900e+05   1.5196900e+05   1.2288900e+05   1.4300400e+05   1.4638400e+05   1.4433100e+05   1.3541900e+05   1.3554500e+05   1.5727300e+05   1.3960400e+05   1.4647600e+05   1.4180900e+05   1.4005400e+05   1.5556700e+05   1.5497400e+05   1.3757700e+05   1.3863900e+05   1.6011700e+05   1.7965000e+05   1.5109000e+05   1.5127600e+05   1.3262400e+05   1.4751900e+05   1.4747600e+05   1.4700600e+05   1.5941700e+05   1.4611400e+05   1.5904800e+05   1.5694300e+05   1.3809800e+05   1.4344200e+05   1.5277100e+05   1.4721000e+05   1.4676500e+05   1.5976200e+05   1.5937500e+05   1.6566100e+05   1.5118400e+05   1.4436900e+05   1.3672000e+05   1.4212600e+05   1.3694500e+05   1.5603500e+05
   1.5818400e+05   1.5519600e+05   1.3365100e+05   1.3900600e+05   1.2457400e+05   1.3953000e+05   1.3290700e+05   1.3462700e+05   1.4069900e+05   1.3285500e+05   1.3027800e+05   1.3803700e+05   1.3509300e+05   1.3925200e+05   1.3900600e+05   1.3968400e+05   1.4127800e+05   1.3464300e+05   1.4775000e+05   1.5409500e+05   1.4349100e+05   1.4102500e+05   1.5265100e+05   1.5340500e+05   1.5336600e+05   1.5194500e+05   1.4801000e+05   1.5999000e+05   1.4853200e+05   1.4869400e+05   1.4903100e+05   1.6163000e+05   1.7152900e+05   1.4718300e+05   1.3966100e+05   1.3827800e+05   1.3861500e+05   0.0000000e+00   1.4205900e+05   1.5144600e+05   1.3850200e+05   1.4176500e+05   1.3937500e+05   1.4879300e+05   1.4941500e+05   1.5231200e+05   1.2481500e+05   1.2984100e+05   1.4899300e+05   1.4314700e+05   1.6124200e+05   1.6023600e+05   1.5432700e+05   1.4644900e+05   1.4808200e+05   1.5541700e+05   1.3150800e+05   1.2682800e+05   1.2326000e+05   1.2973200e+05   1.3852600e+05   1.3574800e+05   1.4496000e+05   1.3722900e+05   1.4926500e+05   1.5261500e+05   1.4401300e+05   1.4836900e+05   1.4394600e+05   1.3559200e+05   1.4430100e+05   1.4351600e+05   1.4474000e+05   1.3427600e+05   1.3059400e+05   1.3042400e+05   1.3804700e+05   1.4805100e+05   1.4978900e+05   1.4583600e+05   1.3797900e+05   1.4324000e+05   1.3171700e+05   1.2929300e+05   1.2290600e+05   1.1632600e+05   1.1890600e+05   1.2832100e+05   1.3678900e+05   1.2845400e+05
   1.8009200e+05   1.7137800e+05   1.7256700e+05   1.6146300e+05   1.6803700e+05   1.9004800e+05   1.8242200e+05   1.7602100e+05   1.7287100e+05   1.6018700e+05   1.6889900e+05   1.7099000e+05   1.5616200e+05   1.7328400e+05   1.6639300e+05   1.5878100e+05   1.7216000e+05   1.6526100e+05   1.6173500e+05   1.8479000e+05   1.5855000e+05   1.3688700e+05   1.4402600e+05   1.5589400e+05   1.6412800e+05   1.6038300e+05   1.5781500e+05   1.5755000e+05   1.4307900e+05   1.3431600e+05   1.5432400e+05   1.6044100e+05   1.5279400e+05   1.6225900e+05   1.7671400e+05   1.7489900e+05   1.2892300e+05   1.4491100e+05   0.0000000e+00   1.3289800e+05   1.3625000e+05   1.6536100e+05   1.6063900e+05   1.6465500e+05   1.6679000e+05   1.4412600e+05   1.5662200e+05   1.4761000e+05   1.5428300e+05   1.4088900e+05   1.5525500e+05   1.6201400e+05   1.9529900e+05   1.7988200e+05   1.5198300e+05   1.6362900e+05   1.5685900e+05   1.3926800e+05   1.4198800e+05   1.4768700e+05   1.3853600e+05   1.5678000e+05   1.7614400e+05   1.7087600e+05   1.5725500e+05   1.4877000e+05   1.7307900e+05   1.6209000e+05   1.5869200e+05   1.3602600e+05   1.5077500e+05   1.7228600e+05   1.4688000e+05   1.6095500e+05   1.4634900e+05   1.4459300e+05   1.3846300e+05   1.6308000e+05   1.7783300e+05   1.7253100e+05   1.5277000e+05   1.5086200e+05   1.4482600e+05   1.4504100e+05   1.5973800e+05   1.6178700e+05   1.6675400e+05   1.6508800e+05   1.8986500e+05   1.8811700e+05
   1.4798500e+05   1.3430200e+05   1.3406200e+05   1.4153600e+05   1.2114400e+05   1.3057200e+05   1.3377500e+05   1.3460900e+05   1.2487100e+05   1.3321200e+05   1.4625400e+05   1.4788800e+05   1.6116100e+05   1.4393800e+05   1.4827000e+05   1.5907400e+05   1.6200800e+05   1.4281800e+05   1.4787300e+05   1.6749000e+05   1.6003700e+05   1.5639900e+05   1.3183000e+05   1.3802900e+05   1.4652800e+05   1.2829200e+05   1.4007000e+05   1.4138500e+05   1.3486000e+05   1.3780100e+05   1.5553400e+05   1.3970700e+05   1.4001100e+05   1.4913300e+05   1.3943700e+05   1.3664100e+05   1.4758200e+05   1.6347500e+05   1.5541500e+05   0.0000000e+00   1.3384800e+05   1.3869100e+05   1.4612200e+05   1.3143000e+05   1.4785400e+05   1.5252700e+05   1.4838600e+05   1.4202200e+05   1.3882000e+05   1.4023400e+05   1.4202200e+05   1.5743700e+05   1.3692200e+05   1.5487900e+05   1.5023700e+05   1.7064200e+05   1.4723800e+05   1.3844800e+05   1.5773300e+05   1.4940200e+05   1.5471500e+05   1.5029500e+05   1.4733900e+05   1.5159800e+05   1.4613700e+05   1.4476000e+05   1.3152400e+05   1.2891200e+05   1.2882300e+05   1.4244800e+05   1.2371400e+05   1.2996900e+05   1.1719600e+05   1.2907100e+05   1.2978000e+05   1.2222900e+05   1.2775300e+05   1.3518100e+05   1.3975000e+05   1.3801400e+05   1.4748100e+05   1.3357400e+05   1.2772700e+05   1.4416500e+05   1.5459700e+05   1.5754400e+05   1.2678900e+05   1.3543600e+05   1.4311400e+05   1.4895400e+05
   6.9033000e+04   7.0436000e+04   6.2151000e+04   5.5615000e+04   5.8583000e+04   6.4339000e+04   5.3062000e+04   5.5321000e+04   6.6798000e+04   6.3520000e+04   5.6127000e+04   5.3870000e+04   6.0717000e+04   4.3511000e+04   4.6636000e+04   4.9280000e+04   4.9964000e+04   4.8747000e+04   5.2942000e+04   5.5469000e+04   5.5621000e+04   4.6824000e+04   4.3513000e+04   6.2187000e+04   5.9016000e+04   6.0636000e+04   5.0934000e+04   4.8672000e+04   5.5436000e+04   4.0213000e+04   4.4996000e+04   3.9099000e+04   4.0251000e+04   4.1802000e+04   4.7032000e+04   4.7825000e+04   4.8694000e+04   4.6586000e+04   4.4358000e+04   4.4933000e+04   0.0000000e+00   4.5995000e+04   5.2953000e+04   5.8561000e+04   5.5379000e+04   5.0000000e+04   4.5128000e+04   4.7806000e+04   5.2345000e+04   5.6325000e+04   5.9161000e+04   6.5225000e+04   4.6006000e+04   4.4820000e+04   4.9770000e+04   5.3320000e+04   5.6805000e+04   5.1012000e+04   4.6477000e+04   5.9116000e+04   5.8433000e+04   7.0674000e+04   6.6410000e+04   6.3128000e+04   5.2247000e+04   4.9369000e+04   5.1487000e+04   6.3398000e+04   5.7024000e+04   5.8891000e+04   5.6795000e+04   5.0717000e+04   6.0822000e+04   6.6630000e+04   6.8235000e+04   7.7660000e+04   6.0156000e+04   6.1847000e+04   5.5896000e+04   5.3986000e+04   5.3100000e+04   5.4850000e+04   6.9265000e+04   7.6984000e+04   7.0730000e+04   6.4985000e+04   6.9942000e+04   6.1926000e+04   6.5341000e+04   6.7930000e+04
   4.7091000e+04   4.1070000e+04   3.8029000e+04   4.8916000e+04   5.2719000e+04   4.7881000e+04   3.9168000e+04   3.3035000e+04   3.9681000e+04   4.3318000e+04   4.5039000e+04   3.9433000e+04   5.2866000e+04   4.4542000e+04   4.9551000e+04   4.5571000e+04   4.4560000e+04   3.9543000e+04   4.3826000e+04   5.0989000e+04   4.9144000e+04   5.2381000e+04   5.2271000e+04   4.6139000e+04   4.4111000e+04   3.6160000e+04   3.5944000e+04   3.2990000e+04   3.9554000e+04   4.5924000e+04   3.9239000e+04   3.6111000e+04   3.2484000e+04   3.7588000e+04   4.6457000e+04   5.0357000e+04   4.4026000e+04   4.3225000e+04   4.8151000e+04   5.0668000e+04   5.0023000e+04   0.0000000e+00   4.7762000e+04   4.0800000e+04   3.8007000e+04   3.2059000e+04   3.3384000e+04   3.5749000e+04   4.6668000e+04   4.1186000e+04   4.4555000e+04   3.9503000e+04   3.1651000e+04   3.8785000e+04   4.4135000e+04   4.4393000e+04   4.9817000e+04   4.6438000e+04   5.1229000e+04   4.3729000e+04   3.6572000e+04   3.3743000e+04   2.7960000e+04   3.1128000e+04   5.3429000e+04   5.9927000e+04   5.0407000e+04   5.8561000e+04   5.9815000e+04   5.7387000e+04   5.3099000e+04   4.6452000e+04   5.0494000e+04   5.4569000e+04   6.1750000e+04   5.6773000e+04   5.8837000e+04   5.2693000e+04   6.2843000e+04   5.4902000e+04   4.7966000e+04   4.1192000e+04   4.4531000e+04   6.3601000e+04   5.6193000e+04   5.1044000e+04   4.8759000e+04   4.5661000e+04   4.8347000e+04   5.1905000e+04
   3.8386100e+05   3.5306000e+05   3.5173500e+05   3.6706500e+05   3.7179000e+05   3.6853600e+05   3.6722300e+05   3.7653800e+05   3.9980500e+05   3.8644100e+05   3.7294500e+05   3.6625900e+05   3.4687900e+05   3.6411100e+05   3.7473700e+05   3.9125300e+05   3.6975900e+05   3.7532000e+05   3.9119100e+05   3.8998500e+05   3.8219400e+05   3.5855100e+05   3.6591000e+05   3.9619700e+05   3.9946900e+05   4.1057900e+05   4.0415500e+05   3.9645800e+05   3.8296400e+05   4.0505300e+05   3.6276100e+05   3.7681000e+05   3.6202900e+05   3.9939000e+05   4.0652900e+05   4.3315700e+05   4.2272700e+05   4.2178700e+05   4.2056900e+05   4.0747100e+05   3.9151400e+05   3.8227100e+05   0.0000000e+00   3.9423500e+05   3.9203300e+05   4.0707900e+05   3.9831500e+05   4.1112300e+05   4.0262200e+05   4.0980100e+05   3.8782800e+05   3.9323400e+05   3.9618100e+05   3.8406900e+05   4.0980500e+05   4.1784100e+05   4.0008600e+05   3.8626400e+05   4.0329900e+05   4.1718100e+05   3.9417000e+05   4.0787700e+05   3.7058200e+05   3.9159800e+05   4.0904900e+05   4.2732600e+05   3.9898600e+05   3.7562500e+05   3.8995000e+05   4.0764800e+05   3.7677200e+05   3.6446700e+05   3.5492200e+05   3.7767800e+05   4.0882200e+05   3.9195400e+05   3.7166800e+05   3.7393500e+05   3.9394800e+05   3.6738200e+05   3.2666400e+05   3.3948800e+05   3.3686700e+05   3.6218000e+05   3.7593700e+05   4.1383600e+05   4.1146800e+05   3.9576000e+05   4.1343300e+05   3.7752500e+05
   4.2663400e+05   3.9451000e+05   3.7945800e+05   4.0117800e+05   3.9949200e+05   3.9154200e+05   3.8089200e+05   3.9193200e+05   3.9878800e+05   3.7659300e+05   4.0362200e+05   3.8709500e+05   3.9708800e+05   3.7783100e+05   3.7138200e+05   3.6814800e+05   3.9130900e+05   3.8920100e+05   3.9633600e+05   4.0263500e+05   3.6231900e+05   3.4901900e+05   4.0204700e+05   3.9078000e+05   3.8278300e+05   3.7579500e+05   4.0977900e+05   4.0185900e+05   3.6356000e+05   3.7056000e+05   3.9992600e+05   3.9105700e+05   4.2348300e+05   4.0146400e+05   3.9607200e+05   4.0360000e+05   4.2153900e+05   4.1780500e+05   3.9718800e+05   4.0279700e+05   3.9047300e+05   3.8879500e+05   4.0716100e+05   0.0000000e+00   3.9034400e+05   4.0978000e+05   3.7893200e+05   3.6130600e+05   3.8736700e+05   3.9250800e+05   4.0982300e+05   3.7034600e+05   3.9169600e+05   3.9120700e+05   3.9677900e+05   3.9979500e+05   4.0115900e+05   3.7673700e+05   3.8044500e+05   3.5448800e+05   3.7212600e+05   3.7813900e+05   4.1060400e+05   4.1169900e+05   3.9189500e+05   3.7060200e+05   3.6777700e+05   3.6067200e+05   3.9195000e+05   3.6232100e+05   3.7766800e+05   3.8718900e+05   4.1144200e+05   3.9162600e+05   3.8906000e+05   4.0117800e+05   3.9963700e+05   3.7461400e+05   3.6636900e+05   3.6894400e+05   3.9088100e+05   3.6700300e+05   3.6509600e+05   3.6568300e+05   3.7511900e+05   3.6559800e+05   4.0193500e+05   3.8523700e+05   3.9615700e+05   4.0374900e+05
   2.9713200e+05   2.9439800e+05   3.1395700e+05   3.0168000e+05   3.0413600e+05   3.1187100e+05   2.9544600e+05   2.8856100e+05   2.9463700e+05   3.0566700e+05   2.9886800e+05   2.8076800e+05   3.1058000e+05   2.8265700e+05   2.9454800e+05   2.9034500e+05   3.0457000e+05   2.9152300e+05   2.9654300e+05   3.0770900e+05   2.9604100e+05   2.8778300e+05   3.0561000e+05   3.0803400e+05   3.0447400e+05   2.9401700e+05   3.0040500e+05   2.8002600e+05   3.0283500e+05   2.8890800e+05   3.0091700e+05   3.0370200e+05   2.9360400e+05   2.7125700e+05   2.7878400e+05   2.7863600e+05   2.9112000e+05   3.0413700e+05   2.9016300e+05   2.9963800e+05   2.9278400e+05   2.7438300e+05   2.9264000e+05   2.7207700e+05   0.0000000e+00   2.5684300e+05   2.8186200e+05   2.8628600e+05   2.7598100e+05   2.9216900e+05   2.7481500e+05   2.5550400e+05   2.7330500e+05   2.8682000e+05   2.7319500e+05   2.7824700e+05   2.9651100e+05   2.7747400e+05   2.7839000e+05   2.7720900e+05   2.6759400e+05   2.8577900e+05   2.7991800e+05   2.8931400e+05   2.9588800e+05   2.9401400e+05   2.7997300e+05   2.7483200e+05   2.8506800e+05   2.7394000e+05   2.7022700e+05   2.8464300e+05   3.0554300e+05   2.8214100e+05   2.9413300e+05   2.7903500e+05   2.7854400e+05   2.9644900e+05   2.8508000e+05   2.9609900e+05   3.4068700e+05   3.3454600e+05   3.2942600e+05   3.1095000e+05   2.8367600e+05   2.7995600e+05   2.9841700e+05   3.0053900e+05   3.0424400e+05   3.1347000e+05
   3.3885400e+05   3.4673200e+05   3.5696000e+05   3.5542000e+05   3.8467800e+05   3.7324000e+05   3.3656800e+05   3.4940000e+05   3.5207400e+05   3.4406300e+05   3.5768700e+05   3.3600200e+05   3.6810900e+05   3.6320200e+05   3.4235500e+05   3.6396600e+05   3.5625000e+05   3.4936000e+05   3.2128600e+05   3.4794900e+05   3.5028400e+05   3.4900200e+05   3.6901400e+05   3.8055200e+05   3.7061500e+05   3.4410000e+05   3.3438100e+05   3.4551300e+05   3.5751700e+05   3.6836000e+05   3.4963500e+05   3.4448800e+05   3.5750000e+05   3.5885400e+05   3.2785800e+05   3.4847900e+05   3.2268300e+05   3.2930500e+05   3.4763100e+05   3.3657000e+05   3.5982100e+05   3.5574400e+05   3.4062200e+05   3.1773400e+05   3.3711000e+05   0.0000000e+00   3.8642600e+05   3.7286100e+05   3.5790800e+05   3.6235300e+05   3.6516100e+05   3.4104500e+05   3.5588100e+05   3.4563400e+05   3.6147500e+05   3.5284300e+05   3.4147300e+05   3.4501900e+05   3.7449600e+05   3.5649300e+05   3.1438600e+05   3.2016100e+05   3.2589100e+05   3.3901000e+05   3.3928900e+05   3.3541500e+05   3.3864200e+05   3.3381700e+05   3.2922700e+05   3.4624300e+05   3.1616800e+05   3.0420200e+05   3.2023000e+05   3.2694700e+05   3.5137300e+05   3.6363700e+05   3.4183000e+05   3.1674700e+05   3.3231400e+05   3.3221800e+05   3.3261400e+05   3.2144100e+05   3.1327100e+05   3.3172400e+05   3.5247600e+05   3.4676500e+05   3.5648200e+05   3.3944500e+05   3.2186800e+05   3.4276900e+05
   3.3202600e+05   3.0987700e+05   2.8463500e+05   2.8751600e+05   2.9355500e+05   3.1534500e+05   3.1502400e+05   3.2549200e+05   3.1670600e+05   3.1882200e+05   3.2528700e+05   2.9812300e+05   2.8541600e+05   2.9639700e+05   2.9548000e+05   2.8987000e+05   2.9027900e+05   3.0757700e+05   3.2451400e+05   3.0309000e+05   2.8858300e+05   2.8753200e+05   2.9437400e+05   3.0388900e+05   3.1917200e+05   3.0414400e+05   3.0348100e+05   3.2264900e+05   3.3265200e+05   2.8909400e+05   2.7814300e+05   2.9161100e+05   3.1695300e+05   3.0428500e+05   3.1625200e+05   3.2927300e+05   3.1401500e+05   3.1501500e+05   3.0690500e+05   3.2244200e+05   3.0875200e+05   2.9964500e+05   2.9323200e+05   2.8925700e+05   2.9119100e+05   3.1480200e+05   0.0000000e+00   3.0753600e+05   3.1092900e+05   3.3543300e+05   3.3028400e+05   3.1448500e+05   3.2551000e+05   3.2177700e+05   3.2588300e+05   3.2568000e+05   3.1778300e+05   3.1480300e+05   3.0256500e+05   2.9918700e+05   3.0483800e+05   3.1539000e+05   3.0920900e+05   3.1019400e+05   2.9064300e+05   3.0012100e+05   3.1721400e+05   3.4402100e+05   2.9265400e+05   3.0472700e+05   3.0685500e+05   3.0769600e+05   3.0589000e+05   3.2995200e+05   3.2318400e+05   2.9775200e+05   2.8357000e+05   3.0484300e+05   2.9983600e+05   3.0001000e+05   3.1243200e+05   3.0031900e+05   3.0128800e+05   2.9166200e+05   3.1234500e+05   3.0905100e+05   2.9310500e+05   3.0257500e+05   3.1076600e+05   3.2604900e+05
   2.9661800e+05   2.8894800e+05   2.7432700e+05   2.8709000e+05   2.9533600e+05   3.0137900e+05   3.0067900e+05   2.9832300e+05   2.8767700e+05   2.9253500e+05   3.0218700e+05   2.8605300e+05   3.1046400e+05   3.1839700e+05   3.2013300e+05   3.2767900e+05   2.9392000e+05   3.0146000e+05   3.0919800e+05   2.9371200e+05   2.9677000e+05   3.0006600e+05   3.0055000e+05   3.1380200e+05   2.9932100e+05   3.0288700e+05   3.1547600e+05   3.0105000e+05   3.0258500e+05   3.2471300e+05   3.2125100e+05   2.9346600e+05   3.1064400e+05   3.1180900e+05   3.2132000e+05   3.4078700e+05   3.3603300e+05   3.3190100e+05   3.4208700e+05   3.3867400e+05   3.3181700e+05   3.2478300e+05   3.2647500e+05   3.2642000e+05   3.0907800e+05   3.1334600e+05   3.2918000e+05   0.0000000e+00   3.4327200e+05   3.2102300e+05   3.2803900e+05   3.4274300e+05   3.0834900e+05   3.1007600e+05   3.1282000e+05   3.2333100e+05   3.1745700e+05   3.0459200e+05   3.0744500e+05   3.1472900e+05   3.3031900e+05   3.3662900e+05   3.3880200e+05   3.2375700e+05   3.2420200e+05   3.0513500e+05   2.9525100e+05   2.8788400e+05   2.9523300e+05   3.0836100e+05   3.0280500e+05   3.0460200e+05   3.0805600e+05   3.0489700e+05   2.9012100e+05   2.7950400e+05   2.6325400e+05   2.7451300e+05   2.9612300e+05   2.9331200e+05   2.9828600e+05   2.9105200e+05   2.8418800e+05   2.9086500e+05   3.0623000e+05   2.9800800e+05   2.7457200e+05   2.7392300e+05   2.7609600e+05   2.7725400e+05
   1.9768900e+05   1.9930200e+05   1.7867900e+05   1.9333800e+05   2.0698500e+05   1.9589800e+05   1.7926800e+05   2.0718500e+05   1.7773000e+05   2.0107200e+05   1.9730100e+05   2.0877600e+05   2.0416100e+05   1.9879900e+05   2.1572300e+05   2.1025000e+05   2.2530800e+05   1.9275200e+05   1.9579000e+05   2.2670900e+05   2.4143700e+05   2.2109300e+05   1.9829100e+05   1.9953200e+05   2.1319900e+05   2.2434000e+05   2.0986100e+05   2.2250700e+05   2.1853300e+05   2.1803800e+05   2.1845100e+05   1.8349900e+05   1.8859300e+05   2.1226800e+05   2.0834600e+05   1.9524100e+05   1.8977700e+05   1.7637300e+05   1.7652700e+05   1.8897600e+05   1.8870300e+05   1.8592700e+05   1.9718600e+05   1.8891700e+05   1.9150200e+05   1.9516100e+05   2.0522200e+05   1.9538100e+05   0.0000000e+00   2.1315600e+05   1.9267600e+05   2.0513300e+05   2.4649000e+05   2.1351900e+05   2.1617200e+05   2.0820800e+05   2.0785400e+05   1.9396100e+05   2.1516900e+05   2.2899900e+05   2.1187100e+05   2.0535100e+05   2.0698000e+05   2.1451300e+05   2.0637900e+05   1.9733300e+05   1.9793300e+05   1.9260900e+05   2.2268800e+05   2.1028700e+05   2.0664000e+05   2.0401500e+05   2.0173300e+05   2.0179200e+05   2.1078600e+05   1.9204000e+05   2.0948200e+05   2.2623000e+05   2.2178300e+05   2.2121700e+05   2.2820700e+05   2.1665500e+05   2.1177300e+05   2.0162500e+05   2.2215900e+05   2.1952900e+05   2.1389000e+05   2.1761800e+05   2.1248600e+05   1.9174800e+05
   2.3468700e+05   2.2219300e+05   2.2993200e+05   2.5182900e+05   2.4825600e+05   2.5626800e+05   2.5639800e+05   2.4416400e+05   2.5632700e+05   2.4855100e+05   2.5420300e+05   2.3820100e+05   2.6269000e+05   2.6974600e+05   2.4603100e+05   2.6871600e+05   2.6213100e+05   2.4620200e+05   2.4212500e+05   2.3023500e+05   2.4044800e+05   2.2455900e+05   2.4068700e+05   2.3615400e+05   2.2355800e+05   2.3700200e+05   2.3164200e+05   2.4061900e+05   2.0580600e+05   2.4833300e+05   2.4850400e+05   2.1912800e+05   1.9685000e+05   2.1546000e+05   2.3188300e+05   2.0857800e+05   2.2700200e+05   2.3557300e+05   2.3989800e+05   2.1539000e+05   2.1634600e+05   2.2879800e+05   2.2161900e+05   2.2565000e+05   2.2129400e+05   2.2235800e+05   2.2106400e+05   2.1887300e+05   2.1237100e+05   0.0000000e+00   2.0741100e+05   2.0098000e+05   2.1472500e+05   2.0961100e+05   2.0491400e+05   2.0629600e+05   1.8537800e+05   2.1005900e+05   2.0173400e+05   1.8886400e+05   1.9961000e+05   2.1417100e+05   1.9160900e+05   1.9741700e+05   2.0258000e+05   2.1434200e+05   2.0794200e+05   2.1036500e+05   1.8925100e+05   2.1720000e+05   2.1077400e+05   2.0882700e+05   2.2655800e+05   2.1665900e+05   2.2855500e+05   2.2084700e+05   2.2818000e+05   2.0741900e+05   2.1998100e+05   2.2247900e+05   2.1954600e+05   2.1257500e+05   2.1464700e+05   2.4990800e+05   2.3997300e+05   2.2455700e+05   2.3271600e+05   2.3656700e+05   2.4894300e+05   2.5415300e+05
   3.6170000e+05   3.5695300e+05   3.5329300e+05   3.6292000e+05   3.6575900e+05   3.6194500e+05   3.7106800e+05   3.7615300e+05   3.7634300e+05   3.9248100e+05   4.0358800e+05   3.7755400e+05   3.7876900e+05   3.6518000e+05   3.6079200e+05   3.9130400e+05   3.8290200e+05   3.7055600e+05   3.9280700e+05   3.9497300e+05   3.9541200e+05   4.0172500e+05   3.9292200e+05   3.6402900e+05   3.6479400e+05   3.4920800e+05   3.6850600e+05   3.5739400e+05   3.5959000e+05   3.3928000e+05   3.5777100e+05   3.6486700e+05   3.7255700e+05   3.7243600e+05   3.4708800e+05   3.6370200e+05   3.5854100e+05   3.8071100e+05   3.9077700e+05   3.3419300e+05   3.6594600e+05   3.7730600e+05   3.8423400e+05   3.9629100e+05   3.9990600e+05   3.8311800e+05   3.8493200e+05   3.9216600e+05   4.1542700e+05   4.2069900e+05   0.0000000e+00   3.4914900e+05   3.8604700e+05   3.7795000e+05   3.7415600e+05   3.6636300e+05   3.6651400e+05   3.7918800e+05   3.8787600e+05   3.7302300e+05   3.7739200e+05   3.8258300e+05   3.6410200e+05   3.5727500e+05   3.5465700e+05   3.9155200e+05   4.0836800e+05   3.8696800e+05   4.1315500e+05   3.5408000e+05   3.7512700e+05   4.0455300e+05   3.7534100e+05   3.3265400e+05   3.7620600e+05   3.9627600e+05   3.8611700e+05   4.0121200e+05   3.7618100e+05   3.1440100e+05   3.8043500e+05   3.4436300e+05   3.7282400e+05   3.7112500e+05   3.7894500e+05   3.4663800e+05   3.7152300e+05   3.9456400e+05   3.8278200e+05   3.6910800e+05
   2.2687000e+05   2.4515200e+05   2.4994000e+05   2.3639200e+05   2.1708700e+05   2.3058100e+05   2.4971200e+05   2.2580000e+05   2.4102400e+05   2.3488600e+05   2.4311200e+05   2.4891200e+05   2.3606000e+05   2.2190100e+05   2.2420100e+05   2.2308100e+05   2.2494500e+05   2.3906800e+05   2.4144100e+05   2.3011700e+05   2.1352500e+05   2.2428100e+05   2.1217400e+05   2.0120100e+05   2.0094400e+05   2.0750700e+05   2.0109100e+05   2.1404300e+05   2.0635400e+05   2.2290400e+05   2.3049700e+05   2.2430100e+05   2.3375500e+05   2.3460000e+05   2.1979800e+05   2.3879100e+05   2.0211400e+05   2.1370800e+05   2.2862200e+05   2.0918400e+05   2.2148800e+05   2.3545100e+05   2.3366300e+05   2.3166200e+05   2.2375000e+05   2.1832400e+05   2.1886800e+05   2.2750800e+05   2.2066600e+05   2.2818000e+05   2.3589700e+05   0.0000000e+00   2.0018500e+05   2.1253000e+05   2.0423700e+05   2.1212400e+05   2.0143800e+05   2.1094200e+05   2.1878200e+05   2.3102800e+05   2.2387600e+05   2.1332400e+05   2.0420800e+05   2.0083800e+05   2.1688800e+05   2.2234600e+05   2.2267300e+05   2.1569800e+05   2.1650800e+05   2.4536200e+05   2.2852500e+05   2.1821800e+05   2.2141600e+05   2.2889000e+05   2.1708600e+05   2.4916800e+05   2.3541100e+05   2.2409800e+05   2.4227500e+05   2.3178700e+05   2.2130000e+05   2.0641600e+05   2.1776900e+05   2.4106800e+05   2.4823100e+05   2.5004400e+05   2.6307600e+05   2.3900700e+05   2.2227800e+05   2.1950600e+05
   1.0641300e+05   1.1044000e+05   1.1391100e+05   1.1714500e+05   1.1082700e+05   1.1181700e+05   1.1383600e+05   1.1801100e+05   1.2028200e+05   1.1045000e+05   1.0809100e+05   1.0234400e+05   1.0200000e+05   1.0976600e+05   1.0979700e+05   1.0470500e+05   1.1558600e+05   1.0408500e+05   1.1203300e+05   1.1277000e+05   1.0255900e+05   1.1085700e+05   1.0358800e+05   1.0138600e+05   1.1593700e+05   1.1041600e+05   1.0198400e+05   1.0269300e+05   1.0384500e+05   1.1743200e+05   1.1497100e+05   1.1503500e+05   1.0766500e+05   1.0546800e+05   1.0577500e+05   1.2266800e+05   1.2551300e+05   1.3806900e+05   1.1394900e+05   1.1306400e+05   8.7852000e+04   9.4064000e+04   1.0847300e+05   1.2650000e+05   1.2202100e+05   1.2825500e+05   1.0429300e+05   9.8430000e+04   1.1678800e+05   1.1363600e+05   1.0932600e+05   1.0610900e+05   0.0000000e+00   1.2529000e+05   1.2022300e+05   1.0178800e+05   1.0508700e+05   9.7186000e+04   1.0320200e+05   1.1475300e+05   1.1642700e+05   1.1654200e+05   1.0317700e+05   1.0849500e+05   1.0062500e+05   1.0685600e+05   1.0304000e+05   1.0569200e+05   1.1123900e+05   1.0809800e+05   1.1324900e+05   1.0617800e+05   1.0585900e+05   9.9074000e+04   1.0632400e+05   1.1047900e+05   1.1648200e+05   1.2119200e+05   1.3049600e+05   1.2181000e+05   1.1831500e+05   1.0655400e+05   9.1005000e+04   9.8213000e+04   1.0886900e+05   1.1267200e+05   1.1872600e+05   1.1816900e+05   1.1336900e+05   1.1698500e+05
   1.0250500e+05   1.0687500e+05   1.1163300e+05   1.2379600e+05   1.3690400e+05   1.3043200e+05   1.1938400e+05   1.2516300e+05   1.2385700e+05   1.2821200e+05   1.2932700e+05   1.1534100e+05   1.0842100e+05   1.3848100e+05   1.3397000e+05   1.1518900e+05   1.2998900e+05   1.2447000e+05   1.3630900e+05   1.3552500e+05   1.3717400e+05   1.2866300e+05   1.2481400e+05   1.3592900e+05   1.3366800e+05   1.2825800e+05   1.3494000e+05   1.4168800e+05   1.1916600e+05   1.2328300e+05   1.2596200e+05   1.2748000e+05   1.3391200e+05   1.2519000e+05   1.2717600e+05   1.1844800e+05   1.2531200e+05   1.2837500e+05   1.3470300e+05   1.3824100e+05   1.2756100e+05   1.3071100e+05   1.2849400e+05   1.4258000e+05   1.2776600e+05   1.3235700e+05   1.2004700e+05   1.3770200e+05   1.2164500e+05   1.3319300e+05   1.4318000e+05   1.3853500e+05   1.3048800e+05   0.0000000e+00   1.3593600e+05   1.2428800e+05   1.3042000e+05   1.3057700e+05   1.3419600e+05   1.2042400e+05   1.1373300e+05   1.2756100e+05   1.1765500e+05   1.2557800e+05   1.1809300e+05   1.2350700e+05   1.2551300e+05   1.2468100e+05   1.1369800e+05   1.2143500e+05   1.2312000e+05   1.0523400e+05   1.0214800e+05   1.2734400e+05   1.3882000e+05   1.1098400e+05   1.1043100e+05   1.1664600e+05   1.1594700e+05   1.1939000e+05   1.2551100e+05   1.2529700e+05   1.2016600e+05   1.2757000e+05   1.1636000e+05   1.1857100e+05   1.1957300e+05   1.1904200e+05   1.1154600e+05   1.1768400e+05
   2.8963400e+05   2.7759500e+05   2.8783200e+05   3.0528900e+05   2.9643500e+05   3.0674300e+05   2.8784200e+05   3.0008900e+05   2.9268400e+05   3.0482100e+05   3.1011400e+05   2.9863600e+05   3.0101600e+05   3.0159800e+05   3.1545200e+05   3.1780700e+05   2.8379800e+05   2.7223300e+05   2.7264700e+05   2.8964100e+05   3.0059600e+05   3.1094400e+05   3.0836400e+05   2.8451800e+05   2.9625900e+05   2.9324100e+05   2.8183400e+05   2.8056300e+05   2.8989300e+05   2.9773500e+05   2.9484500e+05   2.8616000e+05   2.9802000e+05   3.0409300e+05   2.8307900e+05   2.9413100e+05   3.0003400e+05   2.9180900e+05   3.1568900e+05   2.9864100e+05   2.9524900e+05   2.9056700e+05   2.8167100e+05   3.0256300e+05   2.9870500e+05   2.8222000e+05   2.9466500e+05   3.0360500e+05   3.0253100e+05   2.9576900e+05   2.8255000e+05   2.8760500e+05   3.0726700e+05   2.9270900e+05   0.0000000e+00   2.7897100e+05   2.9279000e+05   2.9150600e+05   2.8647300e+05   2.9574000e+05   2.9617700e+05   3.0293000e+05   2.9201700e+05   3.1024600e+05   2.9414300e+05   3.0764300e+05   2.9641500e+05   2.9485300e+05   2.9873700e+05   2.7928300e+05   3.0109300e+05   2.8369800e+05   2.9214900e+05   2.9479700e+05   2.9797300e+05   2.8382300e+05   2.8290300e+05   2.9473200e+05   3.0187100e+05   2.9417900e+05   2.8309800e+05   2.9567900e+05   2.6963600e+05   3.0410900e+05   3.1541900e+05   3.0941600e+05   3.1392300e+05   3.0750000e+05   3.1580800e+05   2.9924500e+05
   2.7235700e+05   2.8570700e+05   3.0210600e+05   3.2221700e+05   3.2328900e+05   2.9777500e+05   2.9182500e+05   2.6931500e+05   2.9144300e+05   2.8826500e+05   3.0055500e+05   2.8698400e+05   3.0823800e+05   3.1053000e+05   2.8687100e+05   2.9005200e+05   2.9079700e+05   3.0528000e+05   3.0378900e+05   2.9029000e+05   2.8596000e+05   3.1900800e+05   3.2798400e+05   3.1576000e+05   2.8410400e+05   2.7806200e+05   2.7925100e+05   2.8610300e+05   2.8157900e+05   3.0817200e+05   2.9254400e+05   2.9344000e+05   2.8791600e+05   2.9747700e+05   2.6130900e+05   2.7205000e+05   3.0172800e+05   2.9474200e+05   3.0216100e+05   2.7348700e+05   2.5675500e+05   2.8589900e+05   2.6681000e+05   2.8133200e+05   2.5311500e+05   2.6598600e+05   2.9965300e+05   2.9400500e+05   2.8902500e+05   2.8800300e+05   2.6975700e+05   2.9039600e+05   2.8127400e+05   2.9369500e+05   2.7333700e+05   0.0000000e+00   2.9159900e+05   2.9171500e+05   3.0123900e+05   2.7611800e+05   2.9595200e+05   3.0478900e+05   2.8232800e+05   2.9441700e+05   2.9466500e+05   3.0432200e+05   2.9887400e+05   3.3557500e+05   2.8516200e+05   2.7542400e+05   2.7664600e+05   2.9580500e+05   3.0621600e+05   3.0454100e+05   3.1506400e+05   3.2440300e+05   3.1598100e+05   3.0844900e+05   2.8086000e+05   2.8271000e+05   2.8639900e+05   2.7483100e+05   3.0494300e+05   3.0577200e+05   2.8938800e+05   2.9310800e+05   2.9493500e+05   3.0227400e+05   2.9533400e+05   2.9927900e+05
   4.1355500e+05   4.3536800e+05   4.1579200e+05   3.9778100e+05   4.0116700e+05   3.9467900e+05   3.7684200e+05   3.5746000e+05   3.9836800e+05   3.9899000e+05   4.0504500e+05   3.9343800e+05   3.8226400e+05   3.7213700e+05   3.9430300e+05   3.9552600e+05   4.2562500e+05   3.8935700e+05   4.0899500e+05   4.0069000e+05   3.8938000e+05   3.6019700e+05   3.5880300e+05   3.4897600e+05   3.4585400e+05   3.8310000e+05   4.0771200e+05   3.9845600e+05   3.8534700e+05   3.8058600e+05   4.3405400e+05   4.2889800e+05   4.2271800e+05   3.9389900e+05   4.0004900e+05   3.8026800e+05   3.6779900e+05   3.9600800e+05   4.3006500e+05   4.3925400e+05   4.2520000e+05   4.1555400e+05   4.0749300e+05   3.7969100e+05   4.0748600e+05   4.0248400e+05   4.3049400e+05   4.0914200e+05   3.8593900e+05   3.6981400e+05   3.8571100e+05   3.5289800e+05   3.8744300e+05   3.8459400e+05   3.9306500e+05   3.6333500e+05   0.0000000e+00   3.6594400e+05   3.7370800e+05   3.5841100e+05   4.1002200e+05   4.1354900e+05   4.0589400e+05   3.9315500e+05   4.1155600e+05   4.0847500e+05   3.6767300e+05   3.6178500e+05   4.1633900e+05   4.3188700e+05   4.3625000e+05   4.0062100e+05   4.0713700e+05   4.0365500e+05   4.2481500e+05   4.2101600e+05   4.1857900e+05   3.9162100e+05   4.0719000e+05   4.2056700e+05   4.2937400e+05   4.0206000e+05   4.0205800e+05   3.6827600e+05   3.8024300e+05   3.8152600e+05   3.9241200e+05   3.9810900e+05   3.6233000e+05   3.6322700e+05
   4.8099300e+05   4.7869200e+05   4.8129200e+05   4.7343500e+05   4.7855300e+05   4.7724100e+05   4.7964400e+05   4.5031500e+05   4.5768000e+05   4.3002100e+05   4.4934300e+05   4.7095000e+05   4.8365300e+05   4.6009800e+05   4.5397400e+05   4.6362400e+05   4.4285100e+05   4.4986700e+05   4.6921400e+05   4.8195800e+05   4.8478200e+05   5.0485400e+05   4.8824600e+05   4.9148700e+05   4.8598300e+05   4.4305100e+05   4.7197800e+05   4.4718200e+05   4.6113800e+05   4.6508400e+05   4.6119400e+05   4.4257900e+05   4.4351100e+05   4.3605100e+05   4.4132700e+05   4.6385900e+05   4.7785900e+05   4.4848300e+05   4.5400900e+05   4.2803400e+05   4.2810800e+05   4.3803900e+05   4.6153100e+05   4.7184100e+05   4.7778800e+05   4.6389800e+05   4.6884200e+05   4.4037100e+05   4.1057500e+05   4.3371400e+05   4.6142100e+05   4.3244500e+05   4.6785000e+05   4.5906700e+05   4.3992200e+05   4.5354500e+05   4.8655200e+05   0.0000000e+00   4.6221800e+05   4.3820300e+05   4.1669100e+05   4.0000200e+05   4.0866600e+05   4.3797000e+05   4.2468800e+05   4.5471600e+05   4.6224600e+05   4.6635700e+05   4.6978800e+05   4.4390400e+05   4.8286600e+05   5.1201600e+05   4.8233500e+05   4.3940300e+05   4.5596700e+05   4.4873700e+05   4.5733700e+05   4.5064800e+05   4.2964700e+05   4.3135700e+05   4.3606400e+05   4.1743100e+05   4.0942400e+05   4.2517700e+05   4.7587700e+05   4.7132600e+05   4.6344200e+05   5.0214500e+05   4.7889800e+05   5.0646400e+05
   4.0355200e+05   3.7622800e+05   3.7624800e+05   3.6985000e+05   3.8529700e+05   3.8663800e+05   3.8111600e+05   4.1241800e+05   4.2266300e+05   4.1594000e+05   3.9975800e+05   3.8347400e+05   3.7862100e+05   3.7909400e+05   3.8026200e+05   3.6638300e+05   3.7686400e+05   3.7509100e+05   4.0715700e+05   4.2475700e+05   4.3180900e+05   4.3486700e+05   4.2270800e+05   4.1938200e+05   3.9760400e+05   3.9610600e+05   3.8309300e+05   3.7744000e+05   3.8134800e+05   3.7888500e+05   3.9817200e+05   3.7645800e+05   3.9465400e+05   3.8465400e+05   3.8981900e+05   4.2804500e+05   4.0556800e+05   3.8311600e+05   3.8849400e+05   3.8968400e+05   3.8159900e+05   3.7744300e+05   3.9598900e+05   3.8904800e+05   3.7874300e+05   3.9081700e+05   3.8441700e+05   3.9147700e+05   4.0450700e+05   3.9051900e+05   3.7279600e+05   3.9053800e+05   3.9930600e+05   4.1055600e+05   3.9248500e+05   3.9205100e+05   3.9283600e+05   3.7785300e+05   0.0000000e+00   3.9659200e+05   4.1140300e+05   4.0144900e+05   3.8159200e+05   3.6046500e+05   3.6620400e+05   3.7358500e+05   3.4058000e+05   3.5234400e+05   3.6852400e+05   4.0032900e+05   3.6425500e+05   3.7122700e+05   3.7799300e+05   3.6199900e+05   3.5581000e+05   3.6901300e+05   3.7137000e+05   3.5694600e+05   3.7015200e+05   3.8227000e+05   3.8153100e+05   3.7744300e+05   3.9199000e+05   3.9888100e+05   3.9819800e+05   4.0262500e+05   3.7812600e+05   3.5629300e+05   3.5411800e+05   3.9113100e+05
   3.5232500e+05   3.2581500e+05   3.3078400e+05   3.0709200e+05   2.9916800e+05   3.2736700e+05   3.4261900e+05   3.0044600e+05   3.3071700e+05   3.3397700e+05   3.3613800e+05   3.1836100e+05   2.8292400e+05   2.9568800e+05   3.0569500e+05   2.8354700e+05   3.3894800e+05   3.4390800e+05   3.3840500e+05   3.3140400e+05   3.1856400e+05   2.9263400e+05   3.1681100e+05   2.9347400e+05   2.9610400e+05   2.8441500e+05   2.9603600e+05   2.9395500e+05   2.9264400e+05   2.6755900e+05   2.6649700e+05   2.7857400e+05   2.9549300e+05   3.1331000e+05   2.9683800e+05   2.9287900e+05   2.8594000e+05   3.0074000e+05   3.0364900e+05   2.8705700e+05   2.9499100e+05   2.9614400e+05   2.9169000e+05   2.7074500e+05   3.0300300e+05   3.4442800e+05   3.1845700e+05   2.9855600e+05   2.9674700e+05   2.9191500e+05   3.0824000e+05   2.9789000e+05   3.1014800e+05   3.1341800e+05   2.7910200e+05   2.8386300e+05   2.9745500e+05   2.9632300e+05   3.0722000e+05   0.0000000e+00   3.0935300e+05   3.1392800e+05   3.2164200e+05   3.0224900e+05   2.9763000e+05   3.0202500e+05   3.2447800e+05   3.2785600e+05   3.4687400e+05   3.2111100e+05   3.1298600e+05   3.1234800e+05   3.1215900e+05   3.1153000e+05   3.0522300e+05   3.3553700e+05   3.2453200e+05   3.2357700e+05   3.3455500e+05   3.4123200e+05   3.2802200e+05   3.3642600e+05   3.3046100e+05   3.0171200e+05   3.2383900e+05   2.8632500e+05   3.3072300e+05   2.8841900e+05   3.1134200e+05   3.4327700e+05
   3.3380000e+05   3.3174500e+05   3.1873900e+05   3.3220300e+05   3.1127400e+05   2.9095800e+05   2.7473500e+05   2.9260300e+05   2.9094400e+05   2.9910000e+05   2.9719000e+05   2.8722100e+05   3.0216100e+05   3.3081800e+05   3.3052200e+05   3.3693900e+05   3.3171600e+05   3.2256600e+05   3.1237200e+05   3.1343400e+05   3.0663100e+05   3.1021400e+05   2.9509400e+05   2.9344600e+05   2.5764800e+05   2.4148700e+05   2.7667700e+05   2.8598900e+05   2.6644200e+05   3.0369400e+05   3.4079800e+05   3.4039400e+05   2.9796600e+05   3.1656200e+05   2.9352200e+05   2.9076700e+05   2.8526200e+05   3.2324200e+05   3.1672900e+05   3.0636000e+05   3.0954600e+05   2.9211300e+05   2.7888900e+05   2.9531100e+05   3.0718900e+05   3.1871900e+05   3.0688900e+05   2.9681700e+05   3.2783100e+05   3.2010300e+05   3.1401800e+05   3.0838800e+05   2.9961700e+05   3.0917000e+05   2.9758100e+05   2.7863900e+05   2.8918300e+05   2.9065200e+05   2.6903800e+05   2.5842400e+05   0.0000000e+00   3.1235600e+05   2.9444300e+05   3.0298400e+05   3.0785400e+05   2.8195600e+05   2.7011600e+05   3.3147100e+05   3.1970500e+05   3.1395000e+05   2.8211300e+05   2.5228700e+05   2.6883200e+05   3.1155000e+05   3.0386500e+05   2.9574900e+05   2.7494500e+05   2.9775900e+05   2.9533900e+05   2.7679300e+05   3.1496200e+05   2.8591000e+05   3.0251600e+05   2.8329000e+05   2.7399900e+05   2.7989300e+05   2.7541800e+05   2.6504500e+05   2.6970700e+05   3.0910600e+05
   1.8928000e+05   2.1043400e+05   2.0769600e+05   2.0814600e+05   2.1018600e+05   1.8616300e+05   1.8429200e+05   1.8141200e+05   1.8800500e+05   1.8609400e+05   1.9388800e+05   1.7251400e+05   1.8467200e+05   2.2409200e+05   2.1992300e+05   2.1387300e+05   2.2213500e+05   2.0782000e+05   2.0061600e+05   2.0424500e+05   2.1022800e+05   2.1562100e+05   1.8540000e+05   1.6397400e+05   1.7294300e+05   1.6716700e+05   2.1108800e+05   1.9989300e+05   2.0951800e+05   1.9070200e+05   1.8067000e+05   2.0697700e+05   2.0844500e+05   2.2342500e+05   2.2322000e+05   2.3533400e+05   2.0200000e+05   1.8332900e+05   1.8510100e+05   1.8894500e+05   1.8230400e+05   1.9593600e+05   1.9858800e+05   1.9926700e+05   1.9567300e+05   1.9334900e+05   2.0873700e+05   2.2757800e+05   2.3312100e+05   2.3348300e+05   2.2997900e+05   2.1295700e+05   2.0447300e+05   1.9560900e+05   2.0204500e+05   2.2087200e+05   1.9381600e+05   1.9358200e+05   1.8001700e+05   1.8818000e+05   1.8342300e+05   0.0000000e+00   2.0745400e+05   2.0637600e+05   2.0338300e+05   2.0856000e+05   2.2098200e+05   2.2770200e+05   2.2007600e+05   2.3447400e+05   1.9803300e+05   1.9842200e+05   2.3269000e+05   2.3240700e+05   2.1367800e+05   2.0600000e+05   2.2845700e+05   1.9833000e+05   2.0151900e+05   1.7962300e+05   1.9672800e+05   2.1677100e+05   2.1502800e+05   2.0304600e+05   2.1228700e+05   2.1100900e+05   1.9824900e+05   2.0368200e+05   1.9036500e+05   2.0307100e+05
   1.4321800e+05   1.5382900e+05   1.4720800e+05   1.4109200e+05   1.4814600e+05   1.4985800e+05   1.3720900e+05   1.4483700e+05   1.3966500e+05   1.3213000e+05   1.3232600e+05   1.3629800e+05   1.4626700e+05   1.4846400e+05   1.3458300e+05   1.2575700e+05   1.3905700e+05   1.3802000e+05   1.3242200e+05   1.4448200e+05   1.4855300e+05   1.3976700e+05   1.3875300e+05   1.3979500e+05   1.4853700e+05   1.3319400e+05   1.4255300e+05   1.2603700e+05   1.3100600e+05   1.3002500e+05   1.3723100e+05   1.2356900e+05   1.2969700e+05   1.2110600e+05   1.2149200e+05   1.2941500e+05   1.2781800e+05   1.3529900e+05   1.5704700e+05   1.3929100e+05   1.4825700e+05   1.4744100e+05   1.3484100e+05   1.4508100e+05   1.4903800e+05   1.5065600e+05   1.3708600e+05   1.3919000e+05   1.5697900e+05   1.3822600e+05   1.4545100e+05   1.3912100e+05   1.5678700e+05   1.5196200e+05   1.4407100e+05   1.2827900e+05   1.5127400e+05   1.3485700e+05   1.4238500e+05   1.2882700e+05   1.3956600e+05   1.3099500e+05   0.0000000e+00   1.3603700e+05   1.4951100e+05   1.3345300e+05   1.2056300e+05   1.2666300e+05   1.2893200e+05   1.2880900e+05   1.5101600e+05   1.4373000e+05   1.2738100e+05   1.3868000e+05   1.4070100e+05   1.3702000e+05   1.2704100e+05   1.3618100e+05   1.4262800e+05   1.4165600e+05   1.3710000e+05   1.4434100e+05   1.3368700e+05   1.3432700e+05   1.2969800e+05   1.4684400e+05   1.4148300e+05   1.2535400e+05   1.2515800e+05   1.4129200e+05
   1.9922400e+05   1.8042600e+05   2.0317000e+05   1.8186900e+05   1.7045800e+05   1.6017200e+05   1.7420700e+05   1.9077100e+05   1.8410000e+05   1.7597000e+05   1.8101200e+05   1.8093300e+05   1.9301900e+05   1.9480300e+05   1.9589500e+05   1.9940200e+05   1.8036400e+05   1.6500100e+05   1.6227500e+05   1.7773300e+05   1.6527100e+05   1.8351900e+05   1.7449000e+05   1.8745100e+05   1.8995400e+05   1.9601800e+05   1.7423200e+05   1.7087000e+05   1.8746600e+05   1.9028700e+05   1.6429900e+05   1.5651700e+05   1.6309600e+05   1.8282800e+05   1.8182100e+05   1.8483500e+05   1.9796000e+05   1.8758000e+05   1.7774900e+05   1.7877700e+05   1.8800300e+05   1.7451800e+05   1.7648800e+05   1.8327200e+05   1.7286000e+05   1.6782300e+05   1.6685500e+05   1.8386700e+05   1.8933000e+05   1.8334700e+05   1.7537000e+05   1.8099700e+05   1.8676500e+05   1.7455400e+05   1.7382300e+05   1.7204200e+05   1.8772900e+05   1.7221300e+05   1.4795800e+05   1.5654300e+05   1.6560900e+05   1.8416600e+05   1.9195100e+05   0.0000000e+00   1.7529500e+05   1.7715400e+05   1.7220100e+05   1.7751800e+05   1.8869600e+05   1.7362700e+05   1.8252000e+05   1.8117300e+05   1.6104400e+05   1.8129200e+05   1.6054500e+05   1.7173800e+05   1.9053400e+05   1.8645700e+05   1.8676600e+05   1.9245500e+05   1.6012600e+05   1.5079300e+05   1.6926600e+05   1.7637400e+05   1.8800900e+05   1.8731100e+05   1.8457200e+05   1.8176900e+05   1.6267700e+05   1.8551500e+05
   1.8401800e+05   1.6857800e+05   1.7174300e+05   1.7901400e+05   1.8702100e+05   1.7873400e+05   1.8965900e+05   1.8710100e+05   1.9696700e+05   1.9246200e+05   1.8105900e+05   1.7530000e+05   1.7295900e+05   1.8047500e+05   1.7978800e+05   1.8043000e+05   1.8236400e+05   1.9915300e+05   2.0808600e+05   2.0651800e+05   1.8924300e+05   1.7229000e+05   1.6330700e+05   1.7072100e+05   1.6584100e+05   1.6857600e+05   1.8339400e+05   1.8107700e+05   1.7712300e+05   1.8659900e+05   1.8460000e+05   1.8589800e+05   2.0408600e+05   1.8043700e+05   1.8114800e+05   1.7244700e+05   1.8600000e+05   2.0455100e+05   1.8210000e+05   1.6762000e+05   1.6172700e+05   1.7535600e+05   1.7030700e+05   1.9142200e+05   2.0381500e+05   1.8891800e+05   1.7098900e+05   1.7778500e+05   1.7283900e+05   1.9561200e+05   1.7796100e+05   1.6720100e+05   1.6791600e+05   1.5901200e+05   1.5106400e+05   1.6394200e+05   1.6903500e+05   1.7880200e+05   1.9903100e+05   1.9367300e+05   1.8053400e+05   1.8278200e+05   1.8378500e+05   1.9006700e+05   0.0000000e+00   1.6573700e+05   1.6513800e+05   1.6072400e+05   1.5940200e+05   1.9175800e+05   1.8689700e+05   1.8410100e+05   1.7624600e+05   1.7463800e+05   1.6181500e+05   1.6164000e+05   1.8420200e+05   1.8581100e+05   1.9029600e+05   1.8302800e+05   1.7676700e+05   1.8884200e+05   1.9178400e+05   1.8098900e+05   1.8241700e+05   1.9369400e+05   1.8435600e+05   1.6031300e+05   1.6431400e+05   1.7001700e+05
   2.1757200e+05   2.1337400e+05   2.2681200e+05   2.2742400e+05   2.2110800e+05   2.3584100e+05   2.3996000e+05   2.3623900e+05   2.5053700e+05   2.7635200e+05   2.6484400e+05   2.6011600e+05   2.5828800e+05   2.2212800e+05   2.3314200e+05   2.5279500e+05   2.5274500e+05   2.5071800e+05   2.1357300e+05   2.3450200e+05   2.4946000e+05   2.5816700e+05   2.7289600e+05   2.4530500e+05   2.3581200e+05   2.4725000e+05   2.5028700e+05   2.9157900e+05   3.0099800e+05   2.7958500e+05   2.4349500e+05   2.5536700e+05   2.4106600e+05   2.5982500e+05   2.7118100e+05   2.7074300e+05   2.7427800e+05   2.4191500e+05   2.5884800e+05   2.1618200e+05   2.4951000e+05   2.0731800e+05   2.1180700e+05   1.9785400e+05   2.0530300e+05   2.1415600e+05   2.4094400e+05   2.4002800e+05   2.5075200e+05   2.3038900e+05   2.3346100e+05   2.2703300e+05   2.4959300e+05   2.5343500e+05   2.6988400e+05   2.2685500e+05   2.1434300e+05   2.2900600e+05   2.0454400e+05   1.8868800e+05   1.8521600e+05   1.9793000e+05   2.2338300e+05   2.3200200e+05   2.7408300e+05   0.0000000e+00   2.0043200e+05   2.3079700e+05   1.9199400e+05   2.0484000e+05   1.8085500e+05   1.9775200e+05   2.0261600e+05   2.3589900e+05   2.1896500e+05   2.1829900e+05   2.4447700e+05   2.2870300e+05   2.1966300e+05   2.3954600e+05   2.2965200e+05   2.6624300e+05   2.5824800e+05   2.6977600e+05   2.4912600e+05   2.2546600e+05   2.4325800e+05   2.1481300e+05   2.4758100e+05   2.0078200e+05
   4.7534100e+05   5.1550000e+05   4.8090900e+05   5.0836100e+05   5.3602900e+05   5.0172700e+05   4.8000300e+05   4.6610700e+05   4.7238800e+05   5.0375600e+05   4.8383800e+05   4.9768200e+05   5.1763300e+05   4.8610300e+05   4.7768300e+05   4.4997400e+05   4.8363500e+05   5.1104200e+05   4.9021000e+05   4.7189700e+05   4.7866900e+05   4.8069300e+05   5.1847100e+05   4.8876700e+05   4.9695400e+05   4.8830400e+05   5.2122400e+05   5.4190500e+05   5.0433000e+05   4.8770300e+05   5.0715100e+05   5.3587600e+05   5.1069100e+05   5.2186400e+05   5.1161800e+05   5.1280000e+05   5.2801700e+05   5.4890200e+05   5.1983900e+05   5.4679400e+05   5.3136800e+05   5.1217100e+05   5.1664600e+05   4.9595300e+05   5.1399900e+05   5.4500700e+05   5.0083800e+05   4.9572600e+05   5.3450800e+05   5.6252500e+05   5.1511500e+05   4.8422900e+05   5.0947100e+05   5.1399400e+05   5.2716500e+05   5.2688200e+05   4.9427200e+05   5.0854500e+05   4.9301900e+05   5.0072300e+05   4.9132100e+05   4.8771700e+05   4.9968800e+05   5.0639900e+05   5.2308500e+05   5.3101500e+05   0.0000000e+00   5.1597100e+05   4.7973200e+05   5.0408500e+05   4.9296400e+05   4.8555900e+05   4.7962000e+05   4.7440000e+05   5.1666900e+05   5.1379200e+05   4.5895100e+05   4.5892800e+05   5.0047400e+05   5.1860400e+05   5.3411500e+05   5.1629800e+05   4.7579900e+05   4.6524900e+05   4.9063000e+05   5.0596100e+05   5.1762000e+05   5.3119800e+05   4.9243300e+05   4.8918900e+05
   5.1289500e+05   5.3001600e+05   5.2711700e+05   5.3223400e+05   4.8682400e+05   4.9061200e+05   4.9615300e+05   5.1441500e+05   5.3849400e+05   5.1350900e+05   4.9322900e+05   5.3750000e+05   5.2598900e+05   4.9655300e+05   5.0588400e+05   4.6924400e+05   4.6602000e+05   4.9072800e+05   5.1486800e+05   4.8473200e+05   5.0052100e+05   4.9503500e+05   4.9191500e+05   4.9255600e+05   5.1508800e+05   4.8645300e+05   4.9262900e+05   5.3658200e+05   5.0657100e+05   5.0349800e+05   4.8180400e+05   5.0080200e+05   4.8199700e+05   5.1626000e+05   4.8915200e+05   5.1643400e+05   5.1662200e+05   5.1689900e+05   4.9867400e+05   5.0084600e+05   4.7704800e+05   4.6776400e+05   5.0882400e+05   4.8997700e+05   4.7782200e+05   4.7445000e+05   4.6567800e+05   4.4762700e+05   4.5014900e+05   4.6415500e+05   4.7478100e+05   5.2392100e+05   5.1332200e+05   5.0817600e+05   4.6874400e+05   4.6882400e+05   4.7756500e+05   4.8802900e+05   4.7673500e+05   4.9289900e+05   5.1698800e+05   4.7707100e+05   4.7252100e+05   4.7416100e+05   5.1134200e+05   5.1261300e+05   4.7149700e+05   0.0000000e+00   4.6422000e+05   5.2064300e+05   5.0117600e+05   4.8673700e+05   4.6534400e+05   4.9081400e+05   5.2871700e+05   5.5328700e+05   5.0891000e+05   4.9002800e+05   4.9213700e+05   4.9486400e+05   4.9986400e+05   5.1087900e+05   5.2972300e+05   5.3005900e+05   5.1700900e+05   5.3414000e+05   5.0814100e+05   5.3006200e+05   5.2804900e+05   5.1819100e+05
   1.6560000e+05   1.6808300e+05   1.5050900e+05   1.5786700e+05   1.5978300e+05   1.7111100e+05   1.5796700e+05   1.8109300e+05   1.7018200e+05   1.7007700e+05   1.6251400e+05   1.5798000e+05   1.5089200e+05   1.5937700e+05   1.7661900e+05   1.5902700e+05   1.5118000e+05   1.8607500e+05   1.7240000e+05   1.6795600e+05   1.6933100e+05   1.4940200e+05   1.5232100e+05   1.4101700e+05   1.6534700e+05   1.7496900e+05   1.6693900e+05   1.7838400e+05   1.6002000e+05   1.6207200e+05   1.5889000e+05   1.6254100e+05   1.6486900e+05   1.4811900e+05   1.7057300e+05   1.4931200e+05   1.5943600e+05   1.6704700e+05   1.6151100e+05   1.5498100e+05   1.4138400e+05   1.3757700e+05   1.5834700e+05   1.4652700e+05   1.6872900e+05   1.8546400e+05   1.6792700e+05   1.5906300e+05   1.5349000e+05   1.5427100e+05   1.6191900e+05   1.6982000e+05   1.7443000e+05   1.6890100e+05   1.7354100e+05   1.6984700e+05   1.6494200e+05   1.6067300e+05   1.6682700e+05   1.6325200e+05   1.4679800e+05   1.5408500e+05   1.8350700e+05   1.8700900e+05   1.8765400e+05   1.6296200e+05   1.5524000e+05   1.5304300e+05   0.0000000e+00   1.7309200e+05   1.6453400e+05   1.7619500e+05   1.5516800e+05   1.5905800e+05   1.6248600e+05   1.5916500e+05   1.4819100e+05   1.6609100e+05   1.5643200e+05   1.4808600e+05   1.4843800e+05   1.6629800e+05   1.6843600e+05   1.6729400e+05   1.8271400e+05   1.5346400e+05   1.3600700e+05   1.6725800e+05   1.6217700e+05   1.6921000e+05
   1.2298000e+05   1.1341300e+05   1.2176100e+05   1.1715200e+05   1.2266900e+05   1.1911200e+05   1.2523400e+05   1.0770300e+05   1.0753100e+05   1.3059100e+05   1.1249300e+05   1.2652900e+05   1.1781000e+05   1.0389400e+05   1.0781400e+05   1.1492700e+05   1.1866200e+05   1.1124400e+05   1.0641700e+05   1.0253800e+05   1.2234100e+05   1.1261200e+05   1.1781900e+05   1.0604500e+05   1.1948600e+05   1.0382300e+05   1.1355000e+05   1.0427800e+05   1.0865600e+05   1.2101300e+05   1.2752200e+05   1.2976000e+05   1.2107900e+05   1.1901300e+05   1.2136500e+05   1.1592400e+05   1.1775600e+05   1.1395200e+05   1.1382600e+05   1.0515000e+05   1.2460500e+05   1.1466600e+05   1.0831700e+05   1.0312500e+05   1.1584700e+05   1.0545900e+05   1.1309700e+05   1.2272000e+05   1.1778000e+05   9.6797000e+04   1.0823600e+05   1.2201600e+05   1.0766000e+05   1.0069100e+05   1.2394000e+05   1.1143500e+05   1.0483400e+05   1.0635900e+05   1.1357900e+05   1.0888300e+05   1.2699500e+05   1.0790900e+05   1.2021400e+05   1.1239600e+05   1.2188900e+05   1.2691300e+05   1.2338500e+05   1.2108700e+05   1.1403100e+05   0.0000000e+00   1.3196500e+05   1.1564100e+05   1.1966500e+05   1.1755100e+05   1.1190900e+05   1.0804800e+05   1.1853600e+05   1.0448400e+05   1.1147500e+05   1.0925000e+05   1.0857400e+05   1.1142700e+05   1.0487800e+05   1.0152200e+05   9.3571000e+04   8.9925000e+04   9.4987000e+04   1.1328000e+05   1.2582500e+05   1.1437500e+05
   1.0402000e+05   1.0382500e+05   1.0710300e+05   1.0766400e+05   1.0805700e+05   8.9789000e+04   9.1847000e+04   9.3388000e+04   1.0586200e+05   1.0093500e+05   1.0173900e+05   1.0235000e+05   1.0953500e+05   1.1055200e+05   9.6416000e+04   1.0041700e+05   9.9441000e+04   9.0940000e+04   1.0718700e+05   1.0850300e+05   9.9415000e+04   1.0113500e+05   1.2004400e+05   1.0337200e+05   1.0893000e+05   1.0916700e+05   1.1055400e+05   1.1472300e+05   1.1080700e+05   9.7011000e+04   1.0153500e+05   1.0660500e+05   1.0646800e+05   9.8460000e+04   1.0092200e+05   9.5189000e+04   9.5136000e+04   9.7198000e+04   9.7478000e+04   9.7719000e+04   1.0102300e+05   1.1654800e+05   1.1039900e+05   1.0342100e+05   1.0295100e+05   1.0842800e+05   1.0742900e+05   1.1155400e+05   9.7067000e+04   1.0252000e+05   1.0656000e+05   1.0104600e+05   1.1468900e+05   1.0352700e+05   9.7688000e+04   1.0276700e+05   1.0522700e+05   9.5085000e+04   9.8813000e+04   1.1224100e+05   1.0515700e+05   9.1523000e+04   1.0601200e+05   9.8810000e+04   1.0925400e+05   9.9169000e+04   1.2048100e+05   1.0099800e+05   9.3745000e+04   1.1121300e+05   0.0000000e+00   1.1245700e+05   1.1931300e+05   1.1285100e+05   1.0253800e+05   1.0459300e+05   1.0449900e+05   1.0248100e+05   9.4031000e+04   9.4995000e+04   1.0926300e+05   1.0832300e+05   1.0361200e+05   1.0520200e+05   1.0076000e+05   9.8359000e+04   1.0033500e+05   1.0402200e+05   1.1225500e+05   1.0719400e+05
   1.1619300e+05   1.1799700e+05   1.1506300e+05   1.1133500e+05   1.1324400e+05   1.1413500e+05   1.0579500e+05   1.0316200e+05   1.0039100e+05   1.0032600e+05   1.0946100e+05   1.1249300e+05   1.0185600e+05   1.0176300e+05   1.0865100e+05   9.6091000e+04   1.0765600e+05   1.0223800e+05   9.6809000e+04   1.0656300e+05   1.0947200e+05   1.0472500e+05   1.0636400e+05   1.1265600e+05   1.0478100e+05   1.2086000e+05   1.0793500e+05   9.8146000e+04   1.2840000e+05   1.2168600e+05   1.3079800e+05   1.1193900e+05   1.1526700e+05   1.1865700e+05   1.2336000e+05   1.2572100e+05   1.1404500e+05   1.0887500e+05   1.1135600e+05   1.1006800e+05   1.1943400e+05   1.3207100e+05   1.2771900e+05   1.0909900e+05   1.0727600e+05   1.1664100e+05   1.2312200e+05   1.1743400e+05   9.9822000e+04   1.1019500e+05   1.0368400e+05   9.9227000e+04   1.1511200e+05   1.1230600e+05   9.0990000e+04   9.4595000e+04   9.5073000e+04   9.6708000e+04   1.0769400e+05   1.0504000e+05   9.9135000e+04   1.0321600e+05   1.0154400e+05   1.0798100e+05   1.0206400e+05   1.0063300e+05   9.6350000e+04   9.6696000e+04   1.0314700e+05   8.6758000e+04   1.0261400e+05   0.0000000e+00   8.9084000e+04   1.0340400e+05   9.5779000e+04   8.9110000e+04   9.2964000e+04   1.0512600e+05   1.0886100e+05   9.2068000e+04   9.5585000e+04   9.3121000e+04   1.1254000e+05   1.1088000e+05   1.0131700e+05   1.1780800e+05   1.1797400e+05   1.1398400e+05   1.2447200e+05   1.2541700e+05
   1.9281500e+05   1.9214700e+05   2.0462100e+05   1.9933500e+05   1.8342800e+05   2.1191100e+05   2.0619000e+05   1.8113200e+05   1.9838900e+05   1.9803400e+05   1.8949600e+05   1.9915000e+05   1.9845500e+05   1.8922400e+05   1.9214800e+05   1.6747900e+05   1.8139500e+05   1.7710900e+05   1.9749800e+05   1.8491400e+05   1.7707000e+05   1.6206800e+05   1.9462000e+05   2.0037600e+05   1.7701800e+05   1.8245700e+05   1.7544300e+05   1.7555700e+05   1.9088500e+05   1.7763800e+05   1.7729300e+05   1.7838400e+05   1.8395500e+05   1.8954200e+05   1.9196200e+05   1.8644100e+05   1.5599600e+05   1.6640300e+05   1.9129000e+05   1.8906500e+05   1.8471000e+05   1.8111200e+05   1.8100400e+05   1.7828200e+05   1.8245600e+05   1.8123600e+05   1.7459200e+05   1.9328300e+05   1.8329500e+05   1.7347200e+05   1.7434700e+05   1.8988600e+05   1.7965200e+05   1.9729100e+05   1.8651400e+05   1.6476600e+05   1.7910000e+05   1.7952700e+05   1.6970200e+05   1.8799400e+05   1.8625400e+05   1.8374400e+05   1.8385800e+05   1.9179800e+05   1.9575700e+05   1.8459200e+05   1.9408000e+05   1.8080900e+05   1.7703300e+05   1.9175900e+05   2.0044300e+05   1.8601300e+05   0.0000000e+00   2.0085100e+05   1.9198400e+05   1.8948600e+05   1.9022500e+05   1.7163700e+05   1.9632300e+05   2.0089700e+05   1.9593800e+05   1.9400900e+05   1.9562300e+05   1.9210600e+05   1.9316500e+05   1.8780700e+05   1.9464700e+05   1.9197300e+05   2.1062000e+05   1.9345700e+05
   2.0037700e+05   2.0337000e+05   2.0059300e+05   2.3213300e+05   2.1362900e+05   2.0361000e+05   2.1334000e+05   2.0630900e+05   2.1544100e+05   1.9326400e+05   2.1175200e+05   1.9110000e+05   1.9552700e+05   2.0102100e+05   1.9711500e+05   2.0818700e+05   1.9148800e+05   1.9211700e+05   2.1555700e+05   2.0630600e+05   1.9301400e+05   1.9180000e+05   1.9413800e+05   2.0182900e+05   2.1153200e+05   2.2346400e+05   2.2736800e+05   2.0616500e+05   1.9660200e+05   1.8241500e+05   2.2287000e+05   2.1124100e+05   1.8626200e+05   2.0556700e+05   2.0925900e+05   1.8636400e+05   2.0043800e+05   2.0685400e+05   2.0286300e+05   1.9604100e+05   2.0566000e+05   1.7579900e+05   1.8580600e+05   2.1044200e+05   1.9550600e+05   2.1181900e+05   1.9404000e+05   1.7801200e+05   1.5732400e+05   1.8746700e+05   1.7876500e+05   1.7190400e+05   1.7478500e+05   1.8213400e+05   1.8187700e+05   2.1019700e+05   1.9874800e+05   1.8787800e+05   1.7751600e+05   2.0163100e+05   1.8053800e+05   1.8853300e+05   1.8642400e+05   1.9829600e+05   1.9824100e+05   1.9530300e+05   1.9854400e+05   1.8320200e+05   1.7696000e+05   1.8062700e+05   1.7382500e+05   1.9668300e+05   1.9233200e+05   0.0000000e+00   1.7642900e+05   1.9327400e+05   1.8580200e+05   1.9751600e+05   2.0383500e+05   2.0565100e+05   1.8504800e+05   1.7703500e+05   1.9425900e+05   1.8379900e+05   2.0547300e+05   2.1351700e+05   1.9319100e+05   2.1859200e+05   2.0923700e+05   2.0807700e+05
   4.4823000e+04   5.4892000e+04   4.4507000e+04   4.8961000e+04   4.7332000e+04   4.8568000e+04   5.0343000e+04   4.6200000e+04   4.3789000e+04   4.7608000e+04   5.0813000e+04   5.7337000e+04   4.7290000e+04   4.5437000e+04   5.0126000e+04   4.4577000e+04   4.3319000e+04   4.8214000e+04   4.8882000e+04   4.9581000e+04   4.9935000e+04   4.6611000e+04   4.9394000e+04   5.0538000e+04   5.5693000e+04   5.2904000e+04   5.3242000e+04   5.1815000e+04   4.7028000e+04   4.2047000e+04   4.5473000e+04   4.3065000e+04   4.5888000e+04   3.7228000e+04   3.3215000e+04   3.7256000e+04   3.8582000e+04   3.8865000e+04   3.7621000e+04   4.4641000e+04   4.3049000e+04   4.0759000e+04   3.9257000e+04   4.4317000e+04   4.2703000e+04   3.7783000e+04   4.1267000e+04   4.3644000e+04   4.3927000e+04   4.1495000e+04   4.0907000e+04   3.6375000e+04   4.0693000e+04   4.3543000e+04   4.3144000e+04   4.8989000e+04   5.2636000e+04   5.4602000e+04   5.4889000e+04   5.2279000e+04   5.4630000e+04   5.8640000e+04   5.1797000e+04   5.7535000e+04   4.9034000e+04   4.9484000e+04   4.9711000e+04   5.6894000e+04   5.0607000e+04   5.1096000e+04   5.0866000e+04   5.4473000e+04   4.5416000e+04   3.9829000e+04   0.0000000e+00   5.3332000e+04   4.8807000e+04   3.8687000e+04   5.0989000e+04   4.2816000e+04   4.1889000e+04   4.5455000e+04   4.7734000e+04   4.1290000e+04   4.8105000e+04   4.7552000e+04   4.5872000e+04   4.8187000e+04   3.9040000e+04   4.5413000e+04
   5.9741000e+04   5.9602000e+04   5.7782000e+04   5.9762000e+04   5.8055000e+04   6.2640000e+04   5.8347000e+04   6.1103000e+04   5.6276000e+04   6.1465000e+04   5.8174000e+04   6.0104000e+04   6.2241000e+04   6.0025000e+04   5.6566000e+04   6.6516000e+04   6.2872000e+04   6.0068000e+04   6.6082000e+04   6.8116000e+04   7.2657000e+04   6.8717000e+04   6.3265000e+04   6.5690000e+04   6.7023000e+04   6.2452000e+04   6.3938000e+04   6.0599000e+04   7.3505000e+04   7.5144000e+04   6.3560000e+04   6.4005000e+04   6.5516000e+04   6.8041000e+04   7.6106000e+04   6.5220000e+04   6.9635000e+04   6.9931000e+04   6.7278000e+04   6.1362000e+04   6.9548000e+04   6.4553000e+04   6.2223000e+04   6.9066000e+04   5.5353000e+04   6.3418000e+04   6.2744000e+04   5.9060000e+04   6.3333000e+04   5.5813000e+04   6.0417000e+04   6.1681000e+04   6.1291000e+04   5.4551000e+04   5.9102000e+04   7.3018000e+04   5.9468000e+04   6.3943000e+04   6.6005000e+04   7.7325000e+04   7.9329000e+04   7.7203000e+04   6.5875000e+04   6.2827000e+04   6.0401000e+04   7.1552000e+04   6.6041000e+04   6.1430000e+04   6.4584000e+04   6.3718000e+04   7.0347000e+04   7.4597000e+04   6.6568000e+04   6.4131000e+04   6.5318000e+04   0.0000000e+00   6.9122000e+04   6.9039000e+04   7.0491000e+04   6.6226000e+04   7.2643000e+04   6.8788000e+04   6.9076000e+04   6.9222000e+04   7.5716000e+04   6.3728000e+04   5.5770000e+04   6.5104000e+04   6.3611000e+04   6.9064000e+04
   1.5952900e+05   1.6974800e+05   1.7765500e+05   1.7681900e+05   1.6864600e+05   1.6512700e+05   1.7977500e+05   1.7304500e+05   1.7673600e+05   1.6903800e+05   1.6697100e+05   1.7446100e+05   1.6131900e+05   1.6402000e+05   1.7199600e+05   1.6211600e+05   1.8124800e+05   1.7366000e+05   1.5143600e+05   1.4808200e+05   1.5854500e+05   1.4958700e+05   1.5693400e+05   1.6613000e+05   1.5290300e+05   1.7172400e+05   1.7798600e+05   1.6163500e+05   1.6668900e+05   1.7857400e+05   1.7020100e+05   1.6624800e+05   1.7681700e+05   1.7660800e+05   1.7636800e+05   1.8613300e+05   1.8067300e+05   1.6338900e+05   1.7306400e+05   1.7501300e+05   1.7363200e+05   1.6307600e+05   1.8069200e+05   1.7321500e+05   1.8227400e+05   1.7804000e+05   1.7029000e+05   1.8331400e+05   1.7289900e+05   1.7251600e+05   1.6134500e+05   1.6269200e+05   1.8013300e+05   2.0079400e+05   1.9116400e+05   1.7514200e+05   1.7823600e+05   1.7107200e+05   1.7131200e+05   1.7964300e+05   1.7165200e+05   1.7462900e+05   1.7687300e+05   1.9089200e+05   1.9415500e+05   1.7662200e+05   1.7101500e+05   1.8609000e+05   1.7935800e+05   1.9517500e+05   1.8389200e+05   1.7553000e+05   1.8386300e+05   1.7905900e+05   1.6838200e+05   1.6876400e+05   0.0000000e+00   1.7414200e+05   1.7130900e+05   1.7518300e+05   1.7631700e+05   1.6693900e+05   1.7163200e+05   1.6695900e+05   1.6384100e+05   1.6794700e+05   1.6375700e+05   1.5246700e+05   1.5455500e+05   1.6460000e+05
   1.4996400e+05   1.4547700e+05   1.5919100e+05   1.6403800e+05   1.4886400e+05   1.5707900e+05   1.3720600e+05   1.4377100e+05   1.4812500e+05   1.4789900e+05   1.4288200e+05   1.4998800e+05   1.4560000e+05   1.5573500e+05   1.3949300e+05   1.4480800e+05   1.3617800e+05   1.2861100e+05   1.4915000e+05   1.5232800e+05   1.4444800e+05   1.4621200e+05   1.5531200e+05   1.4305200e+05   1.4590800e+05   1.3367600e+05   1.4578100e+05   1.4312500e+05   1.4895500e+05   1.4253500e+05   1.5558900e+05   1.5813200e+05   1.3455900e+05   1.2423400e+05   1.1982300e+05   1.3302300e+05   1.3662000e+05   1.4141000e+05   1.3636700e+05   1.3350000e+05   1.2888600e+05   1.2901900e+05   1.3339900e+05   1.3356500e+05   1.4626900e+05   1.4544500e+05   1.3384200e+05   1.3129100e+05   1.4184600e+05   1.4008800e+05   1.4744700e+05   1.3026100e+05   1.2247800e+05   1.3905000e+05   1.4688400e+05   1.3694500e+05   1.4692000e+05   1.4577200e+05   1.2979800e+05   1.1782100e+05   1.4025300e+05   1.3215700e+05   1.3555300e+05   1.3045100e+05   1.5343700e+05   1.3210700e+05   1.3021200e+05   1.3968000e+05   1.4052200e+05   1.3316000e+05   1.3882200e+05   1.3339800e+05   1.3146600e+05   1.5146400e+05   1.5434400e+05   1.3669700e+05   1.3545200e+05   0.0000000e+00   1.4466400e+05   1.5342500e+05   1.4818100e+05   1.5040600e+05   1.4827600e+05   1.4356800e+05   1.5510100e+05   1.4249400e+05   1.4714000e+05   1.6054500e+05   1.5033500e+05   1.4869200e+05
   3.4967000e+04   3.3851000e+04   3.9260000e+04   3.4389000e+04   3.6327000e+04   4.0675000e+04   3.4029000e+04   3.4133000e+04   3.4920000e+04   3.8655000e+04   3.8917000e+04   3.3739000e+04   3.0542000e+04   2.8405000e+04   3.4895000e+04   2.7015000e+04   3.0950000e+04   2.7422000e+04   3.6235000e+04   3.2916000e+04   3.8643000e+04   3.3792000e+04   3.3198000e+04   3.5042000e+04   3.5056000e+04   3.5631000e+04   2.7620000e+04   4.2335000e+04   3.3463000e+04   3.4805000e+04   2.6718000e+04   2.8486000e+04   3.9843000e+04   2.8107000e+04   3.0795000e+04   2.9564000e+04   3.1366000e+04   2.8064000e+04   2.4036000e+04   2.8909000e+04   2.8052000e+04   2.2918000e+04   2.2976000e+04   2.4723000e+04   3.1822000e+04   3.3699000e+04   3.0652000e+04   3.0275000e+04   3.0136000e+04   3.7588000e+04   2.6918000e+04   3.6903000e+04   3.3376000e+04   3.4248000e+04   3.3382000e+04   2.8079000e+04   3.9146000e+04   4.7599000e+04   4.0508000e+04   2.9073000e+04   3.5526000e+04   3.7973000e+04   3.2400000e+04   4.1777000e+04   2.8491000e+04   2.6048000e+04   3.7690000e+04   4.3045000e+04   2.9475000e+04   3.0934000e+04   3.3723000e+04   4.0128000e+04   3.1478000e+04   2.5728000e+04   2.5525000e+04   2.8674000e+04   3.9116000e+04   3.3169000e+04   0.0000000e+00   2.5985000e+04   3.4324000e+04   3.4269000e+04   2.6148000e+04   2.7373000e+04   2.7493000e+04   2.4012000e+04   2.3573000e+04   2.6175000e+04   2.3061000e+04   2.3916000e+04
   2.7058000e+04   2.6960000e+04   2.8873000e+04   2.8309000e+04   3.2953000e+04   3.2651000e+04   2.6699000e+04   2.9527000e+04   3.2007000e+04   3.1788000e+04   3.3723000e+04   2.3796000e+04   2.0535000e+04   2.3725000e+04   2.9954000e+04   3.6843000e+04   2.9996000e+04   2.8777000e+04   2.8569000e+04   3.0555000e+04   3.2323000e+04   2.8555000e+04   3.1400000e+04   3.2265000e+04   2.7596000e+04   3.3062000e+04   3.9087000e+04   2.9582000e+04   2.3120000e+04   3.1079000e+04   3.3630000e+04   2.8494000e+04   2.4750000e+04   2.2601000e+04   2.9063000e+04   3.1490000e+04   3.1491000e+04   3.4079000e+04   3.3203000e+04   3.2537000e+04   2.9610000e+04   2.7852000e+04   2.2452000e+04   3.3414000e+04   3.2982000e+04   3.0622000e+04   2.4517000e+04   3.0624000e+04   3.1676000e+04   3.5238000e+04   3.3266000e+04   3.0557000e+04   2.5809000e+04   2.8009000e+04   4.1846000e+04   3.6503000e+04   3.5283000e+04   3.4844000e+04   3.4040000e+04   2.9166000e+04   2.5255000e+04   2.8314000e+04   2.5321000e+04   2.8218000e+04   2.6572000e+04   2.7221000e+04   3.4102000e+04   4.0643000e+04   3.6554000e+04   3.3032000e+04   3.0931000e+04   2.7501000e+04   2.7916000e+04   3.2136000e+04   2.8918000e+04   3.2236000e+04   2.4169000e+04   1.9366000e+04   3.1583000e+04   0.0000000e+00   3.9221000e+04   3.3161000e+04   2.8001000e+04   3.0203000e+04   3.4759000e+04   3.9342000e+04   3.3169000e+04   3.4144000e+04   3.8489000e+04   3.2717000e+04
   3.8861100e+05   3.8219500e+05   3.6489500e+05   3.7870000e+05   3.6754900e+05   3.8174000e+05   3.8717700e+05   3.8596600e+05   3.8217100e+05   3.7419700e+05   3.7587500e+05   4.0027100e+05   3.7992300e+05   3.8550400e+05   3.8396000e+05   3.8011400e+05   4.0044800e+05   4.1840500e+05   3.9660700e+05   3.9342700e+05   3.6241700e+05   3.5251600e+05   3.5757200e+05   3.6817200e+05   3.8193500e+05   3.7690600e+05   3.6839700e+05   3.9128700e+05   4.1361300e+05   4.2157300e+05   3.8819600e+05   3.7356100e+05   3.6069700e+05   3.8328800e+05   3.9644100e+05   3.7245800e+05   3.7440100e+05   3.5726800e+05   3.7953600e+05   3.8737900e+05   3.9126900e+05   3.6313700e+05   3.4921400e+05   3.5972400e+05   3.8821400e+05   3.7237100e+05   3.7160000e+05   3.7245600e+05   3.8743500e+05   3.9256600e+05   3.8498900e+05   3.8083000e+05   3.8899300e+05   3.8777400e+05   3.8361500e+05   4.0466700e+05   3.9040700e+05   3.9792800e+05   3.7852500e+05   3.9208300e+05   3.7915300e+05   3.7868000e+05   4.0778400e+05   3.8894800e+05   3.9857700e+05   4.0052100e+05   4.0162900e+05   3.9154200e+05   3.9313100e+05   3.7553400e+05   3.7447100e+05   3.7895500e+05   4.0370300e+05   3.7941900e+05   3.9152900e+05   3.9174200e+05   3.7674200e+05   3.9482200e+05   3.8884300e+05   4.0355900e+05   0.0000000e+00   3.7093700e+05   3.7758700e+05   3.6742000e+05   3.6530800e+05   3.7311300e+05   3.8853700e+05   3.9096100e+05   3.9693100e+05   3.9429800e+05
   3.6305000e+05   3.8226100e+05   3.7984900e+05   3.4910100e+05   3.4546300e+05   3.4279500e+05   3.5131700e+05   3.6284100e+05   3.6436800e+05   3.6007800e+05   3.6854200e+05   3.7997000e+05   3.8423800e+05   3.6941900e+05   3.7179900e+05   3.5263500e+05   3.3523000e+05   3.3879900e+05   3.5650100e+05   3.6754400e+05   3.4172200e+05   3.4832900e+05   3.5322200e+05   3.4936300e+05   3.7576900e+05   3.7886600e+05   3.9176600e+05   3.7510100e+05   3.6367500e+05   3.5524800e+05   3.6792700e+05   3.5786100e+05   3.5282100e+05   3.7083000e+05   3.6204900e+05   3.5979600e+05   3.6753200e+05   3.7000300e+05   3.8909200e+05   3.8841100e+05   3.5459000e+05   3.3981800e+05   3.4736900e+05   3.4124500e+05   3.4362500e+05   3.4754300e+05   3.6920800e+05   3.7910100e+05   4.0695200e+05   3.6600300e+05   3.6732100e+05   3.6962500e+05   3.6798400e+05   3.5788200e+05   3.3666700e+05   3.3269400e+05   3.4634900e+05   3.6304800e+05   3.5298100e+05   3.7948500e+05   4.0011200e+05   3.5576900e+05   3.4495700e+05   3.7351100e+05   3.5389000e+05   3.7280000e+05   3.7863000e+05   3.5144400e+05   3.6396000e+05   3.5703900e+05   3.2110400e+05   3.4260400e+05   3.6801000e+05   3.5895600e+05   3.3584800e+05   3.3595800e+05   3.2980700e+05   3.4387100e+05   3.6387000e+05   3.6321800e+05   3.5926300e+05   0.0000000e+00   3.3358800e+05   3.1351500e+05   3.4470500e+05   3.4625900e+05   3.4510600e+05   3.5141700e+05   3.5897800e+05   3.4354600e+05
   1.5625500e+05   1.4540000e+05   1.5158200e+05   1.6111800e+05   1.5108500e+05   1.6947900e+05   1.5493200e+05   1.6495500e+05   1.5516000e+05   1.6756800e+05   1.7767500e+05   1.6321600e+05   1.6264100e+05   1.8567600e+05   1.8990700e+05   1.8098800e+05   1.5253200e+05   1.7104200e+05   1.5570000e+05   1.6262600e+05   1.7218100e+05   1.6771300e+05   1.7637700e+05   1.8261500e+05   1.6602900e+05   1.7815600e+05   1.7014600e+05   1.6692900e+05   1.6998200e+05   1.7079800e+05   1.7413200e+05   1.6962500e+05   1.8120000e+05   1.8935200e+05   1.8198400e+05   1.6110800e+05   1.6155000e+05   1.4125500e+05   1.6719700e+05   1.7279000e+05   1.7253100e+05   1.7238000e+05   1.8447600e+05   1.7150800e+05   1.7238800e+05   1.6799800e+05   1.9824300e+05   1.7410200e+05   1.6591600e+05   1.6828900e+05   1.7134900e+05   1.6645200e+05   1.6071900e+05   1.5976000e+05   1.6707500e+05   1.9202700e+05   2.0211900e+05   1.6029800e+05   1.8215100e+05   1.5333600e+05   1.5440700e+05   1.4043400e+05   1.5530800e+05   1.5317200e+05   1.5812200e+05   1.6148200e+05   1.7023400e+05   1.7248700e+05   1.7816800e+05   1.6395900e+05   1.5711100e+05   1.5845900e+05   1.7438000e+05   1.7384700e+05   1.6196400e+05   1.7617600e+05   1.6971900e+05   1.8069700e+05   1.7219900e+05   1.6527000e+05   1.5410600e+05   1.5560300e+05   0.0000000e+00   1.5729700e+05   1.6223500e+05   1.5011100e+05   1.7445200e+05   1.7847500e+05   1.7084400e+05   1.6602000e+05
   1.5618200e+05   1.6623200e+05   1.5220800e+05   1.7151500e+05   1.4862200e+05   1.5487300e+05   1.5244000e+05   1.5640200e+05   1.5673000e+05   1.6822700e+05   1.6354800e+05   1.8033400e+05   1.7691600e+05   1.5326900e+05   1.4649600e+05   1.6500600e+05   1.5448100e+05   1.4286600e+05   1.4387800e+05   1.6824200e+05   1.9473400e+05   1.7944400e+05   1.5513500e+05   1.4355200e+05   1.6201100e+05   1.5660700e+05   1.7394900e+05   1.6806400e+05   1.7181800e+05   1.8001400e+05   1.7323300e+05   1.5597700e+05   1.5800100e+05   1.5904800e+05   1.6624000e+05   1.6440600e+05   1.6912300e+05   1.6368100e+05   1.5847700e+05   1.8427600e+05   1.8591800e+05   1.6004700e+05   1.7514000e+05   1.6835500e+05   1.7158300e+05   1.7296500e+05   1.8093500e+05   1.6756400e+05   1.7552000e+05   1.9298000e+05   1.7345800e+05   1.5902000e+05   1.7717900e+05   1.6171000e+05   1.5847400e+05   1.8036800e+05   1.6380000e+05   1.7551000e+05   1.6958000e+05   1.6672400e+05   1.8039700e+05   1.8600100e+05   1.5834700e+05   1.5263300e+05   1.7352900e+05   1.8017200e+05   1.7362600e+05   1.6731900e+05   1.8672400e+05   1.7079200e+05   1.7254600e+05   1.6265000e+05   1.7060700e+05   1.9717500e+05   1.9700900e+05   1.7185000e+05   1.8009900e+05   1.6657000e+05   1.4926600e+05   1.5274800e+05   1.6603300e+05   1.8325800e+05   1.8454400e+05   0.0000000e+00   1.5171500e+05   1.4001200e+05   1.5501200e+05   1.6343500e+05   1.6082400e+05   1.6068200e+05
   5.2286500e+05   5.0085800e+05   4.8895700e+05   4.9739200e+05   4.9153500e+05   4.9372400e+05   4.6554100e+05   4.9168100e+05   5.1105300e+05   5.0497100e+05   5.1267600e+05   5.0914200e+05   4.7418000e+05   4.7283800e+05   5.0093900e+05   4.8986800e+05   4.8240000e+05   4.7493400e+05   4.5113900e+05   4.6748300e+05   5.0699200e+05   4.9733900e+05   4.7467900e+05   4.8661800e+05   4.9699800e+05   4.6923600e+05   4.7587500e+05   4.5882200e+05   4.9734800e+05   4.9406800e+05   4.7552400e+05   4.7838000e+05   4.7233200e+05   4.6063400e+05   4.8282800e+05   4.6278000e+05   4.6043400e+05   4.5650200e+05   4.5850900e+05   4.7025500e+05   4.7849500e+05   4.9004100e+05   4.5309400e+05   4.8538100e+05   4.8145500e+05   4.7654000e+05   4.7450400e+05   4.7601000e+05   4.8549800e+05   4.9210900e+05   4.7462900e+05   4.7810200e+05   4.9111700e+05   4.8818100e+05   4.6116000e+05   4.6010400e+05   4.6289700e+05   4.5294500e+05   4.5618200e+05   4.7769200e+05   4.8207100e+05   4.9179200e+05   4.9342800e+05   4.7204000e+05   4.6645500e+05   4.5997700e+05   4.6517700e+05   4.6879700e+05   4.7247200e+05   4.5660400e+05   4.5576300e+05   4.7676200e+05   5.0241900e+05   4.7686700e+05   4.7048100e+05   4.6615300e+05   4.3483300e+05   4.5356600e+05   4.7253600e+05   4.7388600e+05   4.8259400e+05   4.8217300e+05   4.7583300e+05   4.9278400e+05   0.0000000e+00   4.6023400e+05   4.7435300e+05   4.9223900e+05   4.9367300e+05   5.1268000e+05
   3.9608200e+05   4.3299400e+05   4.2680500e+05   4.2312300e+05   4.0399000e+05   4.0661400e+05   4.0306700e+05   3.9970500e+05   4.1066200e+05   4.2495500e+05   4.3171500e+05   4.1621800e+05   3.8774800e+05   4.1512000e+05   4.1448200e+05   4.1852200e+05   4.3381100e+05   4.4725700e+05   4.2682100e+05   4.3540000e+05   4.1794100e+05   3.9475400e+05   4.2693800e+05   4.1989000e+05   4.1755200e+05   4.2472900e+05   4.2632700e+05   4.2300300e+05   4.1717300e+05   4.3842800e+05   4.3045400e+05   4.1146400e+05   4.1401600e+05   3.9782000e+05   4.1009800e+05   4.0385600e+05   4.2412100e+05   4.1396400e+05   4.0664800e+05   4.2344700e+05   4.2733200e+05   4.2708800e+05   4.0654400e+05   4.1660500e+05   4.1293600e+05   4.1309200e+05   4.1115800e+05   4.1889700e+05   4.0393700e+05   4.1125400e+05   4.2080800e+05   4.0846500e+05   4.0347500e+05   4.0833800e+05   4.1228300e+05   4.1285400e+05   4.2828800e+05   4.2185200e+05   4.3131600e+05   4.2122900e+05   4.2845400e+05   4.4020800e+05   4.4427600e+05   4.0672900e+05   4.1230800e+05   4.4301600e+05   4.0932000e+05   4.2067400e+05   4.2345100e+05   4.1507200e+05   4.3670700e+05   4.0912000e+05   4.2115900e+05   4.2317700e+05   4.1914300e+05   4.0729800e+05   4.1899500e+05   4.1197200e+05   4.3342500e+05   3.9431400e+05   4.0996400e+05   4.1213800e+05   3.9980900e+05   3.9371800e+05   4.0935400e+05   0.0000000e+00   4.3327400e+05   4.1961400e+05   4.0064400e+05   3.9025700e+05
   9.0365000e+04   7.4818000e+04   6.6927000e+04   7.4276000e+04   8.4751000e+04   8.8406000e+04   8.7753000e+04   7.8588000e+04   7.4407000e+04   6.9214000e+04   8.9370000e+04   9.3304000e+04   9.1332000e+04   9.6953000e+04   9.2588000e+04   9.3861000e+04   7.8071000e+04   7.8882000e+04   8.1459000e+04   7.4352000e+04   7.2550000e+04   7.9752000e+04   1.0060200e+05   9.2814000e+04   9.1848000e+04   8.6991000e+04   9.1450000e+04   9.4898000e+04   9.2269000e+04   1.0622000e+05   9.3618000e+04   9.5344000e+04   9.3356000e+04   8.3642000e+04   7.3970000e+04   8.6598000e+04   8.0044000e+04   7.8370000e+04   8.6360000e+04   8.8473000e+04   9.3171000e+04   8.3875000e+04   8.0403000e+04   9.2674000e+04   8.6739000e+04   9.8471000e+04   9.6307000e+04   8.9649000e+04   8.8245000e+04   1.0146600e+05   8.0965000e+04   7.2922000e+04   8.8162000e+04   8.3209000e+04   8.2323000e+04   7.6342000e+04   7.9429000e+04   8.2650000e+04   9.3943000e+04   1.0414500e+05   8.9482000e+04   8.6493000e+04   7.7170000e+04   8.1529000e+04   7.9504000e+04   7.6844000e+04   8.0862000e+04   6.5365000e+04   6.0816000e+04   6.7639000e+04   8.5406000e+04   8.6291000e+04   8.8286000e+04   1.0034100e+05   8.8436000e+04   9.2321000e+04   9.1883000e+04   9.1049000e+04   7.7279000e+04   7.9885000e+04   8.0604000e+04   8.8765000e+04   7.1398000e+04   7.9924000e+04   7.7295000e+04   8.1317000e+04   0.0000000e+00   8.1470000e+04   1.0384500e+05   1.0360400e+05
   1.1468100e+05   1.0967500e+05   1.0085900e+05   1.1152700e+05   1.1985600e+05   1.1336700e+05   1.2936400e+05   1.0124600e+05   1.0081200e+05   1.0215900e+05   1.0339800e+05   1.1525500e+05   1.2964200e+05   1.1238700e+05   1.0694100e+05   1.1970500e+05   1.2224700e+05   1.1652300e+05   1.0984900e+05   1.0726200e+05   9.8724000e+04   1.1092100e+05   1.2442200e+05   1.0419400e+05   1.1829500e+05   1.2806100e+05   1.2247000e+05   1.3201600e+05   1.3554800e+05   1.2990800e+05   1.2712000e+05   1.1419800e+05   1.0529100e+05   1.2626700e+05   1.2246400e+05   1.1907100e+05   1.2055100e+05   1.2999600e+05   1.1636900e+05   1.2118500e+05   1.2671200e+05   1.2216700e+05   1.1763600e+05   1.0675000e+05   1.0780000e+05   1.1463200e+05   1.2990800e+05   1.2705400e+05   1.1450700e+05   1.2551600e+05   1.1383500e+05   1.2725400e+05   1.2768100e+05   1.4873600e+05   1.3494000e+05   1.3128000e+05   1.0556100e+05   1.2164500e+05   1.0563100e+05   1.0910200e+05   1.1600500e+05   8.9482000e+04   9.0058000e+04   1.0931400e+05   1.0699000e+05   1.2527800e+05   1.1611500e+05   1.0417100e+05   1.0055500e+05   1.1156800e+05   1.2708000e+05   1.4670700e+05   1.3701500e+05   1.1048600e+05   1.1847800e+05   1.2068900e+05   1.0584600e+05   1.0943800e+05   1.0919400e+05   9.9084000e+04   1.0308100e+05   1.0878600e+05   1.1326900e+05   1.1799100e+05   1.3781500e+05   1.2712500e+05   1.1152700e+05   0.0000000e+00   1.3590900e+05   1.1175200e+05
   2.6091300e+05   2.8681000e+05   2.5662300e+05   2.6594600e+05   2.8909000e+05   2.8704700e+05   2.7736000e+05   2.6977900e+05   2.6683600e+05   2.6136300e+05   2.8624700e+05   2.9060500e+05   2.8675500e+05   2.9196900e+05   2.8166900e+05   2.9515700e+05   3.0914600e+05   3.0958500e+05   2.9387100e+05   2.8126100e+05   2.8291200e+05   2.6388400e+05   3.0149200e+05   3.2144100e+05   3.1118200e+05   3.1689100e+05   3.0175600e+05   2.9832700e+05   2.7402700e+05   2.8521800e+05   2.9832100e+05   3.0418900e+05   3.0276300e+05   2.9996400e+05   2.8211400e+05   2.9106100e+05   2.9445100e+05   3.2052200e+05   2.8476600e+05   2.8606000e+05   3.1173700e+05   3.2353700e+05   2.8884400e+05   2.6642800e+05   2.3797600e+05   2.6945500e+05   2.6939500e+05   2.9071100e+05   2.9099800e+05   2.9451700e+05   2.9937100e+05   3.0905100e+05   2.6978900e+05   2.5259600e+05   2.3239300e+05   2.7026900e+05   2.7612600e+05   2.9739200e+05   2.7908800e+05   2.8401700e+05   3.0393500e+05   3.1112600e+05   2.8512700e+05   2.6380200e+05   2.4616700e+05   2.7451000e+05   2.7515000e+05   3.0689800e+05   2.8127900e+05   2.9377200e+05   3.0549400e+05   2.9599900e+05   2.7367100e+05   2.7405900e+05   2.7557800e+05   2.7355900e+05   2.7716900e+05   2.6570300e+05   2.5603900e+05   2.5653800e+05   2.8391100e+05   2.9302700e+05   2.7410700e+05   2.7635700e+05   2.7356000e+05   2.7504700e+05   2.6568000e+05   2.6865000e+05   0.0000000e+00   2.7921000e+05
   2.9680100e+05   2.8556900e+05   2.8424600e+05   2.8950200e+05   2.9265200e+05   2.9343400e+05   2.9099200e+05   2.7903800e+05   3.0063800e+05   2.9732900e+05   2.9677500e+05   3.0244500e+05   2.9916800e+05   2.8277100e+05   2.6961600e+05   2.7476100e+05   2.7892100e+05   2.6998900e+05   2.8386300e+05   2.7530400e+05   2.6259400e+05   2.7231900e+05   2.8394800e+05   2.7069500e+05   2.9203400e+05   2.6795700e+05   2.6343600e+05   2.6840100e+05   2.6076500e+05   2.6460500e+05   2.6554500e+05   2.9209600e+05   2.8463200e+05   2.8743400e+05   2.6889400e+05   2.5910100e+05   2.7812400e+05   2.6250200e+05   2.5797600e+05   2.7672500e+05   2.8025100e+05   2.9969000e+05   2.8601000e+05   2.9109200e+05   2.5952500e+05   2.8114200e+05   2.6577700e+05   2.5825000e+05   2.5817000e+05   2.9463500e+05   2.9740100e+05   2.9884900e+05   2.7959600e+05   2.7681800e+05   2.5501300e+05   2.5954600e+05   2.4967700e+05   2.5935300e+05   2.6995100e+05   2.9665100e+05   2.9260900e+05   2.8100500e+05   3.0849700e+05   2.7649500e+05   2.7170300e+05   2.7116700e+05   3.0106800e+05   3.1409900e+05   3.0886900e+05   3.0448500e+05   2.9715800e+05   3.0309100e+05   3.0821300e+05   3.1887000e+05   3.0361600e+05   2.9511700e+05   2.8979600e+05   3.0614200e+05   2.7941400e+05   2.9095300e+05   3.1021400e+05   3.0952600e+05   2.9500400e+05   2.9159600e+05   2.5932700e+05   2.8672400e+05   2.8305100e+05   2.9068400e+05   2.9462500e+05   0.0000000e+00
