# Supplementary material for: Autistic traits and individual brain differences: functional network efficiency reflects attentional and social impairments, structural nodal efficiencies index systemising and theory-of-mind skills
Source: Mol Autism. 2021 Jan 21;12:3. doi: 10.1186/s13229-020-00377-8 (PMC7818759; doi:10.1186/s13229-020-00377-8)
Supplement: Supplementary file 9 — Additional file 9. Brain-behaviour correlations. README file detailing data curation; AAL-90 region masks in NIfTI format; spreadseehts of Spearman correlations; code and data for the correlational analysis. [file 13229_2020_377_MOESM9_ESM.zip › Paul_Arora_et_al_data/Physiological/BBC/analysis/Diffusion_Analaysis/adj_matrixes/NOS_weighted/asymmetric/connection_matrix_asym_aHU0183.txt]

   0.0000000e+00   4.1094100e+05   3.9777600e+05   4.1050900e+05   4.0299400e+05   4.0547700e+05   4.0066000e+05   4.1101500e+05   3.9892500e+05   4.2156900e+05   4.3705500e+05   4.1832700e+05   4.1397400e+05   3.9617800e+05   3.9672400e+05   3.8250000e+05   3.8915200e+05   4.0619200e+05   4.0003100e+05   3.7403900e+05   4.0731400e+05   3.9932400e+05   3.9655400e+05   4.0547700e+05   3.9604000e+05   4.2497400e+05   4.1715600e+05   4.3073700e+05   4.2546100e+05   4.0901300e+05   3.8717900e+05   3.9186100e+05   3.9154200e+05   3.8050700e+05   3.6904500e+05   3.9651300e+05   4.0908400e+05   4.0336600e+05   4.1954400e+05   4.4426600e+05   4.1701500e+05   4.1860000e+05   3.9905400e+05   3.9174200e+05   4.0588700e+05   4.1259400e+05   4.2589100e+05   4.1142200e+05   4.0786100e+05   4.0957500e+05   3.7929000e+05   3.8899700e+05   4.1231800e+05   3.8935400e+05   4.1893300e+05   4.0962900e+05   4.0579300e+05   4.1401900e+05   4.1532100e+05   4.0930300e+05   3.8479700e+05   3.9265300e+05   3.8637200e+05   4.1079300e+05   3.8963900e+05   3.8774300e+05   4.0102300e+05   3.9894100e+05   3.6552000e+05   3.8630400e+05   3.9197500e+05   3.9513100e+05   4.1232200e+05   4.0659700e+05   3.9674700e+05   4.1235700e+05   4.0015500e+05   3.8172700e+05   3.7165300e+05   3.6463400e+05   3.7982200e+05   3.9061500e+05   4.0341100e+05   4.1624700e+05   4.3375200e+05   4.1027000e+05   4.1864300e+05   4.0701800e+05   3.9804000e+05   3.7754800e+05
   3.6804500e+05   0.0000000e+00   3.6275500e+05   3.4874500e+05   3.5187500e+05   3.8473000e+05   3.9464300e+05   3.8733200e+05   3.9861400e+05   3.5099600e+05   3.7657000e+05   3.8248100e+05   3.8305300e+05   3.5467000e+05   3.4448300e+05   3.3272200e+05   3.3385200e+05   3.2927300e+05   3.5878600e+05   3.5707600e+05   3.4749900e+05   3.3975700e+05   3.1861100e+05   3.5628000e+05   3.6737300e+05   3.4565200e+05   3.4640000e+05   3.4019700e+05   3.4772200e+05   3.4613800e+05   3.5570700e+05   3.6503300e+05   3.5628700e+05   3.6090800e+05   3.4879500e+05   3.4106300e+05   3.2710000e+05   3.6709500e+05   3.6083100e+05   3.6013500e+05   3.4501500e+05   3.4468400e+05   3.5190100e+05   3.3235600e+05   3.3365300e+05   3.5488400e+05   3.4880700e+05   3.5513700e+05   3.6626600e+05   3.5254500e+05   3.7483200e+05   3.7543500e+05   3.7841900e+05   3.5035400e+05   3.5395000e+05   3.4418400e+05   3.4396400e+05   3.2676500e+05   3.1732000e+05   3.3470300e+05   3.6051900e+05   3.5931100e+05   3.6477000e+05   3.5662700e+05   3.5274600e+05   3.4931000e+05   3.3262000e+05   3.4424500e+05   3.5320100e+05   3.5435300e+05   3.7109600e+05   3.6072900e+05   3.6100000e+05   3.6482900e+05   3.5813400e+05   3.6739400e+05   3.6565700e+05   3.6324500e+05   3.5982600e+05   3.6705400e+05   3.5933100e+05   3.4470300e+05   3.7533300e+05   3.6217600e+05   4.0732900e+05   3.8679100e+05   3.8542100e+05   3.9685500e+05   3.6066100e+05   3.9048700e+05
   3.3044400e+05   3.3577900e+05   0.0000000e+00   3.4159500e+05   3.2598800e+05   3.5456500e+05   3.3455100e+05   3.5225900e+05   3.7258600e+05   3.4609800e+05   3.3709100e+05   3.4388400e+05   3.5584100e+05   3.1950700e+05   3.3960100e+05   3.2883800e+05   3.2673100e+05   3.0484900e+05   3.5533400e+05   3.6682600e+05   3.5162600e+05   3.4975500e+05   3.4390600e+05   3.5044400e+05   3.3169600e+05   3.2619200e+05   3.3566400e+05   3.3385500e+05   3.5474400e+05   3.5973200e+05   3.3465700e+05   3.1328400e+05   3.3238300e+05   3.3038700e+05   3.4786400e+05   3.2896800e+05   3.5531400e+05   3.3856700e+05   3.4157800e+05   3.3755000e+05   3.3760700e+05   3.1415500e+05   3.4516300e+05   3.6317800e+05   3.4190900e+05   3.1406500e+05   3.3149700e+05   3.1851400e+05   3.1596000e+05   3.3459400e+05   3.5470800e+05   3.2669500e+05   3.4306500e+05   3.3068700e+05   3.3598500e+05   3.2038600e+05   3.2659600e+05   3.2983800e+05   3.3491600e+05   3.4859000e+05   3.4805900e+05   3.4550300e+05   3.3050400e+05   3.3065400e+05   3.2442700e+05   3.3267700e+05   3.4429400e+05   3.4445300e+05   3.3816200e+05   3.0871200e+05   3.5032000e+05   3.3281000e+05   3.3017900e+05   3.4102600e+05   3.4291800e+05   3.5024000e+05   3.2739900e+05   3.2582700e+05   3.4513800e+05   3.3973000e+05   3.6480200e+05   3.5437200e+05   3.3193300e+05   3.4805800e+05   3.2111700e+05   3.4574000e+05   3.4315800e+05   3.3860400e+05   3.6278900e+05   3.3783700e+05
   3.7437500e+05   3.5033900e+05   3.6492400e+05   0.0000000e+00   3.7906000e+05   3.6695900e+05   3.7153000e+05   3.7547500e+05   3.7288800e+05   3.7898800e+05   3.8972200e+05   3.6451200e+05   3.6443000e+05   3.5973100e+05   4.1463800e+05   3.7179400e+05   3.7335700e+05   3.7084900e+05   3.6374800e+05   3.6251700e+05   3.7974800e+05   3.8917000e+05   3.8001700e+05   3.7412300e+05   3.9197000e+05   3.6877200e+05   3.7303800e+05   3.8155800e+05   3.5568800e+05   3.7520900e+05   3.7358200e+05   3.6293700e+05   3.6889500e+05   3.6373100e+05   3.8341200e+05   3.4794900e+05   3.3699900e+05   3.4939900e+05   3.6393500e+05   3.4919900e+05   3.3620900e+05   3.8783100e+05   3.7405300e+05   3.6363100e+05   3.6479200e+05   3.6417900e+05   3.7156700e+05   3.7834500e+05   3.5214500e+05   3.6949200e+05   3.6211200e+05   3.6279900e+05   3.5792500e+05   3.4282100e+05   3.4407500e+05   3.5007500e+05   3.8826500e+05   3.4094700e+05   3.2651700e+05   3.3126800e+05   3.7654900e+05   3.8507100e+05   3.7786600e+05   3.6024400e+05   3.7197500e+05   3.8669600e+05   3.7326300e+05   3.7454600e+05   3.7199900e+05   3.8144800e+05   3.7521400e+05   3.8195000e+05   3.8180100e+05   3.8561900e+05   3.7477100e+05   3.7205100e+05   3.6199100e+05   3.6850900e+05   3.5867200e+05   3.8358700e+05   3.7915000e+05   3.3927200e+05   3.4612200e+05   3.6335000e+05   3.6283100e+05   3.6380500e+05   3.3828900e+05   3.4960300e+05   3.6882000e+05   3.9467900e+05
   1.3903100e+05   1.3596400e+05   1.2906000e+05   1.3794200e+05   0.0000000e+00   1.2587000e+05   1.2274500e+05   1.2777800e+05   1.1843600e+05   1.1877400e+05   1.2713800e+05   1.4576700e+05   1.3033300e+05   1.1125100e+05   1.2513600e+05   1.0576200e+05   1.1075600e+05   1.1809000e+05   1.3890800e+05   1.2876100e+05   1.3070000e+05   1.1274400e+05   1.1048000e+05   1.0637500e+05   1.1394500e+05   1.2036200e+05   1.3056900e+05   1.0929500e+05   1.3034800e+05   1.3573900e+05   1.2443500e+05   1.2673400e+05   1.2401800e+05   1.3104000e+05   1.3525700e+05   1.4188600e+05   1.3232900e+05   1.5338600e+05   1.5210500e+05   1.5259000e+05   1.2300400e+05   1.3375800e+05   1.4709800e+05   1.4022100e+05   1.3390700e+05   1.2913300e+05   1.4020000e+05   1.4532200e+05   1.3928300e+05   1.3256100e+05   1.2289300e+05   1.1289800e+05   1.4627700e+05   1.4065200e+05   1.2551800e+05   1.1735500e+05   1.3190600e+05   1.4549500e+05   1.3516600e+05   1.4081100e+05   1.2622400e+05   1.3976400e+05   1.4304300e+05   1.3970400e+05   1.1926200e+05   1.3638400e+05   1.5080500e+05   1.3118900e+05   1.3488200e+05   1.4485500e+05   1.3077100e+05   1.1388000e+05   1.4148400e+05   1.4005000e+05   1.1306100e+05   1.2732000e+05   1.4133100e+05   1.3132400e+05   1.3517900e+05   1.2608200e+05   1.3324700e+05   1.3077300e+05   1.3149400e+05   1.2354200e+05   1.1497600e+05   1.3150200e+05   1.3417000e+05   1.3221200e+05   1.1590300e+05   1.3726600e+05
   8.3049000e+04   8.3756000e+04   8.6946000e+04   9.1446000e+04   9.6595000e+04   0.0000000e+00   1.0364100e+05   9.7030000e+04   9.9738000e+04   1.0433600e+05   1.0278600e+05   1.1252400e+05   9.3435000e+04   1.0225600e+05   9.6580000e+04   9.8034000e+04   9.5711000e+04   1.0279900e+05   9.7030000e+04   8.7412000e+04   1.1191200e+05   1.0083100e+05   8.8972000e+04   9.5546000e+04   9.8451000e+04   8.9389000e+04   1.0558800e+05   1.1348300e+05   8.8646000e+04   1.0246300e+05   9.8761000e+04   1.0205900e+05   1.0668900e+05   9.0729000e+04   1.0088200e+05   8.4495000e+04   8.0432000e+04   1.0504600e+05   9.6394000e+04   8.8456000e+04   9.8185000e+04   9.1630000e+04   8.8159000e+04   1.0722200e+05   9.2114000e+04   9.5871000e+04   8.8986000e+04   1.0421700e+05   9.7920000e+04   1.0229700e+05   1.0007500e+05   1.1200100e+05   9.5452000e+04   8.7727000e+04   1.0148500e+05   8.6357000e+04   9.0166000e+04   1.0914600e+05   8.7795000e+04   1.0366200e+05   9.6685000e+04   8.7544000e+04   1.0387300e+05   1.0026700e+05   9.6127000e+04   1.0042000e+05   1.1060600e+05   1.1085200e+05   1.0529500e+05   1.0033800e+05   9.7623000e+04   1.0463100e+05   8.7160000e+04   9.7974000e+04   1.1821900e+05   1.0432900e+05   9.8081000e+04   1.0817600e+05   9.4338000e+04   1.0930100e+05   9.7082000e+04   1.0002200e+05   1.0602100e+05   1.1881400e+05   9.8404000e+04   9.7231000e+04   1.1204600e+05   1.0719000e+05   9.3979000e+04   9.5553000e+04
   4.4875300e+05   4.7866000e+05   4.6915400e+05   4.9069100e+05   4.8565500e+05   4.8516300e+05   0.0000000e+00   4.8213000e+05   4.8585800e+05   4.7571600e+05   4.8284700e+05   4.9074800e+05   4.7279500e+05   4.6053400e+05   4.7437500e+05   4.6482500e+05   4.6560500e+05   4.7813000e+05   4.7889200e+05   4.6983900e+05   4.6468600e+05   4.8275900e+05   4.5895000e+05   4.4781800e+05   4.4994400e+05   4.4309700e+05   4.6896200e+05   4.8141100e+05   4.9000600e+05   4.7580800e+05   4.6463400e+05   4.5725800e+05   4.4886100e+05   4.6235300e+05   4.5271600e+05   4.8047600e+05   4.7760300e+05   4.5245200e+05   4.5429700e+05   4.4492600e+05   4.5595400e+05   4.1238000e+05   4.1465400e+05   4.4378100e+05   4.8613700e+05   4.8547300e+05   4.6061400e+05   4.5817500e+05   4.6349900e+05   4.7215500e+05   4.7227200e+05   4.6277900e+05   4.4834100e+05   4.4641100e+05   4.5973100e+05   4.7554200e+05   4.8419000e+05   4.5398700e+05   4.6697400e+05   4.6143800e+05   4.6604300e+05   4.4984600e+05   4.7023500e+05   4.5192800e+05   4.4363900e+05   4.5279500e+05   4.6253400e+05   4.7378700e+05   4.6230900e+05   4.6171500e+05   4.5890200e+05   4.3856200e+05   4.6344600e+05   4.9321400e+05   4.7072000e+05   4.6754700e+05   4.5784000e+05   4.5517000e+05   4.4448400e+05   4.5886200e+05   4.4387700e+05   4.4828000e+05   4.7034000e+05   4.8373300e+05   4.7122300e+05   4.6581800e+05   4.8698300e+05   4.9431100e+05   4.8474700e+05   4.6409200e+05
   4.9136400e+05   4.8983700e+05   5.1165000e+05   5.1997000e+05   4.9140600e+05   5.0896300e+05   4.8741400e+05   0.0000000e+00   4.8990100e+05   4.9847600e+05   4.9924000e+05   5.1136900e+05   4.7515000e+05   4.8955900e+05   4.8893800e+05   5.0169000e+05   4.8910800e+05   4.8696800e+05   4.8568500e+05   4.9133000e+05   4.8210400e+05   4.6267900e+05   4.6673400e+05   4.5573300e+05   4.3510000e+05   4.6913300e+05   4.8840000e+05   4.9114500e+05   4.7858000e+05   4.4361200e+05   4.6526900e+05   4.8324100e+05   4.6698600e+05   4.6714300e+05   4.6890100e+05   4.6838600e+05   4.6815200e+05   4.6788300e+05   4.9459800e+05   4.7936200e+05   4.9051400e+05   4.6840100e+05   4.4743100e+05   4.5987700e+05   4.6068200e+05   4.6224700e+05   4.7627200e+05   4.8235600e+05   4.9797000e+05   4.9266100e+05   5.0662000e+05   4.9213300e+05   4.7302300e+05   4.5630600e+05   4.7157500e+05   4.7105900e+05   4.5595400e+05   4.7426300e+05   4.8937000e+05   4.9492000e+05   4.9819700e+05   4.9889200e+05   4.9704600e+05   5.0359400e+05   4.9505400e+05   4.9796600e+05   4.9313900e+05   5.0563200e+05   4.9579900e+05   5.2501900e+05   5.1791100e+05   4.9966400e+05   4.7558700e+05   5.0633800e+05   4.9739300e+05   4.7808400e+05   4.9830300e+05   5.0543500e+05   5.0096000e+05   5.0475600e+05   5.0455400e+05   5.0619700e+05   4.9739300e+05   4.9917300e+05   4.9438000e+05   4.9658900e+05   4.9612900e+05   4.9272800e+05   4.7521800e+05   4.9842500e+05
   9.9359000e+04   9.2353000e+04   9.6198000e+04   1.0392100e+05   1.0471600e+05   1.0789900e+05   9.8840000e+04   9.8477000e+04   0.0000000e+00   1.1776600e+05   1.0222800e+05   1.0358600e+05   1.0124700e+05   1.0520000e+05   1.0254400e+05   9.9374000e+04   9.2366000e+04   1.0397700e+05   1.0594400e+05   1.0801500e+05   1.0960900e+05   1.0371600e+05   9.4178000e+04   9.7257000e+04   8.7608000e+04   9.6039000e+04   1.1062700e+05   1.0268700e+05   9.4187000e+04   1.0103800e+05   1.1113600e+05   9.3228000e+04   9.3722000e+04   9.2723000e+04   1.0249000e+05   1.0782700e+05   1.1546400e+05   9.8904000e+04   9.8072000e+04   9.4881000e+04   1.0393700e+05   1.0193700e+05   1.0188600e+05   1.1142200e+05   1.0452500e+05   1.1487000e+05   1.1394100e+05   1.0595200e+05   1.0211000e+05   1.0178300e+05   1.1643100e+05   1.2204000e+05   1.2135400e+05   1.1477000e+05   1.0062100e+05   1.0658100e+05   1.0210100e+05   1.1554900e+05   1.1037000e+05   1.1968300e+05   1.1292800e+05   1.3275100e+05   1.3389700e+05   1.2404500e+05   1.1749400e+05   1.0809700e+05   1.2604300e+05   1.2307400e+05   1.2758600e+05   1.2918400e+05   1.1894100e+05   1.1715700e+05   1.2643900e+05   1.1937500e+05   1.1543500e+05   1.1027700e+05   1.1735000e+05   1.1512000e+05   1.2546600e+05   1.1636200e+05   1.2376600e+05   1.1900300e+05   1.0053600e+05   9.2797000e+04   1.0184000e+05   1.1842200e+05   1.1295300e+05   1.1027500e+05   1.0490600e+05   1.0186900e+05
   1.3942000e+05   1.4073600e+05   1.3078800e+05   1.4120300e+05   1.4189700e+05   1.4634800e+05   1.3114500e+05   1.4895400e+05   1.4506700e+05   0.0000000e+00   1.5994000e+05   1.4783500e+05   1.4222900e+05   1.2536400e+05   1.4275400e+05   1.3417700e+05   1.4001900e+05   1.6410700e+05   1.5622000e+05   1.3937300e+05   1.3597300e+05   1.3468700e+05   1.4485000e+05   1.4973400e+05   1.5860500e+05   1.6582400e+05   1.5205800e+05   1.7150900e+05   1.7435300e+05   1.5371000e+05   1.5660400e+05   1.4566700e+05   1.4180500e+05   1.4914900e+05   1.3961600e+05   1.4138600e+05   1.5098900e+05   1.5369500e+05   1.3485500e+05   1.4815100e+05   1.4858500e+05   1.4103800e+05   1.2131900e+05   1.3130900e+05   1.1438800e+05   1.2505300e+05   1.3742500e+05   1.3869500e+05   1.4134700e+05   1.3884900e+05   1.2007100e+05   1.1518200e+05   1.3013800e+05   1.4007500e+05   1.3152200e+05   1.3358300e+05   1.3027500e+05   1.1981400e+05   1.2812000e+05   1.4663500e+05   1.3564800e+05   1.2514800e+05   1.1791800e+05   1.2804900e+05   1.3996000e+05   1.4737000e+05   1.3391500e+05   1.2690000e+05   1.3527600e+05   1.4721000e+05   1.3634800e+05   1.3068200e+05   1.2335200e+05   1.3021300e+05   1.1755900e+05   1.2173400e+05   1.1085700e+05   1.3896100e+05   1.3612100e+05   1.4828200e+05   1.2797200e+05   1.3366700e+05   1.4157500e+05   1.4373100e+05   1.4144100e+05   1.4341900e+05   1.3434500e+05   1.3576700e+05   1.2464500e+05   1.3637500e+05
   1.3929000e+05   1.3107100e+05   1.2170900e+05   1.1822600e+05   1.2174800e+05   1.2947200e+05   1.3004600e+05   1.3915400e+05   1.3523800e+05   1.2790200e+05   0.0000000e+00   1.3272100e+05   1.3352300e+05   1.2707900e+05   1.2108200e+05   1.2705800e+05   1.2706600e+05   1.4194900e+05   1.4201600e+05   1.4660200e+05   1.3121200e+05   1.2543300e+05   1.2389000e+05   1.2782100e+05   1.3546300e+05   1.3974700e+05   1.4615900e+05   1.3001600e+05   1.3263000e+05   1.2227700e+05   1.2033200e+05   1.1786200e+05   1.2847900e+05   1.2772400e+05   1.2279100e+05   1.1779400e+05   1.2205400e+05   1.1478400e+05   1.2040300e+05   1.2338000e+05   1.2349800e+05   1.1417200e+05   1.1895800e+05   1.3031400e+05   1.4033500e+05   1.3474000e+05   1.4753900e+05   1.2922300e+05   1.1693400e+05   1.1424500e+05   1.1829300e+05   1.3398400e+05   1.3623500e+05   1.2909500e+05   1.4844800e+05   1.3838900e+05   1.1904100e+05   1.2672800e+05   1.3581900e+05   1.3807000e+05   1.3354400e+05   1.3009500e+05   1.3202100e+05   1.3443900e+05   1.3454800e+05   1.3492700e+05   1.4217600e+05   1.4018400e+05   1.3869400e+05   1.3793600e+05   1.2879200e+05   1.2750000e+05   1.1237700e+05   1.2049600e+05   1.2013900e+05   1.2363900e+05   1.3841300e+05   1.2802100e+05   1.3131000e+05   1.3580000e+05   1.3358400e+05   1.3030500e+05   1.2963800e+05   1.1141900e+05   1.0978200e+05   1.1456900e+05   1.4367400e+05   1.5795200e+05   1.4200400e+05   1.3077000e+05
   1.3178700e+05   1.4363900e+05   1.4362500e+05   1.6058700e+05   1.5800000e+05   1.3187600e+05   1.3356900e+05   1.3952600e+05   1.4368000e+05   1.3870400e+05   1.4921500e+05   0.0000000e+00   1.4287500e+05   1.4593900e+05   1.4525400e+05   1.4656600e+05   1.5356200e+05   1.4407900e+05   1.3447100e+05   1.4284200e+05   1.5809900e+05   1.5988600e+05   1.7088800e+05   1.5513000e+05   1.5557100e+05   1.4876800e+05   1.5341400e+05   1.4919600e+05   1.4022700e+05   1.4329800e+05   1.4227900e+05   1.4628200e+05   1.4724100e+05   1.5173200e+05   1.5873900e+05   1.5081500e+05   1.6787800e+05   1.4497400e+05   1.4175900e+05   1.4431900e+05   1.6552400e+05   1.7027700e+05   1.6443700e+05   1.6120300e+05   1.6508400e+05   1.6182700e+05   1.4845200e+05   1.4934000e+05   1.4549200e+05   1.4688400e+05   1.5366400e+05   1.7233000e+05   1.7126000e+05   1.6691900e+05   1.4736100e+05   1.4640800e+05   1.3981800e+05   1.3030100e+05   1.4719600e+05   1.2729900e+05   1.4138400e+05   1.4292500e+05   1.5692100e+05   1.5641600e+05   1.5544700e+05   1.5418300e+05   1.5360300e+05   1.4607400e+05   1.5207500e+05   1.4008100e+05   1.5147200e+05   1.4729200e+05   1.4763100e+05   1.6583900e+05   1.6223900e+05   1.5432700e+05   1.5043300e+05   1.3995100e+05   1.5163400e+05   1.4973300e+05   1.5819700e+05   1.5334700e+05   1.5016800e+05   1.5354000e+05   1.4754000e+05   1.4981000e+05   1.4887000e+05   1.5391800e+05   1.5163100e+05   1.4061300e+05
   2.6897400e+05   2.7414100e+05   2.7150800e+05   2.8013100e+05   2.9006400e+05   2.7460600e+05   2.7127700e+05   2.7771100e+05   2.7645400e+05   2.6905500e+05   2.6121800e+05   2.6925200e+05   0.0000000e+00   2.7104300e+05   2.7661800e+05   2.8175500e+05   2.7509600e+05   2.8052300e+05   2.6925800e+05   2.6322600e+05   2.6576800e+05   2.6203700e+05   2.8346900e+05   2.7890000e+05   2.7577800e+05   2.8285900e+05   2.7299200e+05   2.7503300e+05   2.5070900e+05   2.4254300e+05   2.4960900e+05   2.7407900e+05   2.5326700e+05   2.5590400e+05   2.5446600e+05   2.5508700e+05   2.8473000e+05   2.7109600e+05   2.8145300e+05   2.5842100e+05   2.5450100e+05   2.5240700e+05   2.4880800e+05   2.5333700e+05   2.6077800e+05   2.6851800e+05   2.7166800e+05   2.7072700e+05   2.6564600e+05   2.6797100e+05   2.6713400e+05   2.5478200e+05   2.7076200e+05   2.6168100e+05   2.5987000e+05   2.5817200e+05   2.5859100e+05   2.6216100e+05   2.6659900e+05   2.7824500e+05   2.6348400e+05   2.4355800e+05   2.7093800e+05   2.7126200e+05   2.7116800e+05   2.6483500e+05   2.6377200e+05   2.5871700e+05   2.5776400e+05   2.6051600e+05   2.5739600e+05   2.5821600e+05   2.5829300e+05   2.6608000e+05   2.7814700e+05   2.7204400e+05   2.9477800e+05   2.8771500e+05   2.7760100e+05   2.6972700e+05   2.5639800e+05   2.5671600e+05   2.6190200e+05   2.6713800e+05   2.8864800e+05   2.6670100e+05   2.7910700e+05   2.7138000e+05   2.8482300e+05   2.7953200e+05
   2.0924700e+05   2.0582500e+05   2.2995900e+05   2.3542900e+05   2.3011800e+05   2.2263800e+05   2.1821900e+05   2.0537600e+05   2.0658900e+05   2.1457600e+05   2.1263400e+05   1.9713300e+05   1.9936800e+05   0.0000000e+00   2.1756500e+05   2.4119800e+05   2.4278300e+05   2.2816700e+05   2.1141100e+05   1.9102500e+05   1.9913600e+05   2.1052400e+05   2.2063900e+05   2.1222300e+05   2.1879200e+05   2.2203800e+05   2.3240900e+05   2.3183000e+05   2.3799400e+05   2.4657200e+05   2.2290600e+05   2.2304900e+05   2.2719800e+05   2.3050000e+05   2.0822700e+05   2.0130400e+05   2.0517900e+05   2.1398600e+05   2.0797900e+05   2.1395300e+05   2.1120100e+05   2.1734800e+05   2.2456500e+05   2.1580500e+05   2.1199800e+05   2.2698200e+05   2.1118700e+05   2.1743200e+05   2.3058300e+05   2.2095100e+05   2.0772600e+05   1.9816400e+05   2.0110800e+05   2.0472100e+05   2.2000900e+05   2.0854300e+05   2.2387600e+05   2.1213800e+05   2.2233000e+05   2.1540200e+05   2.0464700e+05   2.0691100e+05   2.1386100e+05   2.1631900e+05   2.2048600e+05   2.2381000e+05   2.1168100e+05   2.1454700e+05   2.0598300e+05   2.1512100e+05   2.2180700e+05   2.0357000e+05   2.2237300e+05   2.1491400e+05   1.9796400e+05   1.9389800e+05   1.9928100e+05   2.0850400e+05   2.0132000e+05   2.1164400e+05   2.1004900e+05   2.0280000e+05   2.2260100e+05   2.2065900e+05   2.0375200e+05   2.0591700e+05   2.1563800e+05   2.0996500e+05   2.1729700e+05   2.0067400e+05
   2.0104300e+05   1.9852700e+05   1.9208000e+05   1.8450500e+05   1.7161200e+05   1.7963800e+05   1.8369500e+05   1.6790400e+05   1.7606000e+05   1.7175500e+05   1.8237000e+05   1.8383100e+05   1.7797900e+05   1.9164600e+05   0.0000000e+00   1.8399400e+05   1.8124800e+05   1.6952300e+05   1.7886700e+05   1.9544700e+05   1.9361900e+05   1.9480300e+05   1.9684400e+05   2.1207200e+05   1.8926800e+05   1.8467800e+05   1.7032300e+05   1.9189100e+05   1.9036300e+05   2.0149800e+05   2.1125100e+05   1.9249200e+05   1.9067200e+05   2.0308400e+05   1.9062400e+05   1.9881700e+05   1.8980700e+05   1.9071000e+05   1.9532800e+05   1.9486600e+05   2.1923700e+05   1.9849600e+05   1.9953000e+05   1.8090900e+05   1.8061600e+05   1.9305600e+05   1.9058500e+05   2.0837300e+05   2.0788900e+05   1.9666200e+05   1.9540700e+05   1.7675100e+05   1.6843100e+05   1.7761300e+05   1.7987400e+05   1.9318100e+05   2.1777800e+05   1.9743900e+05   2.0180000e+05   1.8938900e+05   2.0368300e+05   2.0074000e+05   1.9632700e+05   1.8880100e+05   1.9691900e+05   2.1355200e+05   2.0526700e+05   2.0005700e+05   1.9369200e+05   1.8941800e+05   1.7938300e+05   1.9349300e+05   1.8928500e+05   1.9361800e+05   1.8299200e+05   2.0565900e+05   2.0770100e+05   1.8325500e+05   1.9019700e+05   2.0389600e+05   2.1757500e+05   2.2226600e+05   2.0265900e+05   1.9723400e+05   1.9026900e+05   1.8921000e+05   1.8860100e+05   1.9486100e+05   2.1474200e+05   1.9037800e+05
   2.0009300e+05   1.9275600e+05   2.0062100e+05   2.0580100e+05   2.1436000e+05   2.1209800e+05   2.1817800e+05   2.0664900e+05   2.1171000e+05   2.1157300e+05   2.1233300e+05   1.8668600e+05   1.8594200e+05   1.8679700e+05   1.9737200e+05   0.0000000e+00   2.1103100e+05   1.9209200e+05   1.9522000e+05   1.9895000e+05   2.2516800e+05   2.1157800e+05   1.9726400e+05   2.1247400e+05   2.2097800e+05   1.9253000e+05   1.9597900e+05   1.8901100e+05   2.0406300e+05   2.0847200e+05   2.1247100e+05   1.8068500e+05   1.8814300e+05   1.8453500e+05   1.8853700e+05   1.9014200e+05   1.9302800e+05   1.8692100e+05   1.8392900e+05   1.9411800e+05   1.9042800e+05   2.0038700e+05   1.9412200e+05   1.9376800e+05   2.0246900e+05   2.0445600e+05   1.7401400e+05   1.8683600e+05   1.9907500e+05   2.0434200e+05   1.9909300e+05   1.9816500e+05   1.9230800e+05   1.7731100e+05   1.8260800e+05   1.9397800e+05   2.0989500e+05   2.2295500e+05   2.0946000e+05   2.0778900e+05   2.0861000e+05   2.1417600e+05   1.8961200e+05   1.8238900e+05   1.7805400e+05   1.7309900e+05   1.8900200e+05   1.9996900e+05   1.9065700e+05   2.0152300e+05   2.2812100e+05   2.3509600e+05   2.2851100e+05   2.0530000e+05   1.9869900e+05   1.9437100e+05   2.0631300e+05   1.9571000e+05   1.9925100e+05   2.0300100e+05   2.0634900e+05   1.9475900e+05   1.9811100e+05   2.1118800e+05   2.2171700e+05   2.1359000e+05   2.3717500e+05   2.1553900e+05   2.1022300e+05   1.8922600e+05
   8.5809000e+04   9.9461000e+04   1.0117600e+05   1.0392400e+05   9.6004000e+04   1.0991600e+05   1.2275700e+05   1.0973700e+05   1.0163900e+05   9.7125000e+04   9.8621000e+04   1.0643000e+05   1.0002000e+05   1.0662900e+05   1.2247900e+05   1.1421900e+05   0.0000000e+00   1.0064700e+05   1.1130000e+05   1.0127700e+05   8.4693000e+04   9.3994000e+04   8.4728000e+04   8.6036000e+04   7.8014000e+04   9.2792000e+04   8.4071000e+04   7.7518000e+04   8.7775000e+04   9.1393000e+04   9.5199000e+04   9.9760000e+04   1.0542500e+05   9.9324000e+04   8.9051000e+04   8.0223000e+04   7.7427000e+04   9.5287000e+04   1.0751300e+05   1.1539100e+05   1.0629500e+05   8.7460000e+04   8.8263000e+04   9.3420000e+04   9.9273000e+04   1.0469800e+05   9.2933000e+04   9.4883000e+04   9.3899000e+04   9.3462000e+04   9.2753000e+04   8.9811000e+04   8.1609000e+04   8.9468000e+04   1.0617100e+05   1.0678300e+05   1.0265000e+05   1.0927000e+05   1.1237800e+05   1.0599300e+05   9.2727000e+04   9.3197000e+04   9.6183000e+04   8.2327000e+04   8.7556000e+04   9.9538000e+04   1.1142100e+05   1.0813400e+05   9.5442000e+04   8.9599000e+04   9.5271000e+04   9.8307000e+04   8.8392000e+04   8.5682000e+04   9.1381000e+04   8.5565000e+04   8.1683000e+04   7.7984000e+04   8.8410000e+04   8.5114000e+04   8.1178000e+04   8.0104000e+04   8.4447000e+04   9.6322000e+04   9.5485000e+04   9.9729000e+04   1.0630500e+05   9.4952000e+04   9.3412000e+04   8.8376000e+04
   1.2568900e+05   1.3902100e+05   1.2736600e+05   1.1574700e+05   1.1281600e+05   1.1391400e+05   1.2640100e+05   1.2905700e+05   1.3417700e+05   1.4961500e+05   1.4368600e+05   1.3740100e+05   1.2947600e+05   1.2081700e+05   1.1662800e+05   1.1934700e+05   1.2704500e+05   0.0000000e+00   1.4819600e+05   1.2948500e+05   1.4209100e+05   1.4217400e+05   1.4048200e+05   1.5379500e+05   1.3275000e+05   1.1953600e+05   1.2508600e+05   1.3081000e+05   1.3058300e+05   1.4240400e+05   1.2370000e+05   1.3400300e+05   1.1922100e+05   1.6277200e+05   1.5908200e+05   1.5311500e+05   1.3079600e+05   1.3059200e+05   1.3920000e+05   1.4313300e+05   1.5526700e+05   1.3803400e+05   1.1760700e+05   1.3957100e+05   1.4511100e+05   1.4603600e+05   1.5226000e+05   1.4255100e+05   1.2702600e+05   1.2123300e+05   1.3049900e+05   1.2947200e+05   1.3407400e+05   1.5059400e+05   1.3031200e+05   1.4109700e+05   1.2110800e+05   1.2581200e+05   1.2464000e+05   1.4049700e+05   1.3811900e+05   1.2111500e+05   1.2982000e+05   1.3564600e+05   1.3391100e+05   1.0966900e+05   1.2012800e+05   1.3381500e+05   1.2850700e+05   1.1962300e+05   1.2552400e+05   1.2050900e+05   1.2536300e+05   1.2839300e+05   1.1632500e+05   1.2979000e+05   1.4158900e+05   1.4355400e+05   1.2813500e+05   1.2035900e+05   1.3872300e+05   1.3802500e+05   1.3435200e+05   1.2987400e+05   1.1903500e+05   1.1868400e+05   1.2186400e+05   1.2083500e+05   1.1876600e+05   1.1052600e+05
   2.3274000e+05   2.2887200e+05   2.2968100e+05   2.5908200e+05   2.4470400e+05   2.2851400e+05   2.3193900e+05   2.1004400e+05   2.4049300e+05   2.3255500e+05   2.4409300e+05   2.4327100e+05   2.3320400e+05   1.9986900e+05   2.2163900e+05   2.4052400e+05   2.3395200e+05   2.3662500e+05   0.0000000e+00   1.9974200e+05   2.1039900e+05   2.3211300e+05   2.3559900e+05   2.3348900e+05   2.2232000e+05   2.1100200e+05   2.2880000e+05   2.5876400e+05   2.2948400e+05   2.2072700e+05   2.2721900e+05   2.3702700e+05   2.3209500e+05   2.3958700e+05   2.2172300e+05   2.4142700e+05   2.5272400e+05   2.3683300e+05   2.2826700e+05   2.1159700e+05   2.1489600e+05   2.1413300e+05   2.2422800e+05   2.3284800e+05   2.2506100e+05   2.2952800e+05   2.2868500e+05   2.2598800e+05   2.1168300e+05   2.1346600e+05   2.3362100e+05   2.2824200e+05   2.2507000e+05   2.1929100e+05   2.2038100e+05   2.1372500e+05   2.1903200e+05   2.3928100e+05   2.3789700e+05   2.4393700e+05   2.4404200e+05   2.3961300e+05   2.3784800e+05   2.2395900e+05   2.1462500e+05   2.2898200e+05   2.2583100e+05   2.2291500e+05   2.3149700e+05   2.3946000e+05   2.1415600e+05   2.1115700e+05   2.2482000e+05   2.2236600e+05   2.2040700e+05   2.5052200e+05   2.3642900e+05   2.1775500e+05   2.3434100e+05   2.4623500e+05   2.6034500e+05   2.5608200e+05   2.3470600e+05   2.3699100e+05   2.3918500e+05   2.4285200e+05   2.3718300e+05   2.4393000e+05   2.4446600e+05   2.1963400e+05
   2.5427600e+05   2.6563800e+05   2.4358400e+05   2.5638900e+05   2.5971200e+05   2.5368900e+05   2.5535800e+05   2.4984900e+05   2.3772000e+05   2.4850200e+05   2.7217600e+05   2.4546200e+05   2.4824400e+05   2.4759400e+05   2.4983700e+05   2.4104700e+05   2.6607700e+05   2.6412500e+05   2.6571500e+05   0.0000000e+00   2.7656100e+05   2.5405900e+05   2.7046400e+05   2.6631700e+05   2.6588700e+05   2.4772600e+05   2.7736000e+05   2.6733800e+05   2.5981600e+05   2.6594500e+05   2.6636100e+05   2.7144300e+05   2.5428100e+05   2.4098100e+05   2.3726700e+05   2.7185200e+05   2.5887600e+05   2.5801300e+05   2.6105300e+05   2.5652400e+05   2.5951600e+05   2.5889600e+05   2.5203100e+05   2.4900800e+05   2.5376300e+05   2.5557100e+05   2.6794900e+05   2.5155700e+05   2.4818300e+05   2.3616500e+05   2.3490100e+05   2.4128800e+05   2.5303900e+05   2.6204500e+05   2.5262700e+05   2.4379300e+05   2.3729500e+05   2.5262300e+05   2.6392000e+05   2.7185000e+05   2.7475500e+05   2.5445500e+05   2.5374200e+05   2.4912100e+05   2.5083700e+05   2.4713400e+05   2.7307600e+05   2.6545500e+05   2.6746300e+05   2.5349600e+05   2.6130800e+05   2.6081300e+05   2.7508100e+05   2.6463000e+05   2.7692500e+05   2.6501600e+05   2.6630400e+05   2.7057400e+05   2.7597700e+05   2.5681900e+05   2.6461100e+05   2.8284400e+05   2.6733900e+05   2.4650200e+05   2.6478300e+05   2.5722400e+05   2.5967700e+05   2.6376000e+05   2.5869200e+05   2.5735100e+05
   3.6133000e+04   3.7728000e+04   4.3844000e+04   4.0048000e+04   3.4266000e+04   4.8535000e+04   4.0779000e+04   3.9911000e+04   3.2701000e+04   3.3284000e+04   4.5352000e+04   3.5363000e+04   4.9190000e+04   3.5302000e+04   4.6217000e+04   3.8633000e+04   4.5152000e+04   4.0537000e+04   4.3522000e+04   5.1704000e+04   0.0000000e+00   5.5953000e+04   5.1422000e+04   5.2185000e+04   5.1696000e+04   4.6951000e+04   3.7342000e+04   3.7759000e+04   3.2676000e+04   3.6562000e+04   4.5296000e+04   4.2523000e+04   3.8643000e+04   3.2002000e+04   3.0839000e+04   2.8383000e+04   2.9678000e+04   3.8478000e+04   3.8405000e+04   3.6030000e+04   3.7134000e+04   4.1132000e+04   3.7153000e+04   3.8080000e+04   3.9418000e+04   3.4930000e+04   3.2297000e+04   3.2326000e+04   3.6073000e+04   3.3706000e+04   3.8343000e+04   3.1367000e+04   3.8378000e+04   4.0181000e+04   4.9649000e+04   4.1810000e+04   4.0433000e+04   3.1821000e+04   3.3727000e+04   3.2574000e+04   3.6749000e+04   3.8609000e+04   3.9072000e+04   3.9775000e+04   5.0220000e+04   4.0543000e+04   3.3582000e+04   4.6843000e+04   4.4627000e+04   4.0292000e+04   4.1010000e+04   4.3095000e+04   4.3199000e+04   4.8291000e+04   3.7922000e+04   2.9752000e+04   3.0309000e+04   3.4318000e+04   3.7972000e+04   4.0542000e+04   4.7332000e+04   3.8045000e+04   3.0743000e+04   4.1048000e+04   3.0215000e+04   2.6293000e+04   3.0133000e+04   4.1568000e+04   4.4223000e+04   4.5330000e+04
   3.1501000e+04   2.5924000e+04   2.6260000e+04   3.6438000e+04   3.3290000e+04   3.0516000e+04   3.0267000e+04   3.3144000e+04   3.2669000e+04   2.7021000e+04   2.4364000e+04   2.7886000e+04   3.5386000e+04   3.0414000e+04   3.0354000e+04   3.1850000e+04   3.0246000e+04   3.4587000e+04   2.7501000e+04   2.3978000e+04   3.1390000e+04   0.0000000e+00   2.5369000e+04   3.2606000e+04   2.7910000e+04   2.7410000e+04   3.5491000e+04   3.7062000e+04   3.3207000e+04   3.5880000e+04   3.2144000e+04   2.7936000e+04   3.1874000e+04   2.8163000e+04   2.3104000e+04   2.5325000e+04   3.3126000e+04   3.6525000e+04   3.3805000e+04   3.6397000e+04   2.8238000e+04   3.8176000e+04   2.7987000e+04   3.2809000e+04   3.0445000e+04   2.5971000e+04   2.7348000e+04   3.5909000e+04   3.6716000e+04   3.5354000e+04   2.4071000e+04   3.3814000e+04   2.4361000e+04   3.2166000e+04   2.9461000e+04   2.7600000e+04   2.3863000e+04   3.3886000e+04   2.7566000e+04   3.8059000e+04   3.2990000e+04   3.0278000e+04   3.5327000e+04   3.5247000e+04   2.3268000e+04   3.0723000e+04   2.4389000e+04   2.6590000e+04   3.3543000e+04   4.6292000e+04   3.8213000e+04   3.4298000e+04   2.6686000e+04   2.7126000e+04   2.1356000e+04   2.6723000e+04   2.0727000e+04   3.1413000e+04   2.0062000e+04   2.4717000e+04   2.6624000e+04   2.7351000e+04   2.4420000e+04   3.2351000e+04   2.4662000e+04   2.5063000e+04   2.3332000e+04   2.6703000e+04   2.3644000e+04   2.5934000e+04
   2.7718700e+05   2.8423000e+05   3.0185700e+05   2.8784600e+05   2.9338900e+05   2.9097100e+05   3.0328700e+05   2.7629600e+05   2.8146100e+05   2.8343300e+05   2.8165000e+05   2.8111800e+05   2.8430400e+05   2.9348100e+05   2.9086300e+05   2.8552100e+05   2.8373100e+05   2.7879500e+05   2.9410700e+05   2.8978400e+05   2.8730700e+05   2.9971500e+05   0.0000000e+00   2.9339500e+05   3.0734800e+05   2.7933300e+05   3.1376600e+05   3.1176000e+05   2.9524100e+05   2.8452100e+05   2.9179800e+05   3.0725500e+05   2.9036300e+05   2.8296300e+05   2.6953300e+05   2.8157900e+05   2.7203000e+05   2.8538100e+05   2.8333000e+05   2.8251100e+05   2.8519100e+05   2.8511300e+05   2.9069800e+05   2.8835100e+05   2.8392600e+05   2.9129900e+05   3.0573900e+05   2.8422900e+05   2.9137100e+05   2.8517600e+05   2.8014300e+05   2.9487800e+05   2.8625700e+05   2.6542500e+05   2.8271400e+05   2.8829400e+05   2.8178800e+05   2.8009400e+05   2.7517600e+05   2.8706900e+05   2.8402500e+05   2.8978600e+05   2.9572500e+05   2.6655500e+05   2.9096500e+05   2.9476600e+05   2.8652200e+05   2.8576400e+05   2.7973700e+05   2.7221500e+05   2.9838800e+05   2.9429300e+05   3.0001400e+05   2.8637700e+05   2.8601400e+05   3.0493200e+05   3.0084500e+05   3.0214000e+05   2.8697800e+05   2.8331300e+05   2.9334300e+05   3.0737600e+05   2.8502300e+05   2.8596600e+05   2.6491500e+05   2.9868900e+05   2.9207700e+05   2.7994300e+05   2.6131400e+05   2.7956000e+05
   2.0879100e+05   2.1586300e+05   2.0586000e+05   2.1021200e+05   2.1126000e+05   2.1408700e+05   2.1497100e+05   1.8946500e+05   2.0665300e+05   2.2813600e+05   2.1014600e+05   2.0607900e+05   2.0746300e+05   2.1857100e+05   2.0100300e+05   2.0568100e+05   2.1806400e+05   2.1549200e+05   2.2717000e+05   2.1824100e+05   2.1332000e+05   2.2162100e+05   1.9813300e+05   0.0000000e+00   1.9777500e+05   2.0197000e+05   1.9080200e+05   1.9933000e+05   2.1331400e+05   2.2433000e+05   2.1070700e+05   1.9832600e+05   1.9064500e+05   2.2906200e+05   2.0161200e+05   2.0693600e+05   2.2156100e+05   2.1685500e+05   1.9153500e+05   2.0935500e+05   2.1179900e+05   2.1069700e+05   2.0358500e+05   1.9665100e+05   2.0569700e+05   1.9804900e+05   2.1385300e+05   2.1302900e+05   2.1799300e+05   2.1145400e+05   2.0338400e+05   2.0780600e+05   2.0901700e+05   2.1029400e+05   1.9901000e+05   2.0164400e+05   2.0593300e+05   2.0916300e+05   1.9931800e+05   1.9659400e+05   1.9399200e+05   2.0343100e+05   2.0383700e+05   1.9124600e+05   2.0483600e+05   1.9499700e+05   1.9745800e+05   2.0862100e+05   2.2834000e+05   2.3154000e+05   2.0557300e+05   1.9109100e+05   1.9932600e+05   2.1148900e+05   2.2449900e+05   2.2254300e+05   2.2363100e+05   2.0104500e+05   2.0805800e+05   2.2197000e+05   2.0132600e+05   1.9705400e+05   2.2342300e+05   2.0917200e+05   2.2256100e+05   2.1021700e+05   2.1073900e+05   2.3266200e+05   2.3187700e+05   2.1689800e+05
   1.2122400e+05   1.0716300e+05   1.0207700e+05   1.1769200e+05   1.0590600e+05   1.0787400e+05   1.0933800e+05   1.0517700e+05   1.0443600e+05   1.1150500e+05   1.1050100e+05   1.1826100e+05   9.9222000e+04   1.0828500e+05   1.0470200e+05   1.1590000e+05   1.2846500e+05   1.0132400e+05   1.0237000e+05   1.0806000e+05   1.0934700e+05   1.1311800e+05   1.0844800e+05   1.0863000e+05   0.0000000e+00   1.1308100e+05   1.1796100e+05   1.2213400e+05   1.1524200e+05   1.1799600e+05   1.1801000e+05   1.1339300e+05   1.1257900e+05   1.1738200e+05   1.1307400e+05   1.1188300e+05   1.0823500e+05   1.0914400e+05   1.2415600e+05   1.1452700e+05   1.1225800e+05   1.1261100e+05   1.1905100e+05   1.2091800e+05   1.2504800e+05   1.2277100e+05   1.2321300e+05   1.1925100e+05   1.3965300e+05   1.2137300e+05   1.2571200e+05   1.1103200e+05   1.1868200e+05   1.2250500e+05   1.0922900e+05   1.0818300e+05   1.1227700e+05   1.2483700e+05   1.2796500e+05   1.2937100e+05   1.3435600e+05   1.3836900e+05   1.2955900e+05   1.3944600e+05   1.4023900e+05   1.3882200e+05   1.3525900e+05   1.2386100e+05   1.2322100e+05   1.3340400e+05   1.2771400e+05   1.2189900e+05   1.1464400e+05   1.1620200e+05   1.2673100e+05   1.1757300e+05   1.0317700e+05   1.1186200e+05   1.2530900e+05   1.1847600e+05   1.1630200e+05   1.2054700e+05   1.1324700e+05   1.2536700e+05   1.2348800e+05   1.1319300e+05   1.0804500e+05   1.1107000e+05   1.2037800e+05   1.0927700e+05
   9.6149000e+04   1.1465100e+05   1.1143500e+05   1.0380100e+05   8.8752000e+04   1.0292000e+05   1.2370000e+05   1.0754200e+05   1.0953900e+05   1.1495500e+05   9.8766000e+04   1.0115300e+05   1.0272000e+05   1.0344800e+05   1.0285900e+05   1.0732800e+05   1.0000900e+05   8.9050000e+04   8.5543000e+04   1.0305400e+05   1.0501600e+05   1.0266400e+05   9.3094000e+04   8.2624000e+04   8.6416000e+04   0.0000000e+00   9.9085000e+04   9.3135000e+04   8.1285000e+04   8.9969000e+04   8.1312000e+04   8.9546000e+04   8.7322000e+04   7.7645000e+04   7.3365000e+04   9.2866000e+04   7.7483000e+04   7.9259000e+04   8.7499000e+04   8.6225000e+04   8.6973000e+04   1.0321400e+05   8.5125000e+04   8.5716000e+04   8.8594000e+04   1.0333100e+05   9.7434000e+04   8.6044000e+04   8.2887000e+04   9.9506000e+04   1.1330500e+05   1.1747700e+05   8.7224000e+04   9.3334000e+04   1.0231700e+05   1.1524100e+05   1.1351400e+05   9.7715000e+04   1.0117100e+05   1.0525400e+05   1.0469800e+05   9.6166000e+04   1.0322000e+05   1.0846600e+05   1.1072100e+05   1.0291600e+05   9.4356000e+04   9.8017000e+04   9.6853000e+04   1.1061600e+05   9.3605000e+04   9.8772000e+04   9.9433000e+04   9.5168000e+04   9.3691000e+04   8.5386000e+04   9.5806000e+04   8.7255000e+04   8.7045000e+04   9.5397000e+04   1.0468400e+05   1.1032600e+05   1.0197000e+05   9.2465000e+04   9.0450000e+04   1.0683100e+05   1.2065000e+05   1.0641500e+05   9.0420000e+04   9.0078000e+04
   8.7767000e+04   9.6105000e+04   9.4366000e+04   1.0463300e+05   8.8831000e+04   8.5991000e+04   8.3011000e+04   9.2114000e+04   9.9742000e+04   1.0154300e+05   9.5664000e+04   9.7850000e+04   9.1043000e+04   9.8424000e+04   9.0872000e+04   9.7397000e+04   9.2910000e+04   9.1342000e+04   9.5674000e+04   9.0521000e+04   1.0485300e+05   1.0504400e+05   9.3104000e+04   9.6796000e+04   9.6835000e+04   9.5201000e+04   0.0000000e+00   1.0063000e+05   1.0195900e+05   8.2246000e+04   7.8792000e+04   1.1310000e+05   9.4947000e+04   9.1000000e+04   9.5741000e+04   1.0131300e+05   9.5324000e+04   9.9968000e+04   9.5546000e+04   9.4335000e+04   1.0089000e+05   1.0753900e+05   1.0877000e+05   9.8765000e+04   9.2356000e+04   8.7255000e+04   9.6660000e+04   1.0525700e+05   9.8315000e+04   1.0083200e+05   1.0748500e+05   9.4895000e+04   9.1574000e+04   9.6979000e+04   9.5698000e+04   9.9967000e+04   1.0367300e+05   8.8919000e+04   9.8998000e+04   9.9233000e+04   8.7636000e+04   8.8173000e+04   1.0404300e+05   9.7090000e+04   1.0099800e+05   9.6881000e+04   9.1862000e+04   1.0888800e+05   1.0652900e+05   1.0811500e+05   9.4852000e+04   8.1719000e+04   9.4742000e+04   8.2217000e+04   9.0981000e+04   8.4101000e+04   8.4301000e+04   9.3176000e+04   9.9110000e+04   8.2991000e+04   8.2419000e+04   8.9675000e+04   9.1640000e+04   9.9557000e+04   9.9706000e+04   8.3781000e+04   9.9649000e+04   1.0654200e+05   1.0548200e+05   1.0070800e+05
   7.8325000e+04   7.0689000e+04   7.4347000e+04   7.4218000e+04   7.7259000e+04   7.6329000e+04   6.5138000e+04   6.8366000e+04   7.9976000e+04   8.2658000e+04   6.8620000e+04   7.4234000e+04   7.3620000e+04   8.1020000e+04   7.8641000e+04   7.3418000e+04   7.2226000e+04   8.6284000e+04   6.8665000e+04   7.8777000e+04   7.6571000e+04   7.0525000e+04   8.0304000e+04   9.6351000e+04   8.2957000e+04   7.0322000e+04   9.2341000e+04   0.0000000e+00   8.7336000e+04   8.5061000e+04   9.3357000e+04   8.7309000e+04   7.7173000e+04   8.3379000e+04   7.3938000e+04   7.4837000e+04   7.2533000e+04   8.2613000e+04   6.8297000e+04   7.2409000e+04   7.1981000e+04   7.4070000e+04   8.4649000e+04   6.8131000e+04   7.6305000e+04   7.9465000e+04   7.5019000e+04   8.3319000e+04   8.7108000e+04   8.4033000e+04   8.6070000e+04   9.1926000e+04   9.6659000e+04   8.7646000e+04   9.5422000e+04   7.6937000e+04   9.3236000e+04   9.3877000e+04   8.1747000e+04   7.5603000e+04   7.6832000e+04   8.2328000e+04   8.5515000e+04   8.8955000e+04   8.4714000e+04   7.3467000e+04   7.4963000e+04   8.5669000e+04   8.8577000e+04   8.1681000e+04   8.9746000e+04   8.4087000e+04   9.0053000e+04   8.7346000e+04   7.4803000e+04   8.1386000e+04   8.5866000e+04   7.0732000e+04   7.0036000e+04   7.8717000e+04   8.0497000e+04   6.3985000e+04   7.4261000e+04   7.5508000e+04   7.1698000e+04   7.7772000e+04   8.1354000e+04   7.6901000e+04   7.5173000e+04   7.1329000e+04
   1.9443300e+05   1.8921200e+05   1.8875300e+05   1.7704800e+05   1.8094100e+05   1.8600300e+05   1.8689800e+05   1.7037300e+05   1.6659800e+05   1.6978400e+05   1.6465000e+05   1.7262900e+05   1.7685600e+05   1.7695800e+05   1.7477200e+05   1.6172200e+05   1.7112300e+05   1.5935700e+05   1.6688600e+05   1.6130200e+05   1.6280200e+05   1.5235600e+05   1.5858800e+05   1.5675800e+05   1.5426500e+05   1.4813100e+05   1.4917200e+05   1.5398600e+05   0.0000000e+00   1.5449500e+05   1.6732100e+05   1.5097800e+05   1.4122900e+05   1.4608500e+05   1.4345400e+05   1.4645900e+05   1.5699000e+05   1.5013300e+05   1.6251000e+05   1.5701600e+05   1.8530700e+05   1.8706600e+05   1.7177500e+05   1.6902200e+05   1.8383700e+05   1.8946300e+05   1.9172300e+05   1.7580300e+05   1.6958300e+05   1.8038200e+05   1.8845000e+05   1.9387300e+05   2.0750100e+05   2.1129500e+05   2.0295400e+05   2.0343800e+05   1.9711300e+05   1.9028600e+05   2.0229400e+05   1.9346300e+05   1.8878700e+05   1.9126600e+05   2.0761100e+05   2.0818000e+05   2.0172200e+05   1.9993500e+05   2.1074600e+05   2.0916800e+05   2.0303800e+05   1.8470600e+05   1.9492400e+05   1.9504900e+05   1.9024100e+05   2.0388200e+05   2.0211900e+05   2.0159300e+05   1.9103000e+05   2.0143700e+05   1.9301200e+05   1.9482600e+05   1.9387000e+05   1.8738100e+05   1.9313900e+05   1.8527400e+05   2.0919800e+05   2.1715700e+05   1.9862900e+05   2.0508900e+05   2.0405400e+05   1.9116500e+05
   1.8986400e+05   1.8699600e+05   1.8214500e+05   1.9903800e+05   2.0555400e+05   1.8250200e+05   1.8529000e+05   1.7522700e+05   1.6957400e+05   1.8132800e+05   1.8704700e+05   1.7944500e+05   1.8485300e+05   1.7247300e+05   1.7644800e+05   1.7611100e+05   1.7608200e+05   1.9063000e+05   1.9767200e+05   1.7816700e+05   1.9535400e+05   1.9470700e+05   1.9825900e+05   1.9552200e+05   2.0105400e+05   2.0779800e+05   1.8183900e+05   1.9054300e+05   1.9467400e+05   0.0000000e+00   2.0082800e+05   2.1398000e+05   2.0542200e+05   2.1755100e+05   2.1648800e+05   2.2731100e+05   2.2859900e+05   2.2770600e+05   2.4325500e+05   2.2718700e+05   2.2534900e+05   2.2001600e+05   2.3672900e+05   2.4187800e+05   2.4514100e+05   2.2911900e+05   2.3018900e+05   2.2890700e+05   2.2972000e+05   2.3267300e+05   2.2461300e+05   2.2104000e+05   2.0577700e+05   2.1418400e+05   2.2104400e+05   2.2624800e+05   2.1393400e+05   2.2442100e+05   2.2779400e+05   2.1979200e+05   2.0908700e+05   2.1358700e+05   2.0773200e+05   2.0596500e+05   2.2214800e+05   2.0104100e+05   1.8644100e+05   2.1144900e+05   2.1037300e+05   2.0640400e+05   1.8623600e+05   1.8539700e+05   1.7883800e+05   1.8492200e+05   1.8999000e+05   1.8737200e+05   1.8837700e+05   1.8638800e+05   1.9604000e+05   1.9277800e+05   1.6503100e+05   1.9747800e+05   2.0843300e+05   2.0194800e+05   1.9332300e+05   2.0423600e+05   1.9968700e+05   1.8618600e+05   1.9946800e+05   1.9045600e+05
   1.8911000e+05   1.7824800e+05   1.8886100e+05   1.5752100e+05   1.6678700e+05   1.6882000e+05   1.7653200e+05   1.8074600e+05   1.9040800e+05   1.6119400e+05   1.7594600e+05   1.8766400e+05   1.8392200e+05   1.8754400e+05   2.0009200e+05   1.9805700e+05   2.0140100e+05   2.0448400e+05   2.0933700e+05   1.8465200e+05   1.8454300e+05   1.9185100e+05   1.7643500e+05   1.9717900e+05   1.9035900e+05   1.8057500e+05   1.9687900e+05   1.9982900e+05   1.8679600e+05   1.9500400e+05   0.0000000e+00   1.9316200e+05   1.9394400e+05   1.7915400e+05   1.9836100e+05   1.9216800e+05   1.8329900e+05   1.9666500e+05   2.1133200e+05   1.7697500e+05   1.7137700e+05   1.8009500e+05   1.7235700e+05   1.7173900e+05   1.7408500e+05   1.6823700e+05   1.7949900e+05   1.8477200e+05   1.6772500e+05   1.7828300e+05   1.8185900e+05   1.7637000e+05   1.8095300e+05   1.8742300e+05   2.0006300e+05   1.9887200e+05   1.9137500e+05   1.9462800e+05   2.0566200e+05   1.9370800e+05   1.9438100e+05   1.9412100e+05   2.0110300e+05   1.9856700e+05   2.0165500e+05   1.9903700e+05   1.9441200e+05   2.0242900e+05   2.1172000e+05   1.9360100e+05   1.9482000e+05   1.9970800e+05   1.9901500e+05   1.9204000e+05   1.9251000e+05   1.8616200e+05   1.8644300e+05   1.9619900e+05   2.0375400e+05   1.8899900e+05   1.8900100e+05   1.7351800e+05   1.6563500e+05   1.5887700e+05   1.7534900e+05   1.8510300e+05   1.7675400e+05   1.5916800e+05   1.6041800e+05   1.6550300e+05
   1.7117800e+05   1.8244200e+05   1.9034800e+05   1.8028600e+05   1.9005800e+05   1.6393300e+05   1.7115000e+05   1.7717000e+05   1.8466700e+05   1.8797600e+05   1.9260000e+05   1.8155500e+05   1.6301100e+05   1.7722000e+05   1.7314200e+05   1.8084100e+05   1.8246800e+05   1.6628200e+05   1.6357400e+05   1.5405900e+05   1.7849700e+05   1.7688200e+05   1.8033500e+05   1.8588500e+05   1.5614300e+05   1.7516000e+05   1.8075300e+05   1.7488000e+05   1.8596600e+05   1.6590000e+05   1.5362700e+05   0.0000000e+00   1.6861500e+05   1.9396700e+05   1.7881300e+05   1.7952000e+05   1.7914600e+05   1.8560800e+05   1.8409900e+05   1.9695900e+05   1.8465100e+05   1.7351800e+05   1.6915000e+05   1.6732100e+05   1.7518600e+05   1.7524100e+05   1.8845900e+05   1.7569900e+05   1.8023300e+05   1.7910300e+05   1.8468800e+05   1.7129200e+05   1.7159900e+05   1.8372400e+05   1.5781000e+05   1.6223500e+05   1.5600200e+05   1.6098900e+05   1.7312800e+05   1.7144400e+05   1.7654600e+05   1.6825600e+05   1.7146600e+05   1.8059900e+05   1.6748100e+05   1.7431200e+05   1.7638500e+05   1.7519800e+05   1.7090000e+05   1.7931100e+05   1.7038200e+05   1.6913400e+05   1.6577600e+05   1.6039800e+05   1.7178800e+05   1.6863100e+05   1.8559200e+05   1.8591300e+05   1.8060300e+05   1.9202400e+05   1.6888000e+05   1.7910000e+05   1.7057500e+05   1.8564100e+05   1.5690100e+05   1.7073200e+05   1.6645600e+05   1.6805000e+05   1.7312600e+05   1.6720200e+05
   3.1588200e+05   3.0182300e+05   3.0971000e+05   3.1416600e+05   2.9074600e+05   2.9533800e+05   3.1502100e+05   3.0051500e+05   2.9349700e+05   2.8972000e+05   2.8223200e+05   3.0019100e+05   2.9462600e+05   2.6194500e+05   2.7419300e+05   2.7571100e+05   2.7592000e+05   2.9651300e+05   2.7634200e+05   2.7292400e+05   2.8321600e+05   2.8674700e+05   2.8021700e+05   2.6409100e+05   2.5839200e+05   2.5908700e+05   2.7322800e+05   2.7896500e+05   2.6384000e+05   2.8236900e+05   2.7753700e+05   2.6972700e+05   0.0000000e+00   2.7772100e+05   2.7039800e+05   2.8838500e+05   2.8935100e+05   3.1862100e+05   2.7845300e+05   2.6814900e+05   2.8096600e+05   2.7606000e+05   2.7896900e+05   3.0535000e+05   2.9032300e+05   2.8304000e+05   2.7349400e+05   2.9996500e+05   2.8124900e+05   2.6079900e+05   2.5623300e+05   2.8062000e+05   2.9615500e+05   2.9570100e+05   2.8247900e+05   3.0220700e+05   2.8233800e+05   2.7239600e+05   2.9010400e+05   3.0156300e+05   2.9190100e+05   2.9800700e+05   3.0671500e+05   2.8335900e+05   2.8662600e+05   2.7981400e+05   2.9054300e+05   2.8530100e+05   3.0615800e+05   3.1238600e+05   2.9676200e+05   2.9682400e+05   3.0842500e+05   3.0696300e+05   2.8924400e+05   2.9742400e+05   2.9523000e+05   2.9807900e+05   2.9057000e+05   2.8483800e+05   2.8351300e+05   3.0503200e+05   3.0108900e+05   3.0260600e+05   2.9767000e+05   2.9902400e+05   3.0737500e+05   3.2708400e+05   2.8456500e+05   3.0754300e+05
   2.6967200e+05   2.4362300e+05   2.8152200e+05   2.8743400e+05   2.6880200e+05   2.6963300e+05   2.6446400e+05   2.6271300e+05   2.8873300e+05   2.6907500e+05   2.6636600e+05   2.5960600e+05   2.7680700e+05   2.7630100e+05   2.7561800e+05   2.7601100e+05   2.8258000e+05   2.7774400e+05   2.7052800e+05   2.6644300e+05   2.8151200e+05   2.8242100e+05   2.5848000e+05   2.5991500e+05   2.7208300e+05   2.6610900e+05   2.9540800e+05   2.7374200e+05   2.5654200e+05   2.5037200e+05   2.8173800e+05   2.8318900e+05   2.8412300e+05   0.0000000e+00   2.7716500e+05   2.7777100e+05   2.9580700e+05   2.7738200e+05   2.8589900e+05   2.8667800e+05   2.7212700e+05   2.5834300e+05   2.9233400e+05   2.8151500e+05   2.8522900e+05   2.5837500e+05   2.7750200e+05   2.6516400e+05   2.7731100e+05   2.6556900e+05   2.7034600e+05   2.5744900e+05   2.8935400e+05   2.6401700e+05   2.5166300e+05   2.7798000e+05   2.7876400e+05   2.7933100e+05   2.7199200e+05   2.6034100e+05   2.6122200e+05   2.8896600e+05   2.7743200e+05   2.5955800e+05   2.7497100e+05   2.4662400e+05   2.6626600e+05   2.6999800e+05   2.8234000e+05   2.6999500e+05   2.6755400e+05   2.7656600e+05   2.7113200e+05   2.9106800e+05   2.5890500e+05   2.6553100e+05   2.7323400e+05   2.9506500e+05   2.8836300e+05   2.7306900e+05   2.7794500e+05   2.6228400e+05   2.7564600e+05   2.8693600e+05   2.8885700e+05   2.6903500e+05   2.8882700e+05   2.5273900e+05   3.0123600e+05   2.8819900e+05
   6.1941000e+04   7.7478000e+04   7.6509000e+04   7.8815000e+04   6.8778000e+04   6.1196000e+04   7.4423000e+04   7.6106000e+04   8.2498000e+04   6.6929000e+04   8.0867000e+04   7.6171000e+04   6.9091000e+04   7.1648000e+04   6.5469000e+04   6.0359000e+04   6.1004000e+04   7.9597000e+04   6.6797000e+04   6.9077000e+04   6.8502000e+04   6.8027000e+04   6.4902000e+04   7.9232000e+04   6.8400000e+04   6.0667000e+04   7.1003000e+04   6.4019000e+04   5.9154000e+04   6.5140000e+04   7.4380000e+04   6.7515000e+04   7.4644000e+04   7.1852000e+04   0.0000000e+00   7.0705000e+04   7.7378000e+04   6.5884000e+04   6.8510000e+04   8.6130000e+04   8.0384000e+04   7.3188000e+04   7.5463000e+04   7.3440000e+04   8.1512000e+04   6.6764000e+04   7.5015000e+04   7.5446000e+04   7.7162000e+04   6.9387000e+04   8.1728000e+04   8.1740000e+04   6.4893000e+04   6.2120000e+04   5.9140000e+04   4.3156000e+04   6.8037000e+04   5.9849000e+04   5.7663000e+04   5.2660000e+04   6.1352000e+04   6.8659000e+04   6.6699000e+04   5.9332000e+04   5.8526000e+04   7.1878000e+04   7.2482000e+04   6.7427000e+04   6.1831000e+04   7.1083000e+04   7.4279000e+04   7.6128000e+04   7.7834000e+04   6.8383000e+04   7.1070000e+04   6.3856000e+04   7.3590000e+04   7.3533000e+04   5.6983000e+04   6.5096000e+04   7.3922000e+04   6.7803000e+04   8.0604000e+04   6.9667000e+04   8.1422000e+04   8.0129000e+04   6.9658000e+04   7.0626000e+04   7.9572000e+04   7.7696000e+04
   3.9957000e+04   4.5796000e+04   4.6130000e+04   5.1346000e+04   3.9020000e+04   4.0253000e+04   4.1487000e+04   4.1996000e+04   4.3465000e+04   3.3800000e+04   3.8555000e+04   3.2658000e+04   3.7175000e+04   4.3329000e+04   4.4758000e+04   3.4863000e+04   3.7967000e+04   3.6352000e+04   4.0324000e+04   3.9789000e+04   4.5736000e+04   5.1317000e+04   4.0131000e+04   3.6022000e+04   3.6461000e+04   3.1951000e+04   4.4375000e+04   3.7369000e+04   3.7905000e+04   2.8160000e+04   3.7141000e+04   3.8215000e+04   3.8009000e+04   3.3420000e+04   3.7046000e+04   0.0000000e+00   5.1826000e+04   4.1960000e+04   3.8431000e+04   3.3957000e+04   3.9410000e+04   4.1066000e+04   4.8509000e+04   5.0850000e+04   4.0894000e+04   3.5532000e+04   4.6921000e+04   5.3356000e+04   4.6397000e+04   3.9067000e+04   3.7593000e+04   4.1197000e+04   4.2718000e+04   5.1849000e+04   3.9881000e+04   4.2076000e+04   5.4188000e+04   4.9835000e+04   4.2205000e+04   4.0682000e+04   4.3169000e+04   4.8383000e+04   4.1446000e+04   4.2215000e+04   3.9151000e+04   4.5265000e+04   5.4928000e+04   4.4766000e+04   3.8659000e+04   4.1657000e+04   3.9307000e+04   5.6838000e+04   4.3942000e+04   4.4687000e+04   4.5594000e+04   3.6212000e+04   4.3914000e+04   4.1361000e+04   4.6489000e+04   3.6597000e+04   3.0738000e+04   3.0391000e+04   3.1861000e+04   3.9348000e+04   2.9199000e+04   4.4207000e+04   4.2641000e+04   3.9513000e+04   4.0001000e+04   4.2233000e+04
   1.3826700e+05   1.2701900e+05   1.5032400e+05   1.5670400e+05   1.3673800e+05   1.5062900e+05   1.4984200e+05   1.3505500e+05   1.4076200e+05   1.3056300e+05   1.3746100e+05   1.5829900e+05   1.4177700e+05   1.5254200e+05   1.5068200e+05   1.3722700e+05   1.4405200e+05   1.3612200e+05   1.4774700e+05   1.4216200e+05   1.4808800e+05   1.4081700e+05   1.2886300e+05   1.3631900e+05   1.5208700e+05   1.6087200e+05   1.3374300e+05   1.3547300e+05   1.4287600e+05   1.4309500e+05   1.5314700e+05   1.5332600e+05   1.4318500e+05   1.4951200e+05   1.6110900e+05   1.4664800e+05   0.0000000e+00   1.3341900e+05   1.3147300e+05   1.6407500e+05   1.5621200e+05   1.4888600e+05   1.3971500e+05   1.3394700e+05   1.3049700e+05   1.3851800e+05   1.3465500e+05   1.5910900e+05   1.5822200e+05   1.4738400e+05   1.5596300e+05   1.2657700e+05   1.3273300e+05   1.4264400e+05   1.5633700e+05   1.5471600e+05   1.5915900e+05   1.6410600e+05   1.5151300e+05   1.6344100e+05   1.5521600e+05   1.4109500e+05   1.3486900e+05   1.5595900e+05   1.4477200e+05   1.4471200e+05   1.6623500e+05   1.5793700e+05   1.4156300e+05   1.2130700e+05   1.2677500e+05   1.3532000e+05   1.4152400e+05   1.4674200e+05   1.4796900e+05   1.4889800e+05   1.6619000e+05   1.4308300e+05   1.3075800e+05   1.1939800e+05   1.2000500e+05   1.5061600e+05   1.5188000e+05   1.3385100e+05   1.2872600e+05   1.3446900e+05   1.2959100e+05   1.4099800e+05   1.2896600e+05   1.2933200e+05
   1.4736900e+05   1.4369500e+05   1.5644600e+05   1.5455200e+05   1.5616700e+05   1.4496000e+05   1.4333500e+05   1.4406900e+05   1.5559500e+05   1.4490700e+05   1.5052100e+05   1.4459500e+05   1.5610300e+05   1.4948700e+05   1.6137800e+05   1.4904400e+05   1.5291700e+05   1.4536000e+05   1.3170000e+05   1.5460200e+05   1.4153200e+05   1.4605700e+05   1.6159600e+05   1.5419400e+05   1.6023000e+05   1.5473900e+05   1.5516100e+05   1.5100200e+05   1.5612800e+05   1.4506900e+05   1.4683800e+05   1.5222200e+05   1.4685300e+05   1.5220000e+05   1.5827100e+05   1.5364800e+05   1.6989000e+05   0.0000000e+00   1.6036500e+05   1.6227400e+05   1.5410900e+05   1.4583000e+05   1.5258800e+05   1.5355700e+05   1.4298100e+05   1.4803200e+05   1.2737200e+05   1.4792900e+05   1.5098800e+05   1.5565600e+05   1.5587800e+05   1.4157600e+05   1.4201400e+05   1.4090700e+05   1.3554500e+05   1.3796400e+05   1.3950900e+05   1.5231100e+05   1.6472600e+05   1.6111100e+05   1.5001100e+05   1.4340600e+05   1.4811900e+05   1.4797600e+05   1.5425500e+05   1.4198200e+05   1.5035500e+05   1.6062700e+05   1.5088300e+05   1.6451300e+05   1.5825600e+05   1.5253600e+05   1.7390900e+05   1.4483900e+05   1.3712800e+05   1.5041100e+05   1.4311600e+05   1.3943800e+05   1.5240300e+05   1.4332500e+05   1.3777900e+05   1.5829200e+05   1.7989300e+05   1.5613300e+05   1.4781000e+05   1.4733900e+05   1.3486000e+05   1.4533000e+05   1.5685400e+05   1.6362100e+05
   1.1947600e+05   1.3543500e+05   1.4860900e+05   1.5116500e+05   1.3809300e+05   1.4411700e+05   1.4118700e+05   1.2746200e+05   1.3355700e+05   1.2790500e+05   1.2987000e+05   1.2936500e+05   1.2738400e+05   1.4401300e+05   1.5387300e+05   1.5356900e+05   1.4047200e+05   1.4613800e+05   1.3945700e+05   1.4589400e+05   1.5267900e+05   1.2972200e+05   1.3893900e+05   1.3511700e+05   1.3377400e+05   1.4116500e+05   1.5322000e+05   1.5077200e+05   1.5678300e+05   1.5496800e+05   1.4783200e+05   1.5209500e+05   1.5100500e+05   1.6355600e+05   1.6297800e+05   1.5819100e+05   1.4777100e+05   1.4940000e+05   0.0000000e+00   1.5619400e+05   1.5721100e+05   1.6109400e+05   1.6230400e+05   1.6136900e+05   1.5958200e+05   1.4425500e+05   1.5443600e+05   1.6177600e+05   1.7297300e+05   1.8020800e+05   1.6993500e+05   1.6083500e+05   1.5017000e+05   1.6764700e+05   1.5473600e+05   1.4851500e+05   1.8356200e+05   1.7929700e+05   1.7717300e+05   1.7994100e+05   1.7941600e+05   1.6997700e+05   1.6185200e+05   1.4222800e+05   1.4998400e+05   1.6604600e+05   1.6744300e+05   1.6851700e+05   1.7875700e+05   1.7074600e+05   1.4700800e+05   1.4707500e+05   1.3954300e+05   1.3524600e+05   1.5623300e+05   1.7182400e+05   1.7466700e+05   1.6374200e+05   1.7040900e+05   1.4875900e+05   1.6217200e+05   1.3123000e+05   1.5731100e+05   1.6190600e+05   1.3444300e+05   1.5040100e+05   1.4734300e+05   1.4102700e+05   1.5548900e+05   1.2909800e+05
   1.4525700e+05   1.4448000e+05   1.4639300e+05   1.3974600e+05   1.3037800e+05   1.3476100e+05   1.1394100e+05   1.5794500e+05   1.6379000e+05   1.5207600e+05   1.4728000e+05   1.4011500e+05   1.5347200e+05   1.4041600e+05   1.4003600e+05   1.4349800e+05   1.3502900e+05   1.4194200e+05   1.3485000e+05   1.2043200e+05   1.3995700e+05   1.3218500e+05   1.3297400e+05   1.2964300e+05   1.1577400e+05   1.5248100e+05   1.4684200e+05   1.3774300e+05   1.3474300e+05   1.5083100e+05   1.5784000e+05   1.3944600e+05   1.3852000e+05   1.4216200e+05   1.4243600e+05   1.3216000e+05   1.3428300e+05   1.3393600e+05   1.4428400e+05   0.0000000e+00   1.6978400e+05   1.4822400e+05   1.4536300e+05   1.3490300e+05   1.4838400e+05   1.6828700e+05   1.5333500e+05   1.5929000e+05   1.7168100e+05   1.7057300e+05   1.5514400e+05   1.5450400e+05   1.5647400e+05   1.5102700e+05   1.4636700e+05   1.5175900e+05   1.6912000e+05   1.8217800e+05   1.5981300e+05   1.5928300e+05   1.5110100e+05   1.6019700e+05   1.6424400e+05   1.5886600e+05   1.5769700e+05   1.6162300e+05   1.5066300e+05   1.6983300e+05   1.3648300e+05   1.3975800e+05   1.3006500e+05   1.5956000e+05   1.9093400e+05   1.6593300e+05   1.3944100e+05   1.3787600e+05   1.4083500e+05   1.6069100e+05   1.5321900e+05   1.3819700e+05   1.1760400e+05   1.4849800e+05   1.4502600e+05   1.5152000e+05   1.4637000e+05   1.2996800e+05   1.2247900e+05   1.2576300e+05   1.2759600e+05   1.2870100e+05
   4.2507000e+04   3.8728000e+04   4.3852000e+04   4.9233000e+04   4.0140000e+04   4.7042000e+04   5.2344000e+04   5.1327000e+04   5.1342000e+04   4.9512000e+04   5.4275000e+04   4.8027000e+04   4.7952000e+04   5.0883000e+04   4.0431000e+04   4.6391000e+04   4.8986000e+04   4.1747000e+04   4.5342000e+04   4.5128000e+04   4.6619000e+04   4.3194000e+04   4.3394000e+04   4.7344000e+04   4.4976000e+04   4.9016000e+04   4.1918000e+04   4.1715000e+04   4.4600000e+04   4.1345000e+04   4.9760000e+04   4.3528000e+04   4.2327000e+04   4.1426000e+04   4.9864000e+04   4.7890000e+04   4.7478000e+04   4.2704000e+04   4.7895000e+04   4.3766000e+04   0.0000000e+00   4.8641000e+04   6.3108000e+04   5.3649000e+04   4.4253000e+04   4.2838000e+04   4.3488000e+04   4.4364000e+04   5.6659000e+04   5.2369000e+04   4.1854000e+04   4.3177000e+04   5.0499000e+04   4.1449000e+04   3.9900000e+04   4.2760000e+04   3.5164000e+04   3.7834000e+04   5.2148000e+04   5.1346000e+04   4.4846000e+04   4.6934000e+04   5.4789000e+04   5.9628000e+04   4.6070000e+04   5.0695000e+04   4.2404000e+04   4.7508000e+04   4.6253000e+04   5.0083000e+04   3.8255000e+04   4.1851000e+04   5.1696000e+04   5.3538000e+04   5.5327000e+04   4.9394000e+04   4.5067000e+04   4.5285000e+04   4.8216000e+04   5.8161000e+04   5.5042000e+04   6.1804000e+04   5.4315000e+04   4.8701000e+04   4.0098000e+04   4.0805000e+04   2.9111000e+04   3.6145000e+04   4.3604000e+04   4.4561000e+04
   5.1145000e+04   4.2290000e+04   4.0830000e+04   4.1830000e+04   3.3572000e+04   3.8434000e+04   4.6063000e+04   3.9617000e+04   4.0937000e+04   3.3507000e+04   3.3092000e+04   3.7380000e+04   4.2272000e+04   4.3797000e+04   4.1210000e+04   4.8195000e+04   5.1925000e+04   4.6691000e+04   4.1503000e+04   4.6121000e+04   3.9959000e+04   4.6181000e+04   4.8809000e+04   5.5869000e+04   5.8661000e+04   5.4553000e+04   4.4210000e+04   4.4727000e+04   3.4453000e+04   4.2815000e+04   3.7404000e+04   4.1748000e+04   4.0949000e+04   4.5409000e+04   5.0552000e+04   4.4367000e+04   4.3347000e+04   3.9144000e+04   4.2831000e+04   4.1840000e+04   4.3659000e+04   0.0000000e+00   4.3666000e+04   4.9208000e+04   5.0953000e+04   4.3537000e+04   3.4528000e+04   4.0793000e+04   4.9110000e+04   4.5471000e+04   4.4069000e+04   4.5774000e+04   4.2616000e+04   3.3443000e+04   3.3446000e+04   4.0192000e+04   3.4239000e+04   3.4965000e+04   3.9608000e+04   5.3380000e+04   4.6752000e+04   4.7800000e+04   4.0301000e+04   3.6675000e+04   3.9654000e+04   4.3794000e+04   4.0039000e+04   4.1342000e+04   4.4502000e+04   4.8437000e+04   4.4103000e+04   4.5659000e+04   4.2662000e+04   3.7962000e+04   4.1853000e+04   4.8956000e+04   4.8541000e+04   4.8285000e+04   4.4438000e+04   3.7251000e+04   3.8500000e+04   4.8155000e+04   4.3484000e+04   4.2459000e+04   4.1596000e+04   4.5067000e+04   3.7662000e+04   4.4488000e+04   3.5408000e+04   4.8007000e+04
   3.2975500e+05   3.1634900e+05   2.8759400e+05   3.0291200e+05   3.0743800e+05   3.0714800e+05   3.0999000e+05   3.0987300e+05   3.0259800e+05   2.9859600e+05   3.1500300e+05   3.2450000e+05   3.1550000e+05   3.3281300e+05   3.1937300e+05   3.0418000e+05   3.1171500e+05   3.1900800e+05   3.1224700e+05   3.2052000e+05   3.0369800e+05   3.0965600e+05   3.1899500e+05   3.3789900e+05   3.2318300e+05   3.1746100e+05   2.9036200e+05   2.8637100e+05   2.9773600e+05   3.0610000e+05   3.0971200e+05   2.9824700e+05   3.2508000e+05   3.2683700e+05   3.0403200e+05   2.8252000e+05   3.0034300e+05   3.2597000e+05   3.2062400e+05   3.0649800e+05   3.2519400e+05   3.1321300e+05   0.0000000e+00   3.2363000e+05   3.2410400e+05   3.1635600e+05   2.8536900e+05   3.1757000e+05   3.2312400e+05   3.1139700e+05   3.0244000e+05   3.1031300e+05   3.0116000e+05   3.0391400e+05   3.2335500e+05   3.1958600e+05   3.0974400e+05   2.8946300e+05   2.7330500e+05   3.0258000e+05   3.1805300e+05   3.0878600e+05   3.0303100e+05   2.8649300e+05   3.0057200e+05   2.9494200e+05   3.0317000e+05   3.1351100e+05   3.2556400e+05   3.1635500e+05   2.9976200e+05   2.9336100e+05   2.9829000e+05   2.7603800e+05   2.9874300e+05   2.8162500e+05   2.9532500e+05   2.9840700e+05   3.0642300e+05   3.1581100e+05   3.1565400e+05   2.9015800e+05   2.9882500e+05   3.0139400e+05   3.0219100e+05   3.0084400e+05   3.2385700e+05   3.3054200e+05   3.0901000e+05   3.1261700e+05
   2.9067900e+05   2.7705100e+05   2.7193300e+05   2.5990200e+05   2.5717500e+05   2.5676600e+05   2.7919400e+05   2.8052400e+05   2.6417500e+05   2.7304700e+05   2.6081900e+05   2.9159900e+05   2.8490200e+05   2.5875200e+05   2.7218500e+05   2.5772200e+05   2.7477300e+05   2.6943400e+05   2.7505600e+05   2.5830800e+05   2.5865900e+05   2.4918100e+05   2.6982700e+05   2.6869000e+05   2.7092200e+05   2.5726300e+05   2.5933700e+05   2.4348900e+05   2.6226800e+05   2.6261700e+05   2.7762600e+05   2.7772400e+05   2.4567400e+05   2.6766100e+05   2.7839700e+05   2.6145200e+05   2.2232400e+05   2.4016300e+05   2.5592100e+05   2.6996800e+05   2.5768700e+05   2.5616600e+05   2.6524300e+05   0.0000000e+00   2.5903500e+05   2.6684300e+05   2.7735100e+05   2.5025400e+05   2.6129800e+05   2.5977300e+05   2.5388700e+05   2.5484200e+05   2.7365400e+05   2.5418300e+05   2.4329700e+05   2.4278600e+05   2.5468900e+05   2.7635100e+05   2.7821400e+05   2.5817400e+05   2.5799300e+05   2.6047600e+05   2.7520600e+05   2.6004500e+05   2.6976900e+05   2.5842400e+05   2.8095900e+05   2.7266600e+05   2.6320700e+05   2.5208900e+05   2.5075600e+05   2.5584800e+05   2.6446200e+05   2.5893400e+05   2.6831700e+05   2.5504500e+05   2.5410700e+05   2.5497800e+05   2.5647100e+05   2.5713500e+05   2.7642200e+05   2.7072700e+05   2.4941500e+05   2.6187600e+05   2.6206400e+05   2.6685200e+05   2.6011100e+05   2.6853900e+05   2.4958700e+05   2.4108900e+05
   2.2167200e+05   2.3710400e+05   2.3677500e+05   2.2713700e+05   2.4322400e+05   2.3310600e+05   2.4939400e+05   2.3670400e+05   2.3854800e+05   2.5091900e+05   2.3630300e+05   2.2875000e+05   2.3915000e+05   2.5053700e+05   2.2919700e+05   2.2207400e+05   2.3757400e+05   2.4127300e+05   2.6998900e+05   2.3818800e+05   2.3375400e+05   2.3385600e+05   2.3643500e+05   2.3080800e+05   2.2239400e+05   2.4301200e+05   2.5768200e+05   2.4006600e+05   2.4798600e+05   2.4413300e+05   2.4004800e+05   2.5668600e+05   2.5568700e+05   2.4543300e+05   2.3486900e+05   2.4978400e+05   2.5542300e+05   2.4840400e+05   2.1894000e+05   2.3196400e+05   2.3758500e+05   2.5565300e+05   2.7257900e+05   2.6970600e+05   0.0000000e+00   2.3694700e+05   2.3770300e+05   2.3267900e+05   2.4828600e+05   2.3303900e+05   2.3012100e+05   2.4343100e+05   2.5136800e+05   2.4686700e+05   2.3887000e+05   2.2953500e+05   2.4587900e+05   2.4523000e+05   2.6288400e+05   2.1138500e+05   2.3571600e+05   2.3584800e+05   2.4803900e+05   2.2422800e+05   2.0371100e+05   2.2021900e+05   2.2860200e+05   2.5924100e+05   2.4192100e+05   2.4863600e+05   2.5857800e+05   2.3398400e+05   2.3251900e+05   2.4198300e+05   2.4785300e+05   2.2454700e+05   2.2408000e+05   2.3238100e+05   2.2951500e+05   2.1556500e+05   2.4248700e+05   2.4235700e+05   2.4660300e+05   2.3093200e+05   2.6071600e+05   2.4039000e+05   2.4063900e+05   2.4085100e+05   2.3453800e+05   2.4503700e+05
   2.4530800e+05   2.3922400e+05   2.5059000e+05   2.4287900e+05   2.3573300e+05   2.5075600e+05   2.5766700e+05   2.7041600e+05   2.4573500e+05   2.4501800e+05   2.6783800e+05   2.4748300e+05   2.4609800e+05   2.4326000e+05   2.4648700e+05   2.2917100e+05   2.5482800e+05   2.3617000e+05   2.3058700e+05   2.4167300e+05   2.4435000e+05   2.2914700e+05   2.1938800e+05   2.5290800e+05   2.2769000e+05   2.2482500e+05   2.3160800e+05   2.4834400e+05   2.4150500e+05   2.2953800e+05   2.3159000e+05   2.3173000e+05   2.4088600e+05   2.4279700e+05   2.4335700e+05   2.1594200e+05   2.3240100e+05   2.5550100e+05   2.2163100e+05   2.0998800e+05   2.3978000e+05   2.4031700e+05   2.1487700e+05   2.0469100e+05   2.2949100e+05   0.0000000e+00   2.2798400e+05   2.2849000e+05   2.3318000e+05   2.1355600e+05   2.1280900e+05   2.2429200e+05   2.2518100e+05   2.3382800e+05   2.4003000e+05   2.4067300e+05   2.4846200e+05   2.2696700e+05   2.2903100e+05   2.2831500e+05   2.4315600e+05   2.5651100e+05   2.5134000e+05   2.3619300e+05   2.2659700e+05   2.5491600e+05   2.6382800e+05   2.2575600e+05   2.4626700e+05   2.5121300e+05   2.3635700e+05   2.6693000e+05   2.4319100e+05   2.5156200e+05   2.6565200e+05   2.7929300e+05   2.5156400e+05   2.2607100e+05   2.3604800e+05   2.6143800e+05   2.5964400e+05   2.3034700e+05   2.4726500e+05   2.6765100e+05   2.4869900e+05   2.4170800e+05   2.3860800e+05   2.5125000e+05   2.5547000e+05   2.5441900e+05
   2.3621500e+05   2.3813100e+05   2.3437000e+05   2.4467400e+05   2.6139600e+05   2.4878600e+05   2.3052000e+05   2.4024100e+05   2.5700100e+05   2.5020300e+05   2.4575200e+05   2.4673400e+05   2.4431600e+05   2.4821100e+05   2.4574500e+05   2.4082100e+05   2.2428800e+05   2.3187300e+05   2.5914100e+05   2.4419300e+05   2.4126300e+05   2.3002100e+05   2.2354900e+05   2.4369100e+05   2.3864700e+05   2.5154800e+05   2.3307100e+05   2.4529200e+05   2.4943200e+05   2.4414000e+05   2.3379900e+05   2.2545100e+05   2.4244100e+05   2.2568500e+05   2.4867500e+05   2.3153400e+05   2.3884400e+05   2.3643200e+05   2.4995800e+05   2.3618600e+05   2.1260400e+05   2.2348000e+05   2.2100500e+05   2.4093200e+05   2.4597100e+05   2.4159600e+05   0.0000000e+00   2.4355600e+05   2.3774500e+05   2.3362300e+05   2.4110300e+05   2.4333600e+05   2.4229400e+05   2.2448100e+05   1.9728400e+05   2.0751300e+05   2.2775400e+05   2.1395100e+05   2.2014800e+05   2.3042500e+05   2.2403500e+05   2.3236400e+05   2.2841900e+05   2.3138200e+05   2.2599700e+05   2.1602200e+05   2.2091700e+05   2.1539800e+05   1.9837900e+05   2.0682600e+05   2.3843400e+05   2.3987400e+05   2.3568600e+05   2.3176300e+05   2.4956200e+05   2.5076700e+05   2.5290100e+05   2.6349300e+05   2.2732200e+05   2.2284700e+05   2.3007000e+05   2.3773800e+05   2.4433400e+05   2.2718000e+05   2.2745000e+05   2.4604300e+05   2.4540200e+05   2.4497800e+05   2.4500700e+05   2.5114700e+05
   2.2917200e+05   2.2806400e+05   2.3550400e+05   2.4400500e+05   2.3965900e+05   2.3034500e+05   2.4307000e+05   2.3067300e+05   2.4184700e+05   2.7183800e+05   2.3837500e+05   2.4682200e+05   2.4131300e+05   2.4744700e+05   2.5071400e+05   2.6472100e+05   2.8034400e+05   2.7780000e+05   2.6719900e+05   2.5616100e+05   2.4689600e+05   2.4118600e+05   2.4605800e+05   2.7076500e+05   2.7308200e+05   2.7735900e+05   2.6683600e+05   2.7078600e+05   2.8184900e+05   2.6894100e+05   2.5066100e+05   2.3972600e+05   2.4145600e+05   2.3083800e+05   2.5641800e+05   2.2945800e+05   2.6699000e+05   2.6786700e+05   2.6771400e+05   2.6971200e+05   2.6723600e+05   2.7278600e+05   2.6753500e+05   2.7491000e+05   2.7072600e+05   2.8538600e+05   2.7229300e+05   0.0000000e+00   2.7931900e+05   2.8861500e+05   2.7771000e+05   2.7751900e+05   2.6752100e+05   2.7700200e+05   2.8303000e+05   2.8044000e+05   2.5847500e+05   2.5134300e+05   2.7995000e+05   2.7858700e+05   2.5586900e+05   2.4725000e+05   2.5218800e+05   2.3884000e+05   2.5152600e+05   2.5569700e+05   2.5520000e+05   2.3699100e+05   2.3155300e+05   2.5172200e+05   2.5746900e+05   2.7630900e+05   2.5663900e+05   2.7153800e+05   2.6831000e+05   2.6596000e+05   2.6311300e+05   2.5651600e+05   2.3799300e+05   2.5658200e+05   2.4834000e+05   2.5512700e+05   2.3878700e+05   2.6625900e+05   2.5643700e+05   2.5606500e+05   2.6357800e+05   2.4811600e+05   2.7118800e+05   2.6439300e+05
   1.8445700e+05   1.7873900e+05   2.2318800e+05   2.2155100e+05   2.2315400e+05   2.1762900e+05   1.8547800e+05   1.8383400e+05   1.9363500e+05   2.0827500e+05   1.9106600e+05   1.7699700e+05   1.9827400e+05   2.1475800e+05   1.9352300e+05   2.0124100e+05   2.0012800e+05   1.8232600e+05   2.0142900e+05   1.9416100e+05   1.7886700e+05   1.9193900e+05   2.3710600e+05   2.3348300e+05   1.9327800e+05   1.8818500e+05   1.8699800e+05   2.0156800e+05   1.9982900e+05   2.0253000e+05   1.9589600e+05   2.1264500e+05   2.2846400e+05   2.2323200e+05   2.0293700e+05   2.0699400e+05   2.2029600e+05   2.2399700e+05   2.2763800e+05   2.1789400e+05   2.1457000e+05   2.1668400e+05   2.2937600e+05   2.1903900e+05   2.1123500e+05   2.2802800e+05   2.1171200e+05   2.1747100e+05   0.0000000e+00   2.1131600e+05   2.0944700e+05   2.0683100e+05   2.2955300e+05   2.3011900e+05   2.0038100e+05   2.2420400e+05   1.9231800e+05   2.1742100e+05   2.4020900e+05   2.0815300e+05   2.1540200e+05   2.1042000e+05   2.1303600e+05   2.0918600e+05   2.1845500e+05   2.2336300e+05   2.0275700e+05   2.2350200e+05   2.2052200e+05   1.9099300e+05   2.1477800e+05   2.1133800e+05   2.1937700e+05   2.0453300e+05   2.3261300e+05   2.2949000e+05   1.8144700e+05   1.9246900e+05   1.9912000e+05   2.0249200e+05   1.9879400e+05   1.9416000e+05   2.2421900e+05   2.1320100e+05   2.1994900e+05   2.0201000e+05   1.7074000e+05   1.8515400e+05   2.1558200e+05   2.1209400e+05
   1.7090800e+05   1.9910800e+05   1.7797400e+05   1.8431900e+05   1.6153000e+05   1.6356500e+05   1.8043300e+05   1.7275900e+05   1.6523000e+05   1.7758100e+05   1.6038100e+05   1.5796900e+05   1.8219100e+05   1.9263400e+05   1.8417000e+05   1.8099900e+05   1.4007700e+05   1.4827400e+05   1.7847900e+05   1.8673100e+05   1.7005200e+05   1.8473900e+05   2.0365400e+05   1.8241400e+05   1.7134800e+05   1.6362600e+05   1.8018600e+05   1.6717200e+05   1.8417200e+05   1.8034000e+05   1.7706700e+05   1.7103800e+05   1.4945500e+05   1.6569800e+05   1.5318300e+05   1.7439100e+05   1.5078400e+05   1.6898700e+05   1.6647700e+05   1.8702000e+05   1.8429500e+05   1.5991200e+05   1.6635600e+05   1.7892900e+05   1.7872800e+05   1.7398600e+05   1.9291600e+05   1.6556100e+05   1.8561600e+05   0.0000000e+00   1.6506500e+05   1.7904300e+05   1.7762500e+05   1.8780500e+05   1.6368300e+05   1.6276200e+05   1.5216200e+05   1.7637900e+05   1.5772000e+05   1.7076200e+05   1.9345300e+05   1.7170500e+05   1.7269700e+05   1.7069300e+05   1.7573500e+05   1.8218800e+05   1.7218200e+05   1.7475100e+05   1.7895200e+05   1.7943600e+05   1.8933100e+05   1.7335600e+05   1.6936800e+05   1.8226800e+05   1.8691500e+05   1.7204000e+05   1.5791000e+05   1.6181400e+05   1.6136900e+05   1.8042000e+05   1.8763900e+05   1.7901400e+05   1.7545500e+05   1.7553300e+05   1.7634800e+05   1.7879000e+05   1.8853200e+05   1.7651300e+05   1.8038400e+05   1.7036000e+05
   3.6313400e+05   3.7596300e+05   3.8252600e+05   3.6435000e+05   3.7506000e+05   3.5148800e+05   3.6184000e+05   3.6912600e+05   4.0026800e+05   3.6990000e+05   3.8975400e+05   3.6434300e+05   3.5572800e+05   3.7359000e+05   3.7894400e+05   3.6353700e+05   3.6278800e+05   3.6866900e+05   3.6963100e+05   3.9309900e+05   3.7701100e+05   3.8111400e+05   3.7529100e+05   3.7466500e+05   3.6966600e+05   4.0460200e+05   3.9033000e+05   3.7438400e+05   3.5380600e+05   3.8458400e+05   3.9870800e+05   4.2685400e+05   4.0345100e+05   3.9836400e+05   3.7832000e+05   3.8558500e+05   3.9189700e+05   3.8599300e+05   4.0606100e+05   4.0606100e+05   3.9028900e+05   3.8641200e+05   3.7581300e+05   4.1099500e+05   3.7947500e+05   3.9379700e+05   4.0133300e+05   4.0635800e+05   3.8483600e+05   3.8273300e+05   0.0000000e+00   3.8116700e+05   3.6575100e+05   3.9154000e+05   4.0500600e+05   4.0457200e+05   4.1266400e+05   3.8753400e+05   3.8570400e+05   4.0533900e+05   3.8039400e+05   3.8784800e+05   3.7483500e+05   3.6000800e+05   4.0156200e+05   3.7587000e+05   3.9964100e+05   4.2004600e+05   3.9537000e+05   3.8574900e+05   3.8313200e+05   3.6434800e+05   3.4295900e+05   3.8481400e+05   3.7801700e+05   3.8314800e+05   3.9128400e+05   3.8511100e+05   3.9913000e+05   4.0738100e+05   3.8443700e+05   3.7732800e+05   3.7652100e+05   3.7057000e+05   3.4763600e+05   3.8225900e+05   3.9873600e+05   3.9227900e+05   4.0371900e+05   3.7980500e+05
   1.6480700e+05   1.6988200e+05   1.7291300e+05   1.9756900e+05   1.7128000e+05   1.8499700e+05   1.6887000e+05   1.6442500e+05   1.6666000e+05   1.7261800e+05   1.9759100e+05   1.9463800e+05   1.8024600e+05   1.7937900e+05   1.8240600e+05   1.7108800e+05   1.8328200e+05   1.9067100e+05   1.8440400e+05   1.8997200e+05   1.8782100e+05   1.6557600e+05   1.8316700e+05   1.7806300e+05   1.9063100e+05   1.9882900e+05   1.9009800e+05   1.8667800e+05   2.0996700e+05   1.7891200e+05   1.7656100e+05   1.8846100e+05   1.9686000e+05   1.9549100e+05   1.7268800e+05   1.8063100e+05   1.8493200e+05   1.8734400e+05   1.8387700e+05   1.8248300e+05   1.9307000e+05   1.7935700e+05   1.7879700e+05   2.0052100e+05   1.9930400e+05   1.7417100e+05   1.7464500e+05   1.7405600e+05   1.7975800e+05   1.9104100e+05   1.9343500e+05   0.0000000e+00   1.7456100e+05   1.9128000e+05   1.8270200e+05   1.8748900e+05   1.9593400e+05   2.0519600e+05   1.8851600e+05   1.8784000e+05   1.7214100e+05   1.8199400e+05   1.8020500e+05   1.8210100e+05   1.7435100e+05   1.7958300e+05   1.8954000e+05   1.8512200e+05   1.7179100e+05   1.7302900e+05   1.8082500e+05   1.7232500e+05   1.7123200e+05   1.7924000e+05   1.6669800e+05   1.9509900e+05   1.7057600e+05   1.7298200e+05   1.9049300e+05   1.8605100e+05   1.6618800e+05   1.6478200e+05   1.6219200e+05   1.6854900e+05   1.7256700e+05   1.5883300e+05   1.6819100e+05   1.7795300e+05   1.6479100e+05   1.6428100e+05
   9.8836000e+04   1.0531300e+05   1.0275200e+05   9.2683000e+04   1.0249900e+05   9.8696000e+04   1.0825200e+05   1.0660400e+05   1.0212600e+05   9.1234000e+04   9.2803000e+04   9.4987000e+04   1.0558800e+05   9.7350000e+04   1.0075600e+05   9.5028000e+04   9.4531000e+04   8.3548000e+04   8.4853000e+04   8.1795000e+04   1.0682200e+05   1.0898900e+05   1.0338400e+05   9.6127000e+04   9.7933000e+04   7.9336000e+04   1.0376700e+05   8.9709000e+04   8.8437000e+04   9.4229000e+04   9.8209000e+04   8.7200000e+04   9.6396000e+04   9.6705000e+04   9.1549000e+04   8.9757000e+04   9.0069000e+04   9.5547000e+04   1.0379700e+05   9.9671000e+04   9.3784000e+04   8.6053000e+04   1.0321700e+05   1.0530800e+05   9.9652000e+04   8.2011000e+04   8.2688000e+04   8.8566000e+04   9.7163000e+04   8.6693000e+04   9.5239000e+04   1.0807000e+05   0.0000000e+00   1.0664800e+05   1.0888300e+05   9.0024000e+04   9.8245000e+04   9.6618000e+04   1.0441200e+05   1.0935000e+05   1.0861700e+05   9.2999000e+04   9.3662000e+04   9.0571000e+04   9.9902000e+04   1.0057800e+05   1.0863100e+05   1.0758800e+05   9.0057000e+04   9.2706000e+04   8.9607000e+04   9.2007000e+04   8.8699000e+04   8.6586000e+04   8.5096000e+04   7.9127000e+04   8.0117000e+04   8.0085000e+04   7.9339000e+04   8.1626000e+04   8.6284000e+04   8.9756000e+04   9.6352000e+04   9.8074000e+04   8.7953000e+04   8.5732000e+04   8.0718000e+04   8.5411000e+04   1.0189700e+05   9.6296000e+04
   1.2985200e+05   1.1906600e+05   1.1515100e+05   1.0516700e+05   1.0301600e+05   1.1836800e+05   1.1859500e+05   1.0758400e+05   1.0022400e+05   1.1080500e+05   9.5298000e+04   8.8951000e+04   9.5204000e+04   1.2620000e+05   9.8804000e+04   9.7479000e+04   1.0124100e+05   1.1306800e+05   1.0415800e+05   1.0040200e+05   1.0372100e+05   9.6069000e+04   9.9585000e+04   1.1173800e+05   9.4713000e+04   9.5899000e+04   1.0283800e+05   9.8312000e+04   9.7007000e+04   9.9389000e+04   1.0595400e+05   1.0880300e+05   9.5658000e+04   8.5836000e+04   8.9952000e+04   9.5515000e+04   1.0408100e+05   1.0830000e+05   1.0790700e+05   9.2364000e+04   7.7074000e+04   1.0124100e+05   1.0854600e+05   1.0339400e+05   1.0642000e+05   1.0018300e+05   9.2485000e+04   9.1744000e+04   9.7894000e+04   1.0325500e+05   1.0222700e+05   1.0345000e+05   1.0181800e+05   0.0000000e+00   1.0509200e+05   1.1517200e+05   1.1429400e+05   1.0297400e+05   1.1165700e+05   1.0868800e+05   1.1173200e+05   1.0886500e+05   1.0786100e+05   1.1812200e+05   1.1109500e+05   1.0028200e+05   1.0148700e+05   1.0595300e+05   1.0180800e+05   1.1179400e+05   1.2122600e+05   1.0606500e+05   1.0755500e+05   1.2313600e+05   1.4089300e+05   1.0855900e+05   1.0418100e+05   1.1531900e+05   1.0610800e+05   1.0827100e+05   1.0912500e+05   1.3216400e+05   1.0025800e+05   1.1060100e+05   1.0266700e+05   1.1292100e+05   1.2258600e+05   1.0808500e+05   1.0070100e+05   1.1722200e+05
   2.5098700e+05   2.8293400e+05   2.6488300e+05   2.8551000e+05   2.7997600e+05   2.7242800e+05   2.9418000e+05   2.4952000e+05   2.4696900e+05   2.5983600e+05   2.8161700e+05   2.7779200e+05   2.6950000e+05   2.5427000e+05   2.5943400e+05   2.7681500e+05   2.8575000e+05   2.7048200e+05   2.8153700e+05   2.6484500e+05   2.6900500e+05   2.7262200e+05   2.7852000e+05   2.8658900e+05   2.7062300e+05   2.7415200e+05   2.5721900e+05   2.6960500e+05   2.5496400e+05   2.7363400e+05   2.8428900e+05   2.6021900e+05   2.8736300e+05   2.5846900e+05   2.7519900e+05   2.8329100e+05   2.6332800e+05   2.5137000e+05   2.8540800e+05   2.6205100e+05   2.9406100e+05   3.0013200e+05   2.6638300e+05   2.5927000e+05   2.5901500e+05   2.5372200e+05   2.3200300e+05   2.7485800e+05   2.7896200e+05   2.7328100e+05   2.7865200e+05   2.4014300e+05   2.5923900e+05   2.4377900e+05   0.0000000e+00   2.5236100e+05   2.5247000e+05   2.7146800e+05   2.6100700e+05   2.8900300e+05   2.6959000e+05   2.7460300e+05   2.8097600e+05   2.7381600e+05   2.6347200e+05   2.5018700e+05   2.6046300e+05   2.7729000e+05   2.4146100e+05   2.4416800e+05   2.7658100e+05   2.9249800e+05   2.4588100e+05   2.4659700e+05   2.5442000e+05   2.5554000e+05   2.3698200e+05   2.4898200e+05   2.4853200e+05   2.5516300e+05   2.4930100e+05   2.4232400e+05   2.6427500e+05   2.6133900e+05   2.6010200e+05   2.6266300e+05   2.7802600e+05   2.4771400e+05   2.5224100e+05   2.4401100e+05
   2.6546300e+05   2.6366900e+05   2.5998400e+05   2.5904600e+05   2.6960100e+05   2.5771400e+05   2.6431100e+05   2.8157500e+05   2.8086000e+05   2.6998500e+05   2.8252400e+05   2.7640500e+05   2.7015200e+05   2.9190600e+05   2.6630000e+05   2.5700000e+05   2.7661900e+05   2.5228200e+05   2.4149100e+05   2.5231100e+05   3.0168200e+05   2.8294600e+05   2.8427000e+05   2.8160500e+05   2.6986500e+05   2.7205800e+05   2.6696800e+05   2.5441100e+05   2.7160900e+05   2.6874900e+05   2.7094200e+05   2.8022200e+05   2.6461900e+05   2.6774900e+05   3.2015000e+05   3.1091600e+05   2.8470600e+05   2.7567800e+05   2.9381400e+05   2.9945000e+05   2.7338500e+05   2.8785800e+05   2.8104600e+05   2.8473200e+05   2.7252400e+05   2.8208800e+05   2.8128700e+05   2.7111200e+05   2.8595900e+05   3.0490200e+05   2.8880000e+05   2.6268400e+05   2.8081600e+05   2.6044700e+05   2.6181100e+05   0.0000000e+00   2.8010500e+05   2.5979900e+05   2.7256900e+05   2.5862900e+05   2.6361200e+05   2.8030100e+05   2.8970500e+05   2.9089400e+05   2.8974200e+05   2.6146000e+05   2.7829300e+05   2.5577200e+05   2.5178600e+05   2.7086000e+05   2.4052800e+05   2.5093400e+05   2.5243300e+05   2.5887200e+05   2.5176200e+05   2.6733000e+05   2.5762600e+05   2.7263900e+05   2.7245000e+05   2.4666200e+05   2.2863000e+05   2.3819300e+05   2.4471200e+05   2.6392800e+05   2.7910700e+05   2.4640000e+05   2.4333400e+05   2.4375700e+05   2.5668600e+05   2.5138900e+05
   3.5780500e+05   3.7401200e+05   3.3964600e+05   3.4766800e+05   3.4028900e+05   3.5399100e+05   3.4475700e+05   3.3662900e+05   3.4394200e+05   3.2977200e+05   3.1294200e+05   3.0435700e+05   3.3336000e+05   3.4595400e+05   3.6403800e+05   3.6916900e+05   3.6298900e+05   3.5859000e+05   3.2878100e+05   3.2301700e+05   3.1965100e+05   3.3886200e+05   3.5530400e+05   3.3442800e+05   3.5094000e+05   3.3690800e+05   3.2807200e+05   3.3334700e+05   3.4814700e+05   3.4112400e+05   3.2867200e+05   3.3477800e+05   3.6360300e+05   3.5009500e+05   3.4116700e+05   3.3678000e+05   3.4405700e+05   3.2836100e+05   3.2029000e+05   3.2063900e+05   3.4392500e+05   3.4183900e+05   3.4379200e+05   3.4223600e+05   3.4089700e+05   3.2691300e+05   3.1818300e+05   3.1375400e+05   3.1994400e+05   3.2980600e+05   3.3836300e+05   3.5360000e+05   3.4109100e+05   3.2537700e+05   3.0882000e+05   3.0572000e+05   0.0000000e+00   3.0465500e+05   3.2118900e+05   3.2628200e+05   3.1690200e+05   3.1809100e+05   3.2917400e+05   3.3011700e+05   3.3759500e+05   3.3074500e+05   3.2818900e+05   3.5500800e+05   3.4343000e+05   3.5956200e+05   3.6947600e+05   3.4709600e+05   3.2556400e+05   3.0821300e+05   2.9747200e+05   2.8736300e+05   3.2949300e+05   3.2081800e+05   3.4751600e+05   3.4222900e+05   3.5234900e+05   3.3574000e+05   3.4490800e+05   3.4554700e+05   3.3536700e+05   3.6018600e+05   3.5123000e+05   3.2673000e+05   3.2024400e+05   3.2432000e+05
   3.6760900e+05   3.8586400e+05   3.9591300e+05   3.9754000e+05   3.9093900e+05   3.7461100e+05   3.9694700e+05   3.9053300e+05   3.7638200e+05   3.6845700e+05   3.8037500e+05   3.9544700e+05   3.9389100e+05   3.9444500e+05   3.7716600e+05   3.5493300e+05   3.6622100e+05   3.6088900e+05   3.6321800e+05   3.8085600e+05   3.6297600e+05   3.8257500e+05   3.7921700e+05   3.9273600e+05   3.8103700e+05   3.6104200e+05   3.6862600e+05   3.7603900e+05   3.8947500e+05   3.9403900e+05   3.7814800e+05   3.5310000e+05   3.8156600e+05   3.7073100e+05   3.9679900e+05   3.7821500e+05   3.7965200e+05   3.7821600e+05   4.1486000e+05   4.1874200e+05   4.2814100e+05   4.0108300e+05   3.9315900e+05   3.6442700e+05   3.8160200e+05   3.6965800e+05   3.7386000e+05   3.6224600e+05   3.8806200e+05   3.8886300e+05   3.6364400e+05   3.6653800e+05   3.7236200e+05   3.7021900e+05   3.7075300e+05   3.7648900e+05   3.9736800e+05   0.0000000e+00   3.9081000e+05   3.6493200e+05   3.7987200e+05   3.7955400e+05   3.8706300e+05   3.4614800e+05   3.6163900e+05   3.6171800e+05   3.4618400e+05   3.5954700e+05   3.6470100e+05   3.7837300e+05   3.6832200e+05   3.5111600e+05   3.6845300e+05   3.6878100e+05   3.5619800e+05   3.7148500e+05   3.7126200e+05   3.7208900e+05   3.4358400e+05   3.6005000e+05   3.7332400e+05   3.8345200e+05   3.8626800e+05   3.6262400e+05   3.4949600e+05   3.5881400e+05   3.5048300e+05   3.7856300e+05   3.8430500e+05   3.9645000e+05
   2.0670300e+05   1.8455600e+05   1.8645500e+05   1.9349600e+05   1.8634500e+05   2.0512200e+05   2.0546500e+05   2.0737200e+05   1.9652300e+05   1.9390200e+05   2.0773300e+05   2.1934300e+05   2.0414100e+05   2.0162300e+05   1.8773600e+05   1.9026300e+05   2.0648900e+05   1.8085900e+05   1.7965100e+05   1.7587400e+05   1.8669800e+05   2.1041400e+05   1.9860300e+05   2.0230500e+05   2.0301000e+05   1.9272200e+05   1.9817800e+05   1.8307800e+05   1.9832500e+05   1.9100600e+05   1.9065400e+05   1.9037500e+05   1.9368900e+05   1.9677700e+05   2.1222200e+05   2.2035000e+05   2.1683600e+05   2.0533200e+05   1.9911400e+05   1.7814100e+05   1.6574600e+05   1.7353500e+05   2.1275600e+05   2.2513900e+05   2.2251500e+05   2.1635000e+05   2.0561300e+05   2.1163200e+05   1.8634200e+05   1.9377300e+05   1.8324100e+05   2.0812800e+05   2.0228200e+05   1.8992200e+05   1.9388100e+05   1.9561700e+05   2.0001000e+05   1.8292700e+05   0.0000000e+00   1.8344300e+05   1.9275600e+05   2.0841100e+05   2.0687400e+05   2.2604900e+05   2.1796900e+05   2.1330000e+05   2.0410500e+05   1.9056000e+05   1.8859000e+05   2.0539200e+05   2.0376100e+05   2.1201400e+05   2.1068700e+05   2.0453100e+05   2.0626100e+05   1.9963300e+05   1.9856800e+05   2.1841700e+05   1.9659100e+05   2.0870500e+05   1.9184100e+05   2.0179300e+05   2.0644600e+05   1.7748100e+05   1.8372700e+05   2.0854200e+05   2.0173500e+05   1.9247500e+05   1.8630800e+05   1.9341900e+05
   1.6027400e+05   1.7348100e+05   1.6734200e+05   1.6906400e+05   1.7744100e+05   1.5568600e+05   1.7210900e+05   1.6257000e+05   1.5720100e+05   1.7937000e+05   1.6977900e+05   1.7139400e+05   1.7106300e+05   1.7509300e+05   1.5807400e+05   1.7623000e+05   1.8066100e+05   1.9420400e+05   1.7653900e+05   1.6674100e+05   1.7485100e+05   1.7954200e+05   1.8769800e+05   1.8807500e+05   1.8390000e+05   1.7514000e+05   1.7410900e+05   1.6658300e+05   1.7820200e+05   1.6947900e+05   1.6480700e+05   1.6438400e+05   1.6087800e+05   1.8545200e+05   1.7399200e+05   1.7348200e+05   1.5705400e+05   1.7091400e+05   1.8156400e+05   1.7144200e+05   1.6594800e+05   1.7495500e+05   1.8249700e+05   1.8351700e+05   1.9661000e+05   1.7546000e+05   1.7551500e+05   1.7808700e+05   1.7578000e+05   1.9050800e+05   1.9865700e+05   1.8480000e+05   2.0205000e+05   2.0269200e+05   1.8583000e+05   2.0330100e+05   1.8230300e+05   1.8723200e+05   2.0106000e+05   0.0000000e+00   1.6779900e+05   1.7515600e+05   1.7140700e+05   1.8643100e+05   1.8580500e+05   1.9239700e+05   1.8577700e+05   1.7896900e+05   1.6244300e+05   1.7912900e+05   1.8154600e+05   1.8995400e+05   1.8242400e+05   1.7580700e+05   1.7071400e+05   1.5815800e+05   1.6938100e+05   1.7014700e+05   1.8574600e+05   1.8202700e+05   1.7749300e+05   1.7757800e+05   1.7292000e+05   1.6327200e+05   1.8370100e+05   1.8466400e+05   1.7299100e+05   1.9027700e+05   1.5975200e+05   1.6296800e+05
   2.4894200e+05   2.4299600e+05   2.5449900e+05   2.5758400e+05   2.5465300e+05   2.5476100e+05   2.5657200e+05   2.5462100e+05   2.3077200e+05   2.3846900e+05   2.5609400e+05   2.5245400e+05   2.7402800e+05   2.6288700e+05   2.3815200e+05   2.3816100e+05   2.1467800e+05   2.2112800e+05   2.0675400e+05   2.1597600e+05   2.2441000e+05   2.2565200e+05   2.3035800e+05   2.4429600e+05   2.3357400e+05   2.2146800e+05   2.1909900e+05   2.1876500e+05   2.1981900e+05   2.3279700e+05   2.3495700e+05   2.3414300e+05   2.3223400e+05   2.3062900e+05   2.2290000e+05   2.3516000e+05   2.3367900e+05   2.3607900e+05   2.3872700e+05   2.3683500e+05   2.3883000e+05   2.3064600e+05   2.2796100e+05   2.3902800e+05   2.3544600e+05   2.4042200e+05   2.3382100e+05   2.2273700e+05   2.1951000e+05   2.1008500e+05   2.2857300e+05   2.2636500e+05   2.2956000e+05   2.1239000e+05   2.2090100e+05   2.3137500e+05   2.4844300e+05   2.3608700e+05   2.2240000e+05   2.3523200e+05   0.0000000e+00   2.0201600e+05   2.1659900e+05   2.1810000e+05   2.1302000e+05   2.0091800e+05   2.1973500e+05   2.1546100e+05   2.2422200e+05   2.3373200e+05   2.4752000e+05   2.3219000e+05   2.2906000e+05   2.3906800e+05   2.3652600e+05   2.1127000e+05   2.1969200e+05   2.3587100e+05   2.2467700e+05   2.3897000e+05   2.3983500e+05   2.4553400e+05   2.3445300e+05   2.3052600e+05   2.4568500e+05   2.4139200e+05   2.3657100e+05   2.3061300e+05   2.3366000e+05   2.4031000e+05
   2.3133700e+05   2.1364600e+05   2.0100900e+05   2.0472400e+05   1.9730900e+05   2.0143900e+05   2.0380000e+05   2.0338900e+05   2.1205100e+05   2.1209500e+05   2.0656100e+05   1.9566800e+05   2.0744700e+05   2.1930400e+05   2.1271400e+05   2.2229200e+05   2.2315800e+05   1.9772900e+05   2.0002000e+05   1.9881500e+05   2.0723600e+05   2.1680800e+05   2.2041500e+05   2.2126100e+05   2.2473600e+05   1.9866100e+05   2.0663100e+05   2.1320900e+05   2.3101700e+05   2.3820100e+05   2.3618800e+05   2.2655100e+05   2.1855900e+05   2.1080400e+05   2.2808700e+05   2.3584300e+05   2.2170400e+05   2.1558700e+05   2.3205300e+05   2.2811900e+05   2.2699400e+05   2.2366500e+05   2.0563500e+05   2.1105300e+05   2.1585000e+05   2.4178400e+05   2.3493100e+05   2.3118600e+05   2.2840900e+05   2.2596600e+05   2.1852200e+05   2.3354700e+05   2.3356800e+05   2.2236800e+05   2.2924800e+05   2.1528900e+05   2.2351500e+05   2.3173100e+05   1.9857900e+05   2.1129600e+05   2.1116600e+05   0.0000000e+00   2.3899000e+05   2.3786000e+05   2.5078100e+05   2.2926700e+05   2.2093100e+05   1.9805500e+05   2.1308500e+05   2.3813500e+05   2.3192700e+05   2.2132600e+05   2.1178900e+05   2.0118500e+05   2.2531700e+05   2.2431000e+05   2.2518400e+05   2.2145000e+05   2.1276100e+05   2.0040500e+05   2.0225000e+05   1.9907900e+05   2.2112800e+05   2.1922500e+05   2.1906200e+05   2.0340500e+05   2.0552700e+05   2.0832700e+05   2.2604300e+05   2.1458400e+05
   7.4486000e+04   8.1590000e+04   9.2002000e+04   9.2889000e+04   9.8017000e+04   8.2334000e+04   9.1471000e+04   7.9993000e+04   8.2160000e+04   9.3418000e+04   8.4208000e+04   8.7609000e+04   9.2843000e+04   7.8869000e+04   8.5127000e+04   7.1488000e+04   6.9972000e+04   7.6936000e+04   7.8552000e+04   7.7915000e+04   7.9702000e+04   7.6031000e+04   8.1186000e+04   7.9375000e+04   6.8828000e+04   7.1993000e+04   6.7334000e+04   7.8240000e+04   8.3653000e+04   7.9252000e+04   8.2445000e+04   9.0436000e+04   8.1909000e+04   7.4151000e+04   7.8428000e+04   9.2697000e+04   8.4483000e+04   7.0833000e+04   7.6489000e+04   8.0086000e+04   8.1892000e+04   8.7933000e+04   9.0949000e+04   8.8126000e+04   8.8411000e+04   8.9262000e+04   7.6019000e+04   7.7367000e+04   7.2968000e+04   9.1131000e+04   9.3575000e+04   9.1512000e+04   1.0207900e+05   9.1891000e+04   8.4959000e+04   8.2325000e+04   7.8444000e+04   8.4301000e+04   9.9554000e+04   8.6028000e+04   9.0555000e+04   8.6840000e+04   0.0000000e+00   8.0283000e+04   8.2919000e+04   7.3593000e+04   8.6323000e+04   9.2994000e+04   8.6682000e+04   9.2601000e+04   8.2480000e+04   8.4305000e+04   8.8682000e+04   9.0892000e+04   9.1534000e+04   8.5531000e+04   9.0750000e+04   8.9390000e+04   8.6124000e+04   9.5381000e+04   9.7662000e+04   8.3383000e+04   8.4582000e+04   7.2869000e+04   8.3146000e+04   7.3742000e+04   9.3563000e+04   8.7311000e+04   8.5489000e+04   8.6995000e+04
   1.6472600e+05   1.7903400e+05   1.8193200e+05   1.7087000e+05   1.6149700e+05   1.5823200e+05   1.5563800e+05   1.4605800e+05   1.5771700e+05   1.5544000e+05   1.5354000e+05   1.5079500e+05   1.4349400e+05   1.5891600e+05   1.7917900e+05   1.8896200e+05   1.7588600e+05   1.6936400e+05   1.8229800e+05   1.5881900e+05   1.7299500e+05   1.6714300e+05   1.4932800e+05   1.5566900e+05   1.5343900e+05   1.5018000e+05   1.4922400e+05   1.5258400e+05   1.5228200e+05   1.5313500e+05   1.6372300e+05   1.3964900e+05   1.4937700e+05   1.5218400e+05   1.5877500e+05   1.5972300e+05   1.5648900e+05   1.6214200e+05   1.5810700e+05   1.7717400e+05   1.7027000e+05   1.6854800e+05   1.5536900e+05   1.7219600e+05   1.7097300e+05   1.5224900e+05   1.3959400e+05   1.4734000e+05   1.4844600e+05   1.4825700e+05   1.4830900e+05   1.5652200e+05   1.5306800e+05   1.6980900e+05   1.5840400e+05   1.6223900e+05   1.4881100e+05   1.4575800e+05   1.4709800e+05   1.3813800e+05   1.3949000e+05   1.4685000e+05   1.5093600e+05   0.0000000e+00   1.6206200e+05   1.4408200e+05   1.4753400e+05   1.4699600e+05   1.5179400e+05   1.5428500e+05   1.5900700e+05   1.5613400e+05   1.6919500e+05   1.6874800e+05   1.4625400e+05   1.3856400e+05   1.5937600e+05   1.6137600e+05   1.5233800e+05   1.5880000e+05   1.5012800e+05   1.5549000e+05   1.6003200e+05   1.3849500e+05   1.5311100e+05   1.4273700e+05   1.5463900e+05   1.6071500e+05   1.5569400e+05   1.5460600e+05
   1.1044500e+05   1.1965200e+05   1.0673500e+05   1.2404100e+05   1.2069000e+05   1.1248100e+05   1.0082900e+05   9.3019000e+04   1.1176100e+05   1.1553800e+05   1.0687500e+05   1.0451100e+05   1.2289400e+05   1.2376900e+05   1.1984400e+05   1.1069400e+05   1.1246200e+05   1.1600900e+05   1.1864900e+05   9.5419000e+04   9.6393000e+04   1.1473800e+05   1.2383700e+05   1.1746100e+05   1.2562700e+05   1.2563900e+05   1.0284000e+05   1.1502600e+05   1.1048600e+05   1.0094100e+05   1.2684400e+05   1.2452300e+05   1.1895600e+05   1.2184300e+05   1.2730700e+05   1.2397900e+05   1.2753600e+05   1.1890600e+05   1.3364900e+05   1.2908300e+05   1.4613200e+05   1.4066500e+05   1.4516400e+05   1.3755800e+05   1.2979500e+05   1.1099100e+05   1.1743100e+05   1.1506300e+05   1.3655800e+05   1.4336200e+05   1.3353300e+05   1.2617300e+05   1.3804800e+05   1.1635900e+05   1.2265000e+05   1.2484900e+05   1.2407800e+05   1.2169400e+05   1.5611000e+05   1.3781800e+05   1.1738000e+05   1.1541600e+05   1.2023000e+05   1.1606600e+05   0.0000000e+00   1.1252900e+05   1.3706900e+05   1.4764600e+05   1.3221900e+05   1.1964200e+05   1.2883400e+05   1.1772900e+05   1.0888300e+05   1.1582800e+05   1.0450000e+05   1.1673400e+05   1.3266000e+05   1.1593900e+05   1.0972100e+05   1.0284500e+05   1.0927100e+05   1.1010700e+05   1.0564200e+05   1.1249700e+05   1.2544900e+05   1.2778600e+05   1.2016000e+05   1.1296900e+05   1.0878500e+05   1.0835400e+05
   1.6765700e+05   1.8897700e+05   1.7398500e+05   1.8708400e+05   2.0236800e+05   1.7199600e+05   2.0316400e+05   1.9652800e+05   1.8985800e+05   1.6473500e+05   1.7159500e+05   1.6825700e+05   1.9138100e+05   1.7446900e+05   1.7466100e+05   2.2700600e+05   2.0747000e+05   1.8542200e+05   1.9593400e+05   1.9672400e+05   1.5952300e+05   1.7610200e+05   1.6550400e+05   1.8938000e+05   2.1132100e+05   1.9562000e+05   1.9805800e+05   2.1626000e+05   2.1824700e+05   1.9180900e+05   1.9749200e+05   1.8125600e+05   1.8034300e+05   1.7614900e+05   1.8922800e+05   2.0756900e+05   2.3345800e+05   2.6238900e+05   2.1303100e+05   1.9124800e+05   1.7464500e+05   1.8629400e+05   1.8162400e+05   1.8434600e+05   2.4179700e+05   2.1962900e+05   2.0954500e+05   2.0872600e+05   1.9459800e+05   2.1526700e+05   2.3091200e+05   2.2460000e+05   2.2850200e+05   1.8657700e+05   1.9474900e+05   2.0928100e+05   2.0157600e+05   2.1903700e+05   1.7532800e+05   1.9103100e+05   1.5869100e+05   1.6848900e+05   1.8649300e+05   2.0636600e+05   2.0951600e+05   0.0000000e+00   2.1930200e+05   2.2255300e+05   1.8727900e+05   1.8260300e+05   1.8579600e+05   1.8978300e+05   1.9236100e+05   1.9916700e+05   2.0326700e+05   2.1049100e+05   2.0045500e+05   2.0909600e+05   1.9773900e+05   1.8936800e+05   1.8689000e+05   2.1030400e+05   1.9258000e+05   2.1698900e+05   1.7892300e+05   1.8745300e+05   2.1252300e+05   1.9182400e+05   1.8844900e+05   1.9035800e+05
   4.0082100e+05   4.2086700e+05   4.0431600e+05   3.7650200e+05   3.9276500e+05   3.7727300e+05   3.6044800e+05   4.0297700e+05   4.1620900e+05   3.9199800e+05   3.7916800e+05   3.6674100e+05   3.7562900e+05   3.6932600e+05   3.7748900e+05   3.7798600e+05   3.7890000e+05   3.7915600e+05   3.6692200e+05   3.7034900e+05   3.9895100e+05   3.8019600e+05   3.7835800e+05   3.8134900e+05   3.7521500e+05   3.7067700e+05   4.0099100e+05   3.8794100e+05   4.0414100e+05   3.9123900e+05   4.0173500e+05   4.2084800e+05   3.9386100e+05   3.8309900e+05   3.7046400e+05   3.8391600e+05   3.9953100e+05   4.0012300e+05   4.3838300e+05   4.0206500e+05   4.1807800e+05   4.2551100e+05   3.8326500e+05   3.7718700e+05   3.6311500e+05   3.7745500e+05   3.7831700e+05   3.9051600e+05   4.3702700e+05   4.1362500e+05   3.9211900e+05   3.7606700e+05   3.9350800e+05   3.9102200e+05   4.0019600e+05   3.9859900e+05   3.9398600e+05   3.8474200e+05   3.6379800e+05   3.9603300e+05   3.8969300e+05   3.9268800e+05   3.8373500e+05   3.9144000e+05   3.4934500e+05   3.7189600e+05   0.0000000e+00   3.4567100e+05   3.7911700e+05   3.8629000e+05   3.5846400e+05   3.4145200e+05   3.7220200e+05   3.8601400e+05   3.7007900e+05   3.6810800e+05   3.8012700e+05   3.6296200e+05   3.9070400e+05   3.8391300e+05   3.7341100e+05   3.9340500e+05   4.2111100e+05   3.6725400e+05   3.9536300e+05   3.9225600e+05   3.7398700e+05   3.8064400e+05   3.7889100e+05   3.9328400e+05
   4.7709000e+05   4.9719400e+05   4.8453400e+05   4.8556600e+05   4.9457600e+05   4.7732000e+05   4.8305300e+05   4.7785700e+05   4.5767400e+05   4.7902000e+05   4.8126500e+05   4.9962100e+05   4.7928100e+05   4.5409700e+05   4.6814600e+05   4.5252700e+05   4.4939200e+05   4.5112500e+05   4.8536900e+05   4.8984200e+05   4.5156600e+05   4.6326800e+05   4.6454300e+05   4.7842900e+05   4.7645300e+05   4.7129500e+05   4.8811200e+05   4.7055600e+05   4.8190900e+05   4.6471800e+05   4.5931600e+05   4.6618400e+05   4.9044800e+05   5.1475700e+05   4.9780900e+05   4.9668900e+05   4.7119100e+05   4.6345200e+05   4.8389600e+05   4.8216100e+05   4.8984300e+05   4.9117200e+05   4.8043300e+05   4.8520300e+05   4.9286800e+05   5.0015800e+05   4.7913200e+05   4.6863800e+05   4.6641600e+05   4.6943200e+05   4.8939100e+05   4.7314100e+05   4.6536000e+05   4.6640800e+05   4.9789600e+05   4.7755200e+05   4.5835600e+05   4.5740400e+05   4.6105700e+05   4.7310600e+05   4.9729200e+05   4.8351000e+05   5.0013000e+05   4.5058700e+05   4.4841500e+05   4.6108200e+05   4.8126000e+05   0.0000000e+00   4.9510500e+05   4.8827500e+05   4.7414700e+05   4.9831600e+05   4.5544500e+05   4.7195100e+05   4.8081500e+05   4.4873200e+05   4.5260600e+05   5.0581600e+05   4.9892100e+05   4.8329000e+05   4.9655400e+05   4.6923500e+05   4.7318100e+05   4.8353700e+05   4.5495100e+05   4.8406600e+05   4.8998600e+05   5.0095000e+05   5.2140400e+05   4.9965500e+05
   1.4709100e+05   1.5339300e+05   1.2213700e+05   1.1642900e+05   1.4666200e+05   1.5742200e+05   1.5895400e+05   1.5341600e+05   1.5115200e+05   1.3675800e+05   1.4247100e+05   1.4567800e+05   1.5836500e+05   1.6326200e+05   1.4118400e+05   1.4815700e+05   1.5316700e+05   1.5211000e+05   1.4303600e+05   1.5849200e+05   1.4908700e+05   1.4865100e+05   1.6281400e+05   1.5330900e+05   1.6105900e+05   1.5827000e+05   1.6685200e+05   1.6166100e+05   1.5880000e+05   1.4768200e+05   1.3130500e+05   1.4854800e+05   1.4583700e+05   1.3549800e+05   1.5180600e+05   1.3017100e+05   1.4449900e+05   1.4137000e+05   1.3165000e+05   1.3501400e+05   1.5761100e+05   1.5581700e+05   1.4383600e+05   1.4749500e+05   1.3047000e+05   1.3808500e+05   1.6050300e+05   1.5006900e+05   1.6850400e+05   1.3796900e+05   1.5101200e+05   1.4444100e+05   1.5473900e+05   1.5621700e+05   1.5801800e+05   1.7085000e+05   1.6432000e+05   1.4071000e+05   1.4529200e+05   1.4463200e+05   1.5482300e+05   1.2986700e+05   1.3276900e+05   1.4840000e+05   1.5012900e+05   1.5150700e+05   1.4094600e+05   1.3119700e+05   0.0000000e+00   1.3530500e+05   1.4338500e+05   1.4049300e+05   1.4508600e+05   1.4421700e+05   1.3934800e+05   1.2662500e+05   1.3056600e+05   1.1640200e+05   1.2991400e+05   1.3228900e+05   1.2936000e+05   1.3327200e+05   1.2612000e+05   1.3318800e+05   1.3757400e+05   1.3500800e+05   1.2571600e+05   1.3625400e+05   1.5300600e+05   1.4467800e+05
   9.6427000e+04   1.0692500e+05   9.8225000e+04   1.0343300e+05   9.9456000e+04   9.4031000e+04   9.9539000e+04   1.1289000e+05   9.8789000e+04   9.3971000e+04   8.7462000e+04   1.0500200e+05   1.1026600e+05   1.0065700e+05   9.5967000e+04   1.0307300e+05   1.1475000e+05   1.1053600e+05   9.9157000e+04   9.3348000e+04   9.4802000e+04   1.0218900e+05   1.0642100e+05   1.0777300e+05   1.0649900e+05   1.0855900e+05   9.4364000e+04   1.0678700e+05   1.0739100e+05   1.1167300e+05   1.0018000e+05   1.0249700e+05   9.4871000e+04   1.0473600e+05   1.0932200e+05   1.0917700e+05   1.0330000e+05   1.2298500e+05   1.1281800e+05   1.0456400e+05   1.0739100e+05   1.0765700e+05   1.2021500e+05   1.0591500e+05   1.0865700e+05   1.1515100e+05   1.0932400e+05   1.1449200e+05   9.7274000e+04   1.1300600e+05   1.1674100e+05   1.0370100e+05   9.9888000e+04   8.9058000e+04   1.0161700e+05   1.1176700e+05   9.0563000e+04   8.7550000e+04   1.0330900e+05   9.9240000e+04   9.8846000e+04   9.3634000e+04   8.1892000e+04   9.4241000e+04   1.1211600e+05   9.8679000e+04   1.0174900e+05   9.0479000e+04   9.9039000e+04   0.0000000e+00   1.1336100e+05   1.0141800e+05   1.1523600e+05   9.5924000e+04   9.9749000e+04   9.5422000e+04   9.8701000e+04   1.1003200e+05   1.0233400e+05   9.1676000e+04   9.9510000e+04   1.1558100e+05   1.1163900e+05   9.6097000e+04   1.0318700e+05   1.0610600e+05   8.9938000e+04   9.5581000e+04   9.5518000e+04   9.6516000e+04
   7.1651000e+04   7.6999000e+04   8.2661000e+04   7.2054000e+04   6.8976000e+04   7.7044000e+04   9.1952000e+04   7.4819000e+04   7.9690000e+04   8.4245000e+04   9.4519000e+04   7.6567000e+04   8.0948000e+04   8.6488000e+04   8.9895000e+04   8.8236000e+04   9.3538000e+04   8.1735000e+04   7.4750000e+04   7.2938000e+04   8.0742000e+04   7.9038000e+04   8.0558000e+04   7.4827000e+04   7.5524000e+04   7.4538000e+04   8.2153000e+04   6.9527000e+04   6.6177000e+04   7.5279000e+04   7.0999000e+04   7.5105000e+04   7.9325000e+04   7.4576000e+04   7.4357000e+04   7.0524000e+04   8.9418000e+04   8.9058000e+04   7.4804000e+04   6.8778000e+04   8.6205000e+04   8.5330000e+04   7.7827000e+04   7.1035000e+04   8.5447000e+04   9.1057000e+04   8.0749000e+04   7.1565000e+04   8.6162000e+04   8.6854000e+04   9.1828000e+04   9.2185000e+04   8.3619000e+04   9.2202000e+04   8.6079000e+04   7.8988000e+04   8.4014000e+04   8.2889000e+04   8.1491000e+04   8.4504000e+04   8.3180000e+04   8.0452000e+04   8.3552000e+04   7.8878000e+04   8.5333000e+04   7.7359000e+04   7.7596000e+04   7.6111000e+04   9.4285000e+04   8.8380000e+04   0.0000000e+00   7.8794000e+04   7.8044000e+04   9.6236000e+04   8.2860000e+04   8.0779000e+04   8.2753000e+04   9.5524000e+04   9.1552000e+04   9.1265000e+04   8.6393000e+04   9.7099000e+04   1.0035800e+05   9.4179000e+04   8.0831000e+04   8.9238000e+04   8.2438000e+04   9.0217000e+04   8.5692000e+04   8.5799000e+04
   8.2496000e+04   9.2851000e+04   8.7263000e+04   9.4545000e+04   9.2873000e+04   8.3826000e+04   1.0190600e+05   9.8791000e+04   9.4546000e+04   8.8023000e+04   7.7461000e+04   8.0627000e+04   1.0141900e+05   1.0015800e+05   8.7374000e+04   8.8132000e+04   8.4923000e+04   9.7692000e+04   9.4067000e+04   1.0305600e+05   9.0393000e+04   9.2792000e+04   1.0113900e+05   8.5985000e+04   9.3143000e+04   9.8985000e+04   9.3037000e+04   8.9088000e+04   8.6617000e+04   9.6125000e+04   8.7303000e+04   1.0369400e+05   9.2175000e+04   1.0145800e+05   8.2575000e+04   9.3861000e+04   9.6417000e+04   9.4097000e+04   9.4507000e+04   1.0960600e+05   9.6393000e+04   1.0232400e+05   1.0308400e+05   1.0033500e+05   1.0070900e+05   1.0013500e+05   9.9900000e+04   9.9035000e+04   9.3020000e+04   9.3012000e+04   1.0318900e+05   1.0285400e+05   9.0667000e+04   8.8664000e+04   8.8249000e+04   9.6859000e+04   1.0116800e+05   9.5217000e+04   1.0210400e+05   8.7501000e+04   8.8267000e+04   9.1196000e+04   8.8489000e+04   9.2629000e+04   8.9952000e+04   8.4645000e+04   7.8351000e+04   8.4240000e+04   9.2146000e+04   8.2663000e+04   9.4233000e+04   0.0000000e+00   8.1385000e+04   8.7027000e+04   8.4787000e+04   8.9307000e+04   8.3372000e+04   8.3005000e+04   8.1983000e+04   8.0888000e+04   9.7432000e+04   1.0770300e+05   8.9381000e+04   8.7803000e+04   7.9018000e+04   9.7772000e+04   8.7747000e+04   9.9173000e+04   9.7723000e+04   8.8816000e+04
   1.7496200e+05   1.5718500e+05   1.6060000e+05   1.4513100e+05   1.7642500e+05   1.7688700e+05   1.9026100e+05   1.7922000e+05   1.8109700e+05   1.6362700e+05   1.6954800e+05   1.8517000e+05   1.6239400e+05   1.5828400e+05   1.8692100e+05   2.3033700e+05   1.9601200e+05   1.8132900e+05   1.5280900e+05   1.7042800e+05   1.9790000e+05   1.9869100e+05   1.7537100e+05   1.8696000e+05   1.8818900e+05   1.8425000e+05   1.7895500e+05   1.7036700e+05   1.7645100e+05   1.4996100e+05   1.6920500e+05   1.5842400e+05   1.7699300e+05   1.8802700e+05   1.6480900e+05   1.7704000e+05   1.6563200e+05   1.5554300e+05   1.8054200e+05   1.8740100e+05   1.4825900e+05   1.5605000e+05   1.5777800e+05   1.7165400e+05   1.5876900e+05   1.8469000e+05   1.6104500e+05   1.7409200e+05   1.6751900e+05   1.6234000e+05   1.6867300e+05   1.7744100e+05   1.7376600e+05   1.6161900e+05   1.5962200e+05   1.4160700e+05   1.4428900e+05   1.4270600e+05   1.8025300e+05   1.7987000e+05   1.5318800e+05   1.7016800e+05   1.7219500e+05   1.5516800e+05   1.6282600e+05   1.4634000e+05   1.6031700e+05   1.6998300e+05   1.7200400e+05   1.6196500e+05   1.8261300e+05   1.5972500e+05   0.0000000e+00   1.6180300e+05   1.4641800e+05   1.5250200e+05   1.8872200e+05   1.4863100e+05   1.7531200e+05   1.7074100e+05   1.8075500e+05   1.8508200e+05   1.6321100e+05   1.6619400e+05   1.8462500e+05   1.6597300e+05   1.9174900e+05   1.8552100e+05   1.8590500e+05   1.9829600e+05
   1.7534500e+05   1.7915800e+05   1.7382200e+05   1.7290200e+05   1.8047600e+05   1.7306300e+05   1.8242400e+05   1.7508200e+05   1.8378200e+05   1.7672200e+05   1.9600600e+05   1.9317700e+05   1.8515400e+05   1.8152700e+05   1.6702900e+05   1.6962900e+05   1.9893400e+05   1.9387800e+05   1.5491500e+05   1.7581900e+05   1.6643700e+05   1.6704800e+05   1.5152900e+05   1.7297500e+05   1.6795700e+05   1.7378500e+05   1.6937100e+05   1.3885800e+05   1.5536500e+05   1.5425100e+05   1.4258600e+05   1.7129500e+05   1.5328800e+05   1.6812500e+05   1.4737500e+05   1.6526400e+05   1.5713600e+05   1.4555400e+05   1.5369700e+05   1.4144600e+05   1.4732100e+05   1.4221000e+05   1.5685200e+05   1.6751400e+05   1.4790400e+05   1.4637600e+05   1.3881800e+05   1.4384100e+05   1.5770900e+05   1.4238300e+05   1.3655200e+05   1.3439100e+05   1.4818000e+05   1.4705900e+05   1.6035700e+05   1.3635300e+05   1.5444100e+05   1.3150000e+05   1.3025900e+05   1.2743100e+05   1.5061400e+05   1.7634200e+05   1.6362800e+05   1.5462200e+05   1.4231600e+05   1.4591300e+05   1.4393700e+05   1.5413000e+05   1.5427400e+05   1.5577200e+05   1.5633400e+05   1.6396000e+05   1.7158300e+05   0.0000000e+00   1.7131800e+05   1.5095900e+05   1.6827300e+05   1.6521100e+05   1.7157700e+05   1.5117000e+05   1.5403000e+05   1.6732800e+05   1.6343700e+05   1.9218600e+05   1.7485900e+05   1.6313300e+05   1.8701900e+05   1.9297200e+05   1.8036100e+05   1.6895100e+05
   5.6742000e+04   5.9147000e+04   6.2470000e+04   4.7301000e+04   5.2928000e+04   4.4346000e+04   5.3398000e+04   5.9108000e+04   5.9177000e+04   5.7515000e+04   5.2169000e+04   4.5603000e+04   5.0646000e+04   5.4550000e+04   5.2003000e+04   5.1780000e+04   4.7559000e+04   4.8884000e+04   4.9599000e+04   5.1135000e+04   5.2834000e+04   5.7348000e+04   5.6820000e+04   5.4647000e+04   5.1719000e+04   5.3646000e+04   6.0157000e+04   5.4363000e+04   6.3202000e+04   5.6481000e+04   5.8220000e+04   6.3324000e+04   4.9324000e+04   4.6012000e+04   4.8451000e+04   5.8042000e+04   5.5400000e+04   5.2930000e+04   4.8760000e+04   4.7152000e+04   4.2333000e+04   4.8212000e+04   4.9672000e+04   5.2313000e+04   5.3203000e+04   4.2752000e+04   4.7679000e+04   5.0370000e+04   4.5864000e+04   4.4308000e+04   4.8205000e+04   4.6047000e+04   4.3525000e+04   4.5911000e+04   4.0291000e+04   4.1989000e+04   4.7196000e+04   4.1469000e+04   3.9673000e+04   3.7276000e+04   3.9861000e+04   4.3372000e+04   4.2509000e+04   4.7512000e+04   4.7155000e+04   4.4369000e+04   4.0738000e+04   4.5090000e+04   4.9571000e+04   5.5156000e+04   4.2712000e+04   5.0447000e+04   5.2434000e+04   4.8850000e+04   0.0000000e+00   5.6735000e+04   5.4329000e+04   4.7213000e+04   5.2025000e+04   4.9925000e+04   4.9024000e+04   4.3978000e+04   5.5403000e+04   5.6420000e+04   5.7792000e+04   4.7886000e+04   5.2675000e+04   5.4046000e+04   6.0256000e+04   5.1025000e+04
   5.0897000e+04   5.2644000e+04   6.2833000e+04   6.3958000e+04   5.4182000e+04   5.6233000e+04   3.9533000e+04   4.9206000e+04   5.9641000e+04   5.0243000e+04   5.3276000e+04   5.1719000e+04   5.0955000e+04   5.0455000e+04   4.7704000e+04   4.8700000e+04   4.5448000e+04   5.1368000e+04   5.0821000e+04   5.0541000e+04   3.7110000e+04   4.7503000e+04   5.1023000e+04   4.4231000e+04   4.4071000e+04   4.8920000e+04   5.0866000e+04   6.2075000e+04   5.6390000e+04   5.5159000e+04   6.0594000e+04   4.6415000e+04   5.2947000e+04   5.3302000e+04   5.6351000e+04   4.5368000e+04   4.5841000e+04   4.6923000e+04   5.8479000e+04   5.8138000e+04   5.2496000e+04   4.2221000e+04   4.4330000e+04   4.4603000e+04   4.1622000e+04   4.1752000e+04   4.8889000e+04   3.7824000e+04   3.6312000e+04   3.8743000e+04   4.1616000e+04   3.7868000e+04   3.7190000e+04   4.1855000e+04   4.4780000e+04   4.5749000e+04   3.9850000e+04   3.9998000e+04   4.7977000e+04   4.4455000e+04   4.6967000e+04   4.8472000e+04   4.7351000e+04   4.4337000e+04   4.4042000e+04   5.2222000e+04   4.9899000e+04   5.0070000e+04   4.4673000e+04   4.5467000e+04   4.9969000e+04   4.5234000e+04   5.3277000e+04   4.9993000e+04   4.4602000e+04   0.0000000e+00   5.6053000e+04   5.1200000e+04   5.8006000e+04   5.0963000e+04   3.9678000e+04   5.4174000e+04   6.1610000e+04   4.9604000e+04   4.7812000e+04   5.4386000e+04   5.3886000e+04   5.3267000e+04   5.4650000e+04   5.2234000e+04
   1.5209000e+05   1.5420700e+05   1.6551800e+05   1.6273400e+05   1.6011400e+05   1.6132500e+05   1.5114300e+05   1.4559300e+05   1.5331800e+05   1.4680200e+05   1.6226500e+05   1.5621100e+05   1.5647700e+05   1.6260700e+05   1.7210500e+05   1.5122600e+05   1.5581600e+05   1.6037500e+05   1.5211100e+05   1.3099300e+05   1.4954700e+05   1.4202700e+05   1.5285100e+05   1.5796600e+05   1.4655700e+05   1.5822400e+05   1.4622500e+05   1.4108700e+05   1.3352400e+05   1.4661900e+05   1.6624400e+05   1.5622900e+05   1.3706800e+05   1.4529200e+05   1.5514900e+05   1.6810800e+05   1.5272900e+05   1.4165200e+05   1.4772300e+05   1.5672600e+05   1.6042900e+05   1.5947600e+05   1.4844600e+05   1.4847000e+05   1.4596500e+05   1.3850700e+05   1.4873900e+05   1.5264200e+05   1.6221000e+05   1.5149900e+05   1.4870600e+05   1.5352100e+05   1.6549000e+05   1.6317300e+05   1.4553200e+05   1.4379300e+05   1.5400600e+05   1.4834900e+05   1.4975600e+05   1.4329800e+05   1.3612000e+05   1.4084800e+05   1.4793300e+05   1.4995400e+05   1.6228500e+05   1.6506000e+05   1.6011800e+05   1.7300600e+05   1.6490400e+05   1.5594100e+05   1.3433600e+05   1.4674100e+05   1.4341100e+05   1.6357100e+05   1.7535000e+05   1.6476800e+05   0.0000000e+00   1.7235500e+05   1.6442900e+05   1.4598500e+05   1.4353000e+05   1.4374300e+05   1.6011400e+05   1.7268300e+05   1.7613300e+05   1.6855800e+05   1.3616800e+05   1.3889200e+05   1.4608500e+05   1.6865300e+05
   1.3810300e+05   1.6426100e+05   1.6297100e+05   1.4649700e+05   1.4869800e+05   1.4468800e+05   1.5897900e+05   1.5026700e+05   1.5486400e+05   1.5098500e+05   1.5770000e+05   1.4850500e+05   1.5388100e+05   1.5417200e+05   1.5695900e+05   1.6332200e+05   1.6107700e+05   1.5295300e+05   1.5400200e+05   1.7790800e+05   1.6279600e+05   1.5668900e+05   1.5807900e+05   1.7270500e+05   1.6904100e+05   1.5402200e+05   1.6061000e+05   1.6858300e+05   1.9552000e+05   1.6326900e+05   1.5660000e+05   1.7104700e+05   1.6507100e+05   1.6915900e+05   1.6331100e+05   1.5782500e+05   1.5842400e+05   1.5998900e+05   1.5144000e+05   1.5687300e+05   1.6041300e+05   1.6449900e+05   1.5718000e+05   1.5081100e+05   1.4755000e+05   1.7608800e+05   1.6347600e+05   1.4712400e+05   1.5032500e+05   1.7495600e+05   1.7360200e+05   1.6371500e+05   1.6127500e+05   1.5943100e+05   1.6051500e+05   1.4623500e+05   1.5155600e+05   1.7671900e+05   1.6397700e+05   1.4501300e+05   1.5023800e+05   1.5637700e+05   1.5994400e+05   1.4993100e+05   1.4918700e+05   1.6375400e+05   1.5895100e+05   1.5144300e+05   1.3642500e+05   1.5066400e+05   1.5352400e+05   1.5591800e+05   1.4716000e+05   1.4384800e+05   1.4401000e+05   1.6504300e+05   1.5699900e+05   0.0000000e+00   1.4232600e+05   1.6512900e+05   1.6581000e+05   1.5273100e+05   1.3859200e+05   1.6499800e+05   1.5847400e+05   1.4676100e+05   1.5038900e+05   1.5185100e+05   1.6178500e+05   1.4968100e+05
   3.0235000e+04   3.0986000e+04   3.7532000e+04   3.2164000e+04   2.9289000e+04   3.0545000e+04   3.7070000e+04   3.1732000e+04   1.9857000e+04   4.0737000e+04   3.2489000e+04   2.9572000e+04   2.5801000e+04   2.8878000e+04   2.8474000e+04   2.4771000e+04   2.8108000e+04   3.2231000e+04   2.5670000e+04   2.1133000e+04   2.2956000e+04   2.8391000e+04   2.7584000e+04   2.4990000e+04   2.9331000e+04   3.0771000e+04   3.5099000e+04   3.3920000e+04   2.3961000e+04   3.2042000e+04   3.5098000e+04   4.1532000e+04   3.5889000e+04   2.8121000e+04   3.5268000e+04   3.0557000e+04   3.1554000e+04   3.0124000e+04   3.5380000e+04   2.8429000e+04   2.8659000e+04   3.1259000e+04   2.3014000e+04   2.7606000e+04   2.5094000e+04   2.3781000e+04   2.6820000e+04   2.7557000e+04   2.8419000e+04   3.0133000e+04   3.1080000e+04   3.0385000e+04   2.5412000e+04   2.4847000e+04   3.0059000e+04   3.5639000e+04   3.3285000e+04   3.2508000e+04   3.0424000e+04   3.0181000e+04   4.0473000e+04   2.8779000e+04   2.5863000e+04   2.6994000e+04   3.2330000e+04   3.6275000e+04   2.3304000e+04   2.3318000e+04   2.9115000e+04   2.7698000e+04   2.3154000e+04   2.7079000e+04   2.5518000e+04   3.0339000e+04   2.5030000e+04   3.1626000e+04   2.6163000e+04   2.9788000e+04   0.0000000e+00   2.9539000e+04   2.7987000e+04   2.5173000e+04   3.2103000e+04   2.7488000e+04   3.2732000e+04   3.0192000e+04   2.9716000e+04   2.9700000e+04   3.1008000e+04   3.3240000e+04
   2.1600000e+04   2.6447000e+04   2.5478000e+04   3.0420000e+04   2.6739000e+04   2.8190000e+04   3.2328000e+04   2.7436000e+04   2.6934000e+04   2.9183000e+04   2.2489000e+04   2.4019000e+04   2.8779000e+04   2.5587000e+04   1.7997000e+04   1.7039000e+04   2.1962000e+04   3.0517000e+04   2.2277000e+04   2.8314000e+04   2.1448000e+04   2.5769000e+04   2.1478000e+04   2.5002000e+04   2.9845000e+04   2.1083000e+04   2.0494000e+04   1.7883000e+04   2.4195000e+04   2.9963000e+04   1.8575000e+04   1.5345000e+04   1.8047000e+04   2.1582000e+04   1.6759000e+04   1.9753000e+04   2.0395000e+04   1.3832000e+04   1.8846000e+04   2.2840000e+04   2.6268000e+04   2.2062000e+04   2.0988000e+04   2.0893000e+04   3.0008000e+04   3.1788000e+04   2.0771000e+04   2.5403000e+04   2.9266000e+04   2.8925000e+04   3.0815000e+04   2.5271000e+04   2.5490000e+04   2.3113000e+04   2.1113000e+04   1.8594000e+04   1.9139000e+04   1.9017000e+04   2.3048000e+04   2.0465000e+04   1.7324000e+04   1.5758000e+04   1.8533000e+04   2.4407000e+04   2.2949000e+04   2.1294000e+04   2.0818000e+04   2.6086000e+04   2.5785000e+04   2.6565000e+04   2.2969000e+04   2.5380000e+04   2.9677000e+04   2.3146000e+04   1.9963000e+04   2.3509000e+04   2.6872000e+04   2.3298000e+04   2.1334000e+04   0.0000000e+00   2.4616000e+04   2.5035000e+04   2.2483000e+04   2.3467000e+04   2.2009000e+04   1.9276000e+04   2.7935000e+04   2.3097000e+04   2.0442000e+04   1.7519000e+04
   2.7905700e+05   2.8177300e+05   2.8327800e+05   2.8530800e+05   2.6816000e+05   2.6447900e+05   2.7062400e+05   2.5714500e+05   2.4316200e+05   2.6462700e+05   2.9297300e+05   2.5713700e+05   2.7679500e+05   2.5565900e+05   2.7036600e+05   2.5115900e+05   2.4880000e+05   2.6031500e+05   2.6758400e+05   2.5821700e+05   2.5801200e+05   2.8967300e+05   2.9308800e+05   2.7677700e+05   2.7816600e+05   2.8379500e+05   2.7876700e+05   2.3811400e+05   2.5167000e+05   2.8114400e+05   2.8102400e+05   2.8117100e+05   2.7022600e+05   2.5505700e+05   2.7162400e+05   2.7091100e+05   2.7732700e+05   2.7641500e+05   2.9006100e+05   2.7252500e+05   2.8934000e+05   2.9173100e+05   2.7291300e+05   2.6803900e+05   2.6852400e+05   2.9181600e+05   2.9818600e+05   2.8345500e+05   2.6301700e+05   2.6575200e+05   2.9343100e+05   2.8461600e+05   2.8774000e+05   2.7578000e+05   2.8576700e+05   2.6837900e+05   2.8300300e+05   2.6844300e+05   2.6377200e+05   2.5551800e+05   2.5881300e+05   2.7927500e+05   2.7857700e+05   2.9165100e+05   2.6394900e+05   2.5200900e+05   2.3451300e+05   2.4153700e+05   2.4455300e+05   2.6299600e+05   2.7146600e+05   2.8256100e+05   2.7609400e+05   2.7236900e+05   2.7130000e+05   2.7025100e+05   2.5800100e+05   2.6703600e+05   2.6625700e+05   2.8867800e+05   0.0000000e+00   2.7948200e+05   2.8850400e+05   2.6888900e+05   2.8090100e+05   2.7221500e+05   2.7403600e+05   2.6298700e+05   2.4518800e+05   2.5579000e+05
   2.9817400e+05   2.8613100e+05   2.8483700e+05   3.0632400e+05   2.9873100e+05   3.0593300e+05   2.8759400e+05   2.9696400e+05   2.9231000e+05   2.9556500e+05   2.9050500e+05   3.0175700e+05   2.9545500e+05   2.9043900e+05   2.6765100e+05   2.7680800e+05   3.0846800e+05   3.0918200e+05   3.0592300e+05   3.0196600e+05   2.8168500e+05   2.6710100e+05   2.7684100e+05   2.8972600e+05   2.9413500e+05   2.8315200e+05   2.9600800e+05   2.9472300e+05   2.9762800e+05   3.0017200e+05   3.0071500e+05   2.7972200e+05   2.8358200e+05   3.0092200e+05   2.8575100e+05   2.9072100e+05   3.0277300e+05   3.0385200e+05   2.9375100e+05   3.1073700e+05   2.8797200e+05   2.8456700e+05   2.9168400e+05   2.9789000e+05   2.8734600e+05   2.8088800e+05   2.7968400e+05   2.7013500e+05   2.7597500e+05   2.7330500e+05   2.6983100e+05   2.9074400e+05   2.9290100e+05   2.7974800e+05   2.8088800e+05   2.8892400e+05   2.9952300e+05   2.9501600e+05   2.8606500e+05   2.7941100e+05   2.9394900e+05   2.8230700e+05   2.8482300e+05   2.7176900e+05   2.5746600e+05   2.8926700e+05   3.0536500e+05   3.0359100e+05   3.0460000e+05   2.9164100e+05   2.9596400e+05   2.9416100e+05   2.6106600e+05   2.9036100e+05   3.0916000e+05   3.0373800e+05   3.0631100e+05   3.0700300e+05   3.0674700e+05   2.8537300e+05   2.5908200e+05   0.0000000e+00   2.8441400e+05   3.0245100e+05   3.1266000e+05   3.1528400e+05   3.1849700e+05   3.1840500e+05   3.1641300e+05   3.1066800e+05
   1.6307600e+05   1.6886200e+05   1.6029000e+05   1.5316500e+05   1.5961300e+05   1.6163900e+05   1.4316800e+05   1.4980100e+05   1.4661600e+05   1.5365300e+05   1.7602500e+05   1.5079000e+05   1.6913000e+05   1.5925400e+05   1.6279500e+05   1.4906000e+05   1.6720300e+05   1.4886100e+05   1.5857300e+05   1.7962900e+05   1.8453400e+05   1.6338000e+05   1.6399700e+05   1.5769600e+05   1.5635600e+05   1.5364500e+05   1.5000300e+05   1.6937900e+05   1.7270200e+05   1.6234400e+05   1.5982600e+05   1.7185600e+05   1.6995100e+05   1.4405600e+05   1.3350300e+05   1.5068500e+05   1.6005900e+05   1.7926600e+05   1.7582200e+05   1.6190500e+05   1.4986300e+05   1.5959400e+05   1.4324700e+05   1.4214000e+05   1.3972200e+05   1.5621900e+05   1.5784100e+05   1.5795200e+05   1.5588200e+05   1.5019000e+05   1.5895400e+05   1.4942000e+05   1.5086400e+05   1.4824400e+05   1.4716500e+05   1.5653100e+05   1.5344700e+05   1.6246800e+05   1.3671900e+05   1.4211400e+05   1.4439400e+05   1.3251400e+05   1.5844300e+05   1.4637600e+05   1.4016800e+05   1.3556300e+05   1.3862400e+05   1.3690900e+05   1.3605000e+05   1.6262000e+05   1.4612500e+05   1.4345900e+05   1.5397900e+05   1.5357600e+05   1.6213500e+05   1.5140100e+05   1.3526700e+05   1.4791700e+05   1.4429000e+05   1.4069500e+05   1.4335900e+05   1.4643900e+05   0.0000000e+00   1.5681800e+05   1.7389000e+05   1.5712500e+05   1.4247800e+05   1.5285500e+05   1.4976100e+05   1.4507500e+05
   1.5139300e+05   1.6685300e+05   1.6163700e+05   1.7260200e+05   1.5577800e+05   1.8228800e+05   1.8766900e+05   1.5521200e+05   1.6074000e+05   1.5325300e+05   1.7742000e+05   1.6670600e+05   1.7871100e+05   1.5444500e+05   1.6248700e+05   1.7369100e+05   1.8486500e+05   1.7087800e+05   1.6891000e+05   1.5102600e+05   1.6274800e+05   1.5333300e+05   1.4630900e+05   1.6530000e+05   1.8171700e+05   1.7598900e+05   1.5044600e+05   1.7203300e+05   1.6619900e+05   1.7251100e+05   1.5895900e+05   1.5858400e+05   1.7269300e+05   1.6049900e+05   1.5201700e+05   1.5714300e+05   1.6042000e+05   1.5386700e+05   1.5266100e+05   1.6558600e+05   1.6220600e+05   1.6136000e+05   1.6706900e+05   1.6339300e+05   1.5230200e+05   1.4490600e+05   1.4779500e+05   1.6163100e+05   1.8261100e+05   1.5586400e+05   1.5981500e+05   1.3047100e+05   1.4674400e+05   1.4893800e+05   1.5607000e+05   1.5995700e+05   1.8571300e+05   1.7171700e+05   1.4459000e+05   1.3717800e+05   1.5426100e+05   1.4543300e+05   1.5084200e+05   1.5360500e+05   1.5254100e+05   1.6175900e+05   1.5519400e+05   1.4422300e+05   1.6943300e+05   1.4655500e+05   1.4363000e+05   1.7636300e+05   1.6633000e+05   1.5755500e+05   1.5895700e+05   1.3022600e+05   1.5991300e+05   1.6435300e+05   1.4656600e+05   1.4807100e+05   1.5613700e+05   1.6256100e+05   1.5610200e+05   0.0000000e+00   1.5540800e+05   1.5580800e+05   1.7410300e+05   1.2944500e+05   1.5386700e+05   1.5049000e+05
   3.9476000e+05   3.7725200e+05   3.7549300e+05   3.8172100e+05   3.8115000e+05   3.8149000e+05   3.6178800e+05   3.5331200e+05   3.9148700e+05   3.9745900e+05   3.8441200e+05   4.0329400e+05   3.6732600e+05   3.4912000e+05   3.7562900e+05   3.7264200e+05   3.7254800e+05   3.9668300e+05   4.0058900e+05   3.9308800e+05   3.7682300e+05   3.7895900e+05   3.7266000e+05   3.5879000e+05   3.6523400e+05   3.8516700e+05   3.9332900e+05   4.2109200e+05   3.8509300e+05   3.7063100e+05   3.5391200e+05   3.6765600e+05   3.7532400e+05   3.5545200e+05   3.7216500e+05   3.7663400e+05   3.9705600e+05   4.0396400e+05   3.7027100e+05   3.7572400e+05   3.6684800e+05   3.5788700e+05   3.6009800e+05   3.8023500e+05   4.0825500e+05   3.9086100e+05   3.8377500e+05   3.6476300e+05   3.6784200e+05   3.6229500e+05   3.6299600e+05   3.6337800e+05   3.6473900e+05   3.6255400e+05   3.9400000e+05   3.7805300e+05   3.7729200e+05   3.6617900e+05   3.6484700e+05   3.3426600e+05   3.3440000e+05   3.6165400e+05   3.7876400e+05   3.7221900e+05   3.7043000e+05   3.7882400e+05   3.7777200e+05   3.4479000e+05   3.4479300e+05   3.4878000e+05   3.4289800e+05   3.6755900e+05   3.7701100e+05   3.5127500e+05   3.6780100e+05   3.6715700e+05   3.5550600e+05   3.4167100e+05   3.4318400e+05   3.5409600e+05   3.6567900e+05   3.6981100e+05   3.6697500e+05   3.7361500e+05   0.0000000e+00   3.7312500e+05   3.4684600e+05   3.3924700e+05   3.6310600e+05   3.8635000e+05
   3.8517400e+05   3.7794000e+05   3.9963900e+05   3.9081900e+05   4.0069200e+05   4.0882800e+05   3.9489700e+05   3.8915500e+05   4.1004100e+05   3.8258400e+05   3.9962100e+05   3.9210800e+05   3.6584600e+05   3.7671400e+05   4.0147800e+05   4.1582300e+05   3.9758500e+05   4.0061300e+05   4.1010000e+05   3.8932500e+05   3.9130000e+05   3.7902900e+05   3.6272700e+05   3.7302900e+05   3.7842900e+05   4.0008200e+05   3.8256600e+05   3.9144500e+05   3.9588800e+05   3.9000700e+05   3.6647500e+05   3.5121500e+05   3.5753800e+05   3.7346300e+05   3.7935900e+05   3.7763000e+05   3.7367700e+05   3.9006800e+05   4.0050800e+05   3.7407000e+05   3.7618200e+05   3.5895900e+05   3.5944300e+05   3.6570600e+05   3.7487100e+05   3.7134800e+05   4.0223000e+05   3.8874300e+05   4.0864800e+05   3.9346700e+05   3.6968800e+05   3.5695200e+05   3.5358300e+05   3.5039000e+05   3.9793700e+05   4.3314200e+05   4.1995500e+05   4.1886100e+05   4.3506900e+05   3.9085400e+05   3.6339700e+05   3.5413500e+05   3.4356700e+05   3.7563200e+05   4.0039800e+05   4.0977900e+05   4.0333000e+05   4.1495900e+05   4.1252200e+05   3.9150300e+05   3.7567500e+05   3.4365400e+05   3.4721700e+05   3.5930000e+05   3.5753200e+05   3.8792800e+05   3.8430600e+05   3.9820500e+05   3.9747800e+05   3.8726500e+05   3.8958900e+05   3.6565300e+05   3.7937400e+05   3.7564900e+05   3.8179500e+05   0.0000000e+00   3.8576400e+05   3.8675500e+05   4.0607400e+05   4.0043100e+05
   9.5737000e+04   8.7960000e+04   8.2383000e+04   8.8014000e+04   7.0229000e+04   7.7847000e+04   1.0112700e+05   1.0956600e+05   8.6761000e+04   8.7509000e+04   8.2669000e+04   6.8397000e+04   8.4860000e+04   8.1048000e+04   9.7473000e+04   7.8085000e+04   8.7901000e+04   9.7077000e+04   9.8868000e+04   8.0708000e+04   8.8697000e+04   1.0477300e+05   1.0133200e+05   9.4830000e+04   8.6031000e+04   8.8722000e+04   1.0641800e+05   1.0538800e+05   1.0255600e+05   8.6268000e+04   8.8022000e+04   7.3143000e+04   6.5571000e+04   6.0044000e+04   7.7071000e+04   6.5429000e+04   8.2103000e+04   7.1055000e+04   9.8948000e+04   8.0018000e+04   7.2764000e+04   6.4403000e+04   6.3741000e+04   6.4909000e+04   7.2703000e+04   7.2313000e+04   7.9885000e+04   7.4860000e+04   7.8763000e+04   7.4868000e+04   8.1772000e+04   8.3403000e+04   6.7937000e+04   7.7832000e+04   7.6521000e+04   7.5387000e+04   6.7624000e+04   7.5237000e+04   6.1164000e+04   6.8335000e+04   7.5304000e+04   7.9595000e+04   7.3401000e+04   6.8813000e+04   7.5423000e+04   6.6246000e+04   6.6155000e+04   7.0395000e+04   6.1556000e+04   7.8679000e+04   6.5764000e+04   6.6533000e+04   7.8463000e+04   6.9857000e+04   7.3020000e+04   7.8827000e+04   7.1968000e+04   8.2479000e+04   7.9371000e+04   8.5200000e+04   7.1009000e+04   7.5179000e+04   9.4754000e+04   9.5318000e+04   8.3508000e+04   9.2736000e+04   0.0000000e+00   1.0179300e+05   1.0388600e+05   9.7473000e+04
   9.8960000e+04   9.5978000e+04   9.1139000e+04   1.1389000e+05   9.3481000e+04   8.8972000e+04   9.9882000e+04   1.1196000e+05   1.3081200e+05   1.2814100e+05   1.1230600e+05   8.6476000e+04   1.0821200e+05   1.0303600e+05   9.6022000e+04   8.7652000e+04   9.0320000e+04   9.8540000e+04   9.2918000e+04   1.0683900e+05   1.0969700e+05   9.1387000e+04   9.2739000e+04   9.9872000e+04   1.0929100e+05   1.2209800e+05   1.2439500e+05   1.1144400e+05   9.7487000e+04   7.6979000e+04   9.1197000e+04   9.6915000e+04   1.2376500e+05   9.7257000e+04   1.0331800e+05   9.6093000e+04   1.1255000e+05   1.1769500e+05   1.2295600e+05   1.2195200e+05   1.0971900e+05   1.0684700e+05   9.7020000e+04   1.0584300e+05   1.1397800e+05   9.9850000e+04   1.0691900e+05   9.2551000e+04   9.6434000e+04   1.1376000e+05   1.1031100e+05   1.1341400e+05   9.9425000e+04   9.9500000e+04   9.8977000e+04   1.0806500e+05   1.0693600e+05   1.0998600e+05   1.0905300e+05   1.0481400e+05   1.0090400e+05   1.1675000e+05   1.0536200e+05   9.9910000e+04   1.0287700e+05   1.0383800e+05   9.9076000e+04   1.0951300e+05   1.0513700e+05   1.1484800e+05   1.0929000e+05   9.9643000e+04   9.5367000e+04   9.5389000e+04   8.7425000e+04   1.1097600e+05   1.0080400e+05   1.0372800e+05   9.9012000e+04   8.9250000e+04   8.3367000e+04   8.9753000e+04   1.0478900e+05   9.5303000e+04   9.8470000e+04   1.1682100e+05   1.1721500e+05   0.0000000e+00   1.0998200e+05   9.7729000e+04
   2.3564800e+05   2.3700500e+05   2.3779300e+05   2.2690200e+05   2.3512500e+05   2.0837900e+05   2.1849200e+05   2.0234500e+05   2.1803700e+05   2.0893900e+05   2.4052700e+05   2.5666200e+05   2.3767800e+05   2.4245200e+05   2.3540100e+05   2.4303100e+05   2.4120100e+05   2.2885100e+05   2.3965600e+05   2.4663900e+05   2.2933300e+05   2.2537400e+05   2.2865800e+05   2.3150200e+05   2.4740200e+05   2.4147600e+05   2.3219200e+05   2.1611700e+05   2.4110500e+05   2.4185700e+05   2.6061900e+05   2.4878200e+05   2.4577300e+05   2.3789100e+05   2.3568100e+05   2.3913900e+05   2.3635100e+05   2.3060500e+05   2.4223500e+05   2.6107000e+05   2.7382400e+05   2.4439000e+05   2.1429100e+05   2.0819100e+05   2.1542400e+05   2.2781500e+05   2.3684100e+05   2.2998500e+05   2.3536900e+05   2.2311500e+05   2.4181300e+05   2.2633500e+05   2.3065300e+05   2.1968300e+05   2.4078100e+05   2.4187700e+05   2.4176200e+05   2.2365900e+05   2.3391000e+05   2.3302300e+05   2.2671600e+05   2.2387700e+05   2.1615600e+05   2.0725600e+05   2.1964900e+05   2.3932600e+05   2.3507300e+05   2.1372200e+05   2.1452300e+05   2.2425600e+05   2.2750100e+05   2.2193800e+05   2.3746400e+05   2.2394100e+05   2.4999700e+05   2.1950600e+05   2.1762300e+05   2.3478300e+05   2.5225200e+05   2.4367800e+05   2.2586100e+05   2.4475700e+05   2.4732100e+05   2.3864000e+05   2.2900400e+05   2.4036500e+05   2.2624100e+05   2.1252700e+05   0.0000000e+00   2.3012900e+05
   2.3914900e+05   2.1582600e+05   2.2932300e+05   2.3241700e+05   2.4397300e+05   2.2539700e+05   2.4105600e+05   2.3536600e+05   2.6385400e+05   2.5974200e+05   2.5592900e+05   2.7260400e+05   2.5319600e+05   2.2968200e+05   2.5965400e+05   2.5627300e+05   2.4473800e+05   2.4955600e+05   2.5213500e+05   2.2920200e+05   2.3351900e+05   2.5216800e+05   2.4517100e+05   2.6551600e+05   2.6021700e+05   2.3219700e+05   2.4142600e+05   2.3893300e+05   2.1929000e+05   2.2331200e+05   2.4275000e+05   2.6171700e+05   2.4821600e+05   2.4461000e+05   2.2729000e+05   2.2267000e+05   2.4498600e+05   2.2269800e+05   2.4338000e+05   2.5540600e+05   2.4545600e+05   2.4414000e+05   2.6195700e+05   2.5327200e+05   2.3034200e+05   2.5089100e+05   2.4033600e+05   2.2798500e+05   2.2612200e+05   2.2899200e+05   2.4692800e+05   2.6357200e+05   2.5376700e+05   2.4436800e+05   2.2795000e+05   2.3902700e+05   2.5760300e+05   2.4805300e+05   2.4483200e+05   2.5369000e+05   2.6419800e+05   2.4881400e+05   2.4560500e+05   2.4229800e+05   2.3667100e+05   2.5645600e+05   2.6613900e+05   2.4152800e+05   2.4864900e+05   2.4436300e+05   2.3380200e+05   2.5507300e+05   2.7257900e+05   2.6432300e+05   2.4723500e+05   2.5132000e+05   2.5941100e+05   2.5819400e+05   2.5714400e+05   2.3538000e+05   2.0888900e+05   2.0999000e+05   2.2934800e+05   2.4665600e+05   2.5931700e+05   2.4202800e+05   2.4652900e+05   2.5197000e+05   2.4546400e+05   0.0000000e+00
