# Supplementary material for: Autistic traits and individual brain differences: functional network efficiency reflects attentional and social impairments, structural nodal efficiencies index systemising and theory-of-mind skills
Source: Mol Autism. 2021 Jan 21;12:3. doi: 10.1186/s13229-020-00377-8 (PMC7818759; doi:10.1186/s13229-020-00377-8)
Supplement: Supplementary file 9 — Additional file 9. Brain-behaviour correlations. README file detailing data curation; AAL-90 region masks in NIfTI format; spreadseehts of Spearman correlations; code and data for the correlational analysis. [file 13229_2020_377_MOESM9_ESM.zip › Paul_Arora_et_al_data/Physiological/BBC/analysis/Diffusion_Analaysis/adj_matrixes/NOS_weighted/asymmetric/connection_matrix_asym_aHU0182.txt]

   0.0000000e+00   3.9140500e+05   3.6614600e+05   3.6897500e+05   3.9293700e+05   4.1034600e+05   4.0097900e+05   3.9804900e+05   3.8957900e+05   3.8601000e+05   3.9313300e+05   4.2305000e+05   3.9773400e+05   3.8150200e+05   3.9033700e+05   3.9546200e+05   4.0702900e+05   4.0305100e+05   3.7022600e+05   3.5370800e+05   3.7352100e+05   3.6902200e+05   3.5761900e+05   3.6037500e+05   3.5883700e+05   3.5248600e+05   3.5380700e+05   3.6736700e+05   3.4134600e+05   3.6377700e+05   3.9246000e+05   3.7740700e+05   3.5108700e+05   3.6858600e+05   3.6208000e+05   3.4301300e+05   3.3215500e+05   3.5568000e+05   3.5750800e+05   3.5520200e+05   3.7649000e+05   4.0274800e+05   4.0081200e+05   3.8410200e+05   3.7712100e+05   3.6450900e+05   3.6454400e+05   3.4760400e+05   3.8444900e+05   3.8416700e+05   3.6307200e+05   3.8802000e+05   4.0118300e+05   4.1851200e+05   4.0747500e+05   3.6725100e+05   3.7862600e+05   3.7139200e+05   3.9542500e+05   4.0444500e+05   3.7944600e+05   3.9704100e+05   4.0889700e+05   3.9701100e+05   3.9861900e+05   3.9027700e+05   3.5872700e+05   3.3670700e+05   3.4516500e+05   3.4981000e+05   3.5423400e+05   3.8992400e+05   3.8334000e+05   3.7945400e+05   3.9223300e+05   3.8503200e+05   3.6355600e+05   3.7893700e+05   3.9200500e+05   3.8763800e+05   3.9279700e+05   3.9284100e+05   3.9327300e+05   3.6099100e+05   3.6999600e+05   3.7184400e+05   3.8383800e+05   3.9346500e+05   4.0974500e+05   4.2257000e+05
   3.9774000e+05   0.0000000e+00   3.9553100e+05   3.8299300e+05   3.8803800e+05   3.8156400e+05   3.8156400e+05   3.7790800e+05   3.7397300e+05   3.6581800e+05   3.9142700e+05   3.7172600e+05   3.8802100e+05   4.0457700e+05   4.1109100e+05   3.9580600e+05   3.9067000e+05   3.8680500e+05   4.0121500e+05   3.8222200e+05   3.9060500e+05   4.1895000e+05   4.1188200e+05   3.8169700e+05   4.0035100e+05   4.2680200e+05   4.2555100e+05   4.1386200e+05   4.2503500e+05   4.2749300e+05   4.0639000e+05   4.1048400e+05   3.9211600e+05   4.0131000e+05   3.7989000e+05   3.8120900e+05   3.8992900e+05   4.0520600e+05   3.6542600e+05   3.5766800e+05   3.5458800e+05   3.5673000e+05   3.6853100e+05   3.8262200e+05   4.0276000e+05   4.0107800e+05   3.7652300e+05   3.8254900e+05   3.6179200e+05   3.4036000e+05   3.5707800e+05   3.7622200e+05   3.6696200e+05   3.4659600e+05   3.6592800e+05   3.7835500e+05   3.6799600e+05   3.8975000e+05   3.8509600e+05   3.9903400e+05   3.9819700e+05   3.8065400e+05   3.7741700e+05   3.9883800e+05   4.0059100e+05   3.9888700e+05   3.8161900e+05   3.8922600e+05   3.9611000e+05   3.9114500e+05   3.9649900e+05   3.9771200e+05   4.1594000e+05   4.0913300e+05   3.8283000e+05   3.9430800e+05   3.9042800e+05   4.0328300e+05   4.2984900e+05   4.1551100e+05   3.9291500e+05   3.7335300e+05   3.6987400e+05   3.7577000e+05   3.7795400e+05   3.9044300e+05   3.9723000e+05   3.9341900e+05   3.9446600e+05   3.9055500e+05
   2.8685300e+05   2.9335100e+05   0.0000000e+00   3.1982000e+05   3.1746100e+05   2.9103700e+05   3.0310200e+05   3.0615500e+05   2.9242600e+05   2.8466900e+05   2.8558900e+05   3.1166300e+05   2.7598100e+05   2.8556300e+05   3.1375900e+05   3.1261700e+05   2.9032300e+05   3.1770200e+05   3.1203900e+05   3.0673000e+05   3.1200300e+05   2.7791800e+05   3.1189600e+05   3.4133500e+05   3.2565500e+05   3.3308200e+05   3.1841900e+05   3.0121300e+05   3.2516400e+05   3.2213800e+05   3.2318700e+05   3.1747500e+05   3.0240600e+05   3.1242000e+05   3.2380500e+05   3.3608800e+05   3.2097500e+05   2.9251800e+05   2.8498400e+05   3.0127400e+05   3.2120600e+05   3.3793200e+05   3.1972200e+05   3.1272300e+05   3.2396400e+05   2.8663000e+05   3.0328100e+05   3.3172300e+05   3.2078000e+05   3.3661200e+05   3.3042800e+05   2.8430300e+05   3.0302300e+05   3.0592500e+05   3.3330500e+05   3.1888500e+05   3.2767800e+05   3.1742000e+05   3.0451900e+05   3.2905600e+05   3.0560200e+05   2.9990000e+05   3.4515600e+05   3.1611500e+05   3.2708700e+05   3.1420700e+05   2.9849100e+05   3.2911500e+05   3.1538700e+05   3.2697200e+05   3.3034100e+05   3.0882100e+05   3.0656700e+05   3.1239300e+05   3.0624300e+05   3.2921100e+05   3.1046700e+05   3.0527600e+05   3.0203400e+05   2.8668500e+05   3.0500900e+05   3.1556000e+05   3.0644000e+05   3.1586800e+05   2.8633400e+05   3.1968200e+05   3.2545500e+05   3.2541300e+05   3.0012100e+05   3.0615900e+05
   4.3433200e+05   4.1792300e+05   4.0478800e+05   0.0000000e+00   4.2227400e+05   3.9813600e+05   4.3094300e+05   4.3127500e+05   4.2554900e+05   4.3994400e+05   4.5491100e+05   4.2474400e+05   3.9516800e+05   4.6388900e+05   4.4024600e+05   4.1325000e+05   4.1324900e+05   4.1396900e+05   4.5871100e+05   4.5530800e+05   4.3250200e+05   4.2381200e+05   4.0519200e+05   4.4448200e+05   4.3085200e+05   4.1916900e+05   4.0655200e+05   4.5183600e+05   4.4575800e+05   4.5325200e+05   4.2589200e+05   4.4512300e+05   4.3632300e+05   4.1165200e+05   4.0511900e+05   4.3205400e+05   4.2329100e+05   3.8041800e+05   4.3903600e+05   4.3283100e+05   4.4430400e+05   4.3545600e+05   4.1293200e+05   4.5580300e+05   4.5248300e+05   4.1602300e+05   4.3721400e+05   4.2158400e+05   4.5170500e+05   4.6305800e+05   4.6507100e+05   4.2709400e+05   4.4101000e+05   4.7915600e+05   4.2338000e+05   4.3363100e+05   4.6239200e+05   4.5877700e+05   4.5830000e+05   4.2848800e+05   4.5547000e+05   4.2076800e+05   4.3734800e+05   4.5945000e+05   4.1688000e+05   4.3622000e+05   4.3082900e+05   4.0910000e+05   4.1535100e+05   4.2073000e+05   4.4573600e+05   4.2510400e+05   4.1944400e+05   4.0544200e+05   4.0961500e+05   3.9558900e+05   3.9911200e+05   4.1267500e+05   3.9621200e+05   4.0307200e+05   4.3872100e+05   4.0639000e+05   4.0750400e+05   3.9372600e+05   4.0789300e+05   4.2753200e+05   3.8380900e+05   4.0972000e+05   4.3262400e+05   4.2080300e+05
   1.3141800e+05   1.2414200e+05   1.2167000e+05   1.3444300e+05   0.0000000e+00   1.1932800e+05   1.2372900e+05   1.3804900e+05   1.3876300e+05   1.6106800e+05   1.4231000e+05   1.2272200e+05   1.2639800e+05   1.3092200e+05   1.3554100e+05   1.4669500e+05   1.4266200e+05   1.2513900e+05   1.3609500e+05   1.3149400e+05   1.3622800e+05   1.5682800e+05   1.3744400e+05   1.3226000e+05   1.3060600e+05   1.4629900e+05   1.4239500e+05   1.4850300e+05   1.5313900e+05   1.4588900e+05   1.5158200e+05   1.5068000e+05   1.4343000e+05   1.3523100e+05   1.3252700e+05   1.3393000e+05   1.4326300e+05   1.2238000e+05   1.1828200e+05   1.3616600e+05   1.4963300e+05   1.4359600e+05   1.2885000e+05   1.3642100e+05   1.3476900e+05   1.3237500e+05   1.4825700e+05   1.5477700e+05   1.3859100e+05   1.5787800e+05   1.4144600e+05   1.2851300e+05   1.2776100e+05   1.4240900e+05   1.1703800e+05   1.4375900e+05   1.6488600e+05   1.3915700e+05   1.2863500e+05   1.3503800e+05   1.4856900e+05   1.4761200e+05   1.2942700e+05   1.5699400e+05   1.4312000e+05   1.3467900e+05   1.4462900e+05   1.3394600e+05   1.6124100e+05   1.3420800e+05   1.5022500e+05   1.4334100e+05   1.4471300e+05   1.5131800e+05   1.6225300e+05   1.3120100e+05   1.3879100e+05   1.4258200e+05   1.3654400e+05   1.2708600e+05   1.4647100e+05   1.3519600e+05   1.4004500e+05   1.3026800e+05   1.3414500e+05   1.2774000e+05   1.2160700e+05   1.3427400e+05   1.3707900e+05   1.1838400e+05
   1.1531400e+05   1.1553500e+05   1.2739700e+05   1.2693000e+05   1.3236500e+05   0.0000000e+00   1.3049500e+05   1.2629500e+05   1.2848700e+05   1.2008000e+05   1.1746300e+05   1.2304300e+05   1.2026100e+05   1.2946800e+05   1.3229700e+05   1.2782300e+05   1.4138700e+05   1.5583800e+05   1.2808300e+05   1.3070500e+05   1.3417500e+05   1.3981400e+05   1.2909200e+05   1.2461800e+05   1.2247700e+05   1.2926000e+05   1.3959900e+05   1.4373500e+05   1.4099100e+05   1.3788900e+05   1.3727600e+05   1.3408300e+05   1.1932400e+05   1.1363400e+05   1.4323900e+05   1.2089400e+05   1.2980500e+05   1.1797600e+05   1.2729400e+05   1.3162600e+05   1.1723100e+05   1.1937300e+05   1.2507900e+05   1.2995400e+05   1.3123400e+05   1.3941300e+05   1.3863200e+05   1.3190300e+05   1.3818700e+05   1.2707300e+05   1.4095100e+05   1.5167700e+05   1.5722600e+05   1.4569600e+05   1.5350800e+05   1.3390300e+05   1.3235400e+05   1.3151400e+05   1.4066600e+05   1.5645700e+05   1.2665800e+05   1.2481700e+05   1.3687800e+05   1.2903200e+05   1.3368000e+05   1.2194400e+05   1.1801200e+05   1.4972400e+05   1.4641400e+05   1.2661500e+05   1.3651100e+05   1.3603300e+05   1.1699800e+05   1.3288700e+05   1.3614600e+05   1.3007300e+05   1.2454200e+05   1.3584000e+05   1.4282400e+05   1.4082500e+05   1.2614100e+05   1.2289300e+05   1.3172500e+05   1.2499100e+05   1.3631400e+05   1.1798200e+05   1.2756800e+05   1.3936700e+05   1.2301900e+05   1.3477700e+05
   4.5497500e+05   4.6663400e+05   4.6789100e+05   4.7339700e+05   4.8795700e+05   4.8519100e+05   0.0000000e+00   4.7833100e+05   4.6728900e+05   4.6745500e+05   4.7416400e+05   4.6823900e+05   4.5836700e+05   4.4808800e+05   4.5868100e+05   4.7076400e+05   4.5421300e+05   4.5999100e+05   4.6341000e+05   4.2970900e+05   4.6052300e+05   4.5708400e+05   4.6895200e+05   4.6432300e+05   4.6801500e+05   4.5889000e+05   4.4691300e+05   4.3207800e+05   4.4568200e+05   4.5787400e+05   4.3884200e+05   4.3348100e+05   4.5457400e+05   4.6173500e+05   4.7488600e+05   4.6982200e+05   4.6496700e+05   4.7225100e+05   4.5647100e+05   4.5118900e+05   4.5563300e+05   4.7067700e+05   4.6972500e+05   4.9130500e+05   4.4978100e+05   4.4820000e+05   4.5958100e+05   4.5903100e+05   4.5859200e+05   4.8092200e+05   4.7897200e+05   4.8196600e+05   4.6950400e+05   4.5131400e+05   4.7998300e+05   4.7151200e+05   4.4600500e+05   4.7613000e+05   4.8328200e+05   4.8838200e+05   4.8850400e+05   4.7410900e+05   4.7007600e+05   4.6620800e+05   4.6913800e+05   4.8858000e+05   4.8013800e+05   4.4952900e+05   4.7286000e+05   4.4830300e+05   4.8655300e+05   4.6749400e+05   4.9102600e+05   4.8003500e+05   4.6660100e+05   4.5414200e+05   4.4563300e+05   4.4639500e+05   4.4160700e+05   4.5899400e+05   4.8085000e+05   4.6881400e+05   4.8863300e+05   4.6664400e+05   4.8847700e+05   4.6809200e+05   4.8654700e+05   4.6930700e+05   4.5677000e+05   4.5934100e+05
   6.4527700e+05   6.4354000e+05   6.1779500e+05   6.2577500e+05   6.1228200e+05   5.9558800e+05   6.1257700e+05   0.0000000e+00   6.0745100e+05   6.0689700e+05   6.1393200e+05   5.7904700e+05   5.8924400e+05   6.0532300e+05   6.2958600e+05   6.1335100e+05   5.8316400e+05   6.1556400e+05   6.1207100e+05   5.9917200e+05   6.2286700e+05   6.1089700e+05   6.2286300e+05   5.8734000e+05   5.6375500e+05   5.9946000e+05   6.0956700e+05   5.7559400e+05   5.6724000e+05   5.7538900e+05   5.6362200e+05   5.8053700e+05   5.6058700e+05   6.0619900e+05   5.8791700e+05   5.8086600e+05   5.9119800e+05   6.0726500e+05   5.9406900e+05   5.6549500e+05   5.8183200e+05   6.0474600e+05   6.0751400e+05   6.0632500e+05   5.7099300e+05   5.8615700e+05   5.9327600e+05   6.0963900e+05   6.0643000e+05   6.1542900e+05   5.9963900e+05   6.2261700e+05   6.2404000e+05   6.2070900e+05   6.1164000e+05   6.6328300e+05   5.7293800e+05   6.0021600e+05   6.1991200e+05   6.2223700e+05   6.1388500e+05   5.9445800e+05   5.9475200e+05   6.1640800e+05   5.9556800e+05   6.1805200e+05   6.5308600e+05   6.3570200e+05   5.8357300e+05   5.9329400e+05   6.2379800e+05   6.3846200e+05   6.1540500e+05   6.0152400e+05   6.1656000e+05   6.0897300e+05   6.1489000e+05   6.1161200e+05   6.2940900e+05   6.2495300e+05   6.5282200e+05   6.4872300e+05   6.5052100e+05   6.3195500e+05   6.2027400e+05   6.0153800e+05   6.1405200e+05   6.1842200e+05   6.3653100e+05   6.5595200e+05
   1.5074800e+05   1.3860400e+05   1.4076000e+05   1.3636300e+05   1.4832500e+05   1.4226700e+05   1.3510100e+05   1.4099000e+05   0.0000000e+00   1.3483900e+05   1.3005800e+05   1.2316800e+05   1.3730900e+05   1.3043100e+05   1.5289200e+05   1.4122000e+05   1.3511400e+05   1.3588400e+05   1.2772700e+05   1.2886100e+05   1.3167200e+05   1.2329200e+05   1.2808700e+05   1.2489200e+05   1.4077800e+05   1.4535800e+05   1.3711900e+05   1.2468500e+05   1.3383600e+05   1.3003400e+05   1.2073100e+05   1.3217100e+05   1.2908600e+05   1.3383400e+05   1.3616600e+05   1.3510900e+05   1.3247800e+05   1.2926600e+05   1.2703300e+05   1.3037800e+05   1.3214500e+05   1.2663600e+05   1.3380200e+05   1.3220900e+05   1.4579900e+05   1.4946600e+05   1.3889700e+05   1.2291100e+05   1.3854700e+05   1.4337400e+05   1.4145100e+05   1.4355700e+05   1.5460000e+05   1.4967200e+05   1.5746400e+05   1.4625400e+05   1.4522400e+05   1.4660300e+05   1.5240600e+05   1.3926300e+05   1.3612000e+05   1.4226700e+05   1.5457800e+05   1.5720500e+05   1.5807300e+05   1.5772000e+05   1.5819200e+05   1.5851200e+05   1.5525200e+05   1.3708300e+05   1.4743400e+05   1.4139100e+05   1.6047200e+05   1.5438700e+05   1.4836500e+05   1.4794500e+05   1.5578100e+05   1.6634900e+05   1.7269100e+05   1.4599200e+05   1.4645500e+05   1.2976200e+05   1.3587500e+05   1.3005300e+05   1.3938200e+05   1.4018200e+05   1.4354200e+05   1.4477100e+05   1.5557700e+05   1.5398400e+05
   1.2875000e+05   1.1694800e+05   1.1275600e+05   1.2680300e+05   1.1601200e+05   1.1269300e+05   1.3067500e+05   1.3164000e+05   1.3097700e+05   0.0000000e+00   1.3136600e+05   1.3190100e+05   1.4211200e+05   1.2324500e+05   1.1606600e+05   1.2362200e+05   1.2155800e+05   1.2527800e+05   1.3032300e+05   1.3516400e+05   1.2671600e+05   1.3015200e+05   1.1266800e+05   1.2076500e+05   1.1284100e+05   1.1292000e+05   1.0662900e+05   1.0340400e+05   1.0159200e+05   1.2445300e+05   1.1952000e+05   1.2619500e+05   1.1605700e+05   1.2159500e+05   1.3066300e+05   1.2290000e+05   1.2160900e+05   1.3722000e+05   1.1447500e+05   1.1851800e+05   1.2353300e+05   1.1972300e+05   1.1959700e+05   1.3726200e+05   1.2267900e+05   1.2891500e+05   1.2830000e+05   1.4639600e+05   1.2446400e+05   1.3618000e+05   1.3917000e+05   1.2369900e+05   1.1936700e+05   1.2133600e+05   1.2427400e+05   1.2343300e+05   1.2914000e+05   1.1565400e+05   1.2117400e+05   1.3892700e+05   1.4080300e+05   1.2730700e+05   1.3178400e+05   1.3404500e+05   1.3262400e+05   1.3791400e+05   1.2843400e+05   1.1637800e+05   1.2452500e+05   1.3571300e+05   1.2426900e+05   1.2911700e+05   1.4016500e+05   1.3414000e+05   1.3450200e+05   1.4201800e+05   1.3201900e+05   1.4067700e+05   1.2951000e+05   1.2331600e+05   1.2466700e+05   1.2615500e+05   1.2309300e+05   1.4199800e+05   1.4082400e+05   1.3588400e+05   1.3472200e+05   1.3033300e+05   1.1074200e+05   1.2434900e+05
   9.4949000e+04   1.0480300e+05   1.0467300e+05   8.6647000e+04   9.2200000e+04   9.4776000e+04   1.0996700e+05   1.0433800e+05   9.9807000e+04   1.0071000e+05   0.0000000e+00   9.4779000e+04   8.3947000e+04   9.3608000e+04   1.0767400e+05   1.0731600e+05   1.0294200e+05   9.7110000e+04   9.9299000e+04   1.0634400e+05   9.5734000e+04   1.0107400e+05   9.2061000e+04   9.2654000e+04   1.0892800e+05   1.0061600e+05   1.0516600e+05   1.0713800e+05   1.0566400e+05   1.0434100e+05   1.0622400e+05   1.0365100e+05   1.0880900e+05   1.0430300e+05   1.0400000e+05   1.0684800e+05   1.0265000e+05   1.1255500e+05   1.0848500e+05   1.0022600e+05   9.8142000e+04   9.1180000e+04   9.1374000e+04   9.6707000e+04   9.7700000e+04   1.0230000e+05   9.9999000e+04   1.0133300e+05   1.0570100e+05   1.0261500e+05   9.2053000e+04   9.9377000e+04   9.9878000e+04   9.9200000e+04   1.1515500e+05   1.0536300e+05   1.0943000e+05   1.1622200e+05   1.0815300e+05   1.1527300e+05   9.3426000e+04   9.5259000e+04   9.8354000e+04   8.5640000e+04   9.9760000e+04   1.0078000e+05   1.0940600e+05   1.0548900e+05   1.0996300e+05   1.0039900e+05   1.1717600e+05   1.0620500e+05   1.1055000e+05   1.0802300e+05   1.1005800e+05   1.0782500e+05   1.0766600e+05   9.7399000e+04   1.0138900e+05   1.0662600e+05   1.0319000e+05   9.8826000e+04   1.0171000e+05   9.3456000e+04   1.0844100e+05   1.1693600e+05   9.7634000e+04   8.9543000e+04   1.0372400e+05   8.8743000e+04
   1.4908700e+05   1.6226000e+05   1.5199700e+05   1.4182600e+05   1.4569300e+05   1.4215100e+05   1.4004700e+05   1.3783500e+05   1.4426700e+05   1.5317800e+05   1.4839700e+05   0.0000000e+00   1.3727000e+05   1.3376700e+05   1.3046400e+05   1.3027300e+05   1.2475500e+05   1.2761400e+05   1.2189500e+05   1.3611000e+05   1.5915200e+05   1.6070300e+05   1.6073300e+05   1.5610400e+05   1.2821000e+05   1.1526300e+05   1.2074200e+05   1.3283800e+05   1.4051500e+05   1.3643600e+05   1.4330900e+05   1.5361600e+05   1.4781500e+05   1.5237300e+05   1.4030200e+05   1.3326700e+05   1.2937800e+05   1.2918000e+05   1.3515100e+05   1.4313200e+05   1.3725500e+05   1.3332000e+05   1.3725600e+05   1.3881600e+05   1.2784800e+05   1.4330400e+05   1.4610300e+05   1.4585400e+05   1.5198700e+05   1.4774700e+05   1.4757200e+05   1.3857400e+05   1.2893200e+05   1.3523200e+05   1.3534500e+05   1.3602600e+05   1.5072900e+05   1.4825300e+05   1.5876000e+05   1.4810300e+05   1.4763000e+05   1.5587000e+05   1.4335500e+05   1.6530500e+05   1.4222600e+05   1.4403600e+05   1.5339700e+05   1.4923100e+05   1.4264800e+05   1.4590100e+05   1.4184700e+05   1.3421100e+05   1.4136500e+05   1.4086800e+05   1.4589600e+05   1.4277100e+05   1.4128300e+05   1.3411600e+05   1.3068200e+05   1.4368300e+05   1.5896500e+05   1.5558500e+05   1.4939700e+05   1.3658000e+05   1.3642000e+05   1.4449000e+05   1.3376500e+05   1.2949700e+05   1.3920300e+05   1.3232000e+05
   2.3975300e+05   2.5369900e+05   2.6490200e+05   2.4367100e+05   2.4560200e+05   2.4915200e+05   2.3952500e+05   2.2935900e+05   2.3226000e+05   2.4528700e+05   2.5620300e+05   2.5249600e+05   0.0000000e+00   2.6787300e+05   2.6109600e+05   2.6143000e+05   2.6274900e+05   2.7744400e+05   2.7906200e+05   2.8144400e+05   2.6509800e+05   2.6145900e+05   2.5556400e+05   2.8138800e+05   2.7132300e+05   2.7238700e+05   2.7318200e+05   2.6758200e+05   2.6149800e+05   2.4920300e+05   2.5024100e+05   2.5488600e+05   2.6251700e+05   2.7350000e+05   2.9220200e+05   2.7414900e+05   2.8355000e+05   2.8724500e+05   2.7869600e+05   2.6468800e+05   2.6739300e+05   2.7111600e+05   2.6946000e+05   2.7565400e+05   2.6418000e+05   2.5704100e+05   2.6400100e+05   2.7790500e+05   2.6801600e+05   2.8212100e+05   2.7961400e+05   2.6705200e+05   2.5032300e+05   2.4701900e+05   2.4039000e+05   2.5106500e+05   2.5488400e+05   2.7477800e+05   2.5622700e+05   2.7509700e+05   2.8806400e+05   2.7393900e+05   2.5915000e+05   2.6298400e+05   2.5614700e+05   2.6097900e+05   2.5672800e+05   2.6689100e+05   2.7100100e+05   2.7033700e+05   2.8216300e+05   2.7697000e+05   2.7278200e+05   2.6266800e+05   2.6699600e+05   2.5904500e+05   2.4010300e+05   2.5825500e+05   2.5885800e+05   2.5645900e+05   2.5824300e+05   2.5963300e+05   2.6062800e+05   2.5978100e+05   2.4413300e+05   2.3958300e+05   2.4719100e+05   2.3211500e+05   2.2874400e+05   2.2807300e+05
   2.3919300e+05   2.5208500e+05   2.4689500e+05   2.4449300e+05   2.4382800e+05   2.4450200e+05   2.3883100e+05   2.3358000e+05   2.3174000e+05   2.2431900e+05   2.3057200e+05   2.3023500e+05   2.3982800e+05   0.0000000e+00   2.3290100e+05   2.3042500e+05   2.3675700e+05   2.3354300e+05   2.2225100e+05   2.3172100e+05   2.3701200e+05   2.3926700e+05   2.3784300e+05   2.2639900e+05   2.2169800e+05   2.1758300e+05   2.1023600e+05   2.2649200e+05   2.2576200e+05   2.2638700e+05   2.3097100e+05   2.1748100e+05   2.4372900e+05   2.2711700e+05   2.3570100e+05   2.3357700e+05   2.3901100e+05   2.4714800e+05   2.4261500e+05   2.4973600e+05   2.3736000e+05   2.4562100e+05   2.3632200e+05   2.4027800e+05   2.4786300e+05   2.4381100e+05   2.2336300e+05   2.4448800e+05   2.5361900e+05   2.3369600e+05   2.5497700e+05   2.4546500e+05   2.4419400e+05   2.3581000e+05   2.4291200e+05   2.5859700e+05   2.1587300e+05   2.1995200e+05   2.2207500e+05   2.1741500e+05   2.2071200e+05   2.1916000e+05   2.2972800e+05   2.2553200e+05   2.1710700e+05   2.2458800e+05   2.3735400e+05   2.4336500e+05   2.1881400e+05   2.2360300e+05   2.3589100e+05   2.2482400e+05   2.2717300e+05   2.1111300e+05   2.3164100e+05   2.3286700e+05   2.4113300e+05   2.6292400e+05   2.6147900e+05   2.4575500e+05   2.4248300e+05   2.3446200e+05   2.4921100e+05   2.4080000e+05   2.3957200e+05   2.2979600e+05   2.4170300e+05   2.4423300e+05   2.3631200e+05   2.3163800e+05
   2.4418900e+05   2.3724400e+05   2.4055100e+05   2.3923700e+05   2.3699000e+05   2.4678100e+05   2.3077600e+05   2.3180700e+05   2.5125000e+05   2.4404700e+05   2.1071800e+05   2.2946900e+05   2.5418100e+05   2.5224900e+05   0.0000000e+00   2.5442400e+05   2.4236400e+05   2.4474400e+05   2.4216200e+05   2.3084900e+05   2.4248900e+05   2.6214100e+05   2.3290000e+05   2.3159000e+05   2.4848500e+05   2.5333200e+05   2.6482900e+05   2.5935500e+05   2.5680300e+05   2.5994600e+05   2.5851300e+05   2.4818400e+05   2.6580200e+05   2.3908200e+05   2.4229300e+05   2.4941900e+05   2.3929000e+05   2.2508100e+05   2.4148500e+05   2.4529200e+05   2.3787600e+05   2.4995200e+05   2.5078500e+05   2.4919900e+05   2.6560200e+05   2.7019000e+05   2.2964000e+05   2.3273400e+05   2.2603700e+05   2.3285900e+05   2.2731700e+05   2.4365500e+05   2.2156800e+05   2.3561200e+05   2.7240900e+05   2.6364900e+05   2.7223800e+05   2.7118500e+05   2.4914800e+05   2.5062200e+05   2.2921100e+05   2.1697500e+05   2.1649800e+05   2.1375900e+05   2.5082700e+05   2.3651600e+05   2.2887000e+05   2.5268100e+05   2.6310300e+05   2.6918900e+05   2.4054400e+05   2.4357000e+05   2.4299700e+05   2.4945500e+05   2.6728700e+05   2.3483500e+05   2.3621100e+05   2.4972900e+05   2.5244100e+05   2.4856700e+05   2.5325100e+05   2.5689800e+05   2.3109700e+05   2.4620200e+05   2.4958200e+05   2.3664800e+05   2.3316600e+05   2.0961300e+05   2.1115100e+05   2.4407500e+05
   1.9785700e+05   2.0154300e+05   2.0351500e+05   1.9427300e+05   1.8558300e+05   1.9047300e+05   2.0249900e+05   2.1370400e+05   1.9746800e+05   1.9617600e+05   2.0882400e+05   2.0885100e+05   2.0563500e+05   1.8918900e+05   1.8036400e+05   0.0000000e+00   1.9243200e+05   2.0467100e+05   2.0132300e+05   1.9856600e+05   2.0885800e+05   2.0499100e+05   2.0418500e+05   2.1655700e+05   1.9415700e+05   1.9676200e+05   1.8950500e+05   1.7982500e+05   1.9746700e+05   2.0293000e+05   2.1901000e+05   2.1363200e+05   1.9325400e+05   1.9644400e+05   1.9461300e+05   2.0908100e+05   1.9219400e+05   1.8660700e+05   1.9884400e+05   2.0516500e+05   1.9864600e+05   2.0739800e+05   2.0257600e+05   2.1580900e+05   2.0177200e+05   1.9622600e+05   2.0417200e+05   1.8922500e+05   1.7819900e+05   1.7330800e+05   1.9731500e+05   2.0181500e+05   2.0075200e+05   2.0896600e+05   2.1511800e+05   2.0326800e+05   2.0055300e+05   2.0545900e+05   1.9010400e+05   2.0412300e+05   1.8953300e+05   1.8522200e+05   1.8176900e+05   1.8032000e+05   1.8585600e+05   2.0120200e+05   1.9924900e+05   1.9933100e+05   1.9992800e+05   1.9083400e+05   1.7992600e+05   1.8555200e+05   1.8484500e+05   1.9456800e+05   1.6202900e+05   1.7235000e+05   1.9062300e+05   2.0205700e+05   2.1782800e+05   2.1052900e+05   2.1034500e+05   1.9946900e+05   2.0527000e+05   1.8855900e+05   1.8945400e+05   2.1317300e+05   2.0763700e+05   2.1624200e+05   1.9336000e+05   1.7874200e+05
   1.0702700e+05   8.9625000e+04   8.2027000e+04   8.4056000e+04   1.0286900e+05   9.2575000e+04   9.8313000e+04   9.3479000e+04   9.5715000e+04   8.7288000e+04   8.7666000e+04   9.3361000e+04   1.0258500e+05   9.6917000e+04   9.6460000e+04   9.4639000e+04   0.0000000e+00   1.0297300e+05   1.0307800e+05   9.7490000e+04   8.5547000e+04   9.0491000e+04   9.8545000e+04   8.3891000e+04   9.6178000e+04   1.0108200e+05   1.0031000e+05   9.5957000e+04   8.7031000e+04   1.0709400e+05   9.4919000e+04   9.3686000e+04   1.0728300e+05   1.1184900e+05   1.0785800e+05   1.0414900e+05   9.7187000e+04   9.5378000e+04   1.0505000e+05   1.0387500e+05   9.9529000e+04   1.0360200e+05   1.0932700e+05   9.6442000e+04   1.1606400e+05   1.1124600e+05   1.0843200e+05   9.6636000e+04   9.3966000e+04   1.1301800e+05   1.1010000e+05   9.8050000e+04   9.4229000e+04   1.1073900e+05   9.2561000e+04   9.5285000e+04   8.9974000e+04   9.7232000e+04   1.1949800e+05   1.2127200e+05   1.1556200e+05   9.9654000e+04   9.6429000e+04   9.7230000e+04   1.0995300e+05   1.1102400e+05   1.0179500e+05   1.0044600e+05   1.0065100e+05   1.0232000e+05   1.0118300e+05   1.0253200e+05   1.1246000e+05   9.7996000e+04   1.0587000e+05   1.1029200e+05   1.1399100e+05   9.5896000e+04   9.9755000e+04   1.0198200e+05   1.0229200e+05   1.0202400e+05   9.6045000e+04   1.0473100e+05   1.0972100e+05   1.0083800e+05   9.6999000e+04   9.6371000e+04   8.4268000e+04   1.0391400e+05
   1.8473200e+05   1.8991600e+05   1.9900100e+05   1.7951000e+05   1.7514800e+05   1.4636400e+05   1.4952900e+05   1.6692400e+05   1.8241500e+05   1.6098600e+05   1.6242200e+05   1.7234800e+05   1.6671700e+05   1.5363300e+05   1.6613400e+05   1.7996900e+05   1.8398800e+05   0.0000000e+00   1.6696500e+05   1.6676200e+05   1.7901500e+05   1.6340000e+05   1.8723100e+05   1.7945500e+05   1.7650300e+05   1.8156100e+05   1.9088400e+05   1.6870800e+05   1.7133700e+05   1.9043500e+05   1.8520300e+05   2.0859800e+05   1.9986700e+05   1.8738600e+05   1.6559300e+05   1.7109300e+05   1.7628200e+05   1.7011100e+05   1.5415900e+05   1.5368900e+05   1.9105500e+05   1.7197200e+05   1.9833000e+05   1.7421600e+05   1.6663400e+05   1.6268300e+05   1.7629500e+05   1.5443800e+05   1.8219200e+05   1.7797900e+05   1.8129700e+05   1.7394100e+05   1.8695800e+05   1.7531000e+05   1.9060600e+05   1.6600200e+05   1.5010800e+05   1.4387900e+05   1.4519200e+05   1.5812000e+05   1.5302500e+05   1.7390000e+05   1.7138900e+05   1.6500000e+05   1.8836500e+05   1.6956700e+05   1.6255100e+05   1.6844300e+05   1.9714000e+05   1.8104200e+05   1.8902400e+05   1.6405900e+05   1.7011500e+05   1.6275000e+05   1.6179200e+05   1.7416100e+05   1.8410100e+05   1.8884100e+05   1.8238300e+05   1.8275900e+05   1.7164700e+05   1.7613500e+05   1.6786200e+05   1.6900200e+05   1.6389600e+05   1.6855300e+05   1.8343500e+05   1.7443600e+05   1.6175800e+05   1.6052200e+05
   2.1476800e+05   2.0973900e+05   1.9442500e+05   2.0837800e+05   2.1080100e+05   1.9387100e+05   2.0818500e+05   2.1788300e+05   2.0352300e+05   2.1449000e+05   1.9003700e+05   2.1639700e+05   2.2174600e+05   2.1459600e+05   2.2437600e+05   2.1580200e+05   2.0518000e+05   2.0310900e+05   0.0000000e+00   2.3014100e+05   1.9985200e+05   2.0745600e+05   1.9677200e+05   2.2531800e+05   2.2773300e+05   2.0531800e+05   2.0825400e+05   2.2018800e+05   2.2254900e+05   2.2011600e+05   2.2706000e+05   2.3699700e+05   2.0688200e+05   2.1545000e+05   2.2511000e+05   2.3680100e+05   2.2875100e+05   2.2673500e+05   2.2614500e+05   2.4856400e+05   2.2998900e+05   2.1946300e+05   2.3590600e+05   2.3029800e+05   2.0922000e+05   2.2997400e+05   2.2390800e+05   2.4852600e+05   2.1958900e+05   2.2600000e+05   2.1417900e+05   2.2216600e+05   2.2490800e+05   2.2663700e+05   1.9478200e+05   1.9872500e+05   2.2185000e+05   2.3770400e+05   2.0708700e+05   2.0692600e+05   1.8965900e+05   1.8757800e+05   2.0662200e+05   2.3416500e+05   2.0933000e+05   2.1996800e+05   2.2784200e+05   2.0828300e+05   2.2763500e+05   2.3682200e+05   2.1595100e+05   1.9826100e+05   2.1058300e+05   2.2844900e+05   2.2425300e+05   2.1012100e+05   2.0312800e+05   1.7766500e+05   1.9664200e+05   2.0056500e+05   2.0570000e+05   2.0161200e+05   1.8590300e+05   1.8777700e+05   1.9846800e+05   1.9788200e+05   2.1636500e+05   2.1378800e+05   1.8692500e+05   1.9644000e+05
   2.2144500e+05   2.5265200e+05   2.3800500e+05   2.3010000e+05   2.3122100e+05   2.2498100e+05   2.1700100e+05   2.2131100e+05   2.2301100e+05   2.2970000e+05   2.3210200e+05   2.2531700e+05   2.2091400e+05   2.2819400e+05   2.4238400e+05   2.3022100e+05   2.2875300e+05   2.3745800e+05   2.2614400e+05   0.0000000e+00   2.3658700e+05   2.2751800e+05   2.2925000e+05   2.3437800e+05   2.1533300e+05   2.3529600e+05   2.2496100e+05   2.3207200e+05   2.3955000e+05   2.2082500e+05   2.2016700e+05   2.3306100e+05   2.2092200e+05   2.2280700e+05   2.1576100e+05   2.0271800e+05   2.0400700e+05   2.1926600e+05   2.2378900e+05   2.1549700e+05   2.2014600e+05   2.2858100e+05   2.0893300e+05   2.2554600e+05   2.2064200e+05   2.4537200e+05   2.3906700e+05   2.1496700e+05   2.1584800e+05   2.4354900e+05   2.2770000e+05   2.2754400e+05   2.2886600e+05   2.3599900e+05   2.1940700e+05   2.2856600e+05   2.2348000e+05   2.3616500e+05   2.2726400e+05   2.1838100e+05   2.0835700e+05   2.2926900e+05   2.2822500e+05   2.2535400e+05   2.1717000e+05   2.1474100e+05   2.1105700e+05   2.1887100e+05   2.1615000e+05   2.2211300e+05   2.0391600e+05   2.3930000e+05   2.1562800e+05   2.2156500e+05   2.2012900e+05   2.3650200e+05   2.2484500e+05   2.2757000e+05   2.1791900e+05   2.2895500e+05   2.3284400e+05   2.3186900e+05   2.2966000e+05   2.3203700e+05   2.2013800e+05   2.3221700e+05   2.4474800e+05   2.6315300e+05   2.3667600e+05   2.3229200e+05
   5.9203000e+04   5.5446000e+04   5.5305000e+04   5.2328000e+04   6.8550000e+04   5.3948000e+04   5.9712000e+04   5.9608000e+04   4.5243000e+04   4.2427000e+04   5.1418000e+04   4.1391000e+04   4.4443000e+04   4.7329000e+04   5.6516000e+04   5.1430000e+04   5.4047000e+04   5.6762000e+04   4.8037000e+04   3.8073000e+04   0.0000000e+00   4.2046000e+04   5.9746000e+04   6.4057000e+04   6.4507000e+04   5.2122000e+04   4.9413000e+04   5.0208000e+04   5.2876000e+04   5.2642000e+04   5.3091000e+04   5.3740000e+04   6.0239000e+04   3.7852000e+04   5.4331000e+04   5.2590000e+04   6.6280000e+04   4.9904000e+04   6.2567000e+04   5.7583000e+04   7.2875000e+04   7.5438000e+04   7.3010000e+04   5.9062000e+04   6.3494000e+04   6.0792000e+04   6.0135000e+04   5.4352000e+04   4.4309000e+04   3.8203000e+04   4.4353000e+04   5.1412000e+04   4.7355000e+04   4.8382000e+04   4.9803000e+04   4.4076000e+04   4.8089000e+04   5.7968000e+04   6.3727000e+04   5.6278000e+04   4.8624000e+04   4.4130000e+04   4.3970000e+04   4.8811000e+04   4.8308000e+04   5.1257000e+04   6.1752000e+04   5.6955000e+04   5.0346000e+04   4.6592000e+04   5.7797000e+04   4.9639000e+04   4.9102000e+04   4.5472000e+04   4.1892000e+04   4.7226000e+04   5.2522000e+04   5.9449000e+04   6.8118000e+04   5.9574000e+04   6.5304000e+04   6.6837000e+04   7.3148000e+04   6.0401000e+04   5.5085000e+04   5.0649000e+04   5.4097000e+04   6.0250000e+04   6.3091000e+04   5.1174000e+04
   6.1211000e+04   4.1988000e+04   4.8957000e+04   5.2981000e+04   5.2407000e+04   5.3596000e+04   5.4673000e+04   5.5421000e+04   6.5257000e+04   7.2453000e+04   6.0304000e+04   4.6911000e+04   5.0631000e+04   5.9445000e+04   4.7887000e+04   4.7320000e+04   4.8439000e+04   4.7708000e+04   5.0033000e+04   4.6834000e+04   5.3213000e+04   0.0000000e+00   5.1927000e+04   5.9760000e+04   6.5781000e+04   5.8268000e+04   5.7837000e+04   5.6624000e+04   6.5219000e+04   6.9095000e+04   5.0039000e+04   4.3975000e+04   5.5670000e+04   5.8409000e+04   4.9709000e+04   5.3096000e+04   5.4252000e+04   5.6438000e+04   5.2341000e+04   5.1627000e+04   5.1588000e+04   4.2876000e+04   4.6084000e+04   4.7391000e+04   5.3678000e+04   4.3198000e+04   5.1368000e+04   4.8137000e+04   5.6398000e+04   4.4256000e+04   5.2302000e+04   5.1415000e+04   5.4863000e+04   5.2934000e+04   4.7863000e+04   4.5739000e+04   5.6611000e+04   4.4881000e+04   5.1145000e+04   5.2845000e+04   4.5854000e+04   4.8440000e+04   4.8812000e+04   4.7924000e+04   6.0134000e+04   6.3961000e+04   5.0120000e+04   4.4928000e+04   4.5833000e+04   5.0557000e+04   4.7008000e+04   3.9290000e+04   4.9793000e+04   5.0843000e+04   4.9340000e+04   5.1003000e+04   4.2710000e+04   4.3342000e+04   6.3193000e+04   5.6765000e+04   5.9106000e+04   5.2126000e+04   4.5379000e+04   5.2080000e+04   3.8736000e+04   5.6477000e+04   4.8124000e+04   4.0695000e+04   5.4090000e+04   5.4901000e+04
   3.3700700e+05   3.2278600e+05   3.1525300e+05   3.1741700e+05   3.3060600e+05   3.1242700e+05   3.1179600e+05   3.0625400e+05   3.0864000e+05   3.2013000e+05   3.2908800e+05   2.9894600e+05   3.2320600e+05   2.9371500e+05   2.8961700e+05   3.1193800e+05   3.0502700e+05   2.9924900e+05   2.7275400e+05   2.7778200e+05   2.9566300e+05   2.9500000e+05   0.0000000e+00   2.8724600e+05   2.9135000e+05   3.0115400e+05   2.8863900e+05   2.8549000e+05   2.7636800e+05   2.7893800e+05   2.8120100e+05   2.7425400e+05   2.7549600e+05   2.7010600e+05   2.6357900e+05   2.6204700e+05   2.7546400e+05   2.7697100e+05   2.5012100e+05   2.5002300e+05   2.7244100e+05   2.6354900e+05   2.6975600e+05   2.6922700e+05   2.5783400e+05   2.7858200e+05   2.7536400e+05   2.7648400e+05   2.7685100e+05   2.9097500e+05   2.8972100e+05   3.1043600e+05   2.9333300e+05   3.0205800e+05   3.0810400e+05   3.1371600e+05   3.0550100e+05   3.3175600e+05   3.2349300e+05   3.1844200e+05   3.3005500e+05   3.3745900e+05   3.3539600e+05   3.4025600e+05   3.3092300e+05   3.3316900e+05   3.4208700e+05   3.3696600e+05   3.5199300e+05   3.6049100e+05   3.3836300e+05   3.3204700e+05   3.2205000e+05   3.1290400e+05   3.8334200e+05   3.6343100e+05   3.3457900e+05   3.5141700e+05   3.2060900e+05   3.2780500e+05   3.7699900e+05   3.7294600e+05   3.6342200e+05   3.4607100e+05   3.5245900e+05   3.5313500e+05   3.4630100e+05   3.3066300e+05   3.3332300e+05   3.2783800e+05
   2.9282900e+05   2.5738200e+05   2.5240600e+05   2.3843400e+05   2.3848600e+05   2.5062700e+05   2.5188700e+05   2.2890700e+05   2.5391000e+05   2.4746800e+05   2.6656300e+05   2.5804000e+05   2.5256700e+05   2.5669900e+05   2.6738800e+05   2.6024700e+05   2.4894000e+05   2.4944200e+05   2.6070400e+05   2.6064600e+05   2.5605900e+05   2.5395200e+05   2.5615400e+05   0.0000000e+00   2.6312400e+05   2.4385100e+05   2.5600700e+05   2.3495900e+05   2.4177000e+05   2.6032300e+05   2.5065200e+05   2.4999600e+05   2.3892100e+05   2.3261800e+05   2.3727800e+05   2.3645200e+05   2.3913500e+05   2.4202000e+05   2.4354500e+05   2.3627600e+05   2.3098700e+05   2.6551800e+05   2.3670800e+05   2.2246400e+05   2.3239900e+05   2.3686100e+05   2.5536200e+05   2.5034500e+05   2.4633000e+05   2.4049600e+05   2.4844400e+05   2.5698800e+05   2.4102200e+05   2.3134700e+05   2.6311500e+05   2.5577900e+05   2.5294600e+05   2.3203000e+05   2.4754900e+05   2.4848000e+05   2.4672800e+05   2.3355400e+05   2.5542600e+05   2.4358100e+05   2.4385500e+05   2.6448700e+05   2.4182700e+05   2.4412300e+05   2.3857800e+05   2.3919500e+05   2.5922300e+05   2.4491100e+05   2.5804700e+05   2.4379200e+05   2.5782500e+05   2.5529000e+05   2.5932100e+05   2.4656400e+05   2.3468800e+05   2.4725800e+05   2.4842600e+05   2.4784400e+05   2.6287900e+05   2.4481000e+05   2.3488300e+05   2.3075100e+05   2.4398400e+05   2.4645400e+05   2.4823700e+05   2.5575500e+05
   1.1593200e+05   9.8065000e+04   1.1266900e+05   1.1415700e+05   1.1858400e+05   1.0653900e+05   1.1142100e+05   1.0608800e+05   9.8985000e+04   1.0435300e+05   1.0923900e+05   1.0659300e+05   1.0180700e+05   1.0476500e+05   1.1998700e+05   1.0423000e+05   1.0379000e+05   1.0180400e+05   1.0585200e+05   1.1096400e+05   1.0167500e+05   9.8687000e+04   9.8499000e+04   9.9139000e+04   0.0000000e+00   9.8830000e+04   1.0469100e+05   1.0102500e+05   1.0305400e+05   1.0224000e+05   9.8045000e+04   1.1389100e+05   1.1389100e+05   9.2509000e+04   9.3250000e+04   1.0357200e+05   1.0965600e+05   1.0796200e+05   1.0535600e+05   1.0829300e+05   1.0814100e+05   1.0267100e+05   1.1855900e+05   1.1400800e+05   9.9463000e+04   9.7910000e+04   1.0154400e+05   1.0661900e+05   1.0154700e+05   1.1087200e+05   1.0089200e+05   1.2352400e+05   1.1784900e+05   1.1205000e+05   1.2082800e+05   1.1898200e+05   1.2394900e+05   1.2136100e+05   1.1288700e+05   1.1845300e+05   1.1197000e+05   1.1180500e+05   9.9488000e+04   1.1277800e+05   1.1164700e+05   1.0297900e+05   1.1269400e+05   1.0961300e+05   1.1821800e+05   1.1496100e+05   1.2420600e+05   1.2468300e+05   1.1576500e+05   1.2181500e+05   1.1925600e+05   1.2417800e+05   1.0277000e+05   1.0885800e+05   1.2972200e+05   1.1109400e+05   1.1060700e+05   1.0523100e+05   1.0235000e+05   1.1463100e+05   1.0841100e+05   1.1281800e+05   1.1026600e+05   1.1412800e+05   1.2141500e+05   1.1722700e+05
   1.1135600e+05   1.1568100e+05   1.0860700e+05   1.1697400e+05   1.1103300e+05   1.2063500e+05   1.0376800e+05   1.0258500e+05   9.9383000e+04   1.0668800e+05   1.0732000e+05   1.1637800e+05   1.0117000e+05   1.0503400e+05   1.1733100e+05   1.0840600e+05   1.0473800e+05   9.7021000e+04   1.0494400e+05   1.0547300e+05   1.1357900e+05   1.1181900e+05   1.1684600e+05   1.1599300e+05   1.2263300e+05   0.0000000e+00   1.0075600e+05   9.9947000e+04   1.0104300e+05   1.1045100e+05   1.1206400e+05   9.5228000e+04   1.0025100e+05   1.0480200e+05   9.9947000e+04   1.0699400e+05   1.2150000e+05   9.4737000e+04   9.5367000e+04   1.0389700e+05   1.0086200e+05   1.1122500e+05   1.1263400e+05   1.1810000e+05   1.1348600e+05   1.0612100e+05   9.4592000e+04   1.0869800e+05   1.1272200e+05   1.1419600e+05   1.0910500e+05   9.4420000e+04   1.0570500e+05   9.7160000e+04   1.1021300e+05   9.6187000e+04   9.4996000e+04   1.0334300e+05   9.4695000e+04   1.2361300e+05   1.0942600e+05   1.0854800e+05   1.2126400e+05   1.0733800e+05   1.1248100e+05   1.2793700e+05   1.0703300e+05   1.1753600e+05   1.1980600e+05   1.0403200e+05   9.4171000e+04   1.0627700e+05   1.1015800e+05   1.2076700e+05   1.2428800e+05   1.1934400e+05   1.0739300e+05   1.0471300e+05   1.0667500e+05   1.0396000e+05   1.1670800e+05   1.1656000e+05   1.0801200e+05   1.0535800e+05   1.0712300e+05   1.2159100e+05   1.1501500e+05   1.0925700e+05   1.0120100e+05   1.0391000e+05
   1.0333400e+05   8.5942000e+04   8.1345000e+04   9.3129000e+04   9.2510000e+04   8.7960000e+04   8.1983000e+04   8.2940000e+04   9.9012000e+04   9.7779000e+04   9.6620000e+04   9.5670000e+04   8.6487000e+04   9.0784000e+04   1.0651200e+05   1.1246900e+05   1.0516100e+05   1.1711800e+05   9.6220000e+04   9.5673000e+04   1.0831800e+05   1.1186000e+05   1.1432300e+05   1.1345500e+05   9.4612000e+04   9.9280000e+04   0.0000000e+00   1.2253100e+05   1.2263900e+05   1.0664900e+05   1.0248100e+05   9.7228000e+04   1.2700900e+05   1.1986200e+05   1.0276800e+05   9.0906000e+04   8.4928000e+04   1.0703500e+05   1.0315900e+05   9.5162000e+04   9.2941000e+04   7.8787000e+04   1.0232500e+05   9.9878000e+04   9.0053000e+04   1.0347800e+05   1.0548000e+05   9.6909000e+04   9.2232000e+04   1.0865500e+05   1.0661500e+05   9.6937000e+04   9.3563000e+04   9.9336000e+04   1.0562900e+05   1.0434300e+05   1.0123900e+05   9.6044000e+04   9.9499000e+04   9.5090000e+04   9.2545000e+04   9.8223000e+04   1.0143000e+05   1.0136400e+05   9.8255000e+04   1.0253900e+05   1.1579900e+05   1.0318900e+05   1.0389400e+05   9.9884000e+04   1.0527500e+05   1.0772500e+05   1.0824500e+05   9.5759000e+04   9.1387000e+04   1.0361800e+05   1.0246700e+05   1.0949400e+05   1.1321700e+05   9.5255000e+04   8.8566000e+04   1.0763700e+05   8.9236000e+04   9.9880000e+04   1.0234600e+05   9.7934000e+04   8.9564000e+04   9.2412000e+04   8.6600000e+04   9.3601000e+04
   7.6751000e+04   7.9006000e+04   9.4960000e+04   8.8363000e+04   8.5826000e+04   7.2108000e+04   9.4210000e+04   8.3919000e+04   8.7450000e+04   9.8580000e+04   1.0133400e+05   9.2822000e+04   9.5810000e+04   8.9372000e+04   9.5697000e+04   8.9493000e+04   9.3363000e+04   9.1435000e+04   9.7649000e+04   8.5735000e+04   8.2875000e+04   7.9780000e+04   9.5269000e+04   8.5555000e+04   9.9492000e+04   8.5335000e+04   9.0278000e+04   0.0000000e+00   9.0397000e+04   8.7210000e+04   9.2416000e+04   8.7427000e+04   8.9255000e+04   8.8737000e+04   9.7533000e+04   8.3478000e+04   8.2989000e+04   8.3961000e+04   9.8008000e+04   8.8831000e+04   7.7513000e+04   8.5793000e+04   8.3298000e+04   7.8647000e+04   7.5439000e+04   8.4191000e+04   7.6193000e+04   8.6704000e+04   6.9077000e+04   6.1972000e+04   7.6815000e+04   8.8484000e+04   8.4428000e+04   7.1801000e+04   7.7805000e+04   6.8290000e+04   7.9553000e+04   8.4132000e+04   9.3458000e+04   8.1809000e+04   9.3631000e+04   1.0101500e+05   8.9727000e+04   8.1563000e+04   9.4570000e+04   8.4253000e+04   8.6364000e+04   7.1382000e+04   7.9200000e+04   8.0762000e+04   7.9581000e+04   7.6248000e+04   7.3485000e+04   7.2417000e+04   8.0223000e+04   7.9533000e+04   7.9113000e+04   7.8698000e+04   8.1857000e+04   9.1491000e+04   8.4130000e+04   8.8812000e+04   7.8349000e+04   7.8282000e+04   7.8944000e+04   7.8282000e+04   8.9696000e+04   9.1595000e+04   1.0103700e+05   7.4543000e+04
   2.0641300e+05   2.1359100e+05   2.2288700e+05   2.1050400e+05   2.1164900e+05   2.1263700e+05   2.1081500e+05   2.1138000e+05   2.1186100e+05   2.2639900e+05   2.2119600e+05   2.0010100e+05   1.9714400e+05   2.0853000e+05   2.1869700e+05   2.1367400e+05   2.1422200e+05   2.0027300e+05   2.0945900e+05   2.0835500e+05   2.0617700e+05   2.0756400e+05   2.1629200e+05   1.9507400e+05   1.9697300e+05   1.9905500e+05   2.1029000e+05   2.1280400e+05   0.0000000e+00   2.0846600e+05   1.9758000e+05   1.9735700e+05   2.0475900e+05   2.0649700e+05   2.0820700e+05   2.1199500e+05   1.8992700e+05   1.8822700e+05   1.7915400e+05   1.8142700e+05   1.8039000e+05   1.8649800e+05   1.9563200e+05   1.8517200e+05   1.7297600e+05   1.5242500e+05   1.5104800e+05   1.6038800e+05   1.6557000e+05   1.7170300e+05   1.5902900e+05   1.6040600e+05   1.6757000e+05   1.7277000e+05   1.6017300e+05   1.6748900e+05   1.5561500e+05   1.6300300e+05   1.6073500e+05   1.5286800e+05   1.6406800e+05   1.6008900e+05   1.6902000e+05   1.7918700e+05   1.7895600e+05   1.8184400e+05   1.8517000e+05   1.9325200e+05   1.8187100e+05   1.7887600e+05   1.8450300e+05   1.8161900e+05   1.9709000e+05   2.0764300e+05   1.9362000e+05   1.8436500e+05   1.8293700e+05   1.8896200e+05   1.9308100e+05   1.9824300e+05   1.9620200e+05   2.1058800e+05   2.0858800e+05   2.2165800e+05   2.1145300e+05   2.0338600e+05   1.9685000e+05   2.0801500e+05   2.3407200e+05   2.2279000e+05
   2.3043600e+05   2.3302000e+05   2.2931000e+05   2.1764900e+05   2.4855300e+05   2.4797800e+05   2.5322300e+05   2.5097500e+05   2.4875000e+05   2.3038300e+05   2.4180800e+05   2.5681700e+05   2.6378500e+05   2.3574400e+05   2.3918500e+05   2.2916600e+05   2.3508800e+05   2.4840100e+05   2.4761000e+05   2.6533000e+05   2.4549300e+05   2.5198400e+05   2.4447400e+05   2.4957500e+05   2.5492600e+05   2.4975500e+05   2.6583600e+05   2.7277100e+05   2.4526100e+05   0.0000000e+00   2.4495200e+05   2.5742100e+05   2.4592300e+05   2.3623200e+05   2.4332300e+05   2.5587500e+05   2.4202100e+05   2.3870300e+05   2.5951800e+05   2.4200900e+05   2.3889500e+05   2.6514400e+05   2.4090300e+05   2.2688000e+05   2.4592000e+05   2.1599600e+05   2.3848700e+05   2.5685800e+05   2.2559500e+05   2.5103700e+05   2.3595500e+05   2.3077300e+05   2.3753400e+05   2.1439800e+05   2.2591800e+05   2.3494700e+05   2.4659000e+05   2.4689400e+05   2.3287700e+05   2.2536700e+05   2.3476800e+05   2.3590200e+05   2.1876900e+05   2.2325900e+05   2.2244100e+05   2.3229000e+05   2.3595800e+05   2.4154200e+05   2.4194800e+05   2.1160400e+05   2.3296000e+05   2.3416200e+05   2.3023200e+05   2.2530200e+05   2.3258900e+05   2.4711000e+05   2.2920900e+05   2.5136900e+05   2.5142100e+05   2.5668100e+05   2.4283800e+05   2.4991500e+05   2.4749800e+05   2.2602200e+05   2.3144700e+05   2.3779500e+05   2.3644600e+05   2.4478800e+05   2.2972800e+05   2.4014500e+05
   2.4683200e+05   2.3340200e+05   2.4547500e+05   2.3761500e+05   2.4483000e+05   2.3542900e+05   2.4456100e+05   2.3147400e+05   2.3637900e+05   2.3613800e+05   2.4550400e+05   2.4510300e+05   2.3974900e+05   2.3841100e+05   2.5334600e+05   2.3708500e+05   2.5703400e+05   2.4745000e+05   2.4128700e+05   2.4286400e+05   2.5225600e+05   2.5523700e+05   2.2329100e+05   2.2459100e+05   2.4495900e+05   2.3315100e+05   2.3561100e+05   2.0954200e+05   2.1866800e+05   2.3253000e+05   0.0000000e+00   2.3042100e+05   2.1164900e+05   2.3076000e+05   2.2448500e+05   2.3718200e+05   2.2961000e+05   2.3691700e+05   2.4355200e+05   2.2881500e+05   2.1204800e+05   2.4304600e+05   2.0438200e+05   2.1903600e+05   2.3870100e+05   2.5461200e+05   2.4639300e+05   2.5046600e+05   2.5850800e+05   2.2775100e+05   2.5740000e+05   2.4874700e+05   2.4867300e+05   2.4580800e+05   2.4091900e+05   2.7317600e+05   2.5342300e+05   2.4978400e+05   2.4208600e+05   2.4653500e+05   2.4281700e+05   2.3051500e+05   2.2940700e+05   2.1304500e+05   2.1858100e+05   2.3575400e+05   2.2375800e+05   2.0486200e+05   2.0478000e+05   2.3220800e+05   2.2372800e+05   2.2957200e+05   2.1624700e+05   2.1916600e+05   2.3370100e+05   2.1205500e+05   2.2554000e+05   2.2016300e+05   2.3378000e+05   2.3753800e+05   2.3394500e+05   2.3700500e+05   2.6059500e+05   2.4963100e+05   2.2692000e+05   2.0907900e+05   2.3824500e+05   2.3169600e+05   2.4479800e+05   2.2314100e+05
   1.7801900e+05   2.0453300e+05   2.0917600e+05   2.1316000e+05   2.0391800e+05   2.1612700e+05   2.1636700e+05   2.0785400e+05   2.0795400e+05   2.0692000e+05   2.1488300e+05   2.1763800e+05   2.0261400e+05   1.8768500e+05   1.9142600e+05   2.0265800e+05   1.9161300e+05   1.9507300e+05   1.9238300e+05   1.8862500e+05   1.9497400e+05   1.7744500e+05   1.9524800e+05   2.0996100e+05   2.0558800e+05   2.1047300e+05   1.8820700e+05   2.0370500e+05   2.1152900e+05   2.0957300e+05   1.9681500e+05   0.0000000e+00   2.0235100e+05   2.1769700e+05   2.2763800e+05   1.9736600e+05   2.0863400e+05   2.1323500e+05   2.2312000e+05   2.2114000e+05   1.9930900e+05   2.0356200e+05   1.9931200e+05   2.0652900e+05   2.0977500e+05   2.2125600e+05   2.0962500e+05   1.8147000e+05   1.8133700e+05   1.8735000e+05   2.0205100e+05   2.0524100e+05   1.9674600e+05   2.0736500e+05   2.0195500e+05   1.8299700e+05   2.0681100e+05   2.1015000e+05   2.0725500e+05   1.9433000e+05   1.9991600e+05   1.8106800e+05   2.0253500e+05   1.9874100e+05   2.1687300e+05   2.2697900e+05   2.2512000e+05   2.1262500e+05   2.1301700e+05   2.2396100e+05   2.3345000e+05   2.2642500e+05   2.3335400e+05   2.3326000e+05   2.2620000e+05   2.1867200e+05   2.1918900e+05   2.0979700e+05   2.0645600e+05   1.9209100e+05   2.1953900e+05   2.1935300e+05   1.9978300e+05   2.0227800e+05   2.0829300e+05   2.0931800e+05   2.1880800e+05   2.0311800e+05   2.0380300e+05   1.8272600e+05
   3.3810500e+05   3.4863400e+05   3.5320900e+05   3.4623500e+05   3.5095900e+05   3.2774900e+05   3.2868400e+05   3.4794800e+05   3.4938400e+05   3.5595300e+05   3.2625600e+05   3.2429700e+05   3.5308200e+05   3.4762000e+05   3.2508600e+05   3.0504600e+05   3.0414200e+05   3.2838600e+05   3.4309900e+05   3.0724300e+05   3.2183800e+05   2.9533500e+05   3.0380000e+05   3.1691000e+05   3.4686600e+05   3.4891000e+05   3.1262400e+05   2.9444300e+05   3.2806900e+05   3.1942900e+05   3.2725700e+05   3.3098500e+05   0.0000000e+00   3.2878500e+05   3.1441900e+05   3.1785800e+05   3.1022700e+05   3.1374400e+05   3.2901700e+05   3.3209400e+05   3.4051700e+05   3.1602400e+05   3.1497000e+05   3.2910500e+05   3.5951100e+05   3.6834100e+05   3.4590100e+05   3.0899800e+05   3.3795800e+05   3.6098700e+05   3.4205400e+05   3.3593300e+05   3.1124700e+05   3.1289800e+05   3.4277800e+05   3.5261500e+05   3.3871800e+05   3.5297600e+05   3.4819500e+05   3.4487200e+05   2.9595500e+05   3.1049400e+05   3.4915500e+05   3.2591800e+05   3.4290100e+05   3.4418000e+05   3.1330000e+05   3.0816700e+05   3.2223700e+05   2.9445300e+05   3.2000600e+05   3.2923900e+05   3.2820500e+05   3.2094600e+05   3.2264600e+05   3.4223000e+05   3.5348100e+05   3.2866300e+05   3.2328900e+05   3.3305900e+05   3.3470100e+05   3.3529100e+05   3.3896800e+05   3.4070100e+05   3.6573500e+05   3.6162800e+05   3.4559400e+05   3.2500000e+05   3.3630200e+05   3.4361200e+05
   2.9003400e+05   3.2910400e+05   3.2155100e+05   3.2311200e+05   2.9222600e+05   2.9931700e+05   3.1564200e+05   3.0587200e+05   3.0040700e+05   3.4214200e+05   3.4581400e+05   2.8808000e+05   3.0763100e+05   3.2955900e+05   3.2143600e+05   3.1895300e+05   3.1438300e+05   2.9900100e+05   3.1170300e+05   3.1494200e+05   3.1202000e+05   2.7338100e+05   2.8342600e+05   3.0339600e+05   3.2367900e+05   2.9420400e+05   3.1598400e+05   2.7736300e+05   3.2067100e+05   3.3043500e+05   3.1356500e+05   3.0099500e+05   3.2992800e+05   0.0000000e+00   2.9806800e+05   2.8235800e+05   3.3377800e+05   3.3238300e+05   3.2670100e+05   3.2004600e+05   3.1003100e+05   3.3247500e+05   3.1226000e+05   3.3480500e+05   3.1427900e+05   3.4761700e+05   3.0994400e+05   3.0409100e+05   2.9965700e+05   3.3500100e+05   3.1696100e+05   2.9592900e+05   2.9866600e+05   3.1737500e+05   3.2783100e+05   3.1512100e+05   3.1548400e+05   3.0940600e+05   2.7938200e+05   3.1277700e+05   2.9200600e+05   2.8560100e+05   3.0757500e+05   3.2475200e+05   3.4967000e+05   3.1402300e+05   2.8463200e+05   2.8760200e+05   3.2908800e+05   3.3950100e+05   3.1030600e+05   2.8725800e+05   2.8739900e+05   3.0202200e+05   2.9081600e+05   2.9328800e+05   2.9228300e+05   3.0674600e+05   2.9214700e+05   3.0558700e+05   3.1386200e+05   3.0786500e+05   3.4445500e+05   3.1710400e+05   2.9997800e+05   2.9642300e+05   3.1781400e+05   3.1486400e+05   3.0450400e+05   2.8486700e+05
   9.4489000e+04   9.2758000e+04   9.6963000e+04   9.9863000e+04   8.8695000e+04   8.6300000e+04   7.7391000e+04   6.8610000e+04   8.3789000e+04   7.8496000e+04   7.7342000e+04   6.9338000e+04   7.4706000e+04   7.1401000e+04   8.1485000e+04   8.2226000e+04   7.1527000e+04   6.9079000e+04   7.2524000e+04   7.8625000e+04   8.1738000e+04   7.9967000e+04   7.6695000e+04   7.0214000e+04   8.0204000e+04   6.3800000e+04   7.7175000e+04   8.5659000e+04   8.2641000e+04   7.4809000e+04   7.7960000e+04   8.1278000e+04   9.3701000e+04   8.3548000e+04   0.0000000e+00   7.4196000e+04   7.8421000e+04   8.4450000e+04   8.9304000e+04   8.7639000e+04   7.0726000e+04   7.6901000e+04   8.6942000e+04   8.9825000e+04   9.0880000e+04   8.3163000e+04   6.9688000e+04   8.2351000e+04   8.6844000e+04   9.2203000e+04   8.1791000e+04   7.1778000e+04   8.2544000e+04   7.1162000e+04   6.9571000e+04   7.3219000e+04   8.1878000e+04   8.7342000e+04   7.5578000e+04   7.9925000e+04   8.0127000e+04   8.5191000e+04   6.4416000e+04   7.0660000e+04   7.1620000e+04   7.8664000e+04   8.2538000e+04   7.7997000e+04   8.9176000e+04   8.2214000e+04   8.0602000e+04   8.1025000e+04   7.3391000e+04   8.0282000e+04   7.6966000e+04   7.8940000e+04   8.3040000e+04   7.5222000e+04   8.6967000e+04   7.8431000e+04   7.7768000e+04   7.4410000e+04   7.3561000e+04   8.0888000e+04   8.2847000e+04   7.6788000e+04   7.9327000e+04   9.7008000e+04   9.1261000e+04   8.0534000e+04
   6.4180000e+04   6.4319000e+04   6.7402000e+04   6.5707000e+04   5.7348000e+04   5.3549000e+04   6.0163000e+04   6.6434000e+04   6.7527000e+04   7.5714000e+04   6.4059000e+04   6.3394000e+04   4.8288000e+04   4.8687000e+04   6.1307000e+04   6.3596000e+04   6.3604000e+04   6.8007000e+04   5.9898000e+04   5.2169000e+04   5.7978000e+04   5.8862000e+04   5.5008000e+04   5.9901000e+04   5.8717000e+04   6.8029000e+04   6.7561000e+04   6.6283000e+04   6.1440000e+04   6.2836000e+04   6.4091000e+04   6.4662000e+04   6.2621000e+04   5.5109000e+04   6.4991000e+04   0.0000000e+00   5.0597000e+04   6.8469000e+04   5.1312000e+04   4.9715000e+04   4.6756000e+04   5.2490000e+04   5.2089000e+04   6.1796000e+04   6.1313000e+04   5.1848000e+04   6.6012000e+04   6.3112000e+04   6.6743000e+04   6.6999000e+04   6.6220000e+04   6.3725000e+04   7.3379000e+04   5.8470000e+04   5.5508000e+04   6.0776000e+04   5.4553000e+04   5.3565000e+04   4.4629000e+04   5.2533000e+04   4.9179000e+04   6.9662000e+04   6.6590000e+04   4.9559000e+04   5.8587000e+04   5.6338000e+04   6.5071000e+04   5.7290000e+04   5.9777000e+04   6.7936000e+04   8.3791000e+04   6.7771000e+04   5.6696000e+04   6.2504000e+04   7.2347000e+04   7.9746000e+04   6.5522000e+04   6.1533000e+04   6.1038000e+04   6.3707000e+04   6.4239000e+04   6.4527000e+04   5.6496000e+04   6.6005000e+04   5.2460000e+04   4.5615000e+04   6.0864000e+04   5.8141000e+04   6.6042000e+04   6.3692000e+04
   1.5349800e+05   1.8388500e+05   1.7561900e+05   1.5030000e+05   1.5744000e+05   1.7868900e+05   1.5189900e+05   1.7125700e+05   1.6083800e+05   1.6456800e+05   1.3067700e+05   1.3908800e+05   1.5627900e+05   1.5977700e+05   1.5008700e+05   1.4498700e+05   1.3599400e+05   1.4734700e+05   1.4574500e+05   1.5846500e+05   1.5621200e+05   1.7677500e+05   1.8196700e+05   1.8160800e+05   1.5108000e+05   1.4430400e+05   1.3932400e+05   1.6343800e+05   1.5347200e+05   1.5889500e+05   1.7015400e+05   1.6559300e+05   1.6011500e+05   1.6316400e+05   1.7584500e+05   1.6821800e+05   0.0000000e+00   1.5988400e+05   1.6557500e+05   1.6855500e+05   1.6023500e+05   1.5232400e+05   1.5932400e+05   1.5932300e+05   1.5352600e+05   1.6134900e+05   1.5381700e+05   1.5017800e+05   1.4353900e+05   1.7315300e+05   1.5885400e+05   1.6830000e+05   1.4507700e+05   1.4437400e+05   1.5708300e+05   1.5891300e+05   1.5149700e+05   1.3639600e+05   1.4630000e+05   1.6567500e+05   1.5901600e+05   1.5166700e+05   1.6200500e+05   1.5129200e+05   1.3492000e+05   1.7162900e+05   1.7724500e+05   1.6749900e+05   1.6742500e+05   1.6981300e+05   1.5062700e+05   1.6523600e+05   1.5970600e+05   1.5803300e+05   1.4422600e+05   1.7198200e+05   1.7004200e+05   1.5593700e+05   1.6096400e+05   1.5432100e+05   1.5270800e+05   1.5509900e+05   1.5040100e+05   1.5937700e+05   1.6243100e+05   1.6957700e+05   1.4667600e+05   1.4870900e+05   1.5441100e+05   1.5482000e+05
   1.7306900e+05   1.6231800e+05   1.7329300e+05   1.4921900e+05   1.5595200e+05   1.6252700e+05   1.4345100e+05   1.7536900e+05   1.6090400e+05   1.6151800e+05   1.6006300e+05   1.6917800e+05   1.7435000e+05   1.8405700e+05   1.8654200e+05   1.8391700e+05   1.6477500e+05   1.6576000e+05   1.6458200e+05   1.7234200e+05   1.7640000e+05   1.8150800e+05   1.8666200e+05   1.7981500e+05   1.8164000e+05   1.8524400e+05   1.7877500e+05   1.8172800e+05   1.7961400e+05   1.4655000e+05   1.5641600e+05   1.6465300e+05   1.8685700e+05   1.8542200e+05   1.8050400e+05   1.8851600e+05   1.7580300e+05   0.0000000e+00   1.6746100e+05   1.7135300e+05   1.8965900e+05   1.6807200e+05   1.6944400e+05   1.6644300e+05   1.5160400e+05   1.5732900e+05   1.6761700e+05   1.6997900e+05   1.5321000e+05   1.5445300e+05   1.5801300e+05   1.8133600e+05   1.4892300e+05   1.5534000e+05   1.4457600e+05   1.4618000e+05   1.5391500e+05   1.8560600e+05   1.8369400e+05   1.9450900e+05   2.0407500e+05   1.8461900e+05   1.8590500e+05   1.7435900e+05   1.9233600e+05   1.6224800e+05   1.9946900e+05   1.8598800e+05   1.9159700e+05   1.8550500e+05   1.7117400e+05   1.7295000e+05   1.7485100e+05   1.9153100e+05   1.7249300e+05   1.5920200e+05   1.5518200e+05   1.6099900e+05   1.6869300e+05   1.6221500e+05   1.6296500e+05   1.6871900e+05   1.7425900e+05   1.7500600e+05   1.7622500e+05   1.4822500e+05   1.6821900e+05   1.6595200e+05   1.6350100e+05   1.5532800e+05
   1.6633400e+05   1.7365600e+05   1.8549700e+05   1.7463000e+05   1.5897100e+05   1.8204700e+05   1.6775200e+05   1.7077800e+05   1.6968600e+05   1.6428700e+05   1.6532100e+05   1.8150600e+05   1.7075500e+05   1.6712500e+05   1.7199400e+05   1.7204000e+05   1.6702300e+05   1.6635100e+05   1.6156100e+05   1.6327200e+05   1.6933600e+05   1.9453200e+05   1.7468000e+05   1.7464100e+05   1.7486600e+05   1.7558200e+05   1.6719500e+05   1.7226500e+05   1.5695500e+05   1.7155700e+05   1.8506100e+05   1.9710900e+05   1.9896600e+05   1.6314200e+05   1.6148400e+05   1.6838400e+05   1.6926800e+05   1.8063800e+05   0.0000000e+00   1.7511900e+05   1.8759500e+05   1.7764200e+05   1.6151400e+05   1.7756900e+05   1.8041300e+05   1.6938400e+05   1.5334500e+05   1.6960500e+05   1.5130300e+05   1.5816400e+05   1.5653100e+05   1.5162400e+05   1.4952500e+05   1.5343600e+05   1.4866300e+05   1.5413000e+05   1.4083600e+05   1.5868600e+05   1.4860900e+05   1.4300400e+05   1.3781500e+05   1.4378800e+05   1.3698600e+05   1.5738700e+05   1.6174200e+05   1.7076000e+05   1.6826400e+05   1.6667600e+05   1.6449900e+05   1.6092900e+05   1.5798600e+05   1.5537500e+05   1.5490700e+05   1.5459100e+05   1.7945000e+05   1.8596800e+05   1.8520500e+05   1.6192400e+05   1.7211200e+05   1.7714700e+05   1.6963700e+05   1.5316000e+05   1.7313600e+05   1.9130700e+05   1.8110100e+05   1.7871900e+05   1.4959400e+05   1.6208000e+05   1.4539700e+05   1.4948400e+05
   1.3775800e+05   1.5525000e+05   1.6512000e+05   1.7378900e+05   1.5506200e+05   1.5528400e+05   1.4156100e+05   1.4935600e+05   1.6565400e+05   1.6494200e+05   1.6224700e+05   1.7204700e+05   1.4694800e+05   1.3375100e+05   1.5651600e+05   1.5592200e+05   1.6917900e+05   1.6437100e+05   1.5889200e+05   1.6184400e+05   1.6192500e+05   1.6461500e+05   1.7618900e+05   1.6722500e+05   1.5197200e+05   1.5282700e+05   1.6059200e+05   1.5108200e+05   1.5336400e+05   1.6460300e+05   1.6337100e+05   1.7691100e+05   1.6937500e+05   1.4797900e+05   1.6667800e+05   1.7437100e+05   1.6510500e+05   1.4225200e+05   1.4265900e+05   0.0000000e+00   1.5604200e+05   1.6159100e+05   1.8496100e+05   1.8525900e+05   1.6120000e+05   1.7090100e+05   1.7427400e+05   1.5883900e+05   1.5905500e+05   1.6484800e+05   1.6884500e+05   1.5613700e+05   1.7812600e+05   1.8408600e+05   1.5689900e+05   1.7457400e+05   1.8144700e+05   1.7253800e+05   1.7711200e+05   1.7188400e+05   1.7417500e+05   1.8223400e+05   1.6093000e+05   1.6374500e+05   1.7454800e+05   1.8668000e+05   1.8606300e+05   1.8090500e+05   1.6284000e+05   1.5343500e+05   1.8822900e+05   1.9813100e+05   1.7595900e+05   1.6030600e+05   1.3146600e+05   1.3800000e+05   1.4491000e+05   1.5992600e+05   1.5949700e+05   1.6875600e+05   1.5169500e+05   1.4844800e+05   1.5097300e+05   1.6921600e+05   1.5157900e+05   1.6760500e+05   1.5037700e+05   1.3082900e+05   1.4052900e+05   1.4790100e+05
   6.9457000e+04   5.5764000e+04   5.3669000e+04   5.6962000e+04   6.2218000e+04   5.5703000e+04   6.6151000e+04   6.7751000e+04   5.4474000e+04   4.4456000e+04   5.9567000e+04   5.5269000e+04   6.2951000e+04   5.3751000e+04   5.1454000e+04   5.6114000e+04   4.3345000e+04   5.8972000e+04   6.0203000e+04   6.4210000e+04   6.1687000e+04   5.4508000e+04   4.9444000e+04   5.1951000e+04   5.6573000e+04   5.5198000e+04   5.9563000e+04   5.1647000e+04   4.8403000e+04   4.8443000e+04   5.0778000e+04   4.8393000e+04   5.2834000e+04   4.9550000e+04   5.7475000e+04   5.3272000e+04   6.2409000e+04   5.9780000e+04   5.8932000e+04   5.4117000e+04   0.0000000e+00   6.5101000e+04   6.9706000e+04   6.0212000e+04   4.3753000e+04   5.7739000e+04   5.9069000e+04   6.4674000e+04   5.8693000e+04   6.2135000e+04   6.4097000e+04   6.1485000e+04   6.1355000e+04   6.5005000e+04   7.4714000e+04   6.3198000e+04   6.7826000e+04   6.2342000e+04   6.2231000e+04   5.9670000e+04   6.0566000e+04   5.0664000e+04   5.6610000e+04   5.7502000e+04   6.6059000e+04   5.4080000e+04   6.3131000e+04   5.7237000e+04   5.5135000e+04   5.5893000e+04   5.6490000e+04   5.6574000e+04   6.1665000e+04   6.1674000e+04   6.3837000e+04   5.7326000e+04   5.0137000e+04   5.4844000e+04   6.1311000e+04   5.1252000e+04   5.6447000e+04   6.0275000e+04   4.9916000e+04   5.5768000e+04   5.9448000e+04   5.7607000e+04   5.6781000e+04   5.5539000e+04   5.2394000e+04   6.3868000e+04
   4.9775000e+04   3.9413000e+04   4.7779000e+04   4.9019000e+04   5.0636000e+04   5.4072000e+04   5.0793000e+04   4.5162000e+04   5.2691000e+04   5.2206000e+04   4.5985000e+04   4.4195000e+04   4.4925000e+04   4.5754000e+04   4.3052000e+04   5.5678000e+04   5.8413000e+04   5.2289000e+04   5.9324000e+04   5.4317000e+04   4.5601000e+04   5.2244000e+04   5.9134000e+04   6.0756000e+04   5.1302000e+04   6.5985000e+04   6.1358000e+04   6.6339000e+04   6.3547000e+04   6.2723000e+04   5.1002000e+04   5.7052000e+04   5.0637000e+04   6.0404000e+04   5.1731000e+04   5.1829000e+04   3.6124000e+04   3.5952000e+04   3.6640000e+04   4.0059000e+04   5.0135000e+04   0.0000000e+00   4.3163000e+04   4.1986000e+04   4.1343000e+04   4.4438000e+04   4.8123000e+04   4.2395000e+04   4.9844000e+04   4.8692000e+04   4.5086000e+04   4.0749000e+04   4.6428000e+04   3.6897000e+04   3.5523000e+04   4.1562000e+04   4.1243000e+04   5.7003000e+04   5.3977000e+04   3.3206000e+04   3.6235000e+04   4.3900000e+04   4.3879000e+04   4.6943000e+04   4.4336000e+04   3.8682000e+04   4.6083000e+04   5.2635000e+04   4.8523000e+04   4.0908000e+04   4.9676000e+04   4.8874000e+04   3.8452000e+04   4.4627000e+04   4.3466000e+04   4.7959000e+04   6.2481000e+04   5.3779000e+04   5.4120000e+04   5.9650000e+04   5.8804000e+04   5.0444000e+04   5.5267000e+04   5.5178000e+04   5.9681000e+04   4.8090000e+04   4.4538000e+04   4.1251000e+04   5.8378000e+04   5.6495000e+04
   3.3252000e+05   3.3908500e+05   3.3123100e+05   3.1962100e+05   3.3364100e+05   3.4390900e+05   3.2100600e+05   3.2551000e+05   3.1513100e+05   3.0920300e+05   3.2071400e+05   3.4554900e+05   3.6700200e+05   3.5622700e+05   3.3731200e+05   3.3045700e+05   3.1986700e+05   3.4207200e+05   3.3853300e+05   2.9463900e+05   2.8875800e+05   3.2296800e+05   3.4289400e+05   3.2918600e+05   3.6811300e+05   3.6082200e+05   3.3820000e+05   3.2025100e+05   3.2487000e+05   3.4860600e+05   3.2775000e+05   3.1835200e+05   3.2294500e+05   3.3238600e+05   3.3298500e+05   3.4032100e+05   3.3085700e+05   3.3916300e+05   3.4655900e+05   3.3299100e+05   3.1271200e+05   3.2803800e+05   0.0000000e+00   3.7276800e+05   3.3855000e+05   3.6936600e+05   3.6245700e+05   3.5009000e+05   3.5506100e+05   3.4164800e+05   3.3355800e+05   3.2893200e+05   3.6327600e+05   3.5903900e+05   3.4618500e+05   3.5412600e+05   3.7095300e+05   3.8821300e+05   3.6432400e+05   3.5484800e+05   3.7369900e+05   3.7138400e+05   3.5364100e+05   3.5935600e+05   3.7526500e+05   3.5199100e+05   3.8147700e+05   3.8792000e+05   3.4807500e+05   3.5238500e+05   3.6286300e+05   3.6150700e+05   3.5302200e+05   3.7135700e+05   3.5213200e+05   3.3739500e+05   3.5486500e+05   3.4614900e+05   3.4012600e+05   3.4317400e+05   3.4521700e+05   3.4982100e+05   3.4614500e+05   3.4185800e+05   3.4633900e+05   3.2069400e+05   3.0495500e+05   3.1437900e+05   3.3486900e+05   3.2822200e+05
   3.3240500e+05   3.6392500e+05   3.5739600e+05   3.6985700e+05   3.4257300e+05   3.1119800e+05   3.1016800e+05   3.4003300e+05   3.4949700e+05   3.6102400e+05   3.5075800e+05   3.4240400e+05   3.5341400e+05   3.5323200e+05   3.6348000e+05   3.5494100e+05   3.6369500e+05   3.6183500e+05   3.4428900e+05   3.4041700e+05   3.3736600e+05   3.2394000e+05   3.1966000e+05   3.3997100e+05   3.4964700e+05   3.4851200e+05   3.5539700e+05   3.1349100e+05   3.3575700e+05   3.4706500e+05   3.4270400e+05   3.3810200e+05   3.1788800e+05   3.2331700e+05   3.2760200e+05   3.0718100e+05   3.1001400e+05   3.1592700e+05   2.9538000e+05   3.0036300e+05   3.2089000e+05   3.1304300e+05   3.0666300e+05   0.0000000e+00   3.3012000e+05   3.1490200e+05   3.2785400e+05   3.2403200e+05   3.3118400e+05   3.2423200e+05   3.2880500e+05   3.2334400e+05   3.1825900e+05   3.1850500e+05   3.0190600e+05   3.1107300e+05   3.5709400e+05   3.4691600e+05   3.1676100e+05   3.2144100e+05   3.1944000e+05   3.2539700e+05   2.9544400e+05   3.2457600e+05   3.3205700e+05   3.3710800e+05   3.5454600e+05   3.4484300e+05   3.4892200e+05   3.4995100e+05   3.2666400e+05   3.3875800e+05   3.1266800e+05   3.2391300e+05   3.3478100e+05   3.4817300e+05   3.6668800e+05   3.5899700e+05   3.5614800e+05   3.3355300e+05   3.2981200e+05   3.2333400e+05   3.4031300e+05   3.3942300e+05   3.3215900e+05   3.5764500e+05   3.3010400e+05   3.3557000e+05   3.4182400e+05   3.4930800e+05
   3.6757800e+05   3.7054100e+05   3.7350000e+05   3.7436000e+05   3.5960400e+05   3.5495700e+05   3.5791400e+05   3.6267400e+05   3.5834900e+05   3.7360500e+05   3.6785200e+05   3.4315700e+05   3.6772000e+05   3.6501100e+05   3.7351400e+05   3.7191400e+05   3.7798300e+05   3.4001000e+05   3.6871600e+05   3.6262200e+05   3.8523600e+05   3.6585300e+05   3.6804400e+05   3.5177200e+05   3.5552400e+05   3.6200300e+05   3.5424000e+05   3.7139100e+05   3.8105200e+05   3.6919500e+05   3.5315900e+05   3.6047600e+05   3.5337900e+05   3.6875400e+05   3.5174000e+05   3.6336000e+05   3.6285700e+05   3.6051800e+05   3.7064100e+05   3.7612000e+05   3.3698300e+05   3.4132300e+05   3.6086000e+05   3.4618800e+05   0.0000000e+00   3.5384400e+05   3.3591700e+05   3.3127700e+05   3.8041900e+05   3.8184500e+05   3.5332200e+05   3.3871700e+05   3.4351300e+05   3.6094400e+05   3.8142600e+05   3.7711900e+05   3.5913300e+05   3.5406500e+05   3.4254600e+05   3.4884900e+05   3.4317300e+05   3.5604000e+05   3.6322800e+05   3.6480300e+05   3.6856600e+05   3.2238700e+05   3.2383300e+05   3.6030900e+05   3.5615600e+05   3.8307400e+05   3.7180800e+05   3.6455600e+05   3.6997600e+05   3.5501100e+05   3.5382100e+05   3.7597200e+05   3.5170300e+05   3.6249600e+05   3.4542100e+05   3.6665900e+05   3.6606300e+05   3.7611700e+05   3.9620600e+05   3.7882400e+05   3.5350500e+05   3.5738600e+05   3.6649600e+05   3.8879800e+05   3.6428000e+05   3.6040200e+05
   3.2845000e+05   3.3112600e+05   3.1418600e+05   3.2771400e+05   3.3762300e+05   3.4105700e+05   3.2975700e+05   3.4192300e+05   3.2182300e+05   3.3309400e+05   3.2213200e+05   3.1621000e+05   3.4554900e+05   3.6634900e+05   3.5568400e+05   3.4070600e+05   3.2000600e+05   3.1741100e+05   3.5107800e+05   3.3363900e+05   3.4628000e+05   3.5118800e+05   3.1980000e+05   3.0924200e+05   3.3215900e+05   3.2332000e+05   3.2854500e+05   3.3030100e+05   3.5361500e+05   3.3638500e+05   3.4780000e+05   3.4827500e+05   3.2840500e+05   3.1374200e+05   2.9438900e+05   3.2867600e+05   3.3840000e+05   3.4707900e+05   3.5752500e+05   3.3557700e+05   3.2970800e+05   3.1859000e+05   3.0941800e+05   3.3801300e+05   3.4026900e+05   0.0000000e+00   3.4291900e+05   3.3647500e+05   3.4527500e+05   3.3473600e+05   3.2827800e+05   3.4346500e+05   3.4672200e+05   3.2973300e+05   3.4275700e+05   3.4223100e+05   3.2677300e+05   3.2094800e+05   3.3803500e+05   3.3958100e+05   3.3830000e+05   3.2573600e+05   3.1765900e+05   3.1445600e+05   3.1291900e+05   3.1564400e+05   3.1136600e+05   3.3312100e+05   3.2865500e+05   3.3385000e+05   3.3511500e+05   3.2604800e+05   3.2986500e+05   3.0652700e+05   3.1720000e+05   3.3504500e+05   3.3045400e+05   3.0759600e+05   3.1992900e+05   3.2306400e+05   3.3524200e+05   3.2358200e+05   3.2186100e+05   3.3082400e+05   3.2190200e+05   3.2859900e+05   3.3682900e+05   3.4487600e+05   3.5638300e+05   3.1271700e+05
   2.5798100e+05   2.7181200e+05   2.6613200e+05   2.6535900e+05   2.4491700e+05   2.7002300e+05   2.4948400e+05   2.6015900e+05   2.7540400e+05   2.7299600e+05   2.8457600e+05   2.6164500e+05   2.6283400e+05   2.6779100e+05   2.4823400e+05   2.6836800e+05   2.6830400e+05   2.6239100e+05   2.4880700e+05   2.5669100e+05   2.6335300e+05   2.6605600e+05   2.6011100e+05   2.4783100e+05   2.4663100e+05   2.5043200e+05   2.6342100e+05   2.6775500e+05   2.6036700e+05   2.5954300e+05   2.4860700e+05   2.6356600e+05   2.6594700e+05   2.7456400e+05   2.7142600e+05   2.5270500e+05   2.6579500e+05   2.6645300e+05   2.3982800e+05   2.4162200e+05   2.3820300e+05   2.4907800e+05   2.4901700e+05   2.5648600e+05   2.7858400e+05   2.8318700e+05   0.0000000e+00   2.7063600e+05   2.6595600e+05   2.7592700e+05   2.5385100e+05   2.4508700e+05   2.3830200e+05   2.5292900e+05   2.6964800e+05   2.8272100e+05   3.0476700e+05   2.7289600e+05   2.7435900e+05   2.5972900e+05   2.7246600e+05   2.5349300e+05   2.4610700e+05   2.6605600e+05   2.3996600e+05   2.5541800e+05   2.6513000e+05   2.4697400e+05   2.4257700e+05   2.7542000e+05   2.5694600e+05   2.4707400e+05   2.5521700e+05   2.6830100e+05   2.6264300e+05   2.6226800e+05   2.4567100e+05   2.5638200e+05   2.4466400e+05   2.4236500e+05   2.5201700e+05   2.5648300e+05   2.4613700e+05   2.5310400e+05   2.4664300e+05   2.6592100e+05   2.5684000e+05   2.6990100e+05   2.7742000e+05   2.4376500e+05
   2.5400100e+05   2.4709900e+05   2.3946100e+05   2.3086800e+05   2.4290300e+05   2.5534400e+05   2.5610900e+05   2.5914700e+05   2.4785100e+05   2.3478200e+05   2.5702400e+05   2.7183500e+05   2.5145600e+05   2.5784100e+05   2.5106400e+05   2.5143300e+05   2.7666000e+05   2.8746700e+05   2.7231900e+05   2.6876200e+05   2.5841100e+05   2.7905300e+05   2.8321200e+05   2.6099200e+05   2.6493200e+05   2.6899500e+05   2.7493600e+05   2.5895200e+05   2.7905600e+05   2.7355400e+05   2.9560500e+05   2.8867500e+05   2.7563500e+05   2.6028300e+05   2.5368700e+05   2.5306000e+05   2.5860300e+05   2.7313500e+05   2.8238200e+05   2.8448100e+05   2.7780400e+05   3.1009500e+05   2.8147500e+05   2.5649300e+05   2.5766000e+05   2.4546700e+05   2.5109700e+05   0.0000000e+00   2.7233200e+05   2.7536600e+05   2.7440800e+05   2.6857100e+05   2.4110000e+05   2.6078000e+05   2.5156000e+05   2.6084200e+05   2.5804000e+05   2.5483200e+05   2.6859000e+05   2.8147000e+05   2.6165900e+05   2.8726600e+05   2.6183100e+05   2.7032500e+05   2.8259900e+05   3.0773200e+05   2.8572900e+05   2.7913100e+05   2.5960100e+05   2.5363600e+05   2.5076300e+05   2.4020300e+05   2.3075700e+05   2.6528300e+05   2.6790300e+05   2.4780200e+05   2.7166900e+05   2.6905700e+05   2.3176700e+05   2.4746500e+05   2.2989000e+05   2.2984400e+05   2.4822200e+05   2.5522900e+05   2.4354900e+05   2.5876200e+05   2.6608300e+05   2.5282800e+05   2.5380500e+05   2.7007500e+05
   2.5335900e+05   2.4549700e+05   2.4230300e+05   2.4978800e+05   2.6947500e+05   2.5162500e+05   2.5107300e+05   2.5924600e+05   2.5473400e+05   2.4140700e+05   2.5273500e+05   2.6131700e+05   2.7273900e+05   2.6454800e+05   2.2526600e+05   2.3729800e+05   2.3189800e+05   2.4615200e+05   2.2135400e+05   2.1771100e+05   2.3610800e+05   2.5182800e+05   2.3810100e+05   2.4497900e+05   2.2582400e+05   1.9836200e+05   2.2321200e+05   2.3728600e+05   2.3440000e+05   2.2857900e+05   2.3125600e+05   2.3815000e+05   2.3711900e+05   2.6154600e+05   2.3048300e+05   2.2818800e+05   2.2304100e+05   2.4556500e+05   2.1818900e+05   2.2695000e+05   2.2433700e+05   2.3275400e+05   2.2238800e+05   2.2967000e+05   2.3434400e+05   2.1968000e+05   2.3511900e+05   2.3491400e+05   0.0000000e+00   2.2805500e+05   2.4249800e+05   2.2645800e+05   2.2403600e+05   2.3579600e+05   2.5194900e+05   2.2760200e+05   2.1612400e+05   2.4490900e+05   2.4296700e+05   2.1500400e+05   2.1690000e+05   2.1511100e+05   2.1496600e+05   2.3192400e+05   2.2483700e+05   2.2110700e+05   2.1340100e+05   2.1509600e+05   2.0585800e+05   2.1954000e+05   2.3345600e+05   2.3361000e+05   2.3729300e+05   2.2642200e+05   2.3211300e+05   2.5046300e+05   2.5088600e+05   2.5181400e+05   2.4143800e+05   2.5486700e+05   2.6770000e+05   2.6687300e+05   2.5432700e+05   2.6064200e+05   2.5499700e+05   2.4966500e+05   2.5646000e+05   2.4709400e+05   2.4246600e+05   2.5232100e+05
   2.3983700e+05   2.1663600e+05   2.1051300e+05   2.3870300e+05   2.7172600e+05   2.6519500e+05   2.3571500e+05   2.3485800e+05   2.2455800e+05   2.6281200e+05   2.5157800e+05   2.5374800e+05   2.6614700e+05   2.4050300e+05   2.4214000e+05   2.4935400e+05   2.2888300e+05   2.5396700e+05   2.6398900e+05   2.7534900e+05   2.3269200e+05   2.3720800e+05   2.2921700e+05   2.2804100e+05   2.4948200e+05   2.4828100e+05   2.3133500e+05   2.2853300e+05   2.3181400e+05   2.3563100e+05   2.3204200e+05   2.4002000e+05   2.3779700e+05   2.2220500e+05   2.5053900e+05   2.3508100e+05   2.2548600e+05   2.3504600e+05   2.3161500e+05   2.3900600e+05   2.4699300e+05   2.6073600e+05   2.2589800e+05   2.0664500e+05   2.2856800e+05   2.2714200e+05   2.2602900e+05   2.2698700e+05   2.2641700e+05   0.0000000e+00   2.5337500e+05   2.2981900e+05   2.2804100e+05   2.3235600e+05   2.6396000e+05   2.5314900e+05   2.2760300e+05   2.4776500e+05   2.4521700e+05   2.4664300e+05   2.3545900e+05   2.2615100e+05   2.2327600e+05   2.2017100e+05   2.1319700e+05   2.3400400e+05   2.2641800e+05   2.2700300e+05   2.4525600e+05   2.4089600e+05   2.4050200e+05   2.3634700e+05   2.1017100e+05   2.2990900e+05   2.6591700e+05   2.6318600e+05   2.1958200e+05   2.3279700e+05   2.2346000e+05   2.4323300e+05   2.6182000e+05   2.2830700e+05   2.4741500e+05   2.3741300e+05   2.3206300e+05   2.4959300e+05   2.2050000e+05   2.2760500e+05   2.5466300e+05   2.6461500e+05
   4.6072800e+05   4.5941800e+05   4.3582900e+05   4.3629800e+05   4.1984200e+05   4.2487900e+05   4.2136000e+05   4.5692400e+05   4.4507400e+05   4.0158400e+05   4.0923900e+05   4.1611400e+05   3.9988300e+05   4.3961000e+05   4.2324100e+05   4.1225000e+05   4.1916800e+05   4.3282000e+05   4.3593900e+05   4.0697000e+05   4.1611800e+05   4.2845900e+05   4.3471200e+05   4.6338900e+05   4.3234900e+05   4.2901600e+05   4.3417100e+05   4.1781700e+05   4.3303400e+05   4.2791300e+05   4.3469400e+05   4.2802000e+05   4.2795300e+05   4.4548100e+05   4.5402900e+05   4.3176900e+05   4.0406000e+05   4.2010200e+05   4.1378100e+05   4.8909600e+05   4.7041000e+05   4.2450500e+05   4.2552000e+05   4.1211400e+05   4.3098900e+05   4.2305800e+05   4.2713400e+05   4.2965100e+05   4.5914100e+05   4.5326500e+05   0.0000000e+00   4.3728900e+05   4.4313600e+05   4.4235100e+05   4.5052200e+05   4.3136100e+05   4.5235100e+05   4.4017900e+05   4.3835200e+05   4.1770600e+05   3.9392300e+05   4.2381800e+05   4.5200500e+05   4.3496200e+05   4.2690200e+05   4.2820500e+05   4.3699200e+05   4.5093600e+05   4.3169900e+05   4.3171600e+05   4.1461500e+05   4.2232900e+05   4.4214100e+05   4.4846100e+05   4.5211700e+05   4.4014000e+05   4.2382100e+05   4.4710600e+05   4.4215200e+05   4.5644800e+05   4.3241200e+05   4.2835500e+05   4.2028400e+05   4.1541200e+05   4.1929500e+05   4.0385100e+05   4.3359600e+05   4.5893900e+05   4.5749300e+05   4.5103800e+05
   2.5374200e+05   2.3582400e+05   2.4130600e+05   2.5191400e+05   2.5661000e+05   2.5948800e+05   2.7072600e+05   2.4253800e+05   2.5491600e+05   2.3689600e+05   2.1912800e+05   2.2950100e+05   2.4736400e+05   2.6753300e+05   2.5825400e+05   2.6118100e+05   2.5739400e+05   2.5079600e+05   2.4297400e+05   2.3718000e+05   2.1418100e+05   2.4840500e+05   2.6833900e+05   2.5030600e+05   2.3652100e+05   2.2479700e+05   2.3432700e+05   2.1580900e+05   2.1449200e+05   2.1744300e+05   2.2935900e+05   2.3196200e+05   2.3601200e+05   2.1183300e+05   2.1867000e+05   2.1465300e+05   2.1464500e+05   2.3648200e+05   2.3449100e+05   2.2899400e+05   2.4100700e+05   2.4201600e+05   2.3317500e+05   2.1553400e+05   2.0983400e+05   2.1339600e+05   2.1656000e+05   2.2680900e+05   2.4393000e+05   2.2738500e+05   2.2559200e+05   0.0000000e+00   2.3265700e+05   2.1853400e+05   2.3642200e+05   2.3812200e+05   2.2341900e+05   2.3662900e+05   2.2382600e+05   2.4069500e+05   2.3005600e+05   2.5245100e+05   2.4919700e+05   2.5434000e+05   2.3554100e+05   2.1146300e+05   2.1015500e+05   1.9953300e+05   2.1672200e+05   2.4212800e+05   2.6372000e+05   2.6155200e+05   2.5081300e+05   2.4773700e+05   2.2725400e+05   2.1900200e+05   2.1880400e+05   2.4914000e+05   2.3646300e+05   2.5996100e+05   2.4818700e+05   2.4585900e+05   2.4319600e+05   2.3606900e+05   2.4465300e+05   2.3846100e+05   2.8404300e+05   2.5407000e+05   2.6125700e+05   2.2333800e+05
   1.0179900e+05   9.8390000e+04   9.8020000e+04   1.0892600e+05   1.1847900e+05   1.1772600e+05   1.1318600e+05   1.1032600e+05   9.5150000e+04   1.1485700e+05   1.2778400e+05   1.2113000e+05   1.1986700e+05   1.1266000e+05   1.1148600e+05   1.0733500e+05   1.2694000e+05   1.3333700e+05   1.2939700e+05   1.0929900e+05   1.1243100e+05   1.1269500e+05   1.1725500e+05   1.0781900e+05   1.1444400e+05   1.1384400e+05   1.2673400e+05   1.2524300e+05   1.2221100e+05   1.0812400e+05   1.0159900e+05   1.0483200e+05   1.0215900e+05   1.1720600e+05   1.2391800e+05   1.1943800e+05   1.0775500e+05   1.0794600e+05   1.0579500e+05   1.1270900e+05   1.2013100e+05   1.1578000e+05   1.2523400e+05   1.1888300e+05   1.2286900e+05   1.0637700e+05   1.0408600e+05   1.0904400e+05   1.1274600e+05   1.0672000e+05   1.2517900e+05   1.0924300e+05   0.0000000e+00   1.0045900e+05   1.1201700e+05   1.1574100e+05   1.1216800e+05   1.0915700e+05   1.0934800e+05   9.5040000e+04   9.9287000e+04   9.2080000e+04   9.5132000e+04   1.1542500e+05   1.2100500e+05   1.1419900e+05   1.0519400e+05   1.2432600e+05   1.1217000e+05   1.0263200e+05   1.1320200e+05   1.2223300e+05   1.2572700e+05   1.2490100e+05   1.0285500e+05   1.1160900e+05   1.0635800e+05   1.1466600e+05   1.2427700e+05   1.0992000e+05   1.1380300e+05   1.0642900e+05   1.1198900e+05   1.0777700e+05   9.6443000e+04   1.0844900e+05   1.0467800e+05   1.0216900e+05   1.1331500e+05   1.0383000e+05
   1.5156700e+05   1.3745000e+05   1.1593600e+05   1.1460600e+05   1.1628400e+05   1.3925400e+05   1.4927000e+05   1.4844500e+05   1.5480200e+05   1.4676100e+05   1.4529900e+05   1.3641500e+05   1.4619200e+05   1.5152200e+05   1.3479200e+05   1.5174500e+05   1.5132800e+05   1.4257200e+05   1.2341600e+05   1.2379400e+05   1.2369400e+05   1.3693500e+05   1.4521300e+05   1.5933200e+05   1.4204900e+05   1.4103700e+05   1.5867000e+05   1.4070000e+05   1.2514000e+05   1.3145800e+05   1.3085500e+05   1.4399500e+05   1.4132400e+05   1.3451600e+05   1.1985900e+05   1.2122700e+05   1.1379600e+05   1.3138900e+05   1.3797600e+05   1.2719500e+05   1.1735900e+05   1.1710600e+05   1.3000500e+05   1.1271000e+05   1.0760600e+05   1.1243800e+05   9.8621000e+04   1.1522300e+05   1.2373200e+05   1.2011500e+05   1.1656300e+05   1.2121200e+05   1.4522500e+05   0.0000000e+00   1.2151200e+05   1.2518300e+05   1.1125800e+05   1.2679200e+05   1.3312400e+05   1.1784500e+05   1.0641800e+05   1.2057200e+05   1.1052100e+05   1.1843600e+05   1.2624900e+05   1.2839500e+05   1.3059400e+05   1.3008200e+05   1.2597000e+05   1.3072100e+05   1.2885900e+05   1.3153000e+05   1.2712300e+05   1.4683900e+05   1.4566900e+05   1.2717900e+05   1.1572100e+05   1.4122900e+05   1.3053000e+05   1.2968500e+05   1.3427300e+05   1.3136600e+05   1.4520000e+05   1.4212800e+05   1.3750300e+05   1.3781800e+05   1.3499500e+05   1.3487200e+05   1.4633000e+05   1.5016300e+05
   2.8756600e+05   3.0553700e+05   3.1092500e+05   3.1073500e+05   2.7935800e+05   2.7434700e+05   2.8243500e+05   3.0583500e+05   2.8311000e+05   2.6738400e+05   2.6594300e+05   2.7235100e+05   2.8509500e+05   2.8531900e+05   2.8877500e+05   2.9786200e+05   2.8065400e+05   2.7468400e+05   3.0752500e+05   2.9037100e+05   2.7560100e+05   3.0331500e+05   2.6734500e+05   2.8924000e+05   2.9995300e+05   2.9599100e+05   2.9885400e+05   2.8717700e+05   2.9493100e+05   2.8830400e+05   2.8758600e+05   2.9050500e+05   3.0266100e+05   2.9925200e+05   3.1084600e+05   3.1469200e+05   3.0746300e+05   3.2399300e+05   3.2849900e+05   3.3766900e+05   3.1574600e+05   3.0209900e+05   2.9157000e+05   3.0490900e+05   3.0754000e+05   2.9478700e+05   2.8564400e+05   3.2943200e+05   3.2184800e+05   3.2076600e+05   3.1058200e+05   3.2511300e+05   3.0881900e+05   2.9445000e+05   0.0000000e+00   2.9898300e+05   2.7046400e+05   2.8299300e+05   2.6831200e+05   2.7379300e+05   3.0151700e+05   2.9627900e+05   2.6861900e+05   2.7166800e+05   2.7780500e+05   2.7665300e+05   2.7819900e+05   2.7552400e+05   2.7155500e+05   2.8174000e+05   2.7682300e+05   2.7316800e+05   2.7994200e+05   2.9003200e+05   2.8822100e+05   3.0692300e+05   2.8311300e+05   2.9621600e+05   2.8974000e+05   2.9149100e+05   3.0012000e+05   2.9600600e+05   2.8458800e+05   2.9685100e+05   3.0881700e+05   2.9460200e+05   2.7285300e+05   2.7699500e+05   3.1260800e+05   2.8359200e+05
   3.0459900e+05   3.0112200e+05   2.7434400e+05   2.7994000e+05   2.8358300e+05   2.9804800e+05   3.1239200e+05   3.0308900e+05   2.6063300e+05   3.0210200e+05   3.1881700e+05   3.2128700e+05   3.0559100e+05   3.0287400e+05   2.8979500e+05   2.7550600e+05   3.0896300e+05   3.2205400e+05   3.0550800e+05   3.0390900e+05   2.8738900e+05   3.0741400e+05   3.2870400e+05   3.2318400e+05   3.2221800e+05   2.9106500e+05   3.0733400e+05   2.7025600e+05   2.9476200e+05   3.0995800e+05   3.0432400e+05   2.8812800e+05   2.8406300e+05   3.1604200e+05   2.9780400e+05   3.0940900e+05   3.1285200e+05   3.1715500e+05   2.8232900e+05   2.8521100e+05   3.0183800e+05   3.1319200e+05   3.3059500e+05   3.1906000e+05   3.1797400e+05   3.2204800e+05   3.0845100e+05   3.2201900e+05   3.3122500e+05   3.2512900e+05   3.2474400e+05   3.0153000e+05   2.9330000e+05   2.8940800e+05   3.2217100e+05   0.0000000e+00   3.0314300e+05   3.1580000e+05   2.9917800e+05   3.1284900e+05   2.9748200e+05   3.0278800e+05   3.0017700e+05   2.8276500e+05   2.9294800e+05   2.9295000e+05   2.7847400e+05   3.0985800e+05   3.3506000e+05   3.0321800e+05   2.8684200e+05   2.9727600e+05   2.8925800e+05   3.1756100e+05   3.0045100e+05   3.2526800e+05   3.1247400e+05   2.9385500e+05   2.8092300e+05   2.8334600e+05   2.9357700e+05   3.0559200e+05   2.7522400e+05   2.9157800e+05   2.7254000e+05   2.8902900e+05   2.8030800e+05   3.0353900e+05   3.0642700e+05   3.0756800e+05
   3.3456900e+05   3.4100000e+05   3.5470000e+05   3.4975600e+05   3.3144700e+05   3.3652800e+05   3.1739100e+05   3.2626200e+05   3.2576600e+05   3.5837700e+05   3.5999100e+05   3.7045100e+05   3.5796900e+05   3.5341100e+05   3.2176800e+05   3.0484200e+05   3.3253800e+05   3.0259700e+05   3.1321700e+05   3.2589000e+05   3.4052700e+05   3.2788700e+05   3.2695800e+05   3.3475100e+05   3.4711400e+05   3.5197100e+05   3.3030900e+05   3.0159600e+05   3.0726800e+05   3.0919700e+05   3.1140900e+05   3.0703400e+05   3.1318600e+05   3.2506700e+05   3.4726700e+05   3.2408900e+05   2.9800500e+05   2.9498800e+05   3.3469700e+05   3.5175700e+05   3.6721700e+05   3.2462100e+05   3.2392800e+05   3.3631200e+05   3.3884000e+05   3.5687000e+05   3.5965800e+05   3.5289300e+05   3.3343300e+05   3.3660900e+05   3.2439600e+05   3.0180600e+05   3.1133700e+05   3.3748400e+05   3.3038500e+05   3.3355100e+05   0.0000000e+00   3.5949300e+05   3.5405200e+05   3.4519900e+05   3.3850800e+05   3.3517000e+05   3.4233500e+05   3.2042800e+05   3.1636800e+05   2.9499200e+05   3.0914500e+05   3.3043900e+05   3.5910400e+05   3.6419300e+05   3.5671700e+05   3.4839000e+05   3.4138100e+05   3.4157700e+05   3.2859500e+05   3.1743700e+05   3.2056500e+05   3.2775400e+05   3.1829200e+05   3.5181000e+05   3.6085600e+05   3.4418600e+05   3.5046200e+05   3.9419800e+05   3.5291800e+05   3.6765600e+05   3.6130800e+05   3.4183600e+05   3.3076600e+05   3.2287100e+05
   3.6928900e+05   3.6042600e+05   3.5046100e+05   3.4812800e+05   3.7855300e+05   3.6127600e+05   3.5520700e+05   3.6770000e+05   3.7287000e+05   3.6768700e+05   3.6279700e+05   3.6158700e+05   3.4243200e+05   3.5397800e+05   3.6476200e+05   3.8377000e+05   3.7742100e+05   3.6793700e+05   3.9188100e+05   3.7500700e+05   3.8557800e+05   3.5309700e+05   3.6438000e+05   3.8640500e+05   4.0409500e+05   3.9961300e+05   4.0207800e+05   3.9126000e+05   3.9562500e+05   3.6757300e+05   3.6614100e+05   3.4576900e+05   3.7147900e+05   4.1542400e+05   4.0056800e+05   3.9684100e+05   3.8232100e+05   3.7365800e+05   3.4244600e+05   3.6827500e+05   3.5581500e+05   3.8845400e+05   3.7632400e+05   3.8667100e+05   3.7161200e+05   3.6924000e+05   3.8865000e+05   3.6260600e+05   3.5918100e+05   3.3588300e+05   3.3649600e+05   3.5450600e+05   3.6512300e+05   3.6708600e+05   3.6371100e+05   3.3460200e+05   3.6700400e+05   0.0000000e+00   3.6271800e+05   3.6640700e+05   3.5953400e+05   3.3933200e+05   3.5162100e+05   3.6336300e+05   3.6576800e+05   3.6066600e+05   3.8594600e+05   3.8598100e+05   3.7404900e+05   3.4939900e+05   3.4480800e+05   3.3331000e+05   3.6462300e+05   3.7972400e+05   3.5841900e+05   3.8449600e+05   3.8039500e+05   3.5479100e+05   3.4931500e+05   3.4540600e+05   3.4892800e+05   3.5304900e+05   3.4701200e+05   3.6125500e+05   3.6595400e+05   3.6043800e+05   3.5551700e+05   3.4114000e+05   3.5936900e+05   3.5806200e+05
   2.6192000e+05   2.4250500e+05   2.3890800e+05   2.5902600e+05   2.5938100e+05   2.5556900e+05   2.5421000e+05   2.2877000e+05   2.3986700e+05   2.5525800e+05   2.7312800e+05   2.7731600e+05   2.6342500e+05   2.8498000e+05   2.7836300e+05   2.4955600e+05   2.4436600e+05   2.4231000e+05   2.6122400e+05   2.6534500e+05   2.8853300e+05   2.7017800e+05   2.6039400e+05   2.5575300e+05   2.6471300e+05   2.7740600e+05   2.6246700e+05   2.6184200e+05   2.5802400e+05   2.8524600e+05   2.6716400e+05   2.7020700e+05   2.6031500e+05   2.6415900e+05   2.6377300e+05   2.7599200e+05   2.7199100e+05   2.6963000e+05   2.7282100e+05   2.7316000e+05   2.7473300e+05   2.5349600e+05   2.5030700e+05   2.6077900e+05   2.5812900e+05   2.7186100e+05   2.7199900e+05   2.5825200e+05   2.4885400e+05   2.3925800e+05   2.2904500e+05   2.4081200e+05   2.1717000e+05   2.1298300e+05   2.3163500e+05   2.4776400e+05   2.4908300e+05   2.4957500e+05   0.0000000e+00   2.1437200e+05   2.1636700e+05   2.1190900e+05   2.2762200e+05   2.2380200e+05   2.2874300e+05   2.3558800e+05   2.5142700e+05   2.3224500e+05   2.4579900e+05   2.3371400e+05   2.2150600e+05   2.2246900e+05   2.0881700e+05   2.3024300e+05   2.5065100e+05   2.3664000e+05   2.3173300e+05   2.2193500e+05   2.3446400e+05   2.4139800e+05   2.4629400e+05   2.4551500e+05   2.2904500e+05   2.3818700e+05   2.3744000e+05   2.3707200e+05   2.4700000e+05   2.1367700e+05   2.6293800e+05   2.5380300e+05
   1.9455100e+05   2.3247300e+05   2.3503300e+05   2.4599000e+05   2.4962800e+05   2.4944000e+05   2.5406800e+05   2.1776300e+05   2.1621700e+05   2.2552600e+05   2.1532300e+05   2.1574100e+05   2.4468700e+05   2.3775200e+05   2.4706300e+05   2.3393600e+05   2.2514800e+05   2.4339800e+05   2.3183800e+05   2.2975800e+05   2.4465200e+05   2.2910800e+05   2.2761500e+05   2.3817400e+05   2.4699300e+05   2.3084700e+05   2.5942400e+05   2.5765200e+05   2.3082700e+05   2.3374400e+05   2.3213000e+05   2.6146900e+05   2.6396800e+05   2.2822900e+05   2.5266700e+05   2.4244100e+05   2.4393900e+05   2.5143500e+05   2.5163900e+05   2.5698000e+05   2.6325800e+05   2.2403400e+05   2.2894400e+05   2.5295600e+05   2.4659500e+05   2.5091300e+05   2.4079600e+05   2.5634700e+05   2.3267500e+05   2.4060300e+05   2.4862500e+05   2.5719100e+05   2.6757400e+05   2.4156300e+05   2.1916600e+05   2.2294000e+05   2.2360400e+05   2.2101300e+05   2.2869300e+05   0.0000000e+00   2.1717700e+05   2.4498600e+05   2.5183900e+05   2.7011000e+05   2.7046200e+05   2.5132900e+05   2.4518700e+05   2.2315900e+05   2.2323100e+05   2.2486000e+05   2.2969900e+05   2.1950400e+05   2.2704700e+05   2.4654700e+05   2.5372900e+05   2.5853800e+05   2.4924500e+05   2.4453900e+05   2.4093000e+05   2.2388100e+05   2.3521700e+05   2.2948000e+05   2.3847300e+05   2.2415900e+05   2.6101100e+05   2.6498500e+05   2.3815200e+05   2.3658100e+05   2.1658900e+05   2.2005800e+05
   2.9972800e+05   2.7678600e+05   3.0543800e+05   3.0833900e+05   2.9035400e+05   3.1429900e+05   3.1369600e+05   2.9902100e+05   2.7745600e+05   2.8693700e+05   3.1043500e+05   3.1180800e+05   3.0746500e+05   2.9471900e+05   2.8326600e+05   3.0078600e+05   2.8468600e+05   2.8903300e+05   3.0973600e+05   3.3126500e+05   2.9374400e+05   2.9498400e+05   2.9527900e+05   2.9500500e+05   2.8397800e+05   2.7306600e+05   2.8027400e+05   3.0864200e+05   3.1462500e+05   2.7959800e+05   2.8373200e+05   2.7406600e+05   2.7361500e+05   2.9112400e+05   2.9448800e+05   2.9779600e+05   2.7570600e+05   2.6821000e+05   2.6313900e+05   3.0404400e+05   3.0952500e+05   3.0477800e+05   2.9312200e+05   2.9166200e+05   2.9815800e+05   3.0356200e+05   3.0893400e+05   2.9045600e+05   2.9410500e+05   2.9970000e+05   3.0648200e+05   3.1084100e+05   3.0396500e+05   3.0162800e+05   3.1283000e+05   3.2429500e+05   3.2627800e+05   3.2382500e+05   3.2019900e+05   3.0689100e+05   0.0000000e+00   3.0377000e+05   3.1171900e+05   3.1991000e+05   3.1058400e+05   3.1207200e+05   3.1323800e+05   3.1329800e+05   3.0692900e+05   2.9777400e+05   2.7727800e+05   3.0630400e+05   3.2379100e+05   2.9586400e+05   3.0812500e+05   2.9502700e+05   2.8663500e+05   2.9657300e+05   3.2468800e+05   3.1670800e+05   3.1449500e+05   2.9605700e+05   3.2329200e+05   3.0515300e+05   2.9865700e+05   2.7402500e+05   2.9359400e+05   2.9965400e+05   2.9765800e+05   3.0811900e+05
   2.4818500e+05   2.3409600e+05   2.0605100e+05   2.3082500e+05   2.2803600e+05   2.2142600e+05   2.3478700e+05   2.3905300e+05   2.4744000e+05   2.4836000e+05   2.4374700e+05   2.4607600e+05   2.3852700e+05   2.3308200e+05   2.3780500e+05   2.4108400e+05   2.1698500e+05   2.2314400e+05   2.2415800e+05   2.2834300e+05   2.3040400e+05   2.2095600e+05   2.2768200e+05   2.2155500e+05   2.4095600e+05   2.4529600e+05   2.5040000e+05   2.4676400e+05   2.3934500e+05   2.2321200e+05   2.3367600e+05   2.2229900e+05   2.3814200e+05   2.3130500e+05   2.5203800e+05   2.3517700e+05   2.2775800e+05   2.3258000e+05   2.3795900e+05   2.4025700e+05   2.5354800e+05   2.3264700e+05   2.2920900e+05   2.3827700e+05   2.2179500e+05   2.0553100e+05   2.0445300e+05   2.0802200e+05   2.2373900e+05   2.3279100e+05   2.4388200e+05   2.4454800e+05   2.3416500e+05   2.4301100e+05   2.4839800e+05   2.4334300e+05   2.3831300e+05   2.3220100e+05   2.4801000e+05   2.4820800e+05   2.4696000e+05   0.0000000e+00   2.2547000e+05   2.3227800e+05   2.5150100e+05   2.5382300e+05   2.3517200e+05   2.3312300e+05   2.3967400e+05   2.3461100e+05   2.4583500e+05   2.2777400e+05   2.3633500e+05   2.2046300e+05   2.2823500e+05   2.4865500e+05   2.3975500e+05   2.3282500e+05   2.2984000e+05   2.3040700e+05   2.3337900e+05   2.4595300e+05   2.3630400e+05   2.5665300e+05   2.5380600e+05   2.5009400e+05   2.4207700e+05   2.4158100e+05   2.3680800e+05   2.2587500e+05
   9.3568000e+04   9.4612000e+04   9.4920000e+04   8.1535000e+04   9.2215000e+04   8.8703000e+04   8.9871000e+04   8.5849000e+04   9.3215000e+04   8.9943000e+04   9.4497000e+04   9.1513000e+04   8.7301000e+04   9.6810000e+04   9.2142000e+04   9.7070000e+04   1.0160800e+05   9.2628000e+04   1.0339200e+05   9.6468000e+04   1.0989500e+05   1.0111600e+05   1.1132000e+05   1.0531900e+05   9.1558000e+04   1.1710100e+05   1.1092600e+05   1.1164300e+05   1.1338100e+05   9.8501000e+04   1.0684500e+05   1.0523500e+05   1.0397600e+05   9.8988000e+04   1.0555100e+05   9.8920000e+04   9.3773000e+04   9.5517000e+04   1.0217800e+05   9.3007000e+04   9.2353000e+04   9.9628000e+04   1.0764000e+05   9.5772000e+04   9.9805000e+04   1.0645000e+05   1.0204400e+05   9.8380000e+04   9.0156000e+04   9.1671000e+04   8.7560000e+04   8.9994000e+04   8.6230000e+04   9.1442000e+04   8.4413000e+04   8.0507000e+04   8.8615000e+04   9.3076000e+04   8.7717000e+04   8.4812000e+04   8.1248000e+04   8.9627000e+04   0.0000000e+00   8.0381000e+04   8.5750000e+04   9.4782000e+04   8.1487000e+04   8.4757000e+04   8.6089000e+04   8.4876000e+04   8.7638000e+04   8.4479000e+04   9.2537000e+04   9.0436000e+04   8.1494000e+04   8.0582000e+04   8.6440000e+04   7.7138000e+04   7.5459000e+04   8.1182000e+04   9.9821000e+04   9.8326000e+04   9.6782000e+04   9.0750000e+04   8.3470000e+04   8.6044000e+04   8.3092000e+04   9.3880000e+04   1.0125100e+05   9.3038000e+04
   1.9904800e+05   2.0867700e+05   2.2352000e+05   2.1368700e+05   2.1346900e+05   1.9234700e+05   1.9700800e+05   1.7949300e+05   1.7340100e+05   1.7785300e+05   1.9198100e+05   1.9533700e+05   1.9510300e+05   1.9782000e+05   1.9654900e+05   1.9323200e+05   1.7792700e+05   1.6663700e+05   1.8115200e+05   1.8104200e+05   1.8815000e+05   1.8278000e+05   1.8711100e+05   1.8499100e+05   1.9526000e+05   2.0303500e+05   1.9510000e+05   1.7964900e+05   1.9249500e+05   2.0711000e+05   2.2326900e+05   2.0264600e+05   2.1618000e+05   2.1711400e+05   2.0415000e+05   1.9304000e+05   1.9796100e+05   1.9874600e+05   2.1413200e+05   2.1113700e+05   2.2020800e+05   2.0199000e+05   1.9853200e+05   2.0221800e+05   2.0389800e+05   2.0186600e+05   1.9448000e+05   1.9247000e+05   1.9172100e+05   1.8662100e+05   1.8062000e+05   1.8726700e+05   2.0208400e+05   2.0838500e+05   2.1125000e+05   1.9993400e+05   1.9585600e+05   1.7575100e+05   1.8763000e+05   2.0194400e+05   1.9721600e+05   1.9633800e+05   1.9713200e+05   0.0000000e+00   1.8143500e+05   1.8560900e+05   1.9087100e+05   1.9138600e+05   1.8783600e+05   1.9599600e+05   2.0085900e+05   1.8569200e+05   1.7674000e+05   1.9412000e+05   2.0161700e+05   2.1943800e+05   1.8753800e+05   1.7033100e+05   1.8995300e+05   1.9328000e+05   2.1850800e+05   2.1201200e+05   2.0594900e+05   2.1600600e+05   1.9734600e+05   1.9911200e+05   1.9431700e+05   1.7284900e+05   1.7936700e+05   1.8172400e+05
   1.3916000e+05   1.2992300e+05   1.3817400e+05   1.3963200e+05   1.3698900e+05   1.3269000e+05   1.2447100e+05   1.2967400e+05   1.5499600e+05   1.5273000e+05   1.4302500e+05   1.5216000e+05   1.4384200e+05   1.2923900e+05   1.4149400e+05   1.4497400e+05   1.4596200e+05   1.5304300e+05   1.5525600e+05   1.3955700e+05   1.4328900e+05   1.3987500e+05   1.4028400e+05   1.4005100e+05   1.5127000e+05   1.3810100e+05   1.4219200e+05   1.4420400e+05   1.5211200e+05   1.6589700e+05   1.7157700e+05   1.6522400e+05   1.5464800e+05   1.5727800e+05   1.5109300e+05   1.4347600e+05   1.4053300e+05   1.7018600e+05   1.6591400e+05   1.5534200e+05   1.4801400e+05   1.5929200e+05   1.4897600e+05   1.4994600e+05   1.4254900e+05   1.5469800e+05   1.4701000e+05   1.5023400e+05   1.4026300e+05   1.4774600e+05   1.4737600e+05   1.4283400e+05   1.6006500e+05   1.6788300e+05   1.5626400e+05   1.5313500e+05   1.3663600e+05   1.2736800e+05   1.5356900e+05   1.5203000e+05   1.6110800e+05   1.5340000e+05   1.4193000e+05   1.4078900e+05   0.0000000e+00   1.4249700e+05   1.4305100e+05   1.6452600e+05   1.5628200e+05   1.4878900e+05   1.4702900e+05   1.3817800e+05   1.3791700e+05   1.5949400e+05   1.5529900e+05   1.5049700e+05   1.4787300e+05   1.4932000e+05   1.5625100e+05   1.4860400e+05   1.3973300e+05   1.2584100e+05   1.4089100e+05   1.2564300e+05   1.4588500e+05   1.3738200e+05   1.3593300e+05   1.3923800e+05   1.2505400e+05   1.3450900e+05
   2.6193400e+05   2.5385700e+05   2.5609400e+05   2.3823200e+05   2.3196900e+05   2.5155900e+05   2.3864100e+05   2.6282200e+05   2.7752200e+05   2.8235100e+05   2.5321700e+05   2.5809200e+05   2.5773200e+05   2.3926900e+05   2.4151800e+05   2.4767000e+05   2.4496200e+05   2.4698700e+05   2.7259800e+05   2.6984800e+05   2.5590800e+05   2.6102100e+05   2.7085500e+05   2.6618400e+05   2.7334300e+05   2.8328400e+05   2.6249400e+05   2.5453200e+05   2.6578400e+05   2.8619900e+05   2.6137600e+05   2.5178400e+05   2.5181200e+05   2.6610600e+05   2.5287300e+05   2.4491700e+05   2.6955400e+05   2.5917300e+05   2.4731100e+05   2.3182000e+05   2.5100900e+05   2.6818400e+05   2.6128100e+05   2.6323600e+05   2.5483800e+05   2.7038900e+05   2.6153000e+05   2.7140000e+05   2.6240300e+05   2.6245800e+05   2.7959600e+05   2.7223200e+05   2.5949300e+05   2.4673300e+05   2.6929500e+05   2.7084100e+05   2.6245600e+05   2.7645700e+05   2.7171500e+05   2.6195300e+05   2.7722000e+05   2.6904400e+05   2.7033700e+05   2.8785900e+05   2.7797000e+05   0.0000000e+00   2.6645300e+05   2.7201300e+05   2.5680400e+05   2.5836300e+05   2.6565000e+05   2.7060600e+05   2.4887600e+05   2.5084000e+05   2.4917200e+05   2.5195000e+05   2.7272200e+05   2.7674800e+05   2.7918100e+05   2.7110900e+05   2.5575200e+05   2.4732500e+05   2.5906400e+05   2.6586800e+05   2.5973500e+05   2.7391500e+05   2.7093300e+05   2.6126000e+05   2.8229900e+05   2.6655000e+05
   6.0758100e+05   5.7185500e+05   5.0344300e+05   5.7663300e+05   5.8501100e+05   6.0821200e+05   5.8865600e+05   5.3957700e+05   5.6966100e+05   5.8312800e+05   6.0480100e+05   5.8575500e+05   5.5745200e+05   5.5172700e+05   5.7954700e+05   6.0584400e+05   5.7693900e+05   5.8046600e+05   5.5959700e+05   5.6941200e+05   5.5803900e+05   5.3480800e+05   5.6259300e+05   5.3993500e+05   5.3452500e+05   5.6242500e+05   5.5958100e+05   5.7776200e+05   5.8112500e+05   5.6813000e+05   5.9301200e+05   5.7301100e+05   5.6056000e+05   5.7335900e+05   5.9318400e+05   5.7655900e+05   5.8531400e+05   5.7810800e+05   5.7798500e+05   5.9666000e+05   6.0956300e+05   6.0366900e+05   5.9803400e+05   5.8898900e+05   5.7651000e+05   5.8449900e+05   6.0684100e+05   6.1137500e+05   5.8439700e+05   5.5272400e+05   5.7857500e+05   5.6345100e+05   5.3734500e+05   5.7834400e+05   5.8531500e+05   6.0220900e+05   5.7881200e+05   5.4654500e+05   5.7204600e+05   5.7295000e+05   5.7612000e+05   5.8635200e+05   5.5807100e+05   5.3129700e+05   5.6155700e+05   5.8833300e+05   0.0000000e+00   5.7437600e+05   5.2687600e+05   5.4650000e+05   5.3953500e+05   5.2305600e+05   5.5841100e+05   5.4992700e+05   5.4981200e+05   5.4593900e+05   5.7647900e+05   5.5805000e+05   5.5976100e+05   5.7490800e+05   5.8326900e+05   5.3621200e+05   5.7470200e+05   5.6314400e+05   5.7502400e+05   5.4373700e+05   5.4195600e+05   5.5693400e+05   5.5857100e+05   5.7274800e+05
   6.0853700e+05   6.0844600e+05   6.1369500e+05   5.8863300e+05   5.8550600e+05   5.8909200e+05   6.3031900e+05   6.4393800e+05   6.4177600e+05   6.2801800e+05   6.1039700e+05   5.7499400e+05   5.9143800e+05   5.7545400e+05   5.9400500e+05   5.8731800e+05   6.1492000e+05   6.1594200e+05   6.2559900e+05   5.8182800e+05   5.8987300e+05   5.6139200e+05   5.8683500e+05   6.1232800e+05   6.3120000e+05   6.2824500e+05   6.0129300e+05   6.0041900e+05   5.8688900e+05   5.6946400e+05   6.0854300e+05   6.2674100e+05   6.1135600e+05   5.8910100e+05   5.8862500e+05   5.8696500e+05   5.8353800e+05   5.8695100e+05   6.1646300e+05   5.8798700e+05   6.1366800e+05   6.1639800e+05   6.6102500e+05   6.4178400e+05   6.3002100e+05   6.0885400e+05   5.8811000e+05   6.2092300e+05   5.9953300e+05   6.1935600e+05   6.1172200e+05   6.1602900e+05   5.8131600e+05   5.7060500e+05   5.6613400e+05   6.1031900e+05   6.3512000e+05   5.8893800e+05   5.6838000e+05   5.9690500e+05   6.3503600e+05   6.0189400e+05   6.1017700e+05   5.9829700e+05   5.8213200e+05   6.0903100e+05   6.2369300e+05   0.0000000e+00   5.7750700e+05   6.0161700e+05   6.1151900e+05   5.9315400e+05   5.9913900e+05   5.9565100e+05   5.9471600e+05   5.9594300e+05   6.1745500e+05   6.0272500e+05   5.9913700e+05   6.1067100e+05   6.2757700e+05   6.0729400e+05   5.9957900e+05   5.9701100e+05   6.0648200e+05   5.8907600e+05   6.0691800e+05   6.3127100e+05   6.2228000e+05   6.1689400e+05
   1.3696300e+05   1.2406700e+05   1.1584800e+05   1.2966100e+05   1.2787200e+05   1.0692900e+05   1.1717200e+05   1.1834700e+05   1.1817400e+05   1.1838900e+05   1.3121300e+05   1.3416300e+05   1.2139700e+05   1.2111100e+05   1.3418600e+05   1.3378000e+05   1.2993600e+05   1.1337600e+05   1.0867800e+05   1.1392600e+05   1.1942100e+05   1.2456900e+05   1.1636500e+05   1.2288000e+05   1.1712900e+05   1.1917300e+05   1.1546200e+05   1.1502700e+05   1.2540400e+05   1.1488200e+05   1.1844400e+05   1.2334900e+05   1.2175400e+05   1.1974400e+05   1.1808100e+05   1.1539800e+05   1.1312100e+05   1.2186500e+05   1.2008400e+05   1.2234100e+05   1.1062200e+05   1.1378200e+05   1.2983600e+05   1.1770200e+05   1.2289800e+05   1.1411600e+05   1.2403500e+05   1.2661600e+05   1.1082000e+05   1.3184600e+05   1.2850300e+05   1.3373700e+05   1.2468600e+05   1.2460700e+05   1.2212900e+05   1.1006200e+05   1.3104600e+05   1.3415700e+05   1.2349000e+05   1.2542300e+05   1.2148000e+05   1.2168700e+05   1.2362100e+05   1.3404900e+05   1.2259700e+05   1.2227100e+05   1.2677100e+05   1.2452500e+05   0.0000000e+00   1.3098900e+05   1.2139700e+05   1.2675000e+05   1.2542800e+05   1.4812200e+05   1.1092000e+05   1.1619000e+05   1.2374700e+05   1.2290900e+05   1.2638100e+05   1.1971300e+05   1.1597600e+05   1.1348500e+05   1.1204100e+05   1.1825600e+05   1.2319900e+05   1.3613500e+05   1.3315500e+05   1.1979000e+05   1.2077100e+05   1.2724500e+05
   9.2255000e+04   9.9655000e+04   9.9819000e+04   9.6110000e+04   1.0414100e+05   8.4854000e+04   9.2822000e+04   9.1062000e+04   1.0608000e+05   9.4553000e+04   8.6538000e+04   7.6066000e+04   9.1796000e+04   8.6238000e+04   8.9824000e+04   8.4334000e+04   8.5701000e+04   8.2636000e+04   1.0141400e+05   9.6898000e+04   9.5287000e+04   9.9467000e+04   9.9223000e+04   1.0127900e+05   9.6407000e+04   1.0646000e+05   1.0144000e+05   8.7225000e+04   1.0755200e+05   1.0668500e+05   9.1455000e+04   8.1238000e+04   8.5772000e+04   7.7560000e+04   7.3695000e+04   7.3424000e+04   8.5379000e+04   8.9854000e+04   9.1459000e+04   7.8015000e+04   8.8145000e+04   9.5061000e+04   9.9542000e+04   7.9858000e+04   8.1986000e+04   9.1402000e+04   9.3072000e+04   8.5806000e+04   9.5001000e+04   8.4275000e+04   8.1729000e+04   1.0466300e+05   8.7483000e+04   8.6147000e+04   8.0980000e+04   8.9173000e+04   1.0423400e+05   1.0604200e+05   8.4608000e+04   9.7670000e+04   9.5018000e+04   9.5917000e+04   9.3579000e+04   1.0000800e+05   1.0577000e+05   1.0664800e+05   9.5690000e+04   8.8832000e+04   9.9552000e+04   0.0000000e+00   9.0071000e+04   8.3607000e+04   8.5775000e+04   8.5442000e+04   9.3615000e+04   9.7265000e+04   7.7359000e+04   7.6103000e+04   1.0697900e+05   9.4557000e+04   7.8037000e+04   9.1510000e+04   9.4527000e+04   1.0211800e+05   9.8972000e+04   9.8349000e+04   9.2232000e+04   8.8719000e+04   9.4272000e+04   9.8754000e+04
   1.4144500e+05   1.3181100e+05   1.2008400e+05   1.3246900e+05   1.1978100e+05   1.3589200e+05   1.3718000e+05   1.3434400e+05   1.3191500e+05   1.2661200e+05   1.3433100e+05   1.2293300e+05   1.1494000e+05   1.2139900e+05   1.2022900e+05   1.1885500e+05   1.2314500e+05   1.1659000e+05   1.1807000e+05   1.1956300e+05   1.2668700e+05   1.1750300e+05   1.1118300e+05   1.1261400e+05   1.1325800e+05   1.2769400e+05   1.1863900e+05   1.2720000e+05   1.2747000e+05   1.1740900e+05   1.2678700e+05   1.1726200e+05   1.1335400e+05   1.1052200e+05   1.4090600e+05   1.2492600e+05   1.2484900e+05   1.1762500e+05   1.2095700e+05   1.3750700e+05   1.3205200e+05   1.1891400e+05   1.3213700e+05   1.2923100e+05   1.3567200e+05   1.2267700e+05   1.2786700e+05   1.2067300e+05   1.2826700e+05   1.3147800e+05   1.4061500e+05   1.2834500e+05   1.2171500e+05   1.1400600e+05   1.2706000e+05   1.1768600e+05   1.2147100e+05   1.1905800e+05   1.3379500e+05   1.3186200e+05   1.2794500e+05   1.1878900e+05   1.2859000e+05   1.3524400e+05   1.3311300e+05   1.1797000e+05   1.2176100e+05   1.3039400e+05   1.2479100e+05   1.2083100e+05   0.0000000e+00   1.3087700e+05   1.2521100e+05   1.1935100e+05   1.3316600e+05   1.2521200e+05   1.1456800e+05   1.2368400e+05   1.3016500e+05   1.2462300e+05   1.2781100e+05   1.3496400e+05   1.3725000e+05   1.3004900e+05   1.2645200e+05   1.2789700e+05   1.3877300e+05   1.4067500e+05   1.3130400e+05   1.2866500e+05
   1.0764600e+05   9.9307000e+04   1.0749200e+05   9.8519000e+04   1.1601700e+05   1.0396700e+05   1.0087000e+05   9.1258000e+04   1.0546300e+05   1.1722600e+05   1.0533700e+05   1.0756800e+05   1.0049600e+05   1.0376500e+05   1.0363300e+05   1.1848600e+05   1.1296600e+05   1.0510100e+05   1.0850500e+05   1.1068200e+05   1.1108500e+05   1.0888700e+05   1.1318100e+05   1.2423700e+05   1.1741200e+05   1.1201100e+05   1.1720700e+05   1.2165300e+05   1.3070100e+05   1.0998600e+05   1.1360700e+05   1.1893100e+05   1.1729400e+05   1.0903700e+05   1.0542700e+05   1.1782300e+05   1.0969700e+05   1.0707900e+05   1.1243800e+05   9.6693000e+04   1.0090900e+05   1.0755400e+05   1.0910800e+05   1.0602900e+05   1.0031900e+05   9.1189000e+04   1.2064800e+05   1.0644800e+05   1.1762800e+05   1.0703100e+05   1.0479500e+05   9.9389000e+04   1.1738600e+05   1.1857300e+05   1.1199100e+05   1.2093400e+05   1.0855900e+05   1.1146900e+05   1.1059800e+05   1.1271600e+05   1.1414700e+05   1.1505000e+05   1.2187200e+05   1.1710200e+05   9.7224000e+04   1.1497300e+05   1.2204300e+05   1.2321700e+05   1.1886700e+05   1.1100600e+05   1.1091000e+05   0.0000000e+00   1.1582800e+05   1.1232400e+05   1.1579600e+05   1.0636000e+05   1.2232800e+05   1.1842300e+05   1.1511800e+05   1.1934800e+05   1.2165300e+05   1.2490700e+05   1.0288100e+05   1.0563400e+05   1.0380300e+05   1.0314000e+05   9.9675000e+04   1.1595000e+05   1.0800800e+05   1.0628800e+05
   2.0638100e+05   2.1782900e+05   2.1133900e+05   2.3655700e+05   2.3554700e+05   2.2390200e+05   2.0788300e+05   2.5014000e+05   2.2907300e+05   2.3188200e+05   2.2480200e+05   2.3700800e+05   2.1141200e+05   2.0745000e+05   1.8654400e+05   1.9619500e+05   2.1486200e+05   2.1314800e+05   1.9228000e+05   2.0600600e+05   1.9463000e+05   1.9358400e+05   1.9973300e+05   1.9499400e+05   1.9139400e+05   1.8612400e+05   1.6489300e+05   1.7907200e+05   1.7731700e+05   1.6156600e+05   1.5460100e+05   1.6588800e+05   1.7518800e+05   1.8547400e+05   1.6897900e+05   1.6281600e+05   1.6521400e+05   1.7790300e+05   1.6173900e+05   1.7744700e+05   1.5875500e+05   1.6221300e+05   1.8789400e+05   1.7364700e+05   1.7001100e+05   1.5531300e+05   1.7869400e+05   1.9330700e+05   1.6435500e+05   1.8808600e+05   1.7479300e+05   1.7328300e+05   1.8614800e+05   1.9270800e+05   1.7899000e+05   1.5718500e+05   1.8314700e+05   1.9784700e+05   1.7424500e+05   2.1640900e+05   2.0881900e+05   1.9384100e+05   2.1365000e+05   1.9293100e+05   2.0803700e+05   2.0721000e+05   2.0388700e+05   2.0391200e+05   2.0236500e+05   2.2707300e+05   1.9376800e+05   1.9025400e+05   0.0000000e+00   2.0877900e+05   2.1563100e+05   1.9716700e+05   2.0825300e+05   2.1933800e+05   2.3148500e+05   2.0143200e+05   2.1602700e+05   2.1913300e+05   2.2211700e+05   2.2322400e+05   2.2410900e+05   1.8500500e+05   1.9410500e+05   2.3793200e+05   2.4335200e+05   2.2552200e+05
   1.9717200e+05   2.0795200e+05   2.0913400e+05   2.1049500e+05   2.2822800e+05   1.9454400e+05   2.0392900e+05   2.2523400e+05   2.3264700e+05   2.0708700e+05   2.0542600e+05   1.9934100e+05   1.9689700e+05   2.0772300e+05   2.1821200e+05   2.2214400e+05   1.8908200e+05   2.0450300e+05   2.0962700e+05   2.2350900e+05   2.2341600e+05   2.0525000e+05   2.1817300e+05   1.9304100e+05   2.0423600e+05   1.9981200e+05   1.9661600e+05   2.1135600e+05   1.9692000e+05   1.9168200e+05   1.8844000e+05   1.7977000e+05   1.8785100e+05   1.8381300e+05   1.7326800e+05   2.0381700e+05   1.9895000e+05   2.0125300e+05   1.8856600e+05   2.0340200e+05   1.7375900e+05   1.8163300e+05   1.9311900e+05   1.9072700e+05   1.8234500e+05   1.8058900e+05   1.8855700e+05   1.9221000e+05   2.0396900e+05   2.0553400e+05   1.7690800e+05   1.5868700e+05   1.9677000e+05   1.9952600e+05   1.8096400e+05   1.9091600e+05   1.9101900e+05   1.8707800e+05   1.9443200e+05   1.9233200e+05   1.8734900e+05   1.9558300e+05   2.0869200e+05   2.0814100e+05   2.0486400e+05   1.9699600e+05   1.9757100e+05   2.0183800e+05   2.4202500e+05   2.1893900e+05   1.9606500e+05   1.9360700e+05   2.0693700e+05   0.0000000e+00   2.0654000e+05   1.9364400e+05   2.0847000e+05   1.7681200e+05   1.9288300e+05   1.9634800e+05   2.0629100e+05   2.0855500e+05   2.1183300e+05   2.1571700e+05   2.0911600e+05   1.9351200e+05   1.8812300e+05   2.1196600e+05   2.4377300e+05   2.0809200e+05
   5.5522000e+04   4.5605000e+04   5.1162000e+04   4.6514000e+04   4.5821000e+04   4.9751000e+04   4.0840000e+04   5.0350000e+04   4.9468000e+04   4.9380000e+04   4.0506000e+04   4.2902000e+04   4.9585000e+04   3.8399000e+04   4.6934000e+04   4.9685000e+04   4.5841000e+04   4.1722000e+04   4.5257000e+04   4.7450000e+04   5.0193000e+04   4.9965000e+04   4.4033000e+04   3.6876000e+04   3.1288000e+04   4.9591000e+04   4.1632000e+04   4.4903000e+04   4.2502000e+04   4.1572000e+04   4.2887000e+04   4.6273000e+04   3.9912000e+04   4.9374000e+04   5.1211000e+04   4.7011000e+04   4.4543000e+04   5.1191000e+04   5.1032000e+04   5.0370000e+04   4.5051000e+04   4.4529000e+04   4.5543000e+04   4.2514000e+04   5.2761000e+04   5.2106000e+04   4.6226000e+04   4.5930000e+04   4.3425000e+04   4.6157000e+04   4.6173000e+04   5.1093000e+04   4.3326000e+04   4.8665000e+04   5.0967000e+04   4.3299000e+04   4.9944000e+04   5.6400000e+04   5.3383000e+04   4.4650000e+04   4.3765000e+04   4.8123000e+04   5.8752000e+04   5.5844000e+04   4.4634000e+04   5.1053000e+04   5.1417000e+04   4.7308000e+04   3.8192000e+04   4.5396000e+04   5.4079000e+04   5.2576000e+04   5.3984000e+04   5.5490000e+04   0.0000000e+00   4.4436000e+04   5.8002000e+04   5.4459000e+04   5.4805000e+04   4.8040000e+04   5.0185000e+04   4.9660000e+04   5.7296000e+04   5.6152000e+04   5.6920000e+04   5.8257000e+04   4.8776000e+04   4.3482000e+04   5.0009000e+04   4.7575000e+04
   5.8498000e+04   6.0246000e+04   5.7046000e+04   6.7526000e+04   5.5530000e+04   5.3018000e+04   6.6612000e+04   6.8773000e+04   5.8280000e+04   4.9550000e+04   5.5267000e+04   6.1738000e+04   5.6082000e+04   5.2474000e+04   5.7742000e+04   5.9591000e+04   6.1968000e+04   5.0541000e+04   5.1375000e+04   4.9712000e+04   5.2331000e+04   4.6100000e+04   4.1667000e+04   5.2214000e+04   4.9897000e+04   5.5601000e+04   4.6360000e+04   4.5865000e+04   4.7437000e+04   5.2334000e+04   5.7921000e+04   5.4499000e+04   5.6573000e+04   6.2492000e+04   6.3372000e+04   5.5600000e+04   5.7634000e+04   5.4172000e+04   5.9995000e+04   5.9116000e+04   5.9787000e+04   6.1778000e+04   5.5183000e+04   6.2633000e+04   5.8129000e+04   5.9258000e+04   5.5456000e+04   4.3723000e+04   5.6232000e+04   4.9544000e+04   4.0009000e+04   4.8465000e+04   5.9135000e+04   4.0090000e+04   4.3729000e+04   4.9679000e+04   5.5648000e+04   4.7016000e+04   6.2722000e+04   6.3006000e+04   6.3693000e+04   5.9643000e+04   5.7580000e+04   6.4751000e+04   6.0518000e+04   6.5486000e+04   6.2690000e+04   4.9099000e+04   5.4480000e+04   7.5018000e+04   7.0676000e+04   6.5706000e+04   5.6985000e+04   5.7036000e+04   5.4640000e+04   0.0000000e+00   6.0183000e+04   5.6252000e+04   5.5443000e+04   4.7961000e+04   4.5367000e+04   5.2224000e+04   5.4505000e+04   5.0660000e+04   5.5303000e+04   4.9560000e+04   3.9933000e+04   5.1414000e+04   5.3328000e+04   4.8769000e+04
   1.7347000e+05   1.8136900e+05   1.8836200e+05   1.8456400e+05   1.8282000e+05   1.8517900e+05   1.7293100e+05   1.6997600e+05   1.6807100e+05   1.5654300e+05   1.8050200e+05   1.9547900e+05   1.9847200e+05   1.8740500e+05   1.8591700e+05   1.7326300e+05   1.7191800e+05   1.6959200e+05   1.9897900e+05   1.9485300e+05   1.8311200e+05   1.9006300e+05   1.8025500e+05   1.7282600e+05   1.8240400e+05   1.8648500e+05   1.8023800e+05   1.9785800e+05   1.8627500e+05   1.8919900e+05   1.8333500e+05   1.9131800e+05   1.9753500e+05   1.8999900e+05   1.8522000e+05   2.0265800e+05   1.7922400e+05   1.7880400e+05   1.8450800e+05   1.7836500e+05   1.9929000e+05   1.8333000e+05   1.8507400e+05   1.9242700e+05   1.9862600e+05   1.8259100e+05   1.8036800e+05   1.6465500e+05   1.8372400e+05   1.8183500e+05   1.6896800e+05   1.8662700e+05   1.9284000e+05   1.9059700e+05   1.6450700e+05   1.7688400e+05   1.7343300e+05   1.8216300e+05   1.8801800e+05   1.8223900e+05   1.6338600e+05   1.8601900e+05   1.8583400e+05   1.7893600e+05   1.7712600e+05   1.7592500e+05   1.7285200e+05   1.7172500e+05   1.7607700e+05   1.7504400e+05   1.7759500e+05   1.8035900e+05   1.7699000e+05   1.7977200e+05   1.8340300e+05   1.7495900e+05   0.0000000e+00   1.5904500e+05   1.8290800e+05   1.9069100e+05   1.7416200e+05   1.7861100e+05   1.7255600e+05   1.6937900e+05   1.8280000e+05   1.8636400e+05   1.9061100e+05   1.8168500e+05   1.8370600e+05   1.5954300e+05
   1.4744700e+05   1.5353300e+05   1.5787300e+05   1.5343400e+05   1.6620400e+05   1.6145000e+05   1.5588000e+05   1.5433200e+05   1.4207700e+05   1.5375500e+05   1.6214300e+05   1.6281300e+05   1.6794200e+05   1.6122500e+05   1.6913500e+05   1.6227000e+05   1.5728900e+05   1.5349800e+05   1.6507400e+05   1.6598800e+05   1.4995000e+05   1.6257900e+05   1.6382900e+05   1.5609100e+05   1.5661200e+05   1.5628000e+05   1.5026900e+05   1.5879800e+05   1.4715000e+05   1.5454900e+05   1.6445900e+05   1.6806000e+05   1.5444600e+05   1.4916400e+05   1.4310100e+05   1.4655800e+05   1.4595600e+05   1.4409200e+05   1.4266800e+05   1.6280000e+05   1.5744300e+05   1.4180700e+05   1.4824100e+05   1.4054000e+05   1.5068600e+05   1.5564300e+05   1.5146100e+05   1.4432100e+05   1.5428500e+05   1.4658400e+05   1.3880700e+05   1.5823700e+05   1.5187000e+05   1.4350300e+05   1.4470000e+05   1.5180500e+05   1.6015200e+05   1.5353600e+05   1.5340900e+05   1.5256000e+05   1.5651200e+05   1.5344100e+05   1.6147800e+05   1.7788900e+05   1.7638600e+05   1.8152400e+05   1.6822900e+05   1.5683600e+05   1.7244300e+05   1.7367500e+05   1.5800600e+05   1.6605400e+05   1.6371900e+05   1.4964000e+05   1.5352400e+05   1.7529600e+05   1.7319100e+05   0.0000000e+00   1.7030800e+05   1.6733100e+05   1.7172000e+05   1.6145700e+05   1.7560700e+05   1.6652800e+05   1.7553400e+05   1.8204300e+05   1.7552000e+05   1.8692200e+05   1.6963000e+05   1.5908500e+05
   2.5274000e+04   2.9835000e+04   2.9293000e+04   2.7430000e+04   3.6733000e+04   2.5958000e+04   2.5825000e+04   3.2003000e+04   2.9403000e+04   3.1693000e+04   2.6586000e+04   3.5018000e+04   2.9736000e+04   2.9457000e+04   2.9135000e+04   3.4077000e+04   2.9073000e+04   3.3263000e+04   2.7596000e+04   3.4214000e+04   3.3156000e+04   2.5546000e+04   2.4279000e+04   3.0158000e+04   2.7096000e+04   2.4418000e+04   2.5761000e+04   2.5793000e+04   2.3468000e+04   3.5248000e+04   3.8780000e+04   2.8149000e+04   3.3750000e+04   3.3688000e+04   4.0161000e+04   3.1110000e+04   3.2972000e+04   3.2386000e+04   3.9519000e+04   3.3155000e+04   2.9580000e+04   3.4028000e+04   2.9968000e+04   3.2973000e+04   2.8962000e+04   2.9156000e+04   3.6654000e+04   3.1379000e+04   3.0501000e+04   3.0531000e+04   3.1863000e+04   3.5924000e+04   4.0168000e+04   3.9396000e+04   3.0655000e+04   3.2613000e+04   3.5018000e+04   3.2342000e+04   3.5472000e+04   3.7520000e+04   3.2537000e+04   2.7644000e+04   3.0249000e+04   3.4580000e+04   3.4039000e+04   2.7146000e+04   3.4485000e+04   2.9578000e+04   4.0722000e+04   3.8260000e+04   3.2210000e+04   2.9591000e+04   3.3063000e+04   2.6718000e+04   3.0753000e+04   2.5528000e+04   2.7645000e+04   2.9202000e+04   0.0000000e+00   2.8947000e+04   3.2891000e+04   2.9718000e+04   2.8837000e+04   2.6808000e+04   3.2940000e+04   3.0727000e+04   2.1859000e+04   2.0637000e+04   2.7062000e+04   2.4375000e+04
   2.0428000e+04   2.8670000e+04   2.6799000e+04   2.1853000e+04   2.3975000e+04   2.6451000e+04   2.4201000e+04   2.3234000e+04   2.3021000e+04   2.9941000e+04   3.1120000e+04   3.1949000e+04   2.9916000e+04   3.0161000e+04   3.0458000e+04   2.8282000e+04   2.6744000e+04   3.1203000e+04   2.8505000e+04   2.7770000e+04   2.0254000e+04   2.4253000e+04   2.5172000e+04   2.2607000e+04   2.2969000e+04   2.2703000e+04   2.2922000e+04   2.1459000e+04   2.2636000e+04   2.2551000e+04   2.3016000e+04   2.8481000e+04   3.2587000e+04   2.7094000e+04   3.1122000e+04   3.3916000e+04   2.9624000e+04   3.0736000e+04   2.9771000e+04   2.8359000e+04   2.7917000e+04   2.7884000e+04   2.9188000e+04   3.2116000e+04   2.6305000e+04   2.6939000e+04   2.3820000e+04   2.5381000e+04   2.5894000e+04   2.8399000e+04   2.6154000e+04   2.7105000e+04   2.9236000e+04   2.8836000e+04   2.5193000e+04   2.2405000e+04   2.5262000e+04   2.3990000e+04   3.1573000e+04   2.9010000e+04   3.4773000e+04   3.6242000e+04   2.7157000e+04   2.7931000e+04   3.3001000e+04   3.6384000e+04   3.0751000e+04   2.7522000e+04   3.0505000e+04   3.3643000e+04   3.2450000e+04   2.6299000e+04   2.5186000e+04   2.3948000e+04   2.6592000e+04   2.4712000e+04   1.9906000e+04   2.1162000e+04   2.0234000e+04   0.0000000e+00   2.6191000e+04   1.5220000e+04   1.6137000e+04   2.6172000e+04   3.0658000e+04   2.9265000e+04   2.7917000e+04   2.4889000e+04   2.3485000e+04   2.7025000e+04
   3.0601400e+05   3.2230800e+05   3.2413600e+05   3.0986500e+05   3.2090000e+05   3.2050200e+05   3.0394900e+05   2.9951000e+05   2.9048000e+05   3.0951700e+05   3.0707900e+05   2.9852900e+05   3.0398100e+05   3.0583500e+05   3.0609200e+05   2.8986300e+05   3.1020500e+05   2.9570600e+05   3.1264300e+05   3.0410100e+05   2.9637600e+05   3.0332700e+05   3.1862100e+05   3.2509900e+05   3.2531200e+05   3.0188300e+05   2.9258900e+05   2.7376200e+05   2.8064900e+05   2.8794100e+05   2.9575900e+05   3.0057000e+05   3.1618900e+05   3.0822300e+05   3.1745000e+05   3.0078600e+05   2.9050500e+05   2.8159300e+05   2.8105500e+05   2.9856600e+05   2.9674500e+05   3.0780400e+05   3.0087000e+05   2.9718900e+05   3.1322700e+05   3.0156800e+05   3.1706200e+05   3.1582100e+05   3.1667200e+05   3.1176900e+05   3.2136400e+05   3.0075500e+05   3.1202500e+05   3.3840900e+05   3.4960900e+05   3.3023500e+05   3.3490600e+05   3.3109200e+05   3.2647900e+05   3.3306900e+05   3.1166400e+05   3.2020400e+05   3.0720600e+05   3.1089000e+05   3.1191100e+05   3.3203500e+05   3.3840200e+05   3.2658800e+05   3.1091700e+05   3.2858800e+05   3.2480100e+05   3.0719500e+05   3.1183700e+05   3.1238500e+05   2.9608000e+05   3.1242100e+05   3.1917800e+05   3.1091100e+05   3.1295300e+05   3.3544200e+05   0.0000000e+00   2.9477600e+05   3.0946700e+05   3.1993600e+05   3.0433700e+05   3.0436300e+05   3.0959300e+05   2.9941600e+05   3.0554500e+05   2.9966400e+05
   3.3215200e+05   3.5325500e+05   3.5922200e+05   3.4768500e+05   3.3025500e+05   3.3132600e+05   3.2078400e+05   3.2498400e+05   3.4087100e+05   3.6411000e+05   3.5084000e+05   3.4091200e+05   3.3397100e+05   3.3031700e+05   3.2412700e+05   3.2734400e+05   3.4495500e+05   3.6988500e+05   3.3562800e+05   3.2156600e+05   3.2092400e+05   3.0778000e+05   3.0543100e+05   3.1541200e+05   3.4207800e+05   3.2486300e+05   3.2479200e+05   3.4226500e+05   3.4759900e+05   3.4009400e+05   3.3251800e+05   3.0640700e+05   3.1053500e+05   3.0787800e+05   3.0627900e+05   3.1708900e+05   3.1736900e+05   3.0012200e+05   3.1444500e+05   3.2991200e+05   3.3174600e+05   3.3192600e+05   3.2898000e+05   3.2178000e+05   3.0762000e+05   3.0891200e+05   2.9845400e+05   3.0493700e+05   3.1701100e+05   3.1628300e+05   3.1492400e+05   3.3169800e+05   3.3139000e+05   3.4778100e+05   3.4239200e+05   3.4715900e+05   3.2725200e+05   3.3177000e+05   3.4414700e+05   3.3170600e+05   3.2148900e+05   3.3290600e+05   3.3255800e+05   3.3871900e+05   3.5179700e+05   3.5047800e+05   3.5987200e+05   3.5256300e+05   3.4050000e+05   3.5159200e+05   3.4011600e+05   3.4577600e+05   3.4045200e+05   3.4190700e+05   3.5257900e+05   3.3969800e+05   3.3896600e+05   3.3176200e+05   3.4517000e+05   3.4477300e+05   3.4631500e+05   0.0000000e+00   3.5171600e+05   3.4113900e+05   3.5056300e+05   3.5107300e+05   3.3615600e+05   3.2609400e+05   3.3174500e+05   3.2846400e+05
   2.0797900e+05   1.9185700e+05   1.7931500e+05   1.8462100e+05   1.9944200e+05   1.8747700e+05   2.0040700e+05   2.0089600e+05   1.9935500e+05   1.8247900e+05   1.9128200e+05   1.7513000e+05   1.6619100e+05   1.9126400e+05   2.1419400e+05   2.2055400e+05   2.0392300e+05   1.7764800e+05   1.7805500e+05   1.7163600e+05   1.7350900e+05   1.8293400e+05   2.1859500e+05   2.2099000e+05   1.8617100e+05   1.7179100e+05   1.8409600e+05   1.7844300e+05   1.8358400e+05   1.7524900e+05   1.9447300e+05   2.0277700e+05   2.0421000e+05   1.9938500e+05   1.9227600e+05   1.8470500e+05   1.8080600e+05   1.7601200e+05   1.9129300e+05   1.9688900e+05   1.7997100e+05   1.8145700e+05   1.7808100e+05   2.0079700e+05   1.9287400e+05   2.0660900e+05   2.0052700e+05   1.8373500e+05   1.7641300e+05   1.6285300e+05   1.7106700e+05   1.6443800e+05   1.9137200e+05   2.0279200e+05   1.8667900e+05   1.8797600e+05   1.9160400e+05   1.8587600e+05   2.0218200e+05   1.7828500e+05   1.7327000e+05   1.9251400e+05   1.9319400e+05   2.1300800e+05   1.9949700e+05   1.9587600e+05   1.9878300e+05   1.9048600e+05   1.7043200e+05   1.8357100e+05   1.8093100e+05   1.9210300e+05   2.0610700e+05   2.0135700e+05   2.2238100e+05   2.0948200e+05   1.9376200e+05   1.8550700e+05   1.7936400e+05   1.8616200e+05   1.8757900e+05   1.8783000e+05   0.0000000e+00   2.0912200e+05   1.9876400e+05   1.9077400e+05   1.7288600e+05   1.8292900e+05   1.7581200e+05   1.8501200e+05
   1.7555200e+05   1.7207200e+05   1.7967900e+05   1.7657900e+05   1.7563500e+05   1.7830900e+05   1.5798800e+05   1.4927800e+05   1.7019600e+05   1.6856700e+05   1.7726500e+05   1.9129000e+05   1.8017100e+05   1.7570800e+05   1.6388900e+05   1.6916200e+05   1.6330100e+05   1.5493400e+05   1.4807500e+05   1.7202900e+05   1.7074600e+05   1.6350100e+05   1.8429800e+05   1.8542600e+05   1.9293700e+05   1.9240200e+05   1.6963000e+05   1.6623000e+05   1.6499200e+05   1.6777800e+05   1.8062600e+05   1.6972000e+05   1.6915300e+05   1.7415700e+05   1.7412800e+05   1.7151400e+05   1.6200800e+05   1.5362400e+05   1.7044500e+05   1.7916800e+05   1.6762800e+05   1.8009200e+05   1.8568600e+05   1.7225100e+05   1.6936200e+05   1.8582100e+05   1.6960000e+05   1.6837300e+05   1.5186700e+05   1.6916800e+05   1.7366400e+05   1.6798600e+05   1.9315500e+05   1.9889600e+05   1.8123300e+05   1.6589700e+05   1.5144200e+05   1.4806600e+05   1.6339000e+05   1.8229600e+05   1.6883100e+05   1.6119600e+05   1.8188800e+05   1.9540200e+05   1.9640700e+05   2.0723400e+05   1.7762200e+05   1.4638300e+05   1.7720000e+05   1.6568700e+05   1.6892900e+05   1.8872900e+05   1.9200800e+05   2.0232200e+05   1.9231300e+05   1.8432400e+05   1.7454500e+05   1.7402800e+05   1.7702300e+05   1.8022000e+05   1.7464200e+05   1.8927900e+05   2.1560700e+05   0.0000000e+00   1.9114900e+05   1.7770500e+05   1.8027700e+05   1.6573600e+05   1.7424100e+05   1.8527400e+05
   4.1038900e+05   4.0179500e+05   4.3097400e+05   4.1279000e+05   4.0317700e+05   3.9497500e+05   4.0745700e+05   4.2807000e+05   4.1113800e+05   4.1026100e+05   4.0880600e+05   3.9320200e+05   3.9167700e+05   3.8717600e+05   3.9099000e+05   3.9614900e+05   4.0158800e+05   4.2547600e+05   4.3155100e+05   4.2232800e+05   4.1893500e+05   4.0228600e+05   3.9634300e+05   3.9492600e+05   3.9355300e+05   4.1529900e+05   4.2228400e+05   4.1660400e+05   3.9966500e+05   4.1166800e+05   4.1765500e+05   4.0707600e+05   3.9350500e+05   4.0329100e+05   3.9903100e+05   3.9642200e+05   3.9814000e+05   4.0829600e+05   4.2326400e+05   4.1045500e+05   3.9511200e+05   3.9540900e+05   3.9574500e+05   3.9828200e+05   4.0871800e+05   3.9459300e+05   3.8789700e+05   3.9726300e+05   4.0436800e+05   4.2216000e+05   4.2147500e+05   4.1586100e+05   4.0695800e+05   3.9670300e+05   4.0970800e+05   4.0616800e+05   4.1584500e+05   4.2588900e+05   4.2223300e+05   4.1594100e+05   4.1352000e+05   3.9397100e+05   4.3077200e+05   4.2295900e+05   4.1464800e+05   4.0719200e+05   4.0391000e+05   4.1073000e+05   3.9680800e+05   4.0997600e+05   4.1773900e+05   4.2355400e+05   4.2251500e+05   4.1877100e+05   4.2430100e+05   4.2580700e+05   4.0843900e+05   4.2326000e+05   4.2537100e+05   4.1728000e+05   3.8810100e+05   4.1518800e+05   4.1964600e+05   4.1817300e+05   0.0000000e+00   4.1956100e+05   4.0850500e+05   4.0243300e+05   4.1141500e+05   4.1980300e+05
   4.6901700e+05   4.6226500e+05   4.6770200e+05   4.8590200e+05   4.9238000e+05   4.4681000e+05   4.7114900e+05   4.7439700e+05   4.6753000e+05   4.4686000e+05   4.7493000e+05   4.5587200e+05   4.7730100e+05   4.5963900e+05   4.7290300e+05   4.6977400e+05   4.7658300e+05   4.8796100e+05   4.8097500e+05   4.7854000e+05   4.8132700e+05   4.7375900e+05   4.7119600e+05   4.6170400e+05   4.5958200e+05   4.7380800e+05   4.9110800e+05   4.6162700e+05   4.7863900e+05   4.7199400e+05   4.7088300e+05   4.8831700e+05   4.8636700e+05   4.9214800e+05   4.9161100e+05   4.7847600e+05   4.9193500e+05   4.7430500e+05   4.5494800e+05   4.8796800e+05   4.8530600e+05   4.7070100e+05   4.7857100e+05   4.7936400e+05   4.7658300e+05   4.7571300e+05   4.8150000e+05   4.7962200e+05   4.9069800e+05   4.6241800e+05   4.7217800e+05   4.6916300e+05   4.6193500e+05   4.7637300e+05   4.6273400e+05   4.7659000e+05   4.6304100e+05   4.6451600e+05   4.8120600e+05   4.7075200e+05   4.9820400e+05   4.6671500e+05   4.7422700e+05   4.6814900e+05   4.8205500e+05   4.7662800e+05   4.7702000e+05   4.7575300e+05   4.9848500e+05   4.9666500e+05   5.0619000e+05   4.9272400e+05   4.8511200e+05   4.9201100e+05   5.0108600e+05   5.0283300e+05   5.0862200e+05   4.8878300e+05   4.7629000e+05   4.6280500e+05   4.6927600e+05   4.8400800e+05   4.8195500e+05   4.9035300e+05   4.8880500e+05   0.0000000e+00   4.9902000e+05   4.8521800e+05   5.0391400e+05   4.7701400e+05
   9.9388000e+04   1.1731400e+05   9.9202000e+04   1.0949400e+05   1.0569600e+05   1.0331500e+05   1.0281300e+05   9.8802000e+04   1.0480400e+05   1.0342900e+05   1.1400400e+05   1.0590200e+05   1.0717000e+05   9.7640000e+04   1.0550700e+05   1.0359400e+05   9.2469000e+04   9.4973000e+04   1.0852900e+05   9.9743000e+04   1.0773600e+05   1.0574600e+05   1.0230700e+05   1.0031000e+05   1.0761200e+05   1.1001500e+05   1.0564900e+05   1.0087800e+05   1.0524200e+05   1.1517400e+05   1.2153700e+05   1.1631700e+05   1.0817400e+05   9.7802000e+04   9.9781000e+04   9.7192000e+04   1.0382800e+05   1.0678400e+05   1.2035700e+05   1.1152300e+05   1.1052500e+05   1.1200800e+05   1.1643100e+05   1.0347500e+05   1.1679600e+05   1.1152100e+05   1.0904900e+05   1.0891400e+05   1.0930600e+05   1.1257700e+05   1.1053000e+05   9.6803000e+04   9.2914000e+04   1.0286900e+05   1.1080900e+05   1.0630000e+05   9.8015000e+04   1.0882400e+05   1.1858300e+05   1.0400900e+05   1.0677700e+05   1.1767500e+05   1.0912100e+05   1.2006200e+05   1.2430600e+05   1.1764100e+05   1.2155400e+05   1.2538900e+05   1.2654200e+05   1.2175900e+05   1.2654700e+05   1.1168200e+05   1.0192900e+05   1.0991000e+05   1.2290200e+05   1.1517000e+05   1.2552400e+05   1.2722200e+05   1.2351300e+05   1.1630200e+05   1.0369000e+05   1.1431300e+05   1.1406100e+05   1.0174800e+05   1.0923100e+05   1.1006800e+05   0.0000000e+00   1.0670700e+05   1.0985500e+05   1.1382400e+05
   1.5438500e+05   1.4025700e+05   1.4805600e+05   1.6296200e+05   1.4515000e+05   1.5240900e+05   1.6771300e+05   1.4625800e+05   1.5386100e+05   1.5574000e+05   1.3647700e+05   1.2829500e+05   1.2534900e+05   1.3894400e+05   1.5108800e+05   1.5843400e+05   1.5486700e+05   1.5749500e+05   1.5798800e+05   1.6412300e+05   1.5633500e+05   1.5727800e+05   1.6111200e+05   1.6105700e+05   1.5600900e+05   1.4037700e+05   1.3128400e+05   1.2171500e+05   1.4903300e+05   1.5588400e+05   1.5409600e+05   1.6429700e+05   1.3749300e+05   1.3832300e+05   1.4526200e+05   1.4447900e+05   1.4903500e+05   1.3937500e+05   1.4830300e+05   1.5474900e+05   1.4672100e+05   1.4937300e+05   1.3881700e+05   1.2597300e+05   1.3026600e+05   1.4187000e+05   1.6004000e+05   1.5175800e+05   1.3951000e+05   1.5349000e+05   1.3498000e+05   1.3858200e+05   1.5631500e+05   1.5530100e+05   1.5982100e+05   1.6742800e+05   1.7552200e+05   1.6833900e+05   1.5015100e+05   1.5380500e+05   1.4104100e+05   1.4083900e+05   1.5985200e+05   1.6308900e+05   1.5682500e+05   1.6011400e+05   1.3528100e+05   1.4821200e+05   1.4662000e+05   1.4737100e+05   1.4925800e+05   1.6414500e+05   1.7510100e+05   1.6756600e+05   1.5737100e+05   1.4183100e+05   1.4549800e+05   1.4103300e+05   1.3926900e+05   1.5551000e+05   1.5583000e+05   1.5443400e+05   1.4139000e+05   1.3889300e+05   1.3843200e+05   1.2986500e+05   1.2272900e+05   0.0000000e+00   1.4613800e+05   1.4913800e+05
   2.8209200e+05   2.9209000e+05   2.9012300e+05   2.8119400e+05   2.9770400e+05   2.9907300e+05   2.9505700e+05   2.7347100e+05   2.9415100e+05   2.8131300e+05   2.8771000e+05   3.0566300e+05   2.8624000e+05   2.9413900e+05   2.7684800e+05   2.8051400e+05   2.7956200e+05   2.9418500e+05   2.9957200e+05   3.0433700e+05   2.9251300e+05   2.6783700e+05   2.8175500e+05   2.6566800e+05   2.7690000e+05   2.8812500e+05   2.9641500e+05   2.9314100e+05   2.9447500e+05   2.9477100e+05   3.0214400e+05   2.9621400e+05   2.7531100e+05   2.7989400e+05   2.6855600e+05   2.7718600e+05   2.7477700e+05   2.9717800e+05   2.8931300e+05   2.8726600e+05   2.8651400e+05   2.8760000e+05   2.8823800e+05   2.8500200e+05   2.8105400e+05   2.8942100e+05   2.9978100e+05   2.9958700e+05   2.9770100e+05   2.8789200e+05   2.8439900e+05   2.7906500e+05   2.9553300e+05   2.9081900e+05   2.8483000e+05   2.8299200e+05   2.8680600e+05   2.8015600e+05   3.0413200e+05   3.0801700e+05   2.9293400e+05   2.7715800e+05   2.9349000e+05   2.7693500e+05   2.9067600e+05   3.0102000e+05   2.9616600e+05   2.7345000e+05   2.6973100e+05   2.8631600e+05   2.8143700e+05   2.9497500e+05   2.9081100e+05   2.7910200e+05   2.7213300e+05   2.9739900e+05   2.7065600e+05   2.7862400e+05   2.7285100e+05   2.6944200e+05   2.7901300e+05   2.8082900e+05   2.8586800e+05   2.9837400e+05   2.9666000e+05   2.7521100e+05   2.6610300e+05   2.7930400e+05   0.0000000e+00   2.8532100e+05
   3.8494200e+05   3.2264800e+05   3.3367600e+05   3.2018900e+05   3.5276100e+05   3.6008600e+05   3.5880300e+05   3.3954400e+05   3.4126100e+05   3.5198800e+05   3.6436200e+05   3.5094100e+05   3.3470000e+05   3.4836100e+05   3.5001200e+05   3.4171700e+05   3.4866700e+05   3.4214200e+05   3.4822800e+05   3.3768700e+05   3.3686300e+05   3.3043400e+05   3.3711200e+05   3.5723300e+05   3.5954800e+05   3.2996900e+05   3.2124200e+05   3.2671000e+05   3.4187100e+05   3.3417600e+05   3.5566900e+05   3.3620800e+05   3.3491800e+05   3.4541900e+05   3.4063700e+05   3.2751700e+05   3.3610500e+05   3.5242400e+05   3.7110600e+05   3.6192000e+05   3.4280600e+05   3.5848100e+05   3.5575700e+05   3.5418300e+05   3.6183200e+05   3.2999900e+05   3.4000100e+05   3.3195700e+05   3.4726600e+05   3.3308300e+05   3.2819100e+05   3.3995400e+05   3.2521700e+05   3.3274100e+05   3.4118700e+05   3.5028700e+05   3.5259500e+05   3.3423200e+05   3.3168800e+05   3.1839700e+05   3.4693400e+05   3.5578200e+05   3.4450700e+05   3.1078600e+05   3.4493500e+05   3.4407900e+05   3.3447300e+05   3.1986600e+05   3.3846600e+05   3.4034100e+05   3.4961800e+05   3.3257100e+05   3.2776800e+05   3.3170900e+05   3.4379600e+05   3.6138200e+05   3.7617800e+05   3.4539800e+05   3.5684700e+05   3.5181600e+05   3.5367800e+05   3.5381500e+05   3.5812000e+05   3.3317000e+05   3.5296000e+05   3.5415200e+05   3.4307600e+05   3.5874000e+05   3.5919500e+05   0.0000000e+00
