# Supplementary material for: Autistic traits and individual brain differences: functional network efficiency reflects attentional and social impairments, structural nodal efficiencies index systemising and theory-of-mind skills
Source: Mol Autism. 2021 Jan 21;12:3. doi: 10.1186/s13229-020-00377-8 (PMC7818759; doi:10.1186/s13229-020-00377-8)
Supplement: Supplementary file 9 — Additional file 9. Brain-behaviour correlations. README file detailing data curation; AAL-90 region masks in NIfTI format; spreadseehts of Spearman correlations; code and data for the correlational analysis. [file 13229_2020_377_MOESM9_ESM.zip › Paul_Arora_et_al_data/Physiological/BBC/analysis/Diffusion_Analaysis/adj_matrixes/NOS_weighted/asymmetric/connection_matrix_asym_aHU0237.txt]

   0.0000000e+00   3.5224200e+05   3.6501600e+05   3.8745200e+05   3.8670400e+05   3.7089100e+05   3.9167900e+05   3.7516700e+05   4.1532700e+05   4.2548900e+05   4.0584600e+05   3.9987400e+05   4.0121600e+05   3.8387500e+05   3.7605200e+05   3.7223200e+05   4.0509600e+05   3.9712200e+05   3.7408500e+05   3.9122600e+05   4.0865700e+05   3.9881400e+05   3.8070800e+05   3.9125800e+05   3.7253900e+05   3.5447000e+05   3.8508400e+05   3.6319900e+05   3.7384600e+05   3.7825400e+05   3.8425300e+05   3.9105600e+05   4.0518900e+05   4.1182900e+05   3.9565800e+05   3.9434000e+05   3.6578600e+05   3.7967700e+05   3.7343900e+05   3.4062600e+05   3.6499500e+05   3.9336700e+05   3.8742700e+05   3.7344700e+05   3.7654900e+05   3.6998000e+05   3.8743900e+05   4.0315700e+05   3.8704900e+05   3.6641700e+05   3.8283200e+05   4.1268100e+05   3.9895100e+05   3.6528100e+05   3.8011800e+05   3.7564600e+05   3.6069700e+05   3.6296900e+05   3.6080800e+05   3.5051900e+05   4.0226100e+05   4.1181700e+05   3.8332100e+05   3.5703200e+05   3.7161200e+05   4.0516200e+05   3.8922800e+05   3.7130100e+05   3.6125500e+05   3.5515500e+05   3.7217900e+05   3.7105400e+05   3.5909900e+05   3.3847800e+05   3.4337700e+05   3.6640500e+05   3.9723400e+05   3.8535900e+05   3.8722700e+05   3.8232200e+05   3.6886400e+05   3.4260200e+05   3.5816800e+05   3.5756700e+05   4.0742200e+05   3.8931000e+05   3.6802500e+05   3.5530900e+05   3.6214100e+05   3.8170100e+05
   3.4307300e+05   0.0000000e+00   3.5608600e+05   3.2872800e+05   3.3335100e+05   3.5419000e+05   3.3762300e+05   3.2176500e+05   3.1306500e+05   3.2527000e+05   3.2055700e+05   3.4525900e+05   3.5337000e+05   3.6847000e+05   3.5947100e+05   3.8189900e+05   3.7509000e+05   3.5330300e+05   3.4647900e+05   3.4937400e+05   3.3415600e+05   3.4075200e+05   3.6061300e+05   3.3872900e+05   3.4060700e+05   3.2590800e+05   3.5084400e+05   3.7194100e+05   3.4745000e+05   3.3243600e+05   3.4730200e+05   3.4517300e+05   3.2914200e+05   3.3071000e+05   3.4470100e+05   3.2405700e+05   3.3263000e+05   3.3696000e+05   3.5729800e+05   3.4797700e+05   3.5361800e+05   3.5020200e+05   3.5874900e+05   3.6366200e+05   3.3771100e+05   3.6224700e+05   3.6395800e+05   3.5579600e+05   3.4195300e+05   3.4689500e+05   3.4339800e+05   3.4008200e+05   3.2678800e+05   3.5353300e+05   3.6059400e+05   3.6587700e+05   3.5896000e+05   3.6277000e+05   3.7418700e+05   3.7000600e+05   3.6649900e+05   3.6050700e+05   3.2289600e+05   3.3048400e+05   3.6316200e+05   3.8107000e+05   3.9239800e+05   3.8446300e+05   3.8007000e+05   3.7121100e+05   3.6796100e+05   3.7289300e+05   3.5818200e+05   3.7116800e+05   3.4119200e+05   3.4705000e+05   3.4882800e+05   3.3272000e+05   3.4183900e+05   3.6552100e+05   3.7386400e+05   3.7103600e+05   3.4719500e+05   3.5272700e+05   3.6822800e+05   3.2389800e+05   3.1057600e+05   3.3881600e+05   3.3769500e+05   3.3592300e+05
   4.2993600e+05   4.1492200e+05   0.0000000e+00   3.9228700e+05   4.0252000e+05   4.1870300e+05   4.0507100e+05   3.9129900e+05   3.7854300e+05   3.7335200e+05   3.8790500e+05   3.9948400e+05   3.8941600e+05   3.8097000e+05   3.7809300e+05   3.6437100e+05   3.7203200e+05   3.7593000e+05   3.6184900e+05   3.8987500e+05   3.9949500e+05   3.9543600e+05   3.9706700e+05   3.7917500e+05   3.5329200e+05   3.9961200e+05   3.9949000e+05   3.9568200e+05   3.8542900e+05   4.0500400e+05   3.8986000e+05   3.7122600e+05   4.0171000e+05   4.1855400e+05   4.3341300e+05   3.9911900e+05   3.9109900e+05   4.0181200e+05   3.8557800e+05   3.8388800e+05   3.5826900e+05   3.9166300e+05   3.8870100e+05   3.8728900e+05   3.6478800e+05   4.0040300e+05   4.1225700e+05   4.0015000e+05   4.1202000e+05   3.8674500e+05   3.7505800e+05   3.8282100e+05   3.9893100e+05   4.1922900e+05   4.0098000e+05   3.9153100e+05   3.8897600e+05   3.6988700e+05   3.9992000e+05   4.0465000e+05   4.0291400e+05   3.5794400e+05   4.1965200e+05   4.1053200e+05   4.1657200e+05   3.9794700e+05   4.1025200e+05   3.9178900e+05   3.8780700e+05   4.0890700e+05   4.1135300e+05   4.3543600e+05   4.0122800e+05   3.8872900e+05   4.2901500e+05   4.4646200e+05   4.4232300e+05   4.3586100e+05   4.2359800e+05   3.8584100e+05   4.4219900e+05   4.4524300e+05   4.2198800e+05   4.2008100e+05   4.1000100e+05   3.9030600e+05   4.0593700e+05   4.4164700e+05   3.9610200e+05   4.0344400e+05
   4.2858000e+05   4.3492200e+05   4.1784500e+05   0.0000000e+00   4.3860000e+05   4.3999200e+05   4.3678600e+05   4.3880300e+05   4.3735100e+05   4.5666000e+05   4.4449400e+05   4.6526600e+05   4.8108200e+05   4.5785100e+05   4.3463900e+05   4.7676700e+05   4.6329100e+05   4.5393900e+05   4.2880300e+05   4.4246100e+05   4.4799200e+05   4.8204200e+05   4.8921800e+05   4.3382500e+05   4.5092100e+05   4.6286400e+05   4.5294600e+05   4.6404900e+05   4.7961900e+05   4.5617300e+05   4.4169700e+05   4.1674400e+05   4.5218800e+05   4.6429100e+05   4.5843600e+05   4.5364700e+05   4.2873100e+05   4.7183700e+05   4.8218100e+05   4.5398700e+05   4.3204100e+05   4.3871000e+05   4.2960700e+05   4.5517700e+05   4.4876100e+05   4.5396400e+05   4.4284100e+05   4.5522800e+05   4.5278800e+05   4.3660700e+05   4.2755000e+05   4.3566500e+05   4.0978500e+05   4.2980500e+05   4.2973700e+05   4.6067400e+05   4.5747300e+05   4.5005100e+05   4.2128100e+05   4.0985900e+05   4.4868700e+05   4.3470700e+05   4.6740800e+05   4.4812300e+05   4.3764000e+05   4.3646000e+05   4.2900800e+05   4.2359400e+05   4.4477200e+05   4.5236400e+05   4.5202800e+05   4.1867700e+05   4.4929600e+05   4.4822900e+05   4.3905300e+05   4.2925400e+05   4.1899100e+05   4.4625500e+05   4.8682200e+05   4.7652800e+05   4.3206500e+05   4.2703700e+05   4.2365000e+05   4.4473300e+05   4.2530100e+05   4.1080800e+05   4.1357700e+05   4.4505400e+05   4.1778200e+05   4.1408300e+05
   1.4229000e+05   1.4925400e+05   1.4926900e+05   1.4622300e+05   0.0000000e+00   1.4737400e+05   1.3066600e+05   1.2532900e+05   1.3555400e+05   1.4467300e+05   1.3820700e+05   1.6047800e+05   1.5827000e+05   1.5091500e+05   1.3756500e+05   1.5630700e+05   1.3679900e+05   1.4322200e+05   1.4668200e+05   1.4017600e+05   1.3494400e+05   1.5004800e+05   1.4882300e+05   1.5414200e+05   1.1643000e+05   1.3330000e+05   1.4353400e+05   1.4052900e+05   1.5197700e+05   1.4345000e+05   1.2397200e+05   1.3712600e+05   1.6495500e+05   1.3240400e+05   1.2956300e+05   1.4838800e+05   1.2651900e+05   1.3431700e+05   1.3953400e+05   1.6087800e+05   1.3400600e+05   1.5913000e+05   1.6649900e+05   1.4592400e+05   1.4937900e+05   1.4325300e+05   1.2961900e+05   1.4289400e+05   1.5335800e+05   1.5002400e+05   1.3124800e+05   1.4994600e+05   1.6491800e+05   1.5863000e+05   1.3446600e+05   1.3677300e+05   1.5639100e+05   1.4513700e+05   1.4456800e+05   1.4254300e+05   1.4546400e+05   1.4141700e+05   1.4803400e+05   1.5685700e+05   1.3340800e+05   1.3170900e+05   1.3069700e+05   1.3514200e+05   1.5037800e+05   1.4243400e+05   1.3735700e+05   1.6219400e+05   1.6296700e+05   1.4427600e+05   1.4361400e+05   1.3790300e+05   1.3610700e+05   1.3068900e+05   1.3681600e+05   1.4075600e+05   1.2606300e+05   1.4758400e+05   1.4585500e+05   1.4894900e+05   1.4537500e+05   1.3717700e+05   1.4635100e+05   1.4254100e+05   1.1545500e+05   1.3978400e+05
   1.6366500e+05   1.4294100e+05   1.4202900e+05   1.2200700e+05   1.4428400e+05   0.0000000e+00   1.3651400e+05   1.5876400e+05   1.6672400e+05   1.4315900e+05   1.4470100e+05   1.3826000e+05   1.4512200e+05   1.2693700e+05   1.4648300e+05   1.4555500e+05   1.4734800e+05   1.3294600e+05   1.5005700e+05   1.5358200e+05   1.5285900e+05   1.3246300e+05   1.5454200e+05   1.5150200e+05   1.5620500e+05   1.1573500e+05   1.0949900e+05   1.7313400e+05   1.8210700e+05   1.3880400e+05   1.5001700e+05   1.3907700e+05   1.4259900e+05   1.5158000e+05   1.4542500e+05   1.3981200e+05   1.3570600e+05   1.3626000e+05   1.4603200e+05   1.2382000e+05   1.3072600e+05   1.2509100e+05   1.1334900e+05   1.4078700e+05   1.2636000e+05   1.4229900e+05   1.2430200e+05   1.2830200e+05   1.4233800e+05   1.2551600e+05   1.3290100e+05   1.3250300e+05   1.7592800e+05   1.6297800e+05   1.3802500e+05   1.4100800e+05   1.5792000e+05   1.2571000e+05   1.2100400e+05   1.1672700e+05   1.1703100e+05   1.6873900e+05   1.6106500e+05   1.5515400e+05   1.2363000e+05   1.4659100e+05   1.7516500e+05   1.5729000e+05   1.3044400e+05   1.6829000e+05   1.8221300e+05   1.6392500e+05   1.4573200e+05   1.5647600e+05   1.8483400e+05   1.7518800e+05   1.6558600e+05   1.4615900e+05   1.7477100e+05   1.8089200e+05   1.6349700e+05   1.4055500e+05   1.6581900e+05   1.6780500e+05   1.3948900e+05   1.3275700e+05   1.2301500e+05   1.5233400e+05   1.5623600e+05   1.4058000e+05
   4.9535900e+05   4.8991500e+05   5.4705600e+05   5.3468900e+05   5.0627900e+05   5.1740400e+05   0.0000000e+00   4.9226000e+05   4.9386500e+05   5.0853500e+05   4.7983400e+05   4.6410300e+05   4.7373700e+05   5.0230200e+05   5.2828600e+05   5.2196200e+05   5.0777600e+05   5.0437800e+05   4.5439600e+05   4.7248500e+05   5.1008500e+05   5.0683900e+05   5.1424800e+05   5.0500400e+05   4.8713600e+05   4.8432200e+05   4.9726100e+05   4.9734400e+05   4.6954300e+05   4.4930200e+05   4.9600700e+05   4.7830700e+05   5.2379900e+05   5.1425200e+05   4.5716900e+05   4.7834500e+05   4.9021700e+05   4.7267200e+05   4.9712200e+05   5.0918500e+05   4.8965400e+05   5.0759300e+05   4.8507400e+05   4.6873600e+05   4.8982800e+05   4.9282000e+05   4.9897800e+05   4.8743500e+05   4.7689700e+05   4.7630300e+05   5.0169500e+05   5.3105500e+05   5.1824700e+05   4.8414800e+05   4.5361500e+05   4.6152800e+05   4.8847100e+05   4.8558400e+05   5.0613900e+05   5.1389700e+05   5.3356900e+05   5.2082900e+05   4.7542200e+05   4.6366100e+05   4.6505700e+05   4.3463600e+05   4.9383200e+05   4.9187200e+05   4.9795900e+05   5.2597000e+05   4.7880200e+05   4.8625300e+05   5.2366600e+05   5.0638300e+05   5.0744000e+05   4.9741300e+05   4.9166400e+05   4.9647700e+05   5.1107400e+05   5.0827100e+05   4.8459200e+05   4.8193300e+05   5.0092000e+05   5.4494300e+05   5.2799900e+05   4.7359600e+05   4.8231000e+05   5.1699000e+05   5.0014000e+05   4.8862900e+05
   5.9518900e+05   5.7099700e+05   5.5347200e+05   5.4170300e+05   6.0335000e+05   5.8751100e+05   6.3659000e+05   0.0000000e+00   6.2481200e+05   5.6039400e+05   5.8558200e+05   6.0910500e+05   5.8882800e+05   5.8617800e+05   5.7912800e+05   5.8755900e+05   5.8938200e+05   5.7073700e+05   5.8826100e+05   5.8125600e+05   6.1280900e+05   6.1182000e+05   6.0619200e+05   6.1124000e+05   5.9617000e+05   6.0865100e+05   6.2928600e+05   5.8456300e+05   5.9048200e+05   5.7181100e+05   5.6398300e+05   5.6221800e+05   5.8571500e+05   6.0354000e+05   5.9469300e+05   6.1420400e+05   5.9307300e+05   6.0098000e+05   6.1381400e+05   6.2458500e+05   5.9320200e+05   6.1258700e+05   6.0251400e+05   6.1810600e+05   5.4503800e+05   5.5996900e+05   5.9475000e+05   5.6892400e+05   5.4291300e+05   5.5573800e+05   5.7842400e+05   5.9650300e+05   5.9770400e+05   5.6636900e+05   5.6273500e+05   5.7817200e+05   5.3340700e+05   5.5232100e+05   5.6498600e+05   5.7888100e+05   6.0540500e+05   5.5894400e+05   5.9005600e+05   5.6742900e+05   5.8781800e+05   5.8221500e+05   6.0899500e+05   5.9305600e+05   5.9764100e+05   5.8417100e+05   5.9313600e+05   5.7044900e+05   5.7729700e+05   5.4087100e+05   5.7872600e+05   5.7242200e+05   5.6116200e+05   5.6311500e+05   5.8260400e+05   5.6979000e+05   5.9062600e+05   5.6037800e+05   5.8475700e+05   5.7584000e+05   5.9509000e+05   5.7668500e+05   5.7369400e+05   5.9680600e+05   5.9308700e+05   6.2318500e+05
   1.0452800e+05   9.9305000e+04   9.9655000e+04   1.1031100e+05   9.6953000e+04   1.1435000e+05   1.1617000e+05   1.1210000e+05   0.0000000e+00   1.0193100e+05   8.8606000e+04   1.0144000e+05   1.0103900e+05   1.0547100e+05   1.0995700e+05   1.0012200e+05   1.1023900e+05   1.1954500e+05   1.1104000e+05   1.0685900e+05   1.0077800e+05   1.1044100e+05   9.8130000e+04   1.0377200e+05   1.0424200e+05   1.1144500e+05   1.2237800e+05   1.0516900e+05   1.0081900e+05   9.9011000e+04   1.0461800e+05   1.0582600e+05   1.1319600e+05   1.0875200e+05   1.0068100e+05   1.1492100e+05   1.2143500e+05   1.1158700e+05   1.0763100e+05   1.2010000e+05   1.1792100e+05   1.1180700e+05   9.9952000e+04   8.9102000e+04   9.6837000e+04   1.0225800e+05   9.6055000e+04   9.4054000e+04   1.1014700e+05   1.1278400e+05   1.1077300e+05   1.0234300e+05   1.0710100e+05   1.0798200e+05   9.7145000e+04   9.9300000e+04   8.7642000e+04   9.4364000e+04   9.6977000e+04   1.0331100e+05   1.0458600e+05   1.1515800e+05   1.1113200e+05   9.6926000e+04   1.0497400e+05   1.0581600e+05   9.9719000e+04   1.1588900e+05   1.0267800e+05   9.0431000e+04   9.7013000e+04   8.9022000e+04   9.8361000e+04   1.0776300e+05   1.0718600e+05   1.1102100e+05   1.0772000e+05   1.0197700e+05   1.0287700e+05   1.1240100e+05   1.0105600e+05   1.0219500e+05   1.0249200e+05   1.0537500e+05   1.0546600e+05   9.5945000e+04   8.7700000e+04   1.1290800e+05   1.0884600e+05   1.0348500e+05
   1.6259800e+05   1.6303600e+05   1.4615700e+05   1.6675200e+05   1.6030000e+05   1.8261900e+05   1.6070100e+05   1.5766500e+05   1.5291800e+05   0.0000000e+00   1.5028000e+05   1.5361600e+05   1.5589100e+05   1.6339200e+05   1.7949200e+05   1.8731600e+05   1.8758700e+05   2.0743200e+05   1.6735100e+05   1.5603900e+05   1.6372100e+05   1.7654900e+05   1.5653000e+05   1.8299400e+05   1.6515500e+05   1.8128300e+05   1.8043300e+05   1.6916900e+05   1.7975200e+05   1.8448200e+05   1.7096500e+05   1.6964200e+05   1.6805900e+05   1.5763200e+05   1.4629100e+05   1.5354100e+05   1.5971600e+05   1.7751100e+05   1.9034400e+05   1.9323100e+05   1.8212000e+05   1.7711100e+05   1.7751100e+05   1.7062600e+05   1.3186500e+05   1.4737900e+05   1.5505000e+05   1.5854700e+05   1.5072500e+05   1.4731300e+05   1.6659900e+05   1.6511100e+05   1.5694900e+05   1.6709100e+05   1.8602700e+05   1.7973400e+05   1.5262500e+05   1.4478900e+05   1.3261200e+05   1.6097900e+05   1.6188300e+05   1.5937500e+05   1.7145100e+05   1.6259400e+05   1.5901400e+05   1.7659500e+05   1.7501900e+05   1.8414500e+05   1.7357000e+05   1.8897600e+05   1.5181600e+05   1.4984900e+05   1.6817500e+05   1.9013000e+05   1.6104600e+05   1.6247000e+05   1.6555500e+05   1.6303300e+05   1.6020700e+05   1.7086900e+05   1.7925500e+05   1.8538800e+05   1.7042700e+05   1.7825500e+05   1.6241400e+05   1.7157200e+05   1.6048700e+05   1.6649300e+05   1.7694900e+05   1.6072700e+05
   1.3756000e+05   1.3390100e+05   1.2814300e+05   1.1623200e+05   1.2421000e+05   1.1688000e+05   1.1376100e+05   1.1705400e+05   1.1952300e+05   1.2283000e+05   0.0000000e+00   1.1096500e+05   1.1481500e+05   1.2724500e+05   1.3504900e+05   1.3108500e+05   1.3724000e+05   1.3715000e+05   1.4128900e+05   1.2172400e+05   1.1840000e+05   1.2163000e+05   1.2233000e+05   1.3471700e+05   1.3265200e+05   1.2234700e+05   1.2143500e+05   1.1074900e+05   1.2127500e+05   1.3017600e+05   1.3074000e+05   1.1405500e+05   1.1573000e+05   1.2631800e+05   1.2644900e+05   1.3194700e+05   1.3356200e+05   1.2609600e+05   1.2247800e+05   1.2939500e+05   1.2506500e+05   1.2420500e+05   1.3526200e+05   1.2838400e+05   1.2668600e+05   1.3377700e+05   1.3701600e+05   1.2491100e+05   1.3579900e+05   1.3215900e+05   1.3087200e+05   1.0491100e+05   1.1965500e+05   1.2016700e+05   1.2403600e+05   1.0896300e+05   1.0897900e+05   1.0850100e+05   1.0946600e+05   1.2303100e+05   1.2410700e+05   1.2396200e+05   1.2343800e+05   1.1027800e+05   1.1589300e+05   1.2382400e+05   1.3353600e+05   1.2032900e+05   1.2188700e+05   1.1135900e+05   1.1394500e+05   1.0933700e+05   1.0946200e+05   1.1631000e+05   1.2327600e+05   1.2402300e+05   1.1970500e+05   1.2801000e+05   1.2073700e+05   1.1710300e+05   1.2219900e+05   1.2426500e+05   1.2404700e+05   1.1493300e+05   1.2858700e+05   1.3601100e+05   1.1234500e+05   1.1295000e+05   1.0879400e+05   1.2541400e+05
   1.3960500e+05   1.3815500e+05   1.4447700e+05   1.5309200e+05   1.5453500e+05   1.5677200e+05   1.5629000e+05   1.7697000e+05   1.4825700e+05   1.4536000e+05   1.4594400e+05   0.0000000e+00   1.6051000e+05   1.4285700e+05   1.5185700e+05   1.6187600e+05   1.5878100e+05   1.6934900e+05   1.7636200e+05   1.6495100e+05   1.4800200e+05   1.6328100e+05   1.5800800e+05   1.6310700e+05   1.6150800e+05   1.4363100e+05   1.5343800e+05   1.6076500e+05   1.5251700e+05   1.6120200e+05   1.5704100e+05   1.6881000e+05   1.5378300e+05   1.5512600e+05   1.4923500e+05   1.5387800e+05   1.4684000e+05   1.5075400e+05   1.4315400e+05   1.4226500e+05   1.5577200e+05   1.4333400e+05   1.5028800e+05   1.5480500e+05   1.4620800e+05   1.5855400e+05   1.4884900e+05   1.4316600e+05   1.3844500e+05   1.3943300e+05   1.3397400e+05   1.2850400e+05   1.2516200e+05   1.2523000e+05   1.2609500e+05   1.3709000e+05   1.4231000e+05   1.4787200e+05   1.4070300e+05   1.6328000e+05   1.4605500e+05   1.4334800e+05   1.3871500e+05   1.3471700e+05   1.3827200e+05   1.3126300e+05   1.2861600e+05   1.5135000e+05   1.4106600e+05   1.3899500e+05   1.3990900e+05   1.5063700e+05   1.5659500e+05   1.5391500e+05   1.5127700e+05   1.4002000e+05   1.3305900e+05   1.3153000e+05   1.4542100e+05   1.1922600e+05   1.3117800e+05   1.3637700e+05   1.3430000e+05   1.3088300e+05   1.5947700e+05   1.4360100e+05   1.3827900e+05   1.3510400e+05   1.2465300e+05   1.4066400e+05
   2.5435900e+05   2.3625600e+05   2.5161200e+05   2.5311200e+05   2.4963400e+05   2.4421200e+05   2.4747200e+05   2.3127900e+05   2.2779900e+05   2.4770400e+05   2.4464000e+05   2.5136900e+05   0.0000000e+00   2.4767600e+05   2.5867400e+05   2.3372900e+05   2.4128700e+05   2.3583400e+05   2.2436500e+05   2.3329500e+05   2.5339800e+05   2.4106100e+05   2.3889700e+05   2.5082900e+05   2.5060700e+05   2.3879100e+05   2.4047100e+05   2.2383700e+05   2.2991600e+05   2.3841100e+05   2.4527500e+05   2.3601600e+05   2.1913400e+05   1.9590500e+05   2.2748500e+05   2.4496400e+05   2.3816200e+05   2.5008800e+05   2.4646400e+05   2.3378300e+05   2.4904900e+05   2.4263400e+05   2.3183300e+05   2.1400100e+05   2.3462900e+05   2.4846900e+05   2.4434400e+05   2.5593000e+05   2.3106500e+05   2.2979200e+05   2.3299900e+05   2.1593600e+05   2.2247700e+05   2.2581300e+05   2.2779800e+05   2.3523600e+05   2.6021100e+05   2.3181900e+05   2.5040700e+05   2.4707400e+05   2.5308600e+05   2.2944600e+05   2.5368500e+05   2.5863700e+05   2.4311300e+05   2.5434600e+05   2.5566900e+05   2.6338100e+05   2.6158900e+05   2.2464400e+05   2.4307700e+05   2.5479200e+05   2.4776100e+05   2.5461900e+05   2.5225300e+05   2.4723300e+05   2.2217800e+05   2.3814400e+05   2.3458500e+05   2.4413500e+05   2.5587100e+05   2.4032700e+05   2.4267700e+05   2.5305800e+05   2.3396600e+05   2.2591700e+05   2.3648100e+05   2.2029700e+05   2.2554200e+05   2.5725800e+05
   1.8963800e+05   1.9819600e+05   1.9319100e+05   1.8292000e+05   2.0115500e+05   2.1491900e+05   2.1742300e+05   1.8473900e+05   2.0631000e+05   1.8858900e+05   1.7944400e+05   1.8327600e+05   1.9639600e+05   0.0000000e+00   1.9132800e+05   1.9371300e+05   1.9237600e+05   2.1447000e+05   2.0122900e+05   1.8721900e+05   1.7249900e+05   1.7616100e+05   1.6694200e+05   1.7649600e+05   1.7329200e+05   2.0162600e+05   1.9549000e+05   1.9423400e+05   1.9020200e+05   1.9906100e+05   1.8270400e+05   1.6257600e+05   1.8716000e+05   1.6476700e+05   2.0499000e+05   2.1279900e+05   1.8886000e+05   1.7700100e+05   1.9814500e+05   1.8597700e+05   1.7929300e+05   1.9372600e+05   1.8657900e+05   2.0567500e+05   2.0569200e+05   1.9282400e+05   1.9114300e+05   1.9452900e+05   1.8353400e+05   1.9338200e+05   1.8589900e+05   1.8829600e+05   1.8032000e+05   1.9846600e+05   1.7776300e+05   1.8434400e+05   1.9028300e+05   1.8442900e+05   1.8192100e+05   1.8325100e+05   1.7510600e+05   1.9303200e+05   1.9635300e+05   1.8578900e+05   1.9999400e+05   2.0966500e+05   1.8862100e+05   1.8269900e+05   2.1229800e+05   2.0025600e+05   2.1373900e+05   2.2491900e+05   2.0382800e+05   1.7763000e+05   1.9546400e+05   1.7285800e+05   1.9928100e+05   1.9839300e+05   1.9261000e+05   1.7959400e+05   1.9128200e+05   2.1320700e+05   2.0961900e+05   2.2094000e+05   2.0534200e+05   1.8603500e+05   1.8649600e+05   1.8864100e+05   1.8863600e+05   2.0183900e+05
   2.0614900e+05   2.2108700e+05   2.0792500e+05   2.1773400e+05   2.1989100e+05   2.4329900e+05   2.3346800e+05   2.2354000e+05   2.0876200e+05   1.9184200e+05   2.1701400e+05   2.0755900e+05   2.3001800e+05   2.3107300e+05   0.0000000e+00   2.1004800e+05   2.1549800e+05   1.8068600e+05   1.9377800e+05   2.1738900e+05   2.0027500e+05   1.9997900e+05   2.1983100e+05   2.0682800e+05   1.9633900e+05   2.1787800e+05   2.1990400e+05   2.2830100e+05   2.2754300e+05   2.3302100e+05   2.1509100e+05   2.1046300e+05   2.1903700e+05   2.0767000e+05   2.1122200e+05   2.2333400e+05   2.0226700e+05   2.0926700e+05   2.0646400e+05   2.1494100e+05   2.3482900e+05   2.1162900e+05   2.1093900e+05   2.1099800e+05   2.1060500e+05   1.9073400e+05   1.8506900e+05   1.9987500e+05   2.1568000e+05   2.1308300e+05   2.1464100e+05   2.1070700e+05   2.0549500e+05   2.1060500e+05   2.0730700e+05   2.0313400e+05   2.1069100e+05   2.3313100e+05   2.3180900e+05   2.1145900e+05   2.0945900e+05   2.1832900e+05   2.0811900e+05   2.0659500e+05   1.9843700e+05   2.1315300e+05   2.2587400e+05   2.1603300e+05   2.1616800e+05   2.0808300e+05   2.1669400e+05   2.2943000e+05   2.1730600e+05   2.2098400e+05   2.2505900e+05   2.2323800e+05   2.2135200e+05   2.0654100e+05   2.0723600e+05   1.9761400e+05   1.9194500e+05   1.9821700e+05   1.9817000e+05   2.0772600e+05   2.3225800e+05   2.4327100e+05   2.3909900e+05   2.2148300e+05   2.2164300e+05   2.0251800e+05
   2.2033500e+05   2.2008800e+05   2.1673400e+05   2.1667400e+05   2.0608600e+05   2.1303400e+05   2.1504700e+05   2.1885400e+05   2.2806400e+05   2.0437900e+05   2.0388100e+05   1.9574800e+05   2.1742800e+05   2.3006700e+05   2.1506700e+05   0.0000000e+00   2.3123100e+05   2.3053300e+05   2.3055500e+05   2.1118400e+05   2.0447100e+05   2.0830700e+05   2.0137500e+05   2.1904300e+05   2.3269100e+05   2.2979400e+05   2.2244400e+05   2.1590000e+05   1.9811400e+05   1.9229700e+05   2.0809600e+05   2.1548900e+05   1.9724500e+05   1.9287000e+05   2.0900500e+05   2.1086000e+05   2.1782300e+05   2.1947600e+05   2.2159400e+05   1.9025900e+05   2.0904800e+05   2.1528800e+05   1.9427800e+05   1.9280400e+05   2.0377600e+05   2.1170300e+05   1.9652900e+05   2.0094900e+05   2.0327900e+05   1.8820700e+05   2.0776800e+05   2.1921000e+05   2.0798400e+05   2.2007500e+05   2.1110700e+05   1.8414500e+05   1.9653700e+05   2.1897900e+05   1.8603100e+05   1.9024900e+05   1.7581300e+05   2.1409300e+05   2.0972700e+05   1.8473800e+05   1.8830800e+05   1.8167700e+05   1.8377100e+05   1.9900100e+05   2.1720500e+05   2.0086400e+05   2.0423100e+05   2.0548600e+05   2.2123600e+05   2.0623000e+05   1.9818900e+05   2.2047400e+05   2.0991200e+05   2.2098800e+05   2.2256400e+05   2.1827500e+05   2.2630900e+05   2.1426700e+05   1.9760500e+05   2.1764500e+05   2.1083800e+05   2.0267800e+05   2.0605600e+05   2.0356600e+05   2.2186600e+05   2.3066000e+05
   1.1995100e+05   1.2765300e+05   1.1848400e+05   1.1143500e+05   1.1417500e+05   1.3285000e+05   1.3898200e+05   1.1429800e+05   1.2074800e+05   1.2163100e+05   1.2602500e+05   1.2549400e+05   1.2141000e+05   1.0717700e+05   1.0399500e+05   1.1591700e+05   0.0000000e+00   1.0336800e+05   1.2710300e+05   1.3967600e+05   1.2617700e+05   1.3241600e+05   1.2716500e+05   1.1710000e+05   1.1746100e+05   1.0512700e+05   1.1423500e+05   1.2015400e+05   1.4001400e+05   1.3625900e+05   1.3605700e+05   1.2830900e+05   1.1656500e+05   1.0507900e+05   1.0704000e+05   1.1113200e+05   1.3108200e+05   1.5298900e+05   1.2788200e+05   1.3643500e+05   1.3480200e+05   1.2046200e+05   1.1216800e+05   1.0910600e+05   1.1799800e+05   1.1951700e+05   1.2818600e+05   1.4126700e+05   1.4302300e+05   1.2278700e+05   1.1155400e+05   1.1798900e+05   1.1005300e+05   1.0411700e+05   1.2847700e+05   1.5006100e+05   1.3652300e+05   1.3506800e+05   1.4039800e+05   1.3461800e+05   1.3036700e+05   1.2106600e+05   1.3678400e+05   1.3616700e+05   1.3264000e+05   1.3006900e+05   1.3783600e+05   1.3260700e+05   1.3019800e+05   1.2914600e+05   1.2574600e+05   1.0786300e+05   1.4386000e+05   1.3678300e+05   1.3785200e+05   1.1715500e+05   1.1387000e+05   9.6954000e+04   1.0569600e+05   9.7752000e+04   1.2788400e+05   1.2261100e+05   1.2462100e+05   1.2894500e+05   1.2769300e+05   1.1063300e+05   1.0082700e+05   1.0842900e+05   1.1560800e+05   1.1380900e+05
   1.7053400e+05   1.6757300e+05   1.5086000e+05   1.5523300e+05   1.8067100e+05   1.6816300e+05   1.6441300e+05   1.7306800e+05   1.5156200e+05   1.4718700e+05   1.6476000e+05   1.7365600e+05   1.5666500e+05   1.5832900e+05   1.4833400e+05   1.5380100e+05   1.5803600e+05   0.0000000e+00   1.4416400e+05   1.4029300e+05   1.5960800e+05   1.6084800e+05   1.7539000e+05   1.7174800e+05   1.7640000e+05   1.7122100e+05   1.6359800e+05   1.6013100e+05   1.7190100e+05   1.6810100e+05   1.7373800e+05   1.8055800e+05   1.5740900e+05   1.6182800e+05   1.7380700e+05   1.5159300e+05   1.7760300e+05   1.7989800e+05   1.5595300e+05   1.6883300e+05   1.8153700e+05   1.8899900e+05   1.8878600e+05   1.7777700e+05   1.7135800e+05   1.7053400e+05   1.7120100e+05   1.5265400e+05   1.6172600e+05   1.5568800e+05   1.8303700e+05   1.9943000e+05   1.6724300e+05   1.5945800e+05   1.5718000e+05   1.6281600e+05   1.7045500e+05   1.7320700e+05   1.6582700e+05   1.6394600e+05   1.6726300e+05   1.7956100e+05   1.5485000e+05   1.4700200e+05   1.5829900e+05   1.8173600e+05   1.6535200e+05   1.6157900e+05   1.6387600e+05   1.7363900e+05   1.5429400e+05   1.5816100e+05   1.4857700e+05   1.4711300e+05   1.5052100e+05   1.5865100e+05   1.5581600e+05   1.5666100e+05   1.5836000e+05   1.5516700e+05   1.6010200e+05   1.7206000e+05   1.5550300e+05   1.5092900e+05   1.4773100e+05   1.6358800e+05   1.4621800e+05   1.6307300e+05   1.6290200e+05   1.7514700e+05
   3.0311900e+05   3.1642900e+05   3.0522000e+05   3.2093600e+05   3.0887300e+05   3.2435100e+05   3.1332600e+05   3.1454900e+05   2.8427100e+05   3.0113400e+05   2.9190900e+05   3.0352700e+05   3.0856300e+05   3.0504200e+05   3.0019100e+05   2.8258100e+05   3.0040900e+05   3.2634100e+05   0.0000000e+00   3.0850900e+05   2.9124100e+05   3.2140200e+05   3.3337900e+05   3.3038900e+05   2.9718800e+05   2.9142500e+05   2.8288300e+05   3.2496500e+05   3.2730700e+05   3.3316900e+05   3.2407200e+05   3.1636600e+05   2.9169500e+05   2.9584400e+05   2.9664500e+05   3.2930600e+05   3.4795000e+05   3.3297500e+05   3.1050300e+05   3.1578100e+05   3.0505600e+05   3.1271600e+05   2.9461200e+05   3.1040300e+05   3.2297300e+05   3.1530000e+05   2.9395200e+05   3.1906300e+05   3.2919800e+05   3.2772400e+05   3.1027700e+05   3.6739300e+05   3.1817800e+05   3.1056600e+05   3.0044300e+05   3.1219100e+05   3.0939900e+05   3.2663400e+05   3.3389500e+05   3.2559000e+05   3.2136800e+05   3.1012200e+05   2.9487700e+05   2.9820700e+05   3.1635400e+05   3.0748700e+05   3.1441300e+05   3.0179600e+05   3.1043100e+05   3.1013900e+05   3.3813500e+05   2.9632300e+05   2.9776200e+05   3.1323300e+05   3.2530600e+05   3.2133800e+05   3.4885900e+05   3.1793800e+05   3.3616500e+05   3.3804300e+05   3.1570500e+05   3.0343300e+05   3.1942800e+05   3.4963400e+05   3.2125600e+05   3.1127000e+05   3.2677600e+05   3.3029100e+05   3.1062600e+05   3.3125300e+05
   3.4404700e+05   3.6658500e+05   3.4288500e+05   3.6923100e+05   3.5721200e+05   3.4755000e+05   3.6349700e+05   3.5505600e+05   3.5167600e+05   3.4094200e+05   3.7342100e+05   3.6735100e+05   3.5768800e+05   3.7616900e+05   3.8229400e+05   3.6370200e+05   3.3449500e+05   3.6478300e+05   3.8386400e+05   0.0000000e+00   3.6214600e+05   3.3829000e+05   3.4191100e+05   3.5372500e+05   3.6162600e+05   3.7069400e+05   3.4831700e+05   3.4648600e+05   3.7106100e+05   3.5506600e+05   3.6157100e+05   3.7213600e+05   3.4120500e+05   3.5900500e+05   3.6970500e+05   3.6471700e+05   3.4909100e+05   3.5856600e+05   3.6539800e+05   3.6714900e+05   3.5184300e+05   3.7012300e+05   3.8856500e+05   3.5968500e+05   4.0096800e+05   4.0195400e+05   3.6770700e+05   3.5100900e+05   3.6360600e+05   3.7816900e+05   4.0679200e+05   3.8435900e+05   3.6159300e+05   3.8442100e+05   3.9644400e+05   3.6650900e+05   3.4740500e+05   3.5644400e+05   3.6382800e+05   3.6810000e+05   3.8528100e+05   3.7813200e+05   3.6197400e+05   3.4526100e+05   3.5093800e+05   3.7041300e+05   3.4397500e+05   3.4713300e+05   3.3678800e+05   3.4613600e+05   3.5351000e+05   3.7387700e+05   3.5592100e+05   3.4812500e+05   3.3969600e+05   3.4642000e+05   3.3655000e+05   3.6932900e+05   3.6816300e+05   3.5111800e+05   3.4621100e+05   3.4669000e+05   3.4305900e+05   3.4673800e+05   3.4822800e+05   3.5899400e+05   3.4988000e+05   3.6030600e+05   3.4848800e+05   3.4167900e+05
   4.6400000e+04   3.9879000e+04   3.9832000e+04   3.4395000e+04   2.7470000e+04   3.5505000e+04   3.5006000e+04   3.2501000e+04   3.2425000e+04   5.1615000e+04   4.7069000e+04   4.6560000e+04   3.9731000e+04   2.5595000e+04   3.2485000e+04   4.2858000e+04   4.1644000e+04   3.1860000e+04   3.8265000e+04   3.8647000e+04   0.0000000e+00   5.1132000e+04   4.5928000e+04   5.3758000e+04   5.3812000e+04   6.2419000e+04   5.7275000e+04   5.0434000e+04   4.7126000e+04   4.4370000e+04   4.7285000e+04   4.6008000e+04   4.8808000e+04   4.4970000e+04   4.4863000e+04   4.3177000e+04   3.9596000e+04   4.9632000e+04   4.1121000e+04   4.6523000e+04   4.6603000e+04   6.0740000e+04   6.0329000e+04   5.1843000e+04   5.6544000e+04   6.3442000e+04   4.3681000e+04   3.9709000e+04   3.8911000e+04   3.5872000e+04   4.1121000e+04   2.4345000e+04   3.9199000e+04   3.6791000e+04   3.6518000e+04   4.9267000e+04   4.7281000e+04   3.4984000e+04   3.9001000e+04   4.4074000e+04   3.2129000e+04   3.3168000e+04   3.3119000e+04   3.7995000e+04   3.6825000e+04   3.9929000e+04   4.0110000e+04   4.0404000e+04   3.6157000e+04   4.7574000e+04   4.1401000e+04   3.9167000e+04   2.8598000e+04   3.3442000e+04   3.8684000e+04   3.7657000e+04   3.4200000e+04   3.0068000e+04   3.5803000e+04   3.2833000e+04   3.9202000e+04   3.3860000e+04   4.3800000e+04   3.6112000e+04   3.7121000e+04   4.8923000e+04   4.4774000e+04   3.6768000e+04   3.9514000e+04   3.7629000e+04
   4.5881000e+04   4.2704000e+04   4.7636000e+04   3.6157000e+04   4.0358000e+04   4.4469000e+04   4.5382000e+04   4.7775000e+04   4.0495000e+04   4.0118000e+04   3.9028000e+04   3.6294000e+04   4.1331000e+04   4.6556000e+04   4.9294000e+04   4.9503000e+04   4.1790000e+04   4.9699000e+04   4.9372000e+04   3.8334000e+04   2.8644000e+04   0.0000000e+00   4.3021000e+04   4.5831000e+04   3.2784000e+04   4.4109000e+04   4.8968000e+04   3.2115000e+04   4.2609000e+04   3.6788000e+04   4.2191000e+04   3.9556000e+04   3.9517000e+04   4.2968000e+04   4.7928000e+04   3.3803000e+04   3.2562000e+04   4.4568000e+04   3.9571000e+04   5.4585000e+04   4.3350000e+04   3.5371000e+04   3.2697000e+04   3.2484000e+04   3.5472000e+04   4.2640000e+04   4.0435000e+04   3.0207000e+04   4.1214000e+04   5.7710000e+04   4.2757000e+04   4.5883000e+04   4.5448000e+04   4.3203000e+04   3.9967000e+04   4.3273000e+04   4.4555000e+04   4.5021000e+04   3.4381000e+04   3.6457000e+04   4.8058000e+04   4.1074000e+04   4.2966000e+04   3.6055000e+04   3.8079000e+04   3.9748000e+04   4.7845000e+04   3.6307000e+04   3.4065000e+04   3.6381000e+04   3.8505000e+04   3.5818000e+04   4.9732000e+04   5.4883000e+04   4.2166000e+04   4.4583000e+04   3.7767000e+04   4.0609000e+04   3.9495000e+04   3.3384000e+04   3.8687000e+04   3.8153000e+04   4.8092000e+04   4.2243000e+04   3.8515000e+04   4.8082000e+04   3.6496000e+04   3.4827000e+04   3.7115000e+04   4.5351000e+04
   3.5534600e+05   3.4792800e+05   3.3272900e+05   3.4022800e+05   3.5054300e+05   3.6522300e+05   3.5057800e+05   3.5599900e+05   3.7378800e+05   3.5701000e+05   3.8534000e+05   3.6816100e+05   3.5982200e+05   3.6441100e+05   3.6702500e+05   3.8997300e+05   3.7258300e+05   3.6401300e+05   3.4755700e+05   3.5770500e+05   3.6867600e+05   3.6992700e+05   0.0000000e+00   3.8247900e+05   3.7827300e+05   3.7463100e+05   3.7058600e+05   3.6410700e+05   3.7727600e+05   3.7533700e+05   3.7260100e+05   3.7455600e+05   3.4989800e+05   3.5858400e+05   3.5656900e+05   3.7422300e+05   3.7310500e+05   3.5931500e+05   3.4944500e+05   3.5097200e+05   3.6079500e+05   3.5702800e+05   3.5296100e+05   3.7072200e+05   3.6285800e+05   3.7976700e+05   3.7224100e+05   3.6294300e+05   3.6888800e+05   3.5810600e+05   3.8046400e+05   3.6107900e+05   3.5193100e+05   3.5355200e+05   3.5540500e+05   3.7181800e+05   3.5236400e+05   3.4522400e+05   3.1585200e+05   3.3607600e+05   3.5854100e+05   3.5811600e+05   3.4739700e+05   3.5676100e+05   3.3964500e+05   3.6170500e+05   3.4884900e+05   3.5795300e+05   3.5994800e+05   3.5609200e+05   3.7817800e+05   3.4597400e+05   3.3064700e+05   3.5439100e+05   3.5349700e+05   3.5339500e+05   3.5570600e+05   3.4619700e+05   3.6375300e+05   3.5060100e+05   3.5818000e+05   3.3976000e+05   3.2908000e+05   3.6011900e+05   3.5315000e+05   3.4924000e+05   3.4381400e+05   3.5578900e+05   3.3126000e+05   3.4804000e+05
   2.9466500e+05   2.9760100e+05   2.8709200e+05   2.9291100e+05   3.0428500e+05   3.0076000e+05   3.2579900e+05   2.7880000e+05   3.0639700e+05   2.9836300e+05   2.8669100e+05   2.8533000e+05   2.9875300e+05   2.9295200e+05   2.8880600e+05   3.1167400e+05   2.9892800e+05   2.8976200e+05   2.6927300e+05   2.9781900e+05   3.1720000e+05   3.1890400e+05   3.2229700e+05   0.0000000e+00   2.9596600e+05   3.0860900e+05   3.2666200e+05   3.1357400e+05   3.0707600e+05   3.0348800e+05   3.2184000e+05   2.9301300e+05   3.0775600e+05   3.1828000e+05   3.1525200e+05   2.9317400e+05   2.8500900e+05   2.9173400e+05   2.9633800e+05   3.0957400e+05   3.2228400e+05   3.1030900e+05   3.0267900e+05   2.9948900e+05   3.0925800e+05   3.2277900e+05   3.3257800e+05   3.0164300e+05   3.0300500e+05   3.1910000e+05   3.2444500e+05   3.2878800e+05   3.2101900e+05   3.3150900e+05   2.9520800e+05   3.0828700e+05   3.0669900e+05   3.0745400e+05   3.2303200e+05   2.9455100e+05   2.9994300e+05   3.0290900e+05   3.2607400e+05   3.2895400e+05   3.0822000e+05   3.1024500e+05   3.1501300e+05   2.9612400e+05   3.0545100e+05   3.1828300e+05   3.1364300e+05   3.1593700e+05   3.0465300e+05   3.0239000e+05   3.0255600e+05   3.1397500e+05   3.2871900e+05   3.1613500e+05   3.0449500e+05   3.1042800e+05   3.2039300e+05   3.3083500e+05   3.1303800e+05   2.9727600e+05   3.0634200e+05   3.0450900e+05   3.1554900e+05   2.9863900e+05   2.8625700e+05   2.9313600e+05
   1.3371900e+05   1.3229000e+05   1.3257200e+05   1.3131500e+05   1.3115800e+05   1.2725200e+05   1.3643100e+05   1.2466200e+05   1.2556200e+05   1.1978000e+05   1.1681800e+05   1.3681000e+05   1.3339000e+05   1.3417300e+05   1.3852800e+05   1.1569700e+05   1.2728900e+05   1.2224900e+05   1.2452800e+05   1.2667900e+05   1.3014000e+05   1.1703300e+05   1.2543500e+05   1.2265000e+05   0.0000000e+00   1.3996500e+05   1.2977600e+05   1.2121600e+05   1.2247800e+05   1.2726000e+05   1.1655800e+05   1.2062900e+05   1.2785600e+05   1.2402500e+05   1.1749000e+05   1.1914000e+05   1.1882900e+05   1.1306500e+05   1.1416500e+05   1.1470200e+05   1.0637300e+05   9.8257000e+04   1.0432200e+05   9.2634000e+04   1.0495800e+05   1.0301700e+05   1.0679300e+05   1.0810700e+05   1.0405200e+05   1.1214400e+05   1.0271100e+05   9.8312000e+04   9.9481000e+04   1.0769200e+05   1.1223100e+05   1.1794200e+05   1.0046200e+05   1.0824800e+05   1.1031700e+05   1.1877000e+05   1.1543600e+05   1.2171000e+05   1.2338300e+05   1.1909100e+05   1.1841400e+05   1.1275200e+05   1.4003800e+05   1.3386900e+05   1.3709800e+05   1.3014500e+05   1.3281500e+05   1.4067000e+05   1.4137500e+05   1.3712600e+05   1.3285400e+05   1.3893200e+05   1.4182800e+05   1.3834300e+05   1.3629100e+05   1.3734400e+05   1.5031700e+05   1.4256400e+05   1.4414400e+05   1.3799600e+05   1.3985800e+05   1.5301600e+05   1.3857900e+05   1.4057200e+05   1.4023700e+05   1.4865100e+05
   1.0544200e+05   1.1966700e+05   1.2818800e+05   1.2212800e+05   1.1437600e+05   1.1735000e+05   1.3792300e+05   1.2155200e+05   1.1568100e+05   1.0592000e+05   1.2064200e+05   1.3067400e+05   1.3443700e+05   1.2799900e+05   1.1686000e+05   1.1964500e+05   1.4497800e+05   1.1582500e+05   1.0728500e+05   1.1087600e+05   1.3718500e+05   1.2774700e+05   1.1596600e+05   1.2373200e+05   1.3359500e+05   0.0000000e+00   1.3083100e+05   1.4675400e+05   1.3067100e+05   1.4236700e+05   1.3515700e+05   1.4132200e+05   1.4239200e+05   1.3892700e+05   1.3296600e+05   1.3211800e+05   1.2041100e+05   1.1222200e+05   1.0625400e+05   1.3439900e+05   1.2701200e+05   1.3430600e+05   1.2554100e+05   1.1406300e+05   1.2076800e+05   1.4983000e+05   1.2938200e+05   1.4350000e+05   1.3202500e+05   1.3688400e+05   1.4040100e+05   1.4034200e+05   1.2673100e+05   1.4125000e+05   1.4599100e+05   1.3228300e+05   1.2548500e+05   1.2580900e+05   1.4225500e+05   1.5022700e+05   1.5828300e+05   1.3982300e+05   1.0725200e+05   1.1759100e+05   1.5238900e+05   1.3806300e+05   1.4011600e+05   1.0303100e+05   1.1836700e+05   1.2414300e+05   1.1600900e+05   1.1645300e+05   1.3359000e+05   1.1243200e+05   1.3399900e+05   1.2545300e+05   1.2959400e+05   1.2116400e+05   1.1738200e+05   1.3362000e+05   1.1413000e+05   1.0682100e+05   1.1625800e+05   1.3141300e+05   1.2295600e+05   1.2201500e+05   1.3107000e+05   1.1321500e+05   1.2241600e+05   1.3004500e+05
   1.0479200e+05   1.1035100e+05   1.0102000e+05   1.0109600e+05   9.3600000e+04   1.0083800e+05   9.2480000e+04   8.8892000e+04   9.7369000e+04   9.4376000e+04   9.6147000e+04   1.0406500e+05   8.7206000e+04   9.6855000e+04   8.8056000e+04   9.0382000e+04   1.0542100e+05   1.1395500e+05   1.0213000e+05   8.2356000e+04   8.2749000e+04   1.0555800e+05   1.0974200e+05   1.1193200e+05   9.0716000e+04   9.0224000e+04   0.0000000e+00   1.1546800e+05   1.0929000e+05   9.9496000e+04   1.0248700e+05   1.0153700e+05   1.1093400e+05   1.0972700e+05   1.0564400e+05   1.0124400e+05   9.8505000e+04   1.1419900e+05   9.5544000e+04   1.0160400e+05   1.0882300e+05   1.0486300e+05   1.0532200e+05   1.0510600e+05   1.1626400e+05   1.0271100e+05   1.0391600e+05   1.0754700e+05   1.0030200e+05   1.0191400e+05   1.1011900e+05   1.2275700e+05   9.8331000e+04   1.0295300e+05   1.0866000e+05   1.1115300e+05   1.1221600e+05   1.1243200e+05   8.6615000e+04   1.0350500e+05   1.0987300e+05   1.0504000e+05   1.1248800e+05   8.9890000e+04   8.7863000e+04   9.5125000e+04   9.7685000e+04   1.0297300e+05   1.1365000e+05   1.0937000e+05   9.4596000e+04   8.7817000e+04   1.0494000e+05   1.0811400e+05   1.0893900e+05   1.0234000e+05   9.4785000e+04   1.1619900e+05   1.1697300e+05   1.0537500e+05   1.1532100e+05   1.1294300e+05   1.0096800e+05   1.1167400e+05   1.0695400e+05   1.0278100e+05   1.0837900e+05   1.0236400e+05   1.0336700e+05   1.2339100e+05
   8.7827000e+04   8.3200000e+04   7.7842000e+04   8.2328000e+04   9.1319000e+04   9.1061000e+04   8.6105000e+04   8.6690000e+04   8.3195000e+04   8.3809000e+04   8.6307000e+04   9.2886000e+04   9.5499000e+04   8.8942000e+04   8.6532000e+04   7.5998000e+04   7.5659000e+04   8.3236000e+04   8.3429000e+04   7.6465000e+04   7.4457000e+04   7.0975000e+04   8.5603000e+04   7.3141000e+04   8.4026000e+04   7.5299000e+04   7.1359000e+04   0.0000000e+00   7.8349000e+04   7.8675000e+04   8.5410000e+04   8.0414000e+04   8.3901000e+04   9.1485000e+04   8.0653000e+04   8.6236000e+04   8.3132000e+04   7.8938000e+04   8.5069000e+04   9.0018000e+04   8.9761000e+04   8.9384000e+04   8.3477000e+04   8.7383000e+04   9.7076000e+04   9.5775000e+04   9.0128000e+04   8.7447000e+04   8.7605000e+04   9.0257000e+04   8.2276000e+04   8.6078000e+04   8.3948000e+04   8.4785000e+04   9.3836000e+04   8.7357000e+04   8.1453000e+04   8.7146000e+04   9.4627000e+04   7.5587000e+04   7.1909000e+04   6.9255000e+04   7.0911000e+04   6.3234000e+04   6.7002000e+04   8.3743000e+04   7.6082000e+04   7.7346000e+04   8.8755000e+04   7.9227000e+04   8.1594000e+04   9.0919000e+04   1.0862500e+05   9.2797000e+04   7.9270000e+04   8.7002000e+04   9.5221000e+04   8.6438000e+04   9.3542000e+04   8.6881000e+04   7.8011000e+04   7.4016000e+04   7.5929000e+04   7.9001000e+04   8.1942000e+04   7.8507000e+04   6.8244000e+04   7.7500000e+04   8.5880000e+04   8.6758000e+04
   1.8308600e+05   1.9063400e+05   1.8331000e+05   1.8068800e+05   1.7586900e+05   1.8442200e+05   1.9042600e+05   1.7906000e+05   1.7083200e+05   1.8492500e+05   1.9551200e+05   1.9260600e+05   1.9562400e+05   1.9443500e+05   1.9427000e+05   1.8690500e+05   1.8308900e+05   1.7424800e+05   1.9725300e+05   1.9849100e+05   1.9869100e+05   2.0020500e+05   1.9047300e+05   1.8939900e+05   1.9609300e+05   1.8702400e+05   1.8906800e+05   1.7462400e+05   0.0000000e+00   1.9626400e+05   1.9962900e+05   2.0097900e+05   1.9420600e+05   1.9477700e+05   1.8985800e+05   1.9253700e+05   2.1204000e+05   1.6916300e+05   2.0277100e+05   2.0655000e+05   2.0367600e+05   2.0054700e+05   1.7995500e+05   1.8307200e+05   1.6509700e+05   1.7977900e+05   1.8793400e+05   1.8361900e+05   1.8080300e+05   1.5907200e+05   1.7235700e+05   1.6757900e+05   1.6009100e+05   1.5217000e+05   1.4758600e+05   1.4650100e+05   1.4315900e+05   1.4428000e+05   1.4910400e+05   1.5310200e+05   1.5017700e+05   1.4180500e+05   1.5471700e+05   1.4786500e+05   1.4078800e+05   1.4158300e+05   1.4046700e+05   1.3778600e+05   1.5222900e+05   1.4378600e+05   1.6123100e+05   1.5534500e+05   1.4841000e+05   1.4451400e+05   1.4885100e+05   1.6822100e+05   1.6730500e+05   1.5272900e+05   1.7846500e+05   1.7787100e+05   1.7403800e+05   1.7285600e+05   1.6049700e+05   1.6903400e+05   1.8307900e+05   1.7322100e+05   1.7433000e+05   1.8506700e+05   1.8762200e+05   1.9820900e+05
   1.8050900e+05   1.7493800e+05   1.8456700e+05   1.7039100e+05   1.7527300e+05   1.6995600e+05   1.7134300e+05   1.6891700e+05   1.8013500e+05   1.7923200e+05   1.7457700e+05   1.6905700e+05   1.6447700e+05   1.7764800e+05   1.9026200e+05   1.7570100e+05   1.5649400e+05   1.6003200e+05   1.6221400e+05   1.6058200e+05   1.7616100e+05   1.7032200e+05   1.6440000e+05   1.8141300e+05   1.9451300e+05   1.8324200e+05   1.9667800e+05   2.0076400e+05   2.0383900e+05   0.0000000e+00   2.0074100e+05   1.8393800e+05   1.8570500e+05   2.0929600e+05   1.9930000e+05   1.8815400e+05   1.9211400e+05   1.8004300e+05   1.8606500e+05   1.9980000e+05   1.8959300e+05   2.0250600e+05   2.0844500e+05   2.0756900e+05   2.1413100e+05   2.1819500e+05   2.1924300e+05   2.1629300e+05   2.1717400e+05   2.0858100e+05   2.0516600e+05   2.0820100e+05   2.1285100e+05   1.8556300e+05   2.0521600e+05   2.0948600e+05   2.0619700e+05   2.2352500e+05   2.0765500e+05   2.1278600e+05   2.2273200e+05   2.1454700e+05   2.1520100e+05   2.1363200e+05   2.2808600e+05   2.3153700e+05   2.3495100e+05   2.6224500e+05   2.4223100e+05   2.2898800e+05   2.4033800e+05   2.3596200e+05   2.1281000e+05   2.1038600e+05   2.2723900e+05   2.1295100e+05   2.1229500e+05   2.1230900e+05   2.2600500e+05   2.1606800e+05   1.9656300e+05   2.0708000e+05   2.0003600e+05   2.0585200e+05   1.9500900e+05   1.8655100e+05   1.8960400e+05   1.7604700e+05   1.8236200e+05   1.7972500e+05
   1.8219500e+05   1.9785000e+05   1.9917200e+05   1.9534300e+05   1.9190500e+05   1.9768900e+05   1.9163400e+05   1.8358400e+05   2.1332300e+05   1.9653100e+05   1.8892700e+05   2.1965700e+05   2.0903700e+05   1.9694700e+05   2.0711100e+05   2.1904100e+05   2.3209900e+05   1.9982800e+05   1.8630100e+05   2.0460100e+05   2.2037700e+05   2.0802400e+05   2.0645200e+05   1.9771400e+05   2.0177900e+05   1.8172100e+05   1.9580400e+05   1.9836100e+05   2.1345500e+05   1.8216300e+05   0.0000000e+00   1.8306900e+05   2.1429800e+05   2.0090500e+05   1.9309000e+05   2.0307500e+05   2.0764400e+05   2.0195700e+05   2.0322200e+05   1.9578500e+05   2.0067300e+05   2.0892800e+05   1.9008400e+05   1.8673000e+05   1.9086300e+05   1.9969300e+05   1.8453500e+05   1.8059500e+05   1.7869900e+05   2.0072100e+05   1.8005800e+05   1.8178900e+05   1.6585600e+05   1.8629800e+05   1.9378100e+05   1.6602400e+05   1.6770600e+05   1.7838900e+05   1.6831500e+05   1.8416300e+05   1.7326700e+05   1.6244800e+05   1.8308600e+05   1.9198700e+05   1.6994900e+05   1.8050000e+05   1.8425400e+05   1.9760400e+05   1.9019300e+05   1.7409000e+05   1.7338400e+05   1.9449900e+05   1.9062200e+05   1.8016200e+05   1.6620400e+05   1.6155200e+05   1.8047900e+05   1.8813000e+05   1.8233600e+05   1.8764800e+05   1.7526800e+05   1.8246800e+05   1.7608100e+05   1.9697600e+05   1.8759000e+05   1.7954800e+05   1.8658000e+05   1.8634100e+05   1.9534500e+05   1.8181200e+05
   1.7897200e+05   1.6973900e+05   1.8831600e+05   2.0021800e+05   1.9729600e+05   1.9207000e+05   1.7929900e+05   1.6647700e+05   1.6624900e+05   1.8942900e+05   1.7833200e+05   1.7331100e+05   1.6670300e+05   1.7241400e+05   1.9152700e+05   1.9419100e+05   1.9512000e+05   1.9734300e+05   2.3092500e+05   2.2714500e+05   2.1441000e+05   2.2079700e+05   2.0289200e+05   2.1821900e+05   1.9589600e+05   2.0342500e+05   2.1224400e+05   2.1988300e+05   2.0114800e+05   1.8541700e+05   1.8712700e+05   0.0000000e+00   1.8824800e+05   1.9660200e+05   1.9238500e+05   1.9846900e+05   1.7661300e+05   1.7412700e+05   1.7035500e+05   1.8272000e+05   1.8108400e+05   1.7032400e+05   1.8015300e+05   1.9557600e+05   1.7662800e+05   1.8317200e+05   1.9225400e+05   2.0321200e+05   1.8156000e+05   1.7616900e+05   1.7263300e+05   1.9142500e+05   1.8692600e+05   1.8863100e+05   1.9085400e+05   2.0368700e+05   1.9723700e+05   1.8421400e+05   1.8394400e+05   1.9300200e+05   1.9027200e+05   1.9998600e+05   1.8748300e+05   1.9404100e+05   2.1106000e+05   2.0625500e+05   1.9755400e+05   1.9370000e+05   1.8765200e+05   2.0023500e+05   2.0466200e+05   2.0015400e+05   1.8515100e+05   1.8890500e+05   1.9758300e+05   1.8724800e+05   1.9768600e+05   1.9596200e+05   1.8521600e+05   1.8116000e+05   1.7540300e+05   1.8056200e+05   1.7986200e+05   1.9757300e+05   1.8183200e+05   1.8148000e+05   1.6702100e+05   1.7810900e+05   1.8156700e+05   1.8385500e+05
   2.8936400e+05   2.8731000e+05   3.0534200e+05   2.8191300e+05   2.6938800e+05   2.8850100e+05   3.1727100e+05   3.1504200e+05   3.0140500e+05   2.7933900e+05   2.7220800e+05   3.0320900e+05   3.1177700e+05   2.9685900e+05   3.0096700e+05   2.8315600e+05   3.0195600e+05   2.9856300e+05   2.7206300e+05   2.8121700e+05   3.2842300e+05   3.1561600e+05   2.8985500e+05   3.0038400e+05   3.1835200e+05   3.0988300e+05   2.9804100e+05   3.0908200e+05   3.1432000e+05   2.9296900e+05   3.3037100e+05   3.1450200e+05   0.0000000e+00   3.2520900e+05   3.3190000e+05   3.0648800e+05   3.1412700e+05   2.9823000e+05   3.2233600e+05   3.0647700e+05   3.0803200e+05   2.9982500e+05   3.0940500e+05   3.1919300e+05   3.1062100e+05   2.7953400e+05   2.7291500e+05   2.9426100e+05   3.0662800e+05   3.1874900e+05   3.2785500e+05   3.1427700e+05   2.9025400e+05   2.9039800e+05   3.1995100e+05   2.9724700e+05   3.0210000e+05   3.0403000e+05   3.1721100e+05   2.9834000e+05   3.0855600e+05   3.3601200e+05   3.1991000e+05   3.1568400e+05   3.2474400e+05   2.9528300e+05   2.7843500e+05   2.8329300e+05   2.8538400e+05   3.0175500e+05   3.1302100e+05   3.0959000e+05   3.1040300e+05   2.9854400e+05   2.9891500e+05   2.9464500e+05   3.0122000e+05   2.8318800e+05   2.7543700e+05   2.7009600e+05   2.6609500e+05   2.7814500e+05   3.0556600e+05   2.7968200e+05   2.8103200e+05   2.7746400e+05   3.0154500e+05   2.8845200e+05   2.8274800e+05   2.7371500e+05
   3.1054600e+05   2.9911100e+05   2.8664000e+05   3.1014300e+05   3.0063200e+05   3.2212300e+05   2.8625500e+05   2.9344500e+05   2.9704400e+05   2.9644200e+05   2.9985400e+05   3.0666900e+05   2.8271400e+05   3.1707700e+05   3.0633000e+05   2.7797100e+05   2.7010100e+05   3.0308300e+05   3.0992200e+05   3.0854000e+05   3.2976700e+05   3.1050700e+05   2.8597400e+05   2.9887900e+05   3.1749900e+05   3.3686300e+05   3.4418500e+05   3.0811600e+05   3.0493300e+05   3.2183100e+05   3.1089100e+05   3.1420600e+05   2.8181600e+05   0.0000000e+00   2.9090700e+05   2.9455800e+05   3.0130800e+05   2.8277900e+05   2.8585800e+05   2.9027100e+05   2.8870800e+05   2.9076100e+05   2.8497600e+05   2.7336200e+05   2.6818200e+05   2.7360800e+05   2.8945600e+05   2.7142900e+05   2.7309800e+05   2.5663200e+05   2.6707900e+05   2.9003900e+05   2.8640500e+05   2.7699300e+05   2.8262000e+05   2.8133600e+05   2.9633900e+05   3.0967000e+05   3.1344700e+05   2.8640400e+05   2.6901400e+05   2.9856500e+05   3.1135100e+05   2.9182000e+05   3.0533700e+05   2.7770800e+05   2.9103900e+05   2.9010100e+05   2.8138500e+05   2.7874900e+05   2.7242500e+05   2.9184900e+05   2.9551800e+05   2.9078100e+05   3.0727800e+05   3.0040900e+05   2.7827100e+05   2.9141900e+05   2.7000300e+05   2.9694300e+05   2.9414200e+05   2.9542700e+05   2.7685000e+05   3.1850800e+05   3.0652600e+05   3.0163300e+05   3.0920300e+05   2.8937300e+05   2.9481900e+05   3.2283600e+05
   6.2753000e+04   7.1146000e+04   7.8823000e+04   6.4261000e+04   6.8761000e+04   6.8617000e+04   6.9146000e+04   8.3355000e+04   6.6111000e+04   6.2437000e+04   6.8870000e+04   7.4181000e+04   7.6109000e+04   7.6529000e+04   7.6701000e+04   8.6265000e+04   7.9320000e+04   7.6459000e+04   8.1681000e+04   8.0575000e+04   8.0802000e+04   8.2512000e+04   8.5901000e+04   9.2257000e+04   9.1355000e+04   9.2422000e+04   9.0830000e+04   8.7575000e+04   7.8168000e+04   6.9465000e+04   8.1309000e+04   8.5870000e+04   8.4462000e+04   9.0056000e+04   0.0000000e+00   7.5228000e+04   7.7638000e+04   7.8712000e+04   8.9687000e+04   7.9117000e+04   8.8248000e+04   8.0870000e+04   8.8145000e+04   9.1938000e+04   8.5088000e+04   8.3327000e+04   8.1522000e+04   8.1060000e+04   9.1253000e+04   9.3800000e+04   8.7236000e+04   7.8139000e+04   8.1141000e+04   7.9812000e+04   6.8312000e+04   1.0039400e+05   7.7222000e+04   7.1189000e+04   7.6943000e+04   7.2209000e+04   6.7764000e+04   7.8789000e+04   6.9738000e+04   6.2906000e+04   6.3309000e+04   5.9825000e+04   6.6044000e+04   7.8069000e+04   7.4622000e+04   7.5559000e+04   6.6734000e+04   6.4387000e+04   6.4331000e+04   7.2525000e+04   6.9606000e+04   7.3476000e+04   6.1044000e+04   5.8749000e+04   5.8836000e+04   6.3743000e+04   6.8501000e+04   7.2566000e+04   6.8956000e+04   7.3888000e+04   6.2047000e+04   6.9441000e+04   7.5386000e+04   7.9611000e+04   7.2323000e+04   6.8910000e+04
   5.8429000e+04   5.9076000e+04   6.3153000e+04   5.8102000e+04   6.0942000e+04   5.7924000e+04   5.4007000e+04   4.8941000e+04   4.9870000e+04   5.2302000e+04   5.7757000e+04   5.5445000e+04   5.2690000e+04   5.0272000e+04   6.1882000e+04   6.0582000e+04   6.8740000e+04   5.3303000e+04   5.9455000e+04   6.5609000e+04   6.5256000e+04   5.3210000e+04   5.2974000e+04   5.1510000e+04   5.7748000e+04   6.3583000e+04   5.9702000e+04   5.7300000e+04   5.4739000e+04   5.6387000e+04   5.0542000e+04   5.7399000e+04   5.6676000e+04   5.7208000e+04   5.9081000e+04   0.0000000e+00   4.0380000e+04   4.4588000e+04   5.1930000e+04   4.8456000e+04   4.4937000e+04   5.5891000e+04   5.0152000e+04   4.6330000e+04   4.9308000e+04   4.7756000e+04   4.7850000e+04   4.1055000e+04   5.1735000e+04   5.6379000e+04   6.2601000e+04   5.5057000e+04   5.3207000e+04   4.5216000e+04   4.6574000e+04   5.5348000e+04   5.6100000e+04   5.8149000e+04   5.6589000e+04   5.5124000e+04   6.1100000e+04   5.4598000e+04   6.2930000e+04   6.0181000e+04   5.9173000e+04   5.6581000e+04   5.3939000e+04   6.1977000e+04   6.3814000e+04   5.8923000e+04   5.5542000e+04   5.3102000e+04   5.5504000e+04   5.5640000e+04   6.1765000e+04   5.9277000e+04   4.8054000e+04   4.6548000e+04   5.1443000e+04   5.7544000e+04   6.1333000e+04   6.5297000e+04   6.5863000e+04   4.6263000e+04   5.0243000e+04   5.0842000e+04   5.6572000e+04   5.7470000e+04   5.0821000e+04   5.8831000e+04
   1.8019400e+05   1.8570700e+05   1.9377700e+05   1.9123300e+05   1.8231900e+05   1.8051500e+05   1.7334100e+05   1.5769500e+05   1.7467300e+05   1.7247900e+05   1.8404300e+05   1.7248200e+05   1.7358300e+05   1.6082000e+05   1.6171500e+05   1.7578100e+05   1.8202600e+05   1.7701500e+05   1.7181500e+05   1.6320000e+05   1.6557800e+05   1.7183200e+05   1.6601600e+05   1.6472200e+05   1.5324500e+05   1.6290400e+05   1.5769000e+05   1.5008500e+05   1.5860600e+05   1.7474200e+05   1.7471800e+05   1.7922600e+05   1.6294800e+05   1.6395900e+05   1.6257800e+05   1.6549000e+05   0.0000000e+00   1.8344200e+05   1.6248800e+05   1.5712700e+05   1.6509800e+05   1.7586900e+05   1.7508400e+05   1.6961100e+05   1.7624900e+05   1.6897900e+05   1.6749200e+05   1.5049100e+05   1.6467400e+05   1.7019600e+05   1.7420400e+05   1.6993100e+05   1.7761900e+05   1.7292300e+05   1.7270100e+05   1.9383100e+05   1.7707700e+05   1.7674700e+05   1.7051200e+05   1.7055500e+05   1.7343300e+05   1.8017600e+05   1.8805200e+05   1.9966800e+05   1.9600900e+05   1.7772000e+05   1.7421500e+05   1.7358700e+05   1.8972000e+05   1.8673000e+05   1.8247800e+05   1.7014100e+05   1.7188500e+05   1.7259200e+05   1.9206300e+05   1.9002100e+05   1.9132600e+05   1.7974100e+05   1.8711300e+05   1.8395700e+05   1.8001400e+05   1.8868800e+05   2.0234100e+05   2.0465300e+05   1.9066100e+05   1.9702900e+05   1.8091600e+05   1.7501600e+05   1.6980800e+05   1.7304100e+05
   1.4646400e+05   1.5438700e+05   1.4620700e+05   1.6025800e+05   1.5021700e+05   1.5473900e+05   1.6574500e+05   1.6046300e+05   1.4434100e+05   1.3893700e+05   1.3425900e+05   1.4660000e+05   1.3937300e+05   1.4285800e+05   1.4740800e+05   1.5967900e+05   1.6601800e+05   1.5586200e+05   1.5437900e+05   1.4685000e+05   1.2824600e+05   1.4515900e+05   1.4707500e+05   1.4603700e+05   1.4828400e+05   1.5050900e+05   1.5859000e+05   1.4813800e+05   1.5200400e+05   1.4291400e+05   1.3980000e+05   1.3468400e+05   1.5262000e+05   1.4209100e+05   1.4017500e+05   1.4624300e+05   1.4513900e+05   0.0000000e+00   1.4843700e+05   1.4237700e+05   1.5692800e+05   1.4400000e+05   1.4241900e+05   1.4427300e+05   1.6107300e+05   1.4653000e+05   1.6559100e+05   1.4834700e+05   1.4846400e+05   1.5612100e+05   1.4446800e+05   1.6093400e+05   1.5621500e+05   1.5099100e+05   1.6114700e+05   1.4203900e+05   1.3607100e+05   1.3475800e+05   1.3356600e+05   1.1917000e+05   1.3272800e+05   1.5234300e+05   1.5041900e+05   1.4231500e+05   1.4239400e+05   1.4204000e+05   1.3805400e+05   1.2821900e+05   1.2926600e+05   1.3033800e+05   1.3620000e+05   1.3828000e+05   1.3716700e+05   1.3871100e+05   1.4025900e+05   1.3714900e+05   1.2152400e+05   1.2652400e+05   1.3146200e+05   1.3390600e+05   1.3292200e+05   1.5846300e+05   1.5230100e+05   1.3593000e+05   1.3970200e+05   1.3491400e+05   1.3955200e+05   1.4825000e+05   1.4346000e+05   1.4264000e+05
   1.7085400e+05   1.5957800e+05   1.4663900e+05   1.4799900e+05   1.7331200e+05   1.8727300e+05   1.6802300e+05   1.5858000e+05   1.5276700e+05   1.7591600e+05   1.8160600e+05   1.7272300e+05   1.6476300e+05   1.4445500e+05   1.5941400e+05   1.8445100e+05   1.8899400e+05   1.7227600e+05   1.6689200e+05   1.5898500e+05   1.5925400e+05   1.7645900e+05   1.7816400e+05   1.7918400e+05   1.7547600e+05   1.6844200e+05   1.5513600e+05   1.6890100e+05   1.6501700e+05   1.6534700e+05   1.7551500e+05   1.8235700e+05   1.5350900e+05   1.5899000e+05   1.6727500e+05   1.6901500e+05   1.7838100e+05   1.8281900e+05   0.0000000e+00   1.5464700e+05   1.7942400e+05   1.7229600e+05   1.6121500e+05   1.6090200e+05   1.8091900e+05   1.7401400e+05   1.6254600e+05   1.5780400e+05   1.7173100e+05   1.6782700e+05   1.6156000e+05   1.7277800e+05   1.9658800e+05   1.9483600e+05   2.0318100e+05   1.8385500e+05   1.8994500e+05   1.7303600e+05   1.5956500e+05   1.6434200e+05   1.8077800e+05   1.9009000e+05   1.6157900e+05   1.6328400e+05   1.7635200e+05   1.7175100e+05   1.6539200e+05   1.6968700e+05   1.8003600e+05   1.6286800e+05   1.4833600e+05   1.5883900e+05   1.6597000e+05   1.6770200e+05   1.7838100e+05   1.7814400e+05   2.0582400e+05   1.8241900e+05   1.7924700e+05   1.5994900e+05   1.7872000e+05   1.7270800e+05   1.7212400e+05   1.7204600e+05   1.7378300e+05   1.7540900e+05   1.7854400e+05   1.7027000e+05   1.8641900e+05   1.8108200e+05
   1.5414800e+05   1.6123800e+05   1.7952300e+05   1.6138700e+05   1.5087200e+05   1.3856900e+05   1.4878900e+05   1.5068700e+05   1.7718400e+05   1.5580500e+05   1.5520100e+05   1.4858000e+05   1.5439600e+05   1.6161100e+05   1.5322600e+05   1.4166300e+05   1.3238400e+05   1.4894400e+05   1.6397100e+05   1.5046200e+05   1.5980100e+05   1.6505100e+05   1.7580300e+05   1.6784700e+05   1.5703000e+05   1.6851300e+05   1.7551700e+05   1.9232700e+05   1.8244600e+05   1.6378700e+05   1.5009400e+05   1.4960100e+05   1.6692000e+05   1.6999800e+05   1.6522200e+05   1.6199500e+05   1.5342200e+05   1.7158700e+05   1.5839000e+05   0.0000000e+00   1.5078800e+05   1.6403200e+05   1.4999600e+05   1.5471000e+05   1.4607900e+05   1.4014000e+05   1.5742700e+05   1.6740100e+05   1.6501900e+05   1.4677600e+05   1.4589100e+05   1.4026600e+05   1.6025900e+05   1.6211600e+05   1.3831800e+05   1.4577600e+05   1.3430400e+05   1.3504600e+05   1.5477400e+05   1.6510300e+05   1.4666500e+05   1.4038300e+05   1.4280000e+05   1.4965300e+05   1.5613900e+05   1.5151900e+05   1.4300200e+05   1.3550000e+05   1.2458600e+05   1.3111300e+05   1.4108500e+05   1.3893900e+05   1.4504400e+05   1.4988200e+05   1.4199600e+05   1.2989700e+05   1.5358800e+05   1.5029500e+05   1.4707400e+05   1.4925200e+05   1.4549800e+05   1.3120200e+05   1.4628400e+05   1.5677000e+05   1.4589300e+05   1.4196500e+05   1.4778400e+05   1.6502600e+05   1.5555900e+05   1.4863500e+05
   4.2468000e+04   5.7240000e+04   4.9399000e+04   4.5967000e+04   5.3483000e+04   5.5397000e+04   5.7388000e+04   4.8287000e+04   4.9366000e+04   5.7160000e+04   5.3439000e+04   6.1891000e+04   5.1459000e+04   5.9430000e+04   6.1683000e+04   4.8073000e+04   5.2206000e+04   4.7521000e+04   5.1000000e+04   5.8762000e+04   5.3457000e+04   5.3744000e+04   6.0398000e+04   5.6014000e+04   5.3013000e+04   5.0173000e+04   4.9358000e+04   5.1212000e+04   6.1871000e+04   6.7071000e+04   6.3567000e+04   5.7777000e+04   4.9454000e+04   5.3377000e+04   4.9843000e+04   5.9957000e+04   6.5481000e+04   6.4553000e+04   6.9419000e+04   7.6470000e+04   0.0000000e+00   6.1529000e+04   4.9670000e+04   5.3022000e+04   7.0629000e+04   7.1090000e+04   6.6084000e+04   7.0442000e+04   6.7373000e+04   6.0593000e+04   6.5280000e+04   6.8329000e+04   6.2142000e+04   5.5808000e+04   7.0620000e+04   7.1117000e+04   7.2530000e+04   5.8158000e+04   5.8012000e+04   6.7491000e+04   6.8409000e+04   5.3614000e+04   5.3619000e+04   4.8794000e+04   5.4808000e+04   5.9556000e+04   5.2750000e+04   4.4969000e+04   5.3818000e+04   5.9154000e+04   6.3608000e+04   5.2890000e+04   6.3037000e+04   6.3244000e+04   5.6726000e+04   6.1311000e+04   5.4011000e+04   5.1523000e+04   5.5468000e+04   5.6114000e+04   5.6446000e+04   5.6111000e+04   4.3106000e+04   5.7337000e+04   4.7102000e+04   4.8728000e+04   4.0155000e+04   3.8887000e+04   5.2903000e+04   4.5839000e+04
   5.6013000e+04   5.1260000e+04   5.4064000e+04   4.4728000e+04   3.8384000e+04   5.0688000e+04   4.5519000e+04   5.5798000e+04   6.4637000e+04   6.3430000e+04   6.3309000e+04   5.4624000e+04   5.9622000e+04   5.5939000e+04   5.4225000e+04   5.2556000e+04   5.6626000e+04   5.7055000e+04   5.5911000e+04   5.4506000e+04   6.3695000e+04   5.8717000e+04   5.0470000e+04   5.5217000e+04   6.3783000e+04   6.2806000e+04   4.7599000e+04   5.1023000e+04   4.5717000e+04   4.6534000e+04   5.9076000e+04   6.5736000e+04   5.7821000e+04   6.3025000e+04   5.6230000e+04   4.6052000e+04   4.9600000e+04   6.1199000e+04   5.7298000e+04   5.3986000e+04   4.7441000e+04   0.0000000e+00   6.1058000e+04   6.7209000e+04   5.6036000e+04   5.6527000e+04   6.1083000e+04   5.7545000e+04   4.4998000e+04   4.9285000e+04   4.9824000e+04   5.1949000e+04   5.9138000e+04   6.2746000e+04   5.0789000e+04   6.1006000e+04   5.7468000e+04   6.0150000e+04   4.9326000e+04   4.9034000e+04   6.6865000e+04   7.5030000e+04   7.5513000e+04   6.7755000e+04   7.0432000e+04   6.5691000e+04   5.7945000e+04   6.5939000e+04   7.9541000e+04   7.6806000e+04   6.2447000e+04   5.8151000e+04   5.1810000e+04   5.9457000e+04   6.0058000e+04   6.7093000e+04   6.0313000e+04   6.0066000e+04   5.7202000e+04   4.4013000e+04   4.4220000e+04   5.1678000e+04   5.6420000e+04   6.3884000e+04   5.8154000e+04   5.3794000e+04   5.5780000e+04   5.2401000e+04   5.7165000e+04   5.1696000e+04
   2.9393500e+05   2.7621900e+05   2.5986100e+05   2.5253200e+05   2.7018200e+05   2.8273300e+05   2.7659300e+05   2.6458500e+05   2.5400000e+05   2.7972800e+05   2.7469900e+05   2.8281500e+05   2.6478800e+05   2.6346600e+05   2.6508900e+05   2.5655200e+05   2.5461800e+05   2.6244100e+05   2.7107300e+05   2.6603400e+05   2.9481000e+05   2.7112300e+05   2.5989100e+05   2.6045200e+05   2.4750000e+05   2.7214700e+05   2.6903300e+05   2.6157100e+05   2.5537800e+05   2.7391500e+05   2.6208400e+05   2.6461200e+05   2.4453300e+05   2.5450300e+05   2.5933700e+05   2.5834600e+05   2.7502800e+05   2.7145400e+05   2.6332400e+05   2.7415400e+05   2.6981700e+05   2.9113800e+05   0.0000000e+00   2.8919900e+05   2.9201300e+05   2.9285900e+05   2.5970000e+05   2.4608500e+05   2.6702700e+05   2.8006600e+05   2.8082900e+05   2.7227600e+05   2.7432000e+05   2.9196800e+05   3.0102000e+05   2.8767500e+05   2.8669900e+05   2.7611100e+05   2.7408400e+05   2.7722200e+05   2.7911800e+05   3.1626400e+05   2.9071100e+05   2.8797100e+05   2.9670200e+05   2.9039200e+05   2.6578200e+05   2.7423500e+05   2.7691300e+05   2.8131500e+05   2.9722300e+05   2.9745000e+05   2.9259400e+05   2.8351200e+05   2.7969400e+05   2.9780100e+05   2.9180500e+05   2.9586100e+05   3.0618800e+05   2.8652600e+05   2.9815400e+05   2.6660000e+05   2.8062300e+05   2.7692700e+05   2.6905400e+05   2.5411000e+05   2.6366800e+05   2.8895900e+05   2.7197200e+05   2.7215100e+05
   2.6244300e+05   2.7131200e+05   2.5293300e+05   2.6538100e+05   2.6365500e+05   2.6035000e+05   2.7077500e+05   2.4724200e+05   2.5651100e+05   2.7013700e+05   2.6231400e+05   2.6341100e+05   2.6119000e+05   2.6981700e+05   2.5796500e+05   2.8097200e+05   2.6618800e+05   2.6553300e+05   2.7587300e+05   2.7417100e+05   2.4017100e+05   2.4286500e+05   2.6847900e+05   2.6054100e+05   2.7031300e+05   2.8915800e+05   2.8924200e+05   2.9655300e+05   2.7809400e+05   2.9627600e+05   2.9751800e+05   2.8953200e+05   2.6489800e+05   2.6169100e+05   2.7904400e+05   2.6904100e+05   2.6948300e+05   2.7613600e+05   2.7489900e+05   2.7610000e+05   2.8502700e+05   2.8130200e+05   2.4603300e+05   0.0000000e+00   2.7325100e+05   2.5491300e+05   2.6432900e+05   2.4702700e+05   2.5711300e+05   2.8568100e+05   2.8606200e+05   2.5922200e+05   2.7125600e+05   2.7715500e+05   2.5684500e+05   2.6016600e+05   2.7248400e+05   2.8340000e+05   2.7928700e+05   2.9035500e+05   2.6873900e+05   2.8822900e+05   2.6728100e+05   2.5960200e+05   2.5951800e+05   2.7273900e+05   2.7722800e+05   2.6616000e+05   2.6036500e+05   2.7194100e+05   2.7061300e+05   2.5415800e+05   2.5648800e+05   2.6896400e+05   2.6996000e+05   2.6839900e+05   2.6657100e+05   2.6172400e+05   2.4764000e+05   2.7847800e+05   2.9403100e+05   2.9382100e+05   2.7741100e+05   2.5778300e+05   2.7414900e+05   2.6410500e+05   2.6997700e+05   2.6934100e+05   2.5803200e+05   2.5112800e+05
   2.2338000e+05   2.2095300e+05   2.0591600e+05   2.2227000e+05   2.0626300e+05   2.1226500e+05   2.2279900e+05   2.2660000e+05   2.2528100e+05   2.3423300e+05   2.3411700e+05   2.2944300e+05   2.1185500e+05   2.1358200e+05   2.1604900e+05   2.0357100e+05   2.0980700e+05   2.2631200e+05   2.2042900e+05   2.2627300e+05   2.1828700e+05   2.2824300e+05   2.0437700e+05   2.1936900e+05   2.0224700e+05   2.1650700e+05   2.2694800e+05   2.2989000e+05   2.1997000e+05   2.1886300e+05   2.0862800e+05   2.3204900e+05   2.2163800e+05   2.2651900e+05   2.2241700e+05   2.0874000e+05   2.2321600e+05   2.1128000e+05   1.9789500e+05   2.2525500e+05   2.1620100e+05   2.1581600e+05   2.0055900e+05   2.1827200e+05   0.0000000e+00   2.1133100e+05   1.9526000e+05   2.0444900e+05   2.1378000e+05   2.2556800e+05   2.0294200e+05   2.1488000e+05   2.0070400e+05   2.1660600e+05   2.2222500e+05   2.1379100e+05   2.1147600e+05   2.3964800e+05   2.1869900e+05   2.0893500e+05   2.0810400e+05   2.2073700e+05   1.9900500e+05   2.2817600e+05   2.2797800e+05   2.3623400e+05   2.2798800e+05   2.2058100e+05   2.2911900e+05   2.1787600e+05   2.2655800e+05   2.3250300e+05   2.1804600e+05   2.2186800e+05   2.2127700e+05   2.4844500e+05   2.4507000e+05   2.4197200e+05   2.2061000e+05   2.3353900e+05   2.3281600e+05   2.5060500e+05   2.3629400e+05   2.3772000e+05   2.2685200e+05   2.4315300e+05   2.3879300e+05   2.5349700e+05   2.4338500e+05   2.5938700e+05
   2.6801100e+05   2.5338700e+05   2.6193100e+05   2.6508800e+05   2.7418800e+05   2.7465900e+05   2.7639400e+05   2.8659900e+05   2.9697700e+05   2.7740700e+05   2.6172600e+05   2.6042400e+05   2.6596200e+05   2.5967300e+05   2.7312300e+05   2.5780000e+05   2.7142200e+05   2.8059600e+05   3.1247100e+05   2.9333700e+05   2.8243100e+05   2.7368600e+05   2.4863500e+05   2.4969200e+05   2.5552800e+05   2.6013100e+05   2.6586100e+05   2.6679100e+05   2.6448500e+05   2.7034000e+05   2.6515000e+05   2.6274700e+05   2.2892300e+05   2.3879200e+05   2.4375900e+05   2.4718300e+05   2.4076200e+05   2.3077900e+05   2.4911200e+05   2.4677100e+05   2.3336700e+05   2.2511500e+05   2.2289200e+05   2.3273200e+05   2.4856500e+05   0.0000000e+00   2.4769900e+05   2.4611700e+05   2.4143800e+05   2.4102700e+05   2.5158400e+05   2.4314300e+05   2.4468500e+05   2.4817400e+05   2.4596100e+05   2.4629600e+05   2.5122700e+05   2.3085100e+05   2.4332500e+05   2.5840700e+05   2.4653300e+05   2.5986800e+05   2.6579300e+05   2.5578000e+05   2.6095100e+05   2.5601900e+05   2.6499400e+05   2.7558800e+05   2.5994800e+05   2.5088800e+05   2.5297800e+05   2.6508600e+05   2.7940800e+05   2.6976400e+05   2.6332800e+05   2.6498500e+05   2.6277600e+05   2.6250700e+05   2.7116400e+05   2.5674000e+05   2.6313500e+05   2.6187300e+05   2.6269600e+05   2.5748500e+05   2.6947200e+05   3.0197500e+05   2.9617500e+05   2.8249500e+05   2.8489200e+05   2.6545700e+05
   2.3748900e+05   2.3685800e+05   2.4984500e+05   2.5234200e+05   2.3703500e+05   2.2243100e+05   2.1601900e+05   2.2974600e+05   2.4572200e+05   2.5605700e+05   2.5262200e+05   2.4596500e+05   2.4036800e+05   2.4894000e+05   2.4669200e+05   2.3586700e+05   2.2914300e+05   2.2999700e+05   2.3685400e+05   2.3839200e+05   2.5640800e+05   2.4734800e+05   2.4169000e+05   2.4304500e+05   2.4309100e+05   2.3718200e+05   2.4090600e+05   2.4247200e+05   2.5325800e+05   2.3345700e+05   2.3669400e+05   2.4450000e+05   2.3500800e+05   2.2839800e+05   2.2413000e+05   2.1746200e+05   2.2112700e+05   2.1536000e+05   2.2161400e+05   2.2534400e+05   2.1957900e+05   2.3354500e+05   2.5282600e+05   2.3980100e+05   2.3083800e+05   2.3091500e+05   0.0000000e+00   2.3453300e+05   2.2127000e+05   2.1729300e+05   2.1630100e+05   2.3651200e+05   2.2642500e+05   2.3128700e+05   2.3029500e+05   2.3743900e+05   2.4695200e+05   2.4328100e+05   2.3898000e+05   2.4149200e+05   2.3013600e+05   2.2579300e+05   2.3564100e+05   2.4024600e+05   2.4481100e+05   2.3840700e+05   2.3671900e+05   2.3753300e+05   2.3709300e+05   2.3370300e+05   2.2532300e+05   2.3080000e+05   2.4634700e+05   2.5650900e+05   2.4653800e+05   2.4645700e+05   2.4984600e+05   2.3073000e+05   2.2656800e+05   2.4915600e+05   2.3340100e+05   2.4467100e+05   2.1904200e+05   2.1774200e+05   2.3332700e+05   2.4299800e+05   2.4161000e+05   2.2852400e+05   2.3400700e+05   2.4384300e+05
   2.2039900e+05   2.1528100e+05   2.2892900e+05   2.2767100e+05   2.1075600e+05   2.1477900e+05   2.0758400e+05   2.1560600e+05   2.3982200e+05   2.3297200e+05   2.3718900e+05   2.1548700e+05   2.3005700e+05   2.1005100e+05   2.1602600e+05   2.1570100e+05   2.2239400e+05   2.3844300e+05   2.3746900e+05   2.3376700e+05   2.2223800e+05   2.3236200e+05   2.2393700e+05   2.1931700e+05   2.2922100e+05   2.2037000e+05   2.1170600e+05   2.1149400e+05   2.2027900e+05   2.1706200e+05   2.0327100e+05   2.2746000e+05   2.3166600e+05   2.2704900e+05   2.1467100e+05   2.1163300e+05   2.1969300e+05   2.1817200e+05   2.0733700e+05   2.1696200e+05   1.9896300e+05   2.0519600e+05   1.9360800e+05   1.9371400e+05   2.0004100e+05   2.1485800e+05   2.2381800e+05   0.0000000e+00   2.2458200e+05   2.2087100e+05   2.1510700e+05   2.1286000e+05   2.1158600e+05   2.2361600e+05   2.2758900e+05   2.1766300e+05   2.0679500e+05   2.1146200e+05   2.1436500e+05   2.1305500e+05   2.1625500e+05   2.1824000e+05   2.1647700e+05   2.0701300e+05   2.2214300e+05   2.2458300e+05   2.2188100e+05   2.0757200e+05   2.1494800e+05   2.2556300e+05   2.4174700e+05   2.2677100e+05   2.1674800e+05   2.2016800e+05   2.3781900e+05   2.2666200e+05   2.2114700e+05   2.3547700e+05   2.2088700e+05   2.3404800e+05   2.3891300e+05   2.2954400e+05   2.2424600e+05   2.1355300e+05   2.1522500e+05   2.0743600e+05   2.1736800e+05   2.3215700e+05   2.2047200e+05   2.1640600e+05
   1.7700200e+05   1.7388000e+05   1.6055300e+05   1.7937300e+05   1.6899000e+05   1.7250500e+05   1.6521400e+05   1.8149200e+05   1.7127100e+05   1.5920100e+05   1.6673500e+05   1.7899400e+05   1.8329600e+05   1.7313400e+05   1.7712400e+05   1.8936100e+05   1.7388700e+05   1.6750900e+05   1.6553900e+05   1.8745700e+05   1.5416500e+05   1.6803000e+05   1.6926000e+05   1.6208800e+05   1.5505900e+05   1.5928800e+05   1.7315900e+05   1.4980600e+05   1.4846200e+05   1.4172500e+05   1.5202300e+05   1.8096800e+05   1.5646700e+05   1.8706500e+05   1.7754800e+05   1.6661200e+05   1.7634200e+05   1.8781800e+05   1.7190100e+05   1.6024000e+05   1.7249500e+05   1.8611200e+05   1.8279100e+05   1.8637100e+05   1.7609700e+05   1.8090500e+05   1.7862800e+05   1.7329400e+05   0.0000000e+00   1.8870100e+05   1.8326200e+05   1.8455600e+05   1.8335000e+05   1.8084200e+05   1.6223800e+05   1.7779000e+05   1.6557400e+05   1.8709100e+05   1.7329800e+05   1.6233600e+05   1.7635200e+05   1.7259900e+05   1.5883900e+05   1.8787900e+05   1.8849700e+05   1.7709400e+05   1.7104000e+05   1.9378200e+05   2.0252700e+05   1.8899000e+05   1.8658600e+05   1.8516900e+05   1.9362600e+05   1.7915900e+05   1.8943400e+05   1.9780700e+05   1.7423600e+05   1.7265400e+05   1.5230800e+05   1.7711600e+05   1.7470500e+05   1.8994600e+05   1.7052600e+05   1.6705200e+05   1.7218000e+05   1.6797500e+05   1.6275300e+05   1.6535900e+05   1.5519900e+05   1.4561300e+05
   2.3665800e+05   2.1827100e+05   2.0219200e+05   2.1245900e+05   2.1397400e+05   2.1121400e+05   2.1291100e+05   2.0071500e+05   2.1628800e+05   2.0821200e+05   2.1921100e+05   2.2381200e+05   2.4401400e+05   2.2969500e+05   2.2215100e+05   2.0863400e+05   2.0861100e+05   2.2611000e+05   2.2444700e+05   2.5045900e+05   2.3022700e+05   2.2454100e+05   2.3538700e+05   2.2545600e+05   2.1470400e+05   2.2125400e+05   2.2061000e+05   2.4100700e+05   2.2923200e+05   2.2395600e+05   2.2992700e+05   2.2994800e+05   2.3989600e+05   2.4622500e+05   2.2182400e+05   2.2648000e+05   2.3341300e+05   2.1026100e+05   2.3162500e+05   2.3102600e+05   2.2921900e+05   2.0863000e+05   2.4183100e+05   2.4812000e+05   2.3320000e+05   2.3855400e+05   2.3730900e+05   2.4757400e+05   2.5878200e+05   0.0000000e+00   2.5936500e+05   2.4591600e+05   2.5277700e+05   2.4906200e+05   2.5943200e+05   2.5885300e+05   2.4348100e+05   2.4464300e+05   2.3498500e+05   2.5899000e+05   2.3396300e+05   2.1390500e+05   2.2622500e+05   2.1896900e+05   2.0871100e+05   2.1603100e+05   2.2959500e+05   1.8595900e+05   2.0464700e+05   2.0954100e+05   2.1505800e+05   2.2684600e+05   2.4485800e+05   2.2705300e+05   2.0732100e+05   2.1208200e+05   2.3456700e+05   2.3477300e+05   2.3037800e+05   2.3850400e+05   2.3486500e+05   2.2216700e+05   2.3342300e+05   2.3570700e+05   2.3480200e+05   2.2479300e+05   2.4210900e+05   2.6375200e+05   2.4077900e+05   2.4030000e+05
   3.1438000e+05   2.8250000e+05   2.8147100e+05   3.2377000e+05   3.1992200e+05   3.1411200e+05   3.2125400e+05   3.2595500e+05   3.0396600e+05   3.2048300e+05   3.2100900e+05   3.0147400e+05   2.8783100e+05   2.9288000e+05   2.9393000e+05   3.1789300e+05   3.3323300e+05   3.0781500e+05   3.0496900e+05   3.0032700e+05   2.7977200e+05   2.8369100e+05   3.0776800e+05   2.8139500e+05   3.1506900e+05   2.9122800e+05   2.9830500e+05   2.7473500e+05   2.8130900e+05   2.6331400e+05   2.7517100e+05   2.9059000e+05   2.8659500e+05   2.9239000e+05   2.9548600e+05   2.8599900e+05   2.7859400e+05   2.6397100e+05   2.7093600e+05   2.8430000e+05   2.9054600e+05   2.7796700e+05   2.8170500e+05   3.0510900e+05   2.7588600e+05   2.8077000e+05   2.8261700e+05   2.7960400e+05   2.8615700e+05   2.7641900e+05   0.0000000e+00   2.6882100e+05   3.0341300e+05   3.1223800e+05   2.9393900e+05   2.6695400e+05   2.6359500e+05   2.7876400e+05   2.8163600e+05   2.9141500e+05   3.1404400e+05   3.0397600e+05   2.8499200e+05   2.9799500e+05   2.9633900e+05   2.8943700e+05   2.7154900e+05   2.8462200e+05   3.0175600e+05   3.0659000e+05   2.8449800e+05   2.7842900e+05   2.8577500e+05   2.9149700e+05   2.7927700e+05   2.9554800e+05   2.9463700e+05   2.9078100e+05   2.9435600e+05   2.8415500e+05   2.8720500e+05   3.0591000e+05   2.8852300e+05   2.8480200e+05   2.9380700e+05   2.8282400e+05   2.9178500e+05   3.4285800e+05   3.3694100e+05   3.1944400e+05
   2.2323700e+05   2.3205600e+05   2.4045300e+05   2.3221600e+05   2.3582900e+05   2.5053500e+05   2.2980900e+05   2.4142800e+05   2.3367500e+05   2.3314700e+05   2.3401400e+05   2.5120900e+05   2.4871500e+05   2.4014900e+05   2.3144800e+05   2.5134900e+05   2.3175300e+05   2.6162600e+05   2.5938700e+05   2.5624100e+05   2.5481200e+05   2.3287300e+05   2.3582900e+05   2.3629600e+05   2.4598800e+05   2.5466500e+05   2.4525000e+05   2.4306200e+05   2.4895100e+05   2.4578300e+05   2.5933800e+05   2.4927400e+05   2.5852400e+05   2.5213700e+05   2.4025800e+05   2.5705500e+05   2.2174300e+05   2.6336300e+05   2.6266700e+05   2.7067400e+05   2.7817000e+05   2.7279400e+05   2.5633500e+05   2.5909900e+05   2.3957100e+05   2.3299200e+05   2.4977600e+05   2.4016100e+05   2.4587800e+05   2.4915100e+05   2.4206800e+05   0.0000000e+00   2.5781900e+05   2.4782900e+05   2.6918400e+05   2.5292000e+05   2.2488300e+05   2.3797600e+05   2.0815900e+05   2.4560200e+05   2.4009200e+05   2.5218300e+05   2.2996900e+05   2.5011600e+05   2.3658700e+05   2.4292800e+05   2.3480900e+05   2.4263700e+05   2.4435900e+05   2.3847300e+05   2.2147800e+05   2.3916600e+05   2.2813100e+05   2.3875100e+05   2.3937900e+05   2.4716000e+05   2.4618000e+05   2.4105000e+05   2.3312400e+05   2.3580300e+05   2.0718200e+05   2.3789400e+05   2.3216600e+05   2.4177600e+05   2.0762400e+05   2.3327800e+05   2.2124900e+05   2.3757400e+05   2.2238800e+05   2.0642100e+05
   6.7568000e+04   7.2071000e+04   7.2638000e+04   7.1372000e+04   7.9076000e+04   7.6960000e+04   7.6048000e+04   7.5784000e+04   7.3884000e+04   7.2222000e+04   7.3255000e+04   6.9847000e+04   6.5368000e+04   6.3260000e+04   6.8798000e+04   6.9075000e+04   7.2845000e+04   6.6972000e+04   6.8008000e+04   6.7939000e+04   7.2518000e+04   6.9269000e+04   7.7731000e+04   6.3270000e+04   6.6603000e+04   7.0148000e+04   6.4794000e+04   6.2979000e+04   6.0760000e+04   6.1371000e+04   6.5514000e+04   7.0727000e+04   6.8584000e+04   7.5741000e+04   7.2325000e+04   7.2088000e+04   7.0782000e+04   6.9083000e+04   6.7858000e+04   5.9900000e+04   5.6289000e+04   6.8260000e+04   5.7229000e+04   5.5061000e+04   5.8244000e+04   5.9449000e+04   6.0441000e+04   6.2055000e+04   5.9376000e+04   7.0515000e+04   7.0876000e+04   7.3551000e+04   0.0000000e+00   6.4044000e+04   5.4224000e+04   6.9670000e+04   5.2778000e+04   5.8080000e+04   6.6526000e+04   6.7586000e+04   5.6574000e+04   5.3003000e+04   6.2458000e+04   6.7250000e+04   5.6228000e+04   6.0640000e+04   6.5747000e+04   7.0214000e+04   6.7839000e+04   7.1183000e+04   6.2627000e+04   6.3322000e+04   5.8984000e+04   6.4450000e+04   6.9183000e+04   6.9020000e+04   6.7823000e+04   7.0110000e+04   7.2091000e+04   7.4952000e+04   7.4522000e+04   7.0473000e+04   6.2055000e+04   7.0736000e+04   7.2067000e+04   6.3659000e+04   7.0045000e+04   8.1215000e+04   7.2753000e+04   6.9791000e+04
   8.9647000e+04   7.8581000e+04   8.9704000e+04   8.3021000e+04   8.9281000e+04   9.6412000e+04   1.0576300e+05   9.2645000e+04   8.5156000e+04   7.6308000e+04   7.9944000e+04   7.5644000e+04   9.1599000e+04   8.8018000e+04   8.6842000e+04   1.0048300e+05   9.4231000e+04   8.6461000e+04   8.9763000e+04   7.8028000e+04   8.3132000e+04   7.5620000e+04   8.2274000e+04   9.4478000e+04   9.3937000e+04   9.7127000e+04   9.3762000e+04   9.3505000e+04   1.0233600e+05   9.9851000e+04   9.9278000e+04   9.3818000e+04   9.2519000e+04   1.0877300e+05   1.1576200e+05   1.0752900e+05   9.7531000e+04   1.0159500e+05   9.8316000e+04   9.7172000e+04   1.1745700e+05   1.0079100e+05   1.0755100e+05   1.2054500e+05   1.2808700e+05   1.0438200e+05   8.5277000e+04   9.9685000e+04   1.0108000e+05   1.0077000e+05   8.7884000e+04   9.2918000e+04   9.9135000e+04   0.0000000e+00   8.7879000e+04   8.0789000e+04   1.0543700e+05   9.2664000e+04   9.7333000e+04   8.9410000e+04   9.6491000e+04   9.9064000e+04   8.6882000e+04   8.4017000e+04   9.4702000e+04   8.2030000e+04   9.8027000e+04   9.9073000e+04   9.1890000e+04   9.1740000e+04   9.0881000e+04   9.5382000e+04   9.9561000e+04   8.9884000e+04   8.0213000e+04   9.1593000e+04   9.8203000e+04   8.8980000e+04   9.1995000e+04   8.4279000e+04   9.3590000e+04   9.5969000e+04   9.7791000e+04   9.1255000e+04   9.4344000e+04   9.0167000e+04   8.7687000e+04   8.7761000e+04   9.9497000e+04   9.9546000e+04
   2.9866700e+05   2.9294100e+05   3.0510600e+05   3.1221600e+05   3.1662000e+05   3.2748200e+05   3.2588300e+05   2.9341500e+05   2.7486100e+05   2.8789700e+05   2.7304700e+05   2.9377200e+05   2.9361000e+05   3.1263900e+05   3.1715500e+05   3.0714500e+05   2.7252000e+05   2.7290100e+05   3.0186500e+05   2.9427600e+05   2.8821800e+05   2.7493700e+05   2.8052200e+05   2.7770700e+05   2.9934700e+05   2.7885400e+05   2.9221400e+05   2.7836000e+05   2.7292000e+05   2.9595600e+05   3.0768200e+05   2.9093400e+05   2.9052300e+05   3.0256000e+05   2.8127900e+05   2.7997900e+05   3.0637100e+05   3.1766300e+05   2.9000800e+05   2.9645500e+05   3.0616600e+05   2.9444700e+05   3.0375200e+05   3.1191000e+05   3.1553800e+05   3.0387200e+05   2.9752300e+05   3.0547100e+05   3.1814000e+05   3.0897400e+05   2.9882700e+05   2.9931600e+05   2.9099200e+05   3.1521200e+05   0.0000000e+00   3.1800000e+05   3.0537500e+05   2.9427900e+05   2.8877100e+05   3.0594100e+05   2.9620700e+05   2.9200100e+05   2.9786700e+05   2.9367500e+05   2.8475700e+05   2.9428500e+05   3.1897900e+05   3.0268600e+05   3.2510700e+05   3.0349700e+05   2.8149100e+05   2.9583200e+05   2.9741600e+05   2.7139600e+05   2.8088600e+05   2.9875000e+05   2.9384300e+05   2.9958400e+05   2.9461300e+05   2.8538000e+05   3.0963700e+05   3.1306500e+05   3.1332600e+05   3.1114200e+05   3.0298200e+05   3.0487000e+05   2.8680200e+05   2.8787300e+05   2.9069900e+05   3.0329100e+05
   2.8422800e+05   2.8093300e+05   2.7410300e+05   2.6894500e+05   2.6452500e+05   2.6292400e+05   2.6130600e+05   2.6791100e+05   3.1303500e+05   2.8985100e+05   2.7631800e+05   2.8805100e+05   2.9285400e+05   2.6550300e+05   2.8174000e+05   2.7283700e+05   2.8440700e+05   2.5577700e+05   2.7594000e+05   2.6325400e+05   2.6413300e+05   2.6109800e+05   3.0969000e+05   2.9438500e+05   2.9670200e+05   2.6241500e+05   2.7676900e+05   2.6227100e+05   2.3988700e+05   2.6050400e+05   2.9602700e+05   2.9745200e+05   2.6537500e+05   2.6844000e+05   2.5673500e+05   2.6646500e+05   2.6787300e+05   2.7046400e+05   2.7301900e+05   2.6936700e+05   2.7250900e+05   2.5495600e+05   2.5202500e+05   2.4683300e+05   2.5530600e+05   2.4014200e+05   2.4658200e+05   2.5691100e+05   2.6952200e+05   2.6996600e+05   2.7163000e+05   2.6925700e+05   2.6740200e+05   2.4284300e+05   2.5584000e+05   0.0000000e+00   2.4826000e+05   2.5499100e+05   2.5433300e+05   2.5540100e+05   2.6972700e+05   2.6638300e+05   2.7269300e+05   2.7459600e+05   2.8993000e+05   2.8740200e+05   2.8231400e+05   2.6628600e+05   2.5075300e+05   2.5653500e+05   2.5559600e+05   2.6366300e+05   2.8041200e+05   2.8768900e+05   3.0788400e+05   2.9981400e+05   2.7254600e+05   2.7147000e+05   2.8242200e+05   2.6940600e+05   2.6453600e+05   2.4972300e+05   2.6709400e+05   2.8328500e+05   2.6974900e+05   2.6659300e+05   2.7570500e+05   2.7540900e+05   2.8739400e+05   2.7062500e+05
   3.6740700e+05   3.8044800e+05   3.7572600e+05   3.3051200e+05   3.3748400e+05   3.5178600e+05   3.6653700e+05   3.6651000e+05   3.8178700e+05   3.6680500e+05   3.5639800e+05   3.4941800e+05   3.5522100e+05   3.5139600e+05   3.3662100e+05   3.2635900e+05   3.4417900e+05   3.6884500e+05   3.6893400e+05   3.6730100e+05   3.7251500e+05   3.3663300e+05   3.3261400e+05   3.3778200e+05   3.3210900e+05   3.6120800e+05   3.5204200e+05   3.3980200e+05   3.5572400e+05   3.7392600e+05   3.6085600e+05   3.4627400e+05   3.4676400e+05   3.5541000e+05   3.5648900e+05   3.5200300e+05   3.4887300e+05   3.5042900e+05   3.6457100e+05   3.6362500e+05   3.5854600e+05   3.5350600e+05   3.6925700e+05   3.4850600e+05   3.5620700e+05   3.5483700e+05   3.5252500e+05   3.5028200e+05   3.4466600e+05   3.4788900e+05   3.4000600e+05   3.3982100e+05   3.6311600e+05   3.3899800e+05   3.7712300e+05   3.6668200e+05   0.0000000e+00   3.3563900e+05   3.4466600e+05   3.2918000e+05   3.4252000e+05   3.4846900e+05   3.6404000e+05   3.5174900e+05   3.3477100e+05   3.0497300e+05   3.5391800e+05   3.2547400e+05   3.1910500e+05   3.2036000e+05   3.2389300e+05   3.5721000e+05   3.3729100e+05   3.4658000e+05   3.4241100e+05   3.2193300e+05   3.0537300e+05   3.3462100e+05   3.5729300e+05   3.5112400e+05   3.6225200e+05   3.8110500e+05   3.4135600e+05   3.6829100e+05   3.3687400e+05   3.3411900e+05   3.5783100e+05   3.6212400e+05   3.6346500e+05   3.7243400e+05
   3.5773300e+05   3.6270500e+05   3.5122000e+05   3.6733100e+05   3.4393400e+05   3.4389400e+05   3.4851700e+05   3.6157500e+05   3.5198900e+05   3.6293300e+05   3.7834300e+05   3.8431100e+05   3.8901100e+05   3.8292900e+05   3.9065200e+05   3.6921500e+05   3.4471800e+05   3.2920000e+05   3.3144300e+05   3.7904900e+05   3.7388600e+05   3.7819900e+05   3.7977500e+05   3.7390000e+05   3.6805800e+05   3.5162700e+05   3.7097600e+05   4.1753900e+05   4.4512000e+05   3.9602500e+05   3.8652100e+05   3.5998700e+05   3.7989500e+05   3.9514000e+05   4.0139800e+05   3.9444800e+05   3.9645900e+05   4.0148900e+05   3.9249500e+05   3.7432800e+05   3.7991000e+05   3.7675400e+05   3.9070800e+05   3.8458600e+05   3.9162100e+05   4.0924500e+05   4.0623900e+05   3.7908800e+05   3.8078500e+05   3.9575300e+05   4.0155900e+05   3.8658900e+05   3.7047200e+05   3.7178900e+05   3.5235200e+05   3.4203300e+05   3.6854100e+05   0.0000000e+00   3.6084000e+05   3.7226300e+05   3.6234700e+05   3.5479500e+05   3.6523300e+05   3.9213000e+05   4.2015800e+05   3.9971500e+05   4.2032600e+05   3.7376800e+05   3.6719700e+05   3.7174700e+05   3.5774300e+05   3.7790200e+05   3.8250500e+05   3.9332500e+05   4.1395500e+05   3.3810800e+05   3.4590700e+05   3.6245100e+05   3.4497800e+05   3.7865600e+05   3.8340700e+05   3.7942400e+05   3.9738200e+05   3.9237700e+05   3.5568800e+05   3.7909200e+05   3.8735700e+05   3.9128200e+05   3.6168400e+05   3.6015200e+05
   2.4037700e+05   2.5092700e+05   2.7533200e+05   2.8424500e+05   2.5900500e+05   2.6442200e+05   2.6457700e+05   2.5366900e+05   2.7182800e+05   2.7544500e+05   2.7081000e+05   2.5492100e+05   2.7029100e+05   2.6789800e+05   2.5924200e+05   2.7095200e+05   2.8811400e+05   2.7379300e+05   2.4596700e+05   2.5241100e+05   2.5614300e+05   2.6431400e+05   2.7981500e+05   2.6011600e+05   2.6171400e+05   2.5628500e+05   2.5409200e+05   2.4854500e+05   2.4864500e+05   2.5017400e+05   2.6943100e+05   2.5957100e+05   2.6367500e+05   2.5080600e+05   2.5964400e+05   2.4278200e+05   2.2988900e+05   2.4566900e+05   2.6244100e+05   2.5152900e+05   2.6925400e+05   2.6701300e+05   2.5854900e+05   2.3633200e+05   2.3955400e+05   2.4226900e+05   2.5826700e+05   2.6016300e+05   2.4742000e+05   2.6200200e+05   2.4863300e+05   2.6149900e+05   2.5189700e+05   2.4774300e+05   2.4899100e+05   2.6106100e+05   2.4891600e+05   2.6381800e+05   0.0000000e+00   2.5766300e+05   2.4965100e+05   2.5694100e+05   2.4263900e+05   2.5313000e+05   2.6538900e+05   2.6399000e+05   2.8305100e+05   2.5591100e+05   2.6014700e+05   2.5047600e+05   2.6381700e+05   2.4654300e+05   2.3908500e+05   2.2986900e+05   2.3629700e+05   2.6315000e+05   2.7923200e+05   2.5418700e+05   2.3996600e+05   2.4036100e+05   2.5887500e+05   2.5145200e+05   2.4824400e+05   2.4688300e+05   2.5114900e+05   2.5268400e+05   2.6145500e+05   2.6863900e+05   2.5587100e+05   2.4789700e+05
   3.0014400e+05   3.0285400e+05   3.1524900e+05   3.3129300e+05   3.1728300e+05   3.3011600e+05   3.1857700e+05   3.2176700e+05   3.2856600e+05   2.9392100e+05   2.6973700e+05   2.7116100e+05   3.0775300e+05   3.4955200e+05   3.1185400e+05   2.9775200e+05   3.0966200e+05   3.0462500e+05   2.9433900e+05   3.1393900e+05   2.9568300e+05   2.8476500e+05   2.8627600e+05   2.9942800e+05   3.1022500e+05   3.2838600e+05   3.4128200e+05   3.4325400e+05   3.2706400e+05   3.1055100e+05   3.1072900e+05   3.0460400e+05   2.9193900e+05   3.1080000e+05   3.1530000e+05   3.2368000e+05   3.1516500e+05   3.2643700e+05   3.2394700e+05   3.2363200e+05   3.1210500e+05   2.9477700e+05   3.2390800e+05   3.1668900e+05   2.9724300e+05   3.1435900e+05   3.2819600e+05   3.0932000e+05   3.2589000e+05   3.5492500e+05   3.4875500e+05   3.2539100e+05   3.0701900e+05   3.0348000e+05   3.2814400e+05   3.1711100e+05   3.1291300e+05   2.8515100e+05   3.0973300e+05   0.0000000e+00   3.1409700e+05   3.1586100e+05   3.1834800e+05   3.3580000e+05   3.3082300e+05   3.2989000e+05   3.2417200e+05   3.0761600e+05   3.0558100e+05   3.0509300e+05   2.9407600e+05   2.9195700e+05   3.1511700e+05   3.2604400e+05   3.2484200e+05   3.3344000e+05   3.3667100e+05   3.2015200e+05   3.4494500e+05   3.4384800e+05   3.2724000e+05   3.2412800e+05   3.2697200e+05   3.2863500e+05   3.2300700e+05   3.0351700e+05   3.1009100e+05   2.9474900e+05   3.2328000e+05   3.0345100e+05
   3.6824500e+05   3.6288500e+05   3.5655700e+05   3.3870100e+05   3.4292300e+05   3.6092700e+05   3.3707900e+05   3.3051800e+05   3.2918400e+05   3.2904900e+05   3.4521100e+05   3.4096400e+05   3.7423400e+05   3.7229600e+05   3.4401200e+05   3.2363800e+05   3.2090500e+05   3.3466600e+05   3.1843900e+05   3.0103700e+05   3.0834800e+05   3.5054700e+05   3.5918100e+05   3.7846900e+05   3.5342900e+05   3.4674100e+05   3.3484300e+05   3.3731300e+05   3.4871200e+05   3.3449700e+05   3.4573300e+05   3.5437200e+05   3.5592200e+05   3.2746700e+05   3.3095300e+05   3.5377200e+05   3.4271800e+05   3.3693900e+05   3.7408100e+05   3.4352600e+05   3.3980600e+05   3.4407500e+05   3.5468100e+05   3.6577000e+05   3.5852200e+05   3.4313900e+05   3.4541000e+05   3.5257900e+05   3.2391200e+05   3.1048700e+05   3.1535800e+05   3.5578100e+05   3.5983200e+05   3.5155500e+05   3.1687600e+05   3.3260500e+05   3.4221900e+05   3.4714500e+05   3.7534900e+05   3.5011700e+05   0.0000000e+00   3.7009700e+05   3.5223900e+05   3.3796400e+05   3.3466900e+05   3.6094600e+05   3.3517700e+05   3.3576300e+05   3.5366200e+05   3.2742500e+05   3.4876600e+05   3.3813500e+05   3.5866100e+05   3.7628900e+05   3.7356200e+05   3.6534700e+05   3.5641100e+05   3.4914500e+05   3.3461600e+05   3.0708800e+05   3.2664500e+05   3.6417600e+05   3.8986700e+05   3.9059000e+05   3.6130700e+05   3.2352100e+05   3.4258100e+05   3.6597900e+05   3.7168700e+05   3.6215200e+05
   3.2977700e+05   3.4911800e+05   3.4880400e+05   3.5239900e+05   3.4850900e+05   3.3043400e+05   3.1737100e+05   3.1638800e+05   3.1665400e+05   3.1877300e+05   3.3374400e+05   3.0949900e+05   2.8056600e+05   2.9161900e+05   2.7423400e+05   3.2106500e+05   3.4293400e+05   3.5237900e+05   3.5877500e+05   3.2357600e+05   3.2088200e+05   2.9801000e+05   3.1811300e+05   3.3064200e+05   3.3311400e+05   3.1703900e+05   3.3967400e+05   2.9674800e+05   2.9975500e+05   3.0941500e+05   3.1058900e+05   3.2450600e+05   3.2546400e+05   3.1666200e+05   3.3367300e+05   3.4085100e+05   3.2823000e+05   3.2875600e+05   3.3237400e+05   3.3612900e+05   3.3293100e+05   3.2844700e+05   3.3060800e+05   3.0374800e+05   3.1311800e+05   3.2560200e+05   3.3422400e+05   3.1413700e+05   3.0985300e+05   3.1573200e+05   3.0841800e+05   3.1905900e+05   3.2289000e+05   3.2027700e+05   3.3273700e+05   3.3250200e+05   3.3819900e+05   3.4414900e+05   3.1865800e+05   3.1181200e+05   3.0938000e+05   0.0000000e+00   3.2740200e+05   3.0633900e+05   3.2240500e+05   3.2877800e+05   3.1456900e+05   3.0680500e+05   3.2575000e+05   3.2117900e+05   3.3095500e+05   3.1922500e+05   3.1892700e+05   3.2422800e+05   3.1480300e+05   3.1188600e+05   3.2122800e+05   3.2761300e+05   3.3578600e+05   3.0673400e+05   3.2214100e+05   3.1148800e+05   3.0221700e+05   3.0159500e+05   3.2528700e+05   3.3240300e+05   3.1751500e+05   3.1507000e+05   3.2261600e+05   3.2583000e+05
   1.3172000e+05   1.3832000e+05   1.3184000e+05   1.4055800e+05   1.3462900e+05   1.3896300e+05   1.2906400e+05   1.3347800e+05   1.4231800e+05   1.4551700e+05   1.2586900e+05   1.3987200e+05   1.2984200e+05   1.2674500e+05   1.3086500e+05   1.4537800e+05   1.3153000e+05   1.3854700e+05   1.3164700e+05   1.4683900e+05   1.3368900e+05   1.3031700e+05   1.2675900e+05   1.2605800e+05   1.2519200e+05   1.3764200e+05   1.3955800e+05   1.3914700e+05   1.3282300e+05   1.5384600e+05   1.5078400e+05   1.4813200e+05   1.1985200e+05   1.3004200e+05   1.3839600e+05   1.4463500e+05   1.4435500e+05   1.4809500e+05   1.4728100e+05   1.3161000e+05   1.3168000e+05   1.2832500e+05   1.4277500e+05   1.2979400e+05   1.3089100e+05   1.3098600e+05   1.4189500e+05   1.3883400e+05   1.2966100e+05   1.3378100e+05   1.4284800e+05   1.3792100e+05   1.2847000e+05   1.4513500e+05   1.3727200e+05   1.3283000e+05   1.4770000e+05   1.3727900e+05   1.4211500e+05   1.4354600e+05   1.2886800e+05   1.4522200e+05   0.0000000e+00   1.2753800e+05   1.4879300e+05   1.4315100e+05   1.5408300e+05   1.4730700e+05   1.4044600e+05   1.4848300e+05   1.4185200e+05   1.4174300e+05   1.5025500e+05   1.5300000e+05   1.3803400e+05   1.3557500e+05   1.5285700e+05   1.4174700e+05   1.2801800e+05   1.3539800e+05   1.3433900e+05   1.3263600e+05   1.3263400e+05   1.3409900e+05   1.3309600e+05   1.3718600e+05   1.2960400e+05   1.3151200e+05   1.3422700e+05   1.3154900e+05
   1.9354800e+05   2.0472600e+05   1.9107600e+05   1.8550600e+05   2.1010700e+05   2.0613500e+05   2.0669700e+05   1.9717200e+05   2.0346900e+05   2.2446800e+05   2.0867400e+05   2.0302900e+05   1.9761600e+05   1.9733500e+05   2.0642400e+05   1.7389200e+05   1.9264200e+05   2.0246800e+05   1.9810300e+05   2.2488200e+05   2.3475200e+05   2.3877100e+05   2.2154100e+05   2.0700900e+05   1.9440200e+05   2.1668300e+05   2.1590200e+05   2.1895100e+05   1.9805900e+05   2.2015200e+05   2.1239900e+05   2.2921400e+05   2.1766500e+05   2.1503700e+05   2.1941900e+05   2.3562000e+05   2.1965000e+05   2.0331400e+05   2.1188000e+05   2.1469100e+05   2.1568600e+05   2.1823700e+05   2.2997600e+05   2.2927600e+05   2.2628700e+05   2.2863400e+05   1.9914500e+05   2.2897400e+05   2.3627800e+05   2.2882500e+05   2.0081800e+05   2.0538900e+05   2.0795100e+05   2.1561400e+05   2.2876200e+05   2.2594100e+05   2.3543800e+05   2.1615600e+05   1.8990300e+05   1.9375400e+05   2.1317000e+05   2.0631300e+05   2.1794900e+05   0.0000000e+00   2.3557000e+05   2.3300400e+05   2.0123700e+05   1.9591400e+05   2.1894600e+05   2.2029300e+05   2.0978500e+05   2.0505200e+05   1.9344200e+05   2.0308100e+05   2.1492500e+05   2.0863600e+05   2.1630300e+05   2.3520900e+05   2.3545000e+05   2.1427800e+05   2.0316600e+05   2.1259700e+05   2.2117900e+05   2.1483900e+05   2.0899200e+05   2.2003200e+05   2.2763300e+05   2.3721900e+05   2.1252500e+05   2.0304800e+05
   1.7159200e+05   1.8106900e+05   1.7425600e+05   1.7717400e+05   1.6396500e+05   1.6202200e+05   1.6043500e+05   1.8361100e+05   1.6895400e+05   1.6922700e+05   1.7009800e+05   1.7962400e+05   1.8647100e+05   1.7428100e+05   1.6929900e+05   1.7511500e+05   1.7091300e+05   1.7307100e+05   1.8483600e+05   1.6989700e+05   1.8093800e+05   1.9219300e+05   1.8053300e+05   1.8580500e+05   1.9498000e+05   2.0130000e+05   1.8341200e+05   1.8751000e+05   1.8858900e+05   1.8265900e+05   1.7677300e+05   1.7472200e+05   1.7855200e+05   1.5833600e+05   1.6182000e+05   1.5946100e+05   1.5590400e+05   1.5333300e+05   1.6592300e+05   1.6122800e+05   1.5590900e+05   1.5400000e+05   1.6097900e+05   1.6711500e+05   1.5176300e+05   1.5374400e+05   1.5778200e+05   1.6469900e+05   1.6112600e+05   1.6399100e+05   1.6939600e+05   1.7244400e+05   1.6770000e+05   1.5959800e+05   1.4497100e+05   1.4294000e+05   1.5430200e+05   1.6129900e+05   1.6503200e+05   1.6504100e+05   1.6918700e+05   1.7482200e+05   1.5862700e+05   1.6620100e+05   0.0000000e+00   1.7122900e+05   1.6872900e+05   1.6760500e+05   1.5807300e+05   1.6653300e+05   1.5203500e+05   1.6783400e+05   1.6406700e+05   1.7816700e+05   1.7944500e+05   1.6602500e+05   1.6941600e+05   1.6293500e+05   1.7015500e+05   1.6431900e+05   1.6802100e+05   1.7134000e+05   1.6268200e+05   1.5916900e+05   1.6046500e+05   1.6856100e+05   1.6560100e+05   1.8119100e+05   1.7588700e+05   1.7731600e+05
   3.1224900e+05   3.0703500e+05   2.9331300e+05   3.3425800e+05   3.2850600e+05   3.2917700e+05   3.1229900e+05   2.9760100e+05   2.9996000e+05   2.9803400e+05   2.9545400e+05   3.3445300e+05   3.2676000e+05   3.2153300e+05   3.3370100e+05   3.4308700e+05   3.3317000e+05   3.2854000e+05   3.2586700e+05   3.1815500e+05   3.3127500e+05   3.1699200e+05   3.0875400e+05   2.9410800e+05   3.1458100e+05   3.2852800e+05   3.1037600e+05   3.0839100e+05   3.2185200e+05   3.2706300e+05   3.2020200e+05   3.3331100e+05   3.3205600e+05   3.2624900e+05   3.4028900e+05   3.3139500e+05   2.9524200e+05   3.0563300e+05   3.1370600e+05   3.1948700e+05   3.1470800e+05   3.1502100e+05   3.1416700e+05   3.3612500e+05   3.4603100e+05   3.2963800e+05   3.2708500e+05   3.3316400e+05   3.1813400e+05   2.9795000e+05   3.1264900e+05   3.0674400e+05   3.4137000e+05   3.3229300e+05   3.1509700e+05   3.2942700e+05   3.3214300e+05   3.2183200e+05   3.2510900e+05   3.4002300e+05   3.1946500e+05   3.1794000e+05   3.1762200e+05   3.2299800e+05   3.2396700e+05   0.0000000e+00   3.3028800e+05   3.2736600e+05   3.3082200e+05   3.1699600e+05   3.3050100e+05   3.3224600e+05   3.3369400e+05   3.4097700e+05   3.3226400e+05   3.1519900e+05   3.2117200e+05   3.3198200e+05   3.5043700e+05   3.4252200e+05   3.0891200e+05   3.0538400e+05   3.0349000e+05   3.3532700e+05   3.1835300e+05   3.3359500e+05   3.4106400e+05   3.3089200e+05   3.3181500e+05   3.0438900e+05
   4.8696600e+05   4.7874200e+05   5.2513600e+05   5.3544600e+05   5.4707000e+05   5.1100700e+05   5.0765100e+05   5.1471900e+05   5.3137900e+05   5.2358100e+05   5.3138100e+05   5.2789700e+05   5.2131300e+05   5.3936800e+05   5.6970800e+05   5.5456800e+05   5.3954600e+05   5.0080700e+05   5.2803800e+05   5.4220800e+05   4.9708200e+05   4.7380300e+05   4.8565000e+05   5.0842900e+05   5.0625500e+05   4.9192800e+05   4.8252200e+05   4.7653600e+05   5.0299900e+05   4.7835400e+05   4.5019300e+05   4.3225700e+05   4.4402900e+05   4.5544300e+05   4.5354600e+05   4.6124600e+05   4.6767000e+05   4.6324300e+05   4.8074500e+05   4.8088800e+05   4.5343800e+05   4.3998100e+05   4.5800900e+05   4.8920900e+05   4.9838000e+05   5.0809300e+05   4.9774000e+05   4.6894300e+05   4.9843900e+05   4.9036500e+05   4.7755600e+05   4.7181200e+05   4.6911000e+05   4.9081000e+05   5.0847400e+05   5.1674700e+05   4.9364700e+05   4.8847900e+05   5.0765400e+05   4.9191000e+05   4.6367700e+05   4.6239600e+05   4.6401400e+05   5.0013900e+05   5.1014100e+05   5.1925000e+05   0.0000000e+00   4.8376900e+05   4.5799100e+05   4.6404000e+05   4.5287200e+05   4.6542500e+05   4.8644400e+05   5.1282500e+05   4.9079800e+05   4.8668700e+05   4.9192900e+05   4.9658100e+05   4.8934900e+05   4.9271800e+05   5.0376700e+05   4.8434100e+05   5.0404500e+05   4.9766200e+05   5.1936200e+05   5.1124600e+05   5.3152100e+05   5.2095800e+05   5.1253700e+05   4.9586700e+05
   5.7013100e+05   5.4832300e+05   5.4867700e+05   5.3564400e+05   5.5389000e+05   5.7165200e+05   5.5473800e+05   5.7761000e+05   5.6381400e+05   5.5390900e+05   5.6672000e+05   5.6286700e+05   5.3682000e+05   5.4388300e+05   5.6001700e+05   5.6784500e+05   5.4100000e+05   5.2472800e+05   5.4694500e+05   5.5244600e+05   5.7940400e+05   5.5611200e+05   5.5417300e+05   5.4473600e+05   5.6307700e+05   5.5399100e+05   5.6203500e+05   5.7729300e+05   5.8160600e+05   5.8829400e+05   5.5453700e+05   5.7079800e+05   6.2665300e+05   5.9614800e+05   5.6478100e+05   5.7677400e+05   6.0321200e+05   5.9497900e+05   5.7730600e+05   5.8680100e+05   5.8830300e+05   5.7695200e+05   6.0718800e+05   6.0964000e+05   5.6966600e+05   5.6030300e+05   5.6450800e+05   5.6660500e+05   5.4159100e+05   5.5102000e+05   5.7085000e+05   5.9329800e+05   5.7404900e+05   5.7640700e+05   5.7610700e+05   5.6695000e+05   5.5689100e+05   5.4571500e+05   5.4747000e+05   5.5059900e+05   5.3963900e+05   5.4010500e+05   5.6271400e+05   5.7774700e+05   5.6379500e+05   5.3859100e+05   5.5318100e+05   0.0000000e+00   5.5691600e+05   5.6467700e+05   5.9055000e+05   5.6636400e+05   5.5314800e+05   5.3413600e+05   5.4637100e+05   5.5809800e+05   5.4032500e+05   5.4711300e+05   5.6649200e+05   5.8425600e+05   5.7386100e+05   5.9052200e+05   5.7704200e+05   5.4765100e+05   5.5400400e+05   5.9259000e+05   5.6572700e+05   5.6270400e+05   5.6439200e+05   5.8957900e+05
   1.6023800e+05   1.5043500e+05   1.5409300e+05   1.3752100e+05   1.3657600e+05   1.4128700e+05   1.5831000e+05   1.4680900e+05   1.4950200e+05   1.6300400e+05   1.5025400e+05   1.6484100e+05   1.5866600e+05   1.6130200e+05   1.5764600e+05   1.5230100e+05   1.5977900e+05   1.6223400e+05   1.5627400e+05   1.4750200e+05   1.5560100e+05   1.5310700e+05   1.4809900e+05   1.4896900e+05   1.4892600e+05   1.5463700e+05   1.6152600e+05   1.6109600e+05   1.5149100e+05   1.5138400e+05   1.5128900e+05   1.5876900e+05   1.4910900e+05   1.4494800e+05   1.5087300e+05   1.6967000e+05   1.6034500e+05   1.5006900e+05   1.5152200e+05   1.4313400e+05   1.3838400e+05   1.3932200e+05   1.4687400e+05   1.2651900e+05   1.3695900e+05   1.4844800e+05   1.4520300e+05   1.5144300e+05   1.3456000e+05   1.3385900e+05   1.2932900e+05   1.3443200e+05   1.4177600e+05   1.5391400e+05   1.5572600e+05   1.6194500e+05   1.5577700e+05   1.4069400e+05   1.3724600e+05   1.4489900e+05   1.4972800e+05   1.4547500e+05   1.6139300e+05   1.5468000e+05   1.5177100e+05   1.5116200e+05   1.5506200e+05   1.4326300e+05   0.0000000e+00   1.5452000e+05   1.5757800e+05   1.8711300e+05   1.5049800e+05   1.3947800e+05   1.3983700e+05   1.4199100e+05   1.4898900e+05   1.4707500e+05   1.5601400e+05   1.3900200e+05   1.4739800e+05   1.5343300e+05   1.5074500e+05   1.4996100e+05   1.3516800e+05   1.3405700e+05   1.4250900e+05   1.3419500e+05   1.4027500e+05   1.5519000e+05
   1.0544000e+05   1.0854800e+05   1.1553200e+05   9.6874000e+04   1.0486100e+05   1.1013200e+05   1.1517100e+05   1.1064400e+05   1.0703200e+05   1.0363000e+05   1.0802100e+05   1.1046300e+05   1.2377700e+05   1.2110800e+05   1.2299700e+05   1.0251100e+05   1.0009000e+05   1.2300500e+05   1.1550400e+05   1.0593800e+05   1.1171400e+05   1.0645300e+05   1.1611400e+05   1.1553900e+05   1.0484700e+05   1.1189900e+05   1.1278600e+05   9.8761000e+04   1.0227300e+05   9.9445000e+04   1.1255800e+05   1.1469100e+05   1.0250700e+05   9.1085000e+04   8.6454000e+04   9.7064000e+04   1.0790500e+05   1.0225100e+05   1.0001300e+05   8.8048000e+04   8.7398000e+04   9.3284000e+04   9.9406000e+04   1.0022900e+05   1.0185700e+05   8.9303000e+04   9.0650000e+04   9.9354000e+04   8.9090000e+04   9.8696000e+04   9.4787000e+04   1.0416300e+05   1.2052100e+05   1.1297700e+05   1.0135000e+05   9.8698000e+04   9.4482000e+04   9.7882000e+04   1.1035600e+05   1.1012200e+05   9.3513000e+04   9.0426000e+04   9.9659000e+04   9.2641000e+04   1.1060700e+05   1.0791500e+05   1.1942400e+05   1.0818100e+05   1.0440100e+05   0.0000000e+00   9.6693000e+04   1.0793100e+05   1.0637800e+05   1.0281300e+05   1.0736200e+05   8.5841000e+04   8.7181000e+04   8.9707000e+04   8.2746000e+04   7.9833000e+04   8.1788000e+04   9.0726000e+04   9.0232000e+04   9.1444000e+04   9.2466000e+04   9.0883000e+04   9.2817000e+04   8.6983000e+04   8.7005000e+04   8.1097000e+04
   1.0255000e+05   9.0620000e+04   9.6718000e+04   1.0338800e+05   1.0024800e+05   9.7428000e+04   9.2852000e+04   1.1099100e+05   1.0335900e+05   1.1169900e+05   1.1116200e+05   1.0759000e+05   1.0806500e+05   1.0424900e+05   9.7165000e+04   1.0538100e+05   9.9763000e+04   1.0633100e+05   1.0631200e+05   1.0313800e+05   1.1640500e+05   1.1139700e+05   1.2877400e+05   9.8850000e+04   1.0582100e+05   1.1174800e+05   9.9428000e+04   1.0600300e+05   1.0987600e+05   1.2378300e+05   1.2160400e+05   1.1517300e+05   1.1015700e+05   1.0743900e+05   1.1504700e+05   1.0763800e+05   1.0416600e+05   1.0096300e+05   1.0633100e+05   1.0341500e+05   9.4784000e+04   1.0126600e+05   9.8670000e+04   1.0179700e+05   9.8029000e+04   9.4715000e+04   9.1657000e+04   1.1045600e+05   1.0922200e+05   1.0468700e+05   1.0021700e+05   1.0764100e+05   1.1346600e+05   1.0406300e+05   1.0809400e+05   1.0101500e+05   1.1357500e+05   9.6642000e+04   1.0676400e+05   1.0569400e+05   9.6409000e+04   9.4979000e+04   8.4924000e+04   9.6998000e+04   9.2922000e+04   9.8657000e+04   9.0100000e+04   1.0361600e+05   9.9228000e+04   9.7745000e+04   0.0000000e+00   1.1610500e+05   1.0457800e+05   1.1003600e+05   1.0708800e+05   1.2191500e+05   1.0943500e+05   1.1279100e+05   1.1209800e+05   9.8366000e+04   1.0469600e+05   1.1131400e+05   1.0145000e+05   9.3858000e+04   9.9589000e+04   1.0212500e+05   1.0318600e+05   1.0371600e+05   1.0596300e+05   9.6631000e+04
   1.0287300e+05   1.0345300e+05   1.0084200e+05   1.0481000e+05   9.9795000e+04   1.1839800e+05   1.1389700e+05   1.1716400e+05   9.0775000e+04   8.3890000e+04   1.0448700e+05   9.1345000e+04   9.4961000e+04   1.0889000e+05   9.7142000e+04   9.3513000e+04   9.3113000e+04   1.0771400e+05   9.2358000e+04   1.0254200e+05   1.0598300e+05   1.0363000e+05   1.0074100e+05   9.6489000e+04   1.1260600e+05   8.9502000e+04   8.3349000e+04   1.0939600e+05   1.1022100e+05   9.4939000e+04   9.9162000e+04   1.0645300e+05   1.0629100e+05   1.0229500e+05   1.0472700e+05   1.0309400e+05   9.4498000e+04   1.1560700e+05   9.8133000e+04   1.0993700e+05   1.0035800e+05   1.0752800e+05   1.0563600e+05   1.1687800e+05   1.1475200e+05   1.1251400e+05   1.0206800e+05   1.0912000e+05   1.1302900e+05   1.1551200e+05   1.0770700e+05   1.1479900e+05   1.0333700e+05   1.2217600e+05   1.1320600e+05   1.1150200e+05   1.0656300e+05   1.0922700e+05   1.2182100e+05   1.0700600e+05   9.3754000e+04   1.0967100e+05   9.8054000e+04   1.1374700e+05   1.0717400e+05   9.6734000e+04   7.7016000e+04   1.0342600e+05   1.0231000e+05   9.8689000e+04   9.4412000e+04   0.0000000e+00   9.2715000e+04   1.1191600e+05   9.9358000e+04   1.0032300e+05   1.0387100e+05   1.0582800e+05   1.1168300e+05   9.9483000e+04   9.9149000e+04   1.0952500e+05   1.0822800e+05   1.0232600e+05   1.0229300e+05   1.0137600e+05   9.7214000e+04   9.8479000e+04   9.6038000e+04   1.1399700e+05
   1.7625800e+05   1.7432900e+05   1.8384100e+05   1.7501800e+05   1.9113200e+05   1.7722400e+05   1.7409100e+05   1.8735800e+05   1.6614600e+05   1.6518100e+05   1.9020800e+05   1.7860900e+05   1.7397400e+05   1.5864900e+05   1.8714900e+05   1.6120500e+05   1.8176500e+05   1.7675600e+05   1.9920400e+05   2.0674200e+05   1.8053300e+05   1.9215000e+05   1.9360700e+05   1.6851600e+05   1.7517200e+05   1.9344200e+05   1.9969600e+05   1.8073600e+05   2.0518400e+05   1.8688900e+05   1.8744300e+05   1.6114900e+05   1.6677200e+05   1.5913200e+05   2.1547100e+05   1.8994400e+05   1.8017200e+05   1.7466400e+05   1.7295400e+05   1.7569900e+05   1.8364300e+05   1.8341300e+05   1.9049200e+05   1.9960300e+05   1.7795700e+05   2.0438400e+05   1.8550500e+05   1.7142700e+05   1.6803400e+05   1.7925700e+05   1.9024800e+05   1.8521300e+05   1.8576800e+05   1.7856700e+05   2.0654300e+05   1.8349000e+05   1.7182300e+05   1.9533900e+05   1.8067700e+05   1.8352900e+05   1.8842500e+05   1.8253200e+05   1.8603000e+05   1.8211800e+05   1.7302200e+05   1.5421600e+05   1.7547000e+05   1.7288200e+05   1.6772600e+05   1.8877400e+05   1.9239700e+05   1.7609800e+05   0.0000000e+00   1.7162600e+05   1.9332600e+05   1.9021600e+05   1.9198300e+05   1.7553100e+05   1.8565000e+05   1.7554100e+05   1.6629700e+05   1.8997100e+05   1.7289900e+05   1.6970400e+05   1.7232800e+05   1.8318900e+05   1.6799800e+05   1.6319100e+05   1.6547500e+05   1.6476500e+05
   1.9331300e+05   2.0170600e+05   1.9090300e+05   1.8906100e+05   2.1044100e+05   2.0203400e+05   2.1276200e+05   1.9985700e+05   1.9821500e+05   1.8389400e+05   2.0196000e+05   2.0878900e+05   2.2941100e+05   2.2494600e+05   2.1091000e+05   1.9729000e+05   1.8080100e+05   1.8761500e+05   1.9963900e+05   2.0099000e+05   1.7276300e+05   1.8147200e+05   1.7835300e+05   1.8009000e+05   1.7209900e+05   1.9199300e+05   1.8748400e+05   1.9350700e+05   1.7042800e+05   1.7169100e+05   1.7658900e+05   2.0002700e+05   1.8416100e+05   1.9814300e+05   1.8458500e+05   1.7177100e+05   1.9622500e+05   1.9191100e+05   1.7077400e+05   1.7359200e+05   1.8989100e+05   1.9112800e+05   1.8550800e+05   1.7220300e+05   1.8195300e+05   1.9068200e+05   1.8298200e+05   1.9057900e+05   1.7543500e+05   1.6589700e+05   1.8607500e+05   1.9274600e+05   1.8487900e+05   1.7871200e+05   1.7684100e+05   1.8238600e+05   1.9785300e+05   1.8336300e+05   1.9682300e+05   1.9350500e+05   1.9762900e+05   1.8415000e+05   2.1712300e+05   1.7871300e+05   1.9419000e+05   1.8234300e+05   1.8943900e+05   1.9781300e+05   2.1061300e+05   1.9541000e+05   1.8951000e+05   1.9254200e+05   2.0365600e+05   0.0000000e+00   1.9621500e+05   2.1292500e+05   2.3225500e+05   2.1200400e+05   2.0695700e+05   2.0199700e+05   2.0471500e+05   2.1789200e+05   2.1772200e+05   2.1287600e+05   2.1908000e+05   2.1416400e+05   2.1373900e+05   2.1721800e+05   2.0960900e+05   2.0156700e+05
   5.2425000e+04   5.1234000e+04   5.9303000e+04   4.6436000e+04   5.9446000e+04   6.1644000e+04   5.7203000e+04   4.7585000e+04   5.1666000e+04   6.4226000e+04   5.3020000e+04   5.6142000e+04   6.4183000e+04   5.7464000e+04   5.0319000e+04   5.2450000e+04   4.1073000e+04   4.3387000e+04   5.3077000e+04   6.0170000e+04   4.6790000e+04   4.1093000e+04   4.2095000e+04   4.2402000e+04   5.1034000e+04   4.6482000e+04   4.6100000e+04   4.5859000e+04   4.4622000e+04   4.6460000e+04   4.8128000e+04   5.0886000e+04   4.4825000e+04   4.3450000e+04   4.7267000e+04   4.4477000e+04   4.6130000e+04   4.3642000e+04   4.2048000e+04   4.6091000e+04   4.4639000e+04   5.1555000e+04   4.5887000e+04   5.4371000e+04   5.4669000e+04   4.5374000e+04   5.0315000e+04   4.8969000e+04   5.2998000e+04   5.4456000e+04   5.2929000e+04   4.9853000e+04   4.7854000e+04   5.3436000e+04   5.6972000e+04   5.9733000e+04   6.4776000e+04   5.9059000e+04   7.0019000e+04   7.0612000e+04   5.5718000e+04   6.0360000e+04   5.6361000e+04   5.8321000e+04   5.1923000e+04   5.1692000e+04   4.8733000e+04   5.1375000e+04   4.4310000e+04   4.4500000e+04   5.1788000e+04   4.8195000e+04   4.3765000e+04   3.6642000e+04   0.0000000e+00   4.2866000e+04   3.9267000e+04   4.2054000e+04   4.4946000e+04   4.2293000e+04   3.7880000e+04   3.5929000e+04   4.0040000e+04   4.2894000e+04   4.4385000e+04   3.7607000e+04   4.3603000e+04   5.3388000e+04   5.0704000e+04   3.8749000e+04
   6.7949000e+04   6.5290000e+04   6.0545000e+04   6.7287000e+04   5.6348000e+04   6.2134000e+04   5.9912000e+04   5.2634000e+04   5.4009000e+04   5.6810000e+04   5.6172000e+04   5.5958000e+04   5.5299000e+04   5.4594000e+04   6.6938000e+04   5.6452000e+04   6.2442000e+04   7.2429000e+04   7.1067000e+04   5.7408000e+04   5.9134000e+04   6.4634000e+04   6.4218000e+04   6.6002000e+04   5.9450000e+04   5.4482000e+04   5.9674000e+04   6.0494000e+04   5.7802000e+04   5.6528000e+04   6.0738000e+04   6.1018000e+04   6.7638000e+04   6.4038000e+04   6.1589000e+04   7.1146000e+04   5.9683000e+04   6.5268000e+04   6.6263000e+04   6.9664000e+04   7.6349000e+04   7.0715000e+04   6.5887000e+04   6.2284000e+04   5.2485000e+04   5.2164000e+04   4.7001000e+04   4.2322000e+04   4.1733000e+04   3.3320000e+04   4.6176000e+04   3.9954000e+04   4.8464000e+04   4.3596000e+04   4.1780000e+04   4.3579000e+04   4.1616000e+04   4.8567000e+04   5.3461000e+04   4.9640000e+04   5.0871000e+04   4.7406000e+04   4.7987000e+04   5.1336000e+04   5.1298000e+04   4.1937000e+04   5.2802000e+04   5.2348000e+04   4.4182000e+04   4.9436000e+04   5.0063000e+04   5.0267000e+04   5.0873000e+04   5.6273000e+04   6.5140000e+04   0.0000000e+00   6.2693000e+04   6.2058000e+04   5.7336000e+04   6.1368000e+04   6.6244000e+04   6.8390000e+04   5.3560000e+04   5.5140000e+04   6.8715000e+04   6.0867000e+04   5.9903000e+04   5.8328000e+04   6.3227000e+04   6.0449000e+04
   1.8244900e+05   1.9082500e+05   1.8445800e+05   2.1127600e+05   1.9269800e+05   1.9271900e+05   1.8794900e+05   2.0273800e+05   2.0021000e+05   1.9583500e+05   1.9699500e+05   1.9538300e+05   1.8349500e+05   1.8890000e+05   1.9001500e+05   2.0404800e+05   1.9237200e+05   1.9353400e+05   1.8459200e+05   1.8869500e+05   2.0509600e+05   2.1710900e+05   2.1130200e+05   1.8603600e+05   1.8410700e+05   1.7709000e+05   1.8230900e+05   1.8599900e+05   1.9360100e+05   2.0270000e+05   1.9649700e+05   2.0039100e+05   1.8180800e+05   1.8225700e+05   1.9246200e+05   2.0176700e+05   1.9620400e+05   1.7963600e+05   1.8945800e+05   2.0422000e+05   1.8503700e+05   1.8956500e+05   1.8063900e+05   1.7416300e+05   1.9787300e+05   1.9967300e+05   1.9599000e+05   1.9134900e+05   1.8329800e+05   1.9180300e+05   1.7925000e+05   1.8009600e+05   1.9253400e+05   1.9394000e+05   1.9114400e+05   1.8459900e+05   1.7255900e+05   1.6743100e+05   1.9341800e+05   2.0965600e+05   1.8249200e+05   1.8123900e+05   1.9592100e+05   1.9124500e+05   1.8183000e+05   1.9856900e+05   1.9388500e+05   1.7244900e+05   1.8552900e+05   1.8712300e+05   1.8180200e+05   1.8902700e+05   1.9395000e+05   2.0521500e+05   1.9528900e+05   1.9196500e+05   0.0000000e+00   1.9784800e+05   1.8016500e+05   1.9292900e+05   1.8778200e+05   1.7529300e+05   1.9289000e+05   1.9433700e+05   2.0008000e+05   2.2117200e+05   2.1195000e+05   1.9498000e+05   1.7857100e+05   1.8349900e+05
   1.7111600e+05   1.7398300e+05   1.6139500e+05   1.5502400e+05   1.7288300e+05   1.8633800e+05   1.9512700e+05   1.7953200e+05   1.6853000e+05   1.6284700e+05   1.8568900e+05   1.8830500e+05   1.7590000e+05   1.9178600e+05   1.7625600e+05   1.6211700e+05   1.7203800e+05   1.8521600e+05   1.8464100e+05   1.6854200e+05   1.6628400e+05   1.6031700e+05   1.7364100e+05   1.7556900e+05   1.5576700e+05   1.7127300e+05   1.9026500e+05   1.9116400e+05   1.6493000e+05   1.5489300e+05   1.6716200e+05   1.8176800e+05   1.7267700e+05   1.9478400e+05   1.8941500e+05   1.8439800e+05   1.6794700e+05   1.7684300e+05   1.6527100e+05   1.6304000e+05   1.7955400e+05   1.7417600e+05   1.9404700e+05   1.8319400e+05   1.7682300e+05   1.7068700e+05   1.8689300e+05   1.7437700e+05   1.6193900e+05   1.7936300e+05   1.8762100e+05   1.9256200e+05   1.8296400e+05   1.6671800e+05   1.6947600e+05   1.8190000e+05   1.9134000e+05   1.8602200e+05   1.7994900e+05   1.7068200e+05   1.8898800e+05   1.7497600e+05   1.7862200e+05   1.9166700e+05   1.7607400e+05   1.6774100e+05   1.6611100e+05   1.7848000e+05   1.6926200e+05   1.7250600e+05   1.7385300e+05   1.7961600e+05   1.8912500e+05   1.8529000e+05   1.8638900e+05   1.9886600e+05   1.8971500e+05   0.0000000e+00   1.7327600e+05   1.8742000e+05   1.7641300e+05   1.8315300e+05   1.8457500e+05   1.8019100e+05   1.7350300e+05   1.7927200e+05   1.8087000e+05   1.8169000e+05   1.7587900e+05   1.7227200e+05
   3.9199000e+04   3.7063000e+04   3.1642000e+04   3.5554000e+04   4.3048000e+04   3.9635000e+04   4.0661000e+04   2.8477000e+04   2.9747000e+04   3.3311000e+04   3.7529000e+04   3.5922000e+04   2.7031000e+04   3.2481000e+04   3.7733000e+04   3.4383000e+04   3.8681000e+04   3.6175000e+04   4.3832000e+04   3.5821000e+04   4.1805000e+04   4.0392000e+04   4.0365000e+04   4.7869000e+04   4.5198000e+04   4.5896000e+04   4.4375000e+04   4.0618000e+04   4.1683000e+04   4.4274000e+04   4.9462000e+04   4.4511000e+04   4.7589000e+04   4.3123000e+04   5.0173000e+04   5.2591000e+04   3.8818000e+04   3.3530000e+04   4.5770000e+04   4.7122000e+04   4.2867000e+04   3.3483000e+04   4.0625000e+04   3.8163000e+04   4.0738000e+04   4.2139000e+04   3.5514000e+04   3.9518000e+04   3.7881000e+04   4.6086000e+04   4.3757000e+04   3.8175000e+04   3.6229000e+04   3.8393000e+04   4.2183000e+04   4.1198000e+04   3.8402000e+04   3.3258000e+04   3.5103000e+04   3.8798000e+04   3.5896000e+04   2.9738000e+04   3.4251000e+04   3.8136000e+04   3.0560000e+04   3.0910000e+04   3.1867000e+04   3.8279000e+04   3.4368000e+04   3.2061000e+04   2.8666000e+04   2.7184000e+04   2.4719000e+04   2.9611000e+04   3.0013000e+04   2.8707000e+04   3.1253000e+04   3.0887000e+04   0.0000000e+00   3.6681000e+04   3.5072000e+04   3.6231000e+04   3.6049000e+04   4.1413000e+04   3.3221000e+04   3.7887000e+04   3.6600000e+04   3.6520000e+04   3.5688000e+04   3.9774000e+04
   3.4006000e+04   3.1018000e+04   2.4106000e+04   2.2337000e+04   2.5681000e+04   2.7458000e+04   2.9151000e+04   2.7623000e+04   2.5037000e+04   3.2316000e+04   3.1953000e+04   3.0524000e+04   2.7243000e+04   3.0057000e+04   3.2362000e+04   2.9516000e+04   2.9771000e+04   2.7194000e+04   2.8025000e+04   2.4444000e+04   2.5055000e+04   3.3094000e+04   2.3510000e+04   2.7070000e+04   3.0648000e+04   3.2617000e+04   3.1624000e+04   2.8514000e+04   2.9490000e+04   2.9717000e+04   3.4135000e+04   3.1385000e+04   2.9431000e+04   2.9393000e+04   2.8078000e+04   2.9444000e+04   2.8982000e+04   2.3673000e+04   2.8196000e+04   3.2387000e+04   2.7422000e+04   2.6103000e+04   3.1149000e+04   2.3153000e+04   2.0707000e+04   2.7729000e+04   2.5898000e+04   2.4419000e+04   2.8611000e+04   2.5594000e+04   2.4342000e+04   2.7028000e+04   2.4424000e+04   2.2480000e+04   3.2456000e+04   3.4076000e+04   3.2222000e+04   3.5841000e+04   3.5470000e+04   3.5247000e+04   3.2106000e+04   2.8198000e+04   2.9750000e+04   2.6133000e+04   2.6251000e+04   3.1226000e+04   2.8262000e+04   2.5567000e+04   2.4739000e+04   2.5947000e+04   2.4043000e+04   2.7558000e+04   2.0818000e+04   2.2136000e+04   2.0339000e+04   2.0606000e+04   2.2364000e+04   2.3152000e+04   2.3282000e+04   0.0000000e+00   2.1386000e+04   2.3926000e+04   2.4293000e+04   2.5104000e+04   2.0835000e+04   2.1219000e+04   2.8601000e+04   2.5481000e+04   2.5689000e+04   2.6891000e+04
   3.1790300e+05   3.2682400e+05   3.1756800e+05   3.2348900e+05   3.3246400e+05   3.3920700e+05   3.3761100e+05   3.5615500e+05   3.4525100e+05   3.3166200e+05   3.2670400e+05   3.2589000e+05   3.2204400e+05   3.2310700e+05   3.2999700e+05   3.3799000e+05   3.2742400e+05   3.3202800e+05   3.3284000e+05   3.0400700e+05   3.0960600e+05   3.2311000e+05   3.2504000e+05   3.2745100e+05   3.4418500e+05   3.3414800e+05   3.3957300e+05   3.2696600e+05   3.1973300e+05   3.2611600e+05   3.1217900e+05   3.0979900e+05   3.3830200e+05   3.2321700e+05   3.4183300e+05   3.5241100e+05   3.4847200e+05   3.4098000e+05   3.4242300e+05   3.3284000e+05   3.5850300e+05   3.5100600e+05   3.3076600e+05   3.3259900e+05   3.5783500e+05   3.4949300e+05   3.6233000e+05   3.6184400e+05   3.3778500e+05   3.4230500e+05   3.2202600e+05   3.4076400e+05   3.6343200e+05   3.4243500e+05   3.7342100e+05   3.6796800e+05   3.6010700e+05   3.5235600e+05   3.5116200e+05   3.6082100e+05   3.5543400e+05   3.5121900e+05   3.3891400e+05   3.4629700e+05   3.3003500e+05   3.4735000e+05   3.5239100e+05   3.5514100e+05   3.4833600e+05   3.5031200e+05   3.5275400e+05   3.5752800e+05   3.6347300e+05   3.4827900e+05   3.2545800e+05   3.2763100e+05   3.2768100e+05   3.3346300e+05   3.3319400e+05   3.5528600e+05   0.0000000e+00   3.6041600e+05   3.6373200e+05   3.5837700e+05   3.4255700e+05   3.3758800e+05   3.6007700e+05   3.4838000e+05   3.3507500e+05   3.2612400e+05
   3.4116300e+05   3.3003800e+05   3.4520300e+05   3.5135500e+05   3.5986500e+05   3.6820800e+05   3.5742800e+05   3.5405000e+05   3.4812700e+05   3.5385600e+05   3.4251800e+05   3.4778300e+05   3.5034300e+05   3.3707900e+05   3.0600100e+05   3.4367200e+05   3.6570700e+05   3.6377100e+05   3.6084600e+05   3.5078700e+05   3.4883200e+05   3.4274200e+05   3.3202600e+05   3.3749700e+05   3.3864600e+05   3.5914000e+05   3.3745700e+05   3.3480600e+05   3.4154500e+05   3.4741400e+05   3.4218400e+05   3.4853300e+05   3.5023100e+05   3.2758700e+05   3.2654200e+05   3.3716000e+05   3.2929800e+05   3.6064500e+05   3.6270500e+05   3.5684700e+05   3.4519700e+05   3.3668100e+05   3.2410200e+05   3.2691000e+05   3.5614600e+05   3.5223200e+05   3.5025100e+05   3.4977800e+05   3.0051400e+05   3.2237100e+05   3.2994900e+05   3.1957100e+05   3.2272300e+05   3.2328100e+05   3.2117600e+05   3.2366500e+05   3.3430000e+05   3.4864800e+05   3.5294800e+05   3.5188400e+05   3.5468600e+05   3.3077900e+05   3.2628400e+05   3.2461000e+05   3.2652200e+05   3.5890200e+05   3.3998600e+05   3.4585600e+05   3.3642000e+05   3.5335300e+05   3.4484000e+05   3.2943900e+05   3.2137400e+05   3.2346000e+05   3.3814300e+05   3.2337100e+05   3.6154800e+05   3.6354700e+05   3.6220200e+05   3.5132700e+05   3.4976600e+05   0.0000000e+00   3.2489500e+05   3.2564000e+05   3.5623900e+05   3.5954500e+05   3.4540600e+05   3.5123900e+05   3.2874400e+05   3.4782900e+05
   2.1099600e+05   2.0901000e+05   1.8656700e+05   1.9755400e+05   2.0290400e+05   1.9253800e+05   1.8595400e+05   1.9501600e+05   2.0817700e+05   2.0792800e+05   2.1007600e+05   2.0238700e+05   1.9542700e+05   1.8214900e+05   1.6641900e+05   1.6790300e+05   1.6624400e+05   1.7926500e+05   1.9858100e+05   2.0046100e+05   1.8636100e+05   1.9529100e+05   1.9698700e+05   2.0838600e+05   2.0184600e+05   1.8682100e+05   1.8770800e+05   1.9420600e+05   1.8417200e+05   1.7825800e+05   1.9334600e+05   1.8751000e+05   1.9264200e+05   1.9989400e+05   1.8969600e+05   1.9951600e+05   2.1226300e+05   2.3171600e+05   2.1374600e+05   2.1784700e+05   2.0796200e+05   2.0941500e+05   1.8743500e+05   1.9309300e+05   1.9033800e+05   1.9194900e+05   1.9474800e+05   2.0598400e+05   2.2364400e+05   2.1210900e+05   1.9460900e+05   1.9340700e+05   1.8004900e+05   1.9969800e+05   2.2166700e+05   2.4566800e+05   2.1617400e+05   2.0188900e+05   2.0018000e+05   1.8841100e+05   1.8433900e+05   1.8191800e+05   1.8433100e+05   1.7914100e+05   1.9400400e+05   2.0557500e+05   2.0855100e+05   2.2762200e+05   2.2385100e+05   2.0850600e+05   2.0155400e+05   2.0535200e+05   2.1528400e+05   1.9711600e+05   1.8779300e+05   2.0969000e+05   1.9726300e+05   2.0099800e+05   1.8623800e+05   1.8919900e+05   1.9183300e+05   1.9126900e+05   0.0000000e+00   1.8578300e+05   1.8848300e+05   2.1483300e+05   2.0420800e+05   2.0512600e+05   2.0219100e+05   1.8564600e+05
   2.0976400e+05   2.1166900e+05   2.0319200e+05   2.1894100e+05   2.2179800e+05   1.8455900e+05   1.7275200e+05   1.8237100e+05   1.9036700e+05   2.0268500e+05   2.0565500e+05   2.0636000e+05   2.2242500e+05   2.2746800e+05   2.0670400e+05   1.7504200e+05   1.9592800e+05   2.1310100e+05   2.0309600e+05   1.9000400e+05   2.0119800e+05   2.0121900e+05   2.1085900e+05   2.0949900e+05   2.1933500e+05   1.9886400e+05   1.8950300e+05   1.7971500e+05   1.8546800e+05   2.1660900e+05   1.9693900e+05   2.0437000e+05   2.0060300e+05   1.9291400e+05   1.8747200e+05   1.9951300e+05   1.9110600e+05   2.0430000e+05   2.0218900e+05   2.1115400e+05   2.1106500e+05   1.9390900e+05   2.1326500e+05   2.2040100e+05   2.1585600e+05   1.9268000e+05   2.0544300e+05   2.3553400e+05   2.1793600e+05   2.0519200e+05   2.2795600e+05   2.3650100e+05   2.3463400e+05   2.3850900e+05   2.3183000e+05   2.1052400e+05   2.1892400e+05   2.2776700e+05   2.3959400e+05   2.5301800e+05   2.3591400e+05   2.2820300e+05   2.3533200e+05   2.3106800e+05   2.4436800e+05   2.1510300e+05   2.2927100e+05   2.3610800e+05   2.2083100e+05   2.2201800e+05   2.0728900e+05   2.2734100e+05   2.2782100e+05   2.2669500e+05   2.4105200e+05   2.3773700e+05   2.3313600e+05   1.9933600e+05   2.2182800e+05   2.1335700e+05   2.0659800e+05   2.0636900e+05   2.1932300e+05   0.0000000e+00   2.1066000e+05   1.9804600e+05   2.0408800e+05   2.2604800e+05   1.7935500e+05   1.7741000e+05
   4.2392700e+05   4.3839100e+05   4.2003600e+05   4.1940000e+05   3.8780400e+05   3.8640800e+05   4.0641000e+05   4.1939900e+05   4.3181900e+05   4.2412700e+05   4.1722000e+05   4.0908500e+05   3.9206000e+05   3.8239300e+05   3.7401400e+05   4.0997300e+05   4.0072200e+05   3.9722100e+05   4.0008000e+05   3.9853900e+05   3.9023300e+05   4.0798500e+05   4.1465200e+05   4.2211800e+05   4.0547400e+05   4.0082000e+05   4.0571100e+05   3.9699000e+05   4.0522700e+05   4.1113200e+05   4.1361000e+05   4.0746000e+05   4.0123200e+05   4.0546000e+05   3.9954800e+05   3.7854500e+05   4.0169500e+05   3.9582700e+05   4.1983600e+05   4.0632600e+05   3.9902900e+05   3.9156700e+05   3.9961500e+05   3.9883800e+05   4.0580700e+05   4.0348800e+05   3.9593000e+05   4.1026400e+05   4.2696200e+05   4.1636700e+05   4.0794200e+05   3.9944000e+05   4.0778300e+05   4.1120400e+05   4.0099100e+05   3.9097300e+05   4.0094200e+05   4.1212400e+05   4.0966200e+05   4.2200600e+05   4.2202400e+05   4.0930200e+05   4.3466200e+05   4.1404200e+05   3.8833700e+05   4.0192500e+05   4.2551700e+05   4.2933400e+05   4.2305200e+05   4.3098900e+05   4.2258400e+05   4.2261200e+05   4.1318700e+05   4.0714400e+05   4.2728800e+05   4.3802100e+05   4.2850900e+05   4.4136900e+05   4.5655300e+05   4.4130000e+05   4.2987000e+05   4.1102300e+05   4.2419900e+05   4.1891100e+05   0.0000000e+00   4.2074900e+05   4.2522500e+05   4.3457900e+05   4.3039500e+05   4.3715300e+05
   4.7561500e+05   4.6426200e+05   4.7442200e+05   4.8418400e+05   4.9173700e+05   5.1253000e+05   4.9624400e+05   4.8523100e+05   4.8305300e+05   4.5837300e+05   4.8372700e+05   4.7842400e+05   4.9181300e+05   4.7000700e+05   4.8997100e+05   5.0586800e+05   4.9722800e+05   4.9344200e+05   4.9947300e+05   5.0368000e+05   4.8588900e+05   4.9348300e+05   4.9690700e+05   4.8294100e+05   4.8163300e+05   4.8551200e+05   4.9543700e+05   5.1237200e+05   4.9881500e+05   5.1582400e+05   4.9512400e+05   4.8244600e+05   4.6606800e+05   4.5892800e+05   4.7060100e+05   4.8862400e+05   4.9281600e+05   5.0051900e+05   4.9520900e+05   5.0844300e+05   5.1178700e+05   5.1532700e+05   5.0163500e+05   4.8923100e+05   4.8462800e+05   4.7819300e+05   4.9467200e+05   5.0194000e+05   4.8689500e+05   4.7149100e+05   4.8790600e+05   4.9989800e+05   5.0310300e+05   4.9878600e+05   4.8881700e+05   4.9538000e+05   5.0469700e+05   5.0653200e+05   5.0405600e+05   4.9959700e+05   4.9285000e+05   4.9095000e+05   4.7877800e+05   4.9976700e+05   5.0189400e+05   5.1590900e+05   5.1149300e+05   4.8481500e+05   4.7785000e+05   4.7445700e+05   4.7980700e+05   4.9195600e+05   5.0938800e+05   5.0139200e+05   4.9820000e+05   5.2367700e+05   5.0524500e+05   5.0707400e+05   4.9781100e+05   4.8138400e+05   4.9716900e+05   4.9220500e+05   4.9550600e+05   5.0685600e+05   4.8595400e+05   0.0000000e+00   4.9208100e+05   5.0694400e+05   5.0477300e+05   4.8497700e+05
   1.0703300e+05   1.0495500e+05   1.0612100e+05   9.7779000e+04   9.1239000e+04   9.6695000e+04   1.0637600e+05   1.0650000e+05   9.9510000e+04   9.6217000e+04   9.1578000e+04   1.1062600e+05   1.1891500e+05   1.2370600e+05   1.1523100e+05   1.1195800e+05   1.1064400e+05   1.1776300e+05   1.0535400e+05   9.9636000e+04   9.9927000e+04   1.1998300e+05   1.1036900e+05   1.0732200e+05   1.0568500e+05   1.0664900e+05   1.0420900e+05   1.1632500e+05   1.1360800e+05   1.2001100e+05   1.0781500e+05   1.1119700e+05   9.1689000e+04   1.0704500e+05   1.1251200e+05   1.1094400e+05   1.2315300e+05   1.2303900e+05   1.1012700e+05   8.9076000e+04   8.4256000e+04   9.2525000e+04   1.0859800e+05   1.0151900e+05   9.8634000e+04   1.0239800e+05   1.0202400e+05   1.0798000e+05   9.2317000e+04   1.0110300e+05   1.1411900e+05   1.3920900e+05   1.1708300e+05   1.1341900e+05   1.0905300e+05   1.0365200e+05   1.0974200e+05   1.0307000e+05   9.7928000e+04   9.2291000e+04   1.0123200e+05   1.0608400e+05   1.0706600e+05   1.1573500e+05   1.1678300e+05   1.0667800e+05   1.2241900e+05   1.2912200e+05   1.2977900e+05   1.4461300e+05   1.1775500e+05   1.2496400e+05   1.2211900e+05   1.0728300e+05   1.1372500e+05   1.2044600e+05   1.1162000e+05   1.0501300e+05   1.0102400e+05   1.1001100e+05   1.1483800e+05   1.1083900e+05   1.1485900e+05   1.2243700e+05   1.2483700e+05   1.2391400e+05   0.0000000e+00   1.0647500e+05   1.0682500e+05   1.0000700e+05
   1.4326400e+05   1.4274200e+05   1.5982000e+05   1.6163000e+05   1.5657000e+05   1.3961700e+05   1.2967000e+05   1.3813800e+05   1.3681400e+05   1.3502100e+05   1.4191800e+05   1.4886000e+05   1.5121500e+05   1.3648800e+05   1.5680600e+05   1.7164800e+05   1.5099100e+05   1.2792100e+05   1.3419800e+05   1.4467700e+05   1.4791700e+05   1.4517800e+05   1.3776100e+05   1.6573400e+05   1.6869100e+05   1.6217900e+05   1.4482000e+05   1.5060000e+05   1.4424800e+05   1.5659600e+05   1.4353100e+05   1.4044300e+05   1.3742200e+05   1.3675000e+05   1.2592500e+05   1.5222200e+05   1.5406600e+05   1.6745600e+05   1.5411100e+05   1.7833100e+05   1.6884900e+05   1.6415200e+05   1.5269800e+05   1.2654200e+05   1.5096700e+05   1.4776600e+05   1.4480100e+05   1.5127600e+05   1.4384700e+05   1.6354000e+05   1.5900000e+05   1.4834800e+05   1.6001400e+05   1.7528900e+05   1.6822800e+05   1.4632500e+05   1.5007300e+05   1.4290000e+05   1.4842700e+05   1.6399100e+05   1.4839800e+05   1.4877000e+05   1.3724500e+05   1.4325300e+05   1.4044400e+05   1.4916000e+05   1.3688100e+05   1.5067000e+05   1.4069800e+05   1.6213800e+05   1.5458100e+05   1.5330200e+05   1.4153100e+05   1.2923900e+05   1.2714600e+05   1.5317200e+05   1.6981900e+05   1.6118200e+05   1.4361400e+05   1.4157500e+05   1.3518800e+05   1.2718000e+05   1.1676200e+05   1.2023400e+05   1.2281400e+05   1.2853200e+05   1.1122300e+05   0.0000000e+00   1.3074400e+05   1.5453100e+05
   2.8080500e+05   2.5860800e+05   2.7752300e+05   2.7082000e+05   2.5174800e+05   2.4383100e+05   2.6030300e+05   2.7454000e+05   2.7477300e+05   2.7682100e+05   2.7794300e+05   2.7225500e+05   2.8116400e+05   2.8586800e+05   2.7386900e+05   2.6949900e+05   2.6878700e+05   2.7065500e+05   2.8878600e+05   2.9183500e+05   2.8709900e+05   2.8133000e+05   2.8117600e+05   2.9312200e+05   2.8416700e+05   2.6263100e+05   2.8542300e+05   2.8093900e+05   2.8249500e+05   2.7751300e+05   2.6672700e+05   2.8389600e+05   2.6388000e+05   2.6384000e+05   2.7714300e+05   2.8215100e+05   2.8742600e+05   2.6734900e+05   2.7620400e+05   2.6069000e+05   2.5685500e+05   2.5572400e+05   2.7359800e+05   2.7148200e+05   2.6595500e+05   2.6025300e+05   2.8474200e+05   2.7737800e+05   2.6386800e+05   2.7006500e+05   2.5955300e+05   2.4478900e+05   2.6025700e+05   2.9068700e+05   2.7535600e+05   2.6913400e+05   2.7365000e+05   2.7194300e+05   2.7897900e+05   2.6632900e+05   2.6118000e+05   2.6868600e+05   2.4396700e+05   2.7439600e+05   2.9114700e+05   2.7271100e+05   2.7902500e+05   2.6428800e+05   2.5417000e+05   2.7237000e+05   2.7459800e+05   2.4693300e+05   2.5853000e+05   2.5495200e+05   2.5206500e+05   2.6387400e+05   2.7240100e+05   2.7109900e+05   2.5170700e+05   2.5261800e+05   2.5688200e+05   2.7459800e+05   2.6382900e+05   2.4257200e+05   2.5564200e+05   2.6099300e+05   2.5550000e+05   2.7624100e+05   0.0000000e+00   2.7100800e+05
   3.0280700e+05   3.3400100e+05   3.5484400e+05   3.4387800e+05   3.4670300e+05   3.5646200e+05   3.5806100e+05   3.3897400e+05   3.3270600e+05   3.2158500e+05   3.2032900e+05   3.4223400e+05   3.3092000e+05   3.3726000e+05   3.5754100e+05   3.7179500e+05   3.6246000e+05   3.5252500e+05   3.3386500e+05   3.4299600e+05   3.5254600e+05   3.6741300e+05   3.5827300e+05   3.4464800e+05   3.5477300e+05   3.5185700e+05   3.4711900e+05   3.6109200e+05   3.5388700e+05   3.5499300e+05   3.3653400e+05   3.3867500e+05   3.4612000e+05   3.3786200e+05   3.4181300e+05   3.3630200e+05   3.3928000e+05   3.4801400e+05   3.4443100e+05   3.4150600e+05   3.2565800e+05   3.3669900e+05   3.5584800e+05   3.3996300e+05   3.4472300e+05   3.4990000e+05   3.5124500e+05   3.6112000e+05   3.7747900e+05   3.6433300e+05   3.5492500e+05   3.3963800e+05   3.2334000e+05   3.2892000e+05   3.5378600e+05   3.8533900e+05   3.7676600e+05   3.6935300e+05   3.6549900e+05   3.4405300e+05   3.6044800e+05   3.5422500e+05   3.3103500e+05   3.1517100e+05   3.6453800e+05   3.8622000e+05   3.8242400e+05   3.6796200e+05   3.6273700e+05   3.5146200e+05   3.6202700e+05   3.6854200e+05   3.5858600e+05   3.3652800e+05   3.5050000e+05   3.7137300e+05   3.7309200e+05   3.5991900e+05   3.4931500e+05   3.5063100e+05   3.2038200e+05   3.3562800e+05   3.5689500e+05   3.4751400e+05   3.4203000e+05   3.3946800e+05   3.5568100e+05   3.5123200e+05   3.4012800e+05   0.0000000e+00
