# Supplementary material for: Autistic traits and individual brain differences: functional network efficiency reflects attentional and social impairments, structural nodal efficiencies index systemising and theory-of-mind skills
Source: Mol Autism. 2021 Jan 21;12:3. doi: 10.1186/s13229-020-00377-8 (PMC7818759; doi:10.1186/s13229-020-00377-8)
Supplement: Supplementary file 9 — Additional file 9. Brain-behaviour correlations. README file detailing data curation; AAL-90 region masks in NIfTI format; spreadseehts of Spearman correlations; code and data for the correlational analysis. [file 13229_2020_377_MOESM9_ESM.zip › Paul_Arora_et_al_data/Physiological/BBC/analysis/Diffusion_Analaysis/adj_matrixes/NOS_weighted/asymmetric/connection_matrix_asym_aHU0193.txt]

   0.0000000e+00   4.0344600e+05   4.1463100e+05   4.0993800e+05   3.9289900e+05   3.9783600e+05   3.8024700e+05   3.8028100e+05   3.9695800e+05   3.9124100e+05   4.1788700e+05   4.0034100e+05   4.0017600e+05   4.0535100e+05   4.0171900e+05   4.1368900e+05   3.9520400e+05   3.7317200e+05   3.8403100e+05   4.0526600e+05   4.0974700e+05   3.9852100e+05   3.7998100e+05   4.0024800e+05   4.0556200e+05   4.2643500e+05   4.1013600e+05   4.0139500e+05   3.7298400e+05   4.0208900e+05   4.2214500e+05   4.0502000e+05   4.0096200e+05   4.0325000e+05   4.1204900e+05   4.0552900e+05   3.7501900e+05   3.8367900e+05   3.9846800e+05   3.8723700e+05   3.8599800e+05   3.7790600e+05   3.7387500e+05   4.0650700e+05   3.9992500e+05   4.1113300e+05   4.0682600e+05   3.8058600e+05   3.7488800e+05   3.6653300e+05   3.8857800e+05   4.0197700e+05   3.9116100e+05   4.1688700e+05   4.0788400e+05   3.7740000e+05   3.9652000e+05   3.5829100e+05   3.9484100e+05   3.9000400e+05   3.8279700e+05   3.7401100e+05   3.9954000e+05   3.6863200e+05   3.8505900e+05   4.1594500e+05   4.0019200e+05   3.8049600e+05   3.5901900e+05   3.9300000e+05   4.1077600e+05   4.0956200e+05   3.9607100e+05   4.0209800e+05   3.7902400e+05   3.8999300e+05   4.1635600e+05   3.8997700e+05   3.7766100e+05   3.9545100e+05   4.0458200e+05   4.0653800e+05   3.9860200e+05   3.9206500e+05   4.0827200e+05   3.9996400e+05   3.8804900e+05   3.7808800e+05   3.8803000e+05   3.8323200e+05
   4.5069900e+05   0.0000000e+00   4.1485100e+05   4.3590300e+05   4.1645800e+05   4.4133600e+05   4.4314400e+05   4.2521300e+05   4.3151000e+05   3.9446000e+05   4.0378500e+05   4.2569700e+05   4.5502000e+05   4.5229700e+05   4.4719600e+05   4.3322600e+05   4.1438300e+05   4.2218600e+05   4.3286600e+05   4.4821900e+05   4.7081700e+05   4.4302000e+05   4.5876300e+05   4.2104000e+05   4.3275400e+05   4.2230400e+05   4.3148200e+05   4.1479200e+05   4.4526700e+05   4.2310900e+05   4.7039000e+05   4.7621800e+05   4.5921100e+05   4.6727400e+05   4.5444900e+05   4.2940000e+05   4.2223800e+05   4.2642800e+05   4.2376400e+05   4.2469400e+05   4.4100700e+05   4.1524200e+05   4.2171900e+05   4.1460600e+05   3.9879000e+05   4.3872500e+05   4.8501300e+05   4.5580200e+05   4.2810800e+05   4.2123400e+05   4.3426600e+05   4.0390900e+05   4.5255200e+05   4.3055300e+05   4.3353200e+05   4.5041900e+05   4.6625500e+05   4.5582900e+05   4.4606800e+05   4.1977400e+05   4.1489600e+05   4.2443100e+05   4.3121700e+05   4.5272000e+05   4.3688300e+05   4.4810600e+05   4.1717300e+05   4.2652000e+05   4.5237700e+05   4.4505900e+05   4.4599900e+05   4.4806600e+05   4.2371900e+05   4.1766400e+05   4.4345000e+05   4.3139900e+05   4.5020000e+05   4.4256100e+05   4.2102600e+05   4.3643400e+05   4.3475300e+05   4.1069300e+05   4.1111200e+05   4.2057100e+05   3.9924700e+05   4.0022300e+05   4.2205000e+05   4.4059500e+05   4.2296100e+05   4.4324800e+05
   3.4242900e+05   3.3736500e+05   0.0000000e+00   3.1915000e+05   3.4181700e+05   3.4166400e+05   3.6640200e+05   3.4058800e+05   3.3040800e+05   3.6099500e+05   3.5955000e+05   3.5576000e+05   3.6156100e+05   3.6121800e+05   3.9250800e+05   3.9052000e+05   3.4136100e+05   3.5648300e+05   3.3745000e+05   3.5839800e+05   3.5929100e+05   3.6174500e+05   3.5810600e+05   3.6126200e+05   3.6226700e+05   3.5991000e+05   3.3047900e+05   3.4226500e+05   3.6613100e+05   3.7803400e+05   3.5845800e+05   3.5469000e+05   3.6424500e+05   3.6181400e+05   3.7881300e+05   3.6398800e+05   3.5276300e+05   3.7394100e+05   3.5418100e+05   3.5775000e+05   3.3996700e+05   3.3460100e+05   3.3697100e+05   3.3787700e+05   3.3324400e+05   3.4481100e+05   3.3188000e+05   3.3645000e+05   3.3012200e+05   3.3176500e+05   3.2375500e+05   3.7498600e+05   3.6501300e+05   3.7259600e+05   3.6186400e+05   3.5728900e+05   3.6694000e+05   3.5054700e+05   3.4959500e+05   3.5007500e+05   3.3682000e+05   3.4699100e+05   3.3543600e+05   3.7632800e+05   3.8927800e+05   3.6820400e+05   3.4403700e+05   3.4213900e+05   3.4222900e+05   3.1621300e+05   3.4601600e+05   3.7882900e+05   3.4115200e+05   3.4944500e+05   3.5494500e+05   3.3268900e+05   3.2938800e+05   3.4294300e+05   3.3213600e+05   3.6153500e+05   3.4048200e+05   3.4272600e+05   3.4316100e+05   3.4020900e+05   3.2650600e+05   3.5380800e+05   3.3571500e+05   3.5082300e+05   3.3217700e+05   3.2984300e+05
   4.7231600e+05   4.7260000e+05   4.5845900e+05   0.0000000e+00   4.6359500e+05   4.6488400e+05   4.6216400e+05   4.4836100e+05   4.8416800e+05   4.5578700e+05   4.9094200e+05   4.8263600e+05   4.3403300e+05   4.5046400e+05   4.5769500e+05   4.8802400e+05   4.9509800e+05   4.6445600e+05   4.5792900e+05   4.2926300e+05   4.3034900e+05   4.7247400e+05   4.5709400e+05   4.6402800e+05   4.5292200e+05   4.5001100e+05   4.4208800e+05   4.3950800e+05   4.2132100e+05   4.7509600e+05   4.7254300e+05   4.7010900e+05   4.7310200e+05   4.3491300e+05   4.6470000e+05   4.3269000e+05   4.5625100e+05   4.6881700e+05   4.7767700e+05   4.8476400e+05   4.3963100e+05   4.5191800e+05   4.5621100e+05   4.8282300e+05   4.9226800e+05   4.9089000e+05   4.6657000e+05   4.4214900e+05   4.6026500e+05   4.5863000e+05   4.4491500e+05   4.6740400e+05   4.9214900e+05   4.7344500e+05   4.4942300e+05   4.4806200e+05   4.7206200e+05   4.8121700e+05   4.6239700e+05   4.4311900e+05   4.9735900e+05   4.4750900e+05   4.7250600e+05   4.7839400e+05   4.7579300e+05   4.7810400e+05   5.1847200e+05   4.6819200e+05   4.7146700e+05   4.7544300e+05   4.9946000e+05   4.9032800e+05   5.0187200e+05   4.7212500e+05   5.0314500e+05   4.7798800e+05   4.8698600e+05   4.3326900e+05   4.7055600e+05   4.4971200e+05   5.0272400e+05   4.8255600e+05   4.3327500e+05   4.3644700e+05   4.5739200e+05   4.7869700e+05   4.8529800e+05   4.4257700e+05   4.8188400e+05   4.4509100e+05
   1.7371400e+05   1.6953700e+05   1.5686000e+05   1.7327700e+05   0.0000000e+00   1.5165400e+05   1.8374900e+05   1.6840700e+05   1.6153500e+05   1.3930700e+05   1.6841800e+05   1.5465400e+05   1.5236900e+05   1.5559500e+05   1.6134400e+05   1.5286500e+05   1.6114200e+05   1.6175600e+05   1.7371400e+05   1.7934200e+05   1.9341200e+05   1.8011500e+05   1.9906800e+05   1.7983800e+05   1.7264500e+05   1.6229500e+05   1.7958700e+05   1.7724300e+05   1.6840500e+05   1.7700700e+05   1.7437100e+05   1.7186300e+05   1.6821900e+05   1.5687500e+05   1.6060500e+05   1.9451100e+05   1.7834100e+05   1.7807900e+05   1.7438300e+05   1.9013300e+05   1.6716400e+05   1.5493300e+05   1.7445800e+05   1.8401700e+05   1.8930200e+05   1.8873200e+05   1.6418500e+05   1.6976500e+05   1.4735400e+05   1.5710200e+05   1.7745000e+05   1.8865400e+05   1.6983800e+05   1.4311800e+05   1.5521900e+05   1.7323700e+05   1.8884400e+05   1.5875300e+05   1.8205400e+05   1.6500800e+05   1.7836500e+05   1.9322800e+05   1.9253100e+05   1.7450200e+05   1.4407300e+05   1.7284900e+05   1.7581200e+05   1.5740700e+05   1.7852700e+05   1.7436900e+05   1.7990000e+05   1.7869800e+05   1.8244100e+05   1.8549400e+05   1.8690500e+05   1.7000100e+05   1.7315700e+05   1.8092100e+05   1.7586200e+05   1.8283500e+05   1.8428100e+05   1.6359700e+05   1.7687400e+05   1.6959400e+05   1.6101100e+05   1.7468100e+05   1.8911300e+05   1.6664200e+05   1.6077100e+05   1.5638800e+05
   1.5043900e+05   1.4033500e+05   1.1881600e+05   1.3561000e+05   1.5324800e+05   0.0000000e+00   1.4325800e+05   1.6107700e+05   1.3960400e+05   1.4058400e+05   1.4341700e+05   1.2624300e+05   1.4103200e+05   1.5192500e+05   1.2756800e+05   1.3685200e+05   1.5355000e+05   1.4115600e+05   1.4375800e+05   1.5662500e+05   1.3770200e+05   1.2985200e+05   1.3812500e+05   1.4186900e+05   1.3798900e+05   1.4491500e+05   1.5616700e+05   1.4229900e+05   1.3849300e+05   1.3101000e+05   1.5188800e+05   1.2258000e+05   1.2495000e+05   1.3388300e+05   1.3847000e+05   1.2474100e+05   1.4760800e+05   1.4007000e+05   1.4194400e+05   1.5127000e+05   1.4425700e+05   1.4980800e+05   1.5533700e+05   1.6386900e+05   1.4179300e+05   1.5007600e+05   1.6825000e+05   1.4906300e+05   1.5374200e+05   1.5470800e+05   1.4128200e+05   1.3839500e+05   1.4118000e+05   1.4497700e+05   1.5561200e+05   1.2306800e+05   1.3880600e+05   1.3946800e+05   1.5374300e+05   1.5580700e+05   1.4462000e+05   1.4575000e+05   1.4635100e+05   1.2901000e+05   1.2803200e+05   1.2896400e+05   1.4172500e+05   1.3841600e+05   1.4147100e+05   1.4460200e+05   1.2916800e+05   1.1822700e+05   1.2659600e+05   1.4524200e+05   1.4235700e+05   1.3376400e+05   1.4607500e+05   1.5387000e+05   1.5731100e+05   1.4088200e+05   1.4886100e+05   1.4538100e+05   1.2862500e+05   1.3470900e+05   1.5062900e+05   1.6446800e+05   1.4995600e+05   1.4489900e+05   1.4411900e+05   1.5199900e+05
   5.4420700e+05   5.3800600e+05   5.1524000e+05   4.9871800e+05   5.1222000e+05   5.2737900e+05   0.0000000e+00   5.0894500e+05   5.2811100e+05   4.8733400e+05   5.3015100e+05   5.4403900e+05   5.2545200e+05   5.1724700e+05   5.0408100e+05   5.0371600e+05   5.1555800e+05   5.2876500e+05   5.2320700e+05   5.1048000e+05   5.0932900e+05   4.8170600e+05   5.1256100e+05   5.1669700e+05   5.3911700e+05   5.2029300e+05   5.4330400e+05   5.1942000e+05   5.1710300e+05   4.9948100e+05   5.0540200e+05   5.5631200e+05   5.6874300e+05   5.4102000e+05   5.3301300e+05   5.3492400e+05   4.9885600e+05   5.0874800e+05   5.3089100e+05   5.0397600e+05   5.1022500e+05   5.1986800e+05   5.0928900e+05   4.9304100e+05   5.1579300e+05   5.3236500e+05   5.6398000e+05   5.4654700e+05   5.4203800e+05   5.2976400e+05   4.9856100e+05   5.0767100e+05   5.2270200e+05   5.1020300e+05   5.3108200e+05   5.2979600e+05   5.3516700e+05   5.3148100e+05   5.5275300e+05   5.3965000e+05   5.6391200e+05   5.2314900e+05   5.3166100e+05   5.0539200e+05   5.2463900e+05   5.3303200e+05   5.3716800e+05   5.4833000e+05   5.1071500e+05   5.1564800e+05   5.4427600e+05   5.2683400e+05   5.1953200e+05   5.2847700e+05   5.1678300e+05   5.1753800e+05   5.1648900e+05   5.1994800e+05   5.1722300e+05   5.2546100e+05   5.2681400e+05   5.2944200e+05   5.2404500e+05   4.9762600e+05   5.4417000e+05   5.1985000e+05   5.4022700e+05   5.3236400e+05   5.4140200e+05   5.3276200e+05
   5.7523400e+05   6.1491800e+05   5.7455600e+05   5.7397400e+05   5.8783200e+05   5.8688500e+05   5.9906400e+05   0.0000000e+00   5.8162000e+05   5.8523500e+05   5.8620000e+05   5.7656400e+05   5.5154000e+05   5.5443200e+05   5.9183300e+05   6.0741800e+05   6.1142800e+05   5.9527100e+05   6.0672500e+05   6.1591100e+05   5.9713900e+05   5.8265200e+05   6.0836300e+05   5.9923500e+05   6.1016000e+05   6.2757200e+05   6.1527900e+05   5.7742600e+05   5.5270300e+05   5.8154700e+05   5.9266500e+05   5.9202200e+05   5.9351900e+05   5.7440100e+05   5.7675500e+05   5.9829800e+05   5.7450400e+05   5.7570000e+05   5.7616000e+05   5.6473100e+05   5.7818200e+05   5.8708000e+05   6.0148800e+05   6.1277200e+05   5.9280200e+05   5.7719600e+05   6.0547500e+05   5.9318700e+05   5.9391100e+05   6.0042400e+05   5.8388000e+05   5.6748100e+05   5.6501700e+05   5.6898600e+05   5.7723400e+05   5.7866500e+05   5.5340900e+05   5.6658100e+05   5.6973800e+05   5.5902500e+05   5.5809600e+05   5.9414200e+05   5.7303400e+05   5.5493600e+05   5.5255100e+05   5.5283100e+05   5.7073400e+05   5.6549900e+05   5.4626900e+05   5.6050200e+05   5.7037500e+05   5.6113300e+05   5.5867200e+05   6.1159300e+05   5.9173300e+05   5.6999900e+05   5.6503100e+05   5.7970600e+05   5.8897800e+05   6.1604700e+05   6.0443300e+05   5.9485100e+05   6.2142000e+05   6.0608600e+05   5.8395100e+05   5.9061100e+05   5.8837500e+05   5.7493500e+05   5.6173300e+05   5.6639500e+05
   1.6133000e+05   1.7220400e+05   1.9006600e+05   1.7987400e+05   1.5972900e+05   1.5123200e+05   1.5665600e+05   1.5218100e+05   0.0000000e+00   1.6417200e+05   1.4755400e+05   1.6067400e+05   1.5349500e+05   1.6097500e+05   1.6353900e+05   1.7159100e+05   1.7322800e+05   1.6449300e+05   1.4286900e+05   1.4963700e+05   1.4467000e+05   1.5538200e+05   1.5958100e+05   1.5883100e+05   1.6172600e+05   1.5370800e+05   1.6489800e+05   1.6174100e+05   1.5987400e+05   1.5089400e+05   1.5489900e+05   1.4998200e+05   1.5399000e+05   1.5654600e+05   1.4930600e+05   1.5342700e+05   1.5584300e+05   1.5163600e+05   1.5736900e+05   1.6285500e+05   1.4525000e+05   1.6239200e+05   1.5189300e+05   1.3444200e+05   1.3486100e+05   1.4907100e+05   1.4684800e+05   1.5102500e+05   1.5316900e+05   1.6475500e+05   1.5259200e+05   1.4197300e+05   1.4886100e+05   1.4387900e+05   1.4711600e+05   1.3563800e+05   1.2156100e+05   1.3317000e+05   1.5999500e+05   1.7025700e+05   1.5338500e+05   1.5314800e+05   1.4385700e+05   1.5798600e+05   1.3743300e+05   1.4143900e+05   1.4046300e+05   1.4773000e+05   1.6709900e+05   1.7380900e+05   1.5657900e+05   1.4935400e+05   1.5116200e+05   1.4143000e+05   1.4776000e+05   1.3468200e+05   1.3591000e+05   1.5884100e+05   1.7068300e+05   1.7242700e+05   1.7085700e+05   1.7387000e+05   1.5565800e+05   1.6345700e+05   1.4599100e+05   1.3501300e+05   1.3274500e+05   1.4324500e+05   1.3289400e+05   1.5757000e+05
   1.3824300e+05   1.3859400e+05   1.5846900e+05   1.3575700e+05   1.3274200e+05   1.2597200e+05   1.3691100e+05   1.3709700e+05   1.4566600e+05   0.0000000e+00   1.5114900e+05   1.7679000e+05   1.7478500e+05   1.6556000e+05   1.5130000e+05   1.4205400e+05   1.5695300e+05   1.4582600e+05   1.4778400e+05   1.5593300e+05   1.4599000e+05   1.3370100e+05   1.4522200e+05   1.4791800e+05   1.4956500e+05   1.3731200e+05   1.2656800e+05   1.3289100e+05   1.2992200e+05   1.4282400e+05   1.1561000e+05   1.3053200e+05   1.3709800e+05   1.3655400e+05   1.3009600e+05   1.3632100e+05   1.3484900e+05   1.3233900e+05   1.4195200e+05   1.4537000e+05   1.3798500e+05   1.5751700e+05   1.4531200e+05   1.5582900e+05   1.4892900e+05   1.3570100e+05   1.3924300e+05   1.3783600e+05   1.3222400e+05   1.6266400e+05   1.5994400e+05   1.5775300e+05   1.4349000e+05   1.5084800e+05   1.5286100e+05   1.4906100e+05   1.5067300e+05   1.3881500e+05   1.3273400e+05   1.3663800e+05   1.3498200e+05   1.6595900e+05   1.5854800e+05   1.5327500e+05   1.6565900e+05   1.7752700e+05   1.3867400e+05   1.4610200e+05   1.2505100e+05   1.3582600e+05   1.3856200e+05   1.5033200e+05   1.6062700e+05   1.4706000e+05   1.3738800e+05   1.4253500e+05   1.5058500e+05   1.6714800e+05   1.5971500e+05   1.4824300e+05   1.4426500e+05   1.4252000e+05   1.5226000e+05   1.4043800e+05   1.3745900e+05   1.3740400e+05   1.4711700e+05   1.5543800e+05   1.5472700e+05   1.4848600e+05
   1.0440600e+05   1.1061700e+05   1.0395300e+05   1.1085500e+05   1.1197800e+05   1.2679000e+05   1.2000100e+05   1.1571700e+05   1.0292200e+05   1.0331400e+05   0.0000000e+00   1.0256700e+05   1.0185500e+05   1.0641300e+05   1.2239700e+05   1.2192700e+05   1.0600000e+05   1.0952900e+05   1.0482800e+05   1.0350300e+05   8.1912000e+04   1.0460100e+05   1.0147300e+05   1.0019200e+05   1.0316300e+05   1.1432400e+05   1.0492500e+05   1.0287000e+05   1.0322800e+05   8.8287000e+04   1.1106300e+05   1.2222600e+05   1.2332000e+05   1.1647500e+05   1.0753400e+05   1.0981900e+05   1.0500800e+05   1.0553000e+05   1.0464800e+05   9.4098000e+04   1.0769600e+05   1.0966000e+05   1.0763700e+05   1.0641800e+05   1.0139500e+05   9.7831000e+04   1.1526900e+05   1.2260600e+05   1.1162500e+05   1.1729400e+05   1.1110300e+05   1.1006600e+05   1.2193600e+05   1.1797100e+05   1.0773700e+05   1.1236100e+05   1.1212200e+05   9.3930000e+04   9.7855000e+04   9.0746000e+04   1.0467500e+05   9.6007000e+04   1.0235600e+05   1.0471100e+05   1.0336000e+05   1.0739000e+05   1.1464900e+05   1.0361000e+05   1.0004200e+05   9.7827000e+04   9.9369000e+04   1.0470500e+05   1.1375600e+05   1.1533700e+05   1.1737100e+05   1.1367600e+05   1.1559900e+05   1.1616500e+05   1.0599700e+05   9.7091000e+04   1.0051300e+05   9.4749000e+04   9.7688000e+04   1.1999600e+05   1.2978700e+05   1.2242000e+05   1.0327100e+05   1.0340800e+05   9.8825000e+04   1.0106400e+05
   1.4550100e+05   1.4564200e+05   1.6012600e+05   1.5485900e+05   1.6367700e+05   1.6583400e+05   1.8252700e+05   1.7011700e+05   1.5218300e+05   1.5902800e+05   1.5353100e+05   0.0000000e+00   1.4508000e+05   1.5928800e+05   1.7405700e+05   1.7439600e+05   1.6614700e+05   1.5200100e+05   1.4458300e+05   1.3746500e+05   1.4308200e+05   1.4212000e+05   1.4609900e+05   1.5796800e+05   1.5151500e+05   1.6791200e+05   1.6202600e+05   1.6511000e+05   1.6867500e+05   1.7201200e+05   1.5818100e+05   1.6280100e+05   1.6074800e+05   1.6796000e+05   1.5867000e+05   1.5515400e+05   1.4232400e+05   1.5007600e+05   1.5499200e+05   1.5731800e+05   1.6243500e+05   1.6214800e+05   1.6281800e+05   1.5228700e+05   1.4799100e+05   1.4368100e+05   1.3374400e+05   1.3876800e+05   1.3874700e+05   1.4616800e+05   1.7448100e+05   1.6223800e+05   1.6189200e+05   1.4893300e+05   1.4849000e+05   1.4231000e+05   1.4949900e+05   1.3219900e+05   1.5482000e+05   1.6328400e+05   1.8056000e+05   1.8431800e+05   1.7039700e+05   1.6068500e+05   1.5943100e+05   1.6619000e+05   1.5812500e+05   1.4871000e+05   1.6987400e+05   1.7487900e+05   1.9050100e+05   1.7786400e+05   1.6052000e+05   1.6263700e+05   1.5653100e+05   1.3835800e+05   1.3206600e+05   1.4862500e+05   1.3477500e+05   1.5416200e+05   1.5123100e+05   1.5493100e+05   1.6361500e+05   1.5310200e+05   1.4360500e+05   1.5598500e+05   1.5213200e+05   1.4882600e+05   1.6259800e+05   1.5450400e+05
   2.7010600e+05   2.7959300e+05   2.7177500e+05   2.5391300e+05   2.6422300e+05   2.7186800e+05   2.7159200e+05   2.8298900e+05   2.7267900e+05   2.7995700e+05   2.7724100e+05   2.6954900e+05   0.0000000e+00   2.6485700e+05   2.7563500e+05   2.7769100e+05   2.7967200e+05   2.7430200e+05   2.6828500e+05   2.5446100e+05   2.5125400e+05   2.6695700e+05   2.5891900e+05   2.6039900e+05   2.7183500e+05   2.5814400e+05   2.5429500e+05   2.5166500e+05   2.5967200e+05   2.5317900e+05   2.5459400e+05   2.4402300e+05   2.5641600e+05   2.6183500e+05   2.6089500e+05   2.5228400e+05   2.4055000e+05   2.3566000e+05   2.4647000e+05   2.4811200e+05   2.5370400e+05   2.4896600e+05   2.4127500e+05   2.4543400e+05   2.5499100e+05   2.4305500e+05   2.3945400e+05   2.4326000e+05   2.3425600e+05   2.5785300e+05   2.6277500e+05   2.5178600e+05   2.4404400e+05   2.4022600e+05   2.4412100e+05   2.6147800e+05   2.5789100e+05   2.5616600e+05   2.4003900e+05   2.3133800e+05   2.3781600e+05   2.3045200e+05   2.3870100e+05   2.4145200e+05   2.5182100e+05   2.4758900e+05   2.6244300e+05   2.6242100e+05   2.6004100e+05   2.5416600e+05   2.5195200e+05   2.4616400e+05   2.3551400e+05   2.2845600e+05   2.3941600e+05   2.5420600e+05   2.4629500e+05   2.6258500e+05   2.8617800e+05   2.8233600e+05   2.8038300e+05   2.6501600e+05   2.4447700e+05   2.5065600e+05   2.5028500e+05   2.5851300e+05   2.6637600e+05   2.5379100e+05   2.7087800e+05   2.8084200e+05
   2.0915000e+05   2.3839400e+05   2.3788700e+05   2.1258200e+05   2.2402300e+05   2.2366900e+05   2.0559500e+05   2.0205700e+05   2.0431000e+05   1.9466900e+05   2.0319900e+05   2.2576500e+05   2.2164500e+05   0.0000000e+00   2.3769800e+05   2.1677100e+05   2.2920300e+05   2.0554800e+05   1.8927800e+05   1.8983500e+05   1.8416100e+05   2.0300700e+05   2.1938400e+05   2.3347800e+05   2.2876900e+05   2.3151400e+05   2.4711000e+05   2.1108200e+05   2.0528100e+05   1.9683200e+05   2.0718000e+05   2.0944400e+05   2.2505000e+05   2.3668400e+05   2.2950300e+05   2.3261700e+05   2.3369200e+05   2.2020600e+05   2.1758800e+05   2.2462400e+05   2.3193500e+05   2.3451800e+05   2.2889700e+05   2.2934900e+05   2.1524300e+05   2.0919900e+05   2.3856700e+05   2.4920700e+05   2.4288200e+05   2.1013800e+05   2.1166900e+05   2.1273500e+05   2.1826100e+05   2.2382300e+05   2.1738100e+05   2.2768400e+05   2.2462900e+05   2.3890400e+05   2.1817600e+05   2.0823700e+05   2.1848400e+05   2.3513600e+05   2.2595700e+05   2.3809600e+05   2.3662000e+05   2.4795300e+05   2.2521900e+05   2.2535700e+05   2.1270900e+05   1.9131400e+05   2.1071300e+05   2.4299700e+05   2.3227600e+05   2.3394400e+05   2.4310800e+05   2.3282800e+05   2.2052700e+05   2.1518900e+05   2.0367900e+05   1.8069100e+05   1.9553200e+05   2.2453800e+05   2.2338100e+05   2.1102900e+05   2.1235300e+05   2.3179800e+05   2.1785200e+05   2.1428200e+05   2.1498800e+05   1.9162000e+05
   2.4426200e+05   2.3267900e+05   2.4855100e+05   2.3121600e+05   2.7875500e+05   2.8043300e+05   2.7027800e+05   2.4737700e+05   2.5393000e+05   2.4975300e+05   2.4887100e+05   2.3452900e+05   2.3004800e+05   2.5338100e+05   0.0000000e+00   2.4922200e+05   2.5226200e+05   2.6043700e+05   2.8079200e+05   2.8517800e+05   2.5603900e+05   2.4469500e+05   2.7498000e+05   2.7034300e+05   2.5122400e+05   2.4457600e+05   2.5184400e+05   2.5085900e+05   2.6319500e+05   2.4212500e+05   2.7183800e+05   2.9076300e+05   3.0856700e+05   2.7644000e+05   2.5773500e+05   2.6863000e+05   2.5594500e+05   2.3048600e+05   2.3508100e+05   2.3602100e+05   2.6195000e+05   2.4888000e+05   2.7067000e+05   2.4708300e+05   2.6136500e+05   2.4959800e+05   2.7372800e+05   2.5620800e+05   2.7936700e+05   2.6495400e+05   2.5475900e+05   2.5791600e+05   2.4508800e+05   2.4478800e+05   2.5234200e+05   2.3303500e+05   2.3559300e+05   2.4631800e+05   2.4971300e+05   2.4340100e+05   2.5304300e+05   2.5111700e+05   2.3827400e+05   2.3908800e+05   2.4106700e+05   2.6075100e+05   2.3353500e+05   2.5816600e+05   2.6943800e+05   2.5214500e+05   2.3188300e+05   2.4087500e+05   2.5218600e+05   2.6287700e+05   2.5420700e+05   2.5916000e+05   2.6551600e+05   2.6435400e+05   2.5769900e+05   2.5628400e+05   2.5933500e+05   2.6947400e+05   2.4823900e+05   2.6242100e+05   2.6651900e+05   2.5292800e+05   2.6563100e+05   2.5582900e+05   2.4248600e+05   2.4152000e+05
   2.2609400e+05   2.2728000e+05   1.9211500e+05   1.9133800e+05   2.1266300e+05   2.0723800e+05   2.0220500e+05   2.0565400e+05   2.2375100e+05   2.2814000e+05   2.5382600e+05   2.5708600e+05   2.3870600e+05   2.1283800e+05   2.2194700e+05   0.0000000e+00   2.2288100e+05   2.2121900e+05   2.3854900e+05   2.3188400e+05   2.1235400e+05   2.0823400e+05   2.1692700e+05   2.2616100e+05   2.1417900e+05   2.2554500e+05   2.2347900e+05   2.5764500e+05   2.6233500e+05   2.3776100e+05   2.3977600e+05   2.1663500e+05   2.1501900e+05   2.1938700e+05   2.1050900e+05   2.0640400e+05   2.2958100e+05   2.2569900e+05   2.2411000e+05   2.1689300e+05   2.3246400e+05   2.2659700e+05   2.5505600e+05   2.2699800e+05   2.2612800e+05   2.4457100e+05   2.1799900e+05   2.1437300e+05   2.2804500e+05   2.1742000e+05   2.4583600e+05   2.4357000e+05   2.4899400e+05   2.4308400e+05   2.3434500e+05   2.5264400e+05   2.3151100e+05   2.3438700e+05   2.4470700e+05   2.4517700e+05   2.4554900e+05   2.4640600e+05   2.5318300e+05   2.3558900e+05   2.3307200e+05   2.5479700e+05   2.5152600e+05   2.3917900e+05   2.4535000e+05   2.4433000e+05   2.3834700e+05   2.4756900e+05   2.4434800e+05   2.3961800e+05   2.3697500e+05   2.4564300e+05   2.6650100e+05   2.3940600e+05   2.2713200e+05   2.2178600e+05   2.1461600e+05   2.1400300e+05   2.1829400e+05   2.2986700e+05   2.3089500e+05   2.3319700e+05   2.2905600e+05   2.2060400e+05   2.3153300e+05   2.3391300e+05
   9.9295000e+04   1.1578700e+05   1.1737700e+05   1.2546300e+05   1.1988900e+05   1.1954100e+05   1.2038200e+05   1.0661100e+05   1.2109200e+05   1.3296000e+05   1.3342300e+05   1.2250500e+05   1.3321000e+05   1.3403900e+05   1.2047100e+05   1.5814700e+05   0.0000000e+00   1.4959000e+05   1.3731400e+05   1.5896900e+05   1.5833500e+05   1.4623400e+05   1.6311400e+05   1.3550600e+05   1.5798200e+05   1.7328600e+05   1.5306400e+05   1.4571700e+05   1.3192800e+05   1.3590200e+05   1.5453100e+05   1.4937800e+05   1.4641900e+05   1.0504500e+05   1.2928400e+05   1.3726300e+05   1.2214600e+05   1.1988400e+05   1.3881100e+05   1.2955900e+05   1.3387300e+05   1.0952200e+05   1.2051500e+05   1.0919700e+05   1.2218600e+05   1.2107800e+05   1.1758700e+05   1.1529900e+05   1.0947800e+05   1.1089800e+05   1.1238100e+05   1.2600000e+05   1.2472200e+05   1.2599900e+05   1.2229200e+05   1.0554200e+05   1.2562500e+05   1.3116600e+05   1.2374400e+05   1.3145100e+05   1.3582400e+05   1.4416700e+05   1.4994500e+05   1.3927800e+05   1.3594000e+05   1.3943700e+05   1.5303100e+05   1.4734200e+05   1.6149500e+05   1.6343100e+05   1.4823400e+05   1.2353600e+05   1.2689000e+05   1.4056300e+05   1.3988200e+05   1.6234600e+05   1.4372100e+05   1.4018200e+05   1.3527900e+05   1.2744200e+05   1.2819100e+05   1.2979000e+05   1.2248400e+05   1.1438000e+05   1.2148900e+05   1.0320900e+05   1.1758900e+05   1.2137300e+05   1.0648900e+05   9.9547000e+04
   2.0687900e+05   2.2187100e+05   2.2592100e+05   2.1341700e+05   2.2322600e+05   2.2493600e+05   2.2800800e+05   2.1614300e+05   2.4193800e+05   2.3775100e+05   2.1163500e+05   2.0440300e+05   2.2046500e+05   2.2723700e+05   2.2471100e+05   2.3774000e+05   2.1152300e+05   0.0000000e+00   2.2758200e+05   2.0710600e+05   2.2688600e+05   2.2880300e+05   2.0990700e+05   2.1150400e+05   2.0762600e+05   2.1129000e+05   2.1327200e+05   2.2473800e+05   2.3187200e+05   2.0803000e+05   2.1520900e+05   2.1078500e+05   2.1135100e+05   1.7872200e+05   2.0506300e+05   2.1883900e+05   2.2517500e+05   2.2307200e+05   2.2595100e+05   2.2844400e+05   2.3393000e+05   2.0081000e+05   2.2381100e+05   2.0268100e+05   2.2796900e+05   2.1172300e+05   2.4383300e+05   2.3774000e+05   2.3780700e+05   2.3195200e+05   2.3545300e+05   2.4334400e+05   2.2340600e+05   2.1640300e+05   2.0603200e+05   2.1969300e+05   2.0145600e+05   2.1348100e+05   2.2969400e+05   2.3458400e+05   2.4026000e+05   2.1233500e+05   1.9132800e+05   2.0119800e+05   2.1427700e+05   2.2092300e+05   2.3877600e+05   2.0820700e+05   2.0721600e+05   2.1697500e+05   2.3087800e+05   2.1244000e+05   1.9588400e+05   2.1028100e+05   2.2936700e+05   2.1614300e+05   2.0164400e+05   1.9986300e+05   2.0974400e+05   2.2096900e+05   2.0872000e+05   1.9842100e+05   1.9729400e+05   2.0697200e+05   2.0739400e+05   2.0581200e+05   2.1579800e+05   2.0951100e+05   2.1263500e+05   2.1178900e+05
   2.5290600e+05   2.5715500e+05   2.6108700e+05   2.4070800e+05   2.3965600e+05   2.4738600e+05   2.4435200e+05   2.5201500e+05   2.3950900e+05   2.5074100e+05   2.3151200e+05   2.3453600e+05   2.5310400e+05   2.4203700e+05   2.4573500e+05   2.3674800e+05   2.3751300e+05   2.5714000e+05   0.0000000e+00   2.3988500e+05   2.2934900e+05   2.4639300e+05   2.4708300e+05   2.6336100e+05   2.7427000e+05   2.8417500e+05   2.5754200e+05   2.5628700e+05   2.8387100e+05   2.6351500e+05   2.4929500e+05   2.6000800e+05   2.5918600e+05   2.4837000e+05   2.3815700e+05   2.4100400e+05   2.3072500e+05   2.3037100e+05   2.3288600e+05   2.4672600e+05   2.2080900e+05   2.2925100e+05   2.2753100e+05   2.3000200e+05   2.4507700e+05   2.2474900e+05   2.2631700e+05   2.3772100e+05   2.3729900e+05   2.1471300e+05   2.1204500e+05   2.2857000e+05   2.1584600e+05   2.3086600e+05   2.3136500e+05   2.4830700e+05   2.2743500e+05   2.2363700e+05   2.5985000e+05   2.6611500e+05   2.4814700e+05   2.6285200e+05   2.7110700e+05   2.7218700e+05   2.5906900e+05   2.6075000e+05   2.4660600e+05   2.4019700e+05   2.5858800e+05   2.6349200e+05   2.5105200e+05   2.5149700e+05   2.5253100e+05   2.4634000e+05   2.5196800e+05   2.5948500e+05   2.4451800e+05   2.5612400e+05   2.4374400e+05   2.2160400e+05   2.3305200e+05   2.5502400e+05   2.6700100e+05   2.5102100e+05   2.4192800e+05   2.4307500e+05   2.3321600e+05   2.5639300e+05   2.6077600e+05   2.7710500e+05
   2.8107900e+05   2.9095700e+05   2.8125100e+05   2.6436200e+05   2.7103100e+05   2.7069400e+05   2.7758500e+05   3.0335900e+05   2.8060800e+05   2.7127300e+05   2.8420400e+05   2.6964300e+05   2.7717700e+05   2.7035000e+05   2.8726700e+05   2.8598400e+05   2.6573100e+05   2.8711100e+05   2.7210700e+05   0.0000000e+00   2.7135500e+05   2.6267300e+05   2.5938900e+05   2.8587800e+05   2.5235600e+05   2.6589000e+05   2.6546000e+05   2.6920200e+05   2.6917300e+05   2.7632300e+05   2.5832300e+05   2.6991500e+05   2.9088300e+05   2.8101800e+05   2.9017800e+05   2.6365200e+05   2.5614500e+05   2.7080700e+05   2.7942700e+05   2.9757900e+05   2.7533500e+05   2.7640500e+05   2.5644300e+05   2.8280300e+05   2.8341100e+05   2.7113900e+05   2.6623300e+05   2.6906700e+05   2.6722300e+05   2.8349200e+05   2.6529300e+05   2.7751900e+05   2.7688000e+05   2.7360000e+05   2.6925600e+05   2.8462300e+05   2.7774700e+05   2.6850400e+05   2.7105600e+05   2.6827500e+05   2.7047900e+05   2.8494800e+05   2.5547700e+05   2.4666200e+05   2.3941500e+05   2.6860300e+05   2.7404700e+05   2.6170000e+05   2.5275200e+05   2.4446300e+05   2.5265200e+05   2.7595700e+05   2.5964100e+05   2.8871900e+05   2.7309600e+05   2.4419400e+05   2.6302600e+05   2.8460800e+05   2.8835700e+05   2.8899900e+05   2.6215500e+05   2.8080800e+05   2.7479700e+05   2.6911200e+05   2.8410500e+05   2.8756400e+05   2.8409700e+05   2.7037800e+05   2.6494100e+05   2.8084500e+05
   7.3825000e+04   8.8343000e+04   7.5760000e+04   8.1029000e+04   6.9389000e+04   6.1233000e+04   6.3464000e+04   6.7955000e+04   8.0935000e+04   7.3043000e+04   7.0592000e+04   7.8338000e+04   8.1029000e+04   7.9150000e+04   5.9849000e+04   6.1461000e+04   7.4882000e+04   7.7878000e+04   6.2085000e+04   5.9763000e+04   0.0000000e+00   8.5013000e+04   8.6825000e+04   7.3392000e+04   7.1551000e+04   6.4697000e+04   7.3292000e+04   6.7031000e+04   7.5332000e+04   7.1512000e+04   7.1064000e+04   7.0667000e+04   8.6422000e+04   8.6412000e+04   8.2326000e+04   7.2779000e+04   7.6718000e+04   8.3390000e+04   7.2459000e+04   6.4239000e+04   6.3876000e+04   6.3301000e+04   8.2852000e+04   8.1170000e+04   9.2262000e+04   8.4364000e+04   6.9030000e+04   8.6255000e+04   7.9760000e+04   7.5942000e+04   7.2568000e+04   7.7507000e+04   7.4645000e+04   7.6328000e+04   6.5726000e+04   7.6243000e+04   6.5178000e+04   7.1028000e+04   6.8725000e+04   6.2232000e+04   6.2479000e+04   7.1155000e+04   6.1033000e+04   6.9074000e+04   7.4490000e+04   8.1297000e+04   7.2153000e+04   7.0305000e+04   6.1390000e+04   6.9005000e+04   6.9876000e+04   6.0093000e+04   5.6493000e+04   5.7605000e+04   6.5760000e+04   6.3987000e+04   7.8956000e+04   7.1116000e+04   6.5453000e+04   7.0002000e+04   6.8932000e+04   5.8292000e+04   5.2876000e+04   4.7965000e+04   5.0688000e+04   6.7400000e+04   7.8859000e+04   6.8321000e+04   6.8861000e+04   7.6034000e+04
   6.5882000e+04   7.2590000e+04   7.2448000e+04   7.2324000e+04   5.9240000e+04   6.4136000e+04   6.0319000e+04   7.4960000e+04   6.3710000e+04   5.8856000e+04   4.9403000e+04   6.8739000e+04   5.2532000e+04   6.3467000e+04   6.8193000e+04   7.0094000e+04   6.3002000e+04   7.4713000e+04   5.6917000e+04   5.1594000e+04   5.8474000e+04   0.0000000e+00   4.9713000e+04   5.4250000e+04   5.1954000e+04   4.7802000e+04   4.9532000e+04   5.1568000e+04   4.6872000e+04   6.1808000e+04   6.0345000e+04   6.9000000e+04   6.8429000e+04   6.7166000e+04   6.2444000e+04   6.9459000e+04   7.2493000e+04   6.3219000e+04   6.9265000e+04   6.1780000e+04   5.7486000e+04   6.0782000e+04   4.7312000e+04   5.5720000e+04   5.8408000e+04   6.0727000e+04   5.2976000e+04   6.4390000e+04   5.9360000e+04   5.7903000e+04   6.4442000e+04   4.6982000e+04   5.8847000e+04   6.3404000e+04   6.1591000e+04   6.8856000e+04   6.3690000e+04   6.5136000e+04   5.5633000e+04   5.8222000e+04   5.7939000e+04   4.6983000e+04   4.9620000e+04   5.9011000e+04   5.3591000e+04   4.9029000e+04   6.0487000e+04   5.1914000e+04   5.5043000e+04   6.2403000e+04   5.4467000e+04   6.3471000e+04   6.1268000e+04   6.0624000e+04   5.4783000e+04   5.7547000e+04   6.0946000e+04   6.8863000e+04   5.3373000e+04   5.4841000e+04   5.5239000e+04   6.3287000e+04   5.7715000e+04   6.0413000e+04   5.9922000e+04   7.1195000e+04   7.0317000e+04   6.3468000e+04   6.8009000e+04   6.6557000e+04
   3.8025500e+05   3.7567500e+05   3.6985600e+05   3.4535800e+05   3.8601700e+05   3.8369600e+05   4.0491500e+05   3.7717300e+05   3.5866200e+05   3.7704600e+05   3.8629500e+05   3.9372200e+05   3.7993900e+05   3.7582500e+05   3.7495700e+05   3.7623200e+05   3.8870000e+05   3.7970000e+05   3.5782000e+05   3.5982200e+05   3.8113200e+05   3.7247000e+05   0.0000000e+00   4.0997400e+05   3.9029100e+05   3.7976700e+05   3.9034800e+05   3.8382900e+05   3.8952300e+05   3.9688300e+05   3.5634600e+05   3.6298600e+05   3.6959900e+05   3.6227200e+05   3.4727100e+05   3.5741700e+05   3.3162600e+05   3.3442900e+05   3.5262200e+05   3.5130500e+05   3.3968700e+05   3.4840500e+05   3.4343800e+05   3.4240100e+05   3.4663700e+05   3.3916600e+05   3.2291200e+05   3.5654400e+05   3.4233600e+05   3.3480300e+05   3.2461900e+05   3.2917700e+05   3.2634400e+05   3.1473000e+05   3.0772200e+05   3.2423900e+05   3.1571100e+05   3.2055600e+05   3.0248100e+05   3.1380200e+05   3.4828500e+05   3.2858200e+05   3.1553500e+05   3.0440200e+05   3.2448700e+05   3.3913500e+05   3.2574800e+05   3.1745900e+05   3.2214700e+05   3.1341300e+05   3.2068400e+05   3.2205100e+05   3.4613700e+05   3.1009600e+05   3.0491600e+05   3.1370900e+05   3.1685700e+05   3.2572500e+05   3.2353500e+05   2.9140100e+05   3.2004100e+05   3.1976100e+05   3.3681700e+05   3.2690400e+05   3.6347000e+05   3.5079100e+05   3.4996500e+05   3.2647500e+05   3.5680600e+05   3.7230100e+05
   3.0180900e+05   3.0181400e+05   2.8636900e+05   2.9643800e+05   3.0995400e+05   2.9686100e+05   3.1312200e+05   2.8987700e+05   2.9320100e+05   3.0637000e+05   3.0330500e+05   3.0409800e+05   3.0289500e+05   3.0530000e+05   2.8564400e+05   2.8586500e+05   2.9699500e+05   3.0376200e+05   3.1076000e+05   2.7868800e+05   2.8768200e+05   2.8150700e+05   3.0149300e+05   0.0000000e+00   2.8349500e+05   2.9675500e+05   2.9629100e+05   2.7400300e+05   2.9226500e+05   2.9795100e+05   2.8915600e+05   2.7048400e+05   2.5793000e+05   2.7869100e+05   2.8470900e+05   2.9702200e+05   2.6758400e+05   2.8299400e+05   2.8686700e+05   2.6892800e+05   2.9734000e+05   2.9294800e+05   3.1116100e+05   2.9978900e+05   3.1282100e+05   2.8652800e+05   2.9740200e+05   2.7724900e+05   2.9559500e+05   2.8658100e+05   3.0472900e+05   2.9893600e+05   3.2552900e+05   3.1547300e+05   2.9633600e+05   2.6831600e+05   2.8758200e+05   3.0780500e+05   3.0325000e+05   2.9149400e+05   3.1241200e+05   2.8843700e+05   3.0288500e+05   3.0714200e+05   2.9737100e+05   2.8853900e+05   2.8670000e+05   2.8701500e+05   3.1404600e+05   2.8637300e+05   2.8315000e+05   2.8730400e+05   2.9241300e+05   2.8342700e+05   3.0749300e+05   2.8403800e+05   2.8868900e+05   2.8920500e+05   2.8789300e+05   2.8765100e+05   2.8350900e+05   2.9241400e+05   2.8395200e+05   2.7008000e+05   2.9390700e+05   3.0685500e+05   3.0369300e+05   2.6593400e+05   2.8359000e+05   2.7789900e+05
   9.3074000e+04   1.0735200e+05   1.0890600e+05   1.0203900e+05   1.0189500e+05   1.0160100e+05   1.0332300e+05   9.5611000e+04   1.1395400e+05   9.8247000e+04   8.6124000e+04   9.5772000e+04   9.2254000e+04   9.7564000e+04   9.5178000e+04   8.7699000e+04   9.8023000e+04   9.4536000e+04   1.0714800e+05   8.9684000e+04   9.6030000e+04   1.0019400e+05   9.6500000e+04   9.6974000e+04   0.0000000e+00   1.0655300e+05   8.8491000e+04   9.4008000e+04   1.0178200e+05   9.7598000e+04   8.9439000e+04   1.0722700e+05   1.0406400e+05   9.3810000e+04   9.4486000e+04   1.0408600e+05   1.0368300e+05   1.1113800e+05   9.7033000e+04   9.1949000e+04   9.5017000e+04   1.0656100e+05   1.0506700e+05   9.1047000e+04   1.0499100e+05   1.2037800e+05   1.2479600e+05   1.1258000e+05   1.0589700e+05   1.0477700e+05   1.1280800e+05   1.2709100e+05   1.0790500e+05   1.0970400e+05   1.0389800e+05   1.0151900e+05   1.1109100e+05   1.0999700e+05   1.0089300e+05   9.3143000e+04   9.5422000e+04   1.1838400e+05   1.1218400e+05   8.7896000e+04   9.1948000e+04   8.3792000e+04   1.0373100e+05   1.0384900e+05   7.6385000e+04   8.4700000e+04   9.8681000e+04   1.1721200e+05   9.4028000e+04   9.6077000e+04   1.0051000e+05   1.0943500e+05   1.0549000e+05   1.0987900e+05   9.5516000e+04   9.0729000e+04   9.9392000e+04   1.0765800e+05   1.0157500e+05   9.2905000e+04   9.1162000e+04   9.6621000e+04   1.1000100e+05   1.0386100e+05   1.0290100e+05   8.8536000e+04
   1.3669500e+05   1.4626100e+05   1.4840100e+05   1.4798400e+05   1.3715700e+05   1.3313900e+05   1.2873500e+05   1.2295200e+05   1.3479300e+05   1.4871200e+05   1.3499000e+05   1.1296900e+05   1.2208100e+05   1.4942300e+05   1.3757500e+05   1.3990500e+05   1.4243400e+05   1.3368000e+05   1.3008300e+05   1.5058300e+05   1.4163900e+05   1.3209000e+05   1.4687300e+05   1.2824400e+05   1.2908300e+05   0.0000000e+00   1.2908100e+05   1.2811400e+05   1.2734500e+05   1.2209200e+05   1.3181600e+05   1.2173600e+05   1.3651700e+05   1.2404400e+05   1.2870800e+05   1.4090900e+05   1.2761800e+05   1.1489500e+05   1.3183600e+05   1.1983600e+05   1.4060700e+05   1.2159200e+05   1.1783700e+05   1.2031800e+05   1.2217000e+05   1.3739600e+05   1.0502000e+05   1.1853800e+05   1.1100700e+05   1.1441800e+05   1.3412300e+05   1.0268300e+05   1.1265600e+05   1.2936400e+05   1.2475400e+05   1.2630400e+05   1.0062900e+05   1.1508900e+05   1.3476400e+05   1.3315600e+05   1.3133300e+05   1.1236400e+05   1.2989400e+05   1.3313100e+05   1.2713800e+05   1.2399900e+05   1.1897900e+05   1.2583200e+05   1.3066900e+05   1.2078800e+05   1.3208300e+05   1.3681500e+05   1.2406700e+05   1.2649000e+05   1.3896000e+05   1.3572200e+05   1.3257200e+05   1.3387600e+05   1.3064700e+05   1.1805600e+05   1.4165200e+05   1.5469100e+05   1.3356900e+05   1.3528200e+05   1.3846500e+05   1.3773600e+05   1.4630500e+05   1.4070300e+05   1.2820200e+05   1.3667300e+05
   1.2300100e+05   1.1827900e+05   1.3297000e+05   1.4525600e+05   1.2554700e+05   1.3207300e+05   1.2682500e+05   1.2656300e+05   1.3608200e+05   1.3996300e+05   1.2218000e+05   1.2266400e+05   1.2386500e+05   1.1875000e+05   1.2604700e+05   1.1645800e+05   1.2614500e+05   1.2703100e+05   1.2891200e+05   1.2964000e+05   1.2500900e+05   1.2399100e+05   1.1830200e+05   1.2625300e+05   1.1104900e+05   1.3131000e+05   0.0000000e+00   1.1438700e+05   1.3289300e+05   1.2649900e+05   1.3720600e+05   1.2021900e+05   1.1834700e+05   1.1658200e+05   1.1815000e+05   1.2818000e+05   1.2696600e+05   1.1572700e+05   1.0181900e+05   1.3219300e+05   1.3534900e+05   1.2173800e+05   9.8518000e+04   1.1534000e+05   1.1214700e+05   1.0956100e+05   1.0167400e+05   1.1995900e+05   1.2882300e+05   1.2210500e+05   1.0655400e+05   1.1957900e+05   1.1879100e+05   1.2227100e+05   1.2595000e+05   1.3508300e+05   1.1671000e+05   1.0929700e+05   1.3040800e+05   1.2950600e+05   1.3852700e+05   1.3725500e+05   1.2375600e+05   1.4087300e+05   1.3212500e+05   1.2705700e+05   1.2492500e+05   1.2961100e+05   1.1174100e+05   1.3661800e+05   1.2470200e+05   1.2963400e+05   1.3338100e+05   1.4135200e+05   1.3375300e+05   1.2365400e+05   1.1810800e+05   1.4239900e+05   1.3602500e+05   1.2845600e+05   1.2543700e+05   1.3418700e+05   1.2556800e+05   1.1838100e+05   1.3412700e+05   1.2513300e+05   1.0705800e+05   1.3631000e+05   1.3810700e+05   1.4307900e+05
   1.0676000e+05   1.0354500e+05   1.0806000e+05   1.2021400e+05   1.1895400e+05   1.1503100e+05   1.1401100e+05   1.2370200e+05   1.3238400e+05   1.1008700e+05   1.1089000e+05   1.2060900e+05   1.2064200e+05   1.2480200e+05   1.2546300e+05   1.2637000e+05   1.2147300e+05   1.1271700e+05   1.0022400e+05   1.0392900e+05   1.1554200e+05   1.0404400e+05   1.1136900e+05   1.1587400e+05   1.1370100e+05   1.1118600e+05   9.8590000e+04   0.0000000e+00   1.2858700e+05   1.2160200e+05   9.9953000e+04   1.0280900e+05   1.0325000e+05   1.1294000e+05   1.1012700e+05   1.1880500e+05   1.0608800e+05   1.1661600e+05   9.8736000e+04   1.0791600e+05   9.9994000e+04   1.0813000e+05   1.2350200e+05   1.1712200e+05   1.0250300e+05   1.0908200e+05   1.0455700e+05   1.0817200e+05   1.1007900e+05   1.2099700e+05   1.2212100e+05   1.0496700e+05   1.1226600e+05   1.0624300e+05   1.1742400e+05   1.2590100e+05   1.1533100e+05   1.1969200e+05   1.2857900e+05   1.2370900e+05   1.1547100e+05   1.1957900e+05   1.1838000e+05   1.1675500e+05   1.0821700e+05   1.0954400e+05   1.1018500e+05   1.1120800e+05   1.0832800e+05   1.2611800e+05   1.1730000e+05   1.1120100e+05   9.5686000e+04   1.2101200e+05   1.2309600e+05   1.0277900e+05   9.4337000e+04   1.0988700e+05   1.2629500e+05   1.2848600e+05   1.1001600e+05   1.0735900e+05   1.0551800e+05   1.0410100e+05   1.0635900e+05   1.2297400e+05   1.0969500e+05   9.4532000e+04   1.1507500e+05   1.0636600e+05
   2.0280000e+05   1.9713700e+05   2.1248800e+05   2.1131300e+05   1.9385600e+05   1.9300000e+05   2.1408900e+05   2.1004100e+05   1.9895500e+05   2.1521200e+05   2.1365700e+05   1.9473500e+05   2.1891600e+05   2.1036700e+05   1.9848000e+05   2.0373400e+05   2.2309200e+05   2.2100300e+05   2.1330700e+05   2.0599400e+05   2.3038800e+05   2.1200000e+05   2.2817000e+05   2.1440000e+05   2.3358500e+05   2.3305200e+05   2.1169500e+05   2.2188100e+05   0.0000000e+00   2.3538900e+05   2.3558400e+05   2.1933600e+05   2.3602200e+05   2.3274100e+05   2.1990900e+05   2.1732500e+05   2.1902900e+05   2.3322400e+05   2.3989200e+05   2.1411700e+05   2.4301800e+05   2.3450500e+05   2.1934000e+05   2.2413300e+05   2.1370800e+05   2.2421600e+05   2.1819400e+05   2.2077600e+05   2.2255600e+05   2.1565600e+05   2.3304800e+05   2.2203300e+05   2.1800800e+05   2.3619100e+05   2.2414700e+05   2.3918200e+05   2.3926200e+05   2.4512800e+05   2.4727600e+05   2.5327600e+05   2.4120300e+05   2.5421200e+05   2.6950600e+05   2.6596300e+05   2.5518200e+05   2.5810900e+05   2.5563900e+05   2.3703000e+05   2.6454400e+05   2.3342400e+05   2.3839600e+05   2.3604900e+05   2.3714900e+05   2.2974000e+05   2.3408900e+05   2.3565300e+05   2.2743000e+05   2.1411800e+05   2.2927200e+05   2.1165500e+05   2.1474600e+05   2.1424900e+05   2.2656400e+05   2.0360400e+05   2.0329300e+05   2.2657900e+05   2.1291200e+05   2.1386400e+05   2.0925600e+05   2.1105600e+05
   2.6865500e+05   2.9062300e+05   2.7225400e+05   2.6748400e+05   2.7087500e+05   3.0218100e+05   2.6557900e+05   2.6561400e+05   2.8369000e+05   2.9844600e+05   2.8306100e+05   2.5897000e+05   2.8571500e+05   2.9742100e+05   2.8239200e+05   2.8311900e+05   2.9134300e+05   3.0086000e+05   2.8390600e+05   2.8959500e+05   2.7234300e+05   2.7964000e+05   2.8004600e+05   3.0037400e+05   2.8295600e+05   2.9884100e+05   2.8150900e+05   2.7292200e+05   2.9147800e+05   0.0000000e+00   2.7914700e+05   2.6290500e+05   2.6844700e+05   2.9044400e+05   2.6734400e+05   2.5365200e+05   2.4421700e+05   2.5415700e+05   2.6960000e+05   2.7157400e+05   2.6967700e+05   2.7651400e+05   2.6737400e+05   2.7216800e+05   2.7702000e+05   2.6506500e+05   2.6398900e+05   2.5276700e+05   2.7669900e+05   2.5910900e+05   2.6680200e+05   2.8104800e+05   2.7723100e+05   2.7118200e+05   2.4076200e+05   2.6215300e+05   2.9408600e+05   2.7671000e+05   2.6784300e+05   2.6947100e+05   2.7408500e+05   2.9359000e+05   2.8755000e+05   2.8439400e+05   2.6765400e+05   2.8749500e+05   2.7896100e+05   3.0480400e+05   2.6019900e+05   2.6818600e+05   2.6365600e+05   2.7292900e+05   2.7937400e+05   2.7955500e+05   2.7498200e+05   2.7354600e+05   2.7304100e+05   3.0197500e+05   2.7038600e+05   2.8052600e+05   2.6166400e+05   2.9392800e+05   2.7129600e+05   2.6489400e+05   2.6935600e+05   2.5982500e+05   2.7315900e+05   2.6541600e+05   2.7273200e+05   2.6180400e+05
   2.3086200e+05   2.2486100e+05   2.3635500e+05   2.3608300e+05   2.3023800e+05   2.3625600e+05   2.1785900e+05   2.2899900e+05   2.3716800e+05   2.1425700e+05   2.0775400e+05   2.1729200e+05   2.1624200e+05   2.1238600e+05   2.0953800e+05   2.2392100e+05   2.2924200e+05   2.3636900e+05   2.3168600e+05   2.2852900e+05   2.1409300e+05   2.1953700e+05   2.4414200e+05   2.3232100e+05   2.2840700e+05   2.2728900e+05   2.2909000e+05   2.1008500e+05   2.2088300e+05   2.2505600e+05   0.0000000e+00   2.1018600e+05   2.2880900e+05   2.0986700e+05   2.1972000e+05   2.4342200e+05   2.5267600e+05   2.4398300e+05   2.3236300e+05   2.3735300e+05   2.3863100e+05   2.4919600e+05   2.5124400e+05   2.4159600e+05   2.2827400e+05   2.4037300e+05   2.3513800e+05   2.4462500e+05   2.3265300e+05   2.3360600e+05   2.2881700e+05   2.3875500e+05   2.5572700e+05   2.3796100e+05   2.2410300e+05   2.3135400e+05   2.3298300e+05   2.4076000e+05   2.3553500e+05   2.3077800e+05   2.2550400e+05   2.3959500e+05   2.4394700e+05   2.2658000e+05   2.3076300e+05   2.3443500e+05   2.5009500e+05   2.3712500e+05   2.3168600e+05   2.2309500e+05   2.2200000e+05   2.4462200e+05   2.4391400e+05   2.2585200e+05   2.3587800e+05   2.5221400e+05   2.5805800e+05   2.2413300e+05   2.3476100e+05   2.4239300e+05   2.3875500e+05   2.6220500e+05   2.3965700e+05   2.2369100e+05   2.2459800e+05   2.3267900e+05   2.2381600e+05   2.3366200e+05   2.2799400e+05   2.2989000e+05
   2.1551600e+05   2.1717500e+05   2.1424900e+05   1.9889400e+05   1.9988300e+05   2.0531700e+05   2.2092400e+05   2.2135200e+05   2.0861000e+05   1.9696500e+05   1.9529100e+05   1.9902700e+05   1.9561200e+05   1.9898100e+05   1.9675100e+05   1.9647500e+05   2.1325000e+05   1.8492700e+05   1.8798300e+05   2.0292100e+05   2.0348800e+05   1.9908800e+05   2.2116200e+05   2.0450600e+05   1.9432200e+05   2.1261800e+05   2.1520800e+05   2.2345700e+05   2.1357500e+05   2.3229800e+05   2.2162800e+05   0.0000000e+00   2.1239100e+05   2.0508700e+05   2.1482700e+05   2.2674300e+05   2.3113900e+05   2.2865100e+05   2.1437500e+05   2.0120100e+05   2.2068800e+05   2.2128600e+05   2.3732100e+05   2.3649900e+05   2.0278100e+05   2.0121800e+05   2.2018600e+05   2.3820300e+05   2.3196400e+05   2.1242600e+05   2.0857700e+05   2.0860200e+05   2.0733600e+05   2.1703600e+05   2.3394600e+05   2.1834700e+05   2.3091200e+05   2.1126700e+05   2.0541100e+05   2.1800800e+05   2.3848100e+05   2.1891500e+05   2.1358600e+05   2.2391000e+05   2.2851800e+05   2.2576900e+05   2.0481800e+05   2.1757200e+05   2.1309100e+05   2.1760800e+05   2.0657900e+05   2.2428700e+05   1.9659500e+05   2.0535600e+05   2.2705000e+05   2.1358300e+05   2.1546400e+05   2.0244400e+05   2.1426200e+05   2.0698200e+05   2.0626600e+05   2.1240900e+05   2.0808900e+05   2.1633700e+05   2.1666100e+05   2.0813900e+05   2.1081000e+05   2.1643200e+05   2.1585300e+05   2.0029900e+05
   3.6387700e+05   3.6741800e+05   3.5213400e+05   3.7677600e+05   3.6364400e+05   3.4242500e+05   3.5688400e+05   3.5870600e+05   3.6261400e+05   3.6531200e+05   3.7518400e+05   3.8477900e+05   3.5157300e+05   3.4334600e+05   3.5577500e+05   3.6128200e+05   3.7469700e+05   3.5757800e+05   3.5358700e+05   3.5873500e+05   3.3905800e+05   3.2871500e+05   3.3479100e+05   3.4186800e+05   3.6617600e+05   3.6617700e+05   3.2924300e+05   3.5070600e+05   3.3498300e+05   3.4316600e+05   3.6181700e+05   3.6787300e+05   0.0000000e+00   3.4364900e+05   3.6639500e+05   3.5787800e+05   3.6368700e+05   3.8036500e+05   3.5773600e+05   3.5147200e+05   3.5728400e+05   3.5248000e+05   3.8881400e+05   3.7033500e+05   3.6971000e+05   3.5637800e+05   3.6195300e+05   3.6821700e+05   3.6358800e+05   3.8348100e+05   3.7527800e+05   3.5250700e+05   3.3635900e+05   3.5649300e+05   3.6024800e+05   3.8552900e+05   3.6299600e+05   3.5386200e+05   3.7004900e+05   3.4305200e+05   3.6422300e+05   3.7253100e+05   3.8837300e+05   3.8196900e+05   3.6974300e+05   3.6279500e+05   3.8831600e+05   3.7381900e+05   3.7271100e+05   3.6408200e+05   3.6873700e+05   3.8104700e+05   3.5690100e+05   3.7284300e+05   3.7579900e+05   3.7239600e+05   3.9066800e+05   3.7027900e+05   3.6505000e+05   3.5449000e+05   3.7687000e+05   3.8921100e+05   3.6221000e+05   3.8309000e+05   3.5486300e+05   3.3331600e+05   3.4965700e+05   3.7954200e+05   3.7543000e+05   3.6262700e+05
   3.1827100e+05   3.6458600e+05   3.6100400e+05   3.0628700e+05   3.1780900e+05   3.2786100e+05   3.4755700e+05   3.4121900e+05   3.3774700e+05   3.2334000e+05   3.1607600e+05   3.1997000e+05   3.3867600e+05   3.3789100e+05   3.7176100e+05   3.3553300e+05   3.2079900e+05   3.1625900e+05   3.3525500e+05   3.2686400e+05   3.6556400e+05   3.3325700e+05   3.1438700e+05   3.2848500e+05   3.2258100e+05   3.5397300e+05   3.4761800e+05   3.4735300e+05   3.6072200e+05   3.5641900e+05   3.6759200e+05   3.6417000e+05   3.5158200e+05   0.0000000e+00   3.6617700e+05   3.4221000e+05   3.4792300e+05   3.3511400e+05   3.2822300e+05   3.2911400e+05   3.5312100e+05   3.2559200e+05   3.3446200e+05   3.0858800e+05   3.3020500e+05   3.1511700e+05   3.5072900e+05   3.1650300e+05   3.1356200e+05   3.0776300e+05   3.2512700e+05   3.4729700e+05   3.2830900e+05   3.2625200e+05   3.2033800e+05   3.1087200e+05   3.1229000e+05   3.2534400e+05   3.3238900e+05   3.2047500e+05   3.3360700e+05   3.2243700e+05   3.3339800e+05   3.0494800e+05   3.2438400e+05   3.4105900e+05   3.4879700e+05   3.2765300e+05   3.3219100e+05   3.2141800e+05   3.2027100e+05   3.4442600e+05   3.3081300e+05   3.1834600e+05   3.4969200e+05   3.1977200e+05   3.2162500e+05   3.3904900e+05   3.4220700e+05   3.1383600e+05   3.4303500e+05   3.1263800e+05   3.1234200e+05   3.0685500e+05   3.6675200e+05   3.2505800e+05   3.3361700e+05   3.3394900e+05   3.3628800e+05   2.9352400e+05
   7.9779000e+04   7.3046000e+04   7.5918000e+04   7.1728000e+04   7.8965000e+04   7.7959000e+04   9.3712000e+04   8.1171000e+04   8.6484000e+04   9.6618000e+04   9.7367000e+04   8.3971000e+04   9.4344000e+04   9.3804000e+04   9.1315000e+04   7.0287000e+04   6.8571000e+04   7.3695000e+04   7.8409000e+04   8.0135000e+04   6.4345000e+04   7.2014000e+04   5.9183000e+04   6.7786000e+04   8.4060000e+04   7.0555000e+04   6.6660000e+04   6.2949000e+04   6.7391000e+04   8.1453000e+04   8.4499000e+04   7.0518000e+04   6.5904000e+04   7.1677000e+04   0.0000000e+00   8.5210000e+04   7.7044000e+04   8.8005000e+04   9.0324000e+04   9.4458000e+04   8.7159000e+04   7.6910000e+04   9.0252000e+04   9.6709000e+04   8.3069000e+04   9.9805000e+04   7.2834000e+04   7.5681000e+04   8.9648000e+04   9.7865000e+04   8.6721000e+04   8.0353000e+04   8.6324000e+04   9.5587000e+04   9.5299000e+04   9.2714000e+04   8.6604000e+04   8.1466000e+04   7.7796000e+04   8.4734000e+04   8.6459000e+04   5.9875000e+04   7.3157000e+04   6.1869000e+04   6.7218000e+04   6.2151000e+04   5.8557000e+04   7.0732000e+04   7.5618000e+04   7.4112000e+04   8.3450000e+04   7.2496000e+04   7.6642000e+04   6.9943000e+04   8.1786000e+04   7.3751000e+04   6.6036000e+04   6.9663000e+04   8.7922000e+04   9.4479000e+04   6.6226000e+04   7.4075000e+04   7.5123000e+04   8.4753000e+04   9.2682000e+04   8.0738000e+04   8.1048000e+04   7.1448000e+04   7.4106000e+04   7.9564000e+04
   6.9702000e+04   6.4813000e+04   7.0173000e+04   4.7773000e+04   6.3877000e+04   6.0157000e+04   6.0115000e+04   6.6077000e+04   6.4307000e+04   6.3580000e+04   6.5521000e+04   5.7249000e+04   6.3942000e+04   6.5232000e+04   6.3880000e+04   6.8775000e+04   6.8564000e+04   6.4129000e+04   7.3717000e+04   6.6666000e+04   7.1988000e+04   6.7517000e+04   8.3745000e+04   6.4429000e+04   6.8143000e+04   7.2836000e+04   7.2291000e+04   8.7100000e+04   7.5474000e+04   7.7147000e+04   7.8113000e+04   7.1803000e+04   6.3029000e+04   6.8490000e+04   6.9711000e+04   0.0000000e+00   6.9252000e+04   6.8258000e+04   5.8656000e+04   7.3703000e+04   7.1344000e+04   7.2091000e+04   6.7943000e+04   6.7160000e+04   6.2587000e+04   6.4625000e+04   5.5021000e+04   6.6692000e+04   6.5404000e+04   6.8481000e+04   7.1571000e+04   6.9175000e+04   6.9246000e+04   5.5292000e+04   5.1800000e+04   5.6111000e+04   5.6641000e+04   7.1744000e+04   6.8978000e+04   6.5465000e+04   6.0611000e+04   6.4897000e+04   5.7234000e+04   6.4774000e+04   6.6941000e+04   6.9103000e+04   5.6965000e+04   5.4478000e+04   7.2982000e+04   6.9694000e+04   6.7719000e+04   7.0882000e+04   7.1791000e+04   7.5350000e+04   7.2972000e+04   6.6173000e+04   7.4886000e+04   5.3213000e+04   6.4316000e+04   6.5143000e+04   7.4166000e+04   7.1906000e+04   6.9640000e+04   6.1395000e+04   6.1359000e+04   6.6230000e+04   7.5126000e+04   5.8350000e+04   5.5490000e+04   7.0062000e+04
   1.8638600e+05   1.9231600e+05   1.9567700e+05   1.8354600e+05   1.6782300e+05   1.5452300e+05   1.4473200e+05   1.5835400e+05   1.6695200e+05   1.6180700e+05   1.6535500e+05   1.7114800e+05   2.0182900e+05   1.8697100e+05   1.7164800e+05   1.6506400e+05   1.7247100e+05   1.8298900e+05   1.9658000e+05   1.6770700e+05   1.6676600e+05   1.6005700e+05   1.6097500e+05   1.6494500e+05   1.6771800e+05   1.8019900e+05   1.8280100e+05   1.6936100e+05   1.6865800e+05   1.7028000e+05   1.7486800e+05   1.7043800e+05   1.6076600e+05   1.6862900e+05   1.6520800e+05   1.7140200e+05   0.0000000e+00   1.7934800e+05   1.6112000e+05   1.7210500e+05   1.7066500e+05   1.6535100e+05   1.6572400e+05   1.7945500e+05   1.5739900e+05   1.6515400e+05   1.7038300e+05   1.6160200e+05   1.7280500e+05   1.8122700e+05   1.6572000e+05   1.5900000e+05   1.5768200e+05   1.9914700e+05   1.8753900e+05   1.8108800e+05   1.8310400e+05   1.7623800e+05   1.6197200e+05   1.4803000e+05   1.5589300e+05   1.4998400e+05   1.6406400e+05   1.6871900e+05   1.9255800e+05   1.8573200e+05   1.9070100e+05   1.9623700e+05   1.6863600e+05   1.4936600e+05   1.6559900e+05   1.8357300e+05   1.8981500e+05   1.8657300e+05   1.6498200e+05   1.5649500e+05   1.6080100e+05   1.5683800e+05   1.5232000e+05   1.6287400e+05   1.7946500e+05   2.1582400e+05   2.0594100e+05   1.9084100e+05   1.7167100e+05   1.6045900e+05   1.6265400e+05   1.6613300e+05   1.6861800e+05   1.7478200e+05
   1.9863800e+05   1.9304000e+05   1.7583600e+05   1.8091600e+05   1.8286000e+05   1.9395400e+05   1.8817500e+05   1.6682100e+05   1.5800200e+05   1.7116000e+05   1.9330100e+05   1.9352100e+05   1.7497900e+05   1.8317400e+05   1.7963300e+05   1.8765500e+05   1.6781600e+05   1.7178200e+05   1.7118200e+05   1.8821000e+05   1.8655600e+05   1.8167600e+05   1.7798400e+05   1.7952700e+05   1.7358400e+05   1.8102800e+05   1.6369800e+05   1.7541800e+05   1.5966500e+05   1.8764000e+05   1.8195500e+05   1.7342900e+05   1.6329700e+05   1.7078800e+05   1.7889500e+05   1.7595500e+05   1.7774500e+05   0.0000000e+00   1.7373300e+05   1.9194900e+05   1.9560500e+05   1.6831000e+05   1.5626300e+05   1.5732600e+05   1.6520900e+05   1.6123600e+05   1.5580100e+05   1.6212100e+05   1.7815600e+05   1.9507400e+05   1.7429900e+05   1.6575800e+05   1.5535800e+05   1.4243000e+05   1.5540700e+05   1.4680400e+05   1.6064300e+05   1.5434500e+05   1.6973200e+05   1.7333500e+05   1.5996800e+05   1.6992600e+05   1.8508700e+05   1.7946300e+05   1.7566400e+05   1.5762000e+05   1.5252100e+05   1.5318600e+05   1.6058900e+05   1.6959800e+05   1.7643200e+05   1.7783000e+05   1.8480900e+05   1.8738100e+05   2.0182900e+05   1.7252000e+05   1.7700600e+05   1.8737200e+05   1.7229800e+05   1.8751400e+05   1.7702000e+05   1.6849700e+05   1.9417900e+05   1.9484000e+05   1.9811100e+05   1.9716100e+05   1.7578800e+05   1.7726700e+05   1.7928300e+05   1.8197800e+05
   2.0536300e+05   2.0372500e+05   1.8798200e+05   1.6836400e+05   1.6422900e+05   1.8229000e+05   1.9121900e+05   2.0845400e+05   1.8971100e+05   1.7387900e+05   1.7420100e+05   1.6464800e+05   1.8269700e+05   1.6782500e+05   1.8207800e+05   1.8585100e+05   1.6843800e+05   1.6671100e+05   1.7907700e+05   1.9092900e+05   1.8384100e+05   1.7323900e+05   1.9191300e+05   1.9108800e+05   2.1292400e+05   1.8552300e+05   1.7289200e+05   1.9626900e+05   1.8274500e+05   1.8095700e+05   1.7210000e+05   1.8731200e+05   1.8861900e+05   1.7939300e+05   1.8388000e+05   1.8404900e+05   1.6614900e+05   1.6966200e+05   0.0000000e+00   1.7050300e+05   1.7025900e+05   1.7629000e+05   1.6516300e+05   1.6206900e+05   1.6960500e+05   1.5166200e+05   1.4161100e+05   1.6298600e+05   1.5674100e+05   1.5697400e+05   1.5467400e+05   1.6012200e+05   1.6051200e+05   1.6586100e+05   1.5268100e+05   1.4522100e+05   1.6486600e+05   1.6738400e+05   1.7298300e+05   1.5802400e+05   1.5472000e+05   1.6638300e+05   1.7091100e+05   1.7633300e+05   1.7944900e+05   1.7477500e+05   1.7506900e+05   1.6565700e+05   1.7068600e+05   1.7287600e+05   1.8358000e+05   1.8036900e+05   1.8178800e+05   1.7745100e+05   1.8611600e+05   1.5898600e+05   1.7990400e+05   1.9969600e+05   1.9843500e+05   2.0411500e+05   1.9811700e+05   2.1305900e+05   1.9637700e+05   2.0024000e+05   1.8680000e+05   1.8661600e+05   1.8405300e+05   2.0001000e+05   2.2765900e+05   2.2211500e+05
   1.9797700e+05   2.0439500e+05   1.9549800e+05   1.8075000e+05   1.5794800e+05   1.8451500e+05   1.7519000e+05   1.9011000e+05   1.8361300e+05   1.8340700e+05   1.5797400e+05   1.6284100e+05   1.7086400e+05   2.2379500e+05   1.9245100e+05   1.8242000e+05   1.7274400e+05   1.7124600e+05   1.7166800e+05   1.7151400e+05   1.5871100e+05   1.5417700e+05   1.3936300e+05   1.3576600e+05   1.6752300e+05   1.6751900e+05   1.5647300e+05   1.5831800e+05   1.6008100e+05   1.5703100e+05   1.6956900e+05   1.7976500e+05   1.4401000e+05   1.4539500e+05   1.5225600e+05   1.6000600e+05   1.5580000e+05   1.6902500e+05   1.7776900e+05   0.0000000e+00   1.3747600e+05   1.5185400e+05   1.5865000e+05   1.7891300e+05   1.6483900e+05   1.6555700e+05   1.5781900e+05   1.4770500e+05   1.4827500e+05   1.8431700e+05   1.5133900e+05   1.6533000e+05   1.7025400e+05   1.6195500e+05   1.7165300e+05   1.5214600e+05   1.6575700e+05   1.5085300e+05   1.6883500e+05   1.7121100e+05   1.5646900e+05   1.8090500e+05   1.7465800e+05   1.6080900e+05   1.6026900e+05   1.7680000e+05   1.6087100e+05   1.7475800e+05   1.5034800e+05   1.5366600e+05   1.5477600e+05   1.6331100e+05   1.5729300e+05   1.6632900e+05   1.9823200e+05   1.8122100e+05   1.6473400e+05   1.6101100e+05   1.5555800e+05   1.7468700e+05   1.7581300e+05   1.8196200e+05   1.7660800e+05   1.8825500e+05   1.8836300e+05   1.9121900e+05   1.7762600e+05   1.7037400e+05   1.8373600e+05   1.8201700e+05
   5.0385000e+04   5.2132000e+04   4.5663000e+04   5.7873000e+04   5.2657000e+04   4.6579000e+04   4.6467000e+04   6.6727000e+04   6.3679000e+04   6.7985000e+04   5.4717000e+04   5.3029000e+04   6.1415000e+04   5.2606000e+04   5.2777000e+04   6.1255000e+04   5.6584000e+04   4.9562000e+04   5.6961000e+04   5.8252000e+04   4.5681000e+04   5.0517000e+04   5.1931000e+04   5.9046000e+04   4.9072000e+04   6.4058000e+04   5.8478000e+04   5.9757000e+04   5.5260000e+04   5.4156000e+04   6.1874000e+04   6.2377000e+04   5.7264000e+04   5.4958000e+04   5.9630000e+04   5.7684000e+04   6.1680000e+04   7.1114000e+04   5.3181000e+04   5.5614000e+04   0.0000000e+00   4.7822000e+04   5.6731000e+04   5.8397000e+04   5.8263000e+04   5.0530000e+04   4.9449000e+04   6.2583000e+04   6.0268000e+04   5.4626000e+04   4.9417000e+04   6.5927000e+04   6.7601000e+04   6.0161000e+04   7.2454000e+04   5.7474000e+04   4.9643000e+04   4.7731000e+04   5.0274000e+04   5.4569000e+04   4.7335000e+04   5.8497000e+04   4.8952000e+04   4.7386000e+04   4.8536000e+04   5.5160000e+04   6.0101000e+04   5.0263000e+04   4.8706000e+04   5.4167000e+04   6.4460000e+04   5.8713000e+04   5.8636000e+04   4.5417000e+04   5.5463000e+04   5.6907000e+04   4.7547000e+04   5.7059000e+04   4.1201000e+04   4.9545000e+04   5.6821000e+04   5.2401000e+04   4.7425000e+04   5.7866000e+04   6.4054000e+04   4.9885000e+04   4.0084000e+04   5.0571000e+04   5.4201000e+04   5.1959000e+04
   3.4374000e+04   4.0015000e+04   4.3698000e+04   4.4705000e+04   3.6740000e+04   3.9207000e+04   3.3366000e+04   3.5842000e+04   3.4756000e+04   4.6451000e+04   4.3097000e+04   3.7383000e+04   3.5095000e+04   3.7712000e+04   4.6481000e+04   5.9701000e+04   5.4801000e+04   5.4388000e+04   4.7764000e+04   4.6640000e+04   4.7638000e+04   4.8356000e+04   5.0206000e+04   5.4632000e+04   5.4204000e+04   5.0347000e+04   3.8592000e+04   4.5582000e+04   4.7818000e+04   4.7069000e+04   4.4402000e+04   4.1025000e+04   4.6208000e+04   4.7909000e+04   4.3434000e+04   4.6600000e+04   4.3484000e+04   5.0175000e+04   4.6728000e+04   4.8439000e+04   4.1264000e+04   0.0000000e+00   4.1559000e+04   3.4970000e+04   3.9295000e+04   3.5878000e+04   4.1748000e+04   4.4461000e+04   3.9713000e+04   4.8450000e+04   5.1673000e+04   4.4860000e+04   5.1805000e+04   4.6313000e+04   3.8369000e+04   4.9469000e+04   4.2339000e+04   4.3750000e+04   4.7206000e+04   3.6395000e+04   3.6526000e+04   3.9899000e+04   3.9742000e+04   3.7608000e+04   4.4208000e+04   3.8049000e+04   3.7739000e+04   3.9219000e+04   3.5793000e+04   3.7608000e+04   3.8288000e+04   3.5080000e+04   4.9718000e+04   4.4400000e+04   3.6176000e+04   3.9693000e+04   3.5245000e+04   4.6819000e+04   4.3408000e+04   4.1125000e+04   3.8327000e+04   3.3693000e+04   3.9202000e+04   3.8020000e+04   3.5121000e+04   3.9866000e+04   4.5681000e+04   5.4423000e+04   4.9126000e+04   3.7680000e+04
   3.9694600e+05   4.0185300e+05   4.1390000e+05   4.3199700e+05   4.0634600e+05   4.1049900e+05   4.2163100e+05   4.0215500e+05   4.0024000e+05   3.9234000e+05   4.0888600e+05   3.7792300e+05   4.2977900e+05   4.3291700e+05   4.4087700e+05   4.4090700e+05   4.4076200e+05   4.1184600e+05   4.2989800e+05   4.6712100e+05   4.6584300e+05   4.5407300e+05   4.0981500e+05   4.1708400e+05   4.1533500e+05   4.0415100e+05   4.3267300e+05   3.8785000e+05   4.0947600e+05   4.1736800e+05   3.9847700e+05   4.0248600e+05   4.1802700e+05   4.2114900e+05   4.0064100e+05   4.1083300e+05   3.9638500e+05   4.1066800e+05   4.0861100e+05   4.3484000e+05   4.3252000e+05   4.3526300e+05   0.0000000e+00   4.2848700e+05   4.2760800e+05   4.3487800e+05   4.2172000e+05   4.0346900e+05   4.0899300e+05   4.1056200e+05   3.9029000e+05   3.7968000e+05   3.9948900e+05   3.9452700e+05   4.2864000e+05   4.0320400e+05   3.9323000e+05   3.8740600e+05   3.8772100e+05   4.2450000e+05   3.9704000e+05   3.7358000e+05   3.9753800e+05   3.8072300e+05   3.7376700e+05   3.6613400e+05   3.9356400e+05   4.0085600e+05   4.0379700e+05   3.8953900e+05   3.8218100e+05   3.8755200e+05   3.9479200e+05   3.8258100e+05   3.8818100e+05   3.9303300e+05   3.9262500e+05   3.9777700e+05   3.4843600e+05   3.6360300e+05   3.9212200e+05   4.2415300e+05   3.8089400e+05   4.0300400e+05   4.1699000e+05   4.1345700e+05   4.1533000e+05   4.0890700e+05   4.5932300e+05   4.1098700e+05
   3.3057600e+05   3.1505800e+05   3.3190600e+05   3.3135000e+05   3.2368100e+05   3.4021500e+05   3.2110200e+05   3.1870700e+05   3.1056100e+05   3.1555600e+05   3.2602400e+05   3.2202000e+05   3.4786200e+05   3.2756500e+05   3.2427000e+05   3.0699700e+05   3.0582900e+05   3.0489500e+05   3.1846700e+05   3.4087900e+05   3.7553300e+05   3.6217100e+05   3.6631600e+05   3.4508300e+05   3.4946100e+05   3.3526100e+05   3.4789700e+05   3.2993900e+05   3.5617900e+05   3.3630900e+05   3.4900000e+05   3.5089000e+05   3.5860200e+05   3.4620900e+05   3.6302000e+05   3.6867100e+05   3.4803800e+05   3.6125200e+05   3.5615600e+05   3.5285900e+05   3.6953500e+05   3.6872100e+05   3.6085500e+05   0.0000000e+00   3.6760200e+05   3.8464800e+05   3.4486800e+05   3.6026000e+05   3.2672000e+05   3.3029700e+05   3.7553600e+05   3.8203900e+05   3.3382100e+05   3.3338600e+05   3.2056200e+05   3.3650800e+05   3.3488700e+05   3.6106300e+05   3.8739600e+05   3.4230600e+05   3.3423300e+05   3.3458800e+05   2.9920900e+05   3.2647000e+05   3.1521300e+05   3.0981400e+05   3.2047800e+05   3.3400000e+05   3.2244500e+05   3.3428400e+05   3.5222500e+05   3.3446600e+05   3.1849300e+05   3.2376900e+05   2.9867800e+05   3.1232500e+05   3.4088500e+05   3.4139600e+05   3.2017800e+05   3.1417600e+05   3.2812800e+05   3.1696500e+05   3.3245500e+05   3.3258800e+05   3.1344200e+05   3.4120200e+05   3.4599800e+05   3.3594500e+05   3.1535200e+05   3.1573100e+05
   2.8263000e+05   2.6170600e+05   2.7273400e+05   2.7007200e+05   2.5763000e+05   2.7645000e+05   2.8017600e+05   3.0859800e+05   2.9903700e+05   2.7143000e+05   2.6482000e+05   2.5371500e+05   2.6048800e+05   2.6058600e+05   2.6347700e+05   2.5926800e+05   2.7477700e+05   2.7715200e+05   2.7307100e+05   2.4124300e+05   2.5571500e+05   2.5230200e+05   2.3714500e+05   2.5885300e+05   2.4871200e+05   2.5924000e+05   2.5501100e+05   2.4283500e+05   2.6447900e+05   2.7218400e+05   2.7862100e+05   2.7815900e+05   2.4862400e+05   2.5925400e+05   2.4872700e+05   2.6047900e+05   2.9376100e+05   2.8512200e+05   2.8851400e+05   2.6542500e+05   2.4572900e+05   2.4686200e+05   2.4626400e+05   2.6638400e+05   0.0000000e+00   2.4804000e+05   2.6232400e+05   2.6706400e+05   2.7682400e+05   2.8814600e+05   2.7357400e+05   2.5433400e+05   2.5793400e+05   2.5533400e+05   2.6509800e+05   2.7020100e+05   2.6741400e+05   2.7265000e+05   2.5686100e+05   2.3263700e+05   2.5856400e+05   2.6305100e+05   2.5054800e+05   2.5049600e+05   2.6110600e+05   2.4590200e+05   2.4732100e+05   2.7346000e+05   2.4693000e+05   2.5827000e+05   2.5951800e+05   2.5538600e+05   2.4895000e+05   2.3859300e+05   2.5215400e+05   2.3438400e+05   2.5083900e+05   2.6808100e+05   2.8100700e+05   2.5298300e+05   2.4608500e+05   2.4321600e+05   2.5309600e+05   2.5636300e+05   2.5187200e+05   2.5292000e+05   2.6394700e+05   3.1110000e+05   2.9062100e+05   2.6567000e+05
   2.6360700e+05   2.9270100e+05   2.7433900e+05   2.6896500e+05   2.5606400e+05   2.8153400e+05   3.1260800e+05   2.6382400e+05   2.4541700e+05   2.6640100e+05   2.9599200e+05   2.8965600e+05   2.7014600e+05   2.6897600e+05   2.9000400e+05   2.7828700e+05   2.7132400e+05   2.6404400e+05   2.7254800e+05   2.8818800e+05   2.9196900e+05   2.8606400e+05   2.9491100e+05   2.8035500e+05   2.7894500e+05   2.8175000e+05   2.7946400e+05   2.9169400e+05   2.8403200e+05   2.7744000e+05   2.9167000e+05   2.6939100e+05   2.6190000e+05   2.6462900e+05   2.9525100e+05   2.7912100e+05   2.6876400e+05   2.7080200e+05   2.6519400e+05   2.7830700e+05   3.1399700e+05   3.0410800e+05   2.8435400e+05   2.6915100e+05   2.8332700e+05   0.0000000e+00   2.7934400e+05   2.5989200e+05   2.9045000e+05   2.6822500e+05   2.7386900e+05   2.9532700e+05   2.8058800e+05   3.1989800e+05   2.8182200e+05   2.5669900e+05   2.6269100e+05   2.7659900e+05   2.7214200e+05   2.7481300e+05   2.7524100e+05   2.7977300e+05   2.6797200e+05   2.5193200e+05   2.5641700e+05   2.8446000e+05   2.5290900e+05   2.4750100e+05   2.5451200e+05   2.6949300e+05   2.7076100e+05   2.5651600e+05   2.8263200e+05   2.9571500e+05   2.5950500e+05   2.9352800e+05   2.6951600e+05   3.0345900e+05   2.9312400e+05   2.7890100e+05   2.8692500e+05   2.6252300e+05   2.8575500e+05   2.8697400e+05   2.7145900e+05   2.9174900e+05   2.7205500e+05   2.7881200e+05   2.6983900e+05   2.7226500e+05
   2.9023700e+05   2.8171300e+05   3.1165200e+05   3.0489900e+05   2.8549900e+05   2.6883000e+05   2.7241900e+05   2.8761800e+05   2.7649300e+05   2.6013200e+05   2.8726900e+05   3.0462900e+05   3.0532700e+05   2.9967800e+05   3.0324000e+05   2.8632900e+05   2.7837100e+05   2.7558300e+05   2.7092600e+05   2.8844800e+05   2.9979000e+05   2.7233700e+05   2.6390100e+05   2.7340500e+05   2.9047300e+05   2.9782000e+05   2.5848700e+05   2.5809600e+05   2.7120800e+05   2.5867200e+05   2.6149500e+05   2.4669500e+05   2.7081000e+05   2.7499200e+05   2.7477700e+05   2.6964200e+05   2.5106900e+05   2.6399500e+05   3.0133800e+05   2.9546500e+05   2.8219300e+05   2.8899000e+05   2.9031800e+05   2.8323500e+05   2.6809100e+05   2.4934800e+05   0.0000000e+00   2.8565500e+05   2.7545400e+05   3.0610100e+05   2.9536100e+05   2.8759400e+05   2.9726300e+05   2.7852100e+05   2.9567500e+05   2.9303900e+05   2.7719800e+05   2.7383200e+05   2.8446300e+05   2.8168200e+05   2.6559000e+05   2.5758100e+05   2.7319500e+05   2.5659200e+05   2.6288800e+05   2.7571600e+05   2.9309200e+05   3.0257600e+05   2.7469100e+05   2.9615400e+05   2.9572800e+05   2.8866400e+05   2.7487200e+05   2.9834700e+05   3.0407100e+05   2.8235800e+05   3.0036000e+05   2.8536700e+05   2.8263000e+05   2.9908500e+05   3.0008200e+05   2.9868600e+05   2.8449000e+05   2.8514900e+05   2.8103300e+05   2.7136200e+05   3.0488000e+05   2.9171600e+05   2.8213300e+05   2.8035300e+05
   3.1473900e+05   3.0843200e+05   3.1443500e+05   3.0829300e+05   3.0898500e+05   3.1217400e+05   3.0555200e+05   3.1031000e+05   3.2104200e+05   3.2939500e+05   3.1076100e+05   2.9557200e+05   2.9492100e+05   3.0499600e+05   2.9982700e+05   3.1241100e+05   3.4712500e+05   3.5156600e+05   3.2096500e+05   3.0063400e+05   2.9098900e+05   2.9068300e+05   2.8650800e+05   2.5316600e+05   2.9332700e+05   3.0510900e+05   3.2427500e+05   3.4901200e+05   3.6199200e+05   3.2858100e+05   3.1813200e+05   2.9916800e+05   3.0080400e+05   2.7087500e+05   2.9748300e+05   3.1147700e+05   3.1674600e+05   3.4321000e+05   3.3357200e+05   3.2318000e+05   3.1852200e+05   3.1915300e+05   3.0923800e+05   2.7921300e+05   3.1868300e+05   3.2291600e+05   3.0231800e+05   0.0000000e+00   3.0667400e+05   3.3867100e+05   3.3566400e+05   3.2800400e+05   3.2285400e+05   3.0607000e+05   2.8643600e+05   2.8259500e+05   2.7299000e+05   2.8628900e+05   2.8112700e+05   2.7410700e+05   2.9671400e+05   3.1692300e+05   3.6304800e+05   3.3432900e+05   3.1393800e+05   2.8955100e+05   2.7526900e+05   2.8551900e+05   2.5672200e+05   2.5560000e+05   2.8166200e+05   3.0016100e+05   3.3099300e+05   3.1666100e+05   3.1512300e+05   2.9182700e+05   3.0420900e+05   2.7910000e+05   2.8451200e+05   2.6376200e+05   3.2446300e+05   3.0635600e+05   3.1026300e+05   3.0932300e+05   3.1727800e+05   3.0725500e+05   3.1503100e+05   2.9996400e+05   3.0413500e+05   2.9470600e+05
   2.2302700e+05   2.2050100e+05   2.3022700e+05   2.1891900e+05   2.3056900e+05   2.2480600e+05   2.0769000e+05   2.2296300e+05   2.3893300e+05   2.4986500e+05   2.3407800e+05   1.9919700e+05   1.8514200e+05   1.9364900e+05   1.7173800e+05   1.8832000e+05   2.3136500e+05   2.1008800e+05   1.9984400e+05   1.7897600e+05   1.7750600e+05   2.1367700e+05   1.9948800e+05   2.1060700e+05   2.3436600e+05   2.1084200e+05   2.0566400e+05   1.8445100e+05   1.4091800e+05   1.6647900e+05   1.6392000e+05   2.1811800e+05   1.8921300e+05   1.9058100e+05   1.8533000e+05   2.0216800e+05   1.9204800e+05   1.6710800e+05   1.7892100e+05   1.7456300e+05   2.1452800e+05   2.1928900e+05   2.2651000e+05   2.2305600e+05   1.8032000e+05   1.9305300e+05   1.7731500e+05   1.9644200e+05   0.0000000e+00   1.7881600e+05   1.6075000e+05   1.6716500e+05   1.4767400e+05   1.8926200e+05   1.9031600e+05   1.7406700e+05   1.5053800e+05   1.5409000e+05   1.8356100e+05   1.6837800e+05   1.9813500e+05   1.9965200e+05   2.0066300e+05   1.8941700e+05   1.8374100e+05   1.5674700e+05   1.5444500e+05   1.6198300e+05   1.9257000e+05   2.0151600e+05   1.7910600e+05   1.7658600e+05   1.6124800e+05   1.5119200e+05   1.7640000e+05   1.7100700e+05   1.8072500e+05   1.8571700e+05   1.8053200e+05   1.6327000e+05   1.8434900e+05   1.9393400e+05   1.9414700e+05   1.9104400e+05   1.6694600e+05   1.7815300e+05   1.7346200e+05   1.9423800e+05   2.1298800e+05   2.2075400e+05
   2.2636200e+05   2.2939100e+05   2.3705500e+05   2.4409800e+05   2.6266300e+05   2.4120900e+05   2.4117700e+05   2.2153900e+05   2.4502100e+05   2.6198400e+05   2.5909500e+05   2.5630400e+05   2.4840300e+05   2.2793700e+05   2.5832300e+05   2.5703200e+05   2.5541700e+05   2.4848200e+05   2.5365600e+05   2.4891700e+05   2.4655100e+05   2.6082100e+05   2.3573400e+05   2.5207900e+05   2.6249100e+05   2.5289800e+05   2.6104000e+05   2.3529000e+05   2.3854900e+05   2.5005500e+05   2.5181200e+05   2.2359700e+05   2.3215700e+05   2.2655800e+05   2.1771400e+05   2.3621100e+05   2.5467800e+05   2.1528700e+05   2.1892400e+05   2.5052500e+05   2.4987300e+05   2.4294200e+05   2.2798500e+05   2.3324200e+05   2.4849600e+05   2.6534700e+05   2.4477300e+05   2.4475000e+05   2.4175300e+05   0.0000000e+00   2.7273200e+05   2.4838200e+05   2.3019300e+05   2.2436400e+05   2.3697900e+05   2.5376300e+05   2.5296300e+05   2.4711200e+05   2.4755500e+05   2.4722500e+05   2.5488800e+05   2.5264800e+05   2.6061100e+05   2.5158200e+05   2.3763600e+05   2.5469500e+05   2.3043100e+05   2.5078200e+05   2.4514300e+05   2.5159500e+05   2.3283300e+05   2.2781800e+05   2.4949900e+05   2.4390600e+05   2.4795400e+05   2.3075200e+05   2.4169100e+05   2.3518900e+05   2.1956300e+05   2.2129400e+05   2.2019900e+05   2.2398900e+05   2.1280700e+05   2.1568100e+05   2.2398100e+05   2.3090400e+05   2.3710600e+05   2.4083400e+05   2.1784000e+05   2.3161900e+05
   3.8586600e+05   3.8801000e+05   4.0389300e+05   3.9933700e+05   4.0169200e+05   4.0358600e+05   3.8695500e+05   3.8832400e+05   3.8684600e+05   3.8663900e+05   3.5986900e+05   3.5375200e+05   3.7826600e+05   4.2502200e+05   4.0089800e+05   4.0288300e+05   4.0946900e+05   4.0522600e+05   4.0677800e+05   3.7904800e+05   3.6424400e+05   3.9915000e+05   4.0021300e+05   3.9864200e+05   3.8828700e+05   3.9335000e+05   3.9512400e+05   4.1421100e+05   4.0722000e+05   3.8374800e+05   3.6632500e+05   3.7647200e+05   3.7594300e+05   3.7941700e+05   3.8218700e+05   4.2009100e+05   3.9966900e+05   3.8991100e+05   3.8624300e+05   3.8389800e+05   3.7222000e+05   3.7369600e+05   3.6392200e+05   3.9699400e+05   4.1216600e+05   4.1238200e+05   4.1149200e+05   3.8956400e+05   3.9540700e+05   3.8018100e+05   0.0000000e+00   3.8615000e+05   4.0804800e+05   3.8614100e+05   3.9330200e+05   4.2532800e+05   3.9990000e+05   3.8550100e+05   3.7696700e+05   4.0599300e+05   3.4820200e+05   3.6556700e+05   3.7007200e+05   3.9341900e+05   4.0320900e+05   3.8097900e+05   3.4549000e+05   3.7651000e+05   4.1078400e+05   4.1252400e+05   3.9250700e+05   3.6816800e+05   3.7721300e+05   3.8591200e+05   3.8090900e+05   3.8004200e+05   3.9420400e+05   3.9766800e+05   3.9879600e+05   4.1336600e+05   3.7523400e+05   3.7296900e+05   3.8110100e+05   4.0744700e+05   4.0979400e+05   3.9027400e+05   3.8259800e+05   3.6263600e+05   4.0074500e+05   4.0651700e+05
   2.8742800e+05   2.8331800e+05   2.7783000e+05   2.6430300e+05   2.8334800e+05   2.9561900e+05   2.7959900e+05   2.6291100e+05   2.7400800e+05   2.6203300e+05   2.4130000e+05   2.4446000e+05   2.6764600e+05   2.8423300e+05   2.7339000e+05   2.6471500e+05   2.7147100e+05   2.6055000e+05   2.6437900e+05   2.4857500e+05   2.5279800e+05   2.5100200e+05   2.5475600e+05   2.6723600e+05   2.7073800e+05   2.5187100e+05   2.5658600e+05   2.6110300e+05   2.7416600e+05   2.7246600e+05   2.5925800e+05   2.6299500e+05   2.3358600e+05   2.0913400e+05   2.3223400e+05   2.4420900e+05   2.5429200e+05   2.7544900e+05   2.8957300e+05   2.7302000e+05   2.5021700e+05   2.3992700e+05   2.3802400e+05   2.3906700e+05   2.4711100e+05   2.6158800e+05   2.6448100e+05   2.3447500e+05   2.3122400e+05   2.3664100e+05   2.4979400e+05   0.0000000e+00   2.6149600e+05   2.7324100e+05   2.6760100e+05   2.5114500e+05   2.6078500e+05   2.4184800e+05   2.3986100e+05   2.6419900e+05   2.4092700e+05   2.4485500e+05   2.4149200e+05   2.4925800e+05   2.4114600e+05   2.3192900e+05   2.4963500e+05   2.6790300e+05   2.7205500e+05   2.5998600e+05   2.5087200e+05   2.3900100e+05   2.4124700e+05   2.4011100e+05   2.3856600e+05   2.3483700e+05   2.2847200e+05   2.5569700e+05   2.6651500e+05   2.5586500e+05   2.9123100e+05   2.8350800e+05   2.7983500e+05   2.7676000e+05   2.7389000e+05   2.6008400e+05   2.4612500e+05   2.5351000e+05   2.4333400e+05   2.4765900e+05
   1.2536000e+05   1.3114000e+05   1.4118300e+05   1.2464400e+05   1.0403200e+05   1.0393500e+05   1.1443000e+05   1.2682400e+05   1.3036400e+05   1.2596700e+05   1.2015100e+05   1.1475700e+05   1.1446300e+05   1.0476400e+05   1.1517300e+05   1.1193300e+05   1.1209100e+05   1.1782700e+05   1.1740600e+05   1.0879100e+05   1.2225300e+05   1.1989600e+05   1.1344500e+05   1.1602900e+05   1.1347300e+05   1.2126700e+05   1.4058900e+05   1.3224000e+05   1.3480600e+05   1.2419200e+05   1.1903300e+05   1.1584900e+05   1.2211900e+05   1.2606700e+05   1.1884700e+05   1.2281500e+05   1.3196400e+05   1.2440200e+05   1.1822900e+05   1.1384100e+05   1.0180500e+05   1.1434900e+05   1.2997400e+05   1.3208900e+05   1.1397400e+05   1.0965300e+05   1.1701100e+05   1.0752000e+05   1.0736500e+05   1.2444400e+05   1.2577400e+05   1.2824700e+05   0.0000000e+00   1.1853600e+05   1.1326600e+05   1.1489200e+05   1.2145900e+05   1.2561400e+05   1.2497700e+05   1.1970100e+05   1.0688100e+05   1.1396600e+05   1.2553000e+05   1.0991200e+05   1.2041700e+05   1.2432000e+05   1.1691800e+05   1.1408300e+05   1.1615400e+05   1.1922800e+05   1.1293000e+05   1.0977400e+05   1.1385400e+05   1.1926900e+05   1.0836200e+05   1.1585100e+05   1.0936200e+05   1.1757500e+05   1.1924400e+05   1.2100100e+05   1.2047000e+05   1.1433100e+05   1.1365000e+05   1.1108800e+05   1.1159400e+05   1.1336200e+05   1.2610400e+05   1.0916100e+05   1.2763000e+05   1.3684700e+05
   1.1139100e+05   1.2368900e+05   1.0801100e+05   1.0058600e+05   1.0024000e+05   9.5481000e+04   1.0442400e+05   9.8204000e+04   9.0678000e+04   8.4836000e+04   9.3671000e+04   1.0107300e+05   1.1302800e+05   1.2398500e+05   1.0251200e+05   1.0058800e+05   8.7373000e+04   1.0150800e+05   1.1244800e+05   1.1377000e+05   1.0034100e+05   1.0169200e+05   1.0580800e+05   1.2886300e+05   1.0649300e+05   1.0227000e+05   1.0284300e+05   9.9687000e+04   1.0081600e+05   1.0247300e+05   1.1142400e+05   1.0313500e+05   9.5700000e+04   1.0223000e+05   1.1185200e+05   1.1562300e+05   1.1083900e+05   1.0644300e+05   1.0186900e+05   1.0810000e+05   1.1639000e+05   1.1258800e+05   1.0496200e+05   1.0319700e+05   1.0860700e+05   1.1419200e+05   9.9908000e+04   1.0398200e+05   1.1113300e+05   1.2411100e+05   9.3606000e+04   1.0705600e+05   1.1020500e+05   0.0000000e+00   1.0754100e+05   1.1162800e+05   1.0846400e+05   1.1188300e+05   1.0805200e+05   1.1564100e+05   1.2201700e+05   1.1930400e+05   9.9766000e+04   1.1127400e+05   1.1788300e+05   1.3308000e+05   1.0434900e+05   9.7438000e+04   9.8501000e+04   1.0857800e+05   1.2121300e+05   1.1636800e+05   1.0612400e+05   9.4725000e+04   9.6049000e+04   1.0275000e+05   9.7653000e+04   1.0227800e+05   1.0529700e+05   1.1192800e+05   1.0800900e+05   1.0594500e+05   1.0755000e+05   1.0660300e+05   1.0912000e+05   1.2045600e+05   1.3119200e+05   1.1781800e+05   1.0581400e+05   1.1279600e+05
   3.2312000e+05   3.2855000e+05   3.1703700e+05   3.0684000e+05   3.0731200e+05   3.2731300e+05   3.0062700e+05   3.1117300e+05   3.0867700e+05   3.1456700e+05   3.0745800e+05   3.0305500e+05   2.9737900e+05   2.9076900e+05   3.0387500e+05   3.0431400e+05   3.0601900e+05   2.9315300e+05   2.9717800e+05   3.1023900e+05   3.1448900e+05   2.8842900e+05   2.7436300e+05   2.9042000e+05   3.0803100e+05   3.2217200e+05   2.9932100e+05   2.8200200e+05   2.9463900e+05   3.1809000e+05   3.1081200e+05   2.8098500e+05   2.8739700e+05   2.7718100e+05   2.8836800e+05   2.9474800e+05   2.7162700e+05   3.0610300e+05   3.3584300e+05   3.0699800e+05   3.0410000e+05   2.8556200e+05   2.8359500e+05   2.8376600e+05   3.2315500e+05   3.1520900e+05   3.3215100e+05   3.1368200e+05   3.3662300e+05   3.3050200e+05   3.0373300e+05   3.1200300e+05   3.1227900e+05   3.3157100e+05   0.0000000e+00   3.1811300e+05   3.3422100e+05   3.2777800e+05   3.2309300e+05   3.3398700e+05   3.2960300e+05   3.0225500e+05   2.9719300e+05   3.2399700e+05   3.3717800e+05   3.4485300e+05   3.4234300e+05   3.2540700e+05   3.1796200e+05   3.0710500e+05   3.2124800e+05   3.2770800e+05   3.2798900e+05   3.4619400e+05   3.4452000e+05   3.0669000e+05   3.3023300e+05   3.0229400e+05   3.3118300e+05   3.1842900e+05   3.3221100e+05   3.5575500e+05   3.4004400e+05   3.4530100e+05   3.2279500e+05   3.1150900e+05   3.0234900e+05   3.0349000e+05   3.2939800e+05   2.9745300e+05
   3.2211800e+05   3.2008200e+05   3.0193200e+05   3.1043900e+05   2.9858700e+05   3.3184000e+05   3.4959400e+05   3.2470100e+05   3.3018200e+05   3.2803400e+05   3.3465300e+05   3.3298100e+05   3.0925000e+05   3.2328300e+05   3.1892200e+05   3.3240900e+05   3.3277700e+05   3.2374500e+05   3.1075000e+05   3.0458300e+05   2.8432000e+05   2.8450800e+05   3.0686200e+05   3.2426600e+05   3.2858900e+05   3.5500500e+05   3.2592200e+05   3.0115800e+05   3.1910700e+05   3.1196600e+05   3.0435500e+05   2.8840500e+05   2.9931600e+05   3.2467300e+05   3.4676200e+05   3.3828300e+05   3.3627300e+05   3.1373800e+05   3.4251500e+05   3.3619700e+05   3.3247200e+05   3.0515000e+05   3.1666100e+05   3.2742800e+05   3.5180800e+05   3.3323400e+05   3.1564900e+05   3.2942900e+05   3.2264300e+05   3.3396700e+05   3.1127000e+05   3.4078700e+05   3.2410800e+05   2.9028600e+05   2.8715700e+05   0.0000000e+00   3.0238400e+05   3.0777000e+05   3.1452900e+05   3.1101600e+05   3.1853500e+05   3.3435100e+05   3.3762700e+05   3.2521800e+05   3.1798900e+05   3.1431900e+05   3.0259800e+05   2.9405700e+05   3.0397000e+05   3.0026700e+05   3.2001400e+05   3.3078100e+05   3.1825200e+05   3.0470100e+05   2.7608600e+05   2.8449600e+05   2.9020400e+05   3.0734800e+05   3.2281000e+05   3.0110000e+05   3.2334300e+05   3.2837100e+05   3.1350100e+05   3.1509600e+05   3.0271300e+05   3.4856200e+05   3.2236500e+05   3.2829000e+05   3.3102200e+05   3.2448300e+05
   4.4778300e+05   4.3988700e+05   4.4719900e+05   4.5472500e+05   4.5071900e+05   4.3119200e+05   4.4826000e+05   4.2863300e+05   4.0473100e+05   4.2799000e+05   4.4258700e+05   4.4951100e+05   4.7153200e+05   4.8509300e+05   4.6397500e+05   4.4133600e+05   4.4084900e+05   4.3619700e+05   4.1300100e+05   4.0980500e+05   4.2403400e+05   4.2275000e+05   4.2845600e+05   4.2712600e+05   4.6124500e+05   4.4998600e+05   4.4630900e+05   4.4366600e+05   4.4457000e+05   4.3710000e+05   4.1900400e+05   4.2669400e+05   4.4002000e+05   4.1239200e+05   4.1897000e+05   3.9812600e+05   4.2596600e+05   4.5523300e+05   4.5040000e+05   4.5576100e+05   4.7505900e+05   4.5160000e+05   4.8845200e+05   4.4957100e+05   4.3593700e+05   4.2207200e+05   4.3867200e+05   4.0885400e+05   4.3049300e+05   4.2585900e+05   4.6108800e+05   4.6005400e+05   4.4854400e+05   4.2375000e+05   4.2458600e+05   4.2133400e+05   0.0000000e+00   4.3491500e+05   4.2540100e+05   4.1548200e+05   4.2616700e+05   4.1197600e+05   4.3379200e+05   4.3148400e+05   4.4294100e+05   4.2940800e+05   4.2880100e+05   4.5415000e+05   4.5843300e+05   4.6323200e+05   4.6165400e+05   4.3492100e+05   4.4373500e+05   4.1589200e+05   4.1529800e+05   4.6352300e+05   4.6412500e+05   4.2309900e+05   4.5076500e+05   4.4237100e+05   4.5296800e+05   4.4821300e+05   4.5418200e+05   4.3061500e+05   4.5126700e+05   4.3202600e+05   4.3360400e+05   4.2744500e+05   4.3024500e+05   4.0749800e+05
   4.2395000e+05   4.0718100e+05   4.3596500e+05   4.2894200e+05   4.2766500e+05   4.3876700e+05   4.4083000e+05   4.3712000e+05   4.3382500e+05   3.9753200e+05   4.0457700e+05   3.9991000e+05   3.9756600e+05   3.8980700e+05   4.1384700e+05   4.2422900e+05   4.3738600e+05   4.1020300e+05   4.1690100e+05   4.0103400e+05   3.9729800e+05   3.8908700e+05   3.9086500e+05   3.6738700e+05   4.0557700e+05   4.1022500e+05   4.3004700e+05   4.1749000e+05   4.2939600e+05   4.1222100e+05   4.2723200e+05   4.3506500e+05   4.2308300e+05   4.1523600e+05   4.1737200e+05   3.9102600e+05   4.2330900e+05   4.2211000e+05   4.0411600e+05   4.3518900e+05   4.4227100e+05   4.3710800e+05   4.2109400e+05   4.4894900e+05   4.4351900e+05   4.4282600e+05   4.1734000e+05   4.2100600e+05   4.1832400e+05   4.1157400e+05   3.8552600e+05   3.9417800e+05   4.2384000e+05   4.1177200e+05   4.4563800e+05   4.5960000e+05   4.3760300e+05   0.0000000e+00   4.0104700e+05   4.0508100e+05   4.1412200e+05   4.3616700e+05   4.3007900e+05   4.0831300e+05   3.9944800e+05   4.3741300e+05   4.3940300e+05   4.5756600e+05   4.2847800e+05   4.1879500e+05   4.4654500e+05   4.2008700e+05   4.1146500e+05   4.1074900e+05   4.2288700e+05   4.2643200e+05   4.3597200e+05   4.2396400e+05   4.2790600e+05   4.0435000e+05   4.2455700e+05   3.8901200e+05   4.2323700e+05   4.5611700e+05   4.5217800e+05   4.7030000e+05   4.5745300e+05   4.3306900e+05   4.4022600e+05   4.3389600e+05
   2.6217200e+05   2.8251800e+05   2.7062600e+05   2.7799900e+05   2.8323200e+05   2.6587500e+05   2.5904900e+05   2.5442200e+05   2.6576400e+05   2.4473800e+05   2.4852500e+05   2.6910000e+05   2.5784000e+05   2.6891600e+05   2.5425200e+05   2.6224700e+05   2.6897900e+05   2.6567500e+05   2.8874500e+05   2.5957000e+05   2.7658500e+05   2.6180300e+05   2.7006700e+05   2.5773600e+05   2.6290200e+05   2.8759400e+05   2.8345800e+05   2.3624500e+05   2.6746800e+05   2.7096500e+05   2.7437500e+05   2.8388900e+05   2.7032900e+05   2.5263000e+05   2.5660800e+05   2.9178000e+05   2.7966900e+05   2.6451200e+05   2.5502500e+05   2.5206300e+05   2.7276000e+05   2.6072600e+05   2.6113700e+05   2.6149800e+05   2.5588500e+05   2.6387900e+05   2.6010600e+05   2.3491600e+05   2.4261800e+05   2.6693500e+05   2.6201000e+05   2.6411600e+05   2.7467800e+05   2.7230300e+05   2.5014700e+05   2.4845400e+05   2.4468600e+05   2.4924800e+05   0.0000000e+00   2.9381700e+05   2.7869700e+05   2.5528800e+05   2.6511000e+05   2.3934200e+05   2.6953900e+05   2.7133800e+05   2.6332300e+05   2.5574900e+05   2.5337100e+05   2.4337200e+05   2.7798500e+05   2.4984800e+05   2.4379400e+05   2.7246400e+05   2.3696900e+05   2.3560000e+05   2.4968700e+05   2.3947400e+05   2.3789800e+05   2.5305700e+05   2.5847100e+05   2.6547100e+05   2.5497100e+05   2.7478500e+05   2.7180100e+05   2.4308200e+05   2.5074000e+05   2.4361300e+05   2.4163200e+05   2.6626800e+05
   2.6694200e+05   2.7688700e+05   2.7040300e+05   2.6619400e+05   2.5972700e+05   2.8797600e+05   3.0051300e+05   2.9542100e+05   2.9668100e+05   2.9726000e+05   2.9264600e+05   2.5217100e+05   2.5010300e+05   2.4682500e+05   2.5570900e+05   2.7023800e+05   2.8822500e+05   2.8008700e+05   2.9095200e+05   2.9718600e+05   3.1127300e+05   2.9386500e+05   2.9515100e+05   2.7603300e+05   2.8600000e+05   2.9384100e+05   2.7275900e+05   2.6885400e+05   2.7902000e+05   2.6787600e+05   2.9344900e+05   3.1447300e+05   3.0776200e+05   2.9528600e+05   2.9200900e+05   2.7250500e+05   2.7392500e+05   2.8151700e+05   2.7874000e+05   2.9307500e+05   3.0032600e+05   2.9590300e+05   2.5645500e+05   2.6857600e+05   2.8719600e+05   2.9418500e+05   2.6964100e+05   2.9305300e+05   2.8656500e+05   2.9121900e+05   2.8973900e+05   3.0046000e+05   3.1176100e+05   3.0828900e+05   3.1162100e+05   2.8630100e+05   2.5645100e+05   2.4060500e+05   2.5780600e+05   0.0000000e+00   2.7789300e+05   2.7750600e+05   2.8574300e+05   2.8989100e+05   2.7357600e+05   2.6972400e+05   2.5194500e+05   2.5951700e+05   2.7044700e+05   2.7179400e+05   2.7289500e+05   2.6186300e+05   2.7176500e+05   2.7862200e+05   2.4647800e+05   2.4491500e+05   2.5220900e+05   2.6841600e+05   2.5131100e+05   2.5941800e+05   2.6690800e+05   2.6829600e+05   2.8022700e+05   2.6959300e+05   2.6712100e+05   2.5994200e+05   2.9049000e+05   2.5616300e+05   2.6963100e+05   2.4613800e+05
   3.9000500e+05   3.5769300e+05   3.7750700e+05   3.8080500e+05   3.8942800e+05   3.7493300e+05   3.9170000e+05   3.7269700e+05   3.6127600e+05   3.6162800e+05   3.5919900e+05   3.3154000e+05   3.4026900e+05   3.3769700e+05   3.4168500e+05   3.5209600e+05   3.5966400e+05   3.6315300e+05   3.7268900e+05   3.9060700e+05   3.8658500e+05   4.0807000e+05   3.8100600e+05   3.6720100e+05   3.5468600e+05   3.4533100e+05   3.4472600e+05   3.6964200e+05   3.8335000e+05   3.8281100e+05   3.7289100e+05   3.7350900e+05   3.7738900e+05   3.8372500e+05   3.8025200e+05   3.7309600e+05   3.8028300e+05   3.7268900e+05   3.8559700e+05   3.7242800e+05   3.7540300e+05   3.5668300e+05   3.6826700e+05   3.7930400e+05   3.7278300e+05   3.6179900e+05   3.7134500e+05   3.6227000e+05   3.6235500e+05   3.6091400e+05   3.6701800e+05   3.8193600e+05   3.7826600e+05   3.7880700e+05   3.9376600e+05   3.8938200e+05   3.8522100e+05   3.8318500e+05   3.8078700e+05   3.9929200e+05   0.0000000e+00   3.9404800e+05   4.0500600e+05   3.6771900e+05   3.8670900e+05   3.7523800e+05   4.1218500e+05   3.9889000e+05   3.9728900e+05   4.0277200e+05   4.1227200e+05   3.8268500e+05   3.8219900e+05   3.8928500e+05   3.8570300e+05   4.1048700e+05   3.8768300e+05   3.9212500e+05   3.7890400e+05   4.0227300e+05   3.8311300e+05   3.9441400e+05   3.8338800e+05   3.8008200e+05   3.5693100e+05   3.5600900e+05   3.6152000e+05   3.5239500e+05   3.8549400e+05   3.8084000e+05
   2.5460400e+05   2.6964800e+05   2.5799700e+05   2.6682000e+05   2.5487900e+05   2.4068900e+05   2.4976600e+05   2.5216200e+05   2.5472400e+05   2.6221300e+05   2.5762600e+05   2.8001200e+05   2.6325600e+05   2.5204000e+05   2.5607600e+05   2.2068700e+05   2.5486600e+05   2.6691500e+05   2.7399200e+05   2.6054300e+05   2.6939000e+05   2.7151200e+05   2.6079700e+05   2.4377000e+05   2.5765400e+05   2.2394500e+05   2.4841600e+05   2.6364700e+05   2.6568500e+05   2.5232400e+05   2.6451400e+05   2.7907200e+05   2.9825900e+05   2.8577000e+05   2.9906900e+05   2.6245800e+05   2.6821800e+05   2.8499300e+05   2.8266500e+05   2.5741700e+05   2.6165700e+05   2.5886600e+05   2.7228600e+05   2.7257400e+05   2.6156800e+05   2.8570000e+05   2.9447900e+05   2.8359400e+05   2.8261700e+05   2.7234400e+05   2.9037200e+05   2.7214600e+05   2.7392500e+05   2.7728200e+05   2.5646700e+05   2.8010300e+05   2.7013700e+05   2.6498000e+05   2.8336100e+05   2.6640400e+05   2.5199500e+05   0.0000000e+00   2.7328700e+05   2.8908500e+05   2.6683300e+05   2.8122100e+05   2.5629000e+05   2.4478900e+05   2.5745800e+05   2.4725100e+05   2.4214400e+05   2.4010300e+05   2.5906200e+05   2.6353700e+05   2.7064600e+05   2.4805100e+05   2.5481100e+05   2.4145800e+05   2.4244500e+05   2.5106300e+05   2.6340200e+05   2.6405400e+05   2.5843500e+05   2.5897300e+05   2.5619200e+05   2.4951600e+05   2.4816300e+05   2.5366300e+05   2.5957300e+05   2.4912400e+05
   1.6699600e+05   1.5629900e+05   1.5504400e+05   1.7316900e+05   1.6630400e+05   1.5815000e+05   1.6015800e+05   1.4207100e+05   1.5543100e+05   1.5845300e+05   1.8638800e+05   1.6989700e+05   1.5326300e+05   1.6075200e+05   1.6661700e+05   1.7726700e+05   1.4753100e+05   1.4806700e+05   1.4959000e+05   1.4760300e+05   1.6672500e+05   1.7191300e+05   1.6907700e+05   1.5270100e+05   1.3680900e+05   1.4004600e+05   1.4053100e+05   1.4682500e+05   1.2877400e+05   1.4435900e+05   1.5601300e+05   1.5987000e+05   1.3844800e+05   1.5144900e+05   1.5859600e+05   1.5373600e+05   1.6395000e+05   1.3653700e+05   1.6245800e+05   1.3834800e+05   1.6698600e+05   1.5798200e+05   1.5350600e+05   1.4738100e+05   1.5714700e+05   1.6062400e+05   1.5497000e+05   1.4168400e+05   1.4480100e+05   1.4864700e+05   1.6333700e+05   1.6226500e+05   1.5863900e+05   1.6329500e+05   1.3791800e+05   1.5556900e+05   1.4070700e+05   1.4835800e+05   1.4246800e+05   1.3686700e+05   1.6074100e+05   1.5848600e+05   0.0000000e+00   1.4656300e+05   1.4337000e+05   1.5593500e+05   1.5423900e+05   1.4701100e+05   1.5302500e+05   1.5379200e+05   1.4080500e+05   1.4976400e+05   1.4854800e+05   1.6703200e+05   1.6121800e+05   1.5450200e+05   1.4514600e+05   1.3577100e+05   1.5272100e+05   1.5620800e+05   1.6286100e+05   1.4047700e+05   1.5136200e+05   1.6613400e+05   1.4912200e+05   1.5467300e+05   1.5054700e+05   1.5601100e+05   1.5012400e+05   1.6312200e+05
   3.1013700e+05   2.9960100e+05   2.9657200e+05   3.2397500e+05   3.0222500e+05   3.1126700e+05   3.1154300e+05   2.9584800e+05   2.8968200e+05   2.9911000e+05   3.1629900e+05   2.9848600e+05   3.0140300e+05   3.0343200e+05   2.8310700e+05   2.9729000e+05   2.8404200e+05   2.7987700e+05   2.7738500e+05   2.6938700e+05   2.6360300e+05   2.7809400e+05   2.7757200e+05   2.8147600e+05   2.6590600e+05   2.7467000e+05   2.7226500e+05   2.8001200e+05   2.7801400e+05   2.8794800e+05   2.5715400e+05   2.5695800e+05   2.6792300e+05   2.6373200e+05   2.7987100e+05   2.8162300e+05   2.7638600e+05   2.8470500e+05   2.5949000e+05   2.6120100e+05   2.5517700e+05   2.6135600e+05   2.5483500e+05   2.6532600e+05   2.7410900e+05   2.7603100e+05   2.8321800e+05   2.7351200e+05   2.7401900e+05   2.6320300e+05   2.7263200e+05   2.7183900e+05   2.7306300e+05   2.7686400e+05   2.9512200e+05   2.9469800e+05   2.9379500e+05   2.8104000e+05   2.6275200e+05   2.5879700e+05   2.7822000e+05   3.0238300e+05   2.9858100e+05   0.0000000e+00   2.9527400e+05   3.1015600e+05   2.9024100e+05   2.9116500e+05   2.8356900e+05   3.0095400e+05   2.9545300e+05   2.8763100e+05   2.9857500e+05   2.9723300e+05   3.1117000e+05   3.0906700e+05   2.9622700e+05   3.0230200e+05   3.1396700e+05   3.2767100e+05   2.9985600e+05   3.0172700e+05   3.0750100e+05   3.1895500e+05   3.2187700e+05   3.1423900e+05   2.9140400e+05   3.0038200e+05   3.1626900e+05   3.1638200e+05
   1.7679700e+05   1.8938200e+05   1.9589700e+05   1.9348800e+05   1.7632600e+05   1.6236200e+05   1.8509400e+05   1.8887000e+05   2.0719800e+05   1.9915200e+05   1.9386300e+05   1.6780400e+05   1.6290800e+05   1.6558300e+05   1.7485600e+05   1.7988200e+05   1.8846100e+05   1.9536400e+05   2.0352400e+05   2.0029500e+05   1.9975300e+05   1.7789500e+05   1.7870700e+05   1.6545200e+05   1.6569500e+05   1.8041500e+05   1.8529100e+05   1.8608400e+05   2.0754300e+05   1.9546900e+05   1.8609300e+05   1.8217100e+05   1.8104900e+05   1.8752700e+05   1.9694000e+05   2.0170000e+05   1.8835100e+05   1.7615500e+05   1.6260900e+05   1.6828600e+05   1.7624000e+05   1.9367000e+05   1.8672700e+05   1.9909400e+05   2.0130200e+05   1.8283700e+05   1.7429900e+05   1.7617100e+05   1.8788200e+05   1.8063300e+05   1.9845800e+05   1.9879200e+05   2.0939400e+05   1.9061200e+05   1.9763500e+05   1.7391100e+05   1.9016200e+05   1.7543700e+05   1.6298100e+05   1.8932600e+05   1.9532800e+05   1.9741300e+05   1.8158100e+05   1.8339100e+05   0.0000000e+00   1.7446500e+05   1.8312800e+05   1.6629000e+05   1.7380200e+05   1.7194500e+05   1.5963300e+05   1.8237400e+05   1.8191100e+05   1.9805400e+05   1.8252600e+05   1.8106000e+05   1.6004000e+05   1.5606700e+05   1.6535000e+05   1.8133000e+05   1.6703700e+05   1.5753100e+05   1.7368200e+05   1.7431400e+05   1.7589800e+05   1.8367500e+05   1.8219700e+05   1.8853800e+05   1.8656000e+05   1.8373000e+05
   3.1419600e+05   3.3855800e+05   3.0640900e+05   2.8787800e+05   2.9330700e+05   3.0092400e+05   3.0904000e+05   3.1033700e+05   2.9272600e+05   3.0096500e+05   2.9303800e+05   2.9565900e+05   2.9585500e+05   3.0235400e+05   3.1247200e+05   2.8933800e+05   2.9237200e+05   2.9736100e+05   2.9426200e+05   2.7924600e+05   2.9334500e+05   2.8980900e+05   2.8731000e+05   2.8083200e+05   2.6700900e+05   2.8895500e+05   2.9605800e+05   2.9055700e+05   2.8308000e+05   2.6586100e+05   2.9359300e+05   2.7595400e+05   2.8058700e+05   2.8585200e+05   2.9477700e+05   2.7568300e+05   2.9044300e+05   3.0958700e+05   2.8505300e+05   2.8655800e+05   2.8017500e+05   3.0178900e+05   2.9107400e+05   2.9099300e+05   2.8490500e+05   2.8702400e+05   3.1531000e+05   3.1198300e+05   3.0672100e+05   3.2322500e+05   2.8742100e+05   2.7303000e+05   2.8365800e+05   2.9289600e+05   2.9617300e+05   2.9039600e+05   2.9432000e+05   2.9465200e+05   2.8921800e+05   2.8325500e+05   2.8091900e+05   2.9914300e+05   2.9623700e+05   3.0979600e+05   3.1308400e+05   0.0000000e+00   2.9301300e+05   2.9918300e+05   3.0140100e+05   2.9731900e+05   3.1168500e+05   3.0579900e+05   2.9841200e+05   2.9166000e+05   2.9928200e+05   3.2088900e+05   2.8557100e+05   2.9710300e+05   3.0747000e+05   3.0248100e+05   3.2118300e+05   3.2630000e+05   2.9466800e+05   3.1230600e+05   2.8520100e+05   2.9290000e+05   2.8361500e+05   2.7569400e+05   2.8141200e+05   2.9450400e+05
   5.3271300e+05   4.8143600e+05   4.9003200e+05   5.0589000e+05   4.9465700e+05   5.2984800e+05   5.0001300e+05   4.6749400e+05   4.5757200e+05   4.4045900e+05   5.0154500e+05   5.1391600e+05   4.9307200e+05   4.8662900e+05   5.0170200e+05   5.1097200e+05   5.0939500e+05   4.8114100e+05   4.4443500e+05   4.8533200e+05   5.0201400e+05   5.0036600e+05   4.7875400e+05   4.6754800e+05   4.5352700e+05   4.6295200e+05   5.0436000e+05   4.4936000e+05   4.6504600e+05   4.7374700e+05   4.8365600e+05   4.8091800e+05   5.0713700e+05   4.8138900e+05   4.8086500e+05   4.8914600e+05   5.0128400e+05   5.0563200e+05   5.0507800e+05   5.0696600e+05   4.8837000e+05   4.9178600e+05   4.9948800e+05   4.9643500e+05   5.0441300e+05   5.0451400e+05   5.1530700e+05   4.8634300e+05   4.7909500e+05   4.8814700e+05   4.7183100e+05   4.7780000e+05   4.9929000e+05   4.8576200e+05   4.7039600e+05   4.5245200e+05   4.7124800e+05   4.6867900e+05   4.4833000e+05   4.7515100e+05   4.6509600e+05   5.0603500e+05   4.6126100e+05   4.4480800e+05   4.7236500e+05   4.7346000e+05   0.0000000e+00   4.5307200e+05   4.3817000e+05   4.8894500e+05   5.0550700e+05   4.6685200e+05   4.6893800e+05   4.7820300e+05   4.5390800e+05   4.4701000e+05   4.7283700e+05   4.9290400e+05   4.6532000e+05   4.8422100e+05   4.7359900e+05   4.6364800e+05   4.9363200e+05   4.9779300e+05   4.6262900e+05   5.0273300e+05   5.5321300e+05   5.2124600e+05   4.8415800e+05   4.9201100e+05
   5.3635300e+05   5.6575800e+05   5.4928700e+05   5.8029500e+05   5.7277100e+05   5.6400500e+05   5.6153500e+05   5.4256900e+05   5.7249900e+05   5.7583900e+05   5.7213700e+05   5.4561400e+05   5.5302100e+05   5.8668300e+05   5.7232400e+05   5.3796800e+05   5.4091700e+05   5.2958700e+05   5.5185000e+05   5.5755500e+05   6.1366900e+05   5.7861800e+05   5.3306400e+05   5.1504900e+05   5.4081500e+05   5.8713200e+05   5.9609000e+05   6.2847000e+05   5.8323100e+05   5.6384800e+05   5.5385100e+05   5.2845500e+05   5.9010100e+05   6.1719700e+05   6.3360000e+05   5.7733600e+05   5.7007600e+05   5.7941400e+05   5.3685800e+05   5.5673100e+05   5.6932800e+05   5.8958800e+05   6.0682600e+05   5.6557900e+05   5.9643800e+05   5.3809700e+05   5.4924500e+05   5.8835000e+05   6.0610600e+05   5.9126600e+05   5.5595700e+05   5.7583000e+05   5.4228500e+05   5.5167400e+05   5.2490800e+05   5.7878600e+05   6.0925800e+05   6.0045800e+05   5.5124400e+05   5.5444800e+05   5.2021000e+05   5.1027600e+05   5.1546300e+05   6.1339700e+05   6.2657600e+05   5.9301100e+05   5.2241600e+05   0.0000000e+00   5.2081900e+05   5.4166300e+05   5.7084900e+05   5.9550400e+05   5.7530100e+05   5.2836200e+05   5.3299200e+05   5.7452200e+05   5.8425300e+05   5.9709400e+05   5.8844900e+05   5.9370900e+05   5.9403600e+05   5.7752700e+05   5.5683500e+05   5.7345900e+05   5.9974600e+05   5.7390600e+05   5.6232900e+05   5.7912000e+05   5.8723400e+05   5.5684400e+05
   1.7475100e+05   1.8378900e+05   1.7646800e+05   1.5531100e+05   1.5084200e+05   1.6026900e+05   1.7975500e+05   1.8110600e+05   1.5483700e+05   1.3415800e+05   1.7065600e+05   1.5820700e+05   1.8804300e+05   1.4700300e+05   1.5302300e+05   1.6509700e+05   1.5543800e+05   1.6572900e+05   1.6298400e+05   1.5743400e+05   1.5666200e+05   1.5055100e+05   1.6814700e+05   1.6299200e+05   1.7554800e+05   1.6220400e+05   1.5189700e+05   1.3373800e+05   1.6158500e+05   1.5821400e+05   1.8476500e+05   1.5920400e+05   1.7425100e+05   1.6213100e+05   1.4679500e+05   1.7175200e+05   1.6892200e+05   1.6604800e+05   1.5844000e+05   1.5285600e+05   1.5136400e+05   1.6220700e+05   1.7698400e+05   1.5912100e+05   1.6682200e+05   1.4418000e+05   1.3844000e+05   1.4622500e+05   1.4755700e+05   1.7143700e+05   1.6113100e+05   1.5441000e+05   1.3346600e+05   1.4372100e+05   1.7107600e+05   1.6794000e+05   1.7740100e+05   1.4494100e+05   1.6086600e+05   1.5957600e+05   1.7746700e+05   1.6207700e+05   1.7283400e+05   1.4939700e+05   1.6006400e+05   1.7200800e+05   1.6957900e+05   1.8541000e+05   0.0000000e+00   1.4852000e+05   1.6297100e+05   1.6415800e+05   1.8070700e+05   1.6682500e+05   1.5552000e+05   1.5728600e+05   1.6078200e+05   1.7612000e+05   1.8063300e+05   1.8209700e+05   1.6667400e+05   1.6894000e+05   1.5527000e+05   1.5657000e+05   2.0020800e+05   1.7432000e+05   1.9362800e+05   1.3675000e+05   1.5176800e+05   1.5433800e+05
   1.2539400e+05   1.3823700e+05   1.3399000e+05   1.1846500e+05   1.2328600e+05   1.3750900e+05   1.2982700e+05   1.2208700e+05   1.1936300e+05   1.1488000e+05   1.2678100e+05   1.1723500e+05   1.1640600e+05   1.2885900e+05   1.3503500e+05   1.1891200e+05   1.1823900e+05   1.3412000e+05   1.2790800e+05   1.2947800e+05   1.2215300e+05   1.2322300e+05   1.2523800e+05   1.3090300e+05   1.2007400e+05   1.2788400e+05   1.1945800e+05   1.2791000e+05   1.3223500e+05   1.2854800e+05   1.4331100e+05   1.3432200e+05   1.1792900e+05   1.3967900e+05   1.4778800e+05   1.3651600e+05   1.3175000e+05   1.3039600e+05   1.3575000e+05   1.3055700e+05   1.3083900e+05   1.3052500e+05   1.3258100e+05   1.3321800e+05   1.2202900e+05   1.3114400e+05   1.3614100e+05   1.2584200e+05   1.1537100e+05   1.2660800e+05   1.1690500e+05   1.1420500e+05   1.0447300e+05   1.1921800e+05   1.1930400e+05   1.2465600e+05   1.1637400e+05   1.3156600e+05   1.2201600e+05   1.3984500e+05   1.2457500e+05   1.2151000e+05   1.2484200e+05   1.3407000e+05   1.2780700e+05   1.1836200e+05   1.1435300e+05   1.4288400e+05   1.3261700e+05   0.0000000e+00   1.1165400e+05   1.2524300e+05   1.2967700e+05   1.2060200e+05   1.2230600e+05   1.3391600e+05   1.3202500e+05   1.2191200e+05   1.2421600e+05   1.3373000e+05   1.3747200e+05   1.2673000e+05   1.2193500e+05   1.3084900e+05   1.2497700e+05   1.1491400e+05   1.2046400e+05   1.3072000e+05   1.3925500e+05   1.1898300e+05
   1.4896700e+05   1.4698500e+05   1.4118100e+05   1.5398400e+05   1.4548800e+05   1.5712500e+05   1.6574900e+05   1.5892900e+05   1.4911900e+05   1.5786700e+05   1.3606900e+05   1.5537600e+05   1.6866800e+05   1.5436500e+05   1.4775500e+05   1.6168500e+05   1.6304700e+05   1.5030500e+05   1.6123700e+05   1.5080300e+05   1.3899500e+05   1.5517500e+05   1.7288600e+05   1.8103100e+05   1.5853200e+05   1.6386400e+05   1.7262700e+05   1.5265100e+05   1.5461900e+05   1.6360800e+05   1.5292600e+05   1.7390800e+05   1.6110000e+05   1.5263500e+05   1.6375400e+05   1.5787100e+05   1.5304900e+05   1.5764700e+05   1.6178000e+05   1.8406700e+05   1.4909700e+05   1.5850600e+05   1.7478400e+05   1.7250600e+05   1.6619900e+05   1.5702300e+05   1.4491700e+05   1.8267700e+05   1.6584600e+05   1.6280000e+05   1.4523600e+05   1.5042800e+05   1.3994500e+05   1.5949100e+05   1.4734000e+05   1.7223100e+05   1.6141100e+05   1.5086400e+05   1.4827400e+05   1.4956100e+05   1.5714300e+05   1.6531000e+05   1.4998000e+05   1.6791800e+05   1.5707500e+05   1.4628500e+05   1.5643100e+05   1.5789300e+05   1.3709600e+05   1.3531100e+05   0.0000000e+00   1.6591400e+05   1.7174200e+05   1.6005900e+05   1.5620400e+05   1.5565000e+05   1.4876600e+05   1.6139100e+05   1.5837300e+05   1.6473300e+05   1.6326600e+05   1.6976400e+05   1.5801900e+05   1.6839500e+05   1.4621000e+05   1.4617400e+05   1.5638100e+05   1.6186200e+05   1.6855000e+05   1.5208400e+05
   1.6589800e+05   1.7370100e+05   1.7888500e+05   1.6864000e+05   1.6685300e+05   1.6280800e+05   1.7272200e+05   1.5938300e+05   1.7300400e+05   1.6007300e+05   1.4710000e+05   1.5901100e+05   1.8118400e+05   1.8526800e+05   1.5762100e+05   1.4799300e+05   1.6329900e+05   1.7325700e+05   1.6419700e+05   1.7793400e+05   1.7680000e+05   1.7656500e+05   1.5983200e+05   1.7638100e+05   1.5988000e+05   1.6954600e+05   1.7230000e+05   1.5186300e+05   1.3817400e+05   1.6648800e+05   1.6214100e+05   1.6375500e+05   1.6659400e+05   1.5831600e+05   1.4038300e+05   1.6037800e+05   1.6994000e+05   1.6863400e+05   1.5955100e+05   1.6062400e+05   1.5345800e+05   1.7440300e+05   1.7519100e+05   1.7346000e+05   1.6835700e+05   1.6140300e+05   1.5252200e+05   1.7973200e+05   1.7080800e+05   1.7120000e+05   1.5782500e+05   1.7577800e+05   1.7016600e+05   1.7234400e+05   1.7719300e+05   1.7156700e+05   1.6955200e+05   1.6315900e+05   1.6763800e+05   1.5902600e+05   1.7018600e+05   1.7789100e+05   1.7304000e+05   1.7474200e+05   1.5302700e+05   1.5480000e+05   1.6582500e+05   1.7990300e+05   1.5907300e+05   1.5211900e+05   1.4037600e+05   0.0000000e+00   1.6289700e+05   1.5791200e+05   1.5141900e+05   1.4955400e+05   1.6026600e+05   1.6275700e+05   1.6144900e+05   1.5413400e+05   1.6536800e+05   1.7735400e+05   1.6480600e+05   1.6651800e+05   1.6586300e+05   1.6971900e+05   1.7185000e+05   1.6662300e+05   1.5597400e+05   1.7292700e+05
   2.3460600e+05   2.4389600e+05   2.5103400e+05   2.3605500e+05   2.3375100e+05   2.1812700e+05   2.3819000e+05   2.3600000e+05   2.1007900e+05   2.2610500e+05   2.2679200e+05   2.2655200e+05   2.1637000e+05   2.1993900e+05   2.0652000e+05   2.2107900e+05   2.1744900e+05   2.2396500e+05   2.2585300e+05   2.3553300e+05   2.1225700e+05   2.0937800e+05   2.3930700e+05   2.2565500e+05   2.2806800e+05   2.0387700e+05   2.0350900e+05   2.2512100e+05   2.2175200e+05   2.1299300e+05   2.2975700e+05   2.4014600e+05   2.2674500e+05   2.1044800e+05   2.2034200e+05   2.2590900e+05   2.1647700e+05   2.1908200e+05   2.4382500e+05   2.3203800e+05   2.0873300e+05   2.3103400e+05   2.3663000e+05   2.1500900e+05   2.0907800e+05   2.2261100e+05   2.0383600e+05   2.0547000e+05   2.4770200e+05   2.2294600e+05   2.4413600e+05   2.1654600e+05   2.0901200e+05   2.0096300e+05   2.3685700e+05   2.2479300e+05   2.2411300e+05   2.3552300e+05   2.5457600e+05   2.4414500e+05   2.4881000e+05   2.5525600e+05   2.5473400e+05   2.0657500e+05   2.3435800e+05   2.4148000e+05   2.6151100e+05   2.5617800e+05   2.4486900e+05   2.4473300e+05   2.4575400e+05   2.6261700e+05   0.0000000e+00   2.3931900e+05   2.4351100e+05   2.5007300e+05   2.3473600e+05   2.3482000e+05   2.3617400e+05   2.6258300e+05   2.3940000e+05   2.4881100e+05   2.3813100e+05   2.6101700e+05   2.3908200e+05   2.5639600e+05   2.4090300e+05   2.3640700e+05   2.5765000e+05   2.2242700e+05
   2.4724000e+05   2.2961500e+05   2.3368200e+05   2.2909900e+05   2.2426300e+05   2.7031400e+05   2.4679800e+05   2.2658300e+05   2.2340800e+05   2.5365800e+05   2.5803000e+05   2.4370400e+05   2.2476500e+05   2.6138500e+05   2.4942400e+05   2.4485600e+05   2.3954200e+05   2.2478700e+05   2.2256900e+05   2.2979500e+05   2.1225200e+05   2.3084400e+05   2.1888200e+05   2.1943900e+05   2.4278100e+05   2.2270700e+05   2.1809200e+05   2.4964900e+05   2.3137800e+05   2.4887400e+05   2.1796100e+05   2.4481800e+05   2.3401200e+05   2.1709100e+05   2.1984000e+05   1.9586500e+05   2.3822500e+05   2.3058400e+05   2.0487400e+05   2.2464200e+05   2.2152700e+05   2.1143600e+05   2.0767700e+05   2.0245400e+05   2.1173000e+05   2.0440900e+05   2.1511800e+05   2.1986300e+05   2.0579000e+05   2.3411400e+05   2.2858300e+05   2.0278400e+05   2.1043100e+05   2.4493600e+05   2.2571200e+05   2.5003100e+05   2.4046800e+05   2.2004900e+05   2.2378600e+05   2.2685000e+05   2.2851600e+05   1.9862000e+05   2.2347700e+05   2.2015700e+05   2.4102400e+05   2.3142800e+05   2.3828000e+05   2.3456400e+05   2.3863600e+05   2.2616500e+05   2.2517800e+05   2.5097800e+05   2.5156900e+05   0.0000000e+00   2.3150400e+05   2.3199400e+05   2.5469100e+05   2.5183200e+05   2.5586700e+05   2.6664100e+05   2.3239900e+05   2.5199500e+05   2.5802900e+05   2.4099800e+05   2.5228700e+05   2.5046900e+05   2.2982900e+05   2.3890700e+05   2.3210400e+05   2.6144200e+05
   6.1565000e+04   5.9847000e+04   7.5292000e+04   7.4072000e+04   6.0874000e+04   6.0575000e+04   6.7042000e+04   7.0729000e+04   7.7593000e+04   5.9957000e+04   6.8592000e+04   6.5431000e+04   5.8576000e+04   6.8307000e+04   6.0926000e+04   5.9917000e+04   6.6453000e+04   6.4955000e+04   5.8507000e+04   6.0196000e+04   5.7820000e+04   6.5578000e+04   6.5754000e+04   6.2237000e+04   6.4379000e+04   6.2042000e+04   6.7625000e+04   6.7832000e+04   6.1744000e+04   6.2233000e+04   6.4040000e+04   6.3362000e+04   6.5977000e+04   6.1488000e+04   5.5352000e+04   5.9072000e+04   4.9868000e+04   6.9006000e+04   6.0519000e+04   5.2874000e+04   6.3323000e+04   5.7143000e+04   6.7749000e+04   5.9863000e+04   5.7605000e+04   6.3251000e+04   6.3193000e+04   6.7025000e+04   6.7600000e+04   5.9026000e+04   6.3074000e+04   6.4969000e+04   5.9491000e+04   5.3194000e+04   5.9657000e+04   6.1483000e+04   6.9589000e+04   6.4038000e+04   6.8686000e+04   7.0217000e+04   6.7470000e+04   7.9878000e+04   6.0727000e+04   7.1280000e+04   7.1429000e+04   6.3649000e+04   7.2754000e+04   6.3439000e+04   6.3914000e+04   6.1275000e+04   6.4431000e+04   6.1599000e+04   6.5684000e+04   7.4719000e+04   0.0000000e+00   5.9030000e+04   6.0635000e+04   5.8697000e+04   6.5009000e+04   7.3797000e+04   6.8998000e+04   7.5985000e+04   6.1267000e+04   6.1205000e+04   6.3387000e+04   6.6314000e+04   6.9956000e+04   6.8256000e+04   6.7986000e+04   6.4116000e+04
   6.0418000e+04   6.7010000e+04   5.8339000e+04   6.7247000e+04   6.3465000e+04   6.2208000e+04   5.7449000e+04   6.8910000e+04   6.8339000e+04   6.3265000e+04   6.3195000e+04   6.6506000e+04   6.7671000e+04   6.0164000e+04   6.0752000e+04   6.1262000e+04   6.3426000e+04   6.9475000e+04   6.4397000e+04   6.1965000e+04   5.8993000e+04   6.2756000e+04   6.9256000e+04   7.0297000e+04   6.6032000e+04   6.8873000e+04   6.9936000e+04   7.0847000e+04   7.0142000e+04   6.5718000e+04   6.8097000e+04   6.3365000e+04   6.2240000e+04   6.7900000e+04   5.9281000e+04   6.1996000e+04   5.7463000e+04   5.8886000e+04   5.7932000e+04   6.5555000e+04   6.2890000e+04   7.2947000e+04   6.7939000e+04   6.4900000e+04   6.2681000e+04   6.8755000e+04   7.0853000e+04   6.5593000e+04   6.4642000e+04   5.8822000e+04   6.1491000e+04   6.8040000e+04   5.7672000e+04   5.8700000e+04   6.6046000e+04   6.2482000e+04   5.8767000e+04   6.3802000e+04   6.4389000e+04   6.2127000e+04   6.2981000e+04   5.8996000e+04   5.8251000e+04   5.3410000e+04   5.1499000e+04   6.0251000e+04   5.8714000e+04   5.3974000e+04   5.1890000e+04   5.7493000e+04   5.7348000e+04   6.2803000e+04   5.3121000e+04   5.0485000e+04   5.6632000e+04   0.0000000e+00   6.4548000e+04   6.4388000e+04   5.2832000e+04   6.2227000e+04   7.4009000e+04   6.9940000e+04   6.9576000e+04   7.0790000e+04   6.7289000e+04   7.7327000e+04   6.4760000e+04   6.3190000e+04   5.9022000e+04   7.0595000e+04
   2.3357000e+05   2.4969400e+05   2.5147600e+05   2.4371800e+05   2.3999200e+05   2.3816600e+05   2.3174400e+05   2.3963900e+05   2.2945300e+05   2.4003100e+05   2.4665900e+05   2.3229200e+05   2.2863800e+05   2.3055100e+05   2.2406700e+05   2.4838400e+05   2.4851600e+05   2.3733700e+05   2.2045600e+05   2.2761500e+05   2.2447000e+05   2.3289500e+05   2.2573600e+05   2.2740200e+05   2.3464400e+05   2.3530000e+05   2.1251000e+05   2.3287900e+05   2.3067100e+05   2.2595900e+05   2.2004900e+05   2.1653200e+05   1.9452200e+05   2.1731600e+05   2.1636900e+05   2.2710800e+05   2.5796100e+05   2.3978300e+05   2.2100200e+05   2.2671500e+05   2.2566700e+05   2.1231200e+05   2.0778000e+05   2.0946500e+05   2.2090400e+05   2.2793500e+05   2.3776700e+05   2.5048100e+05   2.2996000e+05   2.2680500e+05   2.6890700e+05   2.5836400e+05   2.3629500e+05   2.1540500e+05   2.0898800e+05   2.4121500e+05   2.6374600e+05   2.5751500e+05   2.6363900e+05   2.5516400e+05   2.4498000e+05   2.4503500e+05   2.6145100e+05   2.5339900e+05   2.5525100e+05   2.5048200e+05   2.5723300e+05   2.6098200e+05   2.2843500e+05   2.3293200e+05   2.4128000e+05   2.5556700e+05   2.4839500e+05   2.4419700e+05   2.4246600e+05   2.5794500e+05   0.0000000e+00   2.5035000e+05   2.4165200e+05   2.2625000e+05   2.2600400e+05   2.3620500e+05   2.3433200e+05   2.2648100e+05   2.6634200e+05   2.5624400e+05   2.3925800e+05   2.4360800e+05   2.2266300e+05   2.3240800e+05
   2.5618400e+05   2.4548000e+05   2.2557500e+05   2.3315000e+05   2.3502900e+05   2.3933100e+05   2.6166900e+05   2.5522200e+05   2.4666000e+05   2.5468800e+05   2.5247300e+05   2.3949200e+05   2.4203300e+05   2.2594400e+05   2.5657600e+05   2.5666300e+05   2.5853300e+05   2.6815900e+05   2.7542800e+05   2.8270500e+05   2.6710000e+05   2.5933000e+05   2.4248800e+05   2.6061200e+05   2.4982700e+05   2.4360000e+05   2.6149900e+05   2.4612800e+05   2.4511200e+05   2.4775700e+05   2.4916800e+05   2.4023900e+05   2.4530700e+05   2.6280300e+05   2.5086100e+05   2.3833900e+05   2.3530600e+05   2.4016100e+05   2.4234100e+05   2.4605000e+05   2.5458200e+05   2.4001200e+05   2.5597000e+05   2.5276300e+05   2.5271600e+05   2.3494200e+05   2.2763800e+05   2.2310600e+05   2.0722200e+05   2.2646100e+05   2.4070700e+05   2.5765900e+05   2.6291300e+05   2.4893700e+05   2.3783800e+05   2.4038900e+05   2.1811400e+05   2.0813700e+05   2.0437300e+05   2.2196900e+05   2.2385500e+05   2.5198800e+05   2.6717400e+05   2.8904800e+05   2.7725500e+05   2.5425900e+05   2.4674200e+05   2.4586700e+05   2.4847600e+05   2.6084700e+05   2.5750600e+05   2.7355600e+05   2.8700500e+05   2.8724700e+05   2.6237000e+05   2.5576800e+05   2.3249600e+05   0.0000000e+00   2.1961700e+05   2.3945600e+05   2.4319400e+05   2.3644800e+05   2.3598800e+05   2.4882200e+05   2.5124200e+05   2.3489400e+05   2.3332800e+05   2.2998500e+05   2.4720100e+05   2.4613000e+05
   3.8159000e+04   4.9649000e+04   5.2531000e+04   4.0485000e+04   4.4433000e+04   4.5597000e+04   4.0818000e+04   3.8352000e+04   3.9241000e+04   3.9839000e+04   4.2790000e+04   3.9254000e+04   4.0027000e+04   3.9536000e+04   3.2834000e+04   3.7857000e+04   4.2508000e+04   3.6600000e+04   4.3570000e+04   3.7376000e+04   4.0683000e+04   3.8732000e+04   2.8972000e+04   3.5194000e+04   4.5926000e+04   3.1160000e+04   3.2729000e+04   4.3260000e+04   3.3808000e+04   3.4468000e+04   3.3873000e+04   3.3732000e+04   3.4370000e+04   4.1869000e+04   3.6091000e+04   3.6537000e+04   3.2874000e+04   3.7686000e+04   4.0602000e+04   4.8900000e+04   4.2134000e+04   3.9852000e+04   3.6586000e+04   2.8890000e+04   3.9174000e+04   3.8675000e+04   3.8269000e+04   3.6017000e+04   4.0331000e+04   4.2454000e+04   4.3745000e+04   4.1917000e+04   4.0144000e+04   3.7750000e+04   3.7703000e+04   4.0706000e+04   3.2767000e+04   3.7643000e+04   3.9491000e+04   3.6980000e+04   4.1552000e+04   4.3653000e+04   4.0529000e+04   3.7956000e+04   4.3331000e+04   4.0009000e+04   3.9727000e+04   3.8153000e+04   4.2450000e+04   4.4539000e+04   4.6400000e+04   3.7116000e+04   4.2118000e+04   4.4179000e+04   4.4883000e+04   4.6268000e+04   4.3529000e+04   4.7627000e+04   0.0000000e+00   4.2449000e+04   4.6044000e+04   5.2165000e+04   4.6462000e+04   3.8447000e+04   4.4240000e+04   5.2219000e+04   5.3200000e+04   4.4313000e+04   4.8088000e+04   4.7385000e+04
   2.6735000e+04   2.5787000e+04   2.5500000e+04   3.1461000e+04   2.9229000e+04   2.6906000e+04   2.6044000e+04   3.2321000e+04   2.4643000e+04   2.6788000e+04   1.9914000e+04   2.5522000e+04   2.7236000e+04   2.5365000e+04   2.1732000e+04   2.5195000e+04   2.3493000e+04   2.6112000e+04   2.7361000e+04   2.1889000e+04   2.0902000e+04   2.3840000e+04   3.5494000e+04   3.5687000e+04   2.3389000e+04   2.1140000e+04   2.7487000e+04   2.7390000e+04   3.0417000e+04   2.3928000e+04   3.0091000e+04   2.9269000e+04   3.1773000e+04   3.3301000e+04   2.6381000e+04   3.3433000e+04   2.2908000e+04   2.4718000e+04   2.8233000e+04   3.1876000e+04   2.1853000e+04   2.7072000e+04   2.5586000e+04   2.7940000e+04   3.0016000e+04   2.1319000e+04   2.6355000e+04   2.8533000e+04   2.9710000e+04   3.2224000e+04   2.5489000e+04   2.7766000e+04   2.9322000e+04   2.6718000e+04   2.7623000e+04   2.4794000e+04   2.6036000e+04   3.1341000e+04   3.1630000e+04   2.3777000e+04   2.0054000e+04   2.1752000e+04   2.9466000e+04   2.8787000e+04   3.3098000e+04   2.9741000e+04   2.5395000e+04   3.5781000e+04   3.0281000e+04   2.8491000e+04   2.3117000e+04   2.2281000e+04   2.7682000e+04   3.4036000e+04   2.9178000e+04   2.0054000e+04   1.8935000e+04   1.9191000e+04   2.6692000e+04   0.0000000e+00   2.6452000e+04   2.0291000e+04   2.1372000e+04   2.3211000e+04   2.8711000e+04   2.7854000e+04   3.1418000e+04   2.5772000e+04   3.2722000e+04   2.6396000e+04
   3.4193700e+05   3.4075500e+05   3.3888700e+05   3.5174100e+05   3.4325000e+05   3.4761700e+05   3.6673100e+05   3.5097400e+05   3.0169800e+05   3.2484900e+05   3.4690400e+05   3.4298800e+05   3.3966300e+05   3.3326500e+05   3.3648400e+05   3.3627400e+05   3.5015300e+05   3.4907400e+05   3.3245000e+05   3.3161500e+05   3.4726700e+05   3.5596300e+05   3.5818900e+05   3.3587800e+05   3.4066900e+05   3.4229100e+05   3.4590300e+05   3.2688000e+05   3.4782100e+05   3.4596000e+05   3.4993200e+05   3.5164600e+05   3.5394000e+05   3.5643300e+05   3.5137300e+05   3.3968000e+05   3.2865100e+05   3.2891700e+05   3.3449300e+05   3.2941800e+05   3.3505300e+05   3.6335500e+05   3.6590700e+05   3.5330300e+05   3.4948500e+05   3.4269000e+05   3.4519300e+05   3.4194300e+05   3.3763300e+05   3.4080800e+05   3.4120000e+05   3.3319000e+05   3.3657300e+05   3.5740500e+05   3.6449300e+05   3.8101400e+05   3.6672700e+05   3.4175400e+05   3.3807900e+05   3.5864900e+05   3.5653700e+05   3.3757200e+05   3.6110200e+05   3.5122800e+05   3.5433300e+05   3.7422000e+05   3.4985100e+05   3.3933800e+05   3.5438000e+05   3.5524300e+05   3.7963400e+05   3.6355500e+05   3.5904900e+05   3.4980700e+05   3.3970300e+05   3.5936000e+05   3.6378600e+05   3.7106300e+05   3.5390700e+05   3.3043800e+05   0.0000000e+00   3.0614900e+05   3.1434400e+05   3.5261100e+05   3.7703300e+05   3.7009000e+05   3.4799400e+05   3.3809500e+05   3.3412700e+05   3.2683300e+05
   3.7935200e+05   4.0322900e+05   3.9155800e+05   3.9334500e+05   3.6700700e+05   3.7790800e+05   3.6259700e+05   3.7708400e+05   3.7608500e+05   4.0306100e+05   3.8115100e+05   3.9272900e+05   3.8625500e+05   3.8718100e+05   3.6914400e+05   3.8040600e+05   3.9518700e+05   3.8027900e+05   3.7838400e+05   3.8612500e+05   3.7865500e+05   4.0061800e+05   3.8893600e+05   3.7528400e+05   3.8937700e+05   3.7020600e+05   3.7868100e+05   3.9953500e+05   4.0755200e+05   4.1333300e+05   3.9722800e+05   4.2144700e+05   4.1282800e+05   3.8703200e+05   3.6968700e+05   3.8051600e+05   3.8127300e+05   3.9250800e+05   3.9736400e+05   3.7984600e+05   4.0177500e+05   3.9515800e+05   3.8379300e+05   4.0725300e+05   4.0791300e+05   4.1443600e+05   3.6141700e+05   3.7880400e+05   3.8692700e+05   4.1869100e+05   3.8743200e+05   4.0612300e+05   3.9774400e+05   4.0290100e+05   3.8537600e+05   3.8543200e+05   3.9266200e+05   3.8494700e+05   3.7467700e+05   3.7635000e+05   3.7990000e+05   3.8297900e+05   3.8583300e+05   3.9210200e+05   3.9034200e+05   3.8203900e+05   3.9627600e+05   3.9744200e+05   3.7158900e+05   3.8261000e+05   4.0222100e+05   3.9918600e+05   3.9962100e+05   3.8044700e+05   3.9581700e+05   3.9927900e+05   3.6590300e+05   3.6792100e+05   3.6930900e+05   4.0451100e+05   3.8562900e+05   0.0000000e+00   3.8860200e+05   3.9553800e+05   3.8304800e+05   3.9021200e+05   3.6011900e+05   3.6233100e+05   3.8422800e+05   3.8204700e+05
   2.0355400e+05   1.7750300e+05   1.8816100e+05   1.9998500e+05   1.9296400e+05   1.9210900e+05   1.8691300e+05   1.8901600e+05   1.8872400e+05   1.7269400e+05   1.9140800e+05   2.0330400e+05   2.0199600e+05   1.9494300e+05   1.7995900e+05   1.9567700e+05   1.8215600e+05   1.8970600e+05   1.9083600e+05   1.8360600e+05   1.8170900e+05   1.7367900e+05   1.7270700e+05   1.9776300e+05   1.6380700e+05   1.9041000e+05   1.9213500e+05   1.8853700e+05   1.9283800e+05   1.8030500e+05   1.8192400e+05   1.7885400e+05   1.9153400e+05   1.9492400e+05   1.7577900e+05   1.8707600e+05   1.9752600e+05   1.8650200e+05   1.9081100e+05   1.8315400e+05   1.8322900e+05   2.0342300e+05   1.9283000e+05   2.1172600e+05   2.0475100e+05   1.8589500e+05   1.7700700e+05   1.5969300e+05   1.7877100e+05   1.8632800e+05   1.9344800e+05   1.9218800e+05   1.8768300e+05   1.7762600e+05   1.7296900e+05   1.7071600e+05   1.7629800e+05   1.9218800e+05   1.9509900e+05   2.0368400e+05   1.9855800e+05   2.0927900e+05   1.9623500e+05   1.8747900e+05   1.7850800e+05   1.8292700e+05   1.7386500e+05   1.8391200e+05   1.9626200e+05   2.0828800e+05   2.0332500e+05   2.0834900e+05   1.9817700e+05   1.9777600e+05   1.8824400e+05   1.9150700e+05   1.8984800e+05   1.6818100e+05   1.8581000e+05   1.7355500e+05   1.7327500e+05   1.7854300e+05   0.0000000e+00   1.8283200e+05   1.9879300e+05   1.7957500e+05   1.8242300e+05   2.1275300e+05   1.9886700e+05   2.0231300e+05
   1.8410400e+05   1.6766000e+05   1.5892500e+05   1.6326200e+05   1.7939100e+05   1.9065300e+05   1.7931000e+05   1.8427600e+05   1.8982500e+05   1.7165100e+05   1.5078500e+05   1.5996700e+05   1.6666700e+05   1.7136100e+05   1.7853500e+05   1.5939300e+05   1.7294200e+05   1.6821600e+05   1.7837800e+05   1.6826400e+05   1.7251500e+05   1.7094300e+05   1.7677600e+05   1.7439300e+05   1.6033600e+05   1.5994000e+05   1.7830300e+05   1.6837600e+05   1.8776200e+05   1.7453200e+05   1.8700600e+05   1.8482000e+05   1.6386500e+05   1.7278400e+05   1.6227800e+05   1.6093500e+05   1.6010200e+05   1.8118100e+05   1.6132800e+05   1.4932900e+05   1.6972700e+05   1.7418100e+05   1.7615100e+05   1.8960700e+05   1.8302700e+05   1.7189100e+05   1.5880700e+05   1.6014200e+05   1.6556800e+05   1.4168400e+05   1.6994600e+05   1.6687200e+05   1.8754000e+05   1.8402300e+05   1.7805500e+05   1.7622300e+05   1.6823000e+05   1.7602700e+05   1.6719900e+05   1.5740100e+05   1.5510600e+05   1.6398600e+05   1.5852100e+05   1.5225200e+05   1.6753600e+05   1.7435400e+05   1.6823500e+05   1.9298900e+05   1.7851000e+05   1.6879200e+05   1.5736100e+05   1.8103600e+05   1.7090600e+05   1.5265700e+05   1.6475000e+05   1.6762000e+05   1.8250100e+05   1.7346500e+05   1.7509700e+05   1.7125600e+05   1.7180800e+05   1.7005000e+05   1.5673600e+05   0.0000000e+00   1.9695800e+05   1.9243000e+05   1.9286900e+05   1.6756200e+05   1.7720700e+05   1.7582300e+05
   4.5398800e+05   4.5975500e+05   4.6394900e+05   4.6320500e+05   4.4395400e+05   4.6300000e+05   4.9147000e+05   4.8376500e+05   4.5565700e+05   4.4914700e+05   4.6909000e+05   4.6786700e+05   4.5926300e+05   4.6573700e+05   4.7792100e+05   4.7115400e+05   4.5586600e+05   4.6176900e+05   4.8803700e+05   4.8557300e+05   4.8256800e+05   4.8161100e+05   4.4965200e+05   4.6826100e+05   4.6649700e+05   4.7513400e+05   4.6089800e+05   4.7141200e+05   4.7678400e+05   4.8543100e+05   4.5670400e+05   4.5388400e+05   4.5333300e+05   4.7905500e+05   4.5812100e+05   4.8253100e+05   4.7524900e+05   4.7393300e+05   4.7112500e+05   4.6576400e+05   4.6554900e+05   4.5688300e+05   4.7943600e+05   4.8286000e+05   4.8131200e+05   4.4832300e+05   4.6414000e+05   4.6518300e+05   4.6544200e+05   4.7739700e+05   4.6062200e+05   4.5947600e+05   4.5672400e+05   4.4721300e+05   4.6746500e+05   4.6286200e+05   4.7497200e+05   4.7767300e+05   4.5703300e+05   4.5575000e+05   4.7876400e+05   4.7900100e+05   4.5740300e+05   4.5897300e+05   4.4243600e+05   4.4550800e+05   4.4581000e+05   4.3574600e+05   4.3570200e+05   4.6042300e+05   4.6028500e+05   4.7476500e+05   4.6694700e+05   4.4989100e+05   4.3527400e+05   4.4760400e+05   4.2669100e+05   4.4414400e+05   4.6976800e+05   4.6280900e+05   4.4641400e+05   4.5194100e+05   4.5367800e+05   4.6481800e+05   0.0000000e+00   4.5465600e+05   4.4532700e+05   4.5117300e+05   4.6694000e+05   4.5133100e+05
   5.2339800e+05   5.3986200e+05   5.0259700e+05   5.2125400e+05   4.9775600e+05   5.0221100e+05   4.9625700e+05   4.9786600e+05   4.9349900e+05   5.2096100e+05   5.0405600e+05   5.1886800e+05   5.1915100e+05   5.0975200e+05   4.6510300e+05   4.8262500e+05   4.8169600e+05   4.9998800e+05   5.0667300e+05   4.9095800e+05   4.8898800e+05   5.0874600e+05   4.7924500e+05   4.6237600e+05   4.5556400e+05   4.7458400e+05   4.8975800e+05   4.8873600e+05   4.8895900e+05   4.9178900e+05   4.8667500e+05   4.8638500e+05   4.7098700e+05   4.6997600e+05   4.7489400e+05   4.7829000e+05   5.0272500e+05   5.1263200e+05   4.9812900e+05   4.9280000e+05   4.6808800e+05   4.9322100e+05   4.7606600e+05   4.6772900e+05   4.6425500e+05   4.8413400e+05   4.8469800e+05   4.7885500e+05   4.9427500e+05   4.8162100e+05   4.8913000e+05   4.9038300e+05   4.7916300e+05   5.0772200e+05   5.0894400e+05   5.0218500e+05   4.8944400e+05   4.8843800e+05   4.8691200e+05   4.7399000e+05   4.8332700e+05   5.0987900e+05   5.0264100e+05   5.1351100e+05   4.7240500e+05   4.8271600e+05   4.8838300e+05   5.1195000e+05   5.1219600e+05   4.9025600e+05   4.9870900e+05   5.0165600e+05   4.9901600e+05   4.9891400e+05   4.7891800e+05   4.8402400e+05   5.1299200e+05   5.3244700e+05   5.0648300e+05   5.1371100e+05   4.9451400e+05   4.9843700e+05   5.0335300e+05   5.0089200e+05   4.9803200e+05   0.0000000e+00   5.0936300e+05   4.9772800e+05   4.8274000e+05   5.0340800e+05
   1.0840900e+05   1.2803100e+05   1.1264600e+05   1.0953600e+05   9.6138000e+04   9.6401000e+04   1.1133100e+05   1.1764500e+05   1.1766900e+05   1.0667000e+05   1.1292600e+05   1.2408500e+05   9.9696000e+04   9.2295000e+04   9.5846000e+04   1.0270700e+05   1.1415100e+05   1.0551600e+05   1.0388900e+05   1.0611800e+05   9.6362000e+04   9.0496000e+04   8.8473000e+04   1.0179500e+05   1.1070600e+05   1.1888800e+05   1.1458200e+05   1.2225300e+05   1.2370900e+05   1.3698400e+05   1.4132000e+05   1.1454200e+05   1.1074400e+05   1.1929000e+05   1.0904800e+05   1.3652700e+05   1.2840600e+05   1.2918900e+05   1.2889300e+05   1.2927600e+05   1.1697200e+05   1.4293900e+05   1.3375800e+05   1.1453400e+05   1.1411900e+05   1.4230400e+05   1.4670200e+05   1.4742400e+05   1.2394600e+05   1.1998700e+05   1.2510300e+05   1.1555300e+05   1.2622700e+05   1.3003300e+05   1.3566500e+05   1.4414400e+05   1.3121800e+05   1.4339300e+05   1.2207200e+05   1.3950400e+05   1.1791800e+05   1.1152900e+05   1.2229800e+05   1.2090800e+05   1.1660700e+05   1.0478100e+05   1.0400700e+05   1.2025100e+05   1.1955600e+05   1.1437200e+05   1.1622100e+05   1.1988600e+05   1.3025600e+05   1.3560900e+05   1.0834200e+05   1.1769500e+05   1.2993100e+05   1.2987600e+05   1.1047400e+05   1.2388600e+05   1.1719900e+05   1.1729500e+05   1.1543500e+05   1.1411700e+05   1.1625400e+05   1.1785700e+05   0.0000000e+00   1.1709400e+05   1.2712900e+05   1.1319300e+05
   1.3060900e+05   1.1640200e+05   1.0924600e+05   1.1749400e+05   1.2189100e+05   1.4693200e+05   1.3399400e+05   1.2384500e+05   1.1403800e+05   1.2608600e+05   1.2822400e+05   1.2619300e+05   1.3499000e+05   1.1539200e+05   1.0837200e+05   1.2380400e+05   1.3227400e+05   1.3668000e+05   1.5531300e+05   1.2782900e+05   1.0836700e+05   1.2180500e+05   1.2919300e+05   1.3411800e+05   1.3451100e+05   1.2808300e+05   1.3318700e+05   1.5330100e+05   1.5295100e+05   1.5268900e+05   1.5976500e+05   1.4822800e+05   1.3043000e+05   1.3952900e+05   1.3160100e+05   1.2740800e+05   1.2817700e+05   1.4951900e+05   1.3307500e+05   1.4845200e+05   1.3197600e+05   1.4264100e+05   1.3709100e+05   1.3158800e+05   1.3122500e+05   1.3465400e+05   1.3048600e+05   1.2337400e+05   1.2491700e+05   1.2251000e+05   1.2093600e+05   1.3879100e+05   1.3445200e+05   1.4161500e+05   1.2138100e+05   1.2630400e+05   1.2864900e+05   1.3455000e+05   1.2751400e+05   1.3328700e+05   1.2689200e+05   1.3932500e+05   1.2767000e+05   1.1961400e+05   1.2201600e+05   1.3980700e+05   1.3882100e+05   1.3656000e+05   1.1593600e+05   1.2035500e+05   1.3413200e+05   1.3177100e+05   1.2517200e+05   1.2639100e+05   1.2189500e+05   1.4409400e+05   1.4286300e+05   1.2873300e+05   1.4235700e+05   1.4032700e+05   1.3111000e+05   1.3689700e+05   1.3186100e+05   1.3591800e+05   1.2571300e+05   1.0647600e+05   1.0583200e+05   0.0000000e+00   1.2579000e+05   1.4763000e+05
   3.0681600e+05   3.1680800e+05   2.8846300e+05   2.7833100e+05   3.0181200e+05   2.9237000e+05   3.1136200e+05   3.0530200e+05   2.8947300e+05   2.9134500e+05   2.7652100e+05   3.0673900e+05   3.0802000e+05   2.9439200e+05   2.9086400e+05   2.8701800e+05   2.9517700e+05   2.9442500e+05   3.0551300e+05   3.0067300e+05   2.8488100e+05   2.9826200e+05   2.8922800e+05   2.8066200e+05   2.6979500e+05   2.8417800e+05   2.9186900e+05   3.0442400e+05   2.9851900e+05   2.9148300e+05   2.8746500e+05   2.8564100e+05   2.6807700e+05   2.6957000e+05   2.7109800e+05   2.7658200e+05   2.7724100e+05   2.9687300e+05   2.9748500e+05   2.9533100e+05   2.8674000e+05   2.7853900e+05   2.6427900e+05   2.5696200e+05   2.7026300e+05   2.9368000e+05   2.8933800e+05   2.8694800e+05   2.8308700e+05   2.7551900e+05   2.6966400e+05   2.5783000e+05   2.6332300e+05   2.8316100e+05   2.9651300e+05   3.0624300e+05   3.0413500e+05   2.8055600e+05   2.8267900e+05   2.7577700e+05   2.7431500e+05   2.7404000e+05   2.9823500e+05   3.0678800e+05   2.8333000e+05   2.8834200e+05   3.0182400e+05   2.7716500e+05   2.7866900e+05   2.5195700e+05   2.7350500e+05   2.8839400e+05   2.9369000e+05   2.8287600e+05   3.0804400e+05   2.9565200e+05   2.7408000e+05   2.7648400e+05   2.7866000e+05   2.6910500e+05   2.9868000e+05   3.1143900e+05   3.1267500e+05   3.0268200e+05   2.8371700e+05   2.7001200e+05   2.8848200e+05   2.8330700e+05   0.0000000e+00   2.9268800e+05
   3.1110900e+05   2.7669700e+05   3.1989500e+05   3.3085200e+05   3.0630500e+05   3.0653800e+05   2.9975100e+05   3.0915200e+05   3.1747800e+05   3.0684900e+05   3.0748000e+05   3.1458600e+05   3.0570500e+05   3.1189100e+05   3.2309400e+05   3.3049600e+05   3.4149000e+05   3.2016800e+05   3.1572400e+05   2.9469200e+05   3.3158900e+05   3.1085800e+05   3.1848500e+05   3.2138000e+05   3.1263000e+05   2.8628900e+05   2.9634000e+05   3.0068500e+05   2.9150200e+05   2.8582500e+05   3.0152800e+05   3.1291800e+05   3.0230500e+05   2.7184000e+05   2.8215100e+05   2.8190200e+05   2.9560300e+05   2.8284600e+05   3.0089200e+05   2.9752100e+05   3.0201600e+05   3.1135700e+05   2.9717200e+05   2.9606400e+05   2.7481300e+05   2.8795400e+05   2.9493000e+05   2.9797700e+05   3.1097300e+05   3.0102100e+05   3.0313300e+05   3.1673600e+05   3.1055000e+05   3.0810500e+05   3.0390300e+05   3.0892100e+05   3.0021900e+05   2.9562100e+05   2.9613900e+05   2.7244000e+05   2.9665700e+05   2.9505100e+05   3.3293400e+05   3.1980400e+05   3.0963500e+05   3.0210600e+05   3.0731200e+05   3.0351000e+05   2.8973300e+05   3.0021200e+05   3.2938100e+05   3.1500000e+05   3.1608700e+05   3.1258600e+05   3.1320000e+05   3.1857500e+05   3.1866100e+05   2.9971700e+05   3.1499900e+05   3.4250900e+05   3.3055800e+05   3.2806200e+05   3.2432600e+05   3.2729500e+05   3.0860500e+05   3.1642300e+05   3.0444100e+05   3.2347800e+05   3.3482600e+05   0.0000000e+00
