# Supplementary material for: Autistic traits and individual brain differences: functional network efficiency reflects attentional and social impairments, structural nodal efficiencies index systemising and theory-of-mind skills
Source: Mol Autism. 2021 Jan 21;12:3. doi: 10.1186/s13229-020-00377-8 (PMC7818759; doi:10.1186/s13229-020-00377-8)
Supplement: Supplementary file 9 — Additional file 9. Brain-behaviour correlations. README file detailing data curation; AAL-90 region masks in NIfTI format; spreadseehts of Spearman correlations; code and data for the correlational analysis. [file 13229_2020_377_MOESM9_ESM.zip › Paul_Arora_et_al_data/Physiological/BBC/analysis/Diffusion_Analaysis/adj_matrixes/NOS_weighted/asymmetric/connection_matrix_asym_aHU0609.txt]

   0.0000000e+00   3.6789700e+05   3.4564500e+05   3.5546800e+05   3.6349100e+05   3.3091300e+05   3.5064700e+05   3.5629700e+05   3.6991100e+05   3.7065000e+05   3.6343800e+05   3.6257700e+05   3.6688200e+05   3.5902700e+05   3.6566100e+05   3.7280500e+05   3.5406300e+05   3.4430600e+05   3.7159700e+05   3.7416800e+05   3.5852800e+05   3.6950900e+05   3.6107700e+05   3.7659900e+05   3.7753700e+05   3.5474800e+05   3.3228000e+05   3.5275100e+05   3.3950700e+05   3.2357600e+05   3.3882000e+05   3.5954700e+05   3.7248700e+05   3.7806300e+05   3.7589700e+05   3.5920900e+05   3.6133900e+05   3.3143800e+05   3.3001700e+05   3.3919100e+05   3.5728100e+05   3.5895300e+05   3.4528200e+05   3.4109100e+05   3.6048500e+05   3.7557000e+05   3.7189800e+05   3.6943000e+05   3.5596600e+05   3.4515800e+05   3.3485000e+05   3.3452200e+05   3.4444400e+05   3.4082300e+05   3.3891100e+05   3.4166400e+05   3.6950500e+05   3.7585000e+05   3.6662600e+05   3.7415100e+05   3.5666200e+05   3.7054100e+05   3.5643900e+05   3.2471300e+05   3.4024600e+05   3.3960000e+05   3.4721500e+05   3.4152400e+05   3.4192200e+05   3.6344200e+05   3.8146400e+05   3.7447000e+05   3.5417100e+05   3.6193900e+05   3.5353700e+05   3.5055300e+05   3.4971500e+05   3.5337000e+05   3.4793100e+05   3.5884500e+05   3.5701100e+05   3.6536700e+05   3.5806800e+05   3.5296400e+05   3.4060700e+05   3.5111000e+05   3.3854100e+05   3.3608500e+05   3.3904500e+05   3.4348400e+05
   3.3700300e+05   0.0000000e+00   3.5349500e+05   3.7681800e+05   3.5019400e+05   3.2220700e+05   3.2484900e+05   3.3298000e+05   3.3713800e+05   3.3204400e+05   3.3419300e+05   3.5223200e+05   3.4182300e+05   3.4641300e+05   3.3147300e+05   3.1744300e+05   3.0290400e+05   3.2390400e+05   3.2895600e+05   3.3700300e+05   3.2067700e+05   3.5597900e+05   3.3910100e+05   3.2373500e+05   3.2898200e+05   3.1108700e+05   3.2702400e+05   3.5149700e+05   3.5194800e+05   3.0404000e+05   3.1109600e+05   3.2644000e+05   3.4491900e+05   3.6394700e+05   3.6135800e+05   3.5744500e+05   3.5851700e+05   3.2858900e+05   3.2034000e+05   3.2454300e+05   3.4480300e+05   3.3870200e+05   3.2974600e+05   3.4587300e+05   3.3938700e+05   3.1092700e+05   3.2348700e+05   3.4408800e+05   3.3920400e+05   3.2696100e+05   3.3851800e+05   3.1595700e+05   3.2684400e+05   3.2290600e+05   3.1782600e+05   3.2446100e+05   3.2262100e+05   3.2985900e+05   3.0968600e+05   3.2588700e+05   3.4565700e+05   3.3760300e+05   3.5078400e+05   3.3872600e+05   3.3015900e+05   3.1490000e+05   3.0331900e+05   3.1700300e+05   3.2190300e+05   3.3839600e+05   3.4544800e+05   3.2664700e+05   3.3153900e+05   3.1936600e+05   3.2706800e+05   3.5784900e+05   3.5362300e+05   3.5375500e+05   3.3601100e+05   3.4042900e+05   3.4586400e+05   3.3838000e+05   3.3514800e+05   3.1319200e+05   3.4085500e+05   3.5823500e+05   3.4516700e+05   3.3392600e+05   3.3966600e+05   3.5038300e+05
   3.2948700e+05   3.0594700e+05   0.0000000e+00   2.9168800e+05   3.1773200e+05   3.1630300e+05   3.0365700e+05   3.1690900e+05   2.9759700e+05   3.2582900e+05   3.1568500e+05   3.3405600e+05   3.4511300e+05   3.5355700e+05   3.3631400e+05   3.2091200e+05   2.9482200e+05   3.0945500e+05   3.2462800e+05   3.1218900e+05   3.1575200e+05   3.0841500e+05   3.2008100e+05   2.8986800e+05   3.2798100e+05   3.1455000e+05   3.0764300e+05   3.1372700e+05   3.0315000e+05   3.1524000e+05   3.2325800e+05   3.3386500e+05   2.9437600e+05   3.0949100e+05   2.9319200e+05   2.9800600e+05   3.2045700e+05   3.1656000e+05   3.1516000e+05   3.1016100e+05   3.1340600e+05   3.2871000e+05   3.4330300e+05   2.9596200e+05   2.7397100e+05   2.8054900e+05   3.0978500e+05   3.1151700e+05   2.9785000e+05   3.0352900e+05   2.9347000e+05   3.1028600e+05   3.3499400e+05   3.1775400e+05   2.7777300e+05   3.0847700e+05   3.0580400e+05   3.2801700e+05   3.3092400e+05   3.1119100e+05   3.2913700e+05   3.0266100e+05   3.2691100e+05   3.3129400e+05   3.1793000e+05   3.2642000e+05   3.2740300e+05   3.3608600e+05   3.1841600e+05   3.1906800e+05   3.4108300e+05   3.4677100e+05   3.2335400e+05   3.4501000e+05   3.4261200e+05   3.2487400e+05   3.3667700e+05   3.2562600e+05   3.6125700e+05   3.3297800e+05   3.2335800e+05   3.4042400e+05   3.3268100e+05   3.1855600e+05   3.1504000e+05   3.0231000e+05   3.0161800e+05   3.0506400e+05   3.0395600e+05   2.8543600e+05
   3.7760900e+05   3.8597000e+05   3.9279100e+05   0.0000000e+00   4.2713600e+05   3.7689200e+05   4.1610900e+05   4.1068600e+05   3.7827300e+05   3.8864300e+05   3.8792100e+05   3.7950100e+05   4.0384100e+05   4.0720700e+05   3.8299900e+05   3.7847800e+05   3.5640600e+05   4.0471400e+05   4.2111100e+05   3.8586800e+05   3.6992200e+05   3.7290400e+05   4.0942300e+05   4.2031100e+05   3.9032600e+05   4.0875500e+05   3.8723400e+05   3.7881700e+05   3.6835300e+05   3.8033900e+05   4.0638500e+05   3.9986600e+05   4.1216700e+05   3.7786800e+05   3.9918200e+05   4.0771300e+05   3.9771500e+05   4.1718200e+05   3.8158000e+05   3.7042600e+05   3.7201500e+05   3.9840600e+05   4.1876800e+05   4.0742800e+05   3.8918700e+05   4.0250300e+05   3.8854700e+05   3.6389200e+05   4.1884800e+05   4.0000500e+05   3.6553200e+05   3.8398900e+05   3.6838200e+05   3.6987200e+05   3.8244400e+05   3.6072000e+05   3.6953000e+05   3.7425000e+05   4.0174500e+05   3.7717800e+05   3.8276500e+05   3.9319600e+05   4.0730400e+05   3.8904000e+05   3.6795100e+05   4.0808200e+05   4.0315700e+05   4.0374400e+05   4.1450600e+05   3.9063800e+05   4.0729100e+05   3.8852700e+05   3.7310700e+05   4.1267300e+05   4.2838200e+05   3.9942800e+05   3.8136700e+05   4.1282100e+05   3.8111800e+05   3.7786400e+05   3.8557800e+05   3.8122900e+05   3.8307100e+05   3.9414800e+05   4.1032500e+05   4.0349300e+05   4.3346400e+05   4.1004600e+05   3.9676300e+05   4.1462800e+05
   1.0677300e+05   1.2549600e+05   1.2064100e+05   1.1713700e+05   0.0000000e+00   1.3058900e+05   1.3232600e+05   1.3117000e+05   1.4631600e+05   1.3023100e+05   1.2787200e+05   1.1543800e+05   1.2007400e+05   1.3753900e+05   1.2126700e+05   1.3922700e+05   1.1856000e+05   1.2502600e+05   1.2032000e+05   1.2669100e+05   1.2842000e+05   1.2378300e+05   1.2314200e+05   1.1700600e+05   1.0035500e+05   1.1962800e+05   1.1132300e+05   1.1452900e+05   1.2154500e+05   1.2084100e+05   1.0676500e+05   9.9895000e+04   1.2071700e+05   1.0207800e+05   1.1686700e+05   1.0877600e+05   1.0008500e+05   1.0803500e+05   1.2244000e+05   1.0443400e+05   1.1725500e+05   1.2292500e+05   1.1565400e+05   1.0701500e+05   1.0201200e+05   1.0623500e+05   1.0985000e+05   1.2332000e+05   1.1567600e+05   1.1110900e+05   1.2650400e+05   1.0716800e+05   1.1989100e+05   1.1351700e+05   1.0390600e+05   1.1691400e+05   1.1342600e+05   1.2264400e+05   1.1463500e+05   1.1153800e+05   1.0198200e+05   1.0784300e+05   1.1141700e+05   1.0590900e+05   1.0971800e+05   1.1178600e+05   1.1302800e+05   1.0927300e+05   1.0109000e+05   1.0133700e+05   1.0007700e+05   1.1595700e+05   9.9354000e+04   1.0320900e+05   1.0293400e+05   1.1668800e+05   1.0140800e+05   1.2028000e+05   9.7113000e+04   1.2757800e+05   1.1533800e+05   1.1726400e+05   1.1154700e+05   1.1606500e+05   1.1512000e+05   1.2595500e+05   1.1779300e+05   1.2489100e+05   1.3041700e+05   1.1913300e+05
   1.0694400e+05   1.1539600e+05   1.0999900e+05   1.1106900e+05   1.2288800e+05   0.0000000e+00   1.0805300e+05   1.1171800e+05   1.1665900e+05   1.0509800e+05   1.1501800e+05   1.1345700e+05   1.0787000e+05   1.1395600e+05   1.0551900e+05   9.8705000e+04   1.0377400e+05   1.0551600e+05   1.1399000e+05   1.1016200e+05   9.7960000e+04   1.1277300e+05   1.1328800e+05   1.1208700e+05   1.1104800e+05   9.6453000e+04   1.0116200e+05   1.1412800e+05   1.0459900e+05   1.0149200e+05   1.0167800e+05   1.2293800e+05   1.0905000e+05   9.7761000e+04   1.1573700e+05   9.7885000e+04   7.9905000e+04   9.8312000e+04   9.7529000e+04   1.0345800e+05   1.0577000e+05   1.0788000e+05   1.0004000e+05   1.0811500e+05   1.0461600e+05   1.1082500e+05   1.0581800e+05   1.1088800e+05   1.0446900e+05   1.0184900e+05   1.0047300e+05   9.4795000e+04   9.9298000e+04   1.0574100e+05   9.5142000e+04   9.0752000e+04   8.9238000e+04   1.0468900e+05   1.1503300e+05   1.0983200e+05   1.1173500e+05   1.2152100e+05   1.0948600e+05   1.1182100e+05   1.1861000e+05   1.0524900e+05   1.1245100e+05   1.2079300e+05   1.2705400e+05   1.1299000e+05   9.5927000e+04   1.2741300e+05   1.1273400e+05   1.0061900e+05   1.0650300e+05   9.8571000e+04   1.0728600e+05   1.2179000e+05   1.0853600e+05   1.1637900e+05   9.8006000e+04   1.0105100e+05   1.0210800e+05   1.0500300e+05   1.0326100e+05   1.1250500e+05   8.9525000e+04   1.0518600e+05   1.0093200e+05   8.9040000e+04
   4.6695200e+05   4.4444500e+05   4.8824300e+05   4.7652000e+05   4.5080800e+05   4.5622400e+05   0.0000000e+00   4.3609900e+05   4.3646000e+05   4.2806000e+05   4.5844900e+05   4.7049900e+05   4.7152600e+05   4.7400300e+05   4.5804900e+05   4.5255600e+05   4.5676300e+05   4.4329100e+05   4.6915000e+05   4.5646600e+05   4.4863500e+05   4.3909500e+05   4.3749600e+05   4.6310300e+05   4.3781800e+05   4.6166800e+05   4.7777200e+05   4.7542700e+05   4.6029500e+05   4.5588700e+05   4.4712600e+05   4.4193300e+05   4.5874700e+05   4.5810000e+05   4.4923900e+05   4.5185200e+05   4.6110300e+05   4.3477900e+05   4.4580900e+05   4.5332400e+05   4.5557400e+05   4.7184600e+05   4.5494400e+05   4.7463600e+05   4.7924700e+05   4.6540200e+05   4.6279100e+05   4.5581300e+05   4.7655800e+05   4.7412900e+05   4.7196600e+05   4.7258500e+05   4.8772000e+05   4.8937500e+05   4.6836900e+05   4.3646300e+05   4.5329400e+05   4.6319200e+05   4.6138500e+05   4.5296600e+05   4.4522300e+05   4.5465900e+05   4.7477400e+05   4.7829200e+05   4.6164400e+05   4.5997000e+05   4.3690800e+05   4.5274200e+05   4.2715700e+05   4.3010400e+05   4.2304200e+05   4.5007200e+05   4.4693500e+05   4.5141700e+05   4.2827700e+05   4.5980100e+05   4.4867800e+05   4.4753300e+05   4.6662800e+05   4.3164000e+05   4.3619100e+05   4.3688100e+05   4.5292300e+05   4.8529000e+05   4.4684300e+05   4.0587000e+05   4.4027500e+05   4.2785700e+05   4.2769600e+05   4.5146200e+05
   4.6144100e+05   4.5173200e+05   4.2635800e+05   4.3715200e+05   4.6559600e+05   4.9050300e+05   4.7934500e+05   0.0000000e+00   4.3646800e+05   4.3787100e+05   4.5393400e+05   4.4210000e+05   4.2996500e+05   4.7024700e+05   4.6986300e+05   4.8010700e+05   4.7178200e+05   4.4503600e+05   4.4335300e+05   4.4333700e+05   4.3561100e+05   4.2515900e+05   4.5754600e+05   4.6421600e+05   4.7023600e+05   4.7302300e+05   4.3501500e+05   4.3469800e+05   4.4999600e+05   4.6090000e+05   4.7883900e+05   4.7034300e+05   4.3236200e+05   4.5713000e+05   4.6447900e+05   4.7142900e+05   4.7777600e+05   4.6777600e+05   4.7135900e+05   4.7242200e+05   4.5840000e+05   4.6707600e+05   4.4534500e+05   4.5127100e+05   4.6074100e+05   4.6157400e+05   4.6261700e+05   4.7076800e+05   4.6431500e+05   4.7111700e+05   4.6582200e+05   4.4170500e+05   4.7477800e+05   4.7675500e+05   4.6041800e+05   4.5925000e+05   4.6290900e+05   4.5034900e+05   4.6105400e+05   4.6027900e+05   4.4288000e+05   4.6859500e+05   4.6766300e+05   4.6226600e+05   4.5427600e+05   4.4150700e+05   4.4693000e+05   4.6081200e+05   4.5206700e+05   4.6025500e+05   4.4272000e+05   4.4297100e+05   4.4515200e+05   4.5670200e+05   4.5004700e+05   4.7018000e+05   4.4463400e+05   4.5917800e+05   4.6255000e+05   4.3959000e+05   4.4648700e+05   4.7485400e+05   4.5501700e+05   4.7626400e+05   4.7638100e+05   4.4472400e+05   4.5052200e+05   4.8944600e+05   4.7239200e+05   4.5666600e+05
   1.2185300e+05   1.2217500e+05   1.1593400e+05   1.0526800e+05   1.0487600e+05   9.7959000e+04   1.0104600e+05   9.1267000e+04   0.0000000e+00   9.2291000e+04   9.0863000e+04   9.2648000e+04   1.0521300e+05   1.0983600e+05   1.0224100e+05   9.9297000e+04   9.3584000e+04   1.0277200e+05   9.8419000e+04   1.0505400e+05   1.0403200e+05   1.0197800e+05   9.1931000e+04   9.1079000e+04   1.1672300e+05   1.1513400e+05   9.2398000e+04   8.3048000e+04   8.6580000e+04   8.8221000e+04   8.3005000e+04   9.0174000e+04   9.4491000e+04   9.9483000e+04   9.1174000e+04   9.8031000e+04   9.5743000e+04   9.1663000e+04   9.1227000e+04   7.9025000e+04   8.2004000e+04   9.7304000e+04   9.5457000e+04   9.5198000e+04   9.3037000e+04   9.7466000e+04   9.8488000e+04   8.3164000e+04   8.3433000e+04   1.0161300e+05   9.6641000e+04   8.8412000e+04   9.1394000e+04   9.6316000e+04   8.8797000e+04   9.5533000e+04   1.0636100e+05   8.7423000e+04   8.7665000e+04   1.0397900e+05   9.1801000e+04   8.8913000e+04   8.7740000e+04   9.9692000e+04   1.0945700e+05   1.1014400e+05   1.0459600e+05   1.1091100e+05   1.1659600e+05   1.1313100e+05   9.7338000e+04   1.0076300e+05   1.0660500e+05   1.2016700e+05   1.1657600e+05   1.1229900e+05   1.1514000e+05   1.1068100e+05   1.0356800e+05   1.0817200e+05   1.1352900e+05   1.1429400e+05   1.1909400e+05   1.3177700e+05   1.0791000e+05   1.1140600e+05   1.1612700e+05   9.9115000e+04   9.3491000e+04   1.1361300e+05
   1.0862000e+05   1.2678900e+05   1.2404800e+05   1.3390800e+05   1.2525500e+05   1.2251500e+05   1.2549200e+05   1.3392600e+05   1.2559700e+05   0.0000000e+00   1.2363900e+05   1.3808800e+05   1.3428300e+05   1.3131600e+05   1.2151700e+05   1.1707800e+05   1.0896100e+05   1.3598600e+05   1.2142100e+05   1.3734300e+05   1.3136400e+05   1.2780700e+05   1.2933400e+05   1.2277500e+05   1.2214500e+05   1.1636600e+05   1.2618800e+05   1.5214700e+05   1.3640900e+05   1.3357800e+05   1.2660900e+05   1.1888200e+05   1.3974700e+05   1.4353900e+05   1.2799600e+05   1.3673000e+05   1.3335800e+05   1.4332100e+05   1.1115400e+05   1.2454600e+05   1.1523500e+05   1.1128500e+05   1.2845100e+05   1.3373600e+05   1.4297100e+05   1.2657000e+05   1.0963000e+05   1.1704000e+05   1.2030600e+05   1.1563400e+05   1.2932000e+05   1.1501200e+05   1.1912800e+05   1.1829900e+05   1.2227200e+05   1.1888000e+05   1.1116900e+05   1.1676000e+05   1.0899700e+05   1.1678800e+05   1.2777500e+05   1.2064200e+05   1.1926500e+05   1.3796900e+05   1.3306500e+05   1.2707400e+05   1.1391900e+05   1.1149100e+05   1.1158800e+05   1.1721000e+05   1.3097500e+05   1.2919300e+05   1.2528900e+05   1.2497000e+05   1.2915100e+05   1.2404400e+05   1.0912400e+05   1.1347400e+05   1.2382500e+05   1.1751900e+05   1.1114900e+05   9.9710000e+04   1.2135700e+05   1.3485000e+05   1.2240100e+05   1.1643600e+05   1.0847400e+05   1.0546100e+05   1.2311700e+05   1.2500400e+05
   9.8549000e+04   8.8638000e+04   9.3610000e+04   9.8367000e+04   1.0545400e+05   1.0249800e+05   1.1647900e+05   1.2111000e+05   1.2856500e+05   1.3270200e+05   0.0000000e+00   1.1118700e+05   1.0073700e+05   1.0553500e+05   9.8708000e+04   1.1125900e+05   1.1526300e+05   1.0298400e+05   1.0796500e+05   1.0927000e+05   1.1044800e+05   1.0921000e+05   1.0284900e+05   1.0305100e+05   1.0597500e+05   1.0524500e+05   1.0800100e+05   1.0835200e+05   1.1086600e+05   1.0901100e+05   1.1653500e+05   1.0571000e+05   1.0686300e+05   1.0277600e+05   1.1260700e+05   9.9010000e+04   9.4736000e+04   9.1959000e+04   1.0162200e+05   9.3643000e+04   1.1622200e+05   1.1465200e+05   1.0974200e+05   1.1518500e+05   1.2250300e+05   1.2143800e+05   1.0687500e+05   1.1070100e+05   1.2159900e+05   1.1845900e+05   1.1527600e+05   1.1270400e+05   1.2879800e+05   1.0800600e+05   1.1750200e+05   1.1266400e+05   1.0529900e+05   1.0349500e+05   1.1296900e+05   1.2154000e+05   1.0947200e+05   1.1559500e+05   1.0322200e+05   1.0834200e+05   9.9841000e+04   9.4474000e+04   1.0459400e+05   1.0183100e+05   1.0424900e+05   1.0095100e+05   1.1291300e+05   1.0618500e+05   9.9293000e+04   1.0413700e+05   1.0672900e+05   9.9870000e+04   9.5078000e+04   9.5002000e+04   1.0112300e+05   1.0259500e+05   1.0368100e+05   9.9656000e+04   1.1351400e+05   1.0637300e+05   1.0914300e+05   1.1383700e+05   1.1981900e+05   1.1591700e+05   1.1393900e+05   9.4394000e+04
   1.2813700e+05   1.1306400e+05   1.1061400e+05   1.1269500e+05   1.0993100e+05   1.0590300e+05   1.1223100e+05   1.3056900e+05   1.2898000e+05   1.2613800e+05   1.3569400e+05   0.0000000e+00   1.3835300e+05   1.2098700e+05   1.1994500e+05   1.2897200e+05   1.2237900e+05   1.2215000e+05   1.3605700e+05   1.3620500e+05   1.2930700e+05   1.2218400e+05   1.2639000e+05   1.3767700e+05   1.3137400e+05   1.3544100e+05   1.2940800e+05   1.2029200e+05   1.1538100e+05   1.2376300e+05   1.1772200e+05   1.1590600e+05   1.2200200e+05   1.2310700e+05   1.1864600e+05   1.1732600e+05   1.2611100e+05   1.2313000e+05   1.1458000e+05   1.1009700e+05   1.1676800e+05   1.1580600e+05   1.1743400e+05   1.1108500e+05   1.1222300e+05   1.2666400e+05   1.1667900e+05   1.2286700e+05   1.1387600e+05   1.1866800e+05   1.0596500e+05   9.9534000e+04   1.0895700e+05   1.1000500e+05   1.1456500e+05   1.1633900e+05   1.1210700e+05   1.1482400e+05   1.1410100e+05   1.1635500e+05   1.1411300e+05   1.1031100e+05   1.0716100e+05   1.0974300e+05   1.0745000e+05   1.1026200e+05   1.1686900e+05   1.1181100e+05   1.1294200e+05   1.0976800e+05   1.0104400e+05   1.0605100e+05   1.1504500e+05   1.2439000e+05   1.3423800e+05   1.1677600e+05   1.2490600e+05   1.2487500e+05   1.2624500e+05   1.2130200e+05   1.1910500e+05   1.0412700e+05   1.1665900e+05   1.2041100e+05   1.0741900e+05   1.0468600e+05   1.0268300e+05   1.1205100e+05   1.1720200e+05   1.2214000e+05
   2.6938000e+05   2.5590600e+05   2.6473900e+05   2.6414000e+05   2.7119000e+05   2.7472700e+05   2.8176300e+05   2.8667700e+05   2.8048100e+05   2.6616600e+05   2.6717000e+05   2.7242100e+05   0.0000000e+00   2.6457000e+05   2.8052100e+05   2.7888700e+05   2.6791200e+05   2.7367500e+05   2.8861000e+05   2.7405300e+05   2.6371600e+05   2.7732700e+05   2.8005700e+05   2.7596100e+05   2.6941500e+05   2.7709100e+05   2.7326600e+05   2.5985500e+05   2.5559200e+05   2.6169600e+05   2.4437000e+05   2.4512500e+05   2.7143500e+05   2.7254600e+05   2.7639600e+05   2.7983100e+05   2.5154900e+05   2.7249600e+05   2.6992000e+05   2.8105700e+05   2.6110400e+05   2.6060000e+05   2.8268900e+05   2.7165400e+05   2.6998200e+05   2.6457300e+05   2.7837300e+05   2.5095100e+05   2.6510000e+05   2.7252300e+05   2.6366600e+05   2.7142700e+05   2.7353500e+05   2.7898800e+05   2.7433300e+05   2.6872400e+05   2.7077000e+05   2.7310000e+05   2.7035100e+05   2.7752700e+05   2.6776700e+05   2.8093100e+05   2.6048900e+05   2.6872700e+05   2.7455800e+05   2.7990400e+05   2.6788000e+05   2.7534800e+05   2.7562500e+05   2.8114100e+05   2.6082900e+05   2.6663600e+05   2.8455800e+05   2.8626900e+05   2.4683600e+05   2.6216400e+05   2.6842800e+05   2.6744500e+05   2.6641000e+05   2.7858600e+05   2.6715700e+05   2.7287800e+05   2.5883800e+05   2.5777100e+05   2.7708100e+05   2.8601200e+05   2.7860200e+05   2.6654700e+05   2.7762300e+05   2.8246300e+05
   1.8827600e+05   1.9570800e+05   2.0967300e+05   2.0947800e+05   2.0053800e+05   1.9063200e+05   1.9245400e+05   1.7986400e+05   1.8364500e+05   1.8839900e+05   1.8848400e+05   1.8998500e+05   1.8765900e+05   0.0000000e+00   1.8934700e+05   1.7790900e+05   1.8448500e+05   1.4725400e+05   1.7942500e+05   1.6732000e+05   1.7315500e+05   1.5486600e+05   1.8066000e+05   1.8221800e+05   1.5905100e+05   1.5057900e+05   1.8436500e+05   1.7281200e+05   1.6409000e+05   1.6869500e+05   1.8469700e+05   1.8699300e+05   1.9068300e+05   1.8264700e+05   1.5151100e+05   1.6853600e+05   1.8480700e+05   1.7678900e+05   1.7525300e+05   1.6670100e+05   1.7569800e+05   1.7419500e+05   1.8457100e+05   1.6849300e+05   1.7055400e+05   1.8577800e+05   1.8154900e+05   1.8872700e+05   1.9262000e+05   2.0203500e+05   2.0392500e+05   1.6046200e+05   1.7578100e+05   1.8421700e+05   1.7867700e+05   1.8688800e+05   1.8192300e+05   1.7886400e+05   1.8909200e+05   1.8047200e+05   1.8314100e+05   1.7424800e+05   1.7793700e+05   1.6172500e+05   1.8397700e+05   1.7593100e+05   1.6373300e+05   1.7925500e+05   1.7625200e+05   1.9216500e+05   2.0596500e+05   1.9516600e+05   1.9180100e+05   1.7602400e+05   1.8294600e+05   1.6682600e+05   1.8776000e+05   1.7731800e+05   1.8999300e+05   1.9916400e+05   2.0048800e+05   2.0482100e+05   2.1149700e+05   2.0385500e+05   2.0000300e+05   1.9711900e+05   1.9149900e+05   2.0524000e+05   2.0930100e+05   1.9770000e+05
   2.3382300e+05   2.5520800e+05   2.3821200e+05   2.3438200e+05   2.2872700e+05   2.4860100e+05   2.4779700e+05   2.5413100e+05   2.5693700e+05   2.1931500e+05   2.3098300e+05   2.3309200e+05   2.3642300e+05   2.3536500e+05   0.0000000e+00   2.3859300e+05   2.3590900e+05   2.4525500e+05   2.3749000e+05   2.3398400e+05   2.2713500e+05   2.4170000e+05   2.2058400e+05   2.2540100e+05   2.1817400e+05   2.4189900e+05   2.4859400e+05   2.0393600e+05   1.9664600e+05   2.0528100e+05   2.1348600e+05   2.3515300e+05   2.3951500e+05   2.3410700e+05   2.4878800e+05   2.4892100e+05   2.3026100e+05   2.3319500e+05   2.3121000e+05   2.1105600e+05   2.2621800e+05   2.2279300e+05   2.1967100e+05   2.2411800e+05   2.3018500e+05   2.0938100e+05   2.2632400e+05   2.3146300e+05   2.3590500e+05   2.2550800e+05   2.1320200e+05   2.2202200e+05   2.1263800e+05   2.3254900e+05   2.4293700e+05   2.4925200e+05   2.4795100e+05   2.3954000e+05   2.4767600e+05   2.2649000e+05   2.3150300e+05   2.3663100e+05   2.3568800e+05   2.2082000e+05   2.1091000e+05   2.2072400e+05   2.1666700e+05   2.4579000e+05   2.4294200e+05   2.4434900e+05   2.3992200e+05   2.3945500e+05   2.2516700e+05   2.2320800e+05   2.1991900e+05   2.0553700e+05   2.1065300e+05   2.1861700e+05   2.2265600e+05   2.2336500e+05   2.4254800e+05   2.4100300e+05   2.4734700e+05   2.4497200e+05   2.4588000e+05   2.5570300e+05   2.4591300e+05   2.3290900e+05   2.2790700e+05   2.5372100e+05
   2.2727300e+05   2.3093700e+05   2.2147000e+05   2.1221500e+05   2.0684200e+05   1.9400700e+05   1.9188900e+05   1.7647300e+05   1.7223300e+05   1.8701500e+05   1.8009000e+05   1.8434200e+05   1.9081900e+05   2.0018400e+05   2.0770000e+05   0.0000000e+00   2.0793600e+05   2.0798100e+05   2.1062100e+05   1.8843500e+05   1.8796600e+05   1.7480100e+05   1.8140500e+05   1.8497300e+05   1.8687800e+05   1.7622800e+05   1.9430200e+05   1.9165700e+05   2.0340500e+05   2.0083300e+05   1.9052000e+05   1.9193300e+05   1.7930700e+05   1.7928800e+05   1.9240200e+05   1.8983600e+05   1.8867000e+05   1.8650100e+05   1.7988300e+05   1.7632400e+05   1.8702000e+05   1.8171200e+05   1.8772600e+05   1.6672100e+05   1.7018500e+05   1.7992100e+05   1.9105800e+05   1.9545600e+05   1.8192500e+05   1.8526800e+05   1.8879500e+05   1.8159700e+05   1.8370300e+05   1.8660900e+05   1.7464200e+05   1.7371400e+05   1.7567800e+05   1.8142700e+05   1.7484000e+05   1.7473900e+05   1.7778500e+05   1.8655300e+05   1.7341600e+05   1.8384100e+05   1.8581600e+05   1.9272200e+05   1.9900800e+05   1.6635000e+05   2.0197800e+05   2.1235000e+05   1.8650300e+05   1.6799600e+05   1.9211300e+05   1.8466500e+05   2.0567300e+05   1.9661300e+05   1.9811600e+05   2.0259900e+05   1.9226100e+05   2.0014700e+05   1.9235600e+05   2.0747600e+05   1.8560400e+05   1.5948800e+05   1.8460400e+05   1.8065700e+05   1.8673800e+05   1.9156700e+05   1.7341000e+05   1.8684900e+05
   1.1073200e+05   1.0530400e+05   9.4821000e+04   1.0942500e+05   1.2225600e+05   1.2865100e+05   1.2552900e+05   1.2680600e+05   1.1278300e+05   1.0018800e+05   1.0464900e+05   1.1036600e+05   1.2191400e+05   1.2344000e+05   1.1318200e+05   1.0934800e+05   0.0000000e+00   1.2017500e+05   9.8112000e+04   1.0814200e+05   1.0188500e+05   1.0710600e+05   9.1368000e+04   1.0097800e+05   1.1688700e+05   1.1739600e+05   1.0670600e+05   9.4601000e+04   1.0277800e+05   1.0590300e+05   1.2584600e+05   1.2027100e+05   1.1169800e+05   1.0087800e+05   1.1151100e+05   1.0594700e+05   1.0155200e+05   1.1158900e+05   1.0743600e+05   1.1193900e+05   1.1588400e+05   1.1251000e+05   1.1552100e+05   1.1730300e+05   1.0707800e+05   1.0821300e+05   1.1474900e+05   1.0699800e+05   1.2203900e+05   1.1717200e+05   1.0620500e+05   1.0723200e+05   1.2571500e+05   1.1982800e+05   1.1755000e+05   1.2491200e+05   1.1827800e+05   1.3075400e+05   1.1596300e+05   9.9826000e+04   1.0044100e+05   1.1120800e+05   1.2786800e+05   1.2376900e+05   1.0763200e+05   1.2259600e+05   1.1157400e+05   9.6162000e+04   1.0722900e+05   1.0542300e+05   1.1238200e+05   1.2096800e+05   1.1746800e+05   1.1417300e+05   1.1314000e+05   1.0851600e+05   9.9782000e+04   9.9546000e+04   1.0484900e+05   1.2466800e+05   1.1343200e+05   1.1837100e+05   1.1448800e+05   9.2250000e+04   1.0280200e+05   1.1366400e+05   1.0827700e+05   1.0966900e+05   1.1787800e+05   1.2330500e+05
   1.4208300e+05   1.5802400e+05   1.6157200e+05   1.5105800e+05   1.4664500e+05   1.4108300e+05   1.3325600e+05   1.4101300e+05   1.5265200e+05   1.5809300e+05   1.5884200e+05   1.4408900e+05   1.6474500e+05   1.6105400e+05   1.4656200e+05   1.4602200e+05   1.4842600e+05   0.0000000e+00   1.6384800e+05   1.6759800e+05   1.6779800e+05   1.6116600e+05   1.4661300e+05   1.5067000e+05   1.3550200e+05   1.5101400e+05   1.4443500e+05   1.3855300e+05   1.4563300e+05   1.3753300e+05   1.6047200e+05   1.3389000e+05   1.5305200e+05   1.3946000e+05   1.2543000e+05   1.3878500e+05   1.3123900e+05   1.3002700e+05   1.3786400e+05   1.3261700e+05   1.3864300e+05   1.1477500e+05   1.2214600e+05   1.3294400e+05   1.2074300e+05   1.1223500e+05   1.1886900e+05   1.2006000e+05   1.5021500e+05   1.5013700e+05   1.4267300e+05   1.4899600e+05   1.5396300e+05   1.5389300e+05   1.3835600e+05   1.4623800e+05   1.4633000e+05   1.4816600e+05   1.4572600e+05   1.5781600e+05   1.5318600e+05   1.3630300e+05   1.7056600e+05   1.8409800e+05   1.5294400e+05   1.4792600e+05   1.3722400e+05   1.4818400e+05   1.4238800e+05   1.5561000e+05   1.5539700e+05   1.4253800e+05   1.4656900e+05   1.7144800e+05   1.4538300e+05   1.6885600e+05   1.6434300e+05   1.6237300e+05   1.7361000e+05   1.6536700e+05   1.5403300e+05   1.5001800e+05   1.7710400e+05   1.6411500e+05   1.5867200e+05   1.8167400e+05   1.6778000e+05   1.7973900e+05   1.6285800e+05   1.4154300e+05
   2.3129500e+05   2.2194100e+05   2.3378300e+05   2.4780300e+05   2.4140600e+05   2.3149200e+05   2.2693900e+05   2.2056200e+05   2.2638800e+05   2.3940400e+05   2.4038700e+05   2.2463300e+05   2.2988200e+05   2.5403000e+05   2.2335600e+05   2.2314200e+05   2.4069600e+05   2.3031100e+05   0.0000000e+00   2.4173900e+05   2.5806500e+05   2.4765500e+05   2.6764900e+05   2.5417600e+05   2.4542400e+05   2.4890300e+05   2.4355500e+05   2.3065700e+05   2.6637000e+05   2.5629000e+05   2.4142600e+05   2.2924100e+05   2.4955100e+05   2.3420900e+05   2.2950000e+05   2.2308200e+05   2.4340600e+05   2.2816100e+05   2.4396100e+05   2.3084800e+05   2.3773100e+05   2.5798800e+05   2.4826800e+05   2.5611300e+05   2.6681400e+05   2.5799100e+05   2.6205300e+05   2.6229200e+05   2.3707200e+05   2.2867900e+05   2.3937700e+05   2.7258700e+05   2.3329700e+05   2.3414200e+05   2.2620800e+05   2.4108800e+05   2.3654200e+05   2.8071700e+05   2.4582500e+05   2.3351900e+05   2.3208100e+05   2.3568000e+05   2.4158400e+05   2.6562900e+05   2.7224600e+05   2.5711700e+05   2.6599500e+05   2.5732600e+05   2.2631300e+05   2.4381800e+05   2.3592000e+05   2.5773500e+05   2.4551500e+05   2.3515300e+05   2.2179500e+05   2.2561300e+05   2.2278300e+05   2.2279900e+05   2.4719900e+05   2.3190300e+05   2.1071300e+05   2.2206000e+05   2.3042800e+05   2.2716500e+05   2.2549100e+05   2.3039000e+05   2.2677300e+05   2.1396600e+05   2.2122500e+05   2.3735400e+05
   2.1831100e+05   2.3861200e+05   2.4328900e+05   2.4070300e+05   2.2489700e+05   2.2813700e+05   2.2283700e+05   2.2269600e+05   2.2521100e+05   2.2099100e+05   2.1742200e+05   2.3317700e+05   2.3946100e+05   2.1932200e+05   2.2448500e+05   2.4755300e+05   2.4644300e+05   2.5137200e+05   2.2346000e+05   0.0000000e+00   2.2247400e+05   2.4173900e+05   2.3310500e+05   2.3853600e+05   2.2904900e+05   2.1694200e+05   2.4365200e+05   2.4900700e+05   2.4293500e+05   2.3553900e+05   2.3828000e+05   2.3753100e+05   2.4038500e+05   2.2055000e+05   2.3974200e+05   2.3712100e+05   2.2693400e+05   2.4341200e+05   2.3092800e+05   2.4130200e+05   2.4798400e+05   2.3965500e+05   2.5388900e+05   2.6117700e+05   2.3046200e+05   2.5767000e+05   2.4032700e+05   2.3390300e+05   2.3124600e+05   2.4240500e+05   2.3659300e+05   2.5341300e+05   2.3072900e+05   2.1160400e+05   2.2983100e+05   2.1999600e+05   2.4839600e+05   2.3421200e+05   2.2246500e+05   2.2821800e+05   2.2609600e+05   2.3050900e+05   2.2568600e+05   2.3744000e+05   2.3855100e+05   2.4200800e+05   2.2557800e+05   2.2246400e+05   2.3444600e+05   2.3763700e+05   2.2962300e+05   2.2958600e+05   2.3574400e+05   2.3118900e+05   2.4153100e+05   2.2848200e+05   2.3093800e+05   2.0953100e+05   2.3285400e+05   2.2718200e+05   2.2446900e+05   2.1929200e+05   2.1249500e+05   2.3115600e+05   2.1522400e+05   2.6084300e+05   2.1641400e+05   2.2436900e+05   2.3462200e+05   2.2180300e+05
   4.4284000e+04   4.6144000e+04   3.5754000e+04   4.0115000e+04   4.2232000e+04   3.7212000e+04   3.3622000e+04   4.1151000e+04   4.3518000e+04   3.8053000e+04   3.3841000e+04   3.5651000e+04   3.7412000e+04   4.1810000e+04   4.5509000e+04   4.0565000e+04   4.2415000e+04   4.4733000e+04   4.6072000e+04   4.6630000e+04   0.0000000e+00   3.6275000e+04   3.8285000e+04   4.0798000e+04   4.5165000e+04   4.4483000e+04   3.5431000e+04   4.3930000e+04   4.2947000e+04   5.0729000e+04   3.7984000e+04   4.4664000e+04   4.4567000e+04   4.7625000e+04   4.4383000e+04   4.0729000e+04   5.4635000e+04   4.8327000e+04   4.3300000e+04   3.8909000e+04   3.9818000e+04   4.7631000e+04   5.5730000e+04   6.5554000e+04   5.6256000e+04   5.1029000e+04   5.0370000e+04   5.0175000e+04   4.9972000e+04   5.7555000e+04   4.5157000e+04   5.1208000e+04   5.4671000e+04   5.5626000e+04   5.5515000e+04   4.1553000e+04   3.9456000e+04   4.7088000e+04   5.3524000e+04   5.2422000e+04   5.8756000e+04   5.1322000e+04   4.5938000e+04   4.9273000e+04   4.9364000e+04   4.7190000e+04   4.2419000e+04   3.7736000e+04   3.9067000e+04   5.0761000e+04   4.6430000e+04   3.4747000e+04   3.1396000e+04   3.7809000e+04   3.2831000e+04   3.2401000e+04   4.1511000e+04   3.5456000e+04   3.8124000e+04   2.9497000e+04   3.2837000e+04   4.2309000e+04   4.4737000e+04   4.0504000e+04   2.8018000e+04   2.7054000e+04   3.3510000e+04   3.2476000e+04   3.0371000e+04   3.7224000e+04
   3.0568000e+04   3.7929000e+04   3.4369000e+04   3.6940000e+04   4.2382000e+04   3.7962000e+04   4.5348000e+04   3.5535000e+04   4.2015000e+04   3.9193000e+04   3.9361000e+04   4.0489000e+04   3.2779000e+04   3.6421000e+04   3.7204000e+04   2.9942000e+04   3.6108000e+04   3.7702000e+04   4.0260000e+04   3.4604000e+04   3.8973000e+04   0.0000000e+00   4.2494000e+04   4.5348000e+04   3.7102000e+04   4.0063000e+04   3.0351000e+04   2.5498000e+04   3.6452000e+04   4.2188000e+04   3.7979000e+04   3.6918000e+04   4.1873000e+04   4.1097000e+04   3.7586000e+04   4.2407000e+04   3.4225000e+04   3.3280000e+04   3.9589000e+04   4.5637000e+04   4.1801000e+04   4.0103000e+04   3.4829000e+04   3.6208000e+04   3.5289000e+04   3.9620000e+04   3.7787000e+04   3.9411000e+04   3.6256000e+04   3.6086000e+04   3.9169000e+04   4.6256000e+04   4.8028000e+04   4.0248000e+04   3.5750000e+04   3.4982000e+04   3.6742000e+04   4.8296000e+04   4.8703000e+04   4.8474000e+04   3.3925000e+04   4.0129000e+04   4.2397000e+04   4.2827000e+04   5.3931000e+04   3.4959000e+04   5.6121000e+04   4.7026000e+04   5.1073000e+04   4.4191000e+04   4.6421000e+04   4.3985000e+04   3.5962000e+04   3.8108000e+04   3.0698000e+04   2.8208000e+04   3.0096000e+04   3.2118000e+04   3.9138000e+04   3.9920000e+04   4.8589000e+04   4.5933000e+04   4.0588000e+04   4.2598000e+04   3.8461000e+04   4.4055000e+04   5.6083000e+04   2.9954000e+04   3.6379000e+04   3.0777000e+04
   3.0689000e+05   2.9380600e+05   2.9769800e+05   3.0789900e+05   3.0336800e+05   3.0360800e+05   2.9644800e+05   3.0093300e+05   2.8147400e+05   3.1350300e+05   3.1155000e+05   3.0155700e+05   3.1208900e+05   3.0796800e+05   2.9681500e+05   3.0221200e+05   3.0288800e+05   2.9786100e+05   3.0898500e+05   3.0264200e+05   2.9867900e+05   2.8643200e+05   0.0000000e+00   2.9056200e+05   3.1093400e+05   3.0107000e+05   3.0904600e+05   3.0599400e+05   3.0513900e+05   2.9499000e+05   2.9568000e+05   3.1689800e+05   3.1550800e+05   3.0304200e+05   3.0550900e+05   2.9592300e+05   2.8996700e+05   3.0639000e+05   3.0097200e+05   2.9871300e+05   2.8711700e+05   2.8318700e+05   2.9941900e+05   3.0530600e+05   3.1248700e+05   2.8432600e+05   2.9653300e+05   3.0738300e+05   3.0121000e+05   2.9773000e+05   3.0354900e+05   2.9119900e+05   3.1120600e+05   3.1402700e+05   3.0782200e+05   2.9861900e+05   2.9604900e+05   2.8433900e+05   3.0079200e+05   3.0527300e+05   3.2054500e+05   3.1515000e+05   3.0934700e+05   3.0248200e+05   3.1350700e+05   3.2603800e+05   2.9703100e+05   3.0016400e+05   3.0703000e+05   3.1467000e+05   3.3378600e+05   3.2979900e+05   3.0612500e+05   2.8269400e+05   2.8402900e+05   2.9882400e+05   3.0526000e+05   3.0758600e+05   2.7314700e+05   2.6445300e+05   2.8368000e+05   2.9162400e+05   3.0737600e+05   3.1102700e+05   2.9743600e+05   2.8369000e+05   3.0839900e+05   2.9110400e+05   2.9692500e+05   3.1989600e+05
   2.2208900e+05   2.3898600e+05   2.2512000e+05   2.5285200e+05   2.3183800e+05   2.3364800e+05   2.4454500e+05   2.3488000e+05   2.5436900e+05   2.2997000e+05   2.3724800e+05   2.3777600e+05   2.3641300e+05   2.4933100e+05   2.3195600e+05   2.4121100e+05   2.5052300e+05   2.3546800e+05   2.4386500e+05   2.5584500e+05   2.5536200e+05   2.3971000e+05   2.6903000e+05   0.0000000e+00   2.5311000e+05   2.5942500e+05   2.4570800e+05   2.5576700e+05   2.2761800e+05   2.3325000e+05   2.4752300e+05   2.3523900e+05   2.3344300e+05   2.3313000e+05   2.4113500e+05   2.5859300e+05   2.6663200e+05   2.5293400e+05   2.6820200e+05   2.6977300e+05   2.6661700e+05   2.7468800e+05   2.8058200e+05   2.6846900e+05   2.6426500e+05   2.6593500e+05   2.5845800e+05   2.5956200e+05   2.5204300e+05   2.5598000e+05   2.4498000e+05   2.2711600e+05   2.3706500e+05   2.3434400e+05   2.2976500e+05   2.3197600e+05   2.1378000e+05   2.3320300e+05   2.4348100e+05   2.3563600e+05   2.3822800e+05   2.3788400e+05   2.4299900e+05   2.5146200e+05   2.2508100e+05   2.3127700e+05   2.2988900e+05   2.3496700e+05   2.3386800e+05   2.5597100e+05   2.2149200e+05   2.1043600e+05   2.3271500e+05   2.3066000e+05   2.3798500e+05   2.0362200e+05   2.1522100e+05   2.2695200e+05   2.2477100e+05   2.2385100e+05   2.2355600e+05   2.2537900e+05   2.2266800e+05   2.1703900e+05   2.0786400e+05   2.1117200e+05   2.2408700e+05   2.3374600e+05   2.3354700e+05   2.1887700e+05
   9.6182000e+04   9.7368000e+04   9.5233000e+04   9.0151000e+04   1.0140800e+05   8.0435000e+04   9.2191000e+04   7.7773000e+04   8.0618000e+04   8.2497000e+04   9.5615000e+04   9.4859000e+04   1.0514500e+05   1.0728600e+05   1.1154400e+05   1.0768200e+05   9.5551000e+04   1.0047800e+05   8.1663000e+04   9.8043000e+04   9.3628000e+04   9.6793000e+04   8.3755000e+04   8.1915000e+04   0.0000000e+00   9.5046000e+04   9.4559000e+04   8.3978000e+04   8.5301000e+04   8.8141000e+04   9.3828000e+04   9.2634000e+04   7.8396000e+04   8.0704000e+04   8.0298000e+04   8.3349000e+04   8.0924000e+04   8.9839000e+04   8.7831000e+04   7.2237000e+04   9.5747000e+04   9.6969000e+04   1.0315300e+05   8.7207000e+04   8.8406000e+04   9.7472000e+04   9.6627000e+04   9.7170000e+04   9.3640000e+04   8.9008000e+04   8.7986000e+04   8.4947000e+04   8.5595000e+04   8.5679000e+04   9.2919000e+04   8.9529000e+04   9.2320000e+04   8.5243000e+04   1.0282700e+05   1.0206900e+05   9.8303000e+04   8.4520000e+04   9.5662000e+04   8.2958000e+04   9.9282000e+04   8.9378000e+04   9.5426000e+04   8.2312000e+04   9.4110000e+04   9.8990000e+04   8.1993000e+04   8.8527000e+04   9.7047000e+04   9.0386000e+04   7.8958000e+04   9.1045000e+04   8.4777000e+04   8.3943000e+04   7.5273000e+04   8.7316000e+04   9.2428000e+04   9.1564000e+04   8.6146000e+04   7.6063000e+04   8.4927000e+04   8.6426000e+04   8.7770000e+04   9.0804000e+04   8.8892000e+04   9.3568000e+04
   9.9855000e+04   1.0580500e+05   9.2723000e+04   9.8309000e+04   8.4699000e+04   8.6896000e+04   9.4050000e+04   8.5805000e+04   9.3708000e+04   7.3442000e+04   8.5006000e+04   8.7117000e+04   9.2456000e+04   8.0780000e+04   8.7688000e+04   8.3236000e+04   8.7300000e+04   7.5103000e+04   8.3399000e+04   8.7404000e+04   8.6318000e+04   7.8493000e+04   7.3204000e+04   8.0192000e+04   7.4194000e+04   0.0000000e+00   7.1702000e+04   7.9244000e+04   7.6352000e+04   8.4869000e+04   8.2166000e+04   9.2208000e+04   8.5232000e+04   7.2758000e+04   7.3026000e+04   9.4991000e+04   9.6596000e+04   7.9759000e+04   8.7513000e+04   9.9075000e+04   9.4051000e+04   1.0990000e+05   9.4640000e+04   9.7410000e+04   1.0545300e+05   8.9618000e+04   9.8864000e+04   8.6869000e+04   9.1018000e+04   9.0550000e+04   9.9321000e+04   9.0232000e+04   7.9060000e+04   9.6821000e+04   9.5818000e+04   9.6356000e+04   9.0955000e+04   9.5373000e+04   8.8669000e+04   8.0439000e+04   9.4895000e+04   9.2101000e+04   9.7995000e+04   8.4070000e+04   8.0966000e+04   1.0119000e+05   8.2558000e+04   8.5964000e+04   8.6649000e+04   9.9937000e+04   8.5001000e+04   8.8093000e+04   8.6301000e+04   9.0780000e+04   9.7491000e+04   1.0302200e+05   9.7134000e+04   8.7345000e+04   8.7937000e+04   8.4900000e+04   9.0727000e+04   9.2136000e+04   7.5469000e+04   8.8540000e+04   8.3760000e+04   8.8129000e+04   8.9860000e+04   9.7251000e+04   8.9148000e+04   1.0056600e+05
   9.7516000e+04   8.5149000e+04   9.2973000e+04   8.3435000e+04   8.3472000e+04   1.0599900e+05   9.5959000e+04   9.5595000e+04   1.0455200e+05   1.1588300e+05   9.9080000e+04   1.0680900e+05   9.4762000e+04   1.0619500e+05   9.5220000e+04   9.0727000e+04   9.6980000e+04   1.1445500e+05   1.0247500e+05   9.5097000e+04   1.0816000e+05   1.0707200e+05   1.0792800e+05   1.0659900e+05   1.1016500e+05   1.1645300e+05   0.0000000e+00   8.5560000e+04   9.3148000e+04   1.1496000e+05   1.0946200e+05   8.3170000e+04   8.1525000e+04   9.9476000e+04   9.8379000e+04   9.1162000e+04   7.0036000e+04   9.6249000e+04   8.1823000e+04   7.9638000e+04   1.0201600e+05   9.0052000e+04   7.9475000e+04   9.3466000e+04   9.5123000e+04   9.3804000e+04   8.7791000e+04   8.4540000e+04   8.7258000e+04   9.2660000e+04   8.5425000e+04   8.3590000e+04   8.6734000e+04   8.5405000e+04   1.0417300e+05   8.8252000e+04   9.3462000e+04   9.8091000e+04   8.6839000e+04   9.2025000e+04   9.2016000e+04   9.9454000e+04   8.6901000e+04   9.7396000e+04   1.0375800e+05   9.7448000e+04   1.0321100e+05   1.0504900e+05   1.0341800e+05   9.1910000e+04   7.5987000e+04   9.8521000e+04   1.0995100e+05   9.1954000e+04   8.8335000e+04   7.1387000e+04   8.8752000e+04   1.1438800e+05   9.4080000e+04   8.3249000e+04   8.9563000e+04   9.7585000e+04   8.5771000e+04   1.0252800e+05   8.7331000e+04   8.9025000e+04   9.4645000e+04   9.9040000e+04   8.7514000e+04   9.2765000e+04
   8.7961000e+04   9.4113000e+04   8.9125000e+04   1.1157600e+05   8.5494000e+04   9.6326000e+04   1.0370400e+05   9.3344000e+04   9.5356000e+04   9.6599000e+04   8.9538000e+04   1.0295600e+05   8.3426000e+04   8.0278000e+04   6.9094000e+04   8.0848000e+04   9.2258000e+04   8.5571000e+04   8.3464000e+04   9.0441000e+04   7.8296000e+04   8.6351000e+04   7.4939000e+04   7.5810000e+04   7.3938000e+04   8.0155000e+04   8.3533000e+04   0.0000000e+00   8.0989000e+04   9.5036000e+04   9.0195000e+04   8.0430000e+04   7.9646000e+04   8.8643000e+04   8.7403000e+04   8.2100000e+04   8.8899000e+04   8.7990000e+04   6.9457000e+04   8.3894000e+04   8.7629000e+04   9.0438000e+04   8.2481000e+04   8.1596000e+04   8.7955000e+04   9.4676000e+04   9.2941000e+04   9.5958000e+04   1.0492400e+05   9.4217000e+04   9.8456000e+04   8.8764000e+04   9.4794000e+04   1.0376900e+05   1.0830200e+05   1.0181500e+05   9.2483000e+04   8.8697000e+04   1.0888200e+05   9.6908000e+04   8.6250000e+04   9.2214000e+04   9.1969000e+04   8.6083000e+04   9.5854000e+04   9.0334000e+04   9.5773000e+04   8.1995000e+04   9.8042000e+04   9.4344000e+04   8.4127000e+04   9.1570000e+04   8.7906000e+04   7.7145000e+04   8.5902000e+04   1.0065000e+05   1.0728300e+05   9.6040000e+04   1.0341300e+05   9.5409000e+04   9.5163000e+04   8.9806000e+04   1.0031400e+05   1.0454900e+05   9.1635000e+04   8.2333000e+04   8.8960000e+04   7.8536000e+04   1.0099500e+05   8.6147000e+04
   2.2683300e+05   1.9344900e+05   1.7608600e+05   2.0630300e+05   2.0570700e+05   2.0284100e+05   2.2339100e+05   1.9682600e+05   1.9333400e+05   1.9777500e+05   2.0469700e+05   2.0277500e+05   1.9293100e+05   1.9320800e+05   1.8886200e+05   1.9373900e+05   1.9177800e+05   2.0007100e+05   2.1405500e+05   2.0947100e+05   2.0340700e+05   2.1233800e+05   1.9668200e+05   2.1141700e+05   2.1919700e+05   2.0948700e+05   1.9622900e+05   1.8994100e+05   0.0000000e+00   1.8881700e+05   1.8636000e+05   1.8948300e+05   1.8568000e+05   1.7091800e+05   1.7997400e+05   1.9053700e+05   1.7247100e+05   1.6998900e+05   1.6984000e+05   1.8342800e+05   1.7088300e+05   1.7368700e+05   1.6857100e+05   1.7751900e+05   1.7011500e+05   1.6065800e+05   1.7320000e+05   1.6660600e+05   1.7295800e+05   1.8258500e+05   1.8341800e+05   1.7014700e+05   1.7612900e+05   1.7476700e+05   1.9030000e+05   1.8790500e+05   1.9705800e+05   1.8690800e+05   1.9228800e+05   1.9701800e+05   2.0732800e+05   2.0362200e+05   1.8851200e+05   1.9393900e+05   1.9341700e+05   2.0244800e+05   2.0769500e+05   2.1342800e+05   2.2927800e+05   2.2063200e+05   2.2012100e+05   2.1910200e+05   2.1802700e+05   2.1340800e+05   2.3611400e+05   2.3037700e+05   2.1778600e+05   2.2424700e+05   2.3364200e+05   2.1110100e+05   2.1108900e+05   2.2710800e+05   2.2432600e+05   2.2153400e+05   2.2560600e+05   1.8766500e+05   1.9812400e+05   2.1093100e+05   2.0453500e+05   2.1312200e+05
   2.0341800e+05   1.9373800e+05   1.9300700e+05   2.0922700e+05   1.9534200e+05   1.8173100e+05   1.8706700e+05   2.0594900e+05   2.0191100e+05   1.9905600e+05   2.0004100e+05   1.8676500e+05   2.0290900e+05   2.0459500e+05   1.9354800e+05   1.8162100e+05   1.8596600e+05   1.7892800e+05   1.7802600e+05   1.9167900e+05   2.0242700e+05   1.8552900e+05   1.8990200e+05   1.8290000e+05   2.0387500e+05   2.0500000e+05   1.9828000e+05   1.9805600e+05   1.9785200e+05   0.0000000e+00   2.0604000e+05   2.0281800e+05   1.8339600e+05   1.8939000e+05   1.8476800e+05   1.9788000e+05   2.1401500e+05   2.0703200e+05   1.8912800e+05   1.9080300e+05   1.9019200e+05   1.8089200e+05   1.8272100e+05   1.7987300e+05   1.8655900e+05   1.8891200e+05   1.8468300e+05   1.7729000e+05   1.7940400e+05   1.5093600e+05   1.6956100e+05   1.7212900e+05   1.6853400e+05   1.7284100e+05   1.6467700e+05   1.5848800e+05   1.6741000e+05   1.6509000e+05   1.5182400e+05   1.6625000e+05   1.7145100e+05   1.6393100e+05   1.4942500e+05   1.5194800e+05   1.5900100e+05   1.6584900e+05   1.6952200e+05   1.7059700e+05   1.6963000e+05   1.7334400e+05   1.7466100e+05   1.6007700e+05   1.8243500e+05   1.7418900e+05   1.7166500e+05   1.7368400e+05   1.8825200e+05   1.7608200e+05   1.7989200e+05   1.9025100e+05   1.8400300e+05   1.7635600e+05   1.9388300e+05   1.8372700e+05   1.8100100e+05   1.6961100e+05   2.0198400e+05   1.9624100e+05   1.9932300e+05   1.9965500e+05
   2.0997000e+05   2.1057600e+05   1.8100100e+05   1.9249900e+05   1.7999500e+05   1.9931600e+05   1.9533200e+05   1.9473200e+05   1.9697500e+05   1.9247100e+05   1.8434800e+05   2.0690400e+05   1.9551700e+05   1.8977700e+05   1.7875500e+05   1.8677700e+05   1.7456100e+05   1.8406600e+05   1.7089700e+05   1.8643300e+05   1.9811300e+05   1.9335900e+05   1.7720100e+05   1.7509700e+05   1.9684800e+05   1.7371500e+05   1.7628300e+05   1.8805900e+05   1.9287600e+05   1.8916100e+05   0.0000000e+00   2.0016100e+05   1.8749900e+05   2.0501100e+05   1.8056500e+05   2.0607700e+05   1.8447100e+05   1.9772000e+05   2.0608300e+05   2.1121800e+05   1.8714000e+05   2.0200400e+05   2.1279700e+05   2.1997300e+05   2.2570000e+05   2.1719300e+05   2.0994400e+05   2.0873900e+05   2.0578200e+05   2.2264400e+05   2.1449400e+05   2.3546700e+05   1.9318100e+05   2.1887400e+05   2.1329300e+05   2.2622000e+05   2.0724400e+05   1.9958600e+05   1.9634800e+05   1.9898000e+05   1.9472300e+05   2.0407100e+05   1.9288100e+05   2.1182000e+05   1.9060200e+05   2.0097300e+05   1.9099300e+05   2.0091100e+05   2.1861500e+05   2.1440800e+05   2.0133800e+05   1.8922200e+05   2.0683600e+05   2.1388400e+05   2.0204100e+05   2.0531000e+05   1.8997500e+05   1.7804400e+05   1.8851900e+05   1.9593300e+05   1.8872300e+05   1.7313600e+05   1.8299800e+05   1.9711000e+05   2.0931800e+05   2.0650100e+05   1.8530800e+05   1.8836600e+05   1.8899600e+05   2.1932500e+05
   1.5866100e+05   1.6533200e+05   1.4917800e+05   1.7522100e+05   1.7269900e+05   1.4990200e+05   1.4882800e+05   1.6469800e+05   1.6345600e+05   1.6928300e+05   1.6467600e+05   1.6325000e+05   1.5265900e+05   1.6715100e+05   1.6364700e+05   1.7674300e+05   1.6186800e+05   1.5714000e+05   1.5847200e+05   1.4817000e+05   1.6330900e+05   1.5952300e+05   1.5226400e+05   1.5292700e+05   1.5580000e+05   1.5552100e+05   1.5298900e+05   1.5386600e+05   1.7095300e+05   1.4388300e+05   1.5298100e+05   0.0000000e+00   1.4436800e+05   1.5343100e+05   1.5728200e+05   1.7454600e+05   1.5906100e+05   1.5429200e+05   1.7021600e+05   1.5603500e+05   1.5965900e+05   1.6202800e+05   1.6900300e+05   1.7228100e+05   1.5809500e+05   1.5848600e+05   1.5874300e+05   1.4434100e+05   1.5441700e+05   1.5413400e+05   1.4635500e+05   1.4605000e+05   1.4322100e+05   1.5571200e+05   1.6435100e+05   1.7245500e+05   1.5935900e+05   1.5771100e+05   1.6868900e+05   1.6987200e+05   1.7093300e+05   1.7313500e+05   1.8406600e+05   1.6834000e+05   1.7870700e+05   1.9691200e+05   1.7523200e+05   1.6080200e+05   1.7688400e+05   1.7657600e+05   1.6775300e+05   1.8270700e+05   1.7711200e+05   1.5824100e+05   1.6493200e+05   1.7433400e+05   1.7214600e+05   1.7660200e+05   1.7797300e+05   1.7492100e+05   1.7990500e+05   1.7551400e+05   1.7200400e+05   1.6415300e+05   1.8469500e+05   1.7555600e+05   1.6102100e+05   1.6760700e+05   1.9292500e+05   1.7247100e+05
   3.3116600e+05   2.9918500e+05   2.8534100e+05   3.1784600e+05   3.3074900e+05   3.1981900e+05   2.8871100e+05   3.1474500e+05   3.3342600e+05   3.2064600e+05   3.1948800e+05   3.2059100e+05   3.1757200e+05   3.0727100e+05   2.9741400e+05   3.0739800e+05   3.0225200e+05   3.2099800e+05   3.2968000e+05   3.1897500e+05   3.1281800e+05   3.2111200e+05   3.1919600e+05   3.3519900e+05   3.2358800e+05   3.2340600e+05   3.3201100e+05   3.4318000e+05   3.5815500e+05   3.3174200e+05   3.1961400e+05   3.1712000e+05   0.0000000e+00   3.3185600e+05   3.2715000e+05   3.3053000e+05   3.4285500e+05   3.2563600e+05   3.0924500e+05   3.0129800e+05   3.1253800e+05   2.9076700e+05   3.0413800e+05   3.3456300e+05   3.4010100e+05   2.9820400e+05   3.0895600e+05   3.1853500e+05   3.2393600e+05   3.1907100e+05   3.1713900e+05   3.2881600e+05   3.3308400e+05   3.3681500e+05   3.1434600e+05   3.1513500e+05   3.2857600e+05   3.4193700e+05   3.3301500e+05   3.2932400e+05   3.3387100e+05   3.2894400e+05   3.2607500e+05   3.1947500e+05   3.0250500e+05   3.5482900e+05   3.2492900e+05   3.2078700e+05   3.1465200e+05   3.0526900e+05   3.0450800e+05   3.2323600e+05   3.2023700e+05   3.3417900e+05   2.9984200e+05   3.2350800e+05   3.2009000e+05   3.1165800e+05   3.2862800e+05   3.1519400e+05   3.1551200e+05   3.0889100e+05   2.9506400e+05   3.3143800e+05   3.1968900e+05   2.9608600e+05   2.8143900e+05   3.1427500e+05   3.2204700e+05   3.0589700e+05
   2.9894600e+05   2.9521300e+05   2.9531500e+05   3.0323200e+05   2.9270400e+05   2.7796300e+05   2.9593000e+05   3.0231000e+05   3.1134900e+05   2.8784600e+05   2.9214100e+05   2.8800300e+05   2.8443700e+05   2.9306500e+05   3.1276600e+05   3.0260800e+05   2.9029500e+05   2.9629200e+05   2.9246200e+05   2.9477500e+05   2.9705300e+05   2.9117100e+05   2.7729600e+05   3.0012300e+05   2.8499100e+05   2.8968400e+05   3.1508600e+05   2.8357500e+05   2.8069000e+05   2.9737100e+05   2.8226800e+05   3.0696100e+05   3.0811500e+05   0.0000000e+00   2.9698300e+05   2.8406900e+05   2.8382600e+05   2.5748600e+05   2.8783700e+05   2.9804800e+05   2.8234700e+05   2.8266200e+05   2.8904500e+05   3.1737400e+05   2.8872100e+05   2.8008000e+05   2.5417700e+05   2.9051600e+05   3.4079900e+05   3.1531900e+05   3.2583700e+05   3.2281700e+05   3.1542400e+05   3.1320300e+05   3.4718400e+05   3.4572700e+05   3.8207200e+05   3.3817600e+05   3.2446100e+05   3.3638000e+05   3.5299100e+05   3.2177100e+05   3.2132500e+05   3.3186000e+05   3.3386200e+05   3.2166800e+05   3.2586500e+05   3.2746900e+05   3.3099100e+05   3.1581900e+05   3.1054300e+05   2.9152200e+05   3.1056000e+05   2.8717100e+05   2.9886500e+05   2.9803700e+05   3.0505400e+05   2.9870500e+05   2.8603100e+05   2.6025300e+05   2.9103000e+05   2.7583700e+05   2.9835700e+05   2.8272900e+05   2.7788300e+05   2.8343900e+05   2.8795500e+05   2.9011500e+05   2.9270100e+05   2.8197300e+05
   7.1248000e+04   7.2433000e+04   6.6318000e+04   6.4490000e+04   7.2610000e+04   8.3828000e+04   8.3585000e+04   7.5189000e+04   8.1835000e+04   7.3732000e+04   6.4962000e+04   6.3820000e+04   7.2375000e+04   7.1706000e+04   7.4961000e+04   7.0576000e+04   6.8678000e+04   7.8272000e+04   7.8056000e+04   6.9328000e+04   7.1903000e+04   6.5907000e+04   6.6687000e+04   6.3646000e+04   6.5801000e+04   6.6761000e+04   5.7314000e+04   6.2131000e+04   6.6887000e+04   7.4101000e+04   7.3226000e+04   7.1050000e+04   7.3753000e+04   6.9742000e+04   0.0000000e+00   7.9699000e+04   7.3965000e+04   7.4331000e+04   7.2268000e+04   6.8099000e+04   6.8462000e+04   6.5406000e+04   6.9167000e+04   7.1559000e+04   7.2666000e+04   6.9815000e+04   6.5615000e+04   6.1601000e+04   6.2974000e+04   6.2401000e+04   7.2023000e+04   6.1533000e+04   5.6134000e+04   6.2315000e+04   7.1642000e+04   7.5851000e+04   7.8902000e+04   7.4217000e+04   7.2816000e+04   7.1613000e+04   7.4313000e+04   7.2545000e+04   5.6405000e+04   6.0922000e+04   5.9263000e+04   7.0098000e+04   7.0935000e+04   6.8871000e+04   6.8023000e+04   6.4549000e+04   6.1454000e+04   6.9221000e+04   7.4378000e+04   8.6411000e+04   8.4616000e+04   6.6534000e+04   6.7389000e+04   7.3135000e+04   8.4049000e+04   8.6206000e+04   8.6831000e+04   7.6561000e+04   7.0864000e+04   8.2841000e+04   8.3849000e+04   8.4364000e+04   6.4943000e+04   7.9741000e+04   7.1213000e+04   8.0102000e+04
   4.4116000e+04   4.4177000e+04   5.3642000e+04   3.8181000e+04   3.5323000e+04   3.9993000e+04   3.3224000e+04   4.2500000e+04   3.6092000e+04   3.7180000e+04   3.1942000e+04   4.6053000e+04   4.0856000e+04   4.1806000e+04   4.8645000e+04   4.7687000e+04   4.3352000e+04   4.3640000e+04   4.9067000e+04   3.1823000e+04   3.4341000e+04   4.9768000e+04   4.6141000e+04   4.3145000e+04   4.2146000e+04   4.5403000e+04   4.1210000e+04   3.5388000e+04   4.1313000e+04   4.1649000e+04   3.4574000e+04   4.4299000e+04   4.5799000e+04   4.9406000e+04   4.7493000e+04   0.0000000e+00   5.0333000e+04   3.9837000e+04   4.3599000e+04   3.8936000e+04   3.7415000e+04   4.1949000e+04   3.1868000e+04   4.1951000e+04   4.4209000e+04   4.7633000e+04   5.1184000e+04   4.3978000e+04   3.7955000e+04   3.5627000e+04   3.2620000e+04   3.9569000e+04   4.1542000e+04   3.9752000e+04   2.9531000e+04   4.2538000e+04   4.0141000e+04   4.1301000e+04   3.5504000e+04   5.0002000e+04   4.0069000e+04   3.6698000e+04   3.2387000e+04   3.4065000e+04   3.8200000e+04   5.0054000e+04   3.5900000e+04   3.7044000e+04   3.7078000e+04   4.1029000e+04   4.4011000e+04   4.1440000e+04   3.3309000e+04   2.8136000e+04   3.2052000e+04   4.0153000e+04   3.4296000e+04   3.1120000e+04   3.9414000e+04   4.3291000e+04   3.6358000e+04   3.1182000e+04   3.3366000e+04   3.6940000e+04   2.9986000e+04   3.4260000e+04   3.0794000e+04   4.4426000e+04   3.5446000e+04   4.3096000e+04
   1.3816100e+05   1.3016400e+05   1.4610400e+05   1.4646400e+05   1.5203300e+05   1.4768800e+05   1.4464300e+05   1.2478700e+05   1.4548600e+05   1.6350100e+05   1.4698000e+05   1.3713800e+05   1.3936500e+05   1.4876800e+05   1.5137700e+05   1.4794600e+05   1.3294900e+05   1.1622500e+05   1.2819400e+05   1.2737400e+05   1.4939600e+05   1.2257600e+05   1.1792700e+05   1.2286900e+05   1.2149800e+05   1.1028500e+05   1.1807100e+05   1.2817500e+05   1.3411000e+05   1.3116000e+05   1.2158200e+05   1.3369300e+05   1.2536400e+05   1.1845800e+05   1.2488000e+05   1.4363700e+05   0.0000000e+00   1.3566100e+05   1.5069500e+05   1.4206600e+05   1.3733300e+05   1.2868900e+05   1.3058100e+05   1.5734000e+05   1.4067400e+05   1.4265000e+05   1.4034300e+05   1.3868400e+05   1.3956000e+05   1.3770000e+05   1.3538300e+05   1.5122500e+05   1.4815600e+05   1.4899500e+05   1.5775700e+05   1.4959700e+05   1.3615800e+05   1.2268700e+05   1.2858400e+05   1.3664600e+05   1.5657300e+05   1.6723100e+05   1.4899900e+05   1.2553800e+05   1.4542100e+05   1.5165100e+05   1.5435400e+05   1.6993000e+05   1.5115800e+05   1.4388300e+05   1.5525400e+05   1.5951100e+05   1.5821800e+05   1.4507400e+05   1.4598300e+05   1.4472100e+05   1.4799800e+05   1.6479700e+05   1.6328600e+05   1.4840600e+05   1.4207200e+05   1.4567700e+05   1.2974800e+05   1.2401400e+05   1.2703100e+05   1.3460700e+05   1.3906800e+05   1.4662600e+05   1.4087400e+05   1.2971300e+05
   1.2801000e+05   1.3874300e+05   1.4722300e+05   1.4404100e+05   1.3347000e+05   1.4518100e+05   1.3596500e+05   1.2831900e+05   1.0958900e+05   1.0577500e+05   1.3787000e+05   1.4524200e+05   1.5120000e+05   1.4721900e+05   1.2639500e+05   1.3352400e+05   1.3323400e+05   1.2868800e+05   1.1671300e+05   1.2877000e+05   1.2947300e+05   1.2455300e+05   1.5334800e+05   1.3652200e+05   1.5061800e+05   1.2635000e+05   1.3441000e+05   1.4512700e+05   1.2074000e+05   1.3641800e+05   1.3212200e+05   1.4086700e+05   1.4524200e+05   1.5473000e+05   1.3759000e+05   1.3573100e+05   1.4769100e+05   0.0000000e+00   1.2594400e+05   1.2834000e+05   1.6030900e+05   1.5885100e+05   1.3550800e+05   1.4088000e+05   1.2401200e+05   1.3998600e+05   1.4285600e+05   1.3888300e+05   1.4192300e+05   1.5210400e+05   1.4749100e+05   1.4092400e+05   1.2526900e+05   1.2272000e+05   1.2608400e+05   1.3201000e+05   1.6022200e+05   1.5526000e+05   1.4783300e+05   1.2369100e+05   1.2896000e+05   1.1957600e+05   1.0830800e+05   1.1824200e+05   1.2450100e+05   1.1705100e+05   1.2947000e+05   1.2750700e+05   1.2419900e+05   1.2506400e+05   1.1733400e+05   1.0374300e+05   1.1169400e+05   1.1284400e+05   1.2664400e+05   1.2665400e+05   1.3745400e+05   1.2621800e+05   1.2040800e+05   9.3965000e+04   1.0466000e+05   1.1583500e+05   1.2945600e+05   1.2925500e+05   1.3323800e+05   1.2499800e+05   1.3424300e+05   1.2900800e+05   1.1056200e+05   1.1098800e+05
   1.4214600e+05   1.4856300e+05   1.4897000e+05   1.3440300e+05   1.5951900e+05   1.4945700e+05   1.5142800e+05   1.4751700e+05   1.3431800e+05   1.4865400e+05   1.4727800e+05   1.5325700e+05   1.6054800e+05   1.5927400e+05   1.3480200e+05   1.3909200e+05   1.3827200e+05   1.4220600e+05   1.3013200e+05   1.4784000e+05   1.6572200e+05   1.5780000e+05   1.4409400e+05   1.3550000e+05   1.2983100e+05   1.4765600e+05   1.4542500e+05   1.4235700e+05   1.4905100e+05   1.5927400e+05   1.5914400e+05   1.5334100e+05   1.4856100e+05   1.5378500e+05   1.5981200e+05   1.4402700e+05   1.3886300e+05   1.4327900e+05   0.0000000e+00   1.6805100e+05   1.5864200e+05   1.5648900e+05   1.8230300e+05   1.7014300e+05   1.2860600e+05   1.3949400e+05   1.5100200e+05   1.4048200e+05   1.5199600e+05   1.4868100e+05   1.3784500e+05   1.3621900e+05   1.5068600e+05   1.4211700e+05   1.3758200e+05   1.3206300e+05   1.4133500e+05   1.3411200e+05   1.4247700e+05   1.4548300e+05   1.4139300e+05   1.3207200e+05   1.6705800e+05   1.3784500e+05   1.3807300e+05   1.5385000e+05   1.6047100e+05   1.4542600e+05   1.5520800e+05   1.4441100e+05   1.3700800e+05   1.4489800e+05   1.5153100e+05   1.5361400e+05   1.3740200e+05   1.4081300e+05   1.4673400e+05   1.5475200e+05   1.4791200e+05   1.5507800e+05   1.6633400e+05   1.4609500e+05   1.4913700e+05   1.2862800e+05   1.4141900e+05   1.4222100e+05   1.3709300e+05   1.3844400e+05   1.5062100e+05   1.4056900e+05
   1.3172500e+05   1.2795100e+05   1.4029200e+05   1.2684200e+05   1.4017300e+05   1.4049900e+05   1.4665200e+05   1.3853800e+05   1.5341800e+05   1.3429000e+05   1.1535800e+05   1.2763900e+05   1.1842200e+05   1.3033500e+05   1.2760600e+05   1.3886600e+05   1.1330000e+05   1.1463700e+05   1.1341400e+05   1.2219600e+05   1.3257100e+05   1.2092400e+05   1.4282100e+05   1.1409400e+05   1.0972900e+05   1.1147900e+05   1.1489100e+05   1.1740000e+05   1.2234900e+05   1.3344700e+05   1.3472000e+05   1.3797500e+05   1.3023500e+05   1.4501800e+05   1.2864700e+05   1.3554300e+05   1.3053900e+05   1.4189600e+05   1.3022700e+05   0.0000000e+00   1.2868600e+05   1.4142600e+05   1.1997800e+05   1.2234600e+05   1.2341800e+05   1.4482200e+05   1.3974100e+05   1.4468000e+05   1.3911300e+05   1.3901100e+05   1.3304600e+05   1.3597900e+05   1.5142400e+05   1.6026000e+05   1.4506600e+05   1.5809000e+05   1.4578400e+05   1.4926400e+05   1.4949700e+05   1.3818800e+05   1.3206600e+05   1.3144300e+05   1.4418900e+05   1.4110200e+05   1.5029600e+05   1.3127000e+05   1.2701500e+05   1.2566400e+05   1.4440600e+05   1.3219200e+05   1.3576400e+05   1.2789400e+05   1.2361800e+05   1.3969000e+05   1.4254800e+05   1.5041000e+05   1.5625400e+05   1.4724600e+05   1.3933800e+05   1.5005800e+05   1.3314800e+05   1.4390800e+05   1.3845800e+05   1.2822300e+05   1.2621700e+05   1.3838800e+05   1.3828300e+05   1.4590000e+05   1.4557400e+05   1.4723800e+05
   4.5015000e+04   6.0072000e+04   5.1735000e+04   4.2856000e+04   5.1040000e+04   4.3242000e+04   5.3637000e+04   4.9075000e+04   5.4326000e+04   5.0708000e+04   5.4217000e+04   5.8734000e+04   4.9001000e+04   5.7356000e+04   5.3790000e+04   5.1131000e+04   5.3966000e+04   5.0449000e+04   5.5093000e+04   5.4709000e+04   5.3850000e+04   4.7916000e+04   5.0909000e+04   5.1853000e+04   5.5475000e+04   5.8126000e+04   5.2914000e+04   4.6828000e+04   4.5905000e+04   5.2607000e+04   5.6176000e+04   5.2486000e+04   4.5990000e+04   4.4690000e+04   5.2455000e+04   4.7106000e+04   5.2674000e+04   5.3911000e+04   4.9539000e+04   5.0314000e+04   0.0000000e+00   4.8217000e+04   5.0902000e+04   5.1959000e+04   7.0152000e+04   6.0471000e+04   5.0622000e+04   4.3310000e+04   4.4102000e+04   4.9551000e+04   5.6328000e+04   5.0883000e+04   5.1637000e+04   5.0445000e+04   6.0435000e+04   4.3994000e+04   4.5380000e+04   5.1081000e+04   5.2525000e+04   5.3246000e+04   5.0481000e+04   5.2660000e+04   4.4785000e+04   5.5312000e+04   4.6729000e+04   5.8574000e+04   5.3410000e+04   4.7485000e+04   5.0250000e+04   5.6246000e+04   6.6610000e+04   4.6307000e+04   5.6923000e+04   5.8694000e+04   5.5019000e+04   6.3522000e+04   6.4947000e+04   7.1448000e+04   5.8812000e+04   5.2217000e+04   4.4208000e+04   5.0027000e+04   5.0501000e+04   6.0094000e+04   5.6016000e+04   5.2676000e+04   4.4803000e+04   5.2472000e+04   5.3306000e+04   5.5299000e+04
   3.5412000e+04   4.2028000e+04   4.7527000e+04   5.1526000e+04   4.2188000e+04   4.5683000e+04   3.6238000e+04   4.0761000e+04   3.8542000e+04   4.5353000e+04   3.9954000e+04   4.4682000e+04   3.8375000e+04   3.9380000e+04   3.9901000e+04   3.8086000e+04   4.3449000e+04   4.1202000e+04   3.6513000e+04   3.4850000e+04   3.0707000e+04   4.6446000e+04   3.8116000e+04   3.9892000e+04   4.2212000e+04   4.5866000e+04   4.9964000e+04   4.7282000e+04   4.1975000e+04   3.4426000e+04   3.3679000e+04   3.4905000e+04   4.4665000e+04   4.5481000e+04   3.6907000e+04   3.4157000e+04   3.0809000e+04   4.2007000e+04   5.3290000e+04   4.0813000e+04   3.8831000e+04   0.0000000e+00   3.5420000e+04   4.4073000e+04   5.3621000e+04   4.5752000e+04   3.7345000e+04   4.1168000e+04   3.6102000e+04   3.5600000e+04   4.1201000e+04   5.0346000e+04   3.9723000e+04   4.9910000e+04   4.3686000e+04   4.5400000e+04   5.1894000e+04   4.8025000e+04   5.4412000e+04   4.0256000e+04   3.5536000e+04   4.1118000e+04   4.2533000e+04   4.3401000e+04   4.1686000e+04   3.7361000e+04   3.5400000e+04   3.9776000e+04   3.7651000e+04   4.0340000e+04   4.2613000e+04   3.2340000e+04   3.3006000e+04   4.1494000e+04   4.7387000e+04   4.5252000e+04   3.6873000e+04   3.8609000e+04   3.9879000e+04   4.6294000e+04   4.8538000e+04   5.1478000e+04   4.6529000e+04   4.9538000e+04   4.2190000e+04   4.1838000e+04   4.3689000e+04   4.9138000e+04   2.9748000e+04   3.5205000e+04
   3.2742100e+05   3.1850400e+05   3.2323900e+05   3.5312100e+05   3.5629600e+05   3.3477500e+05   3.4469300e+05   3.4613000e+05   3.2301900e+05   3.3683200e+05   3.5792200e+05   3.5164000e+05   3.5894600e+05   3.6063900e+05   3.2780600e+05   3.6184200e+05   3.3024500e+05   3.5885200e+05   3.7902800e+05   3.5699100e+05   3.5612700e+05   3.3318500e+05   3.5321400e+05   3.3673300e+05   3.4132900e+05   3.4982100e+05   3.4010100e+05   3.7258900e+05   3.7342400e+05   3.7465000e+05   3.5156400e+05   3.4037100e+05   3.4361800e+05   3.3986900e+05   3.6229300e+05   3.6291000e+05   3.7149800e+05   3.3992700e+05   3.4909700e+05   3.3179300e+05   3.3710600e+05   3.3179500e+05   0.0000000e+00   3.5239800e+05   3.1870800e+05   3.1432000e+05   3.3659200e+05   3.5077200e+05   3.5435800e+05   3.4585200e+05   3.4893200e+05   3.3118300e+05   3.4088900e+05   3.3208000e+05   2.8555600e+05   3.2258800e+05   3.4471800e+05   3.2526900e+05   3.4822200e+05   3.3768700e+05   3.5732000e+05   3.5470900e+05   3.2977500e+05   3.0820800e+05   3.3343100e+05   3.1404700e+05   3.2760800e+05   3.2562200e+05   3.1886700e+05   3.2928600e+05   3.3908500e+05   3.4638200e+05   3.6534000e+05   3.2870000e+05   3.3767100e+05   3.2480800e+05   3.4313700e+05   3.1621100e+05   3.0612200e+05   3.1238800e+05   3.1457700e+05   3.4817300e+05   3.4667900e+05   3.8582400e+05   3.4893000e+05   3.4204400e+05   3.2910800e+05   3.1655300e+05   3.1476400e+05   3.3346100e+05
   2.8312500e+05   2.7525200e+05   2.5826300e+05   2.4165100e+05   2.4725300e+05   2.7026400e+05   2.7582200e+05   2.7963500e+05   2.8393400e+05   2.6560900e+05   2.8259200e+05   2.8453900e+05   2.5000200e+05   2.5939900e+05   2.6326500e+05   2.5293800e+05   2.7105100e+05   2.7900800e+05   2.8122600e+05   2.9013100e+05   3.0274900e+05   2.8108100e+05   2.4731100e+05   2.6880000e+05   2.4601400e+05   2.6767000e+05   2.8625700e+05   3.0003900e+05   2.8153200e+05   2.7765400e+05   3.0542500e+05   2.7921000e+05   2.3227100e+05   2.5110400e+05   2.6411100e+05   2.7041100e+05   2.7970900e+05   2.5373400e+05   2.7580500e+05   2.6772800e+05   2.5967000e+05   2.4081300e+05   2.5256200e+05   0.0000000e+00   2.3735300e+05   2.5847500e+05   2.4253700e+05   2.6269200e+05   2.5584200e+05   2.6704500e+05   2.6421800e+05   2.4852900e+05   2.1962100e+05   2.5708500e+05   2.4685300e+05   2.4841200e+05   2.5766600e+05   2.5882200e+05   2.6892900e+05   2.6866700e+05   2.6300200e+05   2.4965000e+05   2.4892300e+05   2.6837900e+05   2.5989200e+05   2.6418900e+05   2.7681400e+05   2.8121600e+05   2.7973300e+05   2.7474500e+05   2.7929600e+05   2.6510400e+05   2.4377400e+05   2.4746600e+05   2.4853600e+05   2.7196400e+05   2.8840600e+05   2.8795200e+05   2.8086800e+05   2.9045700e+05   2.7742400e+05   2.8161600e+05   2.6191700e+05   2.6089100e+05   2.8200900e+05   3.0006000e+05   2.9177600e+05   3.1039300e+05   2.8637500e+05   2.8715600e+05
   2.4889600e+05   2.6831500e+05   2.6723900e+05   2.3219400e+05   2.4241100e+05   2.4679200e+05   2.3818700e+05   2.4598900e+05   2.4527800e+05   2.7666800e+05   2.6151000e+05   2.5613300e+05   2.6436600e+05   2.5002300e+05   2.3965600e+05   2.4490400e+05   2.4657200e+05   2.4280300e+05   2.6075100e+05   2.5185500e+05   2.6925000e+05   2.7263800e+05   2.6342700e+05   2.3535300e+05   2.2278700e+05   2.0894100e+05   2.2045600e+05   2.5231600e+05   2.5296700e+05   2.5078500e+05   2.5689100e+05   2.4149200e+05   2.3491200e+05   2.1552600e+05   2.1818400e+05   2.3549600e+05   2.3481100e+05   2.5690300e+05   2.5347100e+05   2.4981500e+05   2.3978100e+05   2.3376900e+05   2.1649700e+05   2.1365200e+05   0.0000000e+00   2.2544800e+05   2.1627500e+05   2.2213100e+05   2.1624000e+05   2.2015700e+05   2.2246000e+05   2.0880100e+05   2.1323200e+05   2.0773200e+05   2.1459000e+05   2.2532600e+05   2.2293600e+05   2.1866300e+05   2.1877000e+05   2.3745900e+05   2.2264700e+05   2.3300600e+05   2.3656000e+05   2.2708900e+05   2.2612900e+05   2.2975700e+05   2.4268900e+05   2.4151000e+05   2.2688100e+05   2.1370200e+05   2.3362000e+05   2.5196700e+05   2.4693400e+05   2.4274400e+05   2.4145600e+05   2.6440000e+05   2.3177100e+05   2.3660500e+05   2.3387700e+05   2.5385500e+05   2.3662100e+05   2.5131100e+05   2.7605900e+05   2.6223700e+05   2.4436300e+05   2.2716700e+05   2.3782000e+05   2.5284900e+05   2.6082200e+05   2.5253000e+05
   2.5396300e+05   2.6505700e+05   2.7439400e+05   2.6369800e+05   2.4928700e+05   2.5045300e+05   2.5141500e+05   2.6635500e+05   2.7338200e+05   2.7780500e+05   2.7031200e+05   2.5647000e+05   2.5023300e+05   2.4952800e+05   2.5654300e+05   2.8543900e+05   2.6112900e+05   2.5371100e+05   2.7107300e+05   2.6667400e+05   2.6340300e+05   2.5694800e+05   2.5741900e+05   2.6532300e+05   2.6894700e+05   2.7056400e+05   2.7034500e+05   2.6747000e+05   2.7534500e+05   2.6833300e+05   2.5324800e+05   2.4148300e+05   2.4687700e+05   2.5759000e+05   2.5970900e+05   2.6970100e+05   2.6287500e+05   2.5724000e+05   2.6981900e+05   2.4320500e+05   2.4255900e+05   2.5099700e+05   2.5574800e+05   2.6759800e+05   2.7821500e+05   0.0000000e+00   2.5987000e+05   2.5929600e+05   2.6748000e+05   2.5382700e+05   2.5902600e+05   2.7366100e+05   2.7889900e+05   2.8433100e+05   2.8789200e+05   2.9757400e+05   2.4847100e+05   2.5687100e+05   2.7047800e+05   2.7241500e+05   2.9909500e+05   2.8413100e+05   2.9989500e+05   2.8872100e+05   2.7772300e+05   2.6936700e+05   2.6692000e+05   2.9560700e+05   2.6124100e+05   2.6087600e+05   2.7218000e+05   2.5877700e+05   2.6475300e+05   2.4893400e+05   2.5438800e+05   2.6114700e+05   2.8561200e+05   2.8692800e+05   2.6950700e+05   2.5367600e+05   2.5960400e+05   2.5323100e+05   2.4619400e+05   2.5214700e+05   2.6057900e+05   2.8099800e+05   2.7506600e+05   2.7870000e+05   2.4580200e+05   2.7106600e+05
   2.2507600e+05   2.1070600e+05   2.1262100e+05   2.2162800e+05   2.2379500e+05   2.1196200e+05   2.2010800e+05   2.3260400e+05   2.6614200e+05   2.6697500e+05   2.3396400e+05   2.2660400e+05   2.4445100e+05   2.2641300e+05   2.3337200e+05   2.3196500e+05   2.3666500e+05   2.4286700e+05   2.5184700e+05   2.3988500e+05   2.3540000e+05   2.4483100e+05   2.2615000e+05   2.4602500e+05   2.4888400e+05   2.5149100e+05   2.4929400e+05   2.4148400e+05   2.3162900e+05   2.4075400e+05   2.3287900e+05   2.3211100e+05   2.4722000e+05   2.6821500e+05   2.4721300e+05   2.3684300e+05   2.3243600e+05   2.1719200e+05   2.3618200e+05   2.4073900e+05   2.4864400e+05   2.5295800e+05   2.4927400e+05   2.3473700e+05   2.1768300e+05   2.2498000e+05   0.0000000e+00   2.5219200e+05   2.5607900e+05   2.6586600e+05   2.5019200e+05   2.3942300e+05   2.1780500e+05   2.2114000e+05   2.2293600e+05   2.4126900e+05   2.5578700e+05   2.6791600e+05   2.3487600e+05   2.5576300e+05   2.5864700e+05   2.3695500e+05   2.3052800e+05   2.2002500e+05   2.4101100e+05   2.4489500e+05   2.5587800e+05   2.4877500e+05   2.3610100e+05   2.5757000e+05   2.4311700e+05   2.4964600e+05   2.3224300e+05   2.3790000e+05   2.2910700e+05   2.3765800e+05   2.3408900e+05   2.6133700e+05   2.4427800e+05   2.3532100e+05   2.4942700e+05   2.3700700e+05   2.3611100e+05   2.4944700e+05   2.2875300e+05   2.2659300e+05   2.3044500e+05   2.1456500e+05   2.3863100e+05   2.4087200e+05
   2.2860300e+05   2.3978800e+05   2.6486800e+05   2.6187100e+05   2.8141100e+05   2.6474500e+05   2.4988800e+05   2.4501200e+05   2.4448300e+05   2.3556600e+05   2.3078600e+05   2.3796000e+05   2.4526000e+05   2.4498800e+05   2.6239400e+05   2.4585900e+05   2.6535600e+05   2.5351700e+05   2.6092100e+05   2.6477700e+05   2.4655000e+05   2.3471000e+05   2.2647000e+05   2.3712700e+05   2.6968400e+05   2.5583600e+05   2.5672600e+05   2.5061300e+05   2.6415400e+05   2.7611400e+05   2.7720400e+05   2.7124300e+05   2.8110000e+05   2.4105600e+05   2.6324200e+05   2.6097300e+05   2.5811500e+05   2.6268300e+05   2.6727800e+05   2.8072400e+05   2.8308500e+05   2.4385300e+05   2.6120700e+05   2.4657900e+05   2.5059100e+05   2.6987100e+05   2.5265600e+05   0.0000000e+00   2.5416600e+05   2.6037900e+05   2.5655800e+05   2.5127500e+05   2.3416900e+05   2.3976800e+05   2.7104400e+05   2.6519300e+05   2.3891500e+05   2.2216000e+05   2.4107300e+05   2.3329200e+05   2.2969700e+05   2.1136600e+05   2.3404900e+05   2.4807800e+05   2.5005200e+05   2.3708100e+05   2.2861600e+05   2.3919500e+05   2.4888000e+05   2.5178900e+05   2.6065900e+05   2.5679100e+05   2.2585600e+05   2.2624300e+05   2.3862900e+05   2.3583200e+05   2.3444200e+05   2.4316200e+05   2.4030800e+05   2.3233500e+05   2.4113200e+05   2.4184600e+05   2.5533900e+05   2.6699400e+05   2.6228000e+05   2.2367200e+05   2.4579700e+05   2.3988200e+05   2.3826300e+05   2.4753600e+05
   1.8226500e+05   2.0493800e+05   2.2336800e+05   1.8970100e+05   2.2331100e+05   2.3199700e+05   2.2009700e+05   1.8573000e+05   2.2551400e+05   1.9367000e+05   1.8123600e+05   1.9128600e+05   2.0678700e+05   1.8181500e+05   1.6307500e+05   1.6870000e+05   1.9164200e+05   1.8061100e+05   2.0076600e+05   1.8471700e+05   1.8483500e+05   2.0120500e+05   1.9222800e+05   1.7711900e+05   1.7660300e+05   1.8155200e+05   2.0445300e+05   2.1161800e+05   2.0633400e+05   1.7892100e+05   1.7198000e+05   1.8306800e+05   1.8634600e+05   1.7699900e+05   1.7625700e+05   2.0165800e+05   1.7875300e+05   1.9342700e+05   1.9110600e+05   2.0300700e+05   2.0451600e+05   1.7481600e+05   1.9953200e+05   1.9473600e+05   1.9625100e+05   1.9129300e+05   1.7617500e+05   1.7703600e+05   0.0000000e+00   1.8340000e+05   1.6038800e+05   1.7575300e+05   1.7804600e+05   1.9217200e+05   2.1530200e+05   2.0740600e+05   1.9342500e+05   1.8531600e+05   1.8893300e+05   2.0046400e+05   2.0607600e+05   1.9205600e+05   2.1342600e+05   1.9332300e+05   1.9015100e+05   1.8475600e+05   2.0630500e+05   1.7936900e+05   1.6480600e+05   1.9239800e+05   1.7675300e+05   2.0137600e+05   1.6855600e+05   1.7875700e+05   1.8749300e+05   1.9028100e+05   1.7732200e+05   1.6728300e+05   1.8366600e+05   1.9904300e+05   1.8024600e+05   1.8860300e+05   1.8555300e+05   1.6410700e+05   1.7927400e+05   1.7931500e+05   1.8504000e+05   1.9342400e+05   1.8814700e+05   1.9737100e+05
   1.8696200e+05   1.7459800e+05   1.8697400e+05   2.1496900e+05   2.1275900e+05   2.0302900e+05   2.1461100e+05   2.0122000e+05   2.1003100e+05   2.0520300e+05   2.0460700e+05   2.0702100e+05   2.0093200e+05   1.8967900e+05   2.0264700e+05   1.8207400e+05   1.8041400e+05   1.6927700e+05   1.8253600e+05   2.1393500e+05   2.0299800e+05   2.0000300e+05   2.0480400e+05   1.8797100e+05   1.9738600e+05   1.9027700e+05   2.0070900e+05   2.1679600e+05   1.9861700e+05   1.9838700e+05   2.0667800e+05   1.8868500e+05   1.8853300e+05   2.0042700e+05   1.9656600e+05   2.0247600e+05   2.1628600e+05   2.0804600e+05   2.0724200e+05   2.0488300e+05   1.9515700e+05   1.9834500e+05   2.1529700e+05   2.2148300e+05   2.1924900e+05   2.1013600e+05   2.2634100e+05   2.0356000e+05   1.7847700e+05   0.0000000e+00   2.0770000e+05   2.1497600e+05   2.3335000e+05   1.9544900e+05   1.9882800e+05   2.0968100e+05   2.2945600e+05   2.2277900e+05   2.0957800e+05   2.3982400e+05   2.3103300e+05   2.2481100e+05   2.1146000e+05   2.2547200e+05   2.2274300e+05   2.2728300e+05   1.9734000e+05   1.9582500e+05   2.0355000e+05   2.0738100e+05   2.2433700e+05   1.9596900e+05   2.0896500e+05   2.0608500e+05   1.9717600e+05   2.1135800e+05   2.2184800e+05   2.1093400e+05   2.3358400e+05   2.0083700e+05   2.0207400e+05   1.9967100e+05   2.0711200e+05   1.9093400e+05   1.8512300e+05   1.9129800e+05   1.9377100e+05   1.9448300e+05   1.9365600e+05   1.9705800e+05
   3.3810200e+05   3.4684600e+05   3.3897600e+05   3.0647300e+05   3.1471200e+05   3.0772200e+05   3.5351900e+05   3.6496700e+05   3.3191000e+05   3.0197100e+05   3.0356100e+05   3.4701300e+05   3.5890500e+05   3.3688300e+05   3.3430700e+05   3.3227000e+05   3.4399000e+05   3.5360800e+05   3.2640200e+05   3.3563000e+05   3.5166800e+05   3.5460400e+05   3.2300700e+05   3.0431700e+05   3.3421400e+05   3.4620700e+05   3.1162200e+05   2.8592700e+05   3.0419600e+05   3.3490500e+05   3.5164000e+05   3.2382900e+05   3.0324300e+05   3.2326200e+05   3.5652200e+05   3.2114100e+05   3.3660900e+05   3.4309700e+05   3.3805900e+05   3.1606300e+05   3.1154300e+05   2.7916500e+05   3.3795800e+05   3.8535300e+05   3.8212100e+05   3.2424400e+05   3.2649200e+05   3.3000100e+05   3.1818400e+05   2.8803100e+05   0.0000000e+00   3.2897100e+05   3.6507900e+05   3.5778400e+05   3.5375500e+05   3.3233400e+05   3.1548700e+05   3.1358900e+05   3.0730400e+05   2.9405300e+05   3.6568400e+05   3.6812800e+05   3.6344600e+05   3.4578800e+05   3.1568400e+05   3.2361200e+05   3.3346900e+05   3.3426200e+05   3.2158100e+05   3.7109900e+05   3.8808900e+05   3.7945500e+05   3.5068200e+05   3.6694200e+05   3.4690800e+05   3.2705200e+05   3.4030200e+05   3.3644500e+05   3.8454300e+05   3.6680400e+05   3.4283000e+05   3.2183800e+05   3.1961300e+05   3.1454000e+05   3.4692300e+05   3.5338500e+05   3.5534200e+05   3.3734800e+05   3.5328800e+05   3.4505200e+05
   1.3844300e+05   1.4923100e+05   1.6075300e+05   1.6678800e+05   1.5857200e+05   1.5717400e+05   1.4837100e+05   1.3528700e+05   1.5860300e+05   1.6091500e+05   1.6555000e+05   1.5153600e+05   1.3211200e+05   1.3283200e+05   1.4882200e+05   1.5264700e+05   1.5816700e+05   1.5377900e+05   1.4017200e+05   1.4924100e+05   1.4880400e+05   1.5445200e+05   1.4848500e+05   1.4547400e+05   1.5004000e+05   1.4734400e+05   1.6576700e+05   1.7577400e+05   1.7430900e+05   1.6196800e+05   1.5488400e+05   1.5776800e+05   1.4714200e+05   1.4680900e+05   1.3979500e+05   1.5234700e+05   1.5114000e+05   1.5385200e+05   1.4603200e+05   1.6037300e+05   1.6364000e+05   1.5649300e+05   1.5396400e+05   1.4643000e+05   1.4276600e+05   1.4372400e+05   1.6028700e+05   1.8359900e+05   1.7440500e+05   1.7433900e+05   1.5300100e+05   0.0000000e+00   1.7521600e+05   1.6354800e+05   1.5091100e+05   1.6168700e+05   1.4988000e+05   1.5221900e+05   1.5190400e+05   1.5732600e+05   1.5130800e+05   1.4539100e+05   1.3756900e+05   1.5390200e+05   1.5374200e+05   1.7748300e+05   1.6935200e+05   1.5059900e+05   1.3549300e+05   1.5342600e+05   1.6115800e+05   1.5274100e+05   1.5380200e+05   1.6038800e+05   1.5787600e+05   1.5858800e+05   1.5797800e+05   1.4661700e+05   1.3966100e+05   1.3616800e+05   1.4608400e+05   1.5032000e+05   1.4359300e+05   1.5028100e+05   1.4909800e+05   1.5192000e+05   1.5315300e+05   1.5346500e+05   1.5668900e+05   1.5859700e+05
   1.0124000e+05   1.0137600e+05   9.8037000e+04   1.1560000e+05   1.2307700e+05   1.2282300e+05   1.2020500e+05   1.1103100e+05   1.1402800e+05   1.1241400e+05   1.2141600e+05   1.1081500e+05   1.1211200e+05   1.0089300e+05   1.0581200e+05   1.1768500e+05   1.2012600e+05   1.2595700e+05   1.0582700e+05   9.5368000e+04   1.0269400e+05   1.0883300e+05   1.1323400e+05   1.1597600e+05   1.2245500e+05   1.2018500e+05   1.1167700e+05   1.1445200e+05   1.1175300e+05   1.0966300e+05   1.0974600e+05   1.1439200e+05   1.1342800e+05   9.9637000e+04   1.1084400e+05   1.0605000e+05   9.8475000e+04   1.1608000e+05   1.2103700e+05   1.2232100e+05   1.2678900e+05   1.2486100e+05   1.1975700e+05   1.1579600e+05   1.1086000e+05   1.1296200e+05   1.2466600e+05   1.2427900e+05   1.2269500e+05   1.1587300e+05   1.1462400e+05   1.2196100e+05   0.0000000e+00   1.1049600e+05   1.0730100e+05   1.2571600e+05   1.2114800e+05   1.2002700e+05   1.2621600e+05   1.3243900e+05   1.2672800e+05   1.2515800e+05   1.0753000e+05   1.2123500e+05   1.1871400e+05   1.1119100e+05   1.0630500e+05   1.0862900e+05   1.1179000e+05   1.0445200e+05   1.0053200e+05   1.2090200e+05   1.1508400e+05   1.2079200e+05   1.1195000e+05   1.0395400e+05   9.7116000e+04   1.0802500e+05   1.1340900e+05   1.2218600e+05   1.1148600e+05   1.1752300e+05   1.1844900e+05   1.1607400e+05   1.0809300e+05   1.1545200e+05   1.1904600e+05   1.0744500e+05   1.0937400e+05   1.1415000e+05
   9.3628000e+04   9.3413000e+04   8.0592000e+04   8.9958000e+04   9.4516000e+04   9.5795000e+04   9.1366000e+04   9.6027000e+04   9.2595000e+04   9.1284000e+04   8.7473000e+04   9.6252000e+04   8.9734000e+04   8.8618000e+04   8.7946000e+04   8.6536000e+04   9.5986000e+04   9.5150000e+04   8.9449000e+04   9.1257000e+04   8.1974000e+04   8.0098000e+04   7.6054000e+04   7.8498000e+04   8.5470000e+04   8.2949000e+04   8.5681000e+04   8.2284000e+04   9.5281000e+04   1.0034300e+05   9.8240000e+04   9.6979000e+04   8.3909000e+04   7.4204000e+04   8.1298000e+04   9.2756000e+04   1.0188100e+05   1.0130100e+05   9.6959000e+04   8.8059000e+04   9.0744000e+04   9.4212000e+04   9.6745000e+04   1.0020500e+05   9.7647000e+04   9.7648000e+04   9.8677000e+04   1.0117600e+05   9.4254000e+04   9.2285000e+04   1.0120000e+05   9.7285000e+04   9.9572000e+04   0.0000000e+00   9.0428000e+04   9.4461000e+04   9.5435000e+04   9.0541000e+04   9.5292000e+04   9.0968000e+04   1.0233000e+05   1.0826300e+05   7.5039000e+04   7.9899000e+04   9.2482000e+04   1.0322800e+05   1.0077000e+05   9.6310000e+04   9.9114000e+04   9.6154000e+04   8.5831000e+04   8.9395000e+04   8.7990000e+04   8.8688000e+04   1.0231500e+05   9.2397000e+04   9.4359000e+04   8.5700000e+04   8.4063000e+04   8.6332000e+04   9.2724000e+04   8.5467000e+04   8.8739000e+04   8.8551000e+04   8.9986000e+04   8.4777000e+04   1.0112100e+05   9.9451000e+04   9.6205000e+04   8.8691000e+04
   2.8300100e+05   2.6987500e+05   2.8483900e+05   2.9045800e+05   2.7177700e+05   2.5820100e+05   2.6931900e+05   2.6985100e+05   2.6474300e+05   2.5863900e+05   2.6237700e+05   2.7521700e+05   2.6227500e+05   2.7899500e+05   2.7572600e+05   2.8978300e+05   2.4918700e+05   2.5881000e+05   2.4829100e+05   2.5387500e+05   2.6009100e+05   2.4710700e+05   2.5440300e+05   2.5416800e+05   2.4357100e+05   2.5299200e+05   2.5414800e+05   2.5291300e+05   2.5620600e+05   2.3899700e+05   2.3884100e+05   2.2742700e+05   2.5453300e+05   2.7443200e+05   2.6176200e+05   2.6318900e+05   2.4873100e+05   2.7429900e+05   2.4273500e+05   2.5439300e+05   2.3563200e+05   2.6671700e+05   2.5681500e+05   2.4529100e+05   2.6162300e+05   2.6324800e+05   2.7283900e+05   2.6294900e+05   2.5465700e+05   2.6269300e+05   2.6922000e+05   2.8912900e+05   2.8639700e+05   2.6378700e+05   0.0000000e+00   2.7950300e+05   2.6821400e+05   2.7628600e+05   2.7357000e+05   2.8624000e+05   2.7860800e+05   2.7818700e+05   2.8112300e+05   2.7705200e+05   2.3875600e+05   2.4958400e+05   2.6557700e+05   3.0671100e+05   3.0407900e+05   3.0144900e+05   2.9720800e+05   3.0048500e+05   2.8488600e+05   2.7917700e+05   2.7079600e+05   2.5342200e+05   2.7136400e+05   2.7958000e+05   2.9611400e+05   2.7783300e+05   2.8849700e+05   2.9433800e+05   2.9421800e+05   2.8433700e+05   2.9867100e+05   2.7487900e+05   2.6762500e+05   2.6735400e+05   2.7659800e+05   2.9461900e+05
   2.8094000e+05   2.6116500e+05   2.4698100e+05   2.5566300e+05   2.4723200e+05   2.5443300e+05   2.3513600e+05   2.5442600e+05   2.3901000e+05   2.4295100e+05   2.3752600e+05   2.4927100e+05   2.4674700e+05   2.5418600e+05   2.5008100e+05   2.4991900e+05   2.2754700e+05   2.3973200e+05   2.5657000e+05   2.6739500e+05   2.5197900e+05   2.5106500e+05   2.4868200e+05   2.7212700e+05   2.6839900e+05   2.4485800e+05   2.1979900e+05   2.4907600e+05   2.3896300e+05   2.5320000e+05   2.3456400e+05   2.5147400e+05   2.5839000e+05   2.6844300e+05   2.6495700e+05   2.5526400e+05   2.7049200e+05   2.6310400e+05   2.6484700e+05   2.4922000e+05   2.5410300e+05   2.6178000e+05   2.3912300e+05   2.5450900e+05   2.5700200e+05   2.6308200e+05   2.6283500e+05   2.5592000e+05   2.5481100e+05   2.7051500e+05   2.7113700e+05   2.6548200e+05   2.6006800e+05   2.4665500e+05   2.4682900e+05   0.0000000e+00   2.6760700e+05   2.7718700e+05   2.4354600e+05   2.6172700e+05   2.5837000e+05   2.6646100e+05   2.6287200e+05   2.6275400e+05   2.4543200e+05   2.7958400e+05   2.8835100e+05   2.7518400e+05   2.7295600e+05   2.8196600e+05   2.4368200e+05   2.5892400e+05   2.4727100e+05   2.6032700e+05   2.6746600e+05   2.6133100e+05   2.5897100e+05   2.4600800e+05   2.5878400e+05   2.6145000e+05   2.5447800e+05   2.5677500e+05   2.4993000e+05   2.6103500e+05   2.6014400e+05   2.6691900e+05   2.5249900e+05   2.5102500e+05   2.5514400e+05   2.8472300e+05
   3.6220100e+05   3.8319400e+05   3.8172900e+05   3.7430700e+05   3.7479800e+05   3.8661400e+05   3.9450900e+05   3.8724900e+05   3.9769300e+05   3.8819200e+05   3.6443600e+05   3.7199200e+05   3.8569300e+05   3.7488100e+05   3.6274400e+05   3.8253600e+05   3.8581600e+05   3.7679300e+05   3.8294200e+05   4.1056800e+05   3.9562200e+05   4.0710200e+05   4.0149300e+05   4.1742300e+05   3.8108100e+05   3.9243300e+05   3.9936000e+05   3.8934600e+05   3.9729300e+05   3.9089500e+05   3.8221900e+05   3.7265700e+05   4.0996200e+05   3.9580500e+05   3.7030400e+05   3.8980600e+05   3.7892300e+05   3.8095900e+05   3.8684900e+05   3.7558000e+05   3.8194500e+05   3.7543500e+05   3.9000500e+05   3.9795200e+05   3.8573300e+05   3.7075500e+05   3.8457500e+05   3.7509800e+05   3.7409100e+05   3.7695400e+05   3.8504800e+05   3.6280500e+05   4.0742100e+05   3.9549000e+05   3.7400200e+05   3.6160600e+05   0.0000000e+00   3.9030600e+05   3.9198300e+05   4.0203200e+05   4.0028100e+05   3.9823900e+05   3.8619900e+05   3.8077700e+05   3.6986000e+05   3.7175900e+05   3.6581500e+05   3.6047000e+05   3.7785800e+05   3.8405200e+05   3.6909900e+05   3.7437000e+05   3.7974000e+05   3.6333400e+05   3.7159900e+05   4.0489400e+05   3.9972400e+05   3.8588200e+05   3.8301500e+05   3.5885200e+05   3.5663100e+05   3.6137400e+05   3.8958800e+05   3.7424100e+05   3.6837200e+05   4.1058400e+05   3.9375800e+05   3.8542500e+05   3.5776400e+05   3.4287800e+05
   3.3239100e+05   3.3753700e+05   3.4061500e+05   3.4156200e+05   3.3872600e+05   3.8307100e+05   3.6943600e+05   3.5238900e+05   3.2908900e+05   3.4580500e+05   3.2258900e+05   3.2986100e+05   3.3237200e+05   3.3965100e+05   3.3275600e+05   3.4005500e+05   3.5615500e+05   3.5528100e+05   3.3416600e+05   3.3139900e+05   3.3095700e+05   3.2109000e+05   3.1397000e+05   3.3953800e+05   3.4896900e+05   3.6337400e+05   3.4885700e+05   3.6204000e+05   3.5197100e+05   3.3685200e+05   3.2422100e+05   3.1133200e+05   3.1516000e+05   3.1494900e+05   3.2527300e+05   3.5226600e+05   3.4987100e+05   3.4487400e+05   3.5395400e+05   3.2478600e+05   3.1543400e+05   3.3584900e+05   3.4967000e+05   3.4369400e+05   3.2939000e+05   3.3059800e+05   3.3150200e+05   3.2585600e+05   3.1994800e+05   2.8753100e+05   2.8848900e+05   3.2156700e+05   3.2198800e+05   3.2825400e+05   3.3639200e+05   3.2189800e+05   3.4544400e+05   0.0000000e+00   3.3385400e+05   3.3925000e+05   3.1229500e+05   3.3334900e+05   3.3740400e+05   3.3452100e+05   3.1914300e+05   3.4948600e+05   3.3229300e+05   3.4167900e+05   3.3150800e+05   3.1150700e+05   3.0727400e+05   3.0206500e+05   3.2851700e+05   2.9901500e+05   3.1668600e+05   3.4505600e+05   3.5434200e+05   3.4868000e+05   3.3070100e+05   3.3709400e+05   3.3196800e+05   3.3370200e+05   3.1470100e+05   3.4458300e+05   3.2038000e+05   3.3554800e+05   3.3448900e+05   3.1919600e+05   3.1457300e+05   3.1092800e+05
   2.1522800e+05   1.8421400e+05   1.9608700e+05   1.8980800e+05   1.8322600e+05   2.0290000e+05   2.1633100e+05   2.2719000e+05   2.4130000e+05   2.3559300e+05   2.1382000e+05   2.0822200e+05   2.1957300e+05   2.1689400e+05   2.1992900e+05   2.0150700e+05   2.0251900e+05   2.2941800e+05   2.3389800e+05   2.2786400e+05   2.2162400e+05   2.1762700e+05   1.9777400e+05   2.0457300e+05   1.9724200e+05   2.1700800e+05   2.2160900e+05   2.2093700e+05   2.3041100e+05   2.3829300e+05   2.2011700e+05   1.9561600e+05   2.0975300e+05   2.1301400e+05   2.1274500e+05   2.1132000e+05   2.2404200e+05   2.2085500e+05   2.1961600e+05   2.2357200e+05   2.1296200e+05   2.2560600e+05   2.2323200e+05   2.2332900e+05   2.0951000e+05   2.0583500e+05   2.2592800e+05   2.3437700e+05   2.3364400e+05   2.2289700e+05   2.2400900e+05   2.2251700e+05   2.2294500e+05   1.9606100e+05   1.9805300e+05   2.1692900e+05   2.2032000e+05   2.2857600e+05   0.0000000e+00   2.1847800e+05   2.1334500e+05   2.2513300e+05   2.0636200e+05   2.0325000e+05   2.0856300e+05   2.5344600e+05   2.3106300e+05   2.2309300e+05   2.1752500e+05   2.2787900e+05   2.3223300e+05   2.1223000e+05   2.0634000e+05   1.9732100e+05   2.1172000e+05   2.2395000e+05   2.2996500e+05   2.0572900e+05   1.9409500e+05   2.0002000e+05   1.9367500e+05   1.9855900e+05   2.0423700e+05   2.0762000e+05   2.0617700e+05   2.1368300e+05   2.2713500e+05   2.1588400e+05   2.1039400e+05   2.1951300e+05
   2.3223700e+05   2.2908800e+05   2.5231200e+05   2.1775800e+05   2.1369000e+05   2.3441700e+05   2.4283100e+05   2.4523800e+05   2.2403300e+05   2.2106700e+05   2.1906200e+05   2.2048700e+05   2.1393600e+05   2.3335000e+05   2.3447000e+05   2.3781000e+05   2.1865200e+05   2.0823300e+05   2.1306600e+05   2.1048900e+05   2.0376800e+05   2.2070800e+05   2.4126900e+05   2.3662300e+05   2.4520100e+05   2.3254200e+05   2.2247300e+05   2.2541000e+05   2.2773500e+05   2.4685600e+05   2.2952300e+05   2.3421300e+05   2.0871100e+05   2.3705300e+05   2.3282500e+05   2.3025300e+05   2.3857600e+05   2.4326400e+05   2.3514700e+05   2.3605300e+05   2.3907000e+05   2.1924200e+05   2.2099900e+05   2.3075000e+05   2.1841000e+05   2.2568700e+05   2.3011200e+05   2.2966900e+05   2.2481500e+05   2.3328800e+05   2.4213800e+05   2.3461000e+05   2.4966300e+05   2.3212800e+05   2.3316700e+05   2.4100900e+05   2.3487900e+05   2.2384800e+05   2.4080200e+05   0.0000000e+00   2.1824800e+05   2.2142700e+05   2.3563300e+05   2.3201400e+05   2.4008100e+05   2.3042800e+05   2.2153800e+05   2.3643700e+05   2.4642100e+05   2.3004300e+05   2.1686500e+05   2.2370000e+05   2.2687900e+05   1.9870600e+05   2.0619800e+05   2.2594300e+05   2.4902700e+05   2.3455700e+05   2.3403300e+05   2.4276700e+05   2.3587800e+05   2.3874500e+05   2.2953100e+05   2.2209900e+05   2.1947500e+05   2.1205100e+05   2.0836700e+05   2.0336500e+05   2.3297300e+05   2.3520600e+05
   2.7371900e+05   2.6988200e+05   2.9607500e+05   2.7845400e+05   2.7877800e+05   2.7449700e+05   2.7398300e+05   2.7475500e+05   2.5728900e+05   2.6660900e+05   2.5634300e+05   2.5883200e+05   2.7068000e+05   2.7521000e+05   2.8085700e+05   2.7084600e+05   2.5796100e+05   2.7743700e+05   2.7605900e+05   2.6167700e+05   2.7686800e+05   2.8379800e+05   2.6387100e+05   2.7753500e+05   2.7708800e+05   2.5786900e+05   2.8522600e+05   2.6665500e+05   2.6233100e+05   2.6253300e+05   2.5605700e+05   2.6389800e+05   2.5791400e+05   2.6384400e+05   2.6766400e+05   2.6814700e+05   2.5399500e+05   2.5798900e+05   2.6948400e+05   2.6155900e+05   2.7068100e+05   2.7109500e+05   2.5761900e+05   2.4362100e+05   2.5345100e+05   2.7097500e+05   2.6306000e+05   2.6542900e+05   2.4436100e+05   2.5482300e+05   2.5390600e+05   2.5756500e+05   2.4133000e+05   2.5643400e+05   2.5908200e+05   2.6987900e+05   2.7663700e+05   2.6687600e+05   2.5314900e+05   2.6096400e+05   0.0000000e+00   2.6319200e+05   2.4730000e+05   2.4039000e+05   2.4201100e+05   2.5824900e+05   2.4571200e+05   2.6110000e+05   2.6601900e+05   2.7024900e+05   2.3008300e+05   2.6586500e+05   2.6311300e+05   2.6798400e+05   2.6611800e+05   2.6747900e+05   2.8149200e+05   2.7145500e+05   2.6720200e+05   2.5024100e+05   2.5136300e+05   2.6907900e+05   2.7556700e+05   2.8053100e+05   2.6136200e+05   2.5093700e+05   2.3970600e+05   2.5444200e+05   2.4467400e+05   2.7224400e+05
   1.7611300e+05   1.7800800e+05   1.7891500e+05   1.8542600e+05   1.7705000e+05   1.8591800e+05   1.8674600e+05   1.8028400e+05   1.7914700e+05   1.7180300e+05   1.7465600e+05   1.8413900e+05   1.7623200e+05   1.7603800e+05   1.7109400e+05   1.6596200e+05   1.7231300e+05   1.7847500e+05   1.9095600e+05   1.8630800e+05   1.9941600e+05   1.8786900e+05   1.7970300e+05   1.7736000e+05   1.7086100e+05   1.7001300e+05   1.7039200e+05   1.8090100e+05   1.7868500e+05   1.7225300e+05   1.7850000e+05   1.6733800e+05   1.9651600e+05   1.8922400e+05   1.8909500e+05   1.9139800e+05   1.9743500e+05   1.8743900e+05   1.8522700e+05   1.8137700e+05   1.6520600e+05   1.7028300e+05   1.6534300e+05   1.7808400e+05   1.7601400e+05   1.9565800e+05   1.9804800e+05   1.9018400e+05   1.9010200e+05   1.8289600e+05   1.8606700e+05   1.8815400e+05   1.8101700e+05   1.6090000e+05   1.6755600e+05   1.6405900e+05   1.7489300e+05   1.8307600e+05   1.9851300e+05   2.0117000e+05   1.9604000e+05   0.0000000e+00   2.0185900e+05   2.0754900e+05   2.0220600e+05   2.0609500e+05   1.9412800e+05   1.6824000e+05   1.7087900e+05   1.8573900e+05   2.1082100e+05   1.9764700e+05   1.9168700e+05   1.9247100e+05   1.9751000e+05   1.9613600e+05   2.0982200e+05   2.0918300e+05   2.0987800e+05   2.0108800e+05   1.9007200e+05   1.9373500e+05   2.0017400e+05   1.8269400e+05   1.7470400e+05   1.8885600e+05   1.7936600e+05   1.8106500e+05   1.7623500e+05   1.7651100e+05
   1.3084800e+05   1.1578800e+05   1.2343000e+05   1.3209200e+05   1.2848100e+05   1.1499800e+05   1.0796900e+05   1.2303700e+05   1.2772900e+05   1.1325800e+05   1.3744100e+05   1.3011700e+05   1.3072900e+05   1.3792300e+05   1.3008400e+05   1.2271400e+05   1.3332200e+05   1.2620100e+05   1.2895700e+05   1.2307900e+05   1.3613500e+05   1.4505100e+05   1.3457100e+05   1.3621200e+05   1.3752800e+05   1.3829500e+05   1.3718600e+05   1.3474500e+05   1.3817700e+05   1.4940900e+05   1.5010700e+05   1.4344700e+05   1.3235100e+05   1.2883100e+05   1.2516900e+05   1.2807400e+05   1.2879400e+05   1.2669200e+05   1.2324400e+05   1.1417200e+05   1.2225800e+05   1.2767100e+05   1.4091100e+05   1.3391200e+05   1.1186500e+05   1.2489500e+05   1.3098600e+05   1.1366000e+05   1.1689100e+05   1.1320300e+05   1.2772200e+05   1.3462000e+05   1.4955100e+05   1.3484700e+05   1.4000800e+05   1.3868300e+05   1.4478200e+05   1.2805400e+05   1.4069300e+05   1.4583900e+05   1.4085200e+05   1.3012100e+05   0.0000000e+00   1.3848900e+05   1.4115000e+05   1.2880900e+05   1.2980300e+05   1.1825300e+05   1.3389200e+05   1.2179900e+05   1.2001700e+05   1.1720500e+05   1.2616600e+05   1.1847500e+05   1.1974400e+05   1.1949200e+05   1.3914300e+05   1.3399400e+05   1.2416000e+05   1.2689000e+05   1.3617600e+05   1.3053700e+05   1.2287800e+05   1.0922400e+05   1.1832700e+05   1.1525700e+05   1.2869700e+05   1.1639700e+05   1.1656600e+05   1.2065200e+05
   2.0081800e+05   1.9296700e+05   1.9231200e+05   1.8838300e+05   1.9231300e+05   1.8368200e+05   1.8715000e+05   1.8688900e+05   1.8501000e+05   1.7992700e+05   1.8915700e+05   2.0857400e+05   1.9502700e+05   1.9861500e+05   1.9408400e+05   2.0362200e+05   2.0458200e+05   1.9616500e+05   1.9946300e+05   2.1965600e+05   2.0306900e+05   1.9045900e+05   1.8833700e+05   1.8200900e+05   1.9249600e+05   1.9178000e+05   1.7547500e+05   1.8196500e+05   1.8735600e+05   1.8526100e+05   1.9412600e+05   1.9757300e+05   1.9587200e+05   1.9913100e+05   2.0722100e+05   1.9903400e+05   1.8512400e+05   1.9163400e+05   1.8052000e+05   1.7896600e+05   1.9161100e+05   2.0666000e+05   2.1006000e+05   1.9862300e+05   2.0496100e+05   1.9979600e+05   2.1062000e+05   2.0444000e+05   1.8745500e+05   1.8990500e+05   1.9803100e+05   1.8810300e+05   1.8715200e+05   1.9229600e+05   1.8065300e+05   1.8991100e+05   1.7836800e+05   1.9424400e+05   1.9303700e+05   1.9054900e+05   1.9514800e+05   1.7800500e+05   1.7302300e+05   0.0000000e+00   1.6675000e+05   1.8072100e+05   1.8250000e+05   1.7515000e+05   1.6924000e+05   1.6554800e+05   1.6371600e+05   1.7251500e+05   1.7907100e+05   2.0209700e+05   1.8687000e+05   1.8872500e+05   1.6615200e+05   1.7492400e+05   1.7347000e+05   1.8002100e+05   1.7618300e+05   1.9374300e+05   1.8601500e+05   1.8654900e+05   1.7856400e+05   1.8380200e+05   1.7965800e+05   2.0145600e+05   1.9026900e+05   1.9712600e+05
   1.1366700e+05   1.1563900e+05   1.1516500e+05   1.1172600e+05   1.0828700e+05   1.0623600e+05   1.2696300e+05   1.1713000e+05   1.1099400e+05   1.1250700e+05   1.1363100e+05   1.1327900e+05   1.0470800e+05   9.8481000e+04   9.1403000e+04   9.6426000e+04   1.2150200e+05   1.3159900e+05   1.1704300e+05   1.0740800e+05   1.0260200e+05   1.0296400e+05   1.1210100e+05   1.0691900e+05   1.1400500e+05   1.1707400e+05   1.3176100e+05   1.2416300e+05   1.1192900e+05   1.0573800e+05   1.1872100e+05   1.0266400e+05   1.0634000e+05   1.1276700e+05   1.2240900e+05   1.1796100e+05   1.1016200e+05   1.0080100e+05   1.1765400e+05   1.2235600e+05   1.1272900e+05   1.1065700e+05   1.1224800e+05   1.1135600e+05   1.2620800e+05   1.0955700e+05   1.2245000e+05   1.2938100e+05   1.1668700e+05   1.1088100e+05   1.1594800e+05   1.2639400e+05   1.1745400e+05   1.2508500e+05   1.0198400e+05   1.0553000e+05   1.0707600e+05   1.0496800e+05   1.2182700e+05   1.1634300e+05   1.2884500e+05   1.2979300e+05   1.2728200e+05   1.1071300e+05   0.0000000e+00   1.1978900e+05   1.3380500e+05   1.2487100e+05   1.1121900e+05   1.1210100e+05   1.2834800e+05   1.2111500e+05   1.2058900e+05   1.2044600e+05   1.2341400e+05   1.2694400e+05   1.2989100e+05   1.1789400e+05   1.1592300e+05   1.2858200e+05   1.3381900e+05   1.3029200e+05   1.1685500e+05   1.0709500e+05   1.2582800e+05   1.1261200e+05   1.1155800e+05   1.2230200e+05   1.2504500e+05   1.2430700e+05
   2.2903900e+05   2.1261600e+05   2.1489100e+05   2.1060600e+05   2.1662800e+05   2.2302600e+05   2.0333700e+05   2.2382800e+05   2.1295900e+05   2.1571000e+05   2.1289400e+05   1.9671100e+05   2.2699700e+05   2.3578100e+05   2.1998100e+05   2.0200600e+05   2.0468100e+05   2.0704900e+05   2.1914100e+05   2.2362400e+05   2.1505700e+05   1.9970700e+05   2.0483900e+05   1.9770400e+05   1.9526300e+05   1.9918300e+05   2.2455300e+05   2.3398300e+05   2.0776500e+05   2.0865100e+05   2.1582600e+05   2.1925800e+05   2.1660100e+05   1.9463000e+05   2.0803900e+05   2.0828100e+05   2.1256800e+05   2.1493700e+05   1.8898500e+05   1.9232600e+05   1.9194800e+05   2.1051600e+05   2.2744800e+05   2.0856300e+05   2.0910700e+05   2.0090700e+05   1.9971900e+05   2.1666300e+05   2.1803100e+05   2.1486900e+05   1.9829100e+05   2.0580000e+05   2.1927400e+05   2.2994900e+05   2.1082700e+05   2.0780800e+05   2.1985800e+05   2.2728200e+05   2.3068700e+05   2.4820800e+05   2.2353200e+05   2.2396800e+05   2.3709000e+05   2.2668200e+05   2.3174400e+05   0.0000000e+00   2.2152800e+05   2.2623800e+05   2.2585500e+05   2.3181200e+05   2.3046600e+05   2.2518600e+05   2.3042100e+05   2.3360400e+05   2.3822200e+05   2.2462700e+05   2.2323800e+05   2.2938900e+05   2.1832400e+05   2.2902100e+05   2.2322200e+05   2.2236600e+05   2.1918300e+05   2.3886400e+05   2.4900500e+05   2.2020600e+05   2.3319300e+05   2.1689100e+05   2.1888400e+05   2.1854000e+05
   4.4196300e+05   4.7005800e+05   4.6318400e+05   4.3919500e+05   4.3725600e+05   4.3128700e+05   4.5851900e+05   4.5353600e+05   4.6421500e+05   4.9934300e+05   4.6171300e+05   4.4800000e+05   4.1551800e+05   4.6024700e+05   4.8905300e+05   4.7828000e+05   4.5320800e+05   4.5870600e+05   4.6440800e+05   4.4424800e+05   4.4011000e+05   4.2706000e+05   4.6555900e+05   4.7825500e+05   4.5043500e+05   4.4911300e+05   4.3354200e+05   4.7888700e+05   4.6471800e+05   4.5749100e+05   4.4849600e+05   4.7485500e+05   4.8326500e+05   4.4891500e+05   4.7827700e+05   4.7381000e+05   4.6324600e+05   4.5250600e+05   4.6861300e+05   4.8660400e+05   4.5391400e+05   4.6318100e+05   4.5235900e+05   4.4827400e+05   4.5812100e+05   4.6829700e+05   4.7573600e+05   4.8203400e+05   4.7521800e+05   5.0723100e+05   4.7639100e+05   4.5104600e+05   4.3802000e+05   4.5537500e+05   4.5528300e+05   4.9225700e+05   5.0828400e+05   4.7710400e+05   4.7072700e+05   4.5517800e+05   4.7773600e+05   4.7925000e+05   4.7228700e+05   4.9656500e+05   5.0111500e+05   4.6221500e+05   0.0000000e+00   4.5569800e+05   4.5678900e+05   4.6167700e+05   5.1024100e+05   4.8242500e+05   4.7517400e+05   4.7738300e+05   4.6640500e+05   4.5445300e+05   4.5095700e+05   4.8166400e+05   4.8225900e+05   4.6678600e+05   4.6021900e+05   4.5452900e+05   4.6551100e+05   4.3668600e+05   4.6388300e+05   4.7115800e+05   4.5523600e+05   4.5505100e+05   4.6777700e+05   4.8385900e+05
   5.3207400e+05   5.4799300e+05   5.6696600e+05   5.6595600e+05   5.5290500e+05   5.4657300e+05   5.2920800e+05   5.4094000e+05   5.4854100e+05   5.7049400e+05   5.3678400e+05   4.9527300e+05   5.3401100e+05   5.4547300e+05   5.5959600e+05   5.5989800e+05   5.3132400e+05   5.4711300e+05   5.1480600e+05   4.9774700e+05   5.1564500e+05   5.1528800e+05   5.2136100e+05   5.4621300e+05   5.2732900e+05   5.2926100e+05   5.0596700e+05   5.0213700e+05   5.1425900e+05   5.1851800e+05   5.2680600e+05   5.0534300e+05   4.9239500e+05   4.9145500e+05   5.1118300e+05   5.1376300e+05   5.0156000e+05   4.7999300e+05   5.0811600e+05   5.2389500e+05   5.1353200e+05   4.7830900e+05   4.8688300e+05   4.9024300e+05   4.8076500e+05   5.1130000e+05   5.0020000e+05   4.9777200e+05   4.6894500e+05   4.7560200e+05   4.8192100e+05   4.8143100e+05   5.1863800e+05   5.0816800e+05   5.1121900e+05   5.2988200e+05   4.8049200e+05   4.7076100e+05   4.8630500e+05   5.2645200e+05   5.2298100e+05   5.2658100e+05   5.2158500e+05   4.7670100e+05   4.5245600e+05   4.6886400e+05   5.0803000e+05   0.0000000e+00   5.3750100e+05   5.2679000e+05   4.9828100e+05   5.1982800e+05   4.8429500e+05   4.8814200e+05   5.1110100e+05   5.3026500e+05   5.4392000e+05   5.1137200e+05   4.9569200e+05   5.1392200e+05   5.1079300e+05   5.2215600e+05   5.3811900e+05   5.3819200e+05   5.5199500e+05   5.1649700e+05   5.3553700e+05   5.1853900e+05   5.2214700e+05   5.2154000e+05
   1.2859000e+05   1.1998900e+05   1.1480600e+05   1.1933800e+05   1.1046500e+05   1.0904000e+05   1.0560400e+05   1.1306500e+05   1.2393500e+05   1.0828500e+05   1.0269400e+05   1.0684900e+05   1.1335400e+05   1.0731500e+05   1.0996100e+05   1.2683000e+05   1.1649100e+05   1.2292600e+05   1.0469800e+05   1.0138500e+05   1.2710000e+05   1.2400600e+05   1.3408600e+05   1.2486600e+05   1.0186500e+05   1.2885700e+05   1.2634100e+05   1.2648700e+05   1.0988000e+05   1.0882900e+05   1.2895900e+05   1.2314200e+05   1.1999800e+05   1.1394500e+05   1.1761200e+05   1.1514700e+05   1.4024500e+05   1.2266300e+05   1.1302800e+05   9.9568000e+04   1.0630700e+05   1.1864800e+05   1.2597800e+05   1.1659400e+05   1.1102300e+05   1.0453800e+05   1.1846300e+05   1.0214600e+05   1.0739500e+05   1.0524100e+05   1.1649900e+05   1.2803300e+05   1.2684400e+05   1.2027400e+05   1.1454800e+05   1.0798800e+05   1.1182700e+05   1.1810800e+05   1.2105300e+05   1.3175500e+05   1.2564000e+05   1.2251300e+05   1.1549800e+05   1.2773900e+05   1.0576400e+05   1.1126500e+05   1.1597900e+05   1.2978300e+05   0.0000000e+00   1.3069000e+05   1.2704400e+05   1.1064000e+05   1.1778900e+05   1.0942900e+05   1.2344800e+05   1.2967900e+05   1.3077700e+05   1.3651600e+05   1.2047800e+05   1.0898900e+05   1.1421300e+05   1.2058700e+05   1.0760700e+05   1.0121600e+05   1.2292800e+05   1.1047100e+05   1.1631100e+05   1.0450100e+05   1.0714700e+05   1.1807200e+05
   9.3292000e+04   8.7272000e+04   8.7887000e+04   9.2761000e+04   9.4595000e+04   9.6547000e+04   8.8340000e+04   9.0894000e+04   9.2256000e+04   9.7783000e+04   8.9987000e+04   9.7968000e+04   9.4388000e+04   1.0410800e+05   8.7280000e+04   9.5150000e+04   9.7311000e+04   1.1761000e+05   1.1119900e+05   9.8639000e+04   8.9843000e+04   1.0352000e+05   1.1749500e+05   9.5604000e+04   8.3957000e+04   7.9978000e+04   9.1080000e+04   9.3061000e+04   7.6845000e+04   7.8834000e+04   9.7056000e+04   7.7706000e+04   7.7400000e+04   7.7604000e+04   8.9477000e+04   1.0314600e+05   8.8672000e+04   8.7455000e+04   8.8970000e+04   8.8419000e+04   1.1074700e+05   9.0068000e+04   9.1630000e+04   8.3335000e+04   8.5904000e+04   1.0727600e+05   8.9009000e+04   7.4907000e+04   9.2374000e+04   8.3284000e+04   9.6837000e+04   1.0367900e+05   9.9837000e+04   9.3414000e+04   9.0319000e+04   9.3100000e+04   1.0418100e+05   8.3779000e+04   9.3995000e+04   9.9923000e+04   7.6697000e+04   9.0749000e+04   9.5470000e+04   1.1143200e+05   1.0295700e+05   9.6317000e+04   9.2421000e+04   1.0339800e+05   1.0932600e+05   0.0000000e+00   9.3566000e+04   8.9152000e+04   9.1606000e+04   8.8629000e+04   9.0178000e+04   8.0741000e+04   7.9667000e+04   7.9543000e+04   9.1845000e+04   9.8596000e+04   9.1703000e+04   9.1653000e+04   8.7616000e+04   1.0781600e+05   1.0660400e+05   1.1093100e+05   1.0278800e+05   1.0350500e+05   9.8979000e+04   1.0455300e+05
   8.3766000e+04   9.1335000e+04   9.3537000e+04   9.5076000e+04   1.0602700e+05   9.6184000e+04   9.9142000e+04   9.7937000e+04   9.7026000e+04   8.7150000e+04   1.0533700e+05   8.8647000e+04   9.1843000e+04   9.0146000e+04   8.1999000e+04   9.5774000e+04   9.2752000e+04   1.0164700e+05   8.5185000e+04   9.8649000e+04   9.3541000e+04   8.8549000e+04   1.0806800e+05   1.0619900e+05   8.1807000e+04   8.0057000e+04   9.5043000e+04   1.0253400e+05   9.5869000e+04   1.1073200e+05   1.0994700e+05   1.1562600e+05   1.0977700e+05   1.0266900e+05   1.1262100e+05   1.1016300e+05   1.0668200e+05   1.0884700e+05   1.0760900e+05   9.4833000e+04   1.0351100e+05   1.0597500e+05   1.1224400e+05   8.9069000e+04   9.0481000e+04   1.0175700e+05   9.9769000e+04   1.0378000e+05   9.5606000e+04   9.3648000e+04   1.1055200e+05   1.0529000e+05   9.2235000e+04   1.0459300e+05   1.0213500e+05   9.6084000e+04   1.0351400e+05   8.4715000e+04   9.4214000e+04   1.0182600e+05   1.0485300e+05   9.5244000e+04   9.8865000e+04   9.6344000e+04   9.2539000e+04   1.0924600e+05   8.7413000e+04   9.4344000e+04   8.6994000e+04   9.1136000e+04   0.0000000e+00   9.1411000e+04   9.2701000e+04   8.2683000e+04   7.8680000e+04   7.6361000e+04   9.5964000e+04   1.0459900e+05   8.8546000e+04   8.7180000e+04   9.9969000e+04   8.5567000e+04   9.2924000e+04   1.0403800e+05   8.3548000e+04   8.9970000e+04   9.1696000e+04   8.5504000e+04   9.3684000e+04   1.0144600e+05
   1.0445900e+05   9.3965000e+04   8.3660000e+04   1.1397400e+05   1.0307100e+05   9.1144000e+04   8.8630000e+04   8.4181000e+04   9.7589000e+04   1.0804500e+05   9.9590000e+04   9.9745000e+04   8.8930000e+04   1.0005900e+05   1.0215200e+05   9.9951000e+04   1.0716700e+05   9.2591000e+04   7.8572000e+04   1.0324100e+05   1.0172900e+05   1.0650800e+05   9.3134000e+04   8.6991000e+04   1.0527300e+05   1.0006600e+05   1.0525500e+05   9.7977000e+04   9.5797000e+04   9.5481000e+04   9.9867000e+04   1.1207400e+05   9.2079000e+04   9.7290000e+04   9.3367000e+04   9.0158000e+04   9.6258000e+04   9.6753000e+04   9.7389000e+04   8.9497000e+04   9.6578000e+04   9.9546000e+04   9.3737000e+04   1.0618600e+05   8.1480000e+04   9.9884000e+04   1.0036300e+05   9.6600000e+04   8.7062000e+04   8.8740000e+04   9.6491000e+04   7.8305000e+04   7.5693000e+04   9.1919000e+04   9.0977000e+04   9.6978000e+04   9.7045000e+04   9.4478000e+04   9.6453000e+04   7.7942000e+04   8.9746000e+04   9.7279000e+04   1.0201500e+05   1.0022700e+05   9.5053000e+04   1.0260500e+05   9.4160000e+04   9.2394000e+04   9.2446000e+04   7.8071000e+04   9.0600000e+04   0.0000000e+00   7.7815000e+04   8.3561000e+04   9.5908000e+04   9.6384000e+04   7.8611000e+04   9.7218000e+04   9.9468000e+04   9.7049000e+04   9.8500000e+04   8.6262000e+04   1.0678600e+05   9.5041000e+04   9.8103000e+04   9.3380000e+04   1.0346700e+05   1.0297500e+05   9.6156000e+04   1.0088200e+05
   1.5798300e+05   1.8364500e+05   1.8429700e+05   1.7984000e+05   1.8217200e+05   1.8646500e+05   1.6390100e+05   1.6326000e+05   1.6905200e+05   1.8183500e+05   1.9596100e+05   1.8045400e+05   1.6597200e+05   1.8318900e+05   1.8564100e+05   1.7937900e+05   1.8387100e+05   1.7055000e+05   1.7102200e+05   1.8251600e+05   1.9793600e+05   1.9138800e+05   1.8409900e+05   1.8219600e+05   1.8779400e+05   1.6852600e+05   1.7540500e+05   1.7913300e+05   1.9657600e+05   1.9812700e+05   1.7766000e+05   1.9854000e+05   1.9181000e+05   1.7972100e+05   1.8622700e+05   1.9369000e+05   1.8117400e+05   1.9123600e+05   1.6778600e+05   1.7536000e+05   1.9725000e+05   1.9520000e+05   2.0774300e+05   1.9338600e+05   1.8580900e+05   2.0158700e+05   1.8209200e+05   1.9167900e+05   1.9953600e+05   2.1562000e+05   1.8396000e+05   1.7902400e+05   1.9622100e+05   1.8733300e+05   1.8884000e+05   1.9619000e+05   1.9552600e+05   1.7803500e+05   2.0328100e+05   1.8245700e+05   1.7396000e+05   1.9704900e+05   1.7808100e+05   2.0256500e+05   1.9425500e+05   1.7000900e+05   1.8988800e+05   2.0748900e+05   1.8489400e+05   1.8865500e+05   1.7388300e+05   1.7986100e+05   0.0000000e+00   1.5696400e+05   1.7034100e+05   1.6801400e+05   1.7733300e+05   1.5828500e+05   1.5798100e+05   1.5070900e+05   1.6285300e+05   1.6552500e+05   1.5454600e+05   1.7629400e+05   1.4445400e+05   1.5939700e+05   1.7965700e+05   1.7966800e+05   1.7185800e+05   1.7165200e+05
   1.9372600e+05   1.8904000e+05   1.7832400e+05   1.7586200e+05   1.8108000e+05   1.9494200e+05   1.8058900e+05   1.7753300e+05   1.7276500e+05   1.6203800e+05   1.8321900e+05   1.9005600e+05   2.0962700e+05   1.9482200e+05   2.0397200e+05   1.8450900e+05   1.9829400e+05   1.8767300e+05   1.8083100e+05   1.9986100e+05   2.1595700e+05   1.9701400e+05   1.6379900e+05   1.7432100e+05   1.8536300e+05   2.0071300e+05   1.9117600e+05   1.7748100e+05   1.8637100e+05   1.8312400e+05   1.8565200e+05   1.8551400e+05   2.0642500e+05   1.9896100e+05   2.0230700e+05   1.7827500e+05   1.9271600e+05   1.8725500e+05   1.9886400e+05   1.7598800e+05   1.8974800e+05   1.9931300e+05   1.6527500e+05   1.6292600e+05   1.6595200e+05   1.3732300e+05   1.6437800e+05   1.8496400e+05   1.7163100e+05   1.7610000e+05   1.7171300e+05   1.5415800e+05   1.8455800e+05   1.8718100e+05   1.8340700e+05   1.7600200e+05   1.7459900e+05   1.8002100e+05   1.7668800e+05   2.0067800e+05   1.8220000e+05   2.0466600e+05   1.9744500e+05   1.9308000e+05   1.8306600e+05   1.6896900e+05   2.0750700e+05   2.0397700e+05   1.9495800e+05   2.0617000e+05   2.0061800e+05   1.9322300e+05   1.8217300e+05   0.0000000e+00   2.1612000e+05   2.0373600e+05   1.8187800e+05   1.8823800e+05   1.9708200e+05   2.1195500e+05   2.1861200e+05   1.9933900e+05   1.9907100e+05   2.2271000e+05   1.9288500e+05   1.9381200e+05   2.0417200e+05   1.9194100e+05   1.8703300e+05   1.9073100e+05
   5.1719000e+04   5.3503000e+04   4.1643000e+04   3.9129000e+04   4.5699000e+04   4.5665000e+04   5.5258000e+04   6.2284000e+04   4.7249000e+04   3.9741000e+04   4.7206000e+04   4.5410000e+04   4.1750000e+04   3.9784000e+04   4.7317000e+04   3.3310000e+04   4.3993000e+04   4.1413000e+04   3.6718000e+04   5.0972000e+04   4.1634000e+04   4.6195000e+04   4.1499000e+04   4.5001000e+04   4.4161000e+04   4.4176000e+04   4.7833000e+04   4.2243000e+04   4.1179000e+04   4.4046000e+04   3.2634000e+04   3.9282000e+04   4.0714000e+04   4.2136000e+04   4.6464000e+04   4.2171000e+04   4.8403000e+04   4.4372000e+04   4.8617000e+04   5.1728000e+04   4.9814000e+04   4.1191000e+04   5.0516000e+04   5.2284000e+04   4.3915000e+04   4.2677000e+04   4.3272000e+04   4.0107000e+04   5.1262000e+04   5.0513000e+04   3.9654000e+04   4.4469000e+04   3.2704000e+04   4.1729000e+04   3.9247000e+04   4.6261000e+04   3.6603000e+04   3.7684000e+04   3.6487000e+04   3.6546000e+04   3.6207000e+04   4.3694000e+04   3.6660000e+04   3.4721000e+04   4.2273000e+04   3.9283000e+04   4.4994000e+04   4.1913000e+04   4.8915000e+04   4.5928000e+04   4.9259000e+04   4.2791000e+04   3.7505000e+04   3.2360000e+04   0.0000000e+00   3.9297000e+04   3.7758000e+04   4.2244000e+04   3.9774000e+04   5.1204000e+04   3.7584000e+04   4.3372000e+04   3.9611000e+04   4.0939000e+04   4.1902000e+04   3.8340000e+04   5.1149000e+04   4.4308000e+04   4.0412000e+04   4.2755000e+04
   5.0116000e+04   5.1102000e+04   4.7978000e+04   4.5859000e+04   4.4291000e+04   4.1621000e+04   4.5451000e+04   4.2493000e+04   4.3882000e+04   4.2361000e+04   4.6279000e+04   4.3548000e+04   4.0939000e+04   5.2504000e+04   4.9404000e+04   4.3410000e+04   5.0721000e+04   5.7989000e+04   3.5743000e+04   4.2925000e+04   5.0561000e+04   3.9772000e+04   3.4708000e+04   3.5880000e+04   4.3750000e+04   4.6744000e+04   4.1277000e+04   5.7240000e+04   5.2411000e+04   4.1490000e+04   4.7264000e+04   4.2962000e+04   4.4480000e+04   4.3077000e+04   4.7161000e+04   4.3966000e+04   3.2896000e+04   3.1900000e+04   3.3617000e+04   4.4981000e+04   3.1654000e+04   3.8683000e+04   4.3118000e+04   4.1165000e+04   4.4361000e+04   5.4002000e+04   5.2879000e+04   4.8517000e+04   4.6692000e+04   5.2538000e+04   4.3713000e+04   4.0888000e+04   4.7616000e+04   4.6778000e+04   4.1359000e+04   4.8878000e+04   4.6362000e+04   4.1766000e+04   5.3392000e+04   3.7583000e+04   4.4510000e+04   4.5126000e+04   3.6564000e+04   4.9452000e+04   4.7793000e+04   5.0264000e+04   5.0691000e+04   4.3924000e+04   3.6514000e+04   4.1250000e+04   4.3686000e+04   4.3725000e+04   4.2658000e+04   4.5706000e+04   4.0198000e+04   0.0000000e+00   4.2934000e+04   4.9718000e+04   3.9431000e+04   4.0768000e+04   4.4832000e+04   5.4356000e+04   4.6883000e+04   5.1631000e+04   5.1359000e+04   4.9470000e+04   5.5317000e+04   4.7418000e+04   4.4266000e+04   3.9917000e+04
   1.6321900e+05   1.6851500e+05   1.4941800e+05   1.3959300e+05   1.4585600e+05   1.6930600e+05   1.7163000e+05   1.6463200e+05   1.4313100e+05   1.4237800e+05   1.4151300e+05   1.4160400e+05   1.5538900e+05   1.7984300e+05   1.8111500e+05   1.4767300e+05   1.4445300e+05   1.3599200e+05   1.4107100e+05   1.6757600e+05   1.5411900e+05   1.3535000e+05   1.4376100e+05   1.4997600e+05   1.5739400e+05   1.5940600e+05   1.5976300e+05   1.4864600e+05   1.4451000e+05   1.3656000e+05   1.4007900e+05   1.6559200e+05   1.7096900e+05   1.5408500e+05   1.4046400e+05   1.4326700e+05   1.4979700e+05   1.3637300e+05   1.4996000e+05   1.5536900e+05   1.5379100e+05   1.4659900e+05   1.3837800e+05   1.3240800e+05   1.4674800e+05   1.3493200e+05   1.4713800e+05   1.5539700e+05   1.5333500e+05   1.6184700e+05   1.3319700e+05   1.2031200e+05   1.2825400e+05   1.3646900e+05   1.4926600e+05   1.6336000e+05   1.5194600e+05   1.5714900e+05   1.4747900e+05   1.2390100e+05   1.2951200e+05   1.4364500e+05   1.5568200e+05   1.4603700e+05   1.3562600e+05   1.3438800e+05   1.3577500e+05   1.5168300e+05   1.4490100e+05   1.3145700e+05   1.3737600e+05   1.4736900e+05   1.4351300e+05   1.4653500e+05   1.5373900e+05   1.4404600e+05   0.0000000e+00   1.3392600e+05   1.3536600e+05   1.3786600e+05   1.4750100e+05   1.5887400e+05   1.5980900e+05   1.5822500e+05   1.5376900e+05   1.3544400e+05   1.4879900e+05   1.5011400e+05   1.5051000e+05   1.5829200e+05
   1.2696600e+05   1.3989800e+05   1.4081000e+05   1.5741600e+05   1.3764400e+05   1.2582400e+05   1.2066300e+05   1.3034600e+05   1.3397200e+05   1.4223700e+05   1.4525300e+05   1.4482100e+05   1.4872300e+05   1.4498700e+05   1.4626400e+05   1.5264900e+05   1.4273500e+05   1.5382100e+05   1.5501300e+05   1.5185000e+05   1.5539400e+05   1.4479500e+05   1.6103300e+05   1.6088700e+05   1.6524200e+05   1.6327500e+05   1.5957400e+05   1.7154300e+05   1.6398800e+05   1.7915300e+05   1.7918300e+05   1.7722300e+05   1.5695400e+05   1.7356200e+05   1.7344400e+05   1.8508800e+05   1.8958400e+05   1.8551600e+05   1.6572100e+05   1.5631400e+05   1.6986600e+05   2.0296800e+05   1.9199900e+05   1.7996200e+05   1.7264500e+05   1.6614100e+05   1.6777500e+05   1.7466600e+05   1.8254300e+05   1.7927100e+05   1.5555700e+05   1.6805600e+05   1.8141000e+05   1.9045700e+05   1.8494800e+05   1.7126100e+05   1.6109300e+05   1.7475400e+05   1.7138700e+05   1.7994600e+05   1.7961500e+05   1.8425300e+05   1.7695500e+05   1.8038500e+05   1.5895200e+05   1.5683900e+05   1.7948300e+05   1.4980100e+05   1.5398100e+05   1.6106400e+05   1.6619400e+05   1.6880900e+05   1.4763600e+05   1.4457800e+05   1.4459000e+05   1.5144900e+05   1.3099100e+05   0.0000000e+00   1.3488600e+05   1.5805800e+05   1.4343700e+05   1.4117500e+05   1.4376900e+05   1.4659700e+05   1.4348500e+05   1.5112300e+05   1.4391800e+05   1.5275900e+05   1.4625600e+05   1.2286300e+05
   2.8743000e+04   2.6658000e+04   3.2635000e+04   2.6431000e+04   2.4934000e+04   2.9574000e+04   2.9717000e+04   2.6451000e+04   3.0174000e+04   3.4405000e+04   3.0595000e+04   3.3449000e+04   3.9074000e+04   2.8726000e+04   2.7326000e+04   3.1779000e+04   3.7901000e+04   3.3731000e+04   3.1068000e+04   2.7602000e+04   2.9602000e+04   3.1447000e+04   3.6157000e+04   3.4309000e+04   2.9151000e+04   2.7325000e+04   3.2407000e+04   3.5406000e+04   2.9912000e+04   3.1426000e+04   2.8730000e+04   3.3413000e+04   2.9423000e+04   2.5883000e+04   2.6482000e+04   3.2451000e+04   2.6226000e+04   3.0384000e+04   3.4610000e+04   2.9719000e+04   2.5723000e+04   3.0026000e+04   3.5758000e+04   3.1532000e+04   2.4818000e+04   2.5483000e+04   2.3536000e+04   3.1015000e+04   2.8015000e+04   2.8259000e+04   2.9823000e+04   2.4159000e+04   3.2412000e+04   3.6096000e+04   3.2675000e+04   2.9469000e+04   3.1929000e+04   3.3260000e+04   3.2615000e+04   3.5401000e+04   3.4207000e+04   3.0904000e+04   2.5902000e+04   2.7791000e+04   2.7418000e+04   3.0277000e+04   3.0761000e+04   2.8621000e+04   2.0460000e+04   2.4363000e+04   3.6322000e+04   2.8856000e+04   2.4288000e+04   2.7119000e+04   3.2572000e+04   2.8027000e+04   3.2558000e+04   2.6523000e+04   0.0000000e+00   4.0123000e+04   3.7065000e+04   3.3662000e+04   3.0765000e+04   3.1385000e+04   3.6551000e+04   3.2204000e+04   3.8905000e+04   2.8196000e+04   2.9206000e+04   3.3359000e+04
   1.3546000e+04   1.7194000e+04   2.0148000e+04   2.0153000e+04   1.5025000e+04   1.5210000e+04   2.0065000e+04   2.1445000e+04   1.4546000e+04   1.5931000e+04   1.9570000e+04   2.1106000e+04   1.6570000e+04   1.4436000e+04   1.2656000e+04   1.6925000e+04   1.9126000e+04   1.8603000e+04   1.5808000e+04   1.6043000e+04   1.8140000e+04   1.8238000e+04   1.5726000e+04   1.7417000e+04   1.7243000e+04   1.9447000e+04   1.8899000e+04   1.9017000e+04   1.6895000e+04   1.9009000e+04   1.6550000e+04   1.3620000e+04   1.7482000e+04   1.5983000e+04   1.4902000e+04   1.6255000e+04   1.2650000e+04   1.0084000e+04   1.5023000e+04   1.7913000e+04   1.7836000e+04   1.6140000e+04   1.1548000e+04   9.2220000e+03   1.3976000e+04   3.4358000e+04   3.5135000e+04   3.6719000e+04   3.2303000e+04   3.0498000e+04   3.1749000e+04   3.8399000e+04   3.6683000e+04   3.5550000e+04   2.8680000e+04   3.5953000e+04   3.1219000e+04   3.3075000e+04   3.9948000e+04   3.1260000e+04   3.1679000e+04   3.7045000e+04   3.9107000e+04   3.8777000e+04   3.6205000e+04   3.2716000e+04   3.6019000e+04   2.8471000e+04   3.4917000e+04   3.0134000e+04   3.4401000e+04   3.0192000e+04   2.5808000e+04   2.8037000e+04   3.3057000e+04   2.9259000e+04   2.8720000e+04   3.0530000e+04   3.0903000e+04   0.0000000e+00   2.7364000e+04   3.0681000e+04   2.9516000e+04   2.6528000e+04   2.6056000e+04   2.9506000e+04   3.3484000e+04   3.1353000e+04   2.6675000e+04   2.4638000e+04
   2.8269000e+05   2.9226300e+05   2.8104500e+05   2.7581900e+05   2.8484000e+05   2.7835900e+05   2.6944400e+05   2.7737900e+05   2.6956200e+05   2.6863600e+05   2.7597700e+05   2.7996600e+05   3.0158000e+05   2.7399400e+05   2.8047000e+05   2.7693600e+05   2.7509100e+05   2.6594500e+05   2.6646200e+05   2.9687100e+05   2.9590800e+05   2.6990900e+05   2.6373800e+05   2.7830800e+05   2.7873900e+05   2.9343500e+05   2.9973200e+05   2.9602900e+05   2.9974400e+05   2.9058700e+05   2.8580900e+05   2.9613200e+05   3.0075700e+05   3.0375700e+05   3.0944800e+05   2.7999400e+05   2.7555700e+05   2.9616200e+05   3.0569300e+05   2.8814400e+05   3.0160800e+05   3.1813000e+05   3.1782600e+05   2.9696900e+05   3.0093500e+05   3.1352900e+05   3.1031600e+05   3.0104000e+05   2.9094700e+05   2.9413600e+05   3.0641600e+05   3.0125800e+05   3.0846900e+05   2.8973600e+05   2.7932200e+05   2.8313200e+05   2.8708300e+05   2.8701900e+05   3.0477400e+05   2.9191500e+05   2.9271200e+05   2.9649800e+05   3.1238900e+05   2.8480000e+05   2.9245800e+05   2.7327300e+05   2.7564000e+05   2.9234700e+05   2.8355100e+05   2.8522800e+05   2.9958200e+05   3.0345300e+05   2.9173100e+05   2.9332000e+05   3.0690400e+05   2.9119100e+05   2.8987600e+05   3.0167800e+05   2.8785400e+05   2.9909500e+05   0.0000000e+00   3.1787900e+05   3.1667200e+05   3.0508000e+05   3.1180800e+05   2.8346600e+05   2.7110000e+05   2.9800500e+05   3.0339300e+05   3.0056600e+05
   2.8646100e+05   3.0210400e+05   3.0037400e+05   2.8502300e+05   2.9477800e+05   2.8360100e+05   2.7794100e+05   2.7495500e+05   2.5829200e+05   2.6504500e+05   2.7429200e+05   2.8879600e+05   3.0306000e+05   2.9319200e+05   2.8313000e+05   2.8139100e+05   2.8463300e+05   2.6915700e+05   2.7221800e+05   2.8920600e+05   2.8538400e+05   2.9175800e+05   2.8672900e+05   2.6746000e+05   2.7962700e+05   2.7040100e+05   2.7993900e+05   3.0430000e+05   2.9266600e+05   2.9117300e+05   2.8689000e+05   3.1180800e+05   3.0824500e+05   3.1700100e+05   2.9515500e+05   3.0091600e+05   2.9083900e+05   2.7762700e+05   2.7378900e+05   2.8472400e+05   2.9526500e+05   2.9414300e+05   3.0142600e+05   2.8452300e+05   2.9671500e+05   3.0952800e+05   3.0491000e+05   2.8689200e+05   2.7795500e+05   2.8876900e+05   2.9057500e+05   2.9278800e+05   2.9161700e+05   3.0129400e+05   2.9152800e+05   3.0267300e+05   2.8543600e+05   2.9755100e+05   2.9808200e+05   3.1004700e+05   2.9836800e+05   2.7236400e+05   3.0087000e+05   3.0471700e+05   2.9350100e+05   3.0698800e+05   3.1014400e+05   3.1115400e+05   2.9018800e+05   2.9003000e+05   2.9454300e+05   2.9650800e+05   2.8915100e+05   2.7718400e+05   2.8569700e+05   2.7571000e+05   2.8694500e+05   3.0164000e+05   3.0758200e+05   3.0132600e+05   3.0389300e+05   0.0000000e+00   3.1286300e+05   2.9551500e+05   2.8553600e+05   2.9186700e+05   2.9739000e+05   2.7737700e+05   2.7454200e+05   2.8976100e+05
   1.9671700e+05   1.8057700e+05   1.6541200e+05   1.6461000e+05   1.8104400e+05   1.6969000e+05   1.7796700e+05   1.8983200e+05   1.8269700e+05   1.6887500e+05   1.5984600e+05   1.5645700e+05   1.7797800e+05   1.8779400e+05   1.7992800e+05   1.6954900e+05   1.7792700e+05   1.7058200e+05   1.8778000e+05   1.8910200e+05   1.9529100e+05   1.6760600e+05   1.7741500e+05   1.7989100e+05   1.6205400e+05   1.7164100e+05   1.7696600e+05   1.9569000e+05   1.7261000e+05   1.8842400e+05   1.8986900e+05   1.7464300e+05   1.8880100e+05   1.7803600e+05   1.6982900e+05   1.6480200e+05   1.9136700e+05   1.9023300e+05   1.8299100e+05   1.9367400e+05   1.8766300e+05   1.6671900e+05   1.7736300e+05   1.7944000e+05   1.7766900e+05   1.6995200e+05   1.8129900e+05   1.8566900e+05   1.7957400e+05   1.8847300e+05   1.9295000e+05   1.6863800e+05   1.7757900e+05   2.0010400e+05   1.8373400e+05   1.9178800e+05   2.0734100e+05   2.0245600e+05   1.9463000e+05   1.7672500e+05   1.8302200e+05   1.8427900e+05   1.8506100e+05   1.8251100e+05   1.8728300e+05   1.8618600e+05   1.8193800e+05   1.7618800e+05   1.7440100e+05   1.8962200e+05   1.9427800e+05   1.7458200e+05   1.7831900e+05   1.9026900e+05   1.6892500e+05   1.7320000e+05   1.8681800e+05   1.9592200e+05   1.8015100e+05   1.5982900e+05   1.8566700e+05   1.7823600e+05   0.0000000e+00   1.8413500e+05   1.8339900e+05   1.8502300e+05   1.6667300e+05   1.9001800e+05   2.0816700e+05   2.0126100e+05
   1.7246200e+05   1.6904600e+05   1.6396600e+05   1.6048300e+05   1.5949300e+05   1.7083400e+05   1.6179300e+05   1.5344100e+05   1.6724400e+05   1.6130200e+05   1.7698500e+05   1.6120400e+05   1.8842700e+05   1.7914500e+05   1.6834600e+05   1.5664900e+05   1.6086300e+05   1.4858100e+05   1.5119900e+05   1.6357900e+05   1.7688600e+05   1.6822800e+05   1.7541100e+05   1.7983600e+05   1.6202300e+05   1.7463900e+05   1.7510200e+05   1.7862000e+05   1.7556000e+05   1.7224600e+05   1.6417400e+05   1.6393900e+05   1.5923800e+05   1.5370500e+05   1.6985000e+05   1.6662400e+05   1.6605300e+05   1.5405700e+05   1.6450200e+05   1.5173800e+05   1.7398300e+05   1.7549100e+05   1.4728300e+05   1.6364400e+05   1.4004800e+05   1.5104800e+05   1.5934400e+05   1.5549400e+05   1.5473600e+05   1.4857500e+05   1.6530500e+05   1.6412400e+05   1.6439000e+05   1.5473100e+05   1.7023500e+05   1.4989800e+05   1.4426500e+05   1.5837900e+05   1.6988900e+05   1.7602500e+05   1.5766600e+05   1.5841500e+05   1.6589600e+05   1.4467700e+05   1.3525300e+05   1.6254000e+05   1.6313200e+05   1.6712400e+05   1.4585200e+05   1.5138000e+05   1.5342300e+05   1.5730300e+05   1.5113300e+05   1.5082900e+05   1.6673100e+05   1.5335700e+05   1.5798600e+05   1.6645600e+05   1.7657500e+05   1.6599200e+05   1.7067600e+05   1.9364400e+05   1.9262600e+05   0.0000000e+00   1.5751800e+05   1.7152000e+05   1.5036400e+05   1.5632300e+05   1.7991000e+05   1.8178200e+05
   3.9540700e+05   3.9286200e+05   3.9416100e+05   3.8198400e+05   3.7830300e+05   3.7965300e+05   3.7612500e+05   3.8300800e+05   3.8658400e+05   3.9077100e+05   3.8665200e+05   3.6812100e+05   3.6081000e+05   3.7989300e+05   3.7178000e+05   3.7980500e+05   3.6000900e+05   3.5254400e+05   3.6999300e+05   3.7641100e+05   3.5755200e+05   3.4638100e+05   3.4493000e+05   3.5987700e+05   3.6449700e+05   3.7255700e+05   3.7806600e+05   3.7705900e+05   3.8005500e+05   3.7697700e+05   3.6049100e+05   3.5837200e+05   3.7111500e+05   3.6491600e+05   3.8858900e+05   3.8499400e+05   3.9584300e+05   3.9905600e+05   3.8764100e+05   3.7641000e+05   3.6200100e+05   3.8685100e+05   3.8885500e+05   3.8534800e+05   3.8305900e+05   3.7176200e+05   3.8348800e+05   3.8889300e+05   3.7626300e+05   3.8017100e+05   3.8683500e+05   3.9119600e+05   3.7438600e+05   3.7825300e+05   3.6786600e+05   3.5449400e+05   3.6098100e+05   3.6865700e+05   3.7787900e+05   3.6237900e+05   3.7738800e+05   3.7071300e+05   3.6735200e+05   3.7188000e+05   3.5179400e+05   3.5896600e+05   3.6889800e+05   3.8288900e+05   3.7440300e+05   3.7861500e+05   3.9027200e+05   3.8965500e+05   3.5041900e+05   3.5873700e+05   3.7856400e+05   3.5956900e+05   3.8384600e+05   3.8069200e+05   3.8024800e+05   3.7662600e+05   3.9897300e+05   4.0964400e+05   3.9989500e+05   3.8124500e+05   0.0000000e+00   3.5790800e+05   3.8450300e+05   3.8341900e+05   3.8757200e+05   3.9306200e+05
   3.6958900e+05   3.7115700e+05   3.6004100e+05   3.6526100e+05   3.6973700e+05   3.7695100e+05   3.6867200e+05   3.5460700e+05   3.5957100e+05   3.5521700e+05   3.5652400e+05   3.5613600e+05   3.5760300e+05   3.7127000e+05   3.6314600e+05   3.5925700e+05   3.8017700e+05   3.5164600e+05   3.4232200e+05   3.4363800e+05   3.6709500e+05   3.7346600e+05   3.7812900e+05   3.6156900e+05   3.6332900e+05   3.4645000e+05   3.5197900e+05   3.5578800e+05   3.5697700e+05   3.8191400e+05   3.5689500e+05   3.6366300e+05   3.7097200e+05   3.9069300e+05   3.5951300e+05   3.5661000e+05   3.4770800e+05   3.4813100e+05   3.6599600e+05   3.7055500e+05   3.6857800e+05   3.5482300e+05   3.7411300e+05   3.7579100e+05   3.6959500e+05   3.7010100e+05   3.7482200e+05   3.8249800e+05   3.8873400e+05   3.7972500e+05   3.7360800e+05   3.8283400e+05   3.4793400e+05   3.7011500e+05   3.9705200e+05   3.9373600e+05   3.8185100e+05   3.7710700e+05   3.6335200e+05   3.6302900e+05   3.8373700e+05   3.9203900e+05   3.5338100e+05   3.5955400e+05   3.7713400e+05   3.8008200e+05   3.9022200e+05   3.7493100e+05   3.6267600e+05   3.7554900e+05   3.8116200e+05   3.8206600e+05   3.8266000e+05   3.8607400e+05   3.8034900e+05   3.7195800e+05   3.7634600e+05   3.7791800e+05   3.8671800e+05   3.8375100e+05   3.8397300e+05   3.7991800e+05   3.7950700e+05   3.6448300e+05   3.7682800e+05   0.0000000e+00   3.4202800e+05   3.6757000e+05   3.6468800e+05   3.7456000e+05
   7.6323000e+04   6.1672000e+04   6.4779000e+04   7.2843000e+04   8.7727000e+04   8.9142000e+04   8.4445000e+04   1.0149700e+05   9.8397000e+04   9.4971000e+04   7.7343000e+04   7.2720000e+04   7.6146000e+04   8.1559000e+04   8.1113000e+04   7.2044000e+04   6.7894000e+04   8.5905000e+04   9.4685000e+04   9.0915000e+04   8.2408000e+04   8.5167000e+04   7.7399000e+04   7.9707000e+04   8.0429000e+04   7.2374000e+04   6.7837000e+04   8.3179000e+04   7.9616000e+04   8.5521000e+04   8.5542000e+04   7.6948000e+04   7.5101000e+04   7.7821000e+04   9.5058000e+04   9.7685000e+04   9.5678000e+04   8.4785000e+04   6.9030000e+04   7.4900000e+04   8.1342000e+04   7.9954000e+04   7.3054000e+04   6.5637000e+04   7.4815000e+04   8.8813000e+04   7.8856000e+04   8.3013000e+04   8.0711000e+04   8.3730000e+04   7.8239000e+04   7.4642000e+04   6.4181000e+04   8.4165000e+04   8.3523000e+04   8.7187000e+04   7.9730000e+04   7.1286000e+04   6.9832000e+04   7.4104000e+04   6.6912000e+04   7.3267000e+04   6.3975000e+04   8.0573000e+04   8.1395000e+04   7.4686000e+04   6.3883000e+04   6.7685000e+04   6.7644000e+04   7.0088000e+04   7.1666000e+04   7.1513000e+04   7.5342000e+04   7.8171000e+04   8.4366000e+04   7.5620000e+04   7.2837000e+04   6.8776000e+04   6.5464000e+04   6.6791000e+04   7.0898000e+04   6.1950000e+04   6.6939000e+04   7.4088000e+04   9.1794000e+04   9.0899000e+04   0.0000000e+00   8.6423000e+04   8.1102000e+04   7.9889000e+04
   1.1854400e+05   1.2389900e+05   1.2396800e+05   1.1928600e+05   1.1291400e+05   1.2882400e+05   1.2467700e+05   1.2746700e+05   1.2754300e+05   1.3344700e+05   1.3955300e+05   1.3119100e+05   1.2082900e+05   1.5196600e+05   1.3916500e+05   1.3760400e+05   1.2715600e+05   1.2294300e+05   1.3292400e+05   1.3728700e+05   1.3532600e+05   1.1615200e+05   1.1837400e+05   1.3442800e+05   1.3608500e+05   1.5044500e+05   1.6152200e+05   1.4385900e+05   1.5456600e+05   1.4979700e+05   1.4015800e+05   1.2321400e+05   1.2670700e+05   1.3997800e+05   1.4421300e+05   1.3981000e+05   1.3637800e+05   1.3684600e+05   1.2538600e+05   1.3107800e+05   1.4396100e+05   1.5212400e+05   1.5076000e+05   1.5274600e+05   1.3368300e+05   1.2675300e+05   1.4533300e+05   1.3089400e+05   1.4523000e+05   1.2137900e+05   1.1778400e+05   1.1501700e+05   1.3948300e+05   1.2212300e+05   1.2962000e+05   1.3763200e+05   1.2300100e+05   1.3384600e+05   1.4487300e+05   1.3850600e+05   1.4059000e+05   1.4149600e+05   1.3554100e+05   1.3484600e+05   1.2740100e+05   1.3088200e+05   1.1582800e+05   1.1094600e+05   1.0200400e+05   1.2196400e+05   1.4320000e+05   1.4039600e+05   1.2974000e+05   1.4497000e+05   1.2683800e+05   1.2711800e+05   1.2740400e+05   1.2163500e+05   1.2676600e+05   1.2016500e+05   1.3512500e+05   1.3220700e+05   1.2975500e+05   1.1769400e+05   1.2179200e+05   1.2694100e+05   1.2266400e+05   0.0000000e+00   1.3833200e+05   1.2003300e+05
   2.0744400e+05   1.9985800e+05   2.0509700e+05   2.0388400e+05   2.1747700e+05   2.2569300e+05   2.1147300e+05   2.1330300e+05   2.1849900e+05   2.1802400e+05   2.1843300e+05   2.2709000e+05   2.0613000e+05   2.1432300e+05   2.1396100e+05   2.2058000e+05   2.2604600e+05   2.6721000e+05   2.3652900e+05   2.2896300e+05   2.2250000e+05   2.1430600e+05   2.2139700e+05   2.1367500e+05   2.1435300e+05   2.1200800e+05   2.2402500e+05   2.1814300e+05   2.0713000e+05   2.2210700e+05   2.1715100e+05   2.1521700e+05   2.3032800e+05   2.1368000e+05   2.1114900e+05   2.1574100e+05   2.2555000e+05   2.1592900e+05   2.2835600e+05   2.2145300e+05   2.0055900e+05   2.0925500e+05   2.0725700e+05   2.1510300e+05   2.3717400e+05   2.3301100e+05   2.1274200e+05   2.1815500e+05   2.2348400e+05   2.2525500e+05   2.2473800e+05   2.2104300e+05   2.2492300e+05   2.1956500e+05   2.1730800e+05   2.2750900e+05   2.1756400e+05   2.0893000e+05   2.2008500e+05   2.2641700e+05   2.1902600e+05   2.2374100e+05   2.2417500e+05   2.2141000e+05   2.2468400e+05   2.2445100e+05   2.1280600e+05   2.1103800e+05   2.3072500e+05   2.2982800e+05   2.3752800e+05   2.0796600e+05   2.1822600e+05   2.1369800e+05   2.2540700e+05   2.2824600e+05   2.2430100e+05   2.1577400e+05   2.1692800e+05   2.1764200e+05   2.3244300e+05   2.3202400e+05   2.1721800e+05   1.9862300e+05   2.0700000e+05   2.1270400e+05   2.2238100e+05   2.2344000e+05   0.0000000e+00   2.1823400e+05
   2.6788500e+05   2.6727600e+05   2.6292800e+05   2.5121100e+05   2.4879600e+05   2.6930400e+05   2.4567600e+05   2.7215200e+05   2.4908300e+05   2.4964800e+05   2.5857200e+05   2.6014600e+05   2.6739100e+05   2.6039400e+05   2.6602900e+05   2.5163300e+05   2.5006100e+05   2.6039100e+05   2.6767300e+05   2.6234100e+05   2.5648200e+05   2.5442300e+05   2.5932200e+05   2.5268200e+05   2.5691300e+05   2.6784200e+05   2.7446500e+05   2.5115800e+05   2.6821100e+05   2.6571900e+05   2.6053800e+05   2.8133900e+05   2.8756200e+05   2.6946400e+05   2.6070100e+05   2.7803800e+05   2.5413400e+05   2.6095400e+05   2.7444500e+05   2.5858100e+05   2.6911000e+05   2.5443400e+05   2.6970000e+05   2.7115600e+05   2.7669800e+05   2.6721800e+05   2.6750200e+05   2.6114700e+05   2.5215300e+05   2.6778100e+05   2.8460700e+05   2.6250100e+05   2.5978100e+05   2.6489700e+05   2.7399300e+05   2.6971800e+05   2.6409300e+05   2.6524200e+05   2.7182500e+05   2.7313600e+05   2.7021100e+05   2.6701000e+05   2.8081500e+05   2.6338000e+05   2.7408900e+05   2.5752100e+05   2.5279700e+05   2.5462900e+05   2.5315400e+05   2.5636600e+05   2.4701100e+05   2.4616200e+05   2.5555000e+05   2.4828600e+05   2.5355200e+05   2.5026800e+05   2.6702800e+05   2.5510400e+05   2.6394600e+05   2.6780400e+05   2.5178100e+05   2.5059400e+05   2.5512100e+05   2.4943800e+05   2.5887600e+05   2.7135400e+05   2.6490300e+05   2.6366400e+05   2.6091100e+05   0.0000000e+00
