# Supplementary material for: Autistic traits and individual brain differences: functional network efficiency reflects attentional and social impairments, structural nodal efficiencies index systemising and theory-of-mind skills
Source: Mol Autism. 2021 Jan 21;12:3. doi: 10.1186/s13229-020-00377-8 (PMC7818759; doi:10.1186/s13229-020-00377-8)
Supplement: Supplementary file 9 — Additional file 9. Brain-behaviour correlations. README file detailing data curation; AAL-90 region masks in NIfTI format; spreadseehts of Spearman correlations; code and data for the correlational analysis. [file 13229_2020_377_MOESM9_ESM.zip › Paul_Arora_et_al_data/Physiological/BBC/analysis/Diffusion_Analaysis/adj_matrixes/NOS_weighted/asymmetric/connection_matrix_asym_aHU0386.txt]

   0.0000000e+00   3.7969800e+05   4.0073400e+05   3.9912800e+05   4.0422100e+05   4.0897700e+05   3.8287100e+05   4.1092600e+05   4.2573700e+05   4.2264200e+05   4.3074900e+05   4.2442700e+05   4.0167200e+05   3.9066900e+05   3.9860000e+05   4.1812100e+05   4.0311700e+05   4.1884500e+05   4.1154800e+05   3.8124300e+05   3.8468800e+05   4.0992500e+05   3.9688400e+05   4.3029300e+05   4.0266400e+05   3.8522700e+05   4.0249600e+05   3.9972000e+05   4.0387000e+05   4.1971500e+05   3.9011300e+05   4.3207400e+05   4.1112000e+05   3.9075300e+05   4.1332200e+05   4.2372100e+05   4.1449500e+05   3.7701900e+05   3.9349400e+05   3.8031400e+05   3.9240400e+05   3.9056500e+05   4.0649500e+05   4.2685300e+05   4.3753100e+05   4.1437700e+05   4.2318200e+05   4.1157300e+05   3.9163600e+05   3.9515300e+05   3.8909200e+05   4.0165600e+05   3.7591000e+05   3.9712500e+05   4.0247300e+05   3.9966500e+05   4.0841600e+05   4.0436300e+05   3.9047600e+05   4.1793900e+05   3.9094900e+05   3.9823500e+05   4.0685800e+05   3.9864600e+05   4.1918800e+05   4.0310600e+05   4.0099000e+05   4.0750100e+05   4.0046700e+05   3.8246700e+05   3.8458100e+05   3.7823500e+05   3.9727000e+05   3.7982500e+05   3.8735400e+05   3.8604900e+05   3.9253600e+05   3.8024700e+05   3.7897700e+05   3.8478900e+05   3.7946300e+05   4.1384800e+05   4.1040200e+05   4.0809000e+05   3.8480000e+05   3.9852800e+05   3.8772600e+05   3.9168900e+05   3.8728400e+05   3.9795600e+05
   4.1458700e+05   0.0000000e+00   4.3387300e+05   4.2267300e+05   4.0634800e+05   4.0600800e+05   4.2359700e+05   4.3257800e+05   4.1269800e+05   4.2229400e+05   4.0951200e+05   3.9973500e+05   4.0019000e+05   4.2612300e+05   4.1517200e+05   3.8422400e+05   4.0702200e+05   4.2438900e+05   4.0465400e+05   4.2077100e+05   4.1637600e+05   4.2375800e+05   4.1759200e+05   4.2277200e+05   3.8967000e+05   3.8969700e+05   3.8442400e+05   4.0065900e+05   3.8724000e+05   4.0011500e+05   3.9116800e+05   4.2432300e+05   4.3235500e+05   4.3832300e+05   4.4399900e+05   4.2757400e+05   4.1396700e+05   3.8072600e+05   3.9467400e+05   4.2394400e+05   4.1559600e+05   4.3969100e+05   4.2858100e+05   4.3470800e+05   4.1503700e+05   3.8758200e+05   3.9437700e+05   3.9620000e+05   3.9003500e+05   3.8089500e+05   4.0978500e+05   4.3189500e+05   4.4352000e+05   4.3527500e+05   4.2635900e+05   3.9744400e+05   4.1022400e+05   4.1857100e+05   4.1766900e+05   4.2252900e+05   4.3292300e+05   4.1687500e+05   4.2957100e+05   4.3464300e+05   4.4238400e+05   4.4671800e+05   4.4652900e+05   4.2299100e+05   4.2527400e+05   4.0094200e+05   3.8710300e+05   4.2308100e+05   4.2560300e+05   4.2713500e+05   4.5044000e+05   4.4778800e+05   4.3325000e+05   4.4656600e+05   4.6568000e+05   4.6285300e+05   4.5446300e+05   4.5735600e+05   4.4372400e+05   4.2355500e+05   4.2219300e+05   4.1184700e+05   3.9863700e+05   4.0373700e+05   3.9062600e+05   4.2250900e+05
   3.3802200e+05   3.6265700e+05   0.0000000e+00   3.8249300e+05   3.2983300e+05   3.0568800e+05   3.0384900e+05   3.7089100e+05   3.7617000e+05   3.5266500e+05   3.7677500e+05   3.5762800e+05   3.6680600e+05   3.6134600e+05   3.6565800e+05   3.7093600e+05   3.3277800e+05   3.5067600e+05   3.5842200e+05   3.2424500e+05   3.2636400e+05   3.4100300e+05   3.4086000e+05   3.2765400e+05   3.1469300e+05   3.5791300e+05   3.3854400e+05   3.2251600e+05   3.3828000e+05   3.3403900e+05   3.2589100e+05   3.7840100e+05   3.5343500e+05   3.4775900e+05   3.6100900e+05   3.3590800e+05   3.3144300e+05   3.6172100e+05   3.4581200e+05   3.5778000e+05   3.3783200e+05   3.7069200e+05   3.6957400e+05   3.6344000e+05   3.4743800e+05   3.6202100e+05   3.8539300e+05   4.0353300e+05   3.5064500e+05   3.1813600e+05   3.2634500e+05   3.4208600e+05   3.9610900e+05   3.4346900e+05   3.3012300e+05   3.4353500e+05   3.2228800e+05   3.1853200e+05   3.5375400e+05   3.4443000e+05   3.4007300e+05   3.5745600e+05   3.6471500e+05   3.5996100e+05   3.3963900e+05   3.3025700e+05   3.1890800e+05   3.3574800e+05   3.4949700e+05   3.4959300e+05   3.4579300e+05   3.4322400e+05   3.3756400e+05   3.5140500e+05   3.3772200e+05   3.6018600e+05   3.4332100e+05   3.5989100e+05   3.3793600e+05   3.6324100e+05   3.4137100e+05   3.3016100e+05   3.2436800e+05   3.4615100e+05   3.5556000e+05   3.3933900e+05   3.2887100e+05   3.3466900e+05   3.4694400e+05   3.3302400e+05
   4.0264000e+05   4.3792800e+05   4.7031600e+05   0.0000000e+00   4.1946700e+05   4.2200000e+05   4.1001300e+05   4.4687300e+05   4.6337100e+05   4.2262300e+05   4.4440000e+05   4.7349400e+05   4.5014800e+05   4.8678300e+05   5.3050800e+05   5.1490100e+05   4.8872000e+05   4.5945700e+05   4.3539300e+05   4.3382800e+05   4.8374000e+05   5.1399600e+05   5.0280100e+05   5.2706400e+05   4.8833400e+05   4.6958600e+05   4.9214300e+05   4.9738800e+05   4.8963900e+05   5.1691400e+05   5.0379500e+05   4.7961100e+05   4.7889600e+05   4.9495500e+05   5.0499200e+05   4.8489900e+05   4.7769900e+05   4.6761300e+05   4.5555300e+05   4.5434500e+05   4.7937200e+05   4.8687200e+05   4.7768000e+05   4.6638200e+05   4.6548400e+05   4.6699700e+05   4.7749900e+05   4.6944000e+05   4.8502300e+05   5.2430300e+05   4.9828200e+05   5.0344300e+05   4.5922700e+05   4.8590500e+05   5.0999600e+05   4.7585400e+05   4.4732000e+05   4.7193200e+05   5.3203300e+05   5.2574300e+05   4.6539100e+05   4.5948700e+05   5.0483000e+05   4.8012300e+05   4.7717300e+05   4.7642700e+05   5.1207000e+05   5.2536700e+05   4.8596700e+05   4.5040500e+05   4.8386400e+05   4.3974600e+05   4.2350700e+05   4.5823500e+05   5.1839000e+05   4.9527000e+05   4.5399300e+05   4.4576700e+05   4.0395400e+05   4.5555000e+05   4.7126800e+05   4.4683400e+05   4.6908500e+05   4.9336800e+05   4.4799700e+05   4.7842900e+05   4.7022200e+05   5.0799700e+05   4.9005800e+05   4.7311800e+05
   1.3483200e+05   1.3379900e+05   1.3833000e+05   1.4098700e+05   0.0000000e+00   1.3551200e+05   1.2045300e+05   1.2799400e+05   1.2858300e+05   1.3302900e+05   1.2647200e+05   1.2923200e+05   1.1991000e+05   1.3993500e+05   1.3322600e+05   1.2833500e+05   1.2872800e+05   1.4603300e+05   1.2889600e+05   1.2438100e+05   1.4197600e+05   1.3418300e+05   1.4006900e+05   1.3661800e+05   1.4283400e+05   1.3624900e+05   1.5403800e+05   1.2880600e+05   1.3243600e+05   1.5915900e+05   1.4797000e+05   1.4085700e+05   1.4342500e+05   1.3087100e+05   1.1484000e+05   1.1667500e+05   1.4115000e+05   1.3749100e+05   1.3726200e+05   1.3798800e+05   1.2865600e+05   1.4132600e+05   1.2582200e+05   1.2232600e+05   1.4351400e+05   1.3555700e+05   1.4026200e+05   1.4839500e+05   1.3534300e+05   1.3419100e+05   1.2784900e+05   1.2658600e+05   1.4487100e+05   1.1174700e+05   1.2262800e+05   1.3859000e+05   1.2565600e+05   1.1664900e+05   1.1194100e+05   1.1140800e+05   1.4242600e+05   1.4117500e+05   1.1733500e+05   1.2116500e+05   1.2851100e+05   1.4364400e+05   1.2787100e+05   1.4448900e+05   1.2827600e+05   1.5165000e+05   1.3782700e+05   1.4130300e+05   1.5510200e+05   1.3521000e+05   1.1895900e+05   1.4842200e+05   1.4781400e+05   1.3668800e+05   1.4032800e+05   1.3268600e+05   1.3389200e+05   1.6291300e+05   1.2522800e+05   1.3843000e+05   1.3973800e+05   1.5697700e+05   1.3826400e+05   1.5673100e+05   1.3374200e+05   1.3134100e+05
   1.1544000e+05   1.0703400e+05   1.1745400e+05   1.0888500e+05   1.0231500e+05   0.0000000e+00   1.2433300e+05   1.2932400e+05   1.3606200e+05   1.1616900e+05   1.1235500e+05   1.1752800e+05   1.1101400e+05   1.0677600e+05   1.1139500e+05   1.1233400e+05   1.2572900e+05   1.0721800e+05   1.1927600e+05   1.2883600e+05   1.0417000e+05   1.0387300e+05   1.1549000e+05   1.2059400e+05   1.3836100e+05   1.1888000e+05   1.3395700e+05   1.2371000e+05   1.3692800e+05   1.3154800e+05   1.3976700e+05   1.2966200e+05   1.2731100e+05   1.2553600e+05   1.1667000e+05   1.4519800e+05   1.3970200e+05   1.2102500e+05   1.3374600e+05   1.2328100e+05   1.2977200e+05   1.2821200e+05   1.3065200e+05   1.3701500e+05   1.0927600e+05   1.1196000e+05   1.1716500e+05   1.2972900e+05   1.5268300e+05   1.2619000e+05   1.0895200e+05   1.1346000e+05   1.1423100e+05   1.1441400e+05   1.1758300e+05   9.9868000e+04   1.1374800e+05   1.0838300e+05   1.1792200e+05   1.0490800e+05   8.8713000e+04   1.0563200e+05   1.0460200e+05   1.0060700e+05   1.2070000e+05   1.1119400e+05   8.3928000e+04   9.5188000e+04   1.0920100e+05   9.7012000e+04   1.0003200e+05   1.0990200e+05   1.0579500e+05   1.0945200e+05   1.2032500e+05   1.1877200e+05   1.2769200e+05   1.3686600e+05   1.1205800e+05   1.2340300e+05   1.2352900e+05   1.2631500e+05   1.2027900e+05   1.1237900e+05   1.3743900e+05   1.1732800e+05   1.2162400e+05   1.0773100e+05   1.2238500e+05   1.1281000e+05
   5.4564800e+05   5.5718800e+05   5.1454200e+05   5.2796900e+05   5.2970200e+05   5.2909900e+05   0.0000000e+00   5.2459600e+05   5.2838600e+05   5.0376200e+05   5.1300600e+05   5.2736200e+05   5.1395700e+05   5.1964300e+05   5.3433600e+05   5.3681900e+05   4.9343400e+05   5.0465700e+05   4.9960200e+05   5.1876000e+05   5.3501600e+05   5.3134000e+05   5.4556800e+05   5.3083600e+05   5.0088200e+05   4.9640200e+05   4.9555900e+05   4.8691100e+05   5.1446600e+05   5.0854000e+05   5.1479700e+05   5.2576100e+05   5.0804300e+05   5.2513500e+05   5.3860100e+05   5.2645100e+05   5.1393700e+05   5.2394700e+05   5.2004100e+05   5.2282200e+05   5.0255900e+05   5.1382200e+05   5.3675400e+05   5.3000000e+05   5.0228300e+05   5.1617700e+05   5.3571600e+05   5.3768400e+05   5.2084100e+05   5.2720100e+05   5.2098700e+05   5.1714600e+05   5.1083800e+05   5.0868500e+05   5.2194200e+05   5.2728900e+05   4.9232200e+05   5.1007400e+05   4.8047100e+05   4.8305900e+05   5.1104300e+05   5.1353100e+05   5.0421200e+05   5.3183600e+05   5.6622000e+05   5.5379200e+05   5.5162000e+05   5.7031900e+05   5.4828000e+05   5.2371000e+05   4.9538600e+05   5.1887300e+05   5.1316000e+05   5.0532600e+05   5.1806300e+05   5.0385900e+05   5.1848800e+05   5.5347400e+05   5.5414400e+05   5.8350500e+05   5.7382000e+05   5.4202700e+05   5.2906300e+05   5.3304800e+05   5.2345800e+05   5.2424600e+05   5.3607400e+05   5.3496900e+05   5.1583200e+05   5.1772700e+05
   6.1295300e+05   5.8582400e+05   6.3105000e+05   6.1266700e+05   5.9290500e+05   5.5898700e+05   5.5877900e+05   0.0000000e+00   6.0198800e+05   6.1058300e+05   6.0446700e+05   5.9075200e+05   5.6825600e+05   5.7262000e+05   5.9047100e+05   6.2078500e+05   6.3475700e+05   5.6793400e+05   5.5879000e+05   5.6235500e+05   5.6047600e+05   5.7958300e+05   5.8647500e+05   5.5943400e+05   5.6689800e+05   5.7402300e+05   5.8250800e+05   6.1188400e+05   5.9070900e+05   5.8833200e+05   5.5578800e+05   5.8291000e+05   5.7295500e+05   5.6956700e+05   5.6886300e+05   5.5894600e+05   5.9939300e+05   6.0262500e+05   5.8809400e+05   5.6048900e+05   5.9669100e+05   6.0200400e+05   5.6727100e+05   6.2292400e+05   6.3782800e+05   6.2761600e+05   6.2367000e+05   5.9269700e+05   5.8118900e+05   5.9192700e+05   6.0493200e+05   6.1912500e+05   6.2213400e+05   6.2223800e+05   6.4719900e+05   6.3968200e+05   6.3606800e+05   6.4360800e+05   6.3282300e+05   6.3149100e+05   6.1637100e+05   6.3625100e+05   6.5067500e+05   6.3100800e+05   5.9632400e+05   6.2199800e+05   6.1540700e+05   5.9853400e+05   6.2461800e+05   6.3704400e+05   6.5556900e+05   5.9357900e+05   6.3614800e+05   6.3146500e+05   6.4849300e+05   6.3116000e+05   6.3182800e+05   6.5442600e+05   6.2995000e+05   6.0520200e+05   6.0205000e+05   5.9361200e+05   6.2457000e+05   6.1150400e+05   6.0851400e+05   6.4252700e+05   6.4471100e+05   6.0674300e+05   6.0650500e+05   5.9313600e+05
   1.3190700e+05   1.1979100e+05   1.0863000e+05   1.2011300e+05   1.2266900e+05   1.4135400e+05   1.2090200e+05   9.6833000e+04   0.0000000e+00   1.0964100e+05   1.1403200e+05   1.0187600e+05   1.1580600e+05   1.3286400e+05   1.2362800e+05   1.1885000e+05   1.0883100e+05   1.2655000e+05   1.2079300e+05   1.0925100e+05   1.2488800e+05   1.3887100e+05   1.7098800e+05   1.3585200e+05   1.1373700e+05   1.2381500e+05   1.0941000e+05   1.4594200e+05   1.4432500e+05   1.3165600e+05   1.2957000e+05   1.1803200e+05   1.2420800e+05   1.1521200e+05   1.3545500e+05   1.3952500e+05   1.3187200e+05   1.2537300e+05   1.2091300e+05   1.1522100e+05   1.3564500e+05   1.5830800e+05   1.2347700e+05   1.3230300e+05   1.3603500e+05   1.0579300e+05   8.8988000e+04   9.9356000e+04   1.0909800e+05   1.0746000e+05   1.2483600e+05   1.3385300e+05   1.4331700e+05   1.3931300e+05   1.1894400e+05   1.1976200e+05   1.2594800e+05   1.0754800e+05   1.0457100e+05   8.3116000e+04   8.5714000e+04   1.1862800e+05   1.3368900e+05   1.1188900e+05   1.0312600e+05   1.1295300e+05   1.0612200e+05   7.7791000e+04   7.7354000e+04   8.1085000e+04   1.0785600e+05   1.1765900e+05   1.0659100e+05   1.1696800e+05   1.0236200e+05   1.2690900e+05   1.2225400e+05   1.1066100e+05   1.1031500e+05   9.5204000e+04   8.7629000e+04   1.1392800e+05   1.3159900e+05   1.2885800e+05   1.0328700e+05   1.1571500e+05   9.3383000e+04   1.0093100e+05   9.4296000e+04   8.5139000e+04
   1.3194700e+05   1.3417900e+05   1.4864600e+05   1.5841700e+05   1.5228500e+05   1.4778300e+05   1.4120900e+05   1.2961900e+05   1.4259800e+05   0.0000000e+00   1.3209900e+05   1.2903300e+05   1.4263600e+05   1.5683500e+05   1.5563400e+05   1.5591100e+05   1.5115800e+05   1.3629700e+05   1.4458600e+05   1.5265900e+05   1.4572400e+05   1.5059300e+05   1.4930800e+05   1.5087700e+05   1.5378400e+05   1.4796700e+05   1.5139900e+05   1.5061500e+05   1.5704700e+05   1.4501200e+05   1.6105100e+05   1.6251200e+05   1.5485000e+05   1.4394400e+05   1.2948000e+05   1.2597700e+05   1.4094800e+05   1.6740700e+05   1.7595300e+05   1.4514700e+05   1.4258800e+05   1.4257700e+05   1.5230700e+05   1.6107700e+05   1.5383600e+05   1.4143900e+05   1.3659300e+05   1.3920100e+05   1.3570600e+05   1.2939600e+05   1.3129700e+05   1.2801000e+05   1.5189900e+05   1.6792500e+05   1.5207700e+05   1.4607200e+05   1.3299100e+05   1.3360900e+05   1.3108200e+05   1.4995500e+05   1.4473300e+05   1.5221900e+05   1.3776300e+05   1.3010600e+05   1.4239700e+05   1.3906700e+05   1.4972600e+05   1.4304800e+05   1.5430100e+05   1.6460300e+05   1.6277500e+05   1.4580800e+05   1.3702200e+05   1.3959500e+05   1.4213700e+05   1.3968900e+05   1.4038000e+05   1.2545100e+05   1.2916800e+05   1.3478200e+05   1.2703300e+05   1.2891900e+05   1.4733700e+05   1.5328400e+05   1.5032900e+05   1.4072600e+05   1.3636200e+05   1.3288900e+05   1.3278400e+05   1.2825600e+05
   1.2033700e+05   1.1315600e+05   1.2011200e+05   1.3865500e+05   1.3718900e+05   1.3076400e+05   1.1477500e+05   1.2585500e+05   1.3113400e+05   1.0737600e+05   0.0000000e+00   1.0361300e+05   1.0827700e+05   1.1871400e+05   1.1217300e+05   1.2464900e+05   1.0950700e+05   1.1054500e+05   1.0041000e+05   9.0979000e+04   1.2242000e+05   1.1249500e+05   1.2086000e+05   1.3538700e+05   1.2850800e+05   1.3887500e+05   1.4026000e+05   1.2016200e+05   1.2457100e+05   1.2614500e+05   1.1743900e+05   1.2619000e+05   1.2423200e+05   1.1535500e+05   1.1182800e+05   1.1604100e+05   1.1599800e+05   1.2811700e+05   1.3289800e+05   1.2212400e+05   1.1883300e+05   1.1538100e+05   1.1949600e+05   1.1251100e+05   1.1748100e+05   1.1213800e+05   1.1346200e+05   1.3606800e+05   1.3144900e+05   1.3766300e+05   1.1626200e+05   1.1268500e+05   1.1774500e+05   1.1794500e+05   1.0641000e+05   1.0961400e+05   1.2006900e+05   1.2591800e+05   1.1321300e+05   1.2097700e+05   1.4027500e+05   1.1715700e+05   1.3145100e+05   1.3617100e+05   1.2585000e+05   1.0689300e+05   1.1910600e+05   1.1739400e+05   1.1133300e+05   1.1915700e+05   1.2559000e+05   1.1399300e+05   1.0967200e+05   1.1213600e+05   1.1363400e+05   1.1686600e+05   1.2114000e+05   1.2151100e+05   1.0842300e+05   1.1249000e+05   1.1085700e+05   1.1293000e+05   1.2328700e+05   1.1939900e+05   1.2324800e+05   1.2055300e+05   1.1462700e+05   1.1608300e+05   1.1779500e+05   1.2366400e+05
   1.4491600e+05   1.3172800e+05   1.4307900e+05   1.5483000e+05   1.4877900e+05   1.5838100e+05   1.4095900e+05   1.4658500e+05   1.4284900e+05   1.4248900e+05   1.4001300e+05   0.0000000e+00   1.5362000e+05   1.2809000e+05   1.3981400e+05   1.5710500e+05   1.4812500e+05   1.6334800e+05   1.6056200e+05   1.5760500e+05   1.6046400e+05   1.5824400e+05   1.4756400e+05   1.3567600e+05   1.5660900e+05   1.6263900e+05   1.5021300e+05   1.5803600e+05   1.5023200e+05   1.6423000e+05   1.5828600e+05   1.6532100e+05   1.5530300e+05   1.5946000e+05   1.4635800e+05   1.5376500e+05   1.6206000e+05   1.6331700e+05   1.6333200e+05   1.5456900e+05   1.6173600e+05   1.6804800e+05   1.6868500e+05   1.5261200e+05   1.5923400e+05   1.5716800e+05   1.6321800e+05   1.6458300e+05   1.5920500e+05   1.6175000e+05   1.6014700e+05   1.5598900e+05   1.5129600e+05   1.6018300e+05   1.4638400e+05   1.5935900e+05   1.4638500e+05   1.4687000e+05   1.4771800e+05   1.5413300e+05   1.5664000e+05   1.5422600e+05   1.6644600e+05   1.6254300e+05   1.4947700e+05   1.4985300e+05   1.5740000e+05   1.5106900e+05   1.4916300e+05   1.5697300e+05   1.5765500e+05   1.4873400e+05   1.6659400e+05   1.5797000e+05   1.6366000e+05   1.6381400e+05   1.5047200e+05   1.5706400e+05   1.6470500e+05   1.5470300e+05   1.5099100e+05   1.5925400e+05   1.4619000e+05   1.4959100e+05   1.6204300e+05   1.7196000e+05   1.5637500e+05   1.5734900e+05   1.3763200e+05   1.4328400e+05
   2.2689500e+05   2.4280000e+05   2.3207500e+05   2.5119400e+05   2.5186000e+05   2.6335700e+05   2.5006100e+05   2.4304600e+05   2.4696700e+05   2.2535400e+05   2.3521800e+05   2.5059200e+05   0.0000000e+00   2.2440900e+05   2.2724300e+05   2.4738600e+05   2.4298500e+05   2.3875900e+05   2.1921200e+05   2.0500000e+05   2.1893400e+05   2.1612600e+05   2.1763700e+05   2.1980800e+05   2.1875900e+05   2.3680300e+05   2.3816900e+05   2.6917500e+05   2.4097200e+05   2.3744800e+05   2.2086000e+05   2.2381300e+05   2.2000200e+05   2.1466700e+05   2.2789900e+05   2.4070600e+05   2.4113400e+05   2.5526300e+05   2.4765700e+05   2.5969500e+05   2.5428600e+05   2.4021900e+05   2.2959100e+05   2.2302800e+05   2.1739800e+05   2.2500500e+05   2.2683100e+05   2.2696800e+05   2.3098100e+05   2.3419000e+05   2.4409500e+05   2.5309800e+05   2.3345900e+05   2.1486100e+05   2.2974600e+05   2.4249600e+05   2.3459000e+05   2.2519300e+05   2.4317200e+05   2.3934100e+05   2.4441500e+05   2.4227900e+05   2.4441500e+05   2.3211800e+05   2.3582300e+05   2.3655300e+05   2.1951600e+05   2.0804000e+05   2.1041300e+05   2.2941300e+05   2.6169100e+05   2.6616400e+05   2.4815600e+05   2.4441100e+05   2.3670500e+05   2.3541400e+05   2.3918500e+05   2.3519500e+05   2.4049500e+05   2.3228300e+05   2.0611000e+05   2.1790300e+05   2.3027900e+05   2.4077100e+05   2.4842200e+05   2.3936300e+05   2.3125200e+05   2.2649700e+05   2.4002100e+05   2.3595800e+05
   2.5260200e+05   2.4402100e+05   2.4297900e+05   2.6410000e+05   2.6720000e+05   2.5315000e+05   2.3762000e+05   2.4928700e+05   2.5333100e+05   2.3694800e+05   2.3763300e+05   2.3540700e+05   2.4074000e+05   0.0000000e+00   2.5221200e+05   2.4687800e+05   2.6379000e+05   2.5786800e+05   2.5688300e+05   2.3987000e+05   2.4470800e+05   2.2598900e+05   2.4132200e+05   2.4430500e+05   2.3398300e+05   2.2293400e+05   2.2630800e+05   2.2763200e+05   2.3091200e+05   2.2897200e+05   2.3724300e+05   2.2800800e+05   2.0987300e+05   2.0829500e+05   2.3845100e+05   2.3211400e+05   2.1544800e+05   2.0698100e+05   2.2767000e+05   2.1790900e+05   2.0683800e+05   2.0733100e+05   2.2875100e+05   2.1957700e+05   2.1694700e+05   2.4715100e+05   2.3639500e+05   2.3374500e+05   2.5123000e+05   2.3153500e+05   2.3546900e+05   2.2310800e+05   2.3656000e+05   2.3329100e+05   2.1804500e+05   2.2599200e+05   2.3385800e+05   2.5059400e+05   2.4144300e+05   2.3426900e+05   2.5006300e+05   2.3125700e+05   2.2248700e+05   2.3663400e+05   2.2560200e+05   2.0277800e+05   2.3281700e+05   2.2245700e+05   2.2900200e+05   2.5011500e+05   2.4467600e+05   2.3648800e+05   2.6098000e+05   2.4530400e+05   2.3863900e+05   2.5094800e+05   2.4286100e+05   2.1847500e+05   2.4182500e+05   2.2148900e+05   2.3618900e+05   2.3931300e+05   2.5608700e+05   2.5073100e+05   2.3470400e+05   2.3708800e+05   2.4377200e+05   2.6006200e+05   2.2596700e+05   2.1242000e+05
   2.2884200e+05   2.1962800e+05   2.1084200e+05   2.0989600e+05   2.0632100e+05   2.1865700e+05   2.1571500e+05   2.3505300e+05   2.3856100e+05   2.2474600e+05   2.1597200e+05   2.1714400e+05   2.1929700e+05   2.2399900e+05   0.0000000e+00   2.2394600e+05   2.2602200e+05   2.0607400e+05   2.0118900e+05   2.0932600e+05   2.1420800e+05   2.2457600e+05   2.1162200e+05   2.3236700e+05   2.1889100e+05   2.1161300e+05   2.1909100e+05   2.1376200e+05   1.8889000e+05   1.8144100e+05   2.1614000e+05   2.1790400e+05   2.0465600e+05   2.1450000e+05   2.2767700e+05   2.0767500e+05   2.0624900e+05   2.2269100e+05   2.2155100e+05   2.1688600e+05   2.2536600e+05   2.2495300e+05   2.1683300e+05   2.0169300e+05   1.9826900e+05   1.9504000e+05   2.1798600e+05   2.3227400e+05   2.2575000e+05   2.1831500e+05   2.2275500e+05   2.3823400e+05   2.3420500e+05   2.1838800e+05   2.0931700e+05   2.2342600e+05   2.0759200e+05   2.0043500e+05   2.1625500e+05   2.2169600e+05   2.3875100e+05   2.2067100e+05   2.2284800e+05   2.0958700e+05   2.0922100e+05   2.2403000e+05   2.4352100e+05   2.1618900e+05   1.9805300e+05   2.0359600e+05   2.2938400e+05   2.0821800e+05   2.0924200e+05   2.1999900e+05   2.1900800e+05   2.3189000e+05   2.1247600e+05   2.0833800e+05   2.1312200e+05   2.1554700e+05   2.1124900e+05   2.0493700e+05   1.9762100e+05   2.1546800e+05   2.2395800e+05   2.0425100e+05   2.1620900e+05   2.1882200e+05   2.2141400e+05   2.3924600e+05
   1.9656900e+05   2.0884900e+05   2.1507800e+05   2.3058500e+05   2.1292600e+05   2.2800600e+05   1.9125200e+05   2.1460500e+05   1.9585700e+05   2.0511300e+05   2.0200500e+05   2.1784500e+05   2.2693700e+05   2.0399500e+05   2.0984200e+05   0.0000000e+00   1.9589900e+05   1.7942300e+05   2.0766600e+05   2.0347400e+05   2.0383400e+05   1.9283600e+05   1.9060200e+05   1.9177900e+05   2.0081400e+05   2.0922900e+05   2.0882500e+05   2.0542000e+05   2.2129000e+05   1.9738400e+05   2.0337300e+05   2.0754800e+05   1.9888700e+05   1.8393200e+05   1.7715200e+05   1.9575700e+05   1.9692400e+05   1.9903800e+05   2.0317500e+05   1.8937000e+05   1.8462800e+05   2.1757700e+05   2.1272400e+05   2.1571000e+05   1.8787300e+05   1.8652500e+05   1.9154400e+05   2.0219900e+05   1.9991100e+05   2.0174300e+05   2.1829200e+05   2.1750200e+05   1.9460100e+05   1.7685100e+05   1.8738800e+05   1.9093100e+05   1.9199500e+05   1.9966000e+05   2.0533600e+05   2.1407300e+05   2.1343000e+05   2.0478300e+05   2.0999400e+05   2.1250600e+05   2.1064500e+05   2.0492100e+05   2.1300000e+05   2.0716300e+05   1.9400000e+05   1.8978400e+05   1.8533500e+05   2.0909600e+05   2.2433700e+05   2.1930800e+05   2.1508700e+05   2.3879000e+05   2.3722600e+05   2.3385400e+05   2.0316200e+05   2.0299800e+05   2.0472200e+05   2.1433700e+05   2.0484700e+05   2.0183800e+05   2.0869500e+05   2.0686000e+05   2.0945800e+05   2.1600300e+05   2.1865300e+05   2.0584500e+05
   8.5608000e+04   1.1052900e+05   1.0967900e+05   1.1266100e+05   1.2730400e+05   1.1376200e+05   1.0774700e+05   9.6877000e+04   9.3488000e+04   1.0744700e+05   1.1185700e+05   1.1500300e+05   1.1312800e+05   1.0756100e+05   1.1374700e+05   1.1397700e+05   0.0000000e+00   1.1232700e+05   1.1241900e+05   1.1653000e+05   1.0711700e+05   9.5314000e+04   1.0505500e+05   1.1578900e+05   1.2610200e+05   1.1184100e+05   1.1427600e+05   1.0957900e+05   1.1862200e+05   1.1293600e+05   1.1143500e+05   1.1700500e+05   1.1332100e+05   1.2250100e+05   1.1343400e+05   1.2236000e+05   1.1175600e+05   1.2252600e+05   1.2133000e+05   1.3263700e+05   1.2560900e+05   1.1770200e+05   1.0872800e+05   1.2237300e+05   1.2077600e+05   1.1663600e+05   1.0949400e+05   1.0486000e+05   9.2934000e+04   1.0031200e+05   1.2463000e+05   1.1070600e+05   1.1885000e+05   1.0929500e+05   9.4911000e+04   9.7938000e+04   1.0853500e+05   9.8911000e+04   1.1276300e+05   1.0275800e+05   8.9246000e+04   1.0793600e+05   9.6735000e+04   9.3078000e+04   1.0514600e+05   1.1429600e+05   1.0059000e+05   9.5424000e+04   9.0593000e+04   1.0085800e+05   1.1131800e+05   1.1478900e+05   9.5334000e+04   1.0310900e+05   1.0216100e+05   9.5466000e+04   8.1824000e+04   8.6184000e+04   9.4727000e+04   1.0664500e+05   1.1065900e+05   9.9933000e+04   8.9238000e+04   9.6191000e+04   9.1174000e+04   1.1259600e+05   1.1158900e+05   1.0754900e+05   1.1943300e+05   9.5196000e+04
   1.9305700e+05   1.7586700e+05   1.8772000e+05   1.8015200e+05   1.8117000e+05   1.7381300e+05   1.7257000e+05   1.7307000e+05   1.7725800e+05   1.8704200e+05   1.9791400e+05   2.0528100e+05   1.9545900e+05   1.9625900e+05   1.8256100e+05   1.7407900e+05   1.7070200e+05   0.0000000e+00   1.5888800e+05   1.6351000e+05   1.5914700e+05   1.6743400e+05   1.8077400e+05   1.9007100e+05   1.9233700e+05   1.8592000e+05   1.7488800e+05   1.7082300e+05   1.7535100e+05   1.9310100e+05   1.8684100e+05   1.7967800e+05   1.8552600e+05   1.9917400e+05   1.8471400e+05   1.7077300e+05   1.7733600e+05   1.8120100e+05   1.7197200e+05   1.8091800e+05   1.7537600e+05   1.5771500e+05   1.6426500e+05   1.7102300e+05   1.8111700e+05   1.8795500e+05   1.8768900e+05   1.8167200e+05   1.7198400e+05   1.5172500e+05   1.6644700e+05   1.7958700e+05   1.6369000e+05   1.5282500e+05   1.7480000e+05   1.8413900e+05   1.8849900e+05   1.8856700e+05   1.5718600e+05   1.7287200e+05   1.6736700e+05   1.5363500e+05   1.5881500e+05   1.7076400e+05   1.6402700e+05   1.7661500e+05   1.7549000e+05   1.7429300e+05   1.6913000e+05   1.7700600e+05   1.6583300e+05   1.5958000e+05   1.5794200e+05   1.7255700e+05   1.8444400e+05   1.8403400e+05   1.6969600e+05   1.8038700e+05   1.7042100e+05   1.5954100e+05   1.6999000e+05   1.7860500e+05   1.9495800e+05   1.8115000e+05   1.7949300e+05   1.8571600e+05   1.7661100e+05   1.7180300e+05   1.8046300e+05   1.7554900e+05
   3.0448400e+05   3.0480800e+05   3.0828400e+05   3.0540500e+05   2.9754300e+05   2.8579700e+05   2.7168900e+05   2.7865400e+05   2.9058800e+05   3.0166200e+05   2.8195000e+05   2.7673800e+05   2.6892300e+05   2.7272200e+05   2.7767200e+05   2.8422600e+05   2.9979000e+05   3.0666500e+05   0.0000000e+00   3.2969300e+05   3.1264500e+05   3.2058500e+05   3.1983600e+05   3.5043800e+05   3.2562400e+05   3.3575600e+05   3.1117900e+05   3.2744700e+05   3.1783200e+05   3.3055200e+05   3.0361600e+05   3.1846800e+05   3.2676200e+05   3.1686300e+05   3.1135200e+05   3.0288300e+05   3.0186700e+05   2.9970400e+05   3.1442900e+05   3.2467600e+05   3.1516600e+05   2.8543700e+05   3.1640500e+05   3.1053800e+05   3.0865100e+05   3.3047800e+05   3.3102400e+05   3.1426400e+05   3.1224000e+05   3.0000800e+05   3.1495900e+05   3.1258800e+05   3.1340000e+05   3.2120900e+05   3.1651100e+05   3.1662400e+05   3.0868900e+05   3.2064300e+05   2.9596900e+05   2.9633900e+05   3.0453000e+05   3.2533800e+05   3.1315500e+05   3.0522000e+05   3.0476400e+05   3.1103600e+05   2.9997200e+05   3.0593400e+05   2.9545300e+05   3.2064300e+05   3.3206900e+05   3.2985400e+05   3.1938400e+05   3.0777800e+05   2.9184200e+05   2.8777100e+05   2.9708400e+05   3.0844400e+05   3.1848900e+05   2.9899800e+05   3.0480300e+05   2.9503400e+05   2.9952400e+05   3.3253600e+05   3.2517600e+05   3.1282600e+05   3.0227800e+05   2.8195100e+05   2.9849500e+05   3.0519600e+05
   4.3161000e+05   3.8529100e+05   3.8741500e+05   3.7695900e+05   3.9920400e+05   4.0107800e+05   3.9459900e+05   4.2930300e+05   4.1322500e+05   4.1485200e+05   3.7694500e+05   3.8893200e+05   3.9846100e+05   3.8291400e+05   4.0068400e+05   4.2153400e+05   4.2865000e+05   4.2483100e+05   4.1273200e+05   0.0000000e+00   3.9116900e+05   3.8614500e+05   4.1485200e+05   4.2270500e+05   4.2753000e+05   4.4622800e+05   4.1596400e+05   4.0357500e+05   4.1885600e+05   3.9363700e+05   4.1713200e+05   3.9598800e+05   3.7861000e+05   4.1491300e+05   4.0872900e+05   4.1603500e+05   4.1567200e+05   4.2263900e+05   4.1740700e+05   3.9866200e+05   3.9589000e+05   3.9853100e+05   3.8208000e+05   4.0118500e+05   4.4922200e+05   4.2466600e+05   4.2900500e+05   4.2189800e+05   4.0372100e+05   4.0724100e+05   4.1919600e+05   4.2810900e+05   4.0080400e+05   3.9063500e+05   3.9574200e+05   4.1803800e+05   4.0577300e+05   4.1341400e+05   3.9853700e+05   3.9756600e+05   3.9469400e+05   4.0658600e+05   3.9819700e+05   3.8570100e+05   3.9080000e+05   3.8687300e+05   3.8340500e+05   3.8493000e+05   4.0420000e+05   3.9110200e+05   3.6827100e+05   3.8675700e+05   4.0318900e+05   3.9956100e+05   3.9341500e+05   4.1343400e+05   4.1833100e+05   4.0087700e+05   3.9295200e+05   3.9565300e+05   4.0016100e+05   4.1823500e+05   4.1000800e+05   3.7395900e+05   3.8662700e+05   3.8971200e+05   4.0922000e+05   4.1743900e+05   4.0542000e+05   4.2977600e+05
   6.4986000e+04   6.5979000e+04   6.0288000e+04   7.3118000e+04   6.3368000e+04   6.2389000e+04   4.6038000e+04   4.9228000e+04   5.5897000e+04   5.3781000e+04   5.9106000e+04   5.9930000e+04   5.5848000e+04   5.8492000e+04   5.5429000e+04   5.2667000e+04   5.8478000e+04   6.3516000e+04   5.4514000e+04   5.7009000e+04   0.0000000e+00   6.1934000e+04   5.8613000e+04   6.3866000e+04   6.3541000e+04   6.4958000e+04   4.8048000e+04   5.8573000e+04   6.6409000e+04   6.6096000e+04   4.9204000e+04   4.8772000e+04   4.4494000e+04   4.8344000e+04   5.9227000e+04   4.8390000e+04   5.5376000e+04   5.3195000e+04   6.4321000e+04   5.6687000e+04   5.8777000e+04   5.8519000e+04   4.8979000e+04   6.9440000e+04   6.3788000e+04   6.1765000e+04   6.7801000e+04   7.7118000e+04   7.0354000e+04   7.4503000e+04   6.7129000e+04   7.2101000e+04   6.6749000e+04   6.1693000e+04   5.5385000e+04   6.3961000e+04   5.6556000e+04   6.1794000e+04   6.3332000e+04   6.0925000e+04   6.3759000e+04   6.4912000e+04   6.9140000e+04   6.4730000e+04   5.0527000e+04   5.1514000e+04   4.2713000e+04   3.9291000e+04   4.8180000e+04   5.8262000e+04   5.9132000e+04   4.8519000e+04   4.2961000e+04   4.2733000e+04   4.6012000e+04   5.0297000e+04   4.3230000e+04   4.9889000e+04   4.6645000e+04   5.2026000e+04   5.5746000e+04   6.3560000e+04   4.7216000e+04   4.8590000e+04   4.9223000e+04   5.4789000e+04   4.8512000e+04   6.9923000e+04   6.2974000e+04   6.0102000e+04
   3.0462000e+04   3.6409000e+04   3.2443000e+04   4.0361000e+04   3.7588000e+04   3.9759000e+04   3.6615000e+04   4.0589000e+04   4.3586000e+04   4.4278000e+04   4.3531000e+04   4.8472000e+04   4.7012000e+04   4.4455000e+04   3.5498000e+04   3.3371000e+04   4.2641000e+04   3.8537000e+04   4.2639000e+04   3.6148000e+04   4.8076000e+04   0.0000000e+00   4.7892000e+04   5.1555000e+04   4.6444000e+04   4.5541000e+04   4.4667000e+04   4.3455000e+04   3.2366000e+04   3.1604000e+04   4.3174000e+04   4.2315000e+04   4.9909000e+04   4.7863000e+04   4.7232000e+04   5.1565000e+04   4.1888000e+04   5.4435000e+04   5.0181000e+04   4.0893000e+04   4.8297000e+04   4.2520000e+04   4.5555000e+04   5.0242000e+04   4.2576000e+04   3.4729000e+04   3.7361000e+04   4.6023000e+04   3.6458000e+04   3.4097000e+04   4.5561000e+04   3.7921000e+04   5.0296000e+04   5.2854000e+04   6.5300000e+04   4.1906000e+04   3.6726000e+04   4.6357000e+04   5.2060000e+04   5.1458000e+04   4.0710000e+04   4.4134000e+04   4.8188000e+04   4.4846000e+04   4.9052000e+04   4.0974000e+04   4.6018000e+04   5.0206000e+04   4.6100000e+04   3.8150000e+04   3.3638000e+04   4.7348000e+04   3.9175000e+04   4.3195000e+04   4.6406000e+04   3.3210000e+04   3.7950000e+04   4.4671000e+04   4.7826000e+04   4.5157000e+04   4.6600000e+04   4.6320000e+04   4.0035000e+04   4.6631000e+04   3.1703000e+04   3.6983000e+04   3.5621000e+04   3.7914000e+04   3.2979000e+04   3.9727000e+04
   3.2076800e+05   3.1476200e+05   3.0847900e+05   3.1527900e+05   3.1952500e+05   3.0329700e+05   3.1334800e+05   2.8754800e+05   3.2025000e+05   3.1183000e+05   3.0020900e+05   2.7817100e+05   2.7525200e+05   2.9491100e+05   2.9295900e+05   2.9475700e+05   2.8640400e+05   2.8341200e+05   2.9905000e+05   2.7543000e+05   2.7442900e+05   2.7567400e+05   0.0000000e+00   2.9905800e+05   3.1972400e+05   3.0026600e+05   2.7368900e+05   3.0169300e+05   2.9691600e+05   3.1262800e+05   3.0978500e+05   2.8275700e+05   2.8907400e+05   3.2717000e+05   3.3116500e+05   3.1547100e+05   3.0985800e+05   3.1129400e+05   3.1294300e+05   3.1204700e+05   3.1974100e+05   3.0568900e+05   3.2847000e+05   3.2360900e+05   3.2331700e+05   2.8481100e+05   2.9948000e+05   2.8983100e+05   3.2609600e+05   3.1066300e+05   2.9876200e+05   3.1625000e+05   2.9915800e+05   3.0648900e+05   3.3076000e+05   3.1644000e+05   2.9083200e+05   3.1390800e+05   3.1427400e+05   3.2471700e+05   3.0684800e+05   3.1207100e+05   3.0746000e+05   3.0879400e+05   3.2826400e+05   2.9280900e+05   2.9689800e+05   3.2542000e+05   3.2257800e+05   3.1049100e+05   2.8883700e+05   2.8129000e+05   2.7999900e+05   3.1742500e+05   3.3070300e+05   2.9741500e+05   2.9077300e+05   2.9896300e+05   2.8918400e+05   3.1583800e+05   3.2679900e+05   2.8702600e+05   2.8362500e+05   2.9254300e+05   3.1862600e+05   3.1643100e+05   3.0648500e+05   2.7089300e+05   3.1233500e+05   3.1883800e+05
   2.9695500e+05   2.5698900e+05   2.4373300e+05   2.6496800e+05   2.6984600e+05   2.7505500e+05   2.5905400e+05   2.7670500e+05   2.6111400e+05   2.7036000e+05   2.6442600e+05   2.6987900e+05   2.7662200e+05   2.7963000e+05   2.7132800e+05   3.0012100e+05   3.0570800e+05   2.9481100e+05   2.8973100e+05   2.7495400e+05   2.6166300e+05   2.7066500e+05   2.7196200e+05   0.0000000e+00   2.5423800e+05   2.9047800e+05   2.8676000e+05   2.6671800e+05   2.7117100e+05   2.6689200e+05   2.7484200e+05   2.9048300e+05   2.7181300e+05   2.7969800e+05   2.5871900e+05   2.7237500e+05   2.8270600e+05   2.8983600e+05   2.7588200e+05   2.7660200e+05   2.8057200e+05   2.8289500e+05   2.7975400e+05   2.7339700e+05   2.7146800e+05   2.8127100e+05   2.7484900e+05   2.9693900e+05   2.8593900e+05   2.8021100e+05   2.7590600e+05   2.7323300e+05   2.9210200e+05   3.0294400e+05   2.8797600e+05   2.7782700e+05   2.8284700e+05   2.7460400e+05   2.6709300e+05   2.8940400e+05   2.9183700e+05   2.8355400e+05   2.6921300e+05   2.8431000e+05   2.8435900e+05   2.7199800e+05   2.6652200e+05   2.7952500e+05   2.8372600e+05   2.8503000e+05   2.5862800e+05   2.7827800e+05   2.8112400e+05   2.9115400e+05   2.8275100e+05   2.7942400e+05   2.9733500e+05   2.8988100e+05   2.8360300e+05   2.8141200e+05   2.8666100e+05   2.8527900e+05   2.9242300e+05   2.9205300e+05   2.8735700e+05   2.8536300e+05   2.9044500e+05   2.7400800e+05   2.7328300e+05   2.8145600e+05
   8.3628000e+04   8.2457000e+04   7.6451000e+04   7.3612000e+04   7.7459000e+04   8.3215000e+04   7.6898000e+04   7.6776000e+04   7.0499000e+04   8.2775000e+04   6.3833000e+04   6.7739000e+04   7.3276000e+04   7.7351000e+04   8.4479000e+04   6.8601000e+04   6.4335000e+04   7.4198000e+04   9.0538000e+04   8.5581000e+04   7.8395000e+04   7.4850000e+04   7.4379000e+04   7.8730000e+04   0.0000000e+00   8.2790000e+04   8.8552000e+04   8.0479000e+04   8.0570000e+04   9.4430000e+04   8.1927000e+04   8.3598000e+04   8.6221000e+04   8.7383000e+04   8.9762000e+04   7.9269000e+04   7.3859000e+04   7.9830000e+04   8.6282000e+04   7.3514000e+04   7.3543000e+04   7.7063000e+04   7.6357000e+04   7.1399000e+04   6.5018000e+04   7.2182000e+04   7.2255000e+04   7.3027000e+04   7.1601000e+04   7.6360000e+04   7.6131000e+04   7.2868000e+04   6.7986000e+04   7.6976000e+04   7.3982000e+04   6.8024000e+04   7.6947000e+04   7.6714000e+04   8.3620000e+04   7.7392000e+04   7.4378000e+04   7.2824000e+04   7.5366000e+04   7.8836000e+04   7.3171000e+04   6.9028000e+04   8.4785000e+04   7.9977000e+04   8.3560000e+04   7.4611000e+04   8.5554000e+04   8.1293000e+04   8.8342000e+04   7.5068000e+04   9.0241000e+04   7.4699000e+04   8.2309000e+04   8.0397000e+04   8.4828000e+04   8.4091000e+04   7.8717000e+04   7.1858000e+04   7.5515000e+04   8.7883000e+04   8.9862000e+04   8.1306000e+04   8.3219000e+04   7.9197000e+04   7.7400000e+04   8.2797000e+04
   1.0884200e+05   1.1270200e+05   1.1252400e+05   1.0523600e+05   1.1175400e+05   1.1636800e+05   1.0903800e+05   1.1676500e+05   1.0504400e+05   1.0670600e+05   1.1559200e+05   9.3528000e+04   9.4414000e+04   1.0622200e+05   1.0793800e+05   1.0893400e+05   1.0144300e+05   1.0848700e+05   1.0917500e+05   1.0949100e+05   1.1594500e+05   1.1104000e+05   1.0198700e+05   1.0359500e+05   1.0657000e+05   0.0000000e+00   1.1588900e+05   1.0244400e+05   1.0078200e+05   9.6686000e+04   9.8239000e+04   1.1488600e+05   1.0920600e+05   1.1069800e+05   1.0811400e+05   1.1170200e+05   1.1229800e+05   1.3229400e+05   1.1813400e+05   1.0984400e+05   1.1445300e+05   1.1622000e+05   1.0534900e+05   1.0202700e+05   1.1648500e+05   1.0109600e+05   9.9460000e+04   1.1180700e+05   1.1173600e+05   1.0930400e+05   1.1271000e+05   1.0745900e+05   1.1789000e+05   1.1981700e+05   1.1621300e+05   1.1250200e+05   1.1733200e+05   1.1500200e+05   1.1084400e+05   1.1666600e+05   1.1467700e+05   1.1405800e+05   1.0749100e+05   1.1075400e+05   9.8348000e+04   1.2436800e+05   1.1628000e+05   1.2831700e+05   1.0553400e+05   1.0684400e+05   1.2002500e+05   1.2443800e+05   1.1326300e+05   1.1449900e+05   1.1375200e+05   1.1047100e+05   1.0999400e+05   1.1548000e+05   1.0912900e+05   1.1232400e+05   1.2533400e+05   1.0398900e+05   1.1926900e+05   1.0781100e+05   1.0664100e+05   1.1568800e+05   1.0492200e+05   1.0134700e+05   1.0916800e+05   8.8643000e+04
   1.0475900e+05   8.2866000e+04   8.8336000e+04   1.0132100e+05   9.3615000e+04   9.3894000e+04   9.4426000e+04   9.5742000e+04   1.0596100e+05   9.4236000e+04   8.6408000e+04   8.2598000e+04   1.0001600e+05   1.0999300e+05   9.9657000e+04   1.0234300e+05   1.1172100e+05   1.1821300e+05   1.1862500e+05   1.0802200e+05   8.9615000e+04   9.5603000e+04   1.0014300e+05   1.0313300e+05   1.1024600e+05   1.0913800e+05   0.0000000e+00   1.0377900e+05   1.0583800e+05   9.1874000e+04   1.1011200e+05   1.0811000e+05   9.7511000e+04   9.5706000e+04   9.3887000e+04   9.9729000e+04   1.0302700e+05   1.1016300e+05   9.2912000e+04   9.6915000e+04   9.6554000e+04   8.9318000e+04   9.7822000e+04   1.0372900e+05   9.7912000e+04   1.1353400e+05   8.4017000e+04   8.5521000e+04   1.0369900e+05   1.0283100e+05   9.9149000e+04   9.3505000e+04   9.0360000e+04   9.1841000e+04   9.3077000e+04   1.0450000e+05   9.6551000e+04   1.1018500e+05   1.0243100e+05   1.0356300e+05   1.0816000e+05   1.1190100e+05   1.0191200e+05   1.0325400e+05   9.7268000e+04   1.1496500e+05   1.2814300e+05   1.0580200e+05   1.0700200e+05   1.0866500e+05   1.1534400e+05   1.1969800e+05   1.1532100e+05   1.1123500e+05   1.0330800e+05   1.0973800e+05   1.0164100e+05   8.9566000e+04   1.0998900e+05   1.1280300e+05   1.0071600e+05   1.0586500e+05   1.1217000e+05   1.0929800e+05   9.8089000e+04   1.0787400e+05   1.0477500e+05   9.4214000e+04   1.0609700e+05   1.0625900e+05
   8.8073000e+04   7.6779000e+04   8.5361000e+04   8.8442000e+04   1.0156400e+05   8.5578000e+04   9.4258000e+04   9.3757000e+04   8.3968000e+04   9.1940000e+04   1.1078900e+05   9.1827000e+04   9.1621000e+04   9.4242000e+04   9.9994000e+04   1.1027400e+05   8.1432000e+04   8.2670000e+04   9.4839000e+04   8.6424000e+04   8.1664000e+04   8.7092000e+04   9.1255000e+04   8.8532000e+04   8.1565000e+04   8.4137000e+04   1.0079700e+05   0.0000000e+00   8.7232000e+04   1.0277900e+05   1.0075700e+05   1.0093600e+05   1.0181500e+05   1.0890400e+05   1.0182500e+05   9.7254000e+04   1.1060600e+05   1.0777000e+05   9.0819000e+04   9.6745000e+04   9.5687000e+04   9.5776000e+04   9.3310000e+04   9.6536000e+04   8.4749000e+04   7.7145000e+04   8.4093000e+04   8.5995000e+04   9.4270000e+04   6.9796000e+04   7.7802000e+04   9.7024000e+04   9.8340000e+04   8.0250000e+04   9.0285000e+04   9.5570000e+04   8.6385000e+04   9.1761000e+04   9.4825000e+04   8.2244000e+04   8.3349000e+04   9.3279000e+04   9.5233000e+04   8.8662000e+04   9.3989000e+04   8.6705000e+04   9.0636000e+04   8.2554000e+04   7.4806000e+04   7.9088000e+04   8.5026000e+04   8.0979000e+04   8.3766000e+04   9.1131000e+04   8.1512000e+04   8.7033000e+04   8.2989000e+04   6.9437000e+04   8.1938000e+04   9.4895000e+04   8.3485000e+04   7.4152000e+04   8.0334000e+04   7.8533000e+04   8.8853000e+04   8.4113000e+04   8.6684000e+04   7.8300000e+04   8.8628000e+04   9.6383000e+04
   1.9319500e+05   1.7196600e+05   1.7708300e+05   1.8465300e+05   1.9798400e+05   1.8855300e+05   1.7089200e+05   1.5568500e+05   1.4730200e+05   1.8275500e+05   1.7187400e+05   1.7423600e+05   1.8099800e+05   1.7788200e+05   1.7746400e+05   1.8084000e+05   1.7533300e+05   1.7364300e+05   1.9062100e+05   1.9667400e+05   1.9063300e+05   1.8637400e+05   1.8664500e+05   1.7739800e+05   1.7436200e+05   1.7032500e+05   1.6492700e+05   1.5470400e+05   0.0000000e+00   1.6020100e+05   1.6538400e+05   1.5618200e+05   1.5653400e+05   1.5591300e+05   1.5653700e+05   1.5198200e+05   1.6500400e+05   1.6805700e+05   1.6541600e+05   1.8120500e+05   1.7529000e+05   1.7264000e+05   1.7583400e+05   1.8109200e+05   1.7657800e+05   1.8674900e+05   1.8921300e+05   2.0980300e+05   1.9992400e+05   1.9242500e+05   1.9359200e+05   1.9695500e+05   1.9305500e+05   2.0344700e+05   2.0955000e+05   2.0253000e+05   2.1135300e+05   2.0921900e+05   1.8679900e+05   1.8243200e+05   2.1377600e+05   2.0706900e+05   1.9153600e+05   2.0157600e+05   2.0550900e+05   1.9209100e+05   2.0224700e+05   1.9570300e+05   1.9041500e+05   2.0230700e+05   2.0006200e+05   2.0338100e+05   2.1998200e+05   2.0478600e+05   1.9496200e+05   1.8730200e+05   1.9137500e+05   2.0259700e+05   1.8633700e+05   1.8000300e+05   1.9670700e+05   1.9307000e+05   1.9655800e+05   1.8792800e+05   1.8660100e+05   1.8918100e+05   1.9180000e+05   1.8727300e+05   1.6366300e+05   1.8461400e+05
   2.1168800e+05   2.0236700e+05   2.0295400e+05   2.0169700e+05   2.0903200e+05   2.0275900e+05   2.1620200e+05   1.9909300e+05   2.0422800e+05   1.9853100e+05   2.0073100e+05   1.9999400e+05   1.9932300e+05   2.0417700e+05   1.9852300e+05   2.0109000e+05   2.1314500e+05   1.9525600e+05   2.1520600e+05   2.2639700e+05   2.3172300e+05   2.3105500e+05   2.1398100e+05   2.3202100e+05   2.6487000e+05   2.3630100e+05   2.5267600e+05   2.5976100e+05   2.5316600e+05   0.0000000e+00   2.5694600e+05   2.5367700e+05   2.5672100e+05   2.3681300e+05   2.5944000e+05   2.5587800e+05   2.3811600e+05   2.5723400e+05   2.5066300e+05   2.4402200e+05   2.5064500e+05   2.3514600e+05   2.3953700e+05   2.3470800e+05   2.3648800e+05   2.4248600e+05   2.2735200e+05   2.0010300e+05   1.9930300e+05   1.9648000e+05   1.9012400e+05   1.8800600e+05   1.8428000e+05   1.7606900e+05   1.6648800e+05   1.6618100e+05   1.7859500e+05   1.6630900e+05   1.7380100e+05   1.8879600e+05   1.7047300e+05   1.9938500e+05   1.7035700e+05   2.0014900e+05   1.9873100e+05   1.9403600e+05   1.7955400e+05   1.9348400e+05   1.9645900e+05   1.9437200e+05   1.9081100e+05   1.8350000e+05   1.9282200e+05   1.9410600e+05   1.9301300e+05   1.8424000e+05   1.8752800e+05   1.8372500e+05   1.8528500e+05   1.9226900e+05   1.7023500e+05   1.7940500e+05   1.8809800e+05   1.7852100e+05   1.8597400e+05   1.7915000e+05   1.8541900e+05   2.0371000e+05   1.9257000e+05   1.7702400e+05
   1.6721900e+05   1.6593600e+05   1.6114900e+05   1.5425300e+05   1.6572400e+05   1.8833200e+05   1.7830600e+05   1.5475100e+05   1.6363800e+05   1.5129600e+05   1.7943100e+05   1.7214700e+05   1.8263500e+05   1.6764100e+05   1.7592600e+05   1.9208100e+05   1.6924700e+05   1.8472900e+05   1.7205300e+05   1.7805300e+05   1.9316700e+05   1.9320700e+05   1.7855400e+05   1.8817500e+05   1.7842100e+05   1.8994500e+05   1.9966700e+05   2.0487000e+05   1.9296600e+05   1.8823300e+05   0.0000000e+00   1.9556500e+05   2.1632600e+05   2.1000600e+05   1.9957400e+05   1.9411800e+05   1.9095300e+05   2.0973800e+05   2.0914700e+05   2.1619900e+05   2.2222400e+05   1.9459000e+05   1.8214500e+05   1.9014900e+05   1.8757000e+05   1.9730700e+05   1.8618800e+05   1.8737100e+05   1.8087800e+05   1.8244400e+05   2.0176800e+05   1.9229900e+05   1.9453200e+05   1.8633300e+05   1.6979500e+05   1.9127800e+05   1.8601700e+05   1.8069400e+05   1.6833200e+05   1.8249500e+05   1.7989600e+05   1.7159500e+05   1.9111400e+05   1.7063900e+05   1.6792500e+05   1.7626900e+05   1.7908800e+05   1.8091800e+05   1.6152000e+05   1.6274500e+05   1.9294700e+05   1.9161000e+05   1.9240400e+05   1.8294000e+05   1.6930200e+05   1.7377500e+05   1.6872700e+05   1.8218600e+05   1.8393600e+05   1.9125300e+05   1.8802800e+05   1.7761700e+05   1.8810200e+05   1.6749900e+05   1.8583600e+05   1.6029000e+05   1.5616900e+05   1.6961500e+05   1.7179000e+05   1.6147300e+05
   1.8392100e+05   1.8788900e+05   1.8269000e+05   1.9342800e+05   1.8660600e+05   1.9451800e+05   1.9309100e+05   1.8519100e+05   1.8889500e+05   1.9085500e+05   1.8864100e+05   1.8480500e+05   1.9110100e+05   1.8690900e+05   1.9281500e+05   2.0386400e+05   2.0117600e+05   1.9742900e+05   1.7670700e+05   1.8992200e+05   1.6913800e+05   1.7761300e+05   1.8937400e+05   1.7227800e+05   1.8422900e+05   1.8397500e+05   1.7344500e+05   1.5723900e+05   1.6219900e+05   1.7642600e+05   1.7074000e+05   0.0000000e+00   1.6768100e+05   1.6585900e+05   1.6267200e+05   1.6743000e+05   1.7318400e+05   1.6443300e+05   1.5357400e+05   1.7294900e+05   1.7248700e+05   1.6350500e+05   1.6319000e+05   1.6425300e+05   1.6762800e+05   1.7193200e+05   1.6673100e+05   1.4608800e+05   1.5475800e+05   1.6312800e+05   1.6494700e+05   1.5130300e+05   1.5541100e+05   1.6289800e+05   1.6455700e+05   1.6666500e+05   1.5158300e+05   1.5840300e+05   1.8228400e+05   1.8539100e+05   1.6848000e+05   1.6328000e+05   1.6792300e+05   1.9418700e+05   1.7591100e+05   1.7593600e+05   1.7235700e+05   1.8671200e+05   1.7567700e+05   1.7548000e+05   1.7111700e+05   1.6260700e+05   1.8045800e+05   1.7460200e+05   1.7623200e+05   1.7747900e+05   1.6558000e+05   1.8567500e+05   1.9089500e+05   1.9787400e+05   1.7866400e+05   1.9098700e+05   1.8855500e+05   1.8773900e+05   2.0360400e+05   1.9200100e+05   2.0501800e+05   1.8449100e+05   1.6878800e+05   1.9860200e+05
   3.5457500e+05   3.3803900e+05   3.4310700e+05   3.3105400e+05   3.2402900e+05   3.7118900e+05   3.8639700e+05   3.5074200e+05   3.5081300e+05   3.6200000e+05   3.3987000e+05   3.5710600e+05   3.2100200e+05   3.4126800e+05   3.3738200e+05   3.4868800e+05   3.4197600e+05   3.4543700e+05   3.5241400e+05   3.3034400e+05   3.3802300e+05   3.3056800e+05   3.2597300e+05   3.2494200e+05   3.3194400e+05   3.5778900e+05   3.5201100e+05   3.3723400e+05   3.2088200e+05   3.4569500e+05   3.4720900e+05   3.4000800e+05   0.0000000e+00   3.0935900e+05   3.3289700e+05   3.3610600e+05   3.4278300e+05   3.4610600e+05   3.4683400e+05   3.2821700e+05   3.2528800e+05   3.3059700e+05   3.3533100e+05   3.4662800e+05   3.4960600e+05   3.2756100e+05   3.4265500e+05   3.2761600e+05   3.3500100e+05   3.3374200e+05   3.1744000e+05   3.2941100e+05   3.2805400e+05   3.2276100e+05   3.2046400e+05   3.2558300e+05   3.1175500e+05   3.3073300e+05   3.2311700e+05   3.2563500e+05   3.4963000e+05   3.3375800e+05   3.1371600e+05   3.2310400e+05   3.0707000e+05   3.5152000e+05   3.1638500e+05   3.3809000e+05   3.4408600e+05   3.1763300e+05   2.9938000e+05   3.2220700e+05   3.1543000e+05   3.1775700e+05   3.2660700e+05   3.2483000e+05   3.5741200e+05   3.3341900e+05   3.1336900e+05   3.1868300e+05   3.2234600e+05   3.4603700e+05   3.4373000e+05   3.5063700e+05   3.4329400e+05   3.3531800e+05   3.4269200e+05   3.3798700e+05   3.3826100e+05   3.3975800e+05
   3.3829700e+05   3.4525400e+05   3.3698100e+05   3.3270900e+05   3.2250100e+05   3.3971600e+05   3.3034000e+05   3.1313100e+05   3.1219400e+05   3.3547500e+05   3.3548900e+05   3.2330500e+05   3.1574100e+05   3.2792800e+05   3.1960200e+05   3.1025500e+05   3.0659800e+05   3.0925500e+05   3.4039200e+05   3.3679300e+05   3.3517200e+05   3.2829700e+05   3.2959300e+05   3.1232600e+05   3.1585700e+05   3.3790000e+05   3.4535800e+05   3.1223500e+05   3.2433100e+05   3.1358700e+05   3.4147100e+05   3.2086900e+05   3.1184000e+05   0.0000000e+00   2.9554900e+05   3.0690300e+05   3.1473000e+05   3.0688900e+05   3.1310500e+05   3.1453500e+05   3.3678600e+05   3.2383200e+05   3.0936400e+05   3.1605400e+05   3.3552900e+05   3.0956200e+05   3.1052300e+05   3.1082600e+05   3.2130000e+05   3.2505300e+05   3.2887700e+05   3.2246800e+05   3.1823900e+05   3.2131300e+05   3.1453400e+05   3.0923900e+05   3.2847900e+05   3.2978500e+05   3.3610300e+05   3.4860500e+05   3.3758500e+05   3.1468700e+05   3.0464500e+05   3.1033700e+05   3.0233300e+05   3.1285300e+05   3.2206100e+05   2.9918500e+05   2.9302900e+05   3.3208600e+05   3.3683000e+05   3.1587100e+05   2.9406400e+05   3.2189500e+05   3.1791500e+05   2.8627900e+05   3.0672800e+05   3.1059000e+05   3.4365000e+05   3.2434700e+05   3.1637500e+05   3.2407400e+05   3.3214400e+05   3.2763500e+05   3.3254500e+05   3.2215000e+05   3.1491500e+05   3.1009000e+05   3.3311200e+05   3.2116400e+05
   7.0989000e+04   8.3179000e+04   8.1389000e+04   7.7955000e+04   7.1585000e+04   8.6903000e+04   9.8580000e+04   7.6818000e+04   8.2969000e+04   8.0348000e+04   7.7698000e+04   8.7649000e+04   1.0324300e+05   9.4288000e+04   8.8171000e+04   9.0033000e+04   9.9513000e+04   7.9855000e+04   9.3486000e+04   7.1260000e+04   8.0394000e+04   9.4111000e+04   1.0506900e+05   9.1150000e+04   9.3118000e+04   8.9708000e+04   9.4294000e+04   8.2444000e+04   6.9633000e+04   8.2938000e+04   7.7795000e+04   6.6649000e+04   7.6878000e+04   8.1929000e+04   0.0000000e+00   6.6282000e+04   6.3695000e+04   6.9184000e+04   8.0243000e+04   7.8836000e+04   7.9700000e+04   8.2458000e+04   6.6658000e+04   7.1466000e+04   7.3519000e+04   8.3650000e+04   8.0594000e+04   7.0737000e+04   7.7132000e+04   8.2148000e+04   6.4358000e+04   8.4840000e+04   8.7846000e+04   8.4689000e+04   8.6193000e+04   9.5255000e+04   8.3257000e+04   7.5272000e+04   9.7093000e+04   9.6600000e+04   8.5646000e+04   8.3419000e+04   8.4594000e+04   8.0608000e+04   8.8909000e+04   8.8706000e+04   9.1012000e+04   7.3391000e+04   7.2909000e+04   8.0198000e+04   9.7485000e+04   9.7021000e+04   9.7254000e+04   8.8355000e+04   9.3811000e+04   8.2537000e+04   8.5659000e+04   9.1924000e+04   9.3232000e+04   8.5238000e+04   9.3630000e+04   7.9203000e+04   7.4056000e+04   7.0720000e+04   7.3278000e+04   8.2014000e+04   8.6987000e+04   6.4297000e+04   6.1565000e+04   6.7182000e+04
   5.2509000e+04   5.9609000e+04   6.2641000e+04   7.4282000e+04   5.8437000e+04   6.7096000e+04   5.1625000e+04   6.8906000e+04   6.6303000e+04   6.1061000e+04   5.8872000e+04   7.0625000e+04   7.4761000e+04   7.5856000e+04   6.1317000e+04   6.1617000e+04   5.0493000e+04   4.9298000e+04   5.9229000e+04   6.6215000e+04   5.9997000e+04   5.4786000e+04   5.4080000e+04   4.5212000e+04   6.2916000e+04   7.2338000e+04   5.7315000e+04   6.2941000e+04   6.0579000e+04   6.8358000e+04   5.5358000e+04   4.4434000e+04   5.1835000e+04   4.8877000e+04   4.9089000e+04   0.0000000e+00   7.2449000e+04   7.1449000e+04   6.8170000e+04   5.6412000e+04   5.8086000e+04   6.7852000e+04   5.9626000e+04   6.1067000e+04   5.8765000e+04   6.5156000e+04   5.4669000e+04   6.4137000e+04   5.9997000e+04   5.5665000e+04   5.5827000e+04   6.6760000e+04   6.5477000e+04   5.6467000e+04   6.5113000e+04   5.7158000e+04   5.4907000e+04   5.5872000e+04   6.2247000e+04   5.8775000e+04   4.7622000e+04   7.1227000e+04   5.6463000e+04   5.9518000e+04   5.9940000e+04   6.4494000e+04   5.9975000e+04   5.3272000e+04   6.8552000e+04   6.5865000e+04   6.4032000e+04   6.6045000e+04   5.9470000e+04   6.3193000e+04   6.7600000e+04   6.6994000e+04   5.6779000e+04   6.3761000e+04   5.7912000e+04   6.1554000e+04   5.4387000e+04   6.0733000e+04   6.1974000e+04   6.6181000e+04   5.5045000e+04   5.1296000e+04   5.5067000e+04   5.5020000e+04   6.3214000e+04   7.2330000e+04
   1.5253600e+05   1.5764900e+05   1.5967400e+05   1.4522900e+05   1.4453700e+05   1.4073100e+05   1.5923000e+05   1.5497200e+05   1.5572600e+05   1.6584800e+05   1.6491300e+05   1.6551500e+05   1.6381800e+05   1.6561700e+05   1.6325600e+05   1.6163100e+05   1.4657800e+05   1.4860100e+05   1.3214500e+05   1.4526400e+05   1.4156200e+05   1.4196400e+05   1.5176000e+05   1.4830300e+05   1.6193400e+05   1.5365100e+05   1.4539800e+05   1.5801300e+05   1.5145400e+05   1.5822100e+05   1.5937900e+05   1.6490800e+05   1.6678600e+05   1.5691500e+05   1.2635600e+05   1.3414300e+05   0.0000000e+00   1.5629500e+05   1.4857200e+05   1.5294000e+05   1.4220400e+05   1.2944900e+05   1.4523300e+05   1.4760800e+05   1.3284600e+05   1.4322500e+05   1.4409600e+05   1.6166000e+05   1.6933500e+05   1.8019400e+05   1.7766400e+05   1.3519500e+05   1.2006800e+05   1.4362100e+05   1.4641700e+05   1.5474600e+05   1.5231600e+05   1.4259500e+05   1.5018000e+05   1.4442800e+05   1.6912400e+05   1.6998200e+05   1.3683400e+05   1.4217900e+05   1.4338300e+05   1.5280600e+05   1.4630300e+05   1.6014000e+05   1.7028700e+05   1.4959700e+05   1.4575600e+05   1.5304900e+05   1.5689200e+05   1.5338400e+05   1.5656200e+05   1.4952900e+05   1.4673600e+05   1.4182200e+05   1.6211300e+05   1.6199900e+05   1.4832300e+05   1.4165300e+05   1.4968500e+05   1.6284600e+05   1.6468000e+05   1.6362000e+05   1.7214300e+05   1.5866900e+05   1.4296700e+05   1.4921800e+05
   1.5969600e+05   1.4339300e+05   1.4111100e+05   1.4873300e+05   1.5152600e+05   1.5397900e+05   1.5023100e+05   1.4395400e+05   1.5886900e+05   1.7595900e+05   1.5444700e+05   1.5970200e+05   1.5167900e+05   1.5173600e+05   1.6525200e+05   1.4380100e+05   1.6273600e+05   1.5527300e+05   1.6717500e+05   1.5660200e+05   1.5137500e+05   1.4424100e+05   1.4504400e+05   1.5751200e+05   1.5799300e+05   1.5582200e+05   1.5860100e+05   1.4641400e+05   1.5155100e+05   1.6768900e+05   1.6113200e+05   1.5868400e+05   1.6548800e+05   1.5989100e+05   1.6734600e+05   1.4805600e+05   1.5659300e+05   0.0000000e+00   1.3992300e+05   1.5230300e+05   1.3503500e+05   1.5453200e+05   1.6064500e+05   1.5251300e+05   1.4990200e+05   1.6601300e+05   1.5947200e+05   1.4508400e+05   1.2926700e+05   1.3296500e+05   1.4872800e+05   1.3991900e+05   1.4579100e+05   1.3346100e+05   1.3712900e+05   1.4418300e+05   1.4912300e+05   1.4258100e+05   1.3507200e+05   1.3981200e+05   1.3778600e+05   1.3522700e+05   1.3453000e+05   1.3524800e+05   1.5225200e+05   1.5210900e+05   1.3037900e+05   1.3743800e+05   1.4447900e+05   1.4463300e+05   1.5390900e+05   1.4457300e+05   1.4523900e+05   1.4454900e+05   1.5669100e+05   1.6292600e+05   1.4737900e+05   1.5627800e+05   1.4024200e+05   1.5331300e+05   1.6172100e+05   1.5585700e+05   1.6717200e+05   1.4943100e+05   1.4469200e+05   1.4957800e+05   1.4530000e+05   1.5039700e+05   1.5072500e+05   1.5682600e+05
   1.7307900e+05   1.5051100e+05   1.4307000e+05   1.3671300e+05   1.3895700e+05   1.1370400e+05   1.1820300e+05   1.2888800e+05   1.4466600e+05   1.3851700e+05   1.3805200e+05   1.3611100e+05   1.3303300e+05   1.4630000e+05   1.4749200e+05   1.4375000e+05   1.2970800e+05   1.3291700e+05   1.2576200e+05   1.1845300e+05   1.4802600e+05   1.4706200e+05   1.5158700e+05   1.4450300e+05   1.3292500e+05   1.5447800e+05   1.5101700e+05   1.4440200e+05   1.3510500e+05   1.3383600e+05   1.3379700e+05   1.5783700e+05   1.5179700e+05   1.5241500e+05   1.5047900e+05   1.4822800e+05   1.3937100e+05   1.4144200e+05   0.0000000e+00   1.4095600e+05   1.3458100e+05   1.3778200e+05   1.4150600e+05   1.4419300e+05   1.4473000e+05   1.4634100e+05   1.5543000e+05   1.5729300e+05   1.3758600e+05   1.2465100e+05   1.3762100e+05   1.5137200e+05   1.4329900e+05   1.3456600e+05   1.5089400e+05   1.4989900e+05   1.2556200e+05   1.3066900e+05   1.2519100e+05   1.2905300e+05   1.3735100e+05   1.3425600e+05   1.4227000e+05   1.4776800e+05   1.3065700e+05   1.3419600e+05   1.2187300e+05   1.2101400e+05   1.2853800e+05   1.2284400e+05   1.3088900e+05   1.4650200e+05   1.4359100e+05   1.4001400e+05   1.4842900e+05   1.3872200e+05   1.1342600e+05   1.1976200e+05   1.3334700e+05   1.4143200e+05   1.3803400e+05   1.3909600e+05   1.2503400e+05   1.3011200e+05   1.3221100e+05   1.4323600e+05   1.2227600e+05   1.2668300e+05   1.3119800e+05   1.4549300e+05
   1.0846200e+05   1.1429000e+05   1.2700400e+05   1.1690900e+05   1.3058900e+05   1.2679800e+05   1.2134100e+05   1.2349100e+05   1.3101700e+05   1.3001000e+05   1.4921800e+05   1.2597900e+05   1.2703300e+05   1.4275500e+05   1.3259300e+05   1.3364400e+05   1.3235600e+05   1.4105700e+05   1.5267700e+05   1.5510100e+05   1.2581600e+05   1.3450800e+05   1.3273500e+05   1.3649600e+05   1.4294100e+05   1.5868500e+05   1.4642600e+05   1.3341400e+05   1.2822700e+05   1.3397600e+05   1.3308100e+05   1.2117300e+05   1.2961300e+05   1.3534500e+05   1.3778600e+05   1.3838600e+05   1.4914200e+05   1.2883100e+05   1.3109100e+05   0.0000000e+00   1.3475100e+05   1.4341600e+05   1.4994100e+05   1.3439900e+05   1.3294400e+05   1.2919800e+05   1.2116300e+05   1.1949700e+05   1.3005800e+05   1.2048900e+05   1.3917200e+05   1.4575500e+05   1.4479400e+05   1.5165500e+05   1.4468700e+05   1.2731300e+05   1.1554700e+05   1.1972900e+05   1.2228300e+05   1.3531900e+05   1.4094300e+05   1.4875000e+05   1.4602000e+05   1.2891200e+05   1.2440100e+05   1.3858000e+05   1.2943400e+05   1.4339500e+05   1.3079800e+05   1.3286600e+05   1.1844500e+05   1.2842500e+05   1.3789600e+05   1.3161700e+05   1.3548000e+05   1.3330000e+05   1.1834600e+05   1.3138200e+05   1.2562500e+05   1.3811100e+05   1.2711400e+05   1.1663000e+05   1.2950700e+05   1.2022500e+05   1.2873800e+05   1.2807100e+05   1.2097200e+05   1.0692800e+05   1.1305100e+05   1.2314500e+05
   6.0133000e+04   5.7101000e+04   5.8124000e+04   4.8496000e+04   5.5375000e+04   5.7138000e+04   5.7295000e+04   6.1713000e+04   5.5951000e+04   4.4203000e+04   5.7975000e+04   5.6453000e+04   5.7254000e+04   4.6724000e+04   4.9315000e+04   5.6079000e+04   5.1240000e+04   4.8931000e+04   5.0497000e+04   4.9244000e+04   5.4549000e+04   4.6865000e+04   5.3835000e+04   5.2032000e+04   4.3541000e+04   5.2078000e+04   4.1311000e+04   3.5128000e+04   4.0476000e+04   3.4334000e+04   3.8864000e+04   3.1412000e+04   3.6152000e+04   4.2623000e+04   5.6183000e+04   3.6796000e+04   4.1523000e+04   4.0315000e+04   4.5404000e+04   4.8739000e+04   0.0000000e+00   5.1704000e+04   3.9962000e+04   4.5292000e+04   4.0090000e+04   4.1468000e+04   4.4380000e+04   4.7835000e+04   4.7105000e+04   3.9491000e+04   4.7460000e+04   5.2532000e+04   5.0488000e+04   4.4849000e+04   4.6692000e+04   3.9770000e+04   4.4264000e+04   4.5754000e+04   5.2910000e+04   5.4009000e+04   4.6248000e+04   4.5510000e+04   4.1802000e+04   3.6237000e+04   4.2896000e+04   5.5872000e+04   5.0570000e+04   3.5029000e+04   4.0171000e+04   4.6951000e+04   5.6263000e+04   5.3050000e+04   5.0395000e+04   4.0765000e+04   5.1037000e+04   4.7355000e+04   5.6276000e+04   6.0768000e+04   5.8519000e+04   5.6865000e+04   4.0913000e+04   4.2117000e+04   4.9575000e+04   5.8038000e+04   5.1432000e+04   4.1375000e+04   4.6623000e+04   5.1349000e+04   4.6351000e+04   4.4159000e+04
   5.2415000e+04   5.2961000e+04   4.6242000e+04   4.1674000e+04   4.0959000e+04   4.2688000e+04   4.1323000e+04   4.1598000e+04   3.6199000e+04   4.1666000e+04   4.2313000e+04   4.2076000e+04   4.4321000e+04   3.9504000e+04   3.8455000e+04   4.3491000e+04   4.2923000e+04   4.3958000e+04   4.5340000e+04   5.1859000e+04   4.0150000e+04   3.3646000e+04   4.0295000e+04   3.9186000e+04   3.8973000e+04   5.3878000e+04   5.5013000e+04   4.1783000e+04   4.5181000e+04   4.1852000e+04   4.2850000e+04   4.5147000e+04   5.1694000e+04   4.7106000e+04   3.5963000e+04   4.6993000e+04   5.1084000e+04   5.0190000e+04   4.7447000e+04   4.5379000e+04   5.1399000e+04   0.0000000e+00   4.8426000e+04   4.2409000e+04   4.3236000e+04   5.1612000e+04   3.7587000e+04   3.7922000e+04   4.1887000e+04   4.1470000e+04   4.0022000e+04   3.3009000e+04   2.6477000e+04   2.9151000e+04   4.1706000e+04   4.9081000e+04   4.6241000e+04   3.7458000e+04   3.7143000e+04   3.4090000e+04   2.8270000e+04   3.3530000e+04   4.2243000e+04   4.2538000e+04   2.8293000e+04   3.1585000e+04   3.9158000e+04   3.4240000e+04   2.9503000e+04   3.9554000e+04   4.6494000e+04   4.2268000e+04   3.5201000e+04   3.4071000e+04   3.0283000e+04   4.3932000e+04   4.5487000e+04   4.4975000e+04   3.7466000e+04   3.4437000e+04   3.6061000e+04   3.4238000e+04   4.5359000e+04   3.9146000e+04   3.7599000e+04   4.5671000e+04   4.9231000e+04   4.1614000e+04   4.3062000e+04   5.0743000e+04
   3.3231900e+05   3.5241200e+05   3.8517200e+05   3.6661700e+05   3.7567600e+05   3.6095800e+05   3.8371700e+05   3.7531400e+05   3.4197000e+05   3.4341400e+05   3.3919400e+05   3.5402200e+05   3.5980700e+05   3.6262900e+05   3.6848800e+05   3.6009400e+05   3.7786300e+05   3.7901700e+05   3.9169700e+05   3.6103300e+05   3.6465800e+05   3.4802300e+05   3.2540300e+05   3.4090300e+05   3.7159700e+05   3.7846100e+05   3.8743600e+05   3.7044800e+05   3.9342000e+05   3.7336300e+05   3.5920500e+05   3.5862800e+05   3.7568700e+05   3.5348100e+05   3.6979500e+05   3.5876900e+05   3.7208100e+05   3.6393700e+05   3.6219400e+05   3.3769100e+05   3.4738100e+05   3.7041200e+05   0.0000000e+00   3.6761500e+05   3.6271200e+05   3.3876200e+05   3.5855800e+05   3.6962700e+05   3.5206400e+05   3.4240200e+05   3.5378700e+05   3.6828100e+05   3.8674300e+05   3.8675300e+05   4.0852000e+05   3.7447600e+05   3.5662100e+05   3.5891900e+05   3.3560100e+05   3.5026500e+05   3.2282700e+05   3.3031500e+05   3.3045000e+05   3.5388000e+05   3.9273200e+05   3.6258300e+05   3.6043100e+05   3.6236800e+05   3.5484800e+05   3.4784400e+05   3.4816500e+05   3.4142700e+05   3.4767400e+05   3.5098500e+05   3.7869500e+05   3.7113300e+05   3.9620100e+05   3.6831400e+05   3.7797400e+05   3.5569900e+05   3.3037600e+05   3.4051700e+05   3.6234800e+05   3.6289700e+05   3.7613900e+05   3.4295900e+05   3.7941800e+05   3.7598200e+05   3.3501800e+05   3.4028500e+05
   3.6251400e+05   3.8809500e+05   3.8729100e+05   3.7708900e+05   3.5860700e+05   3.6062000e+05   3.7095500e+05   3.7121100e+05   3.8744400e+05   3.8173800e+05   3.8085900e+05   3.8839700e+05   3.9881100e+05   3.9915800e+05   4.0151700e+05   4.2365600e+05   3.9505400e+05   3.7910500e+05   4.0932200e+05   4.1649400e+05   3.8677300e+05   3.8244600e+05   3.8437000e+05   3.6574400e+05   3.8508500e+05   3.8848700e+05   3.8167000e+05   3.7780900e+05   3.7308100e+05   3.4825100e+05   3.5469000e+05   3.7012800e+05   3.8224800e+05   3.7549900e+05   3.6583000e+05   3.4129200e+05   3.4580300e+05   3.4774800e+05   3.5722600e+05   3.5567200e+05   3.4019700e+05   3.3956700e+05   3.3693500e+05   0.0000000e+00   3.2495000e+05   3.6784100e+05   3.5151300e+05   3.6783100e+05   3.5140500e+05   3.6220800e+05   3.3422800e+05   3.3349200e+05   3.1723900e+05   3.2136400e+05   3.2455300e+05   3.5036700e+05   3.4169000e+05   3.4979300e+05   3.5708500e+05   3.6555100e+05   3.4572700e+05   3.5952600e+05   3.4521100e+05   3.2921600e+05   3.3952000e+05   3.2420300e+05   3.4534100e+05   3.4572500e+05   3.3768900e+05   3.3739100e+05   3.4123500e+05   3.6804700e+05   3.5162200e+05   3.5283800e+05   3.6416000e+05   3.9397600e+05   3.8777400e+05   3.8703800e+05   3.6940200e+05   3.7924100e+05   3.5136100e+05   3.5775700e+05   3.5961100e+05   3.5017300e+05   3.6606900e+05   3.5187900e+05   3.7611700e+05   3.8821800e+05   3.9071300e+05   3.9061200e+05
   3.0909200e+05   2.9999800e+05   2.8249000e+05   2.7246100e+05   2.9251100e+05   3.0323900e+05   2.8344800e+05   2.6921500e+05   2.9010500e+05   3.0210200e+05   3.0146500e+05   3.0946100e+05   3.4038600e+05   3.0697800e+05   2.8830900e+05   3.1868200e+05   3.1534800e+05   2.8780000e+05   2.9906700e+05   3.0824400e+05   3.3374800e+05   3.5130100e+05   3.1701400e+05   2.9910800e+05   3.4038100e+05   3.3097400e+05   3.0776300e+05   3.1931300e+05   3.2603800e+05   3.3979600e+05   3.1348400e+05   2.9993800e+05   3.1269300e+05   2.9652700e+05   2.9470100e+05   2.9877800e+05   3.1004100e+05   3.2489000e+05   2.9204100e+05   2.8237500e+05   3.1058300e+05   3.0278100e+05   2.8449700e+05   3.0954100e+05   0.0000000e+00   2.9981400e+05   2.7916000e+05   2.8163400e+05   2.9661600e+05   2.8781000e+05   2.8900400e+05   2.9430100e+05   3.0314000e+05   2.9288200e+05   3.0253300e+05   3.0544000e+05   3.0706500e+05   3.1359500e+05   2.9482400e+05   3.1795800e+05   2.8208900e+05   2.9501500e+05   3.1936200e+05   3.2359100e+05   3.1061600e+05   3.0406500e+05   2.8413500e+05   2.9312000e+05   3.1277900e+05   3.1579300e+05   3.2647900e+05   3.2355000e+05   3.2393400e+05   3.1370200e+05   2.8947600e+05   3.0204600e+05   3.0691900e+05   3.0589600e+05   3.2575200e+05   3.2736100e+05   3.1093800e+05   3.1020200e+05   3.0412500e+05   3.3611400e+05   3.3033000e+05   3.5948300e+05   3.2206800e+05   3.3075700e+05   3.0610400e+05   3.0273100e+05
   3.3965000e+05   3.3683400e+05   3.3691400e+05   3.2945100e+05   3.4215300e+05   3.5779000e+05   3.4425100e+05   3.2024300e+05   3.3834000e+05   3.2784000e+05   3.2669900e+05   3.4251700e+05   3.5718700e+05   3.5254000e+05   3.5116000e+05   3.2435700e+05   3.4200200e+05   3.4389700e+05   3.4975500e+05   3.6076300e+05   3.4124100e+05   3.3960100e+05   3.4314100e+05   3.6458300e+05   3.7467200e+05   3.5906600e+05   3.6660500e+05   3.4668600e+05   3.5139200e+05   3.5111900e+05   3.5331400e+05   3.4155300e+05   3.4867500e+05   3.3445600e+05   3.3885600e+05   3.5478900e+05   3.4907600e+05   3.3028900e+05   3.1200800e+05   3.2112300e+05   3.4939800e+05   3.6694300e+05   3.7722500e+05   3.6972300e+05   3.5816100e+05   0.0000000e+00   3.4779000e+05   3.6566400e+05   3.5187500e+05   3.4599400e+05   3.3580500e+05   3.3558100e+05   3.5654200e+05   3.8017200e+05   3.6228300e+05   3.5331100e+05   3.4713000e+05   3.3493500e+05   3.3525600e+05   3.4882100e+05   3.4039500e+05   3.4766200e+05   3.5475100e+05   3.3245600e+05   3.2922400e+05   3.4147800e+05   3.1968500e+05   3.0528700e+05   3.1237900e+05   3.0601700e+05   3.4373500e+05   3.5208800e+05   3.5635400e+05   3.5792100e+05   3.4285800e+05   3.1314700e+05   3.1794800e+05   3.3789800e+05   3.1045400e+05   3.2689500e+05   3.1398600e+05   3.1448000e+05   3.3551000e+05   3.3779200e+05   3.5047700e+05   3.2718200e+05   3.1117000e+05   3.1070300e+05   3.0449800e+05   3.2427000e+05
   2.9437500e+05   2.7464400e+05   2.9093400e+05   3.0468500e+05   2.9563600e+05   2.8780700e+05   2.7665700e+05   2.6348700e+05   2.5740700e+05   2.6795900e+05   2.7961200e+05   2.8000800e+05   2.8325800e+05   2.8033300e+05   2.9415700e+05   3.0750000e+05   2.9805700e+05   2.7991800e+05   2.6795800e+05   2.7082000e+05   2.5317100e+05   2.5715000e+05   2.5623900e+05   2.5761000e+05   2.6494600e+05   2.9071300e+05   3.0642700e+05   3.0832900e+05   2.8028100e+05   2.8866800e+05   2.7357200e+05   2.5528800e+05   2.7538600e+05   2.8000600e+05   2.6324900e+05   2.7287300e+05   2.6171800e+05   2.7084800e+05   2.5828500e+05   2.6323600e+05   2.7946300e+05   2.7957600e+05   2.5926300e+05   2.7092600e+05   2.5741100e+05   2.4803500e+05   0.0000000e+00   2.5851200e+05   2.6621100e+05   2.7769000e+05   3.0096400e+05   2.9184600e+05   2.7193400e+05   2.7639000e+05   2.7178700e+05   2.5874100e+05   2.6707100e+05   2.5125500e+05   2.4285600e+05   2.8188000e+05   2.6007000e+05   2.5888000e+05   2.7450600e+05   2.7438700e+05   2.7436000e+05   2.6757700e+05   2.5922500e+05   2.7434100e+05   2.6984300e+05   2.6555500e+05   2.4033100e+05   2.6411900e+05   2.5573800e+05   2.8497200e+05   2.5853000e+05   2.4843700e+05   2.5277400e+05   2.5476000e+05   2.6538300e+05   2.9090000e+05   2.7159800e+05   2.8307000e+05   2.7936100e+05   2.6259500e+05   2.7153100e+05   2.5922600e+05   2.7537000e+05   2.7451800e+05   2.9249400e+05   3.0906100e+05
   2.6413400e+05   2.4834300e+05   2.4122600e+05   2.5830700e+05   2.6495400e+05   2.7563200e+05   2.7115800e+05   2.8345600e+05   2.5944400e+05   2.6188000e+05   2.5362300e+05   2.5881400e+05   2.4885500e+05   2.6033800e+05   2.7762600e+05   2.7514400e+05   2.7215100e+05   2.6918800e+05   2.6131100e+05   2.5149600e+05   2.6317300e+05   2.4342900e+05   2.3130000e+05   2.3845500e+05   2.2937300e+05   2.2501300e+05   2.4848200e+05   2.6367700e+05   2.5228200e+05   2.6392800e+05   2.7663300e+05   2.6351700e+05   2.6274400e+05   2.4796300e+05   2.4435700e+05   2.3118700e+05   2.3510900e+05   2.4528200e+05   2.3981200e+05   2.4140200e+05   2.4741500e+05   2.7166400e+05   2.5773400e+05   2.6074700e+05   2.5885300e+05   2.2524600e+05   2.3036000e+05   0.0000000e+00   2.4066700e+05   2.5408300e+05   2.4438200e+05   2.4749600e+05   2.3848100e+05   2.4222500e+05   2.5701500e+05   2.4744700e+05   2.4582800e+05   2.3279000e+05   2.5594200e+05   2.5910900e+05   2.4844400e+05   2.5010000e+05   2.6107200e+05   2.4662000e+05   2.4047500e+05   2.4577800e+05   2.3639300e+05   2.4410000e+05   2.4065900e+05   2.4063600e+05   2.5624700e+05   2.3086800e+05   2.3654600e+05   2.4466600e+05   2.3506500e+05   2.2625600e+05   2.3501300e+05   2.4041000e+05   2.6833000e+05   2.5517100e+05   2.5903700e+05   2.5989100e+05   2.3493200e+05   2.3791900e+05   2.3921000e+05   2.4858200e+05   2.5141800e+05   2.5384800e+05   2.7205900e+05   2.6860900e+05
   2.2129600e+05   2.1768400e+05   2.3563700e+05   2.2182200e+05   2.2555100e+05   2.0498800e+05   2.2690600e+05   2.3675900e+05   2.4361800e+05   2.3394000e+05   2.1101000e+05   2.1202800e+05   2.2496700e+05   2.2020000e+05   2.2269900e+05   2.2578000e+05   2.2922300e+05   2.0667700e+05   1.8860800e+05   2.1264100e+05   2.2600000e+05   2.3227100e+05   2.3890100e+05   2.2868600e+05   2.2333200e+05   2.0968600e+05   2.1132000e+05   2.0949400e+05   2.2342700e+05   2.1063700e+05   2.0879500e+05   2.2781300e+05   2.3624800e+05   2.2855200e+05   2.2167600e+05   2.3453300e+05   2.3487900e+05   2.3165800e+05   2.1935000e+05   1.8927800e+05   2.0941500e+05   2.1717400e+05   2.3390700e+05   2.2622600e+05   2.4191600e+05   2.2388400e+05   2.2090500e+05   2.1225900e+05   0.0000000e+00   2.2411000e+05   2.3191600e+05   2.4076700e+05   2.2056800e+05   2.1381400e+05   2.0491400e+05   1.9148100e+05   2.0614500e+05   2.3210100e+05   2.2511000e+05   1.9459400e+05   2.2375700e+05   2.3641200e+05   2.2533600e+05   2.0969200e+05   2.2959900e+05   2.1024400e+05   2.1865200e+05   2.1494800e+05   2.0130300e+05   2.1366100e+05   2.2991900e+05   2.2505400e+05   2.1310800e+05   2.0915500e+05   2.1458400e+05   2.2022500e+05   2.2444500e+05   2.3279100e+05   2.2833200e+05   1.8902000e+05   2.1983200e+05   2.0207100e+05   1.9513000e+05   2.2647100e+05   2.3021900e+05   2.0699800e+05   2.1568800e+05   2.1915400e+05   2.3168800e+05   2.3753900e+05
   2.3154400e+05   2.1047200e+05   2.1063800e+05   2.1977300e+05   2.0561200e+05   2.5010400e+05   1.9458100e+05   2.0892600e+05   2.1568200e+05   2.0748300e+05   2.1854500e+05   2.2773200e+05   1.9794000e+05   2.0907000e+05   2.0909400e+05   2.1108100e+05   2.1688400e+05   1.9894400e+05   2.1642200e+05   1.9883500e+05   2.0611000e+05   2.1801400e+05   2.2424600e+05   2.2376700e+05   2.1479900e+05   2.4593900e+05   2.3298600e+05   2.4892400e+05   2.5484500e+05   2.3462000e+05   2.3651300e+05   2.1174900e+05   2.3596000e+05   2.3514300e+05   2.0519000e+05   2.4904300e+05   2.0924200e+05   2.1756800e+05   2.2594500e+05   2.0279900e+05   2.1373000e+05   2.2881900e+05   1.9955700e+05   2.0103700e+05   2.0297400e+05   2.1160200e+05   2.0562900e+05   2.0261400e+05   2.2077400e+05   0.0000000e+00   2.2801300e+05   2.3185500e+05   2.4267000e+05   2.2331800e+05   2.2066200e+05   2.4361900e+05   2.3764700e+05   2.2745000e+05   2.3954700e+05   1.9183200e+05   2.1136500e+05   2.1922400e+05   2.2825700e+05   2.3568100e+05   2.1389900e+05   2.6984000e+05   2.1624000e+05   2.2076000e+05   2.4418600e+05   2.1841500e+05   2.2789200e+05   2.3516000e+05   2.1485700e+05   2.3311800e+05   2.3054700e+05   2.2218500e+05   2.2724800e+05   2.1997800e+05   2.2060700e+05   2.2435700e+05   2.3728400e+05   2.4285900e+05   2.2179200e+05   2.3756900e+05   2.3245900e+05   2.5608800e+05   2.4158900e+05   2.3430900e+05   2.5883900e+05   2.2069300e+05
   3.6352100e+05   3.7498900e+05   3.8129100e+05   3.8024600e+05   3.7404700e+05   3.6747100e+05   3.7266000e+05   3.6955200e+05   3.6457800e+05   3.4378800e+05   3.5458900e+05   3.8844500e+05   3.7452100e+05   3.5842000e+05   3.8288100e+05   3.7581900e+05   3.5789900e+05   3.7134700e+05   3.7500900e+05   3.5852700e+05   3.3008300e+05   3.6887600e+05   3.5092200e+05   3.6104000e+05   3.6391000e+05   3.5573500e+05   3.5999100e+05   3.9013800e+05   3.8299700e+05   3.6272900e+05   3.6688500e+05   3.6177000e+05   3.6591700e+05   3.6288500e+05   3.6305100e+05   3.7089900e+05   3.7504900e+05   3.5905200e+05   3.6482700e+05   3.8384300e+05   3.6738000e+05   3.6456800e+05   3.6232600e+05   3.5388300e+05   3.4280200e+05   3.5668100e+05   3.6883900e+05   3.5712200e+05   3.6019700e+05   3.7800000e+05   0.0000000e+00   3.7950000e+05   3.7107200e+05   3.6598900e+05   3.4609400e+05   3.4379100e+05   3.3047100e+05   3.4115200e+05   3.8853700e+05   4.0657100e+05   4.0171700e+05   3.7115300e+05   3.5522100e+05   3.6517300e+05   3.5381800e+05   3.6840500e+05   3.6665000e+05   3.9546900e+05   3.8454300e+05   3.8901000e+05   3.9298500e+05   3.7051400e+05   3.6330600e+05   3.6792900e+05   3.4548000e+05   3.4827600e+05   3.6161400e+05   3.8069100e+05   3.8365200e+05   3.9292900e+05   4.2125500e+05   3.7196900e+05   3.5491900e+05   3.5795700e+05   3.5390200e+05   3.6039500e+05   3.9813000e+05   4.1826800e+05   3.8106100e+05   3.6802700e+05
   2.0496700e+05   2.1837700e+05   2.4288100e+05   2.0203200e+05   2.2625000e+05   2.3431600e+05   2.4329000e+05   2.5240300e+05   2.3015500e+05   2.3495200e+05   2.0170600e+05   2.2472900e+05   2.1047600e+05   2.2013600e+05   2.0188800e+05   2.4501500e+05   2.3640000e+05   2.2634600e+05   2.1620800e+05   2.0957800e+05   2.0599700e+05   2.1735100e+05   2.1707700e+05   2.2104600e+05   2.3684200e+05   2.2230900e+05   2.0893300e+05   2.1215100e+05   2.2197000e+05   2.2607400e+05   2.2537300e+05   2.3305200e+05   2.3977900e+05   2.2265300e+05   2.1544100e+05   1.9917400e+05   2.1422500e+05   2.1147300e+05   2.1355900e+05   2.2452200e+05   2.0883600e+05   2.1757100e+05   2.0735900e+05   2.2142600e+05   2.2307200e+05   2.2058900e+05   2.1762900e+05   2.3663900e+05   2.2611200e+05   2.2898800e+05   2.1533400e+05   0.0000000e+00   2.3457000e+05   2.4536400e+05   2.3816200e+05   2.4308300e+05   2.1351700e+05   2.2447900e+05   2.3620300e+05   2.1689100e+05   2.2922200e+05   2.2738400e+05   2.3207200e+05   2.3516800e+05   2.2244500e+05   2.3133700e+05   2.2581400e+05   2.2899100e+05   2.1636300e+05   2.2984200e+05   2.2256700e+05   2.3246000e+05   2.4248500e+05   2.2945600e+05   2.3118000e+05   2.3957200e+05   2.2174100e+05   2.3220000e+05   2.1945700e+05   2.2609800e+05   2.1894400e+05   2.2570200e+05   2.2358200e+05   2.1405100e+05   2.2043200e+05   2.3544300e+05   2.2987500e+05   2.3651500e+05   2.3695100e+05   2.1327200e+05
   1.4036300e+05   1.4241600e+05   1.4877100e+05   1.4818900e+05   1.4643400e+05   1.5349500e+05   1.4656100e+05   1.4454300e+05   1.4491000e+05   1.2987200e+05   1.4320600e+05   1.4140800e+05   1.5036100e+05   1.6637700e+05   1.4409100e+05   1.3321900e+05   1.1636300e+05   1.2155400e+05   1.1504900e+05   1.1640300e+05   1.1391600e+05   1.2806100e+05   1.2625800e+05   1.1203800e+05   1.1493000e+05   1.1228100e+05   1.1101900e+05   1.0521500e+05   1.1572100e+05   1.0860100e+05   1.0979600e+05   1.1904900e+05   1.0364100e+05   1.0684900e+05   1.1004000e+05   9.5941000e+04   9.7896000e+04   1.1056600e+05   1.0196400e+05   1.1721400e+05   1.2253200e+05   1.1455500e+05   1.2462000e+05   1.1980100e+05   1.0239400e+05   9.7588000e+04   1.2036700e+05   1.1161000e+05   1.0663800e+05   1.1499700e+05   1.0743900e+05   1.1567100e+05   0.0000000e+00   1.1991400e+05   1.1834400e+05   1.3006700e+05   1.0626100e+05   1.1929700e+05   1.2021000e+05   1.2204300e+05   1.1638600e+05   1.1540500e+05   1.1791700e+05   1.2827100e+05   1.3822300e+05   1.2168500e+05   1.2454800e+05   1.4738600e+05   1.4158800e+05   1.4173600e+05   1.3690800e+05   1.3962000e+05   1.4217800e+05   1.2062100e+05   1.3856500e+05   1.4571000e+05   1.3985700e+05   1.4038400e+05   1.4056400e+05   1.3405000e+05   1.3839800e+05   1.4122900e+05   1.5459200e+05   1.6853500e+05   1.6470100e+05   1.4970300e+05   1.6644500e+05   1.5719800e+05   1.4315400e+05   1.6030000e+05
   1.4221200e+05   1.5619500e+05   1.6480000e+05   1.5916100e+05   1.6761400e+05   1.4666900e+05   1.5290700e+05   1.5430500e+05   1.6297200e+05   1.6003800e+05   1.5993100e+05   1.7044200e+05   1.6706000e+05   1.6155700e+05   1.5066500e+05   1.4938200e+05   1.5644400e+05   1.6660000e+05   1.7338400e+05   1.5941800e+05   1.4847900e+05   1.4834600e+05   1.5997200e+05   1.6184700e+05   1.6381700e+05   1.5369100e+05   1.5947000e+05   1.5805100e+05   1.5390000e+05   1.5680300e+05   1.6406100e+05   1.5356200e+05   1.6231000e+05   1.5719600e+05   1.5787800e+05   1.3280800e+05   1.3996300e+05   1.5165900e+05   1.3519000e+05   1.4019900e+05   1.6231100e+05   1.5083800e+05   1.4365700e+05   1.3500600e+05   1.3612000e+05   1.4426800e+05   1.4688700e+05   1.5305800e+05   1.5629200e+05   1.5178100e+05   1.4861300e+05   1.3709000e+05   1.3772800e+05   0.0000000e+00   1.4288100e+05   1.3940200e+05   1.4519900e+05   1.4886300e+05   1.4587700e+05   1.2947300e+05   1.3292200e+05   1.4081000e+05   1.4213000e+05   1.3911600e+05   1.4246100e+05   1.4147900e+05   1.6027600e+05   1.5296400e+05   1.5138100e+05   1.4599200e+05   1.3547300e+05   1.3623100e+05   1.2575300e+05   1.4364800e+05   1.3656400e+05   1.5201600e+05   1.6149700e+05   1.5479200e+05   1.5262700e+05   1.3770700e+05   1.4243500e+05   1.5973300e+05   1.4942200e+05   1.4956400e+05   1.5747600e+05   1.6042300e+05   1.6011100e+05   1.5679000e+05   1.6201000e+05   1.5267000e+05
   3.0774600e+05   3.0782700e+05   3.2315400e+05   3.1112500e+05   2.9964400e+05   2.8902000e+05   3.0570200e+05   3.0266300e+05   3.0762600e+05   3.0545800e+05   3.0112400e+05   3.1091800e+05   2.9624700e+05   2.9938600e+05   2.8977100e+05   2.9315600e+05   2.8163600e+05   2.9258500e+05   2.9810100e+05   2.8678400e+05   3.0597900e+05   3.0201000e+05   3.0083100e+05   3.0584300e+05   3.0869700e+05   2.7080500e+05   2.7180000e+05   3.0908000e+05   2.9713900e+05   3.0448800e+05   2.9951000e+05   3.0638300e+05   3.0498700e+05   3.0752800e+05   3.0521900e+05   3.0749100e+05   2.8964900e+05   2.9534000e+05   3.2262100e+05   3.0225800e+05   3.1085200e+05   2.9165400e+05   3.0264100e+05   2.9891300e+05   3.0200200e+05   2.8752900e+05   3.0978600e+05   3.2656000e+05   2.9387800e+05   2.7411500e+05   2.6673500e+05   2.8578600e+05   2.9362200e+05   3.0499700e+05   0.0000000e+00   3.1652000e+05   2.9889100e+05   2.9264100e+05   2.9067200e+05   2.9387800e+05   3.0426900e+05   3.0583000e+05   2.9663300e+05   2.9506300e+05   2.9514700e+05   3.0942600e+05   3.3340700e+05   3.2059400e+05   3.1878600e+05   3.1027000e+05   3.1038300e+05   3.0670900e+05   3.1224300e+05   3.2389700e+05   3.1927400e+05   3.0979200e+05   3.1456000e+05   3.3163700e+05   3.1829900e+05   3.2221600e+05   3.2908100e+05   3.1011000e+05   3.0657400e+05   3.1711100e+05   3.0262500e+05   2.8365400e+05   2.9274700e+05   3.0414700e+05   3.0171000e+05   3.1614800e+05
   3.1914900e+05   3.0660900e+05   3.1077700e+05   3.5293400e+05   3.2755700e+05   3.0685500e+05   2.8972900e+05   2.8478600e+05   3.0171700e+05   2.9585800e+05   3.0467700e+05   3.3388500e+05   3.0205900e+05   3.0852900e+05   3.0187400e+05   2.9410900e+05   2.9452900e+05   3.0396900e+05   3.2169200e+05   3.0426100e+05   3.0971800e+05   2.9788700e+05   2.8577400e+05   3.2345400e+05   3.1460700e+05   3.1849800e+05   3.0644300e+05   3.1477200e+05   3.0285200e+05   3.1274500e+05   3.1854500e+05   3.1716100e+05   2.8984500e+05   2.9300700e+05   2.8159100e+05   2.9558000e+05   2.9860600e+05   3.0543700e+05   3.0917900e+05   3.1402200e+05   3.0333200e+05   3.2233700e+05   2.9777500e+05   3.0091700e+05   3.1498000e+05   3.0728500e+05   3.4336600e+05   3.2389000e+05   3.1396000e+05   3.2323800e+05   3.0991800e+05   3.1130900e+05   3.0255700e+05   3.1336000e+05   3.0160600e+05   0.0000000e+00   3.1150200e+05   3.2692000e+05   3.1827900e+05   2.7874600e+05   2.8164900e+05   2.8938500e+05   3.0025400e+05   3.2124700e+05   3.2418300e+05   3.0838800e+05   2.9408700e+05   3.0573400e+05   2.9071900e+05   2.7974100e+05   3.0771200e+05   3.1489800e+05   3.0147700e+05   2.9927600e+05   2.8561300e+05   2.8728100e+05   3.1712000e+05   2.9636000e+05   3.2047300e+05   3.2033300e+05   3.0951300e+05   2.8137600e+05   2.9659600e+05   3.0294700e+05   3.1056700e+05   3.2353700e+05   3.1582700e+05   3.0886100e+05   3.1367300e+05   3.2360100e+05
   3.5701000e+05   3.6434000e+05   3.7910300e+05   3.8984900e+05   4.0424300e+05   4.1626100e+05   4.3434600e+05   4.0713400e+05   4.0349500e+05   3.9021000e+05   3.9310700e+05   3.7332100e+05   3.8510000e+05   3.8747200e+05   3.8006300e+05   4.1068900e+05   4.0204100e+05   3.8566900e+05   3.8065200e+05   3.8352500e+05   3.8624800e+05   3.8803000e+05   3.7573600e+05   3.8720100e+05   3.8102900e+05   3.9542500e+05   3.8252500e+05   3.6899800e+05   3.5067700e+05   3.6818200e+05   3.7671500e+05   3.8245900e+05   4.1421400e+05   4.0659600e+05   4.0949700e+05   3.8406700e+05   3.4752300e+05   3.8880500e+05   3.9346600e+05   4.2727500e+05   4.2487100e+05   4.1655200e+05   3.8280400e+05   3.4007900e+05   3.5256600e+05   3.5851200e+05   4.0660700e+05   3.9696100e+05   3.8093500e+05   3.6494600e+05   3.8350600e+05   3.6279900e+05   3.5341600e+05   3.7176600e+05   3.4962900e+05   3.8174200e+05   0.0000000e+00   4.0402700e+05   3.7813700e+05   3.5359000e+05   3.5426800e+05   3.8513600e+05   4.0129700e+05   3.8520800e+05   3.6525200e+05   3.8486000e+05   3.7529300e+05   3.7317400e+05   3.6521200e+05   3.5703600e+05   3.5317700e+05   3.8114900e+05   3.5074900e+05   3.5556300e+05   3.6138900e+05   3.9087800e+05   3.9550400e+05   3.8916500e+05   4.0558500e+05   3.8741800e+05   3.8359800e+05   3.7562500e+05   3.9066800e+05   3.6677600e+05   3.8869300e+05   3.8830400e+05   3.9537600e+05   3.9497300e+05   3.7881300e+05   3.6619100e+05
   3.5185500e+05   3.7148000e+05   3.9205700e+05   4.1576600e+05   4.0769700e+05   4.1536600e+05   4.1541000e+05   4.2182700e+05   3.8992700e+05   4.1881300e+05   4.1702500e+05   4.0463500e+05   3.9936500e+05   4.0326200e+05   4.0123500e+05   3.9430000e+05   3.6609400e+05   3.7697700e+05   3.7965500e+05   4.0181900e+05   4.2706300e+05   4.0924900e+05   3.9237300e+05   3.9961700e+05   4.0683400e+05   3.9028200e+05   3.8010700e+05   3.9417600e+05   3.9744900e+05   3.9574500e+05   3.7043000e+05   4.0065100e+05   4.1175400e+05   4.0126200e+05   3.9536600e+05   4.0051200e+05   3.9205100e+05   3.8527500e+05   3.8708500e+05   4.1093900e+05   4.0576700e+05   4.0186300e+05   4.0876700e+05   4.1660000e+05   3.8763800e+05   3.8440600e+05   3.6156000e+05   3.6736400e+05   3.7621800e+05   3.8957900e+05   3.9096800e+05   3.8902600e+05   3.9748800e+05   3.9758200e+05   4.1448300e+05   4.2050900e+05   4.1553600e+05   0.0000000e+00   3.9125400e+05   3.7936400e+05   4.1675600e+05   3.9093100e+05   3.8763600e+05   3.9076500e+05   3.7464900e+05   4.0348600e+05   3.9197400e+05   3.6892800e+05   3.7222200e+05   4.0196200e+05   3.9774000e+05   3.9881100e+05   4.2229900e+05   4.4686900e+05   4.1797600e+05   3.8657900e+05   3.6970500e+05   3.3720100e+05   3.3259800e+05   3.4951700e+05   3.8037700e+05   3.9640300e+05   4.0667500e+05   4.0309200e+05   3.7939000e+05   4.2081800e+05   4.2208100e+05   4.2042200e+05   4.2010300e+05   4.0735000e+05
   2.2376800e+05   2.4682300e+05   2.5950600e+05   2.5913400e+05   2.8611400e+05   2.7042700e+05   2.6207800e+05   2.3939500e+05   2.5127700e+05   2.4274100e+05   2.2391100e+05   2.4662300e+05   2.7694100e+05   2.6444400e+05   2.7014900e+05   2.7479100e+05   2.7483000e+05   2.5807300e+05   2.5271700e+05   2.6191500e+05   2.5256000e+05   2.4442200e+05   2.3645600e+05   2.6387000e+05   2.6177100e+05   2.7518700e+05   2.6254000e+05   2.6573400e+05   2.8582900e+05   2.7014500e+05   2.6466400e+05   2.5462900e+05   2.8369300e+05   2.8925600e+05   2.6136000e+05   2.6558900e+05   2.9034100e+05   3.0182800e+05   2.7281800e+05   2.6646500e+05   2.6439500e+05   2.5455600e+05   2.8034100e+05   2.7234400e+05   2.7158600e+05   2.9083700e+05   3.0180900e+05   3.0238000e+05   2.8904700e+05   2.7647400e+05   2.6796100e+05   2.9404200e+05   2.9545500e+05   3.0491500e+05   2.9278600e+05   2.8224000e+05   2.7021600e+05   2.6593100e+05   0.0000000e+00   2.7453300e+05   2.3858600e+05   2.5537200e+05   2.6142000e+05   2.4993600e+05   2.4133300e+05   2.6778200e+05   2.6002900e+05   2.5033200e+05   2.4344600e+05   2.4389700e+05   2.4623300e+05   2.5893600e+05   2.5957700e+05   2.5843800e+05   2.4939800e+05   2.5170600e+05   2.3859800e+05   2.4962000e+05   2.1580700e+05   2.2685700e+05   2.4731100e+05   2.4889700e+05   2.6893400e+05   2.4597500e+05   2.5601800e+05   2.5822800e+05   2.2987900e+05   2.3190700e+05   2.3017500e+05   2.5032500e+05
   3.2085800e+05   3.1317100e+05   3.0172000e+05   2.8512900e+05   2.8112200e+05   2.9320600e+05   3.1138100e+05   3.4492800e+05   3.0467000e+05   3.1564200e+05   3.0834800e+05   2.8010400e+05   3.1387100e+05   3.1086500e+05   3.0116500e+05   2.9944800e+05   3.0636200e+05   3.1185400e+05   3.1706300e+05   3.2685100e+05   3.0460500e+05   3.0761400e+05   3.0981400e+05   2.7922100e+05   2.8811700e+05   3.0106600e+05   3.1115000e+05   3.0071400e+05   3.0359000e+05   2.8179800e+05   3.0591400e+05   2.8462100e+05   2.9432000e+05   2.8365000e+05   2.7650800e+05   3.0755400e+05   3.0309800e+05   3.1362600e+05   3.2111900e+05   2.9475000e+05   2.6625500e+05   2.7316300e+05   2.6505500e+05   2.7231900e+05   2.8405800e+05   2.8242000e+05   2.8016100e+05   3.1773300e+05   2.9355300e+05   3.2457900e+05   3.4437300e+05   3.3209300e+05   3.0210600e+05   2.9425900e+05   2.6261300e+05   2.9070700e+05   2.7101700e+05   2.5752600e+05   2.4987100e+05   0.0000000e+00   2.9493100e+05   3.0434300e+05   3.1557000e+05   3.0882000e+05   2.9251500e+05   3.0589700e+05   3.1707900e+05   2.7082000e+05   2.4655500e+05   2.6670500e+05   2.7637800e+05   2.8809900e+05   2.9245500e+05   2.7437900e+05   2.8571500e+05   2.8339400e+05   2.7186600e+05   2.9947000e+05   3.2891400e+05   3.3290800e+05   3.1677800e+05   3.1216500e+05   2.6836800e+05   2.6881900e+05   2.8607800e+05   2.9028500e+05   3.0157200e+05   2.8185400e+05   3.1233200e+05   3.1053400e+05
   3.4970000e+05   3.4959000e+05   3.3458400e+05   3.4092500e+05   3.1159500e+05   3.2604500e+05   3.3636400e+05   3.2411700e+05   3.1873600e+05   3.2135000e+05   3.2989600e+05   3.2652600e+05   3.3383000e+05   3.5046000e+05   3.3705100e+05   3.3984800e+05   3.1565800e+05   3.3085500e+05   3.2513300e+05   3.2979700e+05   3.4429500e+05   3.5487100e+05   3.1603400e+05   3.1811300e+05   3.3546200e+05   3.5111900e+05   3.3406900e+05   3.2907000e+05   3.0440500e+05   2.9218900e+05   3.0550800e+05   3.3704700e+05   3.3013000e+05   3.2343200e+05   3.2623700e+05   3.3885000e+05   3.4995500e+05   3.6040300e+05   3.5102800e+05   3.3819200e+05   3.2973300e+05   3.4061600e+05   3.3493900e+05   3.6039800e+05   3.3911400e+05   3.1593500e+05   3.1877600e+05   3.0848600e+05   3.2826900e+05   3.4116200e+05   3.3902400e+05   3.3327200e+05   3.4633300e+05   3.4302500e+05   3.3658000e+05   3.4748500e+05   3.4629500e+05   3.3138000e+05   3.2556900e+05   3.3626000e+05   0.0000000e+00   3.2428900e+05   3.2973200e+05   3.0775300e+05   3.2089300e+05   3.4289300e+05   3.5802200e+05   3.4959700e+05   3.2706900e+05   3.6077100e+05   3.3677700e+05   3.4543100e+05   3.3782300e+05   3.5264400e+05   3.6685900e+05   3.3083400e+05   3.2662500e+05   3.1638200e+05   3.4655700e+05   3.4260100e+05   3.8512400e+05   3.6251000e+05   3.4641200e+05   3.2871600e+05   3.4398500e+05   3.4345300e+05   3.4016600e+05   3.3632500e+05   3.4809700e+05   3.6770600e+05
   2.2305400e+05   2.1375300e+05   2.1010900e+05   2.0707000e+05   2.1796400e+05   2.0788100e+05   2.0923900e+05   2.1190000e+05   2.1848900e+05   2.1536400e+05   2.4350900e+05   2.1030600e+05   1.9242200e+05   1.9770900e+05   2.2706500e+05   1.9059200e+05   1.8997600e+05   2.0770800e+05   2.0841800e+05   1.9387700e+05   2.2347700e+05   2.1872500e+05   2.0807600e+05   2.2377400e+05   2.3551500e+05   2.2820500e+05   2.0420200e+05   2.3420200e+05   2.2974800e+05   2.3060700e+05   2.1940500e+05   2.0041500e+05   2.0270600e+05   1.9128900e+05   2.2672100e+05   2.2987700e+05   2.0087600e+05   2.0985900e+05   2.1279800e+05   2.1516800e+05   2.2564400e+05   2.3017600e+05   2.1964200e+05   2.2127700e+05   2.1302000e+05   2.1997400e+05   2.1963200e+05   2.2555500e+05   2.2105700e+05   2.1309500e+05   2.0732600e+05   1.9129000e+05   2.1475200e+05   2.0324700e+05   2.1667700e+05   2.2205600e+05   2.0896900e+05   1.9879500e+05   2.0990600e+05   2.3906400e+05   2.0816100e+05   0.0000000e+00   2.1182500e+05   2.1651200e+05   2.2000400e+05   2.3631100e+05   2.1995700e+05   1.8022200e+05   2.0307100e+05   2.2919000e+05   2.0755300e+05   2.0979000e+05   2.0663200e+05   1.6370100e+05   1.9190700e+05   2.0638400e+05   2.2136400e+05   2.0658600e+05   2.1911300e+05   2.1615500e+05   2.1946600e+05   2.1204000e+05   2.1420000e+05   2.0524900e+05   2.3567800e+05   2.1305700e+05   2.0357900e+05   2.0369700e+05   2.1816300e+05   2.1494600e+05
   1.1418400e+05   1.1704000e+05   1.2608700e+05   1.1853200e+05   1.2215000e+05   1.1828100e+05   1.2236900e+05   1.1641500e+05   1.1959800e+05   1.2508300e+05   1.0945100e+05   1.1080000e+05   1.0918500e+05   1.1733700e+05   1.2600400e+05   1.1414100e+05   1.1437900e+05   1.0668900e+05   1.2282700e+05   1.1187400e+05   1.2002900e+05   1.0877400e+05   1.1707500e+05   1.1657600e+05   1.3347700e+05   1.1428000e+05   1.2244600e+05   1.2127300e+05   1.1269600e+05   1.0999800e+05   1.3430900e+05   1.1470500e+05   1.1486400e+05   1.2122800e+05   1.0618400e+05   1.2568500e+05   1.1138600e+05   1.0305600e+05   1.1881300e+05   1.1905700e+05   1.2688100e+05   1.2370300e+05   1.3054800e+05   1.2387600e+05   1.3005300e+05   1.0530400e+05   1.1478100e+05   1.1536100e+05   1.1048800e+05   1.0795200e+05   1.2604000e+05   1.2103500e+05   1.2207200e+05   1.1659200e+05   1.1473900e+05   1.0213100e+05   1.1195700e+05   1.0821400e+05   1.1084300e+05   1.0494500e+05   1.0350000e+05   1.1436500e+05   0.0000000e+00   1.2025600e+05   1.2065500e+05   1.1244200e+05   1.1811900e+05   1.1109200e+05   1.1822100e+05   1.3250100e+05   1.3764500e+05   1.2497800e+05   1.1525100e+05   1.2846400e+05   1.3264100e+05   1.2079000e+05   1.0856400e+05   1.1633800e+05   1.0894800e+05   1.0688000e+05   1.1909700e+05   1.1579900e+05   1.1712200e+05   1.1159500e+05   1.2240900e+05   1.0612400e+05   1.0634100e+05   1.2153800e+05   1.3247300e+05   1.3404100e+05
   1.7814400e+05   1.5314100e+05   1.3526700e+05   1.5958300e+05   1.5779300e+05   1.7808200e+05   1.7309900e+05   1.5464800e+05   1.6604500e+05   1.7436000e+05   1.6312000e+05   1.4578000e+05   1.4297000e+05   1.6999700e+05   1.6764500e+05   1.7793300e+05   1.8583400e+05   1.5238300e+05   1.6107900e+05   1.6268400e+05   1.4339400e+05   1.5037200e+05   1.6701600e+05   1.7758600e+05   1.5631000e+05   1.6760600e+05   1.6109000e+05   1.5266600e+05   1.5122400e+05   1.6187500e+05   1.7310400e+05   1.4895900e+05   1.5508900e+05   1.5010000e+05   1.5523800e+05   1.7162800e+05   1.6901700e+05   1.4917200e+05   1.7196100e+05   1.6354400e+05   1.5453900e+05   1.3690700e+05   1.2109300e+05   1.6865900e+05   1.5374700e+05   1.6018800e+05   1.5716600e+05   1.6047300e+05   1.6655000e+05   1.5937100e+05   1.7086800e+05   1.5651200e+05   1.3996200e+05   1.6011200e+05   1.5097200e+05   1.6838100e+05   1.7659100e+05   1.4891900e+05   1.5961900e+05   1.4796200e+05   1.5668300e+05   1.5828500e+05   1.3865400e+05   0.0000000e+00   1.4485600e+05   1.5923400e+05   1.7012400e+05   1.5484000e+05   1.6542700e+05   1.7378300e+05   1.6371900e+05   1.5211700e+05   1.6856300e+05   1.9252500e+05   1.7686600e+05   1.7606600e+05   1.6609000e+05   1.6439400e+05   1.7810300e+05   1.5183600e+05   1.3986100e+05   1.5407800e+05   1.4664000e+05   1.6533100e+05   1.7178900e+05   1.7960800e+05   1.6984400e+05   1.5338700e+05   1.5811000e+05   1.5993400e+05
   1.7505700e+05   1.9246000e+05   1.9795600e+05   1.8481800e+05   2.0309200e+05   1.9223100e+05   1.7789100e+05   1.9128900e+05   1.8067900e+05   1.9148900e+05   1.7912500e+05   1.7551000e+05   1.6307200e+05   1.7937900e+05   1.8241500e+05   1.8565300e+05   1.7538000e+05   1.8626400e+05   1.7961700e+05   1.7711700e+05   1.9029900e+05   1.8819000e+05   1.7925200e+05   1.9224900e+05   1.8702300e+05   1.9629200e+05   1.7076500e+05   1.8431300e+05   1.7323700e+05   1.8650000e+05   1.8781300e+05   1.7108200e+05   1.7716300e+05   1.7315300e+05   1.6969200e+05   1.7892300e+05   1.7762200e+05   1.7410100e+05   1.6617500e+05   1.7875500e+05   1.8647600e+05   1.7215100e+05   1.5215100e+05   1.3919600e+05   1.5059400e+05   1.7555600e+05   1.7049900e+05   1.6692700e+05   1.6404000e+05   1.6891800e+05   1.6778600e+05   1.6094700e+05   1.6342100e+05   1.5814300e+05   1.6089700e+05   1.7988300e+05   1.7599100e+05   1.6774800e+05   1.5651100e+05   1.5471200e+05   1.6244000e+05   1.5515900e+05   1.7201500e+05   1.6353100e+05   0.0000000e+00   1.7336400e+05   1.7370800e+05   1.7856000e+05   1.6694900e+05   1.6141700e+05   1.6301100e+05   1.6595700e+05   1.7650900e+05   1.7284100e+05   1.7775600e+05   1.8789800e+05   1.7759400e+05   1.8775900e+05   1.8047500e+05   1.7791400e+05   1.8178600e+05   1.7310500e+05   1.8217100e+05   1.7569100e+05   1.8325000e+05   1.9883600e+05   1.8599800e+05   1.7496200e+05   1.8442500e+05   1.7922700e+05
   2.8917800e+05   2.8412700e+05   2.7488200e+05   2.7499200e+05   2.6960500e+05   2.7502500e+05   2.8142200e+05   2.6824200e+05   2.6111700e+05   2.6958100e+05   2.6393000e+05   2.7074800e+05   2.8400400e+05   2.7540300e+05   2.8183900e+05   2.8021400e+05   2.8350400e+05   2.7980800e+05   2.6455700e+05   2.6265200e+05   2.7988500e+05   2.6706200e+05   2.5328700e+05   2.5118500e+05   2.6837900e+05   2.8636200e+05   2.9069100e+05   2.7788100e+05   2.7680000e+05   2.8563300e+05   2.7899200e+05   2.9101700e+05   2.8603000e+05   2.6276800e+05   2.5386400e+05   2.7221300e+05   2.6505300e+05   2.5807900e+05   2.6913100e+05   2.8183500e+05   2.7689700e+05   2.6137000e+05   2.5491900e+05   2.7965000e+05   2.8076900e+05   2.8197600e+05   2.8900500e+05   2.4941300e+05   2.3487500e+05   2.4852500e+05   2.5503900e+05   2.5757400e+05   2.6552400e+05   2.6712400e+05   2.8035300e+05   2.7405100e+05   2.5446600e+05   2.3888900e+05   2.5715500e+05   2.7652800e+05   2.6280800e+05   2.7824100e+05   2.7125400e+05   2.7548500e+05   2.4801500e+05   0.0000000e+00   2.5958500e+05   2.7613000e+05   2.6847700e+05   2.6034100e+05   2.7824600e+05   2.8923500e+05   2.9033300e+05   2.7336800e+05   2.8522100e+05   2.7793100e+05   2.6054700e+05   2.7609000e+05   2.8328800e+05   2.6943700e+05   2.7142000e+05   2.7578600e+05   2.7345400e+05   2.8221200e+05   2.8947700e+05   2.8040000e+05   2.6896500e+05   2.6988900e+05   2.9050400e+05   2.7954100e+05
   5.9465400e+05   5.9738200e+05   6.0430500e+05   5.6640100e+05   5.6662700e+05   5.5925400e+05   5.9385200e+05   5.9483000e+05   6.1673400e+05   6.0689400e+05   5.9033900e+05   5.9818600e+05   5.8265200e+05   5.8472900e+05   5.5668300e+05   5.6348100e+05   5.3422100e+05   5.4175800e+05   5.8797800e+05   6.2226400e+05   6.0826400e+05   5.9541100e+05   5.6914900e+05   5.8721200e+05   5.8341400e+05   5.7332000e+05   6.1724300e+05   6.2074200e+05   6.0002300e+05   5.8746300e+05   6.0649700e+05   5.9190900e+05   6.0291000e+05   6.0344000e+05   6.0769500e+05   5.9117500e+05   6.2478400e+05   6.0488100e+05   6.0875400e+05   6.1396000e+05   5.7985700e+05   5.7568700e+05   5.7930300e+05   5.8409000e+05   6.2416600e+05   6.0671000e+05   5.9421200e+05   5.8665900e+05   6.0725900e+05   5.9567600e+05   5.6412000e+05   6.0757800e+05   6.0416400e+05   6.1671000e+05   6.0402200e+05   6.1025400e+05   5.7710400e+05   6.0496400e+05   5.6633400e+05   5.5661300e+05   5.5539700e+05   5.7946500e+05   6.2934200e+05   6.1628100e+05   5.9670600e+05   5.9608200e+05   0.0000000e+00   6.0590100e+05   5.8167400e+05   6.1362200e+05   5.7805500e+05   5.9377300e+05   5.8045800e+05   5.4404600e+05   5.7991700e+05   5.8371800e+05   5.8853000e+05   5.6533600e+05   5.7191000e+05   5.4899400e+05   5.7587200e+05   5.6767100e+05   5.7433600e+05   5.5386300e+05   5.6074500e+05   5.9709100e+05   5.3952000e+05   5.7228600e+05   5.9078100e+05   6.0913700e+05
   6.7445100e+05   6.7352200e+05   7.3724400e+05   7.4039300e+05   7.0022300e+05   7.4179000e+05   6.9552800e+05   7.0597200e+05   7.2327200e+05   7.2543400e+05   7.0525800e+05   7.1006400e+05   7.0615500e+05   7.0073700e+05   7.2191100e+05   7.3055200e+05   7.1285900e+05   7.0880600e+05   7.2318300e+05   7.1933500e+05   7.3818100e+05   7.5770300e+05   7.4308500e+05   7.2136900e+05   7.2091800e+05   7.4306800e+05   7.6575300e+05   7.6950600e+05   7.1734000e+05   7.4125200e+05   7.2531800e+05   7.6199800e+05   7.4253500e+05   7.5218900e+05   7.4133000e+05   7.4874800e+05   7.3077800e+05   7.4312100e+05   7.3735600e+05   7.5563600e+05   7.6411500e+05   7.4474900e+05   7.2059300e+05   7.2468200e+05   7.4284800e+05   7.1948400e+05   7.4271500e+05   7.3994400e+05   7.2828600e+05   7.6681400e+05   7.1725000e+05   7.4238500e+05   7.6836900e+05   7.5861300e+05   7.2592100e+05   7.3124700e+05   7.6652100e+05   7.2884100e+05   7.2970700e+05   7.5378700e+05   7.4950400e+05   7.1059800e+05   6.9658500e+05   6.8480300e+05   6.8033200e+05   7.2121200e+05   7.4438200e+05   0.0000000e+00   7.2885600e+05   7.2949600e+05   7.0559700e+05   6.9559800e+05   6.8599900e+05   6.8954100e+05   7.3101200e+05   7.2323400e+05   7.1351500e+05   7.1821300e+05   7.4836600e+05   7.4318100e+05   7.1911500e+05   7.3321800e+05   7.1350700e+05   7.1001400e+05   6.8003100e+05   7.4462700e+05   7.8727200e+05   7.4613000e+05   7.2037600e+05   7.0934400e+05
   1.7199800e+05   1.7208800e+05   1.6795900e+05   1.9378800e+05   1.8206700e+05   1.6857800e+05   1.6497700e+05   1.6791400e+05   1.6386100e+05   1.7864300e+05   1.9696200e+05   1.7497000e+05   1.6376500e+05   1.6379300e+05   1.6547000e+05   1.5630300e+05   1.7012700e+05   1.8084900e+05   1.7629500e+05   1.7991600e+05   1.6517300e+05   1.7254700e+05   1.6273000e+05   1.6426700e+05   1.9578200e+05   1.7092600e+05   1.7955700e+05   1.7046400e+05   1.7752600e+05   1.7266100e+05   1.7856100e+05   1.8182000e+05   1.8490300e+05   1.7059000e+05   1.8012200e+05   1.8099400e+05   1.7083100e+05   1.6557400e+05   1.6937400e+05   1.7680800e+05   1.6808200e+05   1.7973700e+05   1.6387000e+05   1.5846700e+05   1.5295800e+05   1.6908600e+05   1.8894000e+05   1.7425600e+05   1.7681100e+05   1.6848000e+05   1.6026200e+05   1.6291200e+05   1.6034200e+05   1.8138000e+05   1.6389900e+05   1.6351700e+05   1.6477100e+05   1.6339800e+05   1.5275200e+05   1.5184900e+05   1.5502900e+05   1.6216700e+05   1.5746300e+05   1.7045400e+05   1.7640300e+05   1.5949700e+05   1.6102500e+05   1.6751600e+05   0.0000000e+00   1.9821700e+05   1.6309700e+05   1.8073500e+05   1.7624800e+05   1.8489900e+05   1.9434100e+05   1.9398000e+05   1.7677200e+05   1.6735500e+05   1.9737900e+05   1.8409900e+05   1.6441700e+05   1.6330700e+05   1.7430500e+05   1.7451000e+05   1.8665000e+05   1.8518100e+05   1.7336900e+05   1.6602100e+05   1.6649100e+05   1.6873600e+05
   1.0764500e+05   1.0619200e+05   8.6452000e+04   9.1961000e+04   9.7720000e+04   9.8966000e+04   1.0765200e+05   9.8277000e+04   1.0545800e+05   1.0737300e+05   1.1708800e+05   1.0148900e+05   9.8537000e+04   9.8705000e+04   1.0410600e+05   1.2962400e+05   1.2480500e+05   1.1531200e+05   1.2286300e+05   1.1823700e+05   1.3662900e+05   1.1749600e+05   9.9387000e+04   1.0579900e+05   1.1240100e+05   1.1463200e+05   1.0064600e+05   8.5859000e+04   9.8783000e+04   1.1674100e+05   1.0165000e+05   9.6688000e+04   9.9772000e+04   1.0661400e+05   1.2319400e+05   1.1568700e+05   9.9345000e+04   8.7393000e+04   1.0327300e+05   1.0733000e+05   1.1253000e+05   9.8681000e+04   1.0149800e+05   9.9777000e+04   1.0529400e+05   1.0261000e+05   9.3915000e+04   1.0029000e+05   1.1109900e+05   1.0821100e+05   9.5099000e+04   1.0385300e+05   1.1112400e+05   1.2094100e+05   1.1937500e+05   1.1667600e+05   1.1032800e+05   1.2271100e+05   1.1377900e+05   1.1586900e+05   1.2119400e+05   1.1918600e+05   1.0655600e+05   1.1521200e+05   1.1189600e+05   1.0600100e+05   1.2187700e+05   1.2532500e+05   1.0975400e+05   0.0000000e+00   9.7085000e+04   9.7197000e+04   1.1153000e+05   1.2149300e+05   9.4758000e+04   8.4017000e+04   1.0165800e+05   1.0103100e+05   1.0144900e+05   9.9066000e+04   9.4122000e+04   9.6428000e+04   9.6024000e+04   9.0592000e+04   1.0301600e+05   1.0339600e+05   1.0500200e+05   9.3176000e+04   9.5740000e+04   1.0979500e+05
   8.7106000e+04   8.2126000e+04   9.0430000e+04   9.2819000e+04   8.0812000e+04   8.6865000e+04   9.6111000e+04   7.9429000e+04   8.9443000e+04   7.6537000e+04   7.0523000e+04   7.7262000e+04   8.1691000e+04   7.6377000e+04   7.3089000e+04   7.1851000e+04   7.9129000e+04   8.3656000e+04   8.2528000e+04   7.7535000e+04   9.3447000e+04   7.9692000e+04   8.8142000e+04   8.0811000e+04   8.4468000e+04   8.6262000e+04   1.0492500e+05   7.6275000e+04   8.7038000e+04   9.2437000e+04   1.0147100e+05   9.8033000e+04   8.5132000e+04   8.7411000e+04   8.7479000e+04   8.7204000e+04   8.7371000e+04   8.8005000e+04   9.5448000e+04   8.7150000e+04   9.2690000e+04   9.1619000e+04   8.6789000e+04   8.4246000e+04   9.1403000e+04   8.1908000e+04   7.7510000e+04   7.5381000e+04   8.4419000e+04   7.5446000e+04   7.7926000e+04   8.6694000e+04   7.2076000e+04   8.6773000e+04   8.9413000e+04   8.3660000e+04   8.8774000e+04   8.1414000e+04   8.3416000e+04   6.7689000e+04   7.8600000e+04   7.6816000e+04   6.4649000e+04   7.9521000e+04   8.7632000e+04   7.2687000e+04   7.4829000e+04   8.8786000e+04   8.3722000e+04   8.4755000e+04   0.0000000e+00   8.0374000e+04   8.5106000e+04   7.8361000e+04   8.8530000e+04   7.5910000e+04   8.4148000e+04   8.2427000e+04   1.0134900e+05   8.2171000e+04   9.1681000e+04   9.0279000e+04   9.9259000e+04   9.4763000e+04   9.6996000e+04   9.4713000e+04   9.4951000e+04   9.0824000e+04   9.0866000e+04   9.3899000e+04
   1.1349200e+05   1.2008000e+05   1.2521200e+05   1.0967100e+05   1.2162700e+05   1.3562600e+05   1.2640300e+05   1.1078300e+05   1.1551000e+05   1.1827200e+05   1.1840100e+05   1.1834600e+05   1.2496100e+05   1.3260300e+05   1.0828400e+05   1.2151700e+05   1.2717300e+05   1.2464400e+05   1.0794000e+05   1.2648700e+05   1.1997900e+05   1.2150700e+05   1.1355000e+05   1.2074200e+05   1.1974900e+05   1.1366900e+05   1.2177500e+05   1.2370600e+05   1.1066100e+05   1.0826700e+05   1.0816200e+05   1.2702500e+05   1.0784900e+05   1.0245700e+05   9.9241000e+04   1.1479100e+05   1.0866500e+05   1.0443700e+05   1.0510500e+05   1.1464400e+05   1.0083300e+05   1.1157600e+05   1.0712300e+05   1.1332400e+05   1.0591000e+05   1.0187100e+05   1.1337900e+05   1.0598800e+05   1.1041900e+05   1.0400300e+05   1.0837700e+05   1.1344300e+05   1.0922800e+05   1.1860900e+05   1.0471200e+05   1.1660300e+05   1.2166700e+05   1.0878500e+05   1.0697400e+05   1.1867700e+05   1.2707700e+05   1.1384800e+05   1.1049400e+05   1.0993300e+05   1.1999500e+05   1.1559700e+05   1.2207400e+05   1.1235100e+05   1.1397500e+05   1.0523500e+05   1.0934700e+05   0.0000000e+00   1.1110500e+05   1.0848400e+05   1.0362400e+05   1.0689000e+05   1.2839300e+05   1.1519200e+05   1.0870900e+05   1.0241300e+05   1.1083800e+05   1.0576400e+05   1.0884900e+05   1.0777700e+05   1.0938100e+05   1.1676100e+05   1.0577200e+05   1.1205200e+05   1.1551200e+05   1.1826300e+05
   1.4521600e+05   1.4477400e+05   1.5356200e+05   1.5671300e+05   1.4597800e+05   1.4406200e+05   1.5358200e+05   1.4192800e+05   1.3369500e+05   1.5467100e+05   1.5237400e+05   1.3521500e+05   1.4271000e+05   1.4948700e+05   1.6588100e+05   1.5690800e+05   1.2428500e+05   1.5294600e+05   1.4915000e+05   1.4664900e+05   1.4321500e+05   1.2688500e+05   1.4661500e+05   1.3460500e+05   1.4195200e+05   1.5545000e+05   1.6394800e+05   1.4165200e+05   1.3825800e+05   1.4779700e+05   1.6128500e+05   1.4810200e+05   1.5529300e+05   1.4944000e+05   1.5311900e+05   1.5334300e+05   1.4958500e+05   1.5917600e+05   1.6872300e+05   1.6365900e+05   1.5769500e+05   1.6163400e+05   1.6674800e+05   1.8445200e+05   1.8400200e+05   1.6761400e+05   1.6649600e+05   1.9091800e+05   1.7494500e+05   1.6189300e+05   1.7633500e+05   1.7227000e+05   1.7294800e+05   1.6898500e+05   1.6696400e+05   1.7292900e+05   1.7420800e+05   1.6265900e+05   1.6905500e+05   1.7213700e+05   1.5997800e+05   1.5941100e+05   1.8284400e+05   1.6440500e+05   1.4731800e+05   1.3621600e+05   1.5014300e+05   1.7839500e+05   1.8215100e+05   1.6853900e+05   1.4829900e+05   1.6595200e+05   0.0000000e+00   1.4166700e+05   1.4856900e+05   1.4987400e+05   1.6981900e+05   1.5892700e+05   1.5060000e+05   1.5256100e+05   1.6493800e+05   1.5183200e+05   1.4282200e+05   1.6578100e+05   1.5232300e+05   1.4950300e+05   1.6189400e+05   1.4988900e+05   1.4241600e+05   1.4762100e+05
   1.9572900e+05   1.8839400e+05   1.6572500e+05   1.9134400e+05   2.0531300e+05   2.0382900e+05   2.0855200e+05   1.8911900e+05   1.8215400e+05   1.7686400e+05   1.8615300e+05   1.9504800e+05   1.9871500e+05   1.7719100e+05   1.8790700e+05   1.8616300e+05   1.6626700e+05   1.8778800e+05   1.9595400e+05   1.9115700e+05   1.7567100e+05   1.7812200e+05   1.8078700e+05   1.9178600e+05   1.6525700e+05   1.7883900e+05   1.8075200e+05   1.5958400e+05   1.8088800e+05   1.8032200e+05   1.8725000e+05   1.7767700e+05   1.6753400e+05   1.8137500e+05   1.8790800e+05   2.0177800e+05   1.6599100e+05   1.7089000e+05   1.7321300e+05   1.8817900e+05   1.9314600e+05   1.8210100e+05   1.9442600e+05   1.8402300e+05   1.8784300e+05   1.9015000e+05   1.9157300e+05   1.7792300e+05   1.9113800e+05   1.8908300e+05   1.9018900e+05   1.9443700e+05   2.0326100e+05   1.9979800e+05   2.1332500e+05   1.9379100e+05   1.7922400e+05   1.7670000e+05   1.8458900e+05   1.8231100e+05   1.9453100e+05   1.7810200e+05   1.7679600e+05   1.8950000e+05   1.7571500e+05   1.8972600e+05   1.9617200e+05   1.9542100e+05   1.8938800e+05   1.8166100e+05   1.7080400e+05   1.6290500e+05   1.7794900e+05   0.0000000e+00   1.8031300e+05   1.6311000e+05   1.6019700e+05   1.7737200e+05   1.6821200e+05   1.6082100e+05   1.6913000e+05   1.8605400e+05   1.8733600e+05   1.6404200e+05   1.6299900e+05   1.6774300e+05   1.7972500e+05   1.8246200e+05   1.8995300e+05   2.0340000e+05
   4.8219000e+04   5.1004000e+04   4.2361000e+04   4.1263000e+04   4.6817000e+04   5.2905000e+04   4.2496000e+04   3.9147000e+04   3.5426000e+04   4.0744000e+04   4.1632000e+04   4.0406000e+04   3.3995000e+04   3.5483000e+04   3.5790000e+04   3.1365000e+04   3.3941000e+04   3.8126000e+04   3.3185000e+04   3.9434000e+04   3.7031000e+04   4.1380000e+04   3.3419000e+04   3.7578000e+04   4.1522000e+04   4.3127000e+04   4.4817000e+04   5.2203000e+04   4.0947000e+04   4.4568000e+04   4.5442000e+04   4.8065000e+04   4.9564000e+04   5.3600000e+04   4.5266000e+04   4.9606000e+04   5.5332000e+04   5.0911000e+04   4.9518000e+04   5.2268000e+04   4.7074000e+04   5.4201000e+04   5.0010000e+04   5.0980000e+04   3.8921000e+04   4.1112000e+04   3.8557000e+04   3.8680000e+04   3.6368000e+04   5.2073000e+04   3.7311000e+04   3.7748000e+04   4.0913000e+04   3.9230000e+04   3.6421000e+04   3.1217000e+04   3.7566000e+04   4.5548000e+04   3.0920000e+04   3.8172000e+04   3.8221000e+04   4.2060000e+04   4.6634000e+04   3.5682000e+04   4.3197000e+04   4.6127000e+04   4.5699000e+04   4.5604000e+04   4.0076000e+04   3.7615000e+04   4.2275000e+04   4.7854000e+04   4.2046000e+04   4.2633000e+04   0.0000000e+00   3.9912000e+04   4.3605000e+04   5.6469000e+04   5.5236000e+04   3.6974000e+04   4.6207000e+04   4.0569000e+04   4.5962000e+04   5.3287000e+04   6.0006000e+04   5.2576000e+04   5.0315000e+04   4.8815000e+04   4.8098000e+04   4.9857000e+04
   6.0399000e+04   6.4311000e+04   6.6766000e+04   5.8872000e+04   6.2263000e+04   5.4562000e+04   5.7830000e+04   5.7741000e+04   5.8981000e+04   5.8264000e+04   5.0815000e+04   5.6890000e+04   6.1309000e+04   6.1332000e+04   5.8540000e+04   5.3954000e+04   4.9671000e+04   5.5300000e+04   6.1842000e+04   5.7894000e+04   6.6912000e+04   6.3940000e+04   5.9379000e+04   6.1149000e+04   6.3638000e+04   4.9363000e+04   6.2162000e+04   5.3192000e+04   4.8965000e+04   5.3603000e+04   5.1228000e+04   4.6630000e+04   4.9300000e+04   5.2759000e+04   4.2055000e+04   4.3880000e+04   4.2031000e+04   5.4504000e+04   5.3435000e+04   5.6951000e+04   5.4868000e+04   5.3822000e+04   5.4720000e+04   5.4199000e+04   5.2968000e+04   5.9502000e+04   5.8010000e+04   5.1651000e+04   4.5700000e+04   5.2252000e+04   5.1289000e+04   4.2936000e+04   4.5618000e+04   4.4258000e+04   4.5235000e+04   4.4914000e+04   4.7152000e+04   4.9080000e+04   4.5421000e+04   4.7037000e+04   5.3628000e+04   4.3010000e+04   5.3142000e+04   4.8019000e+04   4.7541000e+04   5.1553000e+04   4.9535000e+04   5.5349000e+04   6.3553000e+04   5.1317000e+04   4.3999000e+04   4.5907000e+04   4.8331000e+04   4.8979000e+04   5.2903000e+04   0.0000000e+00   4.6991000e+04   4.3142000e+04   3.4880000e+04   4.8276000e+04   4.6188000e+04   4.9413000e+04   5.3605000e+04   5.9056000e+04   5.2416000e+04   4.7317000e+04   5.8089000e+04   5.0400000e+04   5.4471000e+04   5.4469000e+04
   1.9140800e+05   1.9927900e+05   2.0449800e+05   1.9766400e+05   1.7628500e+05   1.8151100e+05   1.7483100e+05   1.6669100e+05   1.6770300e+05   1.7932400e+05   1.9308200e+05   1.8979100e+05   1.7587000e+05   1.7293200e+05   1.8624800e+05   1.8067900e+05   1.6577400e+05   1.7787000e+05   1.8515500e+05   1.8248100e+05   2.0765100e+05   2.1735700e+05   1.9985300e+05   1.7921100e+05   1.7478000e+05   1.6731200e+05   1.7250200e+05   1.7781200e+05   1.7672600e+05   1.8860500e+05   1.8880800e+05   1.8481100e+05   1.8184100e+05   1.7400600e+05   1.7809500e+05   1.7169500e+05   1.7906500e+05   1.7154300e+05   1.5120800e+05   1.7206200e+05   1.8398900e+05   2.0764700e+05   2.0361000e+05   1.9235100e+05   1.6493900e+05   1.6679300e+05   1.6672700e+05   1.6690100e+05   1.6766900e+05   1.7306700e+05   2.1308500e+05   2.2237600e+05   2.0495500e+05   1.8967700e+05   1.8408800e+05   1.7703100e+05   1.6766600e+05   1.7839900e+05   1.7494200e+05   1.9502700e+05   2.0319300e+05   2.0464900e+05   1.9035100e+05   1.7343300e+05   1.8064300e+05   1.8288700e+05   1.7347300e+05   1.6838500e+05   1.7631300e+05   1.8609900e+05   2.0810500e+05   2.0305100e+05   1.8734000e+05   1.8234300e+05   1.7703800e+05   1.7406100e+05   0.0000000e+00   1.7285300e+05   1.7592200e+05   1.8755900e+05   2.0219800e+05   2.0517700e+05   1.8885600e+05   1.8217400e+05   1.7380800e+05   1.6497300e+05   1.6707700e+05   1.6457400e+05   1.6758600e+05   1.8216400e+05
   1.6121600e+05   1.5068200e+05   1.6332600e+05   1.5619900e+05   1.6076300e+05   1.7144300e+05   1.8426700e+05   1.8765200e+05   1.6815900e+05   1.8137300e+05   1.6157100e+05   1.5329400e+05   1.5737500e+05   1.6935300e+05   1.9589800e+05   1.9197300e+05   1.7592300e+05   1.6197500e+05   1.7743700e+05   1.7751600e+05   1.7136700e+05   1.7799300e+05   1.7340400e+05   1.6988000e+05   1.7236600e+05   1.9031900e+05   1.7177900e+05   1.6817900e+05   1.6968200e+05   1.8162400e+05   1.7827400e+05   1.6170700e+05   1.7740200e+05   1.8398600e+05   1.6622300e+05   1.6736100e+05   1.7093500e+05   1.8199600e+05   1.8071700e+05   1.6063400e+05   1.6166600e+05   1.8274800e+05   1.8886300e+05   1.6075700e+05   1.5126700e+05   1.8140700e+05   1.7903700e+05   1.7569200e+05   1.5813700e+05   1.7703700e+05   1.8783700e+05   1.7722200e+05   1.5884800e+05   1.6394500e+05   1.8214900e+05   1.7691000e+05   1.6889600e+05   1.7766900e+05   1.7706700e+05   1.6556300e+05   1.7995000e+05   1.7627400e+05   1.7858600e+05   1.8771700e+05   1.6605300e+05   1.7083900e+05   1.7558200e+05   1.8190100e+05   1.7767600e+05   1.7902900e+05   1.7870000e+05   1.5686700e+05   1.6417000e+05   1.7247500e+05   1.9650200e+05   1.7620800e+05   1.7931300e+05   0.0000000e+00   1.5850300e+05   1.5706500e+05   1.6441400e+05   1.7348500e+05   1.7646800e+05   1.5969600e+05   1.6727000e+05   1.5925300e+05   1.4665700e+05   1.5632700e+05   1.7057700e+05   1.8158300e+05
   3.0476000e+04   2.9903000e+04   3.0613000e+04   2.8881000e+04   2.9041000e+04   2.9257000e+04   2.8079000e+04   3.1061000e+04   3.0132000e+04   2.7441000e+04   2.6334000e+04   3.3751000e+04   3.4963000e+04   2.9383000e+04   2.6670000e+04   3.0119000e+04   3.0003000e+04   2.6485000e+04   2.7284000e+04   2.9694000e+04   2.5583000e+04   2.3885000e+04   2.9974000e+04   3.1170000e+04   2.9157000e+04   2.7988000e+04   2.4362000e+04   3.0902000e+04   3.0304000e+04   2.8852000e+04   2.0898000e+04   2.5716000e+04   2.6561000e+04   2.6257000e+04   2.8440000e+04   2.2106000e+04   2.6137000e+04   3.6652000e+04   2.7435000e+04   2.8727000e+04   2.3118000e+04   3.2391000e+04   3.4103000e+04   2.7032000e+04   3.0727000e+04   3.1935000e+04   2.8557000e+04   3.4322000e+04   3.3955000e+04   2.7422000e+04   3.1753000e+04   2.9866000e+04   2.5937000e+04   2.8419000e+04   3.1689000e+04   3.7119000e+04   2.2212000e+04   1.9666000e+04   2.7888000e+04   3.0996000e+04   2.6698000e+04   2.0180000e+04   2.5914000e+04   2.6120000e+04   2.4322000e+04   2.3979000e+04   2.5840000e+04   2.1297000e+04   1.9075000e+04   2.1334000e+04   2.5020000e+04   2.5277000e+04   2.7897000e+04   2.6345000e+04   3.4230000e+04   3.0571000e+04   2.9587000e+04   2.4840000e+04   0.0000000e+00   2.2339000e+04   2.5791000e+04   2.5655000e+04   2.7026000e+04   1.8849000e+04   2.3831000e+04   2.0899000e+04   2.8854000e+04   2.7621000e+04   2.3927000e+04   3.2992000e+04
   3.2534000e+04   2.8988000e+04   2.6864000e+04   2.6385000e+04   2.2606000e+04   2.4463000e+04   2.6475000e+04   2.5644000e+04   2.6042000e+04   2.3927000e+04   2.9017000e+04   2.4466000e+04   2.4470000e+04   2.3106000e+04   3.0741000e+04   2.7898000e+04   3.2379000e+04   3.0339000e+04   2.0969000e+04   2.7696000e+04   3.1369000e+04   3.1459000e+04   3.0145000e+04   2.7465000e+04   2.1539000e+04   2.2449000e+04   2.3725000e+04   2.4212000e+04   2.3460000e+04   2.2209000e+04   2.3043000e+04   2.7143000e+04   2.2060000e+04   1.8336000e+04   2.1006000e+04   2.0716000e+04   2.2052000e+04   2.2857000e+04   1.8972000e+04   1.9919000e+04   1.4030000e+04   2.0350000e+04   2.2523000e+04   2.3416000e+04   1.8837000e+04   2.2311000e+04   1.8890000e+04   1.9307000e+04   1.8587000e+04   2.0858000e+04   1.7192000e+04   1.4471000e+04   1.7399000e+04   1.5738000e+04   1.3887000e+04   1.4912000e+04   1.9062000e+04   1.4472000e+04   1.8841000e+04   1.1327000e+04   1.7014000e+04   1.5600000e+04   1.2697000e+04   1.5562000e+04   1.3415000e+04   1.5425000e+04   1.4301000e+04   2.0980000e+04   2.1925000e+04   2.1721000e+04   1.6364000e+04   1.8588000e+04   1.9374000e+04   1.3774000e+04   1.9334000e+04   1.9081000e+04   2.0715000e+04   1.6701000e+04   1.7593000e+04   0.0000000e+00   1.5739000e+04   2.5438000e+04   2.4841000e+04   2.4126000e+04   2.1884000e+04   2.1267000e+04   2.3964000e+04   1.8707000e+04   1.7990000e+04   2.3361000e+04
   3.5202000e+05   3.4673200e+05   3.4736400e+05   3.2748300e+05   3.1833600e+05   3.4755900e+05   3.5227400e+05   3.6477700e+05   3.3986700e+05   3.3678300e+05   3.7025700e+05   3.3769600e+05   3.4721100e+05   3.3870500e+05   3.3987700e+05   3.4273900e+05   3.4869300e+05   3.3175900e+05   3.6034600e+05   3.6429900e+05   3.4203500e+05   3.4377000e+05   3.5325900e+05   3.3835400e+05   3.3124100e+05   3.5199400e+05   3.2040600e+05   3.2729300e+05   3.3640100e+05   3.2200600e+05   3.1910100e+05   3.3940800e+05   3.4340500e+05   3.5954900e+05   3.5375100e+05   3.4222000e+05   3.4985300e+05   3.4897500e+05   3.5129900e+05   3.3246700e+05   3.2478500e+05   3.3314600e+05   3.4359000e+05   3.6000000e+05   3.4986700e+05   3.4196200e+05   3.2013200e+05   3.1566300e+05   3.2446800e+05   3.4269100e+05   3.5520000e+05   3.5809800e+05   3.2026900e+05   3.2292500e+05   3.4364100e+05   3.3939900e+05   3.3142200e+05   3.2438700e+05   3.4447200e+05   3.5335200e+05   3.4329700e+05   3.3523400e+05   3.4317700e+05   3.2983700e+05   3.4503700e+05   3.3848300e+05   3.2794500e+05   3.2580600e+05   3.4083800e+05   3.5426900e+05   3.4687700e+05   3.3906600e+05   3.4119100e+05   3.6245600e+05   3.4619100e+05   3.5646800e+05   3.2471200e+05   3.2093900e+05   3.4542600e+05   3.1662100e+05   0.0000000e+00   3.3113100e+05   3.2105700e+05   3.1998900e+05   3.2154900e+05   3.2009600e+05   3.3876900e+05   3.2218000e+05   3.2114200e+05   3.0718800e+05
   3.3153500e+05   3.5562200e+05   3.5289000e+05   3.4196400e+05   3.4615300e+05   3.4189900e+05   3.4025500e+05   3.6718400e+05   3.6840100e+05   3.7627000e+05   3.7092300e+05   3.6665400e+05   3.6909800e+05   3.7242600e+05   3.4856600e+05   3.5469300e+05   3.5190400e+05   3.4385600e+05   3.5371800e+05   3.4467400e+05   3.7735600e+05   3.8414100e+05   3.6844900e+05   3.8180800e+05   3.6909300e+05   3.7412700e+05   3.5287500e+05   3.5029700e+05   3.7721800e+05   3.8101200e+05   3.9336400e+05   3.6662000e+05   3.4669200e+05   3.6195600e+05   3.4598800e+05   3.6171900e+05   3.6553600e+05   3.6584700e+05   3.7672800e+05   3.7699700e+05   3.8478000e+05   3.7653500e+05   3.7352500e+05   3.8108000e+05   3.6297400e+05   3.6356100e+05   3.5007400e+05   3.5049500e+05   3.2698400e+05   3.7165800e+05   3.7119300e+05   3.7870800e+05   3.7003400e+05   3.7480100e+05   3.5635200e+05   3.7602500e+05   3.5888500e+05   3.5428300e+05   3.5439100e+05   3.4612300e+05   3.4942600e+05   3.5918600e+05   3.5908700e+05   3.6774100e+05   3.5704300e+05   3.5231700e+05   3.5739500e+05   3.6397400e+05   3.6604200e+05   3.5807100e+05   3.6097100e+05   3.5416700e+05   3.3103400e+05   3.5163000e+05   3.5253000e+05   3.4376300e+05   3.6114600e+05   3.5226400e+05   3.5593800e+05   3.6473300e+05   3.5356900e+05   0.0000000e+00   3.4713700e+05   3.6158000e+05   3.4793200e+05   3.6764500e+05   3.7099500e+05   3.6163500e+05   3.4137900e+05   3.4327000e+05
   1.9344000e+05   1.9509600e+05   2.0202200e+05   2.1261600e+05   1.9013500e+05   1.8129400e+05   1.8472900e+05   1.9346900e+05   1.9566600e+05   1.8160400e+05   1.9720200e+05   2.0398600e+05   2.0998100e+05   1.8228100e+05   1.9209000e+05   1.9319600e+05   1.9229000e+05   2.0788500e+05   2.0088500e+05   1.8861500e+05   1.8963000e+05   2.0201500e+05   1.8428300e+05   1.8920500e+05   1.9651400e+05   2.0881000e+05   1.9166600e+05   1.9926700e+05   2.1293900e+05   2.0141300e+05   1.9333500e+05   2.0318300e+05   2.0686200e+05   2.0291400e+05   1.8835400e+05   1.8267200e+05   1.9120000e+05   1.9840200e+05   1.9828000e+05   2.0221700e+05   1.8028100e+05   1.9540100e+05   1.9865800e+05   1.8564300e+05   1.9516100e+05   2.0804100e+05   2.0379700e+05   2.0892000e+05   1.8890900e+05   2.0029000e+05   1.9046700e+05   2.0399800e+05   2.1179400e+05   2.0570600e+05   1.9337500e+05   2.0815400e+05   1.8345600e+05   1.8626000e+05   1.8630700e+05   2.1086700e+05   2.1079500e+05   2.1681600e+05   2.1271100e+05   2.0029000e+05   1.7974000e+05   1.7302900e+05   1.8308200e+05   2.0205200e+05   2.0805100e+05   2.0180600e+05   1.8675700e+05   2.0511500e+05   2.0278000e+05   1.9851100e+05   1.9250200e+05   1.9021200e+05   1.9825300e+05   1.9692800e+05   1.9041500e+05   1.8617500e+05   2.0431700e+05   2.2174500e+05   0.0000000e+00   2.1763500e+05   2.0571000e+05   1.9835500e+05   1.9404100e+05   1.9629500e+05   2.0526100e+05   2.0334300e+05
   2.0958800e+05   1.8566300e+05   2.0502100e+05   2.2269500e+05   2.1126300e+05   1.9587000e+05   1.9230600e+05   1.9153700e+05   1.9879700e+05   1.9967800e+05   2.2396400e+05   2.2603900e+05   2.1587600e+05   2.1714900e+05   2.0859800e+05   2.0560500e+05   1.8600000e+05   1.9505300e+05   2.1919600e+05   2.1781700e+05   1.9565800e+05   2.0681300e+05   2.1059000e+05   1.7324100e+05   1.7845700e+05   1.9326700e+05   2.1032000e+05   2.0052700e+05   2.0035600e+05   1.9912600e+05   1.9934600e+05   2.0266000e+05   1.8357300e+05   1.8539300e+05   1.8543300e+05   1.8880000e+05   1.9783500e+05   1.8431500e+05   1.9862800e+05   1.9727300e+05   1.8854300e+05   1.7428000e+05   1.6594600e+05   1.8575200e+05   1.8868200e+05   1.8029900e+05   1.6512000e+05   1.5922900e+05   1.7499600e+05   1.6984500e+05   1.6619200e+05   1.7641800e+05   1.7804900e+05   1.8938300e+05   1.8046500e+05   1.7840500e+05   1.6707900e+05   1.8697300e+05   1.7126600e+05   1.8301600e+05   1.7383800e+05   2.0530900e+05   2.1522200e+05   2.1748300e+05   1.9745300e+05   1.9166600e+05   2.0464300e+05   1.9796100e+05   1.9612800e+05   2.0485400e+05   1.9748700e+05   1.8800800e+05   1.8085900e+05   1.6852200e+05   1.8664600e+05   1.8322000e+05   2.0636400e+05   2.0780200e+05   2.1115700e+05   2.0505600e+05   2.0323000e+05   1.8913500e+05   1.9271700e+05   0.0000000e+00   1.7565600e+05   1.8726900e+05   1.9834100e+05   2.1007100e+05   2.0904600e+05   2.0149700e+05
   4.2013100e+05   4.1681500e+05   4.3908200e+05   4.1882300e+05   4.3604300e+05   4.4048100e+05   4.7864000e+05   4.8736500e+05   4.5914700e+05   4.5775800e+05   4.4325700e+05   4.1803200e+05   4.2996300e+05   4.4539200e+05   4.4539700e+05   4.5452400e+05   4.2278500e+05   4.3163900e+05   4.6297500e+05   4.6397900e+05   4.5255900e+05   4.4909500e+05   4.4186500e+05   4.4856900e+05   4.4617400e+05   4.4207600e+05   4.5126200e+05   4.5157200e+05   4.3353600e+05   4.3289900e+05   4.4719400e+05   4.3848700e+05   4.5894200e+05   4.6790800e+05   4.5838400e+05   4.4760900e+05   4.0728500e+05   4.0197600e+05   4.2045900e+05   4.2753100e+05   4.4131900e+05   4.4352900e+05   4.4029300e+05   4.3495200e+05   4.3447300e+05   4.4553300e+05   4.4432300e+05   4.4488400e+05   4.2191600e+05   4.3217000e+05   4.3284800e+05   4.4133200e+05   4.3775000e+05   4.3856700e+05   4.4605200e+05   4.6262400e+05   4.6262300e+05   4.7551100e+05   4.4192800e+05   4.3160700e+05   4.6557300e+05   4.6838000e+05   4.6003300e+05   4.3879500e+05   4.6544600e+05   4.6905900e+05   4.5044900e+05   4.5032400e+05   4.5081800e+05   4.5676600e+05   4.3873900e+05   4.3027100e+05   4.3540300e+05   4.4058700e+05   4.5005900e+05   4.4833900e+05   4.6288500e+05   4.4923600e+05   4.4785200e+05   4.4225300e+05   4.3330600e+05   4.1895800e+05   4.2431300e+05   4.2298100e+05   0.0000000e+00   4.2767500e+05   4.3779200e+05   4.5317600e+05   4.6055700e+05   4.3229700e+05
   5.4362800e+05   5.3508400e+05   5.2115600e+05   4.9749900e+05   5.1511200e+05   5.0146500e+05   5.0081500e+05   5.1984400e+05   5.1277400e+05   5.1804400e+05   4.8745300e+05   5.0437000e+05   5.3049800e+05   5.2984000e+05   5.0730800e+05   4.9809700e+05   5.0321800e+05   5.2073500e+05   5.3113700e+05   5.2172700e+05   5.2378600e+05   5.3244200e+05   5.1878400e+05   5.3278200e+05   5.2233600e+05   5.1965300e+05   5.1105200e+05   5.3194600e+05   5.3013900e+05   5.3312000e+05   5.0768300e+05   5.2766900e+05   5.2733300e+05   5.3512000e+05   5.1875500e+05   5.3172900e+05   5.0801500e+05   5.0712000e+05   5.1378600e+05   5.2455100e+05   5.3350600e+05   5.5930900e+05   5.2857100e+05   5.1361700e+05   5.1866300e+05   5.2054000e+05   5.0698500e+05   4.9829800e+05   4.8901200e+05   5.1268000e+05   4.9662500e+05   5.1718200e+05   5.2232100e+05   5.1275300e+05   5.3052500e+05   5.0015000e+05   5.1194800e+05   5.1076400e+05   5.2089100e+05   5.3866700e+05   5.5290400e+05   5.4834600e+05   5.4012400e+05   5.3625000e+05   5.2013900e+05   5.2883000e+05   5.0606400e+05   5.2104100e+05   4.9801500e+05   5.2920400e+05   5.3523700e+05   5.3503700e+05   5.4822300e+05   5.1980100e+05   5.1503900e+05   5.2763500e+05   5.2571400e+05   5.2064900e+05   5.0591500e+05   5.4091700e+05   5.1453000e+05   5.1128500e+05   5.2209900e+05   5.3299200e+05   5.0691100e+05   0.0000000e+00   5.1894600e+05   5.1221100e+05   5.3690400e+05   5.2427000e+05
   9.8249000e+04   9.1765000e+04   7.4042000e+04   7.4679000e+04   7.9504000e+04   9.9901000e+04   8.5111000e+04   1.0442500e+05   8.9853000e+04   1.0609100e+05   1.1259200e+05   1.1201600e+05   7.6019000e+04   8.9585000e+04   9.7407000e+04   9.8131000e+04   1.0476000e+05   1.0786300e+05   1.0816000e+05   9.8756000e+04   8.1118000e+04   9.6249000e+04   9.8985000e+04   9.6436000e+04   9.3928000e+04   1.0069900e+05   1.0964800e+05   1.0558600e+05   1.0171500e+05   9.4330000e+04   9.9036000e+04   8.6162000e+04   1.0884500e+05   1.2405900e+05   1.0597400e+05   1.2394600e+05   8.9494000e+04   8.4294000e+04   8.1501000e+04   9.8390000e+04   8.9416000e+04   9.4780000e+04   9.1301000e+04   1.0599600e+05   8.3136000e+04   9.8714000e+04   9.1313000e+04   9.1292000e+04   9.8126000e+04   9.8994000e+04   9.9279000e+04   1.1443000e+05   9.4159000e+04   9.0661000e+04   9.4345000e+04   9.1193000e+04   8.3409000e+04   9.3189000e+04   8.9540000e+04   1.0162500e+05   8.9174000e+04   9.0008000e+04   9.2803000e+04   1.0227200e+05   9.8213000e+04   1.0054500e+05   8.9488000e+04   9.4746000e+04   8.4679000e+04   9.9074000e+04   1.0471900e+05   1.0339500e+05   9.8314000e+04   9.6192000e+04   7.8509000e+04   9.7276000e+04   9.6373000e+04   9.3896000e+04   8.8110000e+04   1.0682500e+05   1.0055700e+05   8.9947000e+04   8.8880000e+04   8.6118000e+04   8.8523000e+04   8.7585000e+04   0.0000000e+00   9.8273000e+04   1.1509900e+05   9.5826000e+04
   1.2441900e+05   1.4741200e+05   1.4228400e+05   1.4453800e+05   1.2045800e+05   1.2400900e+05   1.1959400e+05   1.1882700e+05   1.1532300e+05   1.2868200e+05   1.2761700e+05   1.1585100e+05   1.1605800e+05   1.3639700e+05   1.3694200e+05   1.5858300e+05   1.6384900e+05   1.5759000e+05   1.5058700e+05   1.5693100e+05   1.3990400e+05   1.2020700e+05   1.2129800e+05   1.2643700e+05   1.3103800e+05   1.3284400e+05   1.3866500e+05   1.3466000e+05   1.4497800e+05   1.4594000e+05   1.5252900e+05   1.4416000e+05   1.4512300e+05   1.3127400e+05   1.1581300e+05   1.4371600e+05   1.2924800e+05   1.4589400e+05   1.6786900e+05   1.7273300e+05   1.6111200e+05   1.5524700e+05   1.3415000e+05   1.1891900e+05   1.1137500e+05   1.0627400e+05   1.1386600e+05   1.1551800e+05   1.0952400e+05   1.1338400e+05   1.2381500e+05   1.3116300e+05   1.2859800e+05   1.3363000e+05   1.5450200e+05   1.7516400e+05   1.4684800e+05   1.6131200e+05   1.5793300e+05   1.2988900e+05   1.1929500e+05   1.2489500e+05   1.1514500e+05   1.1982300e+05   1.2476700e+05   1.3464800e+05   1.3282300e+05   1.4129100e+05   1.1705700e+05   1.4702400e+05   1.4305100e+05   1.3629300e+05   1.4933100e+05   1.8281900e+05   1.3876400e+05   1.3256700e+05   1.3573400e+05   1.2057500e+05   1.1099700e+05   1.1531000e+05   1.1090400e+05   1.0538000e+05   1.0662700e+05   1.2675600e+05   1.1258500e+05   1.3498400e+05   1.2167500e+05   0.0000000e+00   1.3599900e+05   1.4889200e+05
   2.8872000e+05   2.7571700e+05   2.8107300e+05   2.8148000e+05   2.7527900e+05   2.7700900e+05   2.5987800e+05   2.7250500e+05   2.6900700e+05   2.8113800e+05   2.7231800e+05   2.8469500e+05   2.7362100e+05   2.7514800e+05   2.5749000e+05   2.6338200e+05   2.8115700e+05   2.7784800e+05   2.6703300e+05   2.4481000e+05   2.7636000e+05   2.6325600e+05   2.5613300e+05   2.5534900e+05   2.6192800e+05   2.7747500e+05   2.5117900e+05   2.6046100e+05   2.3858500e+05   2.4858900e+05   2.6132300e+05   2.7114500e+05   2.6753000e+05   2.6494600e+05   2.4615600e+05   2.5296400e+05   2.7478600e+05   2.7831600e+05   2.7146900e+05   2.7518800e+05   2.7756500e+05   2.6205700e+05   2.7337100e+05   2.8263700e+05   2.8741900e+05   2.5462000e+05   2.6899300e+05   2.8210500e+05   2.7541900e+05   2.7730100e+05   2.8984200e+05   2.9408000e+05   2.6747700e+05   2.8927800e+05   2.7988400e+05   2.6204200e+05   2.5887000e+05   2.5691200e+05   2.6793200e+05   2.6650500e+05   2.6581000e+05   2.6698000e+05   2.8021000e+05   2.8559400e+05   3.0691800e+05   2.8159500e+05   2.9663500e+05   2.9628700e+05   2.9152900e+05   2.6907400e+05   2.8267000e+05   3.0171300e+05   2.9631100e+05   2.8688600e+05   2.7896100e+05   2.9832300e+05   2.7241000e+05   2.8133300e+05   2.9563100e+05   2.8511600e+05   2.7507300e+05   2.7220300e+05   2.7808600e+05   2.8106700e+05   3.0475200e+05   3.0337500e+05   2.9688100e+05   2.6916700e+05   0.0000000e+00   2.8856200e+05
   3.9207800e+05   4.0055200e+05   3.9505000e+05   3.8586700e+05   3.6325200e+05   3.6103200e+05   3.7029700e+05   3.8557000e+05   3.7565200e+05   3.8127200e+05   3.7637000e+05   3.9248700e+05   3.7005300e+05   3.6455600e+05   3.5123000e+05   3.4973400e+05   3.6236300e+05   3.8007900e+05   3.6118800e+05   3.7650200e+05   3.7195900e+05   3.8707300e+05   3.8672200e+05   3.3180500e+05   3.3309100e+05   3.5748300e+05   3.8320100e+05   3.5571200e+05   3.7791500e+05   3.8618400e+05   3.9132800e+05   3.8847600e+05   3.7820900e+05   3.7374000e+05   3.7353900e+05   3.5023000e+05   3.7336500e+05   3.8229700e+05   3.8156800e+05   3.9207400e+05   3.8855700e+05   3.9700900e+05   3.8375800e+05   3.9344600e+05   4.0183500e+05   4.0764700e+05   3.6694600e+05   3.6351000e+05   3.5496000e+05   3.6298200e+05   3.8591900e+05   3.6130700e+05   3.7064500e+05   3.8374700e+05   3.9417800e+05   3.7379600e+05   3.7614400e+05   3.8374900e+05   3.7332300e+05   3.6938100e+05   3.7058000e+05   3.8684100e+05   3.8805300e+05   3.9078600e+05   3.8467000e+05   3.9830900e+05   3.9077000e+05   3.9519300e+05   3.7919600e+05   3.8669300e+05   4.0408000e+05   3.7545800e+05   3.8923400e+05   3.7913100e+05   3.8833700e+05   3.7295500e+05   3.8761000e+05   3.7451900e+05   3.7027200e+05   3.9024500e+05   4.0138500e+05   4.1124400e+05   3.9096300e+05   3.6623900e+05   3.6097000e+05   3.6551900e+05   3.6806700e+05   3.6284300e+05   3.6766700e+05   0.0000000e+00
