# Supplementary material for: Autistic traits and individual brain differences: functional network efficiency reflects attentional and social impairments, structural nodal efficiencies index systemising and theory-of-mind skills
Source: Mol Autism. 2021 Jan 21;12:3. doi: 10.1186/s13229-020-00377-8 (PMC7818759; doi:10.1186/s13229-020-00377-8)
Supplement: Supplementary file 9 — Additional file 9. Brain-behaviour correlations. README file detailing data curation; AAL-90 region masks in NIfTI format; spreadseehts of Spearman correlations; code and data for the correlational analysis. [file 13229_2020_377_MOESM9_ESM.zip › Paul_Arora_et_al_data/Physiological/BBC/analysis/Diffusion_Analaysis/adj_matrixes/NOS_weighted/asymmetric/connection_matrix_asym_aHU0003.txt]

   0.0000000e+00   1.4500000e+05   1.4500000e+05   1.4500000e+05   1.4000000e+05   1.4500000e+05   1.4500000e+05   1.4500000e+05   1.4500000e+05   1.4500000e+05   1.4500000e+05   1.4500000e+05   1.4500000e+05   1.4500000e+05   1.4500000e+05   1.4500000e+05   1.4000000e+05   1.4500000e+05   1.4500000e+05   1.4500000e+05   1.4500000e+05   1.4500000e+05   1.4500000e+05   1.4500000e+05   1.4500000e+05   1.4000000e+05   1.4500000e+05   1.4500000e+05   1.4000000e+05   1.4500000e+05   1.4500000e+05   1.4500000e+05   1.4500000e+05   1.4500000e+05   1.4500000e+05   1.4000000e+05   1.4500000e+05   1.4500000e+05   1.4500000e+05   1.4000000e+05   1.4500000e+05   1.4500000e+05   1.4500000e+05   1.4500000e+05   1.4500000e+05   1.4500000e+05   1.4500000e+05   1.4500000e+05   1.4500000e+05   1.4500000e+05   1.4500000e+05   1.4500000e+05   1.4500000e+05   1.4500000e+05   1.4500000e+05   1.4500000e+05   1.4500000e+05   1.4500000e+05   1.4500000e+05   1.4500000e+05   1.4500000e+05   1.4500000e+05   1.4500000e+05   1.4000000e+05   1.4500000e+05   1.4500000e+05   1.4500000e+05   1.4000000e+05   1.4500000e+05   1.4500000e+05   1.4500000e+05   1.4500000e+05   1.4000000e+05   1.4000000e+05   1.4500000e+05   1.4000000e+05   1.3500000e+05   1.3500000e+05   1.4000000e+05   1.4000000e+05   1.4000000e+05   1.4000000e+05   1.3000000e+05   1.4000000e+05   1.3500000e+05   1.4000000e+05   1.4000000e+05   1.4000000e+05   1.4000000e+05   1.4000000e+05
   1.2500000e+05   0.0000000e+00   1.2500000e+05   1.1500000e+05   1.2500000e+05   1.2500000e+05   1.2500000e+05   1.2000000e+05   1.2500000e+05   1.2500000e+05   1.2500000e+05   1.2500000e+05   1.2500000e+05   1.2500000e+05   1.2500000e+05   1.2500000e+05   1.2500000e+05   1.2500000e+05   1.2500000e+05   1.2500000e+05   1.2500000e+05   1.2500000e+05   1.2500000e+05   1.2000000e+05   1.2500000e+05   1.2000000e+05   1.2500000e+05   1.2500000e+05   1.2000000e+05   1.2000000e+05   1.2000000e+05   1.2500000e+05   1.2500000e+05   1.3000000e+05   1.2500000e+05   1.3000000e+05   1.2500000e+05   1.2500000e+05   1.3000000e+05   1.3000000e+05   1.2500000e+05   1.3000000e+05   1.2500000e+05   1.2500000e+05   1.2500000e+05   1.3000000e+05   1.3000000e+05   1.3000000e+05   1.3000000e+05   1.3000000e+05   1.3000000e+05   1.3000000e+05   1.3000000e+05   1.2000000e+05   1.2000000e+05   1.3000000e+05   1.2500000e+05   1.3000000e+05   1.3000000e+05   1.3000000e+05   1.3000000e+05   1.3000000e+05   1.2500000e+05   1.3000000e+05   1.3000000e+05   1.2500000e+05   1.2500000e+05   1.2000000e+05   1.2500000e+05   1.1500000e+05   1.2000000e+05   1.2000000e+05   1.2500000e+05   1.2500000e+05   1.2500000e+05   1.2500000e+05   1.2500000e+05   1.2500000e+05   1.2500000e+05   1.2000000e+05   1.2000000e+05   1.2000000e+05   1.2500000e+05   1.2000000e+05   1.2500000e+05   1.2500000e+05   1.2000000e+05   1.2500000e+05   1.2500000e+05   1.2000000e+05
   1.3000000e+05   1.3000000e+05   0.0000000e+00   1.3000000e+05   1.3000000e+05   1.3000000e+05   1.3000000e+05   1.3000000e+05   1.2500000e+05   1.3000000e+05   1.3000000e+05   1.2500000e+05   1.3000000e+05   1.3000000e+05   1.3000000e+05   1.3000000e+05   1.3000000e+05   1.3000000e+05   1.3000000e+05   1.3000000e+05   1.3000000e+05   1.3000000e+05   1.3000000e+05   1.3000000e+05   1.3000000e+05   1.3000000e+05   1.3000000e+05   1.3000000e+05   1.3000000e+05   1.3000000e+05   1.3500000e+05   1.3500000e+05   1.3500000e+05   1.3500000e+05   1.3500000e+05   1.3500000e+05   1.3500000e+05   1.3500000e+05   1.3000000e+05   1.3500000e+05   1.3500000e+05   1.3500000e+05   1.3500000e+05   1.3000000e+05   1.3500000e+05   1.3000000e+05   1.2500000e+05   1.3000000e+05   1.3000000e+05   1.3000000e+05   1.2500000e+05   1.3000000e+05   1.3000000e+05   1.3000000e+05   1.3000000e+05   1.3000000e+05   1.3000000e+05   1.3000000e+05   1.3000000e+05   1.3000000e+05   1.3000000e+05   1.3000000e+05   1.3000000e+05   1.3000000e+05   1.3000000e+05   1.2500000e+05   1.3000000e+05   1.3000000e+05   1.3000000e+05   1.3000000e+05   1.3000000e+05   1.2500000e+05   1.3000000e+05   1.3000000e+05   1.3000000e+05   1.3000000e+05   1.3000000e+05   1.2500000e+05   1.3000000e+05   1.3000000e+05   1.3000000e+05   1.3000000e+05   1.3000000e+05   1.3000000e+05   1.3000000e+05   1.3000000e+05   1.3000000e+05   1.3000000e+05   1.3000000e+05   1.3000000e+05
   1.4000000e+05   1.4000000e+05   1.4000000e+05   0.0000000e+00   1.4000000e+05   1.4000000e+05   1.4000000e+05   1.4000000e+05   1.4000000e+05   1.3500000e+05   1.4000000e+05   1.4000000e+05   1.3500000e+05   1.4000000e+05   1.4000000e+05   1.4000000e+05   1.4000000e+05   1.4000000e+05   1.4000000e+05   1.4000000e+05   1.4000000e+05   1.4000000e+05   1.4000000e+05   1.4000000e+05   1.4000000e+05   1.4000000e+05   1.3500000e+05   1.3500000e+05   1.3500000e+05   1.3500000e+05   1.3500000e+05   1.3500000e+05   1.3500000e+05   1.3500000e+05   1.3500000e+05   1.3500000e+05   1.3500000e+05   1.3500000e+05   1.3500000e+05   1.3500000e+05   1.3500000e+05   1.3500000e+05   1.3500000e+05   1.3500000e+05   1.3500000e+05   1.3500000e+05   1.3500000e+05   1.3500000e+05   1.3500000e+05   1.3500000e+05   1.3500000e+05   1.3500000e+05   1.3500000e+05   1.3500000e+05   1.3500000e+05   1.3500000e+05   1.3500000e+05   1.3500000e+05   1.3500000e+05   1.3500000e+05   1.3500000e+05   1.3500000e+05   1.3500000e+05   1.3500000e+05   1.3500000e+05   1.3500000e+05   1.3500000e+05   1.3500000e+05   1.3500000e+05   1.3500000e+05   1.3500000e+05   1.3500000e+05   1.3000000e+05   1.3000000e+05   1.3500000e+05   1.3500000e+05   1.3500000e+05   1.3500000e+05   1.3500000e+05   1.3500000e+05   1.3500000e+05   1.3500000e+05   1.3000000e+05   1.3500000e+05   1.3500000e+05   1.3500000e+05   1.3500000e+05   1.4000000e+05   1.4000000e+05   1.4000000e+05
   8.5193000e+04   7.4597000e+04   7.2750000e+04   8.2207000e+04   0.0000000e+00   7.5578000e+04   7.3630000e+04   8.3448000e+04   7.8427000e+04   8.1558000e+04   8.8343000e+04   7.2044000e+04   8.5755000e+04   6.8100000e+04   8.6161000e+04   6.9444000e+04   7.2431000e+04   7.2858000e+04   8.3800000e+04   6.6030000e+04   7.7799000e+04   7.9016000e+04   7.1106000e+04   8.3080000e+04   8.8251000e+04   7.2793000e+04   7.0601000e+04   9.3924000e+04   7.4121000e+04   7.8655000e+04   7.8594000e+04   7.3057000e+04   8.9175000e+04   8.3043000e+04   6.9246000e+04   8.3261000e+04   6.9596000e+04   8.3799000e+04   8.0477000e+04   8.4547000e+04   7.3878000e+04   8.0079000e+04   7.5270000e+04   6.8331000e+04   6.8685000e+04   7.2735000e+04   6.8848000e+04   7.0432000e+04   7.0307000e+04   8.8315000e+04   6.3477000e+04   7.8723000e+04   6.1704000e+04   6.0371000e+04   7.0133000e+04   6.9693000e+04   7.1065000e+04   6.5622000e+04   6.5708000e+04   7.2632000e+04   5.3972000e+04   6.4983000e+04   6.9493000e+04   6.7455000e+04   6.5653000e+04   7.3599000e+04   8.0336000e+04   5.9524000e+04   8.0858000e+04   7.9813000e+04   8.4897000e+04   7.4303000e+04   8.4600000e+04   7.9161000e+04   7.1043000e+04   7.4706000e+04   8.2361000e+04   7.1989000e+04   7.2014000e+04   7.6848000e+04   7.7180000e+04   6.6800000e+04   7.2813000e+04   7.7693000e+04   7.4642000e+04   6.8272000e+04   7.4416000e+04   8.6563000e+04   7.3879000e+04   8.4977000e+04
   6.2925000e+04   6.7341000e+04   6.5189000e+04   7.3537000e+04   6.7563000e+04   0.0000000e+00   7.8139000e+04   7.6945000e+04   8.1426000e+04   8.2552000e+04   9.4909000e+04   8.3470000e+04   8.0086000e+04   8.5704000e+04   9.8111000e+04   1.0252800e+05   8.4515000e+04   8.4396000e+04   1.0184200e+05   8.8428000e+04   8.2562000e+04   7.6280000e+04   8.1714000e+04   8.2615000e+04   8.4460000e+04   8.6785000e+04   8.1471000e+04   7.4927000e+04   9.0116000e+04   7.1858000e+04   7.8831000e+04   8.7319000e+04   8.5841000e+04   8.9236000e+04   7.7786000e+04   6.8000000e+04   6.6970000e+04   7.5361000e+04   7.4466000e+04   6.8532000e+04   6.4794000e+04   6.1166000e+04   6.1990000e+04   7.0744000e+04   6.6950000e+04   6.5051000e+04   6.4341000e+04   6.2866000e+04   6.9190000e+04   6.3279000e+04   6.0606000e+04   7.6552000e+04   6.8948000e+04   6.4104000e+04   6.4537000e+04   6.7214000e+04   6.1572000e+04   6.4019000e+04   8.9087000e+04   6.8642000e+04   6.9308000e+04   9.2203000e+04   9.6729000e+04   8.9466000e+04   8.7174000e+04   9.5782000e+04   9.2781000e+04   8.7404000e+04   8.0096000e+04   8.8126000e+04   7.4240000e+04   7.6469000e+04   8.3761000e+04   7.5398000e+04   7.8381000e+04   7.1988000e+04   7.3990000e+04   7.5997000e+04   7.5009000e+04   8.6872000e+04   7.1397000e+04   6.1098000e+04   6.6835000e+04   5.4431000e+04   5.9701000e+04   6.6305000e+04   6.6801000e+04   5.9620000e+04   8.1002000e+04   7.2124000e+04
   1.9000000e+05   1.9000000e+05   1.9000000e+05   1.9000000e+05   1.9000000e+05   1.9000000e+05   0.0000000e+00   1.8500000e+05   1.9000000e+05   1.8500000e+05   1.9000000e+05   1.9000000e+05   1.9000000e+05   1.9000000e+05   1.9000000e+05   1.9500000e+05   1.9500000e+05   1.9000000e+05   1.9500000e+05   1.9500000e+05   1.9000000e+05   1.8500000e+05   1.9500000e+05   1.9500000e+05   1.9000000e+05   1.9000000e+05   1.9000000e+05   1.9500000e+05   1.9500000e+05   1.9000000e+05   1.9500000e+05   1.9500000e+05   1.9000000e+05   1.9500000e+05   1.9500000e+05   1.9500000e+05   1.9500000e+05   1.9500000e+05   1.9500000e+05   1.9500000e+05   1.9000000e+05   1.9500000e+05   1.9500000e+05   1.9500000e+05   1.9500000e+05   1.9000000e+05   1.9000000e+05   1.9500000e+05   1.9500000e+05   1.8500000e+05   1.9500000e+05   1.8500000e+05   1.9500000e+05   1.9500000e+05   1.9500000e+05   1.8500000e+05   1.9500000e+05   1.9500000e+05   1.9500000e+05   1.9000000e+05   1.9000000e+05   1.9000000e+05   1.9000000e+05   1.9000000e+05   1.8500000e+05   1.8000000e+05   1.9000000e+05   1.9000000e+05   1.9000000e+05   1.9000000e+05   1.8500000e+05   1.9000000e+05   1.8500000e+05   1.9000000e+05   1.9000000e+05   1.8500000e+05   1.8500000e+05   1.9000000e+05   1.9000000e+05   1.8500000e+05   1.8500000e+05   1.9000000e+05   1.9000000e+05   1.9000000e+05   1.9000000e+05   1.9000000e+05   1.8500000e+05   1.9000000e+05   1.9000000e+05   1.9000000e+05
   2.1500000e+05   2.1500000e+05   2.1500000e+05   2.1500000e+05   2.1500000e+05   2.1500000e+05   2.1500000e+05   0.0000000e+00   2.1000000e+05   2.1500000e+05   2.0500000e+05   2.1000000e+05   2.1500000e+05   2.1000000e+05   2.1500000e+05   2.1500000e+05   2.1500000e+05   2.1500000e+05   2.1000000e+05   2.1500000e+05   2.1500000e+05   2.1000000e+05   2.1000000e+05   2.1000000e+05   2.1500000e+05   2.1000000e+05   2.1000000e+05   2.1000000e+05   2.1000000e+05   2.1500000e+05   2.1500000e+05   2.1500000e+05   2.1000000e+05   2.1500000e+05   2.1000000e+05   2.1500000e+05   2.1500000e+05   2.1000000e+05   2.1000000e+05   2.1000000e+05   2.1500000e+05   2.1000000e+05   2.1500000e+05   2.1500000e+05   2.1000000e+05   2.1500000e+05   2.1500000e+05   2.1500000e+05   2.1500000e+05   2.1500000e+05   2.1500000e+05   2.1500000e+05   2.1500000e+05   2.1000000e+05   2.1500000e+05   2.1000000e+05   2.1000000e+05   2.0500000e+05   2.1000000e+05   2.1500000e+05   2.1000000e+05   2.1500000e+05   2.1000000e+05   2.0500000e+05   2.1000000e+05   2.1000000e+05   2.1000000e+05   2.1000000e+05   2.0500000e+05   2.0500000e+05   2.0500000e+05   2.1000000e+05   2.0500000e+05   2.0500000e+05   2.1000000e+05   2.0500000e+05   2.0500000e+05   2.0500000e+05   2.0500000e+05   2.0500000e+05   2.1000000e+05   2.1000000e+05   2.0000000e+05   2.0500000e+05   2.0500000e+05   2.0500000e+05   2.0500000e+05   2.0000000e+05   2.1000000e+05   2.1500000e+05
   3.0720000e+04   3.1540000e+04   3.4815000e+04   3.4957000e+04   3.8206000e+04   3.3535000e+04   3.0226000e+04   3.3377000e+04   0.0000000e+00   3.0107000e+04   3.9832000e+04   3.7619000e+04   3.9540000e+04   3.5448000e+04   4.1253000e+04   3.9199000e+04   3.9020000e+04   3.6607000e+04   3.4563000e+04   3.5076000e+04   3.9985000e+04   3.2288000e+04   3.5769000e+04   3.7432000e+04   4.1090000e+04   4.0102000e+04   4.0057000e+04   3.7411000e+04   3.5888000e+04   3.8994000e+04   3.8169000e+04   3.1972000e+04   3.1933000e+04   3.8525000e+04   4.2195000e+04   4.1672000e+04   3.1906000e+04   3.2334000e+04   3.6897000e+04   3.0352000e+04   3.0146000e+04   3.0504000e+04   3.1353000e+04   3.0686000e+04   3.9569000e+04   3.6522000e+04   3.2546000e+04   3.5244000e+04   3.4814000e+04   3.0711000e+04   3.1114000e+04   3.2671000e+04   4.0057000e+04   3.1872000e+04   3.5420000e+04   3.7588000e+04   3.3545000e+04   3.7085000e+04   3.6282000e+04   3.5136000e+04   3.0689000e+04   3.0314000e+04   3.5461000e+04   3.0477000e+04   3.0485000e+04   3.0114000e+04   3.0045000e+04   3.0099000e+04   3.0040000e+04   3.0011000e+04   3.5123000e+04   3.5326000e+04   3.9997000e+04   3.9587000e+04   3.7647000e+04   3.7381000e+04   3.8648000e+04   3.5471000e+04   3.5350000e+04   3.5423000e+04   3.5247000e+04   3.9932000e+04   3.9500000e+04   4.0798000e+04   3.9501000e+04   3.5732000e+04   3.5341000e+04   3.5543000e+04   3.5217000e+04   3.5269000e+04
   5.0423000e+04   5.0052000e+04   5.0062000e+04   5.0348000e+04   5.0102000e+04   5.0167000e+04   5.1826000e+04   5.0242000e+04   5.0072000e+04   0.0000000e+00   5.0071000e+04   5.0102000e+04   5.0022000e+04   5.2305000e+04   5.5056000e+04   5.8559000e+04   4.9747000e+04   5.0513000e+04   5.3315000e+04   5.8729000e+04   5.0556000e+04   5.5047000e+04   5.5941000e+04   6.2423000e+04   5.4957000e+04   5.0309000e+04   5.2265000e+04   5.1541000e+04   5.3953000e+04   5.6484000e+04   5.4033000e+04   5.5709000e+04   5.5685000e+04   5.5297000e+04   5.4404000e+04   5.5269000e+04   5.7612000e+04   5.2446000e+04   6.0154000e+04   5.4793000e+04   5.4743000e+04   5.4769000e+04   5.3392000e+04   5.0457000e+04   5.2942000e+04   5.7097000e+04   5.5166000e+04   5.7081000e+04   5.7606000e+04   5.8304000e+04   5.6989000e+04   5.2710000e+04   5.8647000e+04   5.1949000e+04   5.5068000e+04   5.8181000e+04   5.5551000e+04   6.0374000e+04   6.0488000e+04   6.0730000e+04   5.9246000e+04   5.5661000e+04   5.5122000e+04   5.5043000e+04   5.0472000e+04   5.4918000e+04   5.0196000e+04   5.0328000e+04   5.5279000e+04   5.1961000e+04   4.5204000e+04   4.5512000e+04   4.6900000e+04   4.5068000e+04   4.6127000e+04   4.8996000e+04   4.5670000e+04   5.0786000e+04   5.2104000e+04   4.8663000e+04   4.5485000e+04   5.5241000e+04   5.4747000e+04   6.2557000e+04   5.4981000e+04   5.5622000e+04   5.1891000e+04   5.4725000e+04   5.5104000e+04   5.5256000e+04
   4.0000000e+04   4.0000000e+04   4.0000000e+04   4.0000000e+04   4.0000000e+04   4.0000000e+04   4.0000000e+04   4.0000000e+04   4.0000000e+04   4.0000000e+04   0.0000000e+00   4.0000000e+04   4.0000000e+04   4.0000000e+04   4.0000000e+04   4.0000000e+04   4.0000000e+04   4.0000000e+04   4.0000000e+04   4.0000000e+04   4.0000000e+04   4.0000000e+04   4.0000000e+04   4.0000000e+04   4.0000000e+04   3.5000000e+04   3.5000000e+04   3.5000000e+04   3.5000000e+04   3.5000000e+04   3.5000000e+04   3.5000000e+04   3.5000000e+04   3.5000000e+04   3.5000000e+04   3.5000000e+04   3.5000000e+04   3.5000000e+04   3.5000000e+04   3.5000000e+04   3.5000000e+04   3.5000000e+04   3.5000000e+04   3.5000000e+04   3.5000000e+04   3.5000000e+04   3.5000000e+04   3.5000000e+04   3.5000000e+04   3.5000000e+04   3.5000000e+04   3.5000000e+04   3.5000000e+04   3.5000000e+04   3.5000000e+04   3.5000000e+04   3.5000000e+04   3.5000000e+04   3.5000000e+04   3.5000000e+04   3.5000000e+04   3.5000000e+04   3.5000000e+04   3.5000000e+04   3.5000000e+04   3.5000000e+04   3.5000000e+04   3.5000000e+04   3.5000000e+04   3.5000000e+04   3.5000000e+04   3.5000000e+04   3.5000000e+04   3.5000000e+04   3.5000000e+04   3.5000000e+04   3.5000000e+04   3.5000000e+04   3.5000000e+04   3.5000000e+04   4.0000000e+04   4.0000000e+04   4.0000000e+04   4.0000000e+04   4.0000000e+04   4.0000000e+04   4.0000000e+04   4.0000000e+04   4.0000000e+04   4.0000000e+04
   4.5000000e+04   4.5000000e+04   4.5000000e+04   4.5000000e+04   4.5000000e+04   5.0000000e+04   5.0000000e+04   5.0000000e+04   5.0000000e+04   5.0000000e+04   5.0000000e+04   0.0000000e+00   5.0000000e+04   5.0000000e+04   5.0000000e+04   5.0000000e+04   5.0000000e+04   5.0000000e+04   5.0000000e+04   5.0000000e+04   5.0000000e+04   5.0000000e+04   5.0000000e+04   5.0000000e+04   5.0000000e+04   5.0000000e+04   5.0000000e+04   5.0000000e+04   5.0000000e+04   5.0000000e+04   4.5000000e+04   4.5000000e+04   4.5000000e+04   4.5000000e+04   4.5000000e+04   4.5000000e+04   4.5000000e+04   4.5000000e+04   4.5000000e+04   4.5000000e+04   4.5000000e+04   4.5000000e+04   4.5000000e+04   4.5000000e+04   4.5000000e+04   4.5000000e+04   4.5000000e+04   4.5000000e+04   4.5000000e+04   4.5000000e+04   4.5000000e+04   4.5000000e+04   4.5000000e+04   4.5000000e+04   4.5000000e+04   4.5000000e+04   4.5000000e+04   4.5000000e+04   4.5000000e+04   4.5000000e+04   4.5000000e+04   4.5000000e+04   4.5000000e+04   4.5000000e+04   4.5000000e+04   4.5000000e+04   4.5000000e+04   4.5000000e+04   4.5000000e+04   4.5000000e+04   4.5000000e+04   4.5000000e+04   4.5000000e+04   4.5000000e+04   4.5000000e+04   4.5000000e+04   4.5000000e+04   4.5000000e+04   4.5000000e+04   4.5000000e+04   4.5000000e+04   4.5000000e+04   4.5000000e+04   4.5000000e+04   4.5000000e+04   4.5000000e+04   4.5000000e+04   4.5000000e+04   4.5000000e+04   4.5000000e+04
   8.5000000e+04   8.5000000e+04   8.5000000e+04   8.5000000e+04   8.5000000e+04   8.5000000e+04   8.5000000e+04   8.5000000e+04   8.5000000e+04   8.5000000e+04   8.5000000e+04   8.5000000e+04   0.0000000e+00   8.0000000e+04   7.5000000e+04   8.0000000e+04   8.0000000e+04   8.0000000e+04   8.5000000e+04   8.5000000e+04   8.5000000e+04   8.5000000e+04   8.5000000e+04   8.5000000e+04   8.0000000e+04   8.5000000e+04   8.5000000e+04   8.5000000e+04   8.5000000e+04   8.5000000e+04   8.5000000e+04   8.5000000e+04   8.5000000e+04   8.0000000e+04   8.5000000e+04   8.5000000e+04   8.5000000e+04   8.5000000e+04   8.5000000e+04   8.0000000e+04   8.5000000e+04   8.5000000e+04   8.5000000e+04   8.5000000e+04   8.5000000e+04   8.5000000e+04   8.5000000e+04   8.5000000e+04   8.5000000e+04   8.5000000e+04   8.5000000e+04   8.5000000e+04   8.5000000e+04   8.5000000e+04   8.5000000e+04   8.0000000e+04   8.5000000e+04   8.5000000e+04   8.5000000e+04   8.5000000e+04   8.5000000e+04   8.5000000e+04   8.5000000e+04   8.5000000e+04   8.5000000e+04   8.0000000e+04   8.5000000e+04   8.5000000e+04   8.5000000e+04   8.5000000e+04   8.5000000e+04   8.5000000e+04   8.5000000e+04   8.5000000e+04   8.0000000e+04   8.0000000e+04   8.5000000e+04   8.5000000e+04   8.5000000e+04   8.5000000e+04   8.5000000e+04   8.5000000e+04   8.5000000e+04   8.5000000e+04   8.5000000e+04   8.5000000e+04   8.5000000e+04   8.5000000e+04   8.5000000e+04   8.5000000e+04
   6.5000000e+04   7.0000000e+04   7.0000000e+04   6.5000000e+04   6.5000000e+04   7.0000000e+04   7.0000000e+04   7.0000000e+04   7.0000000e+04   7.0000000e+04   7.0000000e+04   6.0000000e+04   6.5000000e+04   0.0000000e+00   7.0000000e+04   7.0000000e+04   7.0000000e+04   7.0000000e+04   6.5000000e+04   6.5000000e+04   7.0000000e+04   6.5000000e+04   6.5000000e+04   7.0000000e+04   7.0000000e+04   6.5000000e+04   7.0000000e+04   7.0000000e+04   7.0000000e+04   6.5000000e+04   6.5000000e+04   7.0000000e+04   7.0000000e+04   7.0000000e+04   7.0000000e+04   6.5000000e+04   7.0000000e+04   7.0000000e+04   6.5000000e+04   6.5000000e+04   6.0000000e+04   6.0000000e+04   6.5000000e+04   6.5000000e+04   6.0000000e+04   6.5000000e+04   6.0000000e+04   6.0000000e+04   6.0000000e+04   6.5000000e+04   6.5000000e+04   6.5000000e+04   6.0000000e+04   6.0000000e+04   6.0000000e+04   6.0000000e+04   6.0000000e+04   6.5000000e+04   6.5000000e+04   6.5000000e+04   6.0000000e+04   6.0000000e+04   7.0000000e+04   6.5000000e+04   7.0000000e+04   7.0000000e+04   7.0000000e+04   7.0000000e+04   6.5000000e+04   7.0000000e+04   7.0000000e+04   7.0000000e+04   6.5000000e+04   6.5000000e+04   6.0000000e+04   6.5000000e+04   7.0000000e+04   7.0000000e+04   7.0000000e+04   7.0000000e+04   6.5000000e+04   6.5000000e+04   6.5000000e+04   7.0000000e+04   6.5000000e+04   7.0000000e+04   7.0000000e+04   7.0000000e+04   7.0000000e+04   7.0000000e+04
   1.3565200e+05   1.2379500e+05   1.2635500e+05   1.3226300e+05   1.2871700e+05   1.1277800e+05   1.2521600e+05   1.2684500e+05   1.3196400e+05   1.4426400e+05   1.4279700e+05   1.2259900e+05   1.1834700e+05   1.2511000e+05   0.0000000e+00   1.1329200e+05   1.2279800e+05   1.3285500e+05   1.3727400e+05   1.2294600e+05   1.1979700e+05   1.1857100e+05   1.1356600e+05   1.0959200e+05   1.0940000e+05   1.0945700e+05   1.1288600e+05   1.2620800e+05   1.2791700e+05   1.1773400e+05   1.1104000e+05   1.0478300e+05   8.9668000e+04   9.6841000e+04   1.0283600e+05   9.5231000e+04   1.0154400e+05   9.7850000e+04   1.1021700e+05   1.0613500e+05   1.0330600e+05   1.0040200e+05   9.7081000e+04   1.0313600e+05   9.8157000e+04   9.3248000e+04   9.6056000e+04   1.1034800e+05   1.0008700e+05   1.1192500e+05   1.1235900e+05   9.5522000e+04   9.2460000e+04   1.0190400e+05   1.0420100e+05   9.2259000e+04   1.1167900e+05   1.2128800e+05   1.3088800e+05   1.1899900e+05   1.1102000e+05   1.1527600e+05   1.1341200e+05   1.0604400e+05   1.1620300e+05   1.1064300e+05   1.2592300e+05   1.3152200e+05   1.3040700e+05   1.1685700e+05   1.2206700e+05   1.1206700e+05   1.1075500e+05   1.3180000e+05   1.2545500e+05   1.1941400e+05   1.2168200e+05   1.3335700e+05   1.3314900e+05   1.3996200e+05   1.4929200e+05   1.3753200e+05   1.2162100e+05   1.1077600e+05   1.2122500e+05   1.3513000e+05   1.4114000e+05   1.2558400e+05   1.5108500e+05   1.3741400e+05
   1.1382800e+05   1.1243400e+05   1.1068100e+05   1.1682600e+05   1.1607000e+05   9.5253000e+04   1.0202000e+05   1.1293300e+05   1.1401900e+05   1.1012500e+05   1.1793900e+05   1.0911500e+05   1.1813400e+05   1.1726400e+05   1.0455700e+05   0.0000000e+00   1.1982900e+05   1.1480100e+05   1.1695800e+05   1.1784300e+05   1.2522000e+05   1.2658800e+05   1.1357300e+05   1.1806200e+05   1.2665100e+05   1.0493600e+05   1.1861900e+05   1.2343200e+05   1.2779800e+05   1.2885900e+05   1.1947500e+05   1.0788000e+05   1.1706100e+05   1.1627500e+05   1.1548800e+05   1.1327300e+05   1.1464600e+05   1.1079300e+05   1.0918900e+05   1.0999000e+05   1.1347600e+05   1.1608900e+05   1.1504300e+05   1.3104200e+05   1.0457700e+05   1.0803900e+05   1.0410100e+05   1.1162900e+05   1.1796400e+05   1.3166500e+05   1.3173000e+05   1.3013900e+05   1.1321000e+05   1.1042500e+05   1.0737900e+05   1.2299300e+05   1.1704300e+05   1.2246000e+05   1.1439500e+05   1.1461000e+05   1.0436400e+05   1.1162700e+05   1.1846500e+05   1.1508800e+05   1.2945200e+05   1.2517500e+05   1.2130200e+05   1.1817400e+05   1.0846000e+05   1.0921500e+05   1.1763900e+05   1.2591100e+05   1.3035400e+05   1.1095500e+05   1.1908500e+05   1.1952200e+05   1.1598800e+05   1.1691400e+05   1.1911500e+05   1.3298800e+05   1.1616100e+05   1.2143200e+05   1.1468800e+05   1.0692400e+05   1.0940400e+05   1.0809600e+05   1.1173500e+05   1.1457200e+05   1.0576400e+05   1.2234700e+05
   4.0000000e+04   4.0000000e+04   4.0000000e+04   4.0000000e+04   4.0000000e+04   4.0000000e+04   4.0000000e+04   4.0000000e+04   4.0000000e+04   4.0000000e+04   4.0000000e+04   4.0000000e+04   4.0000000e+04   4.0000000e+04   4.0000000e+04   4.0000000e+04   0.0000000e+00   4.0000000e+04   4.0000000e+04   4.0000000e+04   4.0000000e+04   4.0000000e+04   4.0000000e+04   4.0000000e+04   4.0000000e+04   4.0000000e+04   4.0000000e+04   4.0000000e+04   4.5000000e+04   4.5000000e+04   4.5000000e+04   4.5000000e+04   4.5000000e+04   4.5000000e+04   4.5000000e+04   4.5000000e+04   4.5000000e+04   4.5000000e+04   4.5000000e+04   4.5000000e+04   4.5000000e+04   4.0000000e+04   4.0000000e+04   4.0000000e+04   4.0000000e+04   4.0000000e+04   4.0000000e+04   4.0000000e+04   4.0000000e+04   4.0000000e+04   4.0000000e+04   4.0000000e+04   4.0000000e+04   4.0000000e+04   4.0000000e+04   4.0000000e+04   4.0000000e+04   4.0000000e+04   4.0000000e+04   4.0000000e+04   4.0000000e+04   4.0000000e+04   4.0000000e+04   4.0000000e+04   4.0000000e+04   4.0000000e+04   4.0000000e+04   4.0000000e+04   4.0000000e+04   4.0000000e+04   4.0000000e+04   4.0000000e+04   4.0000000e+04   4.0000000e+04   4.0000000e+04   4.0000000e+04   4.0000000e+04   4.0000000e+04   4.0000000e+04   4.0000000e+04   4.0000000e+04   4.0000000e+04   4.0000000e+04   4.0000000e+04   4.0000000e+04   4.0000000e+04   4.0000000e+04   4.0000000e+04   4.0000000e+04   4.0000000e+04
   6.0000000e+04   6.0000000e+04   6.0000000e+04   6.0000000e+04   6.0000000e+04   6.0000000e+04   6.0000000e+04   6.0000000e+04   6.0000000e+04   6.0000000e+04   6.0000000e+04   6.0000000e+04   6.0000000e+04   6.0000000e+04   6.0000000e+04   6.0000000e+04   6.0000000e+04   0.0000000e+00   5.5000000e+04   5.5000000e+04   5.5000000e+04   5.5000000e+04   5.5000000e+04   5.5000000e+04   5.5000000e+04   5.5000000e+04   5.5000000e+04   5.5000000e+04   5.5000000e+04   5.5000000e+04   5.5000000e+04   5.5000000e+04   5.5000000e+04   5.5000000e+04   5.5000000e+04   5.5000000e+04   5.5000000e+04   6.0000000e+04   6.0000000e+04   6.0000000e+04   6.0000000e+04   6.0000000e+04   6.0000000e+04   6.0000000e+04   6.0000000e+04   6.0000000e+04   6.0000000e+04   6.0000000e+04   6.0000000e+04   6.0000000e+04   6.0000000e+04   6.0000000e+04   6.0000000e+04   6.0000000e+04   6.0000000e+04   6.0000000e+04   6.0000000e+04   6.0000000e+04   6.0000000e+04   6.0000000e+04   6.0000000e+04   6.0000000e+04   6.0000000e+04   6.0000000e+04   6.0000000e+04   6.0000000e+04   6.0000000e+04   6.0000000e+04   6.0000000e+04   6.0000000e+04   6.0000000e+04   6.0000000e+04   6.0000000e+04   6.0000000e+04   6.0000000e+04   6.0000000e+04   6.0000000e+04   6.0000000e+04   6.0000000e+04   6.0000000e+04   6.0000000e+04   6.0000000e+04   6.0000000e+04   6.0000000e+04   6.0000000e+04   6.0000000e+04   6.0000000e+04   6.0000000e+04   6.0000000e+04   6.0000000e+04
   8.0000000e+04   8.0000000e+04   8.0000000e+04   8.0000000e+04   8.0000000e+04   8.0000000e+04   8.0000000e+04   8.0000000e+04   7.5000000e+04   7.5000000e+04   7.5000000e+04   7.5000000e+04   7.5000000e+04   7.5000000e+04   7.5000000e+04   7.5000000e+04   7.5000000e+04   7.5000000e+04   0.0000000e+00   7.5000000e+04   7.5000000e+04   7.5000000e+04   7.5000000e+04   7.5000000e+04   7.5000000e+04   7.5000000e+04   7.5000000e+04   7.5000000e+04   7.5000000e+04   7.5000000e+04   7.5000000e+04   7.5000000e+04   7.5000000e+04   7.5000000e+04   7.5000000e+04   7.5000000e+04   8.0000000e+04   8.0000000e+04   8.0000000e+04   8.0000000e+04   8.0000000e+04   8.0000000e+04   8.0000000e+04   8.0000000e+04   8.0000000e+04   8.0000000e+04   8.0000000e+04   8.0000000e+04   8.0000000e+04   8.0000000e+04   8.0000000e+04   8.0000000e+04   8.0000000e+04   8.0000000e+04   8.0000000e+04   8.0000000e+04   8.0000000e+04   8.0000000e+04   8.0000000e+04   8.0000000e+04   8.0000000e+04   8.0000000e+04   8.0000000e+04   8.0000000e+04   8.0000000e+04   8.0000000e+04   8.0000000e+04   8.0000000e+04   8.0000000e+04   8.0000000e+04   8.0000000e+04   8.0000000e+04   8.0000000e+04   8.0000000e+04   8.0000000e+04   8.0000000e+04   8.0000000e+04   8.0000000e+04   8.0000000e+04   8.0000000e+04   8.0000000e+04   8.0000000e+04   8.0000000e+04   8.0000000e+04   8.0000000e+04   8.0000000e+04   8.0000000e+04   8.0000000e+04   8.0000000e+04   8.0000000e+04
   8.0000000e+04   8.0000000e+04   8.0000000e+04   8.0000000e+04   8.0000000e+04   8.0000000e+04   8.0000000e+04   8.0000000e+04   8.0000000e+04   8.0000000e+04   8.0000000e+04   8.0000000e+04   8.0000000e+04   8.0000000e+04   8.0000000e+04   8.0000000e+04   8.0000000e+04   8.0000000e+04   8.0000000e+04   0.0000000e+00   8.0000000e+04   8.0000000e+04   8.0000000e+04   8.0000000e+04   8.0000000e+04   8.0000000e+04   8.0000000e+04   8.0000000e+04   8.0000000e+04   8.0000000e+04   8.0000000e+04   8.0000000e+04   8.0000000e+04   8.0000000e+04   8.0000000e+04   8.0000000e+04   8.0000000e+04   8.0000000e+04   8.0000000e+04   8.0000000e+04   8.0000000e+04   8.0000000e+04   8.0000000e+04   8.0000000e+04   8.0000000e+04   8.0000000e+04   8.0000000e+04   8.0000000e+04   8.0000000e+04   8.0000000e+04   8.0000000e+04   8.0000000e+04   8.0000000e+04   8.0000000e+04   8.0000000e+04   8.0000000e+04   8.0000000e+04   8.0000000e+04   8.0000000e+04   8.0000000e+04   8.0000000e+04   8.0000000e+04   8.0000000e+04   8.0000000e+04   8.0000000e+04   8.0000000e+04   8.0000000e+04   8.0000000e+04   8.0000000e+04   7.5000000e+04   8.0000000e+04   8.0000000e+04   8.0000000e+04   7.5000000e+04   8.0000000e+04   8.0000000e+04   8.5000000e+04   8.5000000e+04   8.5000000e+04   8.0000000e+04   8.0000000e+04   8.0000000e+04   8.0000000e+04   8.0000000e+04   8.0000000e+04   8.0000000e+04   8.0000000e+04   8.0000000e+04   8.0000000e+04   8.0000000e+04
   4.8004000e+04   4.1924000e+04   5.3306000e+04   5.2139000e+04   5.6849000e+04   6.6085000e+04   6.3400000e+04   4.8287000e+04   3.8813000e+04   3.5542000e+04   4.8691000e+04   4.0612000e+04   3.3182000e+04   4.2147000e+04   4.2406000e+04   4.8504000e+04   5.8112000e+04   5.8531000e+04   5.7269000e+04   5.0090000e+04   0.0000000e+00   5.0566000e+04   5.0559000e+04   4.5636000e+04   5.5322000e+04   4.9288000e+04   5.3612000e+04   5.8501000e+04   5.8460000e+04   5.9335000e+04   5.7838000e+04   6.0452000e+04   5.3037000e+04   6.4716000e+04   5.8817000e+04   6.8729000e+04   6.6989000e+04   7.4446000e+04   6.3859000e+04   7.4522000e+04   5.8605000e+04   6.0950000e+04   4.7135000e+04   6.8130000e+04   5.7425000e+04   6.6562000e+04   6.2375000e+04   6.3114000e+04   4.9538000e+04   4.9099000e+04   5.3736000e+04   4.8361000e+04   4.8316000e+04   5.2066000e+04   4.6858000e+04   5.3126000e+04   4.4840000e+04   4.3151000e+04   5.2542000e+04   4.0441000e+04   4.9077000e+04   3.6726000e+04   4.3089000e+04   4.8063000e+04   3.3366000e+04   4.6860000e+04   5.3820000e+04   6.5162000e+04   5.0790000e+04   5.9097000e+04   4.7255000e+04   5.8851000e+04   6.1323000e+04   5.0388000e+04   5.5080000e+04   5.4863000e+04   6.0731000e+04   5.1830000e+04   6.4216000e+04   6.8388000e+04   6.3273000e+04   5.8308000e+04   5.9990000e+04   5.8967000e+04   6.2122000e+04   5.6899000e+04   6.6757000e+04   6.2911000e+04   6.3732000e+04   5.5204000e+04
   4.6300000e+04   4.9766000e+04   4.9749000e+04   4.5397000e+04   4.9410000e+04   4.5002000e+04   5.4738000e+04   6.1467000e+04   7.3831000e+04   6.6334000e+04   5.9027000e+04   4.4525000e+04   5.0996000e+04   4.9498000e+04   4.7194000e+04   4.8752000e+04   5.7515000e+04   6.6461000e+04   7.4716000e+04   5.3647000e+04   4.7741000e+04   0.0000000e+00   4.3554000e+04   4.7500000e+04   3.9928000e+04   5.4827000e+04   5.2310000e+04   6.1683000e+04   6.6846000e+04   5.7483000e+04   5.5433000e+04   5.6937000e+04   4.8243000e+04   5.6941000e+04   5.9263000e+04   6.3399000e+04   5.2926000e+04   7.1642000e+04   4.9280000e+04   4.0262000e+04   4.8910000e+04   4.1692000e+04   5.4707000e+04   5.3019000e+04   5.0749000e+04   3.4926000e+04   4.8091000e+04   4.0174000e+04   3.8944000e+04   4.5669000e+04   4.7362000e+04   4.8457000e+04   5.8115000e+04   6.8071000e+04   5.4817000e+04   4.6277000e+04   5.3776000e+04   5.5240000e+04   5.4269000e+04   6.2845000e+04   4.8681000e+04   5.4293000e+04   4.3986000e+04   4.3171000e+04   5.2432000e+04   4.7858000e+04   4.7040000e+04   3.9995000e+04   3.4386000e+04   4.2142000e+04   6.4460000e+04   4.9314000e+04   4.9312000e+04   4.7363000e+04   4.8736000e+04   5.2738000e+04   5.3244000e+04   6.1980000e+04   4.8522000e+04   6.5514000e+04   7.7836000e+04   6.2058000e+04   5.1822000e+04   4.2869000e+04   3.8148000e+04   4.5605000e+04   5.3718000e+04   5.3579000e+04   4.8767000e+04   4.8330000e+04
   8.0000000e+04   8.0000000e+04   8.0000000e+04   8.0000000e+04   8.0000000e+04   8.0000000e+04   8.0000000e+04   8.0000000e+04   8.0000000e+04   8.0000000e+04   8.5000000e+04   8.5000000e+04   8.5000000e+04   8.5000000e+04   8.5000000e+04   8.5000000e+04   8.5000000e+04   8.5000000e+04   8.5000000e+04   8.5000000e+04   8.5000000e+04   8.5000000e+04   0.0000000e+00   8.5000000e+04   8.5000000e+04   8.5000000e+04   8.5000000e+04   8.5000000e+04   8.5000000e+04   8.5000000e+04   8.5000000e+04   8.5000000e+04   8.5000000e+04   8.5000000e+04   8.5000000e+04   8.0000000e+04   8.0000000e+04   8.0000000e+04   8.0000000e+04   8.0000000e+04   8.0000000e+04   8.0000000e+04   8.0000000e+04   8.0000000e+04   8.0000000e+04   8.0000000e+04   8.0000000e+04   8.0000000e+04   8.0000000e+04   8.0000000e+04   8.0000000e+04   8.0000000e+04   8.0000000e+04   8.0000000e+04   8.0000000e+04   8.0000000e+04   8.0000000e+04   8.0000000e+04   8.0000000e+04   8.0000000e+04   8.0000000e+04   8.0000000e+04   8.0000000e+04   8.0000000e+04   8.0000000e+04   8.0000000e+04   8.0000000e+04   8.0000000e+04   8.0000000e+04   8.0000000e+04   8.0000000e+04   8.0000000e+04   8.0000000e+04   8.0000000e+04   8.0000000e+04   8.0000000e+04   8.0000000e+04   8.0000000e+04   8.0000000e+04   8.0000000e+04   8.0000000e+04   8.0000000e+04   8.0000000e+04   8.0000000e+04   8.0000000e+04   8.0000000e+04   8.0000000e+04   8.0000000e+04   8.0000000e+04   8.0000000e+04
   6.5000000e+04   6.5000000e+04   6.5000000e+04   6.5000000e+04   6.5000000e+04   6.5000000e+04   6.5000000e+04   6.5000000e+04   6.5000000e+04   6.5000000e+04   6.5000000e+04   6.5000000e+04   6.5000000e+04   6.5000000e+04   6.5000000e+04   6.5000000e+04   6.5000000e+04   6.5000000e+04   6.5000000e+04   6.5000000e+04   6.5000000e+04   6.5000000e+04   6.5000000e+04   0.0000000e+00   6.5000000e+04   6.5000000e+04   6.5000000e+04   6.5000000e+04   6.5000000e+04   6.5000000e+04   6.0000000e+04   6.0000000e+04   6.0000000e+04   6.0000000e+04   6.0000000e+04   6.0000000e+04   6.0000000e+04   6.0000000e+04   6.0000000e+04   6.0000000e+04   6.5000000e+04   6.5000000e+04   6.5000000e+04   6.5000000e+04   6.5000000e+04   6.5000000e+04   6.5000000e+04   6.5000000e+04   6.5000000e+04   6.5000000e+04   6.5000000e+04   6.5000000e+04   6.5000000e+04   6.5000000e+04   6.5000000e+04   6.5000000e+04   6.5000000e+04   6.5000000e+04   6.5000000e+04   6.5000000e+04   6.5000000e+04   6.5000000e+04   6.5000000e+04   6.5000000e+04   6.5000000e+04   6.5000000e+04   6.5000000e+04   6.5000000e+04   6.5000000e+04   6.5000000e+04   6.5000000e+04   6.5000000e+04   6.5000000e+04   6.5000000e+04   6.5000000e+04   6.5000000e+04   6.5000000e+04   6.5000000e+04   6.5000000e+04   6.5000000e+04   6.5000000e+04   6.5000000e+04   6.5000000e+04   6.5000000e+04   6.5000000e+04   6.5000000e+04   6.5000000e+04   6.5000000e+04   6.5000000e+04   6.5000000e+04
   4.5591000e+04   4.1863000e+04   4.3624000e+04   4.1468000e+04   3.4462000e+04   4.0406000e+04   4.8025000e+04   4.1430000e+04   4.6403000e+04   4.3451000e+04   3.7452000e+04   4.3750000e+04   4.4743000e+04   3.7865000e+04   4.2009000e+04   4.9513000e+04   4.4643000e+04   4.3115000e+04   5.4097000e+04   5.1236000e+04   4.8217000e+04   4.1503000e+04   4.2004000e+04   4.8708000e+04   0.0000000e+00   4.4180000e+04   4.0160000e+04   3.5745000e+04   4.3621000e+04   3.9501000e+04   4.1612000e+04   4.2370000e+04   3.7958000e+04   4.2524000e+04   3.9395000e+04   4.2008000e+04   5.4127000e+04   5.2410000e+04   4.8991000e+04   4.0776000e+04   4.1496000e+04   3.9360000e+04   4.4378000e+04   4.6815000e+04   5.5267000e+04   4.8700000e+04   4.1335000e+04   4.7696000e+04   4.3602000e+04   4.0004000e+04   4.9693000e+04   4.6180000e+04   5.1667000e+04   4.2744000e+04   4.4741000e+04   4.9348000e+04   4.5519000e+04   4.1903000e+04   3.3085000e+04   3.6305000e+04   4.2897000e+04   4.2564000e+04   4.0230000e+04   3.7574000e+04   4.2732000e+04   4.0718000e+04   4.1738000e+04   3.7747000e+04   4.1682000e+04   4.2235000e+04   4.2861000e+04   4.4848000e+04   3.5812000e+04   4.1910000e+04   3.5044000e+04   4.0266000e+04   3.8575000e+04   3.8904000e+04   4.1408000e+04   3.9646000e+04   4.3454000e+04   4.3597000e+04   4.0256000e+04   4.5409000e+04   4.2299000e+04   4.8879000e+04   4.9276000e+04   4.4500000e+04   4.4687000e+04   4.6640000e+04
   5.2523000e+04   4.8255000e+04   4.7509000e+04   4.5731000e+04   4.1906000e+04   4.2669000e+04   4.6425000e+04   4.4732000e+04   5.1594000e+04   4.7398000e+04   4.5553000e+04   4.8253000e+04   5.5967000e+04   5.4964000e+04   5.0688000e+04   5.2920000e+04   5.8173000e+04   5.2952000e+04   5.1572000e+04   5.0640000e+04   5.6544000e+04   5.0428000e+04   5.4132000e+04   4.5109000e+04   4.5417000e+04   0.0000000e+00   4.6314000e+04   4.3049000e+04   5.6080000e+04   4.6335000e+04   5.0718000e+04   4.6747000e+04   5.0001000e+04   5.6679000e+04   5.3647000e+04   4.9941000e+04   5.3610000e+04   5.9030000e+04   6.0824000e+04   5.4807000e+04   5.6264000e+04   6.3976000e+04   6.6060000e+04   5.8295000e+04   6.0455000e+04   5.5224000e+04   5.8138000e+04   4.8606000e+04   4.5742000e+04   5.2288000e+04   5.2967000e+04   5.1861000e+04   4.6376000e+04   4.8944000e+04   4.7694000e+04   5.0958000e+04   6.0482000e+04   5.0327000e+04   5.4048000e+04   6.0336000e+04   6.6654000e+04   6.7144000e+04   6.1857000e+04   5.7060000e+04   6.9393000e+04   6.7625000e+04   5.9373000e+04   6.1570000e+04   6.4295000e+04   6.4723000e+04   6.3277000e+04   5.7031000e+04   5.1873000e+04   5.9286000e+04   5.7588000e+04   5.3219000e+04   5.0726000e+04   5.5233000e+04   6.0908000e+04   5.6363000e+04   5.4018000e+04   6.2110000e+04   6.2161000e+04   5.9255000e+04   5.2528000e+04   5.6933000e+04   5.7466000e+04   4.7305000e+04   5.6087000e+04   4.6696000e+04
   8.7018000e+04   1.0282700e+05   1.2634000e+05   9.8759000e+04   1.0178100e+05   1.0392800e+05   8.9662000e+04   6.8836000e+04   9.2961000e+04   1.0310800e+05   1.0304100e+05   1.0205600e+05   1.1373100e+05   9.3589000e+04   9.3647000e+04   9.4601000e+04   1.1028400e+05   9.6682000e+04   8.8459000e+04   9.2509000e+04   8.5604000e+04   8.5629000e+04   9.0153000e+04   1.1969500e+05   1.1113100e+05   9.6691000e+04   0.0000000e+00   1.1346100e+05   8.7618000e+04   1.0927000e+05   1.1425600e+05   9.4972000e+04   1.0099000e+05   9.0569000e+04   1.0473000e+05   9.3458000e+04   9.4099000e+04   8.3795000e+04   8.1851000e+04   8.3834000e+04   8.8935000e+04   9.5956000e+04   8.5535000e+04   8.1588000e+04   7.1829000e+04   8.6527000e+04   7.9865000e+04   5.7890000e+04   6.1815000e+04   6.5153000e+04   7.4103000e+04   8.8476000e+04   7.6829000e+04   8.3407000e+04   6.4428000e+04   7.1555000e+04   8.5714000e+04   8.8415000e+04   7.0591000e+04   6.4013000e+04   7.0146000e+04   7.8264000e+04   9.9424000e+04   7.3525000e+04   8.5178000e+04   7.6464000e+04   8.2825000e+04   8.0092000e+04   7.8913000e+04   9.1278000e+04   1.0050000e+05   9.7717000e+04   1.0082000e+05   9.8393000e+04   1.0003000e+05   1.1322700e+05   1.1437000e+05   9.1024000e+04   1.0164000e+05   9.4174000e+04   1.0180600e+05   1.1356400e+05   1.1208300e+05   1.1405800e+05   9.8631000e+04   9.6336000e+04   1.1310100e+05   1.3347300e+05   1.0774900e+05   9.3097000e+04
   8.2479000e+04   8.8170000e+04   9.5709000e+04   8.0253000e+04   9.2283000e+04   9.2751000e+04   8.4922000e+04   9.7967000e+04   8.8217000e+04   9.4447000e+04   9.1610000e+04   9.0593000e+04   8.9289000e+04   1.0069200e+05   1.1294400e+05   8.8224000e+04   8.6569000e+04   1.0600800e+05   1.1041900e+05   1.0011700e+05   1.0015500e+05   8.6852000e+04   9.4641000e+04   1.1589600e+05   1.1560200e+05   1.0798400e+05   9.9896000e+04   0.0000000e+00   9.4507000e+04   1.0747900e+05   1.0046500e+05   1.1130700e+05   9.5315000e+04   9.6745000e+04   8.9151000e+04   9.9173000e+04   9.2011000e+04   9.5061000e+04   9.1770000e+04   9.8972000e+04   9.6713000e+04   8.3932000e+04   9.5731000e+04   8.9980000e+04   9.5993000e+04   1.0003100e+05   9.3499000e+04   9.9578000e+04   1.0515800e+05   1.1251400e+05   1.1186500e+05   8.8197000e+04   1.0314600e+05   1.1865500e+05   1.1201400e+05   8.7669000e+04   8.8690000e+04   9.5060000e+04   8.9430000e+04   1.0406400e+05   9.2291000e+04   9.9270000e+04   1.0416100e+05   9.2864000e+04   9.0727000e+04   1.0271100e+05   1.0508400e+05   1.0600800e+05   1.0556100e+05   1.1504700e+05   1.0816300e+05   8.9752000e+04   1.0162100e+05   1.1795500e+05   1.1045800e+05   1.0160500e+05   9.1560000e+04   1.0630200e+05   1.0159900e+05   1.0737000e+05   8.7857000e+04   1.0329900e+05   9.3652000e+04   9.4223000e+04   7.8983000e+04   8.6518000e+04   9.0080000e+04   9.2761000e+04   9.9616000e+04   8.3869000e+04
   1.0642100e+05   1.1030000e+05   1.2082400e+05   1.1137100e+05   1.1744200e+05   1.0879900e+05   1.1101500e+05   1.0365800e+05   1.1219300e+05   1.0338500e+05   1.1331100e+05   1.1234500e+05   1.1483100e+05   1.1607000e+05   1.0849500e+05   1.0619700e+05   1.0682200e+05   1.1167300e+05   1.0931900e+05   1.2587500e+05   1.0730000e+05   9.3597000e+04   9.6785000e+04   1.0846300e+05   1.0354600e+05   1.1889200e+05   1.0864700e+05   1.1844700e+05   0.0000000e+00   1.0520400e+05   1.1101100e+05   1.2135800e+05   1.2685900e+05   1.2086700e+05   1.0322000e+05   1.1471900e+05   1.1354100e+05   1.0788200e+05   1.1350700e+05   1.0670600e+05   1.0718500e+05   1.0579300e+05   1.0701300e+05   1.0489700e+05   1.1448200e+05   1.1745400e+05   1.1566900e+05   1.0878000e+05   9.8192000e+04   1.0658500e+05   1.0650900e+05   1.1601900e+05   1.0689800e+05   9.5142000e+04   1.0135200e+05   1.1590800e+05   1.2641500e+05   1.1248700e+05   1.0899600e+05   1.1724500e+05   1.0547000e+05   1.1826700e+05   1.0470600e+05   1.1282100e+05   9.7935000e+04   1.0135500e+05   1.0417900e+05   9.6030000e+04   8.7677000e+04   1.0419400e+05   9.9099000e+04   9.7671000e+04   9.4688000e+04   9.5604000e+04   9.3700000e+04   9.0957000e+04   8.9888000e+04   9.6149000e+04   9.5463000e+04   8.9595000e+04   1.0020500e+05   1.0691000e+05   9.7584000e+04   9.8308000e+04   9.8535000e+04   1.0947400e+05   9.7659000e+04   1.1038300e+05   1.1905500e+05   1.1733500e+05
   9.8562000e+04   1.0659500e+05   1.0277900e+05   9.4105000e+04   9.0405000e+04   9.5641000e+04   1.1661500e+05   1.0917900e+05   1.1017300e+05   1.1409700e+05   9.9289000e+04   1.1344000e+05   1.1171800e+05   1.0731700e+05   1.0889400e+05   1.0926400e+05   1.2326600e+05   1.1235300e+05   9.9399000e+04   1.1865400e+05   1.0298700e+05   1.0673100e+05   1.1865800e+05   1.1515400e+05   1.1355600e+05   1.1906800e+05   1.1268400e+05   1.0590300e+05   1.2399500e+05   0.0000000e+00   1.2374200e+05   1.1269700e+05   1.0863800e+05   9.6816000e+04   1.1074900e+05   1.0715300e+05   1.0466500e+05   1.1211700e+05   1.1940800e+05   1.0861200e+05   1.0927000e+05   1.1514300e+05   1.1351000e+05   1.2483200e+05   1.1912200e+05   1.1810200e+05   1.1085100e+05   1.1934900e+05   1.2469500e+05   1.2766300e+05   1.2167300e+05   1.2277700e+05   1.1172200e+05   1.2364800e+05   1.2519900e+05   1.2137200e+05   1.3220800e+05   1.2480400e+05   1.1782900e+05   1.0972500e+05   1.2042600e+05   1.1372500e+05   1.1893400e+05   1.1887600e+05   1.3366400e+05   1.2474100e+05   1.1737700e+05   1.1737100e+05   1.0924200e+05   1.2404300e+05   1.2434600e+05   1.3314800e+05   1.2300100e+05   1.1620200e+05   1.1331700e+05   1.0726900e+05   1.0796100e+05   1.2334600e+05   1.1710900e+05   1.1186400e+05   1.0304800e+05   1.1614800e+05   1.1638900e+05   1.1421700e+05   1.1153400e+05   1.0512900e+05   1.0219700e+05   9.9623000e+04   1.1901400e+05   1.0244600e+05
   6.9577000e+04   6.3419000e+04   6.4422000e+04   6.3905000e+04   6.3318000e+04   6.6890000e+04   6.5562000e+04   5.7601000e+04   6.3167000e+04   6.3395000e+04   6.2553000e+04   6.6630000e+04   6.0853000e+04   6.3875000e+04   5.7376000e+04   6.4637000e+04   6.1718000e+04   5.5028000e+04   5.7751000e+04   5.9302000e+04   6.6143000e+04   6.3109000e+04   5.1698000e+04   5.4850000e+04   6.0206000e+04   5.9208000e+04   5.6435000e+04   5.6651000e+04   5.9011000e+04   5.9298000e+04   0.0000000e+00   6.5384000e+04   6.3732000e+04   6.1598000e+04   6.8848000e+04   6.2958000e+04   6.3285000e+04   6.1733000e+04   6.6914000e+04   6.8033000e+04   5.9586000e+04   6.2113000e+04   5.5430000e+04   5.5181000e+04   5.9861000e+04   5.7010000e+04   5.5143000e+04   5.7191000e+04   5.5181000e+04   5.7529000e+04   5.7572000e+04   5.9480000e+04   5.7243000e+04   6.3162000e+04   6.6573000e+04   6.7387000e+04   6.7227000e+04   6.4756000e+04   5.7303000e+04   6.2837000e+04   6.6075000e+04   6.1079000e+04   5.8276000e+04   6.4854000e+04   6.8669000e+04   6.1307000e+04   6.3802000e+04   6.4874000e+04   6.0062000e+04   6.0661000e+04   5.6121000e+04   5.5301000e+04   5.8221000e+04   6.0926000e+04   6.1666000e+04   5.7943000e+04   6.0246000e+04   5.7530000e+04   5.5818000e+04   6.1689000e+04   6.7878000e+04   6.3626000e+04   6.4717000e+04   6.5087000e+04   6.6675000e+04   6.5668000e+04   6.8136000e+04   6.2121000e+04   6.2857000e+04   6.4679000e+04
   4.5996000e+04   4.9623000e+04   4.7637000e+04   5.4196000e+04   4.6498000e+04   4.5826000e+04   4.6402000e+04   4.8695000e+04   5.3098000e+04   5.2667000e+04   4.5885000e+04   4.5474000e+04   4.5167000e+04   4.5043000e+04   4.5025000e+04   4.7773000e+04   5.0044000e+04   4.5032000e+04   4.9261000e+04   4.9945000e+04   5.0981000e+04   4.9627000e+04   4.9892000e+04   4.9870000e+04   5.6815000e+04   5.4636000e+04   5.0373000e+04   5.0415000e+04   5.3640000e+04   5.6139000e+04   5.7486000e+04   0.0000000e+00   6.1432000e+04   6.3220000e+04   5.8184000e+04   6.0951000e+04   5.8952000e+04   6.1407000e+04   5.4553000e+04   5.2886000e+04   5.8114000e+04   5.6980000e+04   5.2722000e+04   5.4811000e+04   5.9134000e+04   5.9087000e+04   5.8467000e+04   5.3150000e+04   4.9024000e+04   5.0929000e+04   4.9697000e+04   4.7791000e+04   5.0910000e+04   4.9118000e+04   4.9682000e+04   5.0034000e+04   5.5271000e+04   5.3419000e+04   5.0387000e+04   4.9912000e+04   5.4410000e+04   5.3824000e+04   5.3735000e+04   5.1183000e+04   5.2961000e+04   5.5018000e+04   5.4878000e+04   5.5004000e+04   5.8008000e+04   5.6812000e+04   5.0814000e+04   5.4350000e+04   5.1343000e+04   5.0894000e+04   5.4287000e+04   5.3558000e+04   5.4631000e+04   4.9988000e+04   5.0429000e+04   4.9455000e+04   5.1482000e+04   4.9022000e+04   5.1134000e+04   4.9718000e+04   4.8765000e+04   4.5285000e+04   4.8020000e+04   4.8054000e+04   5.1066000e+04   4.5683000e+04
   9.0000000e+04   9.0000000e+04   9.0000000e+04   9.0000000e+04   9.0000000e+04   9.0000000e+04   9.0000000e+04   9.0000000e+04   9.0000000e+04   9.0000000e+04   9.0000000e+04   9.0000000e+04   8.5000000e+04   8.5000000e+04   8.5000000e+04   8.5000000e+04   8.5000000e+04   8.5000000e+04   8.5000000e+04   8.5000000e+04   8.5000000e+04   8.5000000e+04   8.5000000e+04   8.5000000e+04   8.5000000e+04   8.5000000e+04   8.5000000e+04   8.5000000e+04   8.5000000e+04   8.5000000e+04   8.5000000e+04   8.5000000e+04   0.0000000e+00   8.5000000e+04   8.5000000e+04   8.5000000e+04   8.5000000e+04   8.5000000e+04   8.5000000e+04   8.5000000e+04   8.5000000e+04   8.5000000e+04   8.5000000e+04   8.5000000e+04   8.5000000e+04   8.5000000e+04   8.5000000e+04   8.5000000e+04   8.5000000e+04   8.5000000e+04   8.5000000e+04   8.5000000e+04   8.5000000e+04   8.5000000e+04   8.5000000e+04   8.5000000e+04   8.5000000e+04   8.5000000e+04   8.5000000e+04   8.5000000e+04   8.5000000e+04   8.5000000e+04   8.5000000e+04   8.5000000e+04   8.5000000e+04   8.5000000e+04   8.5000000e+04   8.5000000e+04   8.5000000e+04   8.5000000e+04   8.5000000e+04   8.5000000e+04   8.5000000e+04   8.5000000e+04   8.5000000e+04   8.5000000e+04   8.5000000e+04   8.5000000e+04   8.5000000e+04   8.5000000e+04   8.5000000e+04   8.5000000e+04   8.5000000e+04   8.5000000e+04   8.5000000e+04   8.5000000e+04   8.5000000e+04   8.5000000e+04   9.0000000e+04   9.0000000e+04
   7.5000000e+04   7.5000000e+04   7.5000000e+04   7.5000000e+04   7.5000000e+04   7.5000000e+04   7.5000000e+04   7.5000000e+04   7.5000000e+04   7.5000000e+04   7.5000000e+04   7.5000000e+04   7.5000000e+04   7.5000000e+04   7.5000000e+04   7.5000000e+04   7.5000000e+04   7.5000000e+04   7.5000000e+04   7.5000000e+04   7.5000000e+04   7.5000000e+04   7.5000000e+04   7.5000000e+04   7.5000000e+04   7.5000000e+04   7.5000000e+04   7.5000000e+04   7.5000000e+04   7.5000000e+04   7.0000000e+04   7.0000000e+04   7.0000000e+04   0.0000000e+00   7.0000000e+04   7.0000000e+04   7.0000000e+04   7.0000000e+04   7.0000000e+04   7.0000000e+04   7.0000000e+04   7.0000000e+04   7.0000000e+04   7.0000000e+04   7.0000000e+04   7.5000000e+04   7.5000000e+04   7.5000000e+04   7.5000000e+04   7.5000000e+04   7.5000000e+04   7.5000000e+04   7.5000000e+04   7.5000000e+04   7.5000000e+04   7.5000000e+04   7.5000000e+04   7.5000000e+04   7.5000000e+04   7.5000000e+04   7.5000000e+04   7.5000000e+04   7.5000000e+04   7.5000000e+04   7.5000000e+04   7.5000000e+04   7.5000000e+04   7.5000000e+04   7.5000000e+04   7.5000000e+04   7.5000000e+04   7.5000000e+04   7.5000000e+04   7.5000000e+04   7.5000000e+04   7.5000000e+04   7.5000000e+04   7.5000000e+04   7.5000000e+04   7.5000000e+04   7.5000000e+04   7.5000000e+04   7.5000000e+04   7.5000000e+04   7.5000000e+04   7.5000000e+04   7.5000000e+04   7.5000000e+04   7.5000000e+04   7.5000000e+04
   1.6692000e+04   2.0734000e+04   2.4679000e+04   2.7201000e+04   2.4777000e+04   2.6991000e+04   2.6172000e+04   2.2886000e+04   2.2988000e+04   2.3829000e+04   2.1782000e+04   2.2906000e+04   2.2597000e+04   3.1210000e+04   3.2160000e+04   2.2980000e+04   3.0104000e+04   2.3012000e+04   2.3710000e+04   2.6343000e+04   2.6106000e+04   2.2420000e+04   2.7601000e+04   2.1434000e+04   2.4851000e+04   2.6603000e+04   2.6528000e+04   2.6069000e+04   2.6010000e+04   3.0352000e+04   3.1068000e+04   2.5664000e+04   2.4985000e+04   2.2376000e+04   0.0000000e+00   2.6439000e+04   2.0027000e+04   1.6750000e+04   2.3366000e+04   1.7182000e+04   2.0273000e+04   2.2275000e+04   2.0201000e+04   2.2912000e+04   2.4025000e+04   2.1548000e+04   3.0288000e+04   2.8208000e+04   2.9382000e+04   3.0332000e+04   2.1057000e+04   2.1901000e+04   2.5672000e+04   1.5568000e+04   1.6996000e+04   1.5719000e+04   1.6341000e+04   1.5325000e+04   1.9967000e+04   1.6694000e+04   1.6941000e+04   1.7610000e+04   2.3326000e+04   2.3373000e+04   1.5504000e+04   2.2046000e+04   2.2424000e+04   2.1414000e+04   1.5590000e+04   1.5900000e+04   1.9031000e+04   1.9563000e+04   2.0863000e+04   1.9584000e+04   1.9086000e+04   1.5385000e+04   1.6314000e+04   1.7019000e+04   2.1098000e+04   2.0635000e+04   1.5895000e+04   1.8430000e+04   1.9988000e+04   1.6493000e+04   1.9351000e+04   2.6883000e+04   2.6012000e+04   2.2006000e+04   2.6928000e+04   1.9520000e+04
   2.5811000e+04   2.5283000e+04   2.0739000e+04   2.3887000e+04   2.5357000e+04   2.7822000e+04   2.3488000e+04   2.9270000e+04   2.8582000e+04   2.7016000e+04   2.1156000e+04   2.1834000e+04   2.6155000e+04   2.4065000e+04   2.7690000e+04   2.5330000e+04   2.4371000e+04   1.8501000e+04   1.9193000e+04   1.7493000e+04   1.9203000e+04   2.2502000e+04   2.3810000e+04   1.5431000e+04   1.5807000e+04   1.8339000e+04   1.5384000e+04   2.0768000e+04   1.8471000e+04   1.6275000e+04   1.1770000e+04   1.6284000e+04   1.5726000e+04   1.4935000e+04   1.4795000e+04   0.0000000e+00   1.1833000e+04   1.0473000e+04   7.9670000e+03   1.0118000e+04   1.6300000e+04   1.1293000e+04   1.0770000e+04   1.0825000e+04   1.1660000e+04   1.0911000e+04   1.6105000e+04   1.2925000e+04   1.5137000e+04   1.3634000e+04   1.3887000e+04   1.3966000e+04   1.5583000e+04   1.3995000e+04   1.6841000e+04   1.4912000e+04   1.8434000e+04   2.3131000e+04   1.4428000e+04   2.0301000e+04   2.0316000e+04   2.0065000e+04   1.9753000e+04   1.4579000e+04   1.9051000e+04   1.9726000e+04   2.0968000e+04   1.7470000e+04   2.0469000e+04   2.2892000e+04   2.1132000e+04   2.1064000e+04   2.4496000e+04   2.0649000e+04   2.0858000e+04   2.1197000e+04   1.9632000e+04   1.6123000e+04   2.1442000e+04   2.4137000e+04   2.2209000e+04   2.0880000e+04   2.1031000e+04   2.2941000e+04   1.9953000e+04   2.5637000e+04   2.5490000e+04   3.0526000e+04   2.5037000e+04   2.2936000e+04
   1.4009900e+05   1.3959100e+05   1.5605900e+05   1.3495900e+05   1.3077600e+05   1.2054500e+05   1.1608700e+05   1.1945200e+05   1.1378500e+05   1.3453200e+05   1.3081600e+05   1.2038600e+05   1.1807400e+05   1.2379300e+05   1.2937600e+05   1.2549500e+05   1.2016900e+05   1.2455600e+05   1.1852500e+05   1.3496400e+05   1.2949500e+05   1.1149300e+05   1.3042200e+05   1.2122600e+05   1.2544900e+05   1.3285300e+05   1.3642800e+05   1.1342000e+05   1.1320600e+05   1.1588200e+05   1.1255300e+05   1.3345200e+05   1.2636500e+05   1.3560600e+05   1.2660400e+05   1.2910200e+05   0.0000000e+00   1.0586700e+05   1.1783000e+05   1.1251300e+05   1.2519500e+05   1.2956000e+05   1.2088800e+05   1.0694600e+05   1.0159300e+05   1.1132100e+05   9.4913000e+04   1.1491700e+05   1.0816700e+05   1.0976000e+05   1.1713200e+05   1.1525300e+05   1.1584400e+05   1.1571200e+05   1.1814600e+05   1.3135600e+05   1.3141500e+05   1.1457900e+05   1.1514100e+05   1.1238000e+05   1.2920400e+05   1.0748500e+05   1.0870700e+05   1.1817100e+05   1.2154000e+05   1.3526200e+05   1.3380100e+05   1.3492000e+05   1.3280300e+05   1.3308300e+05   1.4142100e+05   1.2558500e+05   1.3413400e+05   1.2698400e+05   1.3208900e+05   1.3200500e+05   1.2370500e+05   1.2427400e+05   1.1782700e+05   1.2787700e+05   1.2635100e+05   1.3422300e+05   1.1435700e+05   1.2147000e+05   1.3092000e+05   1.2268800e+05   1.1932600e+05   1.1789000e+05   1.2987900e+05   1.4824600e+05
   1.3325600e+05   1.3338500e+05   1.2642400e+05   1.1945500e+05   1.2847900e+05   1.3159300e+05   1.2986700e+05   1.4796700e+05   1.2760000e+05   1.1184700e+05   1.1918700e+05   1.1335000e+05   1.1556100e+05   1.0227100e+05   1.2124400e+05   1.2923600e+05   1.2727400e+05   1.3043100e+05   1.1173500e+05   1.1903700e+05   1.3441700e+05   1.2628300e+05   1.3107700e+05   1.5125500e+05   1.4686800e+05   1.2603100e+05   1.2411100e+05   1.3046400e+05   1.1822600e+05   1.3818600e+05   1.4387300e+05   1.5202800e+05   1.5623200e+05   1.3511800e+05   1.3574000e+05   1.3513400e+05   1.5398600e+05   0.0000000e+00   1.4084700e+05   1.5840100e+05   1.4191700e+05   1.4579700e+05   1.4820500e+05   1.5630600e+05   1.5306900e+05   1.4766600e+05   1.5001800e+05   1.4712600e+05   1.2607500e+05   1.1191300e+05   1.2052500e+05   1.2666500e+05   1.3841400e+05   1.5419900e+05   1.3431200e+05   1.6109900e+05   1.4060700e+05   1.4706700e+05   1.3096900e+05   1.2512700e+05   1.2253000e+05   1.2446700e+05   1.2377700e+05   1.2905700e+05   1.3430900e+05   1.4962200e+05   1.5368900e+05   1.4709300e+05   1.3519800e+05   1.2278700e+05   1.2967900e+05   1.1708900e+05   1.1657900e+05   1.2160800e+05   1.2298500e+05   1.3604500e+05   1.4300100e+05   1.3907600e+05   1.2749700e+05   1.1301600e+05   1.1649600e+05   1.2814200e+05   1.2425100e+05   1.4295000e+05   1.3647700e+05   1.3165400e+05   1.5110200e+05   1.4261800e+05   1.2196700e+05   1.2158000e+05
   2.0454000e+05   1.9424100e+05   2.0035700e+05   2.0018500e+05   2.3650100e+05   1.8602900e+05   2.1964300e+05   2.1305000e+05   2.0234500e+05   1.9301900e+05   2.0921000e+05   2.2129300e+05   2.0454600e+05   2.0693100e+05   2.1933000e+05   1.9225300e+05   2.1858900e+05   2.1623000e+05   1.9939800e+05   2.1504000e+05   1.9890700e+05   2.1074200e+05   2.0241600e+05   2.1051900e+05   2.1706900e+05   2.0665800e+05   2.1836000e+05   1.8433500e+05   1.7151300e+05   1.7389200e+05   1.9452400e+05   1.8790600e+05   1.8283300e+05   1.7350200e+05   1.8985600e+05   2.0558600e+05   2.0374800e+05   1.9706900e+05   0.0000000e+00   1.7966100e+05   1.8640800e+05   1.6813500e+05   1.8405800e+05   1.8199000e+05   1.8878500e+05   1.8514500e+05   1.6667100e+05   1.6386800e+05   1.8100200e+05   1.9952000e+05   1.6983200e+05   1.7176300e+05   2.0465200e+05   2.1783500e+05   1.8001000e+05   1.6803700e+05   1.8996900e+05   1.7455200e+05   1.7958200e+05   1.8534100e+05   1.9375300e+05   1.9538200e+05   1.7258800e+05   1.7504300e+05   1.9877000e+05   1.7840300e+05   1.7752900e+05   1.6642400e+05   2.1290600e+05   2.1404100e+05   1.6858300e+05   1.8113100e+05   1.8449600e+05   1.8854900e+05   1.7560300e+05   1.7853500e+05   1.8710500e+05   1.9108500e+05   1.8463000e+05   1.8933800e+05   1.8545700e+05   1.9315100e+05   1.9154000e+05   2.1534200e+05   2.1191100e+05   1.9659700e+05   2.2182800e+05   2.0405500e+05   2.2469800e+05   2.3636700e+05
   2.0825800e+05   2.1387300e+05   2.0643400e+05   1.8370700e+05   2.1404100e+05   2.1736000e+05   2.1147800e+05   2.0998200e+05   1.9626200e+05   1.8910300e+05   2.1775200e+05   1.9191400e+05   2.0651900e+05   1.8992100e+05   1.9041300e+05   1.4964500e+05   1.7166700e+05   2.1346700e+05   2.1873600e+05   1.8896300e+05   2.1726100e+05   1.9960300e+05   2.2197500e+05   2.0262700e+05   2.0421400e+05   2.3378800e+05   2.2341000e+05   2.1446500e+05   2.0285000e+05   2.1048200e+05   2.1887100e+05   2.1169500e+05   2.0239100e+05   1.9655000e+05   2.0110500e+05   1.9380600e+05   1.9251500e+05   1.9117500e+05   1.8197600e+05   0.0000000e+00   2.1208700e+05   1.7854500e+05   2.1171000e+05   2.0967800e+05   2.0547800e+05   2.0978300e+05   1.9516800e+05   2.2517100e+05   2.1219100e+05   2.1574100e+05   2.1187300e+05   2.0534300e+05   2.0851100e+05   2.2090400e+05   2.1502100e+05   2.3404800e+05   2.0037800e+05   2.2639600e+05   2.1675700e+05   2.1176900e+05   2.2395800e+05   2.4534800e+05   1.9954100e+05   2.0202800e+05   2.3556600e+05   2.7677200e+05   2.2108700e+05   1.9944000e+05   2.3390700e+05   2.5668500e+05   2.3472700e+05   2.3165800e+05   2.1330700e+05   2.2902500e+05   2.0874800e+05   2.2278600e+05   2.0683700e+05   2.0551000e+05   2.1435500e+05   2.1660900e+05   2.1298500e+05   2.0656200e+05   2.1205600e+05   2.0716800e+05   2.1732000e+05   2.2200600e+05   2.2453800e+05   2.5127900e+05   2.0822700e+05   2.0589400e+05
   5.6045000e+04   5.8337000e+04   6.0482000e+04   5.1377000e+04   5.2157000e+04   4.5259000e+04   4.9002000e+04   4.5400000e+04   5.6204000e+04   4.5933000e+04   3.3110000e+04   3.1736000e+04   3.9968000e+04   5.3328000e+04   5.2809000e+04   6.1241000e+04   4.6363000e+04   4.1427000e+04   5.0100000e+04   6.2082000e+04   6.8469000e+04   7.0085000e+04   5.6354000e+04   5.1616000e+04   5.1730000e+04   5.2315000e+04   5.0764000e+04   7.4211000e+04   6.6916000e+04   5.3847000e+04   4.3220000e+04   4.5584000e+04   5.7193000e+04   5.3643000e+04   5.1362000e+04   4.4089000e+04   4.2383000e+04   3.7140000e+04   4.5856000e+04   4.2746000e+04   0.0000000e+00   3.8512000e+04   4.1923000e+04   5.1283000e+04   5.5148000e+04   5.5352000e+04   4.6922000e+04   5.1972000e+04   5.6108000e+04   5.5051000e+04   5.7792000e+04   5.1663000e+04   6.3412000e+04   5.4951000e+04   5.7809000e+04   5.1044000e+04   5.7761000e+04   5.9697000e+04   6.2865000e+04   5.3160000e+04   4.8364000e+04   4.8945000e+04   4.1727000e+04   5.3513000e+04   4.5552000e+04   4.7647000e+04   4.0729000e+04   3.7587000e+04   5.0508000e+04   4.3546000e+04   5.6789000e+04   5.1534000e+04   5.2226000e+04   5.5812000e+04   5.2717000e+04   4.6962000e+04   5.1425000e+04   4.4565000e+04   5.2954000e+04   5.7704000e+04   5.4009000e+04   5.0316000e+04   5.0129000e+04   6.0201000e+04   5.7135000e+04   6.3147000e+04   4.6978000e+04   5.5593000e+04   5.0610000e+04   4.7158000e+04
   3.2499000e+04   3.9668000e+04   4.3054000e+04   3.1310000e+04   3.2221000e+04   4.1687000e+04   4.1914000e+04   4.9094000e+04   4.1346000e+04   3.7701000e+04   3.4831000e+04   3.9109000e+04   4.1268000e+04   4.4721000e+04   4.0475000e+04   4.2875000e+04   4.1595000e+04   4.0113000e+04   3.6261000e+04   3.7071000e+04   4.5972000e+04   3.8019000e+04   4.0782000e+04   3.8372000e+04   4.0388000e+04   4.2560000e+04   5.0012000e+04   5.2741000e+04   4.2825000e+04   4.8704000e+04   4.1453000e+04   4.3017000e+04   4.6436000e+04   3.7874000e+04   3.5740000e+04   4.8770000e+04   5.8115000e+04   4.6457000e+04   4.0503000e+04   4.4978000e+04   5.1675000e+04   0.0000000e+00   5.0635000e+04   4.9932000e+04   4.8808000e+04   5.8672000e+04   5.4376000e+04   5.3281000e+04   4.4731000e+04   4.5425000e+04   4.4583000e+04   5.1763000e+04   4.8746000e+04   4.3513000e+04   3.9227000e+04   4.2581000e+04   5.3619000e+04   4.4725000e+04   4.6174000e+04   4.6675000e+04   4.6011000e+04   4.4845000e+04   3.6445000e+04   4.2663000e+04   4.0286000e+04   5.3973000e+04   4.5630000e+04   5.5057000e+04   5.5539000e+04   4.4321000e+04   4.0937000e+04   4.5695000e+04   4.1537000e+04   4.0805000e+04   4.5742000e+04   5.1393000e+04   5.0592000e+04   4.9660000e+04   3.9207000e+04   4.3364000e+04   3.9939000e+04   3.8891000e+04   3.4363000e+04   3.8181000e+04   4.1447000e+04   4.2666000e+04   3.5866000e+04   4.9481000e+04   4.2609000e+04   4.0750000e+04
   1.2102200e+05   1.2074500e+05   1.2701200e+05   1.3847500e+05   1.3113100e+05   1.3852400e+05   1.2977900e+05   1.4102200e+05   1.4126600e+05   1.2119500e+05   1.1629100e+05   1.2057000e+05   1.3137400e+05   1.3933800e+05   1.5587000e+05   1.3760800e+05   1.3883600e+05   1.2707900e+05   1.3254900e+05   1.2318200e+05   1.2626800e+05   1.2249200e+05   1.1620000e+05   1.3257300e+05   1.4237600e+05   1.4505300e+05   1.3789100e+05   1.3983600e+05   1.3841200e+05   1.3788800e+05   1.4701600e+05   1.4025700e+05   1.2428900e+05   1.1865100e+05   1.1691400e+05   1.3220500e+05   1.4668800e+05   1.3916500e+05   1.3306100e+05   1.3754100e+05   1.3006900e+05   1.3770900e+05   0.0000000e+00   1.4414100e+05   1.3711100e+05   1.4039900e+05   1.5052300e+05   1.4471700e+05   1.3242800e+05   1.4306300e+05   1.4189300e+05   1.4993700e+05   1.3544300e+05   1.2037700e+05   1.2200000e+05   1.2699800e+05   1.2706300e+05   1.1816100e+05   1.2619100e+05   1.1339000e+05   1.2111100e+05   1.3413100e+05   1.2962000e+05   1.2588100e+05   1.2036500e+05   1.2274800e+05   1.2711600e+05   1.2198400e+05   1.3555400e+05   1.2448100e+05   1.2407800e+05   1.2681300e+05   1.3980400e+05   1.4272700e+05   1.3224200e+05   1.2897600e+05   1.2983800e+05   1.3321800e+05   1.3124900e+05   1.2060400e+05   1.2362900e+05   1.2539200e+05   1.1863600e+05   1.2565500e+05   1.2945400e+05   1.2545000e+05   1.2542400e+05   1.4162600e+05   1.2165800e+05   1.1442700e+05
   1.2726300e+05   1.3447600e+05   1.2977900e+05   1.2864700e+05   1.3699000e+05   1.5585000e+05   1.4582500e+05   1.3918300e+05   1.3709000e+05   1.3676300e+05   1.3057600e+05   1.1713100e+05   1.2388800e+05   1.2398500e+05   1.2593300e+05   1.3433400e+05   1.2829600e+05   1.2929800e+05   1.3325500e+05   1.2482400e+05   1.3481000e+05   1.2667300e+05   1.2356200e+05   1.3213600e+05   1.3306500e+05   1.3720100e+05   1.2896100e+05   1.2280400e+05   1.4012300e+05   1.3754300e+05   1.2906800e+05   1.1841900e+05   1.1984600e+05   1.1970300e+05   1.2735700e+05   1.3208100e+05   1.3466800e+05   1.3247900e+05   1.2780100e+05   1.3221200e+05   1.3426300e+05   1.2905600e+05   1.3094700e+05   0.0000000e+00   1.2044900e+05   1.2591000e+05   1.3162300e+05   1.1608600e+05   1.3358200e+05   1.4387800e+05   1.2765600e+05   1.2791600e+05   1.2044400e+05   1.2516900e+05   1.3349700e+05   1.4345600e+05   1.2526500e+05   1.1471000e+05   1.0958000e+05   1.1353900e+05   1.1384200e+05   1.2297000e+05   1.3309900e+05   1.3668400e+05   1.3450800e+05   1.4032500e+05   1.3762300e+05   1.3968200e+05   1.3812800e+05   1.4319900e+05   1.4168000e+05   1.3106300e+05   1.2865100e+05   1.2686300e+05   1.3209600e+05   1.2581500e+05   1.3680200e+05   1.3426200e+05   1.2190300e+05   1.2446200e+05   1.3324700e+05   1.5165000e+05   1.5000600e+05   1.5756200e+05   1.5062400e+05   1.4289100e+05   1.3735800e+05   1.2718600e+05   1.2930400e+05   1.3022800e+05
   5.8356000e+04   5.6018000e+04   5.6484000e+04   5.5000000e+04   5.6472000e+04   5.8125000e+04   5.8419000e+04   5.6537000e+04   5.5000000e+04   5.5000000e+04   5.5000000e+04   5.5000000e+04   5.5000000e+04   5.5040000e+04   5.5000000e+04   5.5246000e+04   5.5005000e+04   5.5002000e+04   5.5000000e+04   5.5027000e+04   5.5056000e+04   5.5001000e+04   5.5000000e+04   5.5000000e+04   5.5000000e+04   5.5000000e+04   5.9300000e+04   5.8132000e+04   6.4407000e+04   5.5000000e+04   6.6755000e+04   6.3886000e+04   6.4606000e+04   6.0000000e+04   6.8525000e+04   6.6425000e+04   6.9713000e+04   6.3785000e+04   6.0000000e+04   6.0000000e+04   6.0000000e+04   6.0000000e+04   6.0000000e+04   6.0004000e+04   0.0000000e+00   5.5004000e+04   5.5000000e+04   5.5002000e+04   5.5000000e+04   5.5007000e+04   5.7339000e+04   5.5001000e+04   5.5000000e+04   5.5000000e+04   5.5000000e+04   5.5000000e+04   5.5001000e+04   5.5000000e+04   5.5011000e+04   5.5000000e+04   5.5010000e+04   5.5005000e+04   5.5005000e+04   5.5000000e+04   5.5047000e+04   5.5047000e+04   5.5054000e+04   5.5023000e+04   5.5000000e+04   5.5000000e+04   5.5000000e+04   5.5000000e+04   5.5000000e+04   5.5000000e+04   5.5000000e+04   5.5003000e+04   5.5000000e+04   5.5000000e+04   5.5000000e+04   5.5003000e+04   6.1795000e+04   5.5000000e+04   5.5000000e+04   5.5000000e+04   5.5000000e+04   5.5000000e+04   5.5411000e+04   5.5185000e+04   5.8224000e+04   5.5000000e+04
   6.5000000e+04   6.5000000e+04   6.5000000e+04   6.5000000e+04   6.5000000e+04   6.5000000e+04   6.5000000e+04   6.5000000e+04   6.5000000e+04   6.5000000e+04   6.5000000e+04   6.5000000e+04   6.5000000e+04   6.5000000e+04   6.5000000e+04   6.5000000e+04   6.5000000e+04   6.5000000e+04   6.5000000e+04   6.5000000e+04   6.5000000e+04   6.5000000e+04   6.5000000e+04   6.5000000e+04   6.5000000e+04   6.5000000e+04   6.5000000e+04   6.5000000e+04   6.5000000e+04   6.5000000e+04   6.5000000e+04   6.5000000e+04   6.5000000e+04   6.5000000e+04   6.5000000e+04   6.5000000e+04   6.5000000e+04   6.5000000e+04   6.5000000e+04   6.5000000e+04   6.5000000e+04   6.5000000e+04   6.5000000e+04   6.5000000e+04   6.5000000e+04   0.0000000e+00   7.0000000e+04   7.0000000e+04   7.0000000e+04   7.0000000e+04   7.0000000e+04   7.0000000e+04   7.0000000e+04   7.0000000e+04   7.0000000e+04   7.0000000e+04   7.0000000e+04   7.0000000e+04   7.0000000e+04   7.0000000e+04   7.0000000e+04   7.0000000e+04   7.0000000e+04   7.0000000e+04   7.0000000e+04   7.0000000e+04   7.0000000e+04   7.0000000e+04   7.0000000e+04   7.0000000e+04   7.0000000e+04   7.0000000e+04   7.0000000e+04   7.0000000e+04   7.0000000e+04   7.0000000e+04   6.5000000e+04   6.5000000e+04   6.5000000e+04   6.5000000e+04   6.5000000e+04   6.5000000e+04   6.5000000e+04   6.5000000e+04   6.5000000e+04   6.5000000e+04   6.5000000e+04   6.5000000e+04   6.5000000e+04   6.5000000e+04
   2.1519000e+05   2.0537600e+05   2.0404300e+05   2.1459400e+05   1.9023500e+05   1.8628500e+05   1.9338000e+05   2.0542300e+05   1.9753200e+05   1.9792000e+05   1.7692800e+05   2.0337200e+05   2.3554100e+05   2.1623700e+05   2.1414100e+05   2.1485400e+05   2.0321000e+05   2.1968200e+05   2.0272200e+05   1.9142800e+05   2.0530100e+05   2.2424200e+05   2.1589000e+05   2.1976600e+05   2.1584800e+05   1.9452300e+05   2.1602100e+05   2.3415100e+05   2.4422200e+05   2.4139200e+05   2.0928200e+05   2.0373600e+05   1.9813600e+05   1.8610300e+05   1.9042100e+05   2.1458700e+05   2.2703700e+05   2.1435300e+05   2.1454300e+05   2.0042400e+05   1.9293800e+05   1.9063600e+05   2.2022900e+05   2.1837700e+05   1.9942800e+05   1.9028500e+05   0.0000000e+00   2.1571200e+05   2.2583200e+05   2.1204300e+05   1.9612700e+05   2.0321800e+05   2.1283700e+05   2.1253500e+05   2.1972700e+05   2.0177800e+05   2.1032200e+05   2.0862200e+05   1.9019000e+05   2.0088600e+05   2.0851300e+05   2.2632600e+05   2.2807300e+05   2.4344600e+05   2.2504400e+05   1.9872200e+05   1.9947200e+05   1.9965900e+05   2.0444700e+05   2.1131100e+05   2.0087300e+05   2.2213000e+05   2.0189300e+05   2.0566000e+05   2.1726700e+05   2.0361500e+05   2.1677300e+05   2.2163200e+05   2.1383500e+05   2.3011900e+05   2.1235400e+05   2.1734600e+05   2.1109600e+05   2.1760100e+05   2.2293500e+05   2.0304800e+05   2.1404100e+05   2.0168700e+05   1.9656100e+05   1.8879500e+05
   2.4815000e+05   2.4798500e+05   2.0945900e+05   2.2517100e+05   2.2866500e+05   2.1816600e+05   2.4062100e+05   2.6068800e+05   2.5306700e+05   2.3449400e+05   2.3222000e+05   2.3437100e+05   2.3676000e+05   2.4055600e+05   2.6163000e+05   2.6769900e+05   2.4718000e+05   2.5950200e+05   2.6310700e+05   2.5030900e+05   2.2769900e+05   2.5727800e+05   2.6999800e+05   2.6886900e+05   2.8753400e+05   2.7255100e+05   2.7101800e+05   2.4379400e+05   2.5670300e+05   2.7455300e+05   2.7479100e+05   2.5264100e+05   2.4271700e+05   2.7082000e+05   2.7694600e+05   2.6853800e+05   2.7157300e+05   2.7757000e+05   2.6572900e+05   2.5313700e+05   2.4706300e+05   2.5810900e+05   2.4907400e+05   2.4507300e+05   2.5780000e+05   2.6385800e+05   2.4938000e+05   0.0000000e+00   2.5492700e+05   2.6451100e+05   2.6103300e+05   2.7182100e+05   2.4959800e+05   2.3241700e+05   2.4636200e+05   2.4430300e+05   2.3055500e+05   2.3924600e+05   2.3661800e+05   2.4850700e+05   2.6185400e+05   2.7196000e+05   2.5144100e+05   2.5461300e+05   2.3686500e+05   2.3066100e+05   2.4175500e+05   2.5428400e+05   2.5817300e+05   2.5571600e+05   2.5162100e+05   2.5076600e+05   2.2650700e+05   2.3710700e+05   2.2825000e+05   2.3171400e+05   2.4051000e+05   2.1829600e+05   2.3549000e+05   2.5072700e+05   2.4047100e+05   2.3699100e+05   2.2136300e+05   2.3405500e+05   2.4107400e+05   2.3596100e+05   2.3217400e+05   2.4751100e+05   2.3207800e+05   2.5142000e+05
   5.0000000e+04   5.0000000e+04   5.0000000e+04   5.0000000e+04   5.0000000e+04   5.0000000e+04   5.0000000e+04   5.0000000e+04   5.0000000e+04   5.0000000e+04   5.0000000e+04   5.0000000e+04   5.0000000e+04   5.0000000e+04   5.0000000e+04   5.0000000e+04   5.0000000e+04   4.5000000e+04   5.0000000e+04   5.0000000e+04   5.0000000e+04   5.0000000e+04   5.0000000e+04   5.0000000e+04   5.0000000e+04   5.0000000e+04   5.0000000e+04   5.0000000e+04   5.0000000e+04   5.0000000e+04   5.0000000e+04   5.0000000e+04   5.0000000e+04   5.0000000e+04   5.0000000e+04   5.0000000e+04   5.0000000e+04   5.0000000e+04   5.0000000e+04   5.0000000e+04   5.0000000e+04   5.0000000e+04   5.0000000e+04   5.0000000e+04   5.0000000e+04   5.0000000e+04   5.0000000e+04   5.0000000e+04   0.0000000e+00   5.0000000e+04   5.0000000e+04   5.0000000e+04   5.0000000e+04   5.0000000e+04   5.0000000e+04   5.0000000e+04   5.0000000e+04   5.0000000e+04   5.0000000e+04   5.0000000e+04   4.5000000e+04   4.5000000e+04   4.5000000e+04   4.5000000e+04   4.5000000e+04   4.5000000e+04   4.5000000e+04   4.5000000e+04   4.5000000e+04   4.5000000e+04   4.5000000e+04   4.5000000e+04   4.5000000e+04   4.5000000e+04   4.5000000e+04   4.5000000e+04   4.5000000e+04   4.5000000e+04   4.5000000e+04   4.5000000e+04   4.5000000e+04   4.5000000e+04   4.5000000e+04   4.5000000e+04   4.5000000e+04   4.5000000e+04   4.5000000e+04   4.5000000e+04   4.5000000e+04   4.5000000e+04
   5.5000000e+04   5.5000000e+04   5.5000000e+04   5.5000000e+04   5.5000000e+04   5.5000000e+04   5.5000000e+04   5.5000000e+04   6.0000000e+04   6.0000000e+04   5.5000000e+04   5.5000000e+04   5.5000000e+04   5.5000000e+04   5.5000000e+04   5.5000000e+04   5.5000000e+04   5.5000000e+04   5.5000000e+04   5.5000000e+04   5.5000000e+04   5.5000000e+04   5.5000000e+04   5.5000000e+04   5.5000000e+04   5.5000000e+04   5.5000000e+04   5.5000000e+04   5.5000000e+04   5.5000000e+04   5.5000000e+04   5.5000000e+04   5.5000000e+04   5.5000000e+04   5.5000000e+04   5.5000000e+04   5.5000000e+04   5.5000000e+04   5.5000000e+04   5.5000000e+04   5.5000000e+04   5.5000000e+04   5.5000000e+04   5.5000000e+04   5.5000000e+04   5.5000000e+04   5.5000000e+04   5.5000000e+04   5.5000000e+04   0.0000000e+00   5.5000000e+04   5.5000000e+04   5.5000000e+04   5.5000000e+04   5.5000000e+04   5.5000000e+04   5.5000000e+04   5.5000000e+04   5.5000000e+04   5.5000000e+04   5.5000000e+04   5.5000000e+04   5.5000000e+04   5.5000000e+04   5.5000000e+04   5.5000000e+04   5.5000000e+04   5.5000000e+04   5.5000000e+04   5.5000000e+04   5.5000000e+04   5.5000000e+04   5.5000000e+04   5.5000000e+04   5.5000000e+04   5.5000000e+04   5.5000000e+04   5.5000000e+04   5.5000000e+04   5.5000000e+04   5.5000000e+04   5.5000000e+04   5.5000000e+04   5.5000000e+04   5.5000000e+04   5.5000000e+04   5.5000000e+04   5.5000000e+04   5.5000000e+04   5.5000000e+04
   1.4015300e+05   1.4630200e+05   1.3602000e+05   1.5076600e+05   1.5489000e+05   1.5239600e+05   1.5098200e+05   1.5046000e+05   1.5017700e+05   1.5213900e+05   1.4505000e+05   1.4533100e+05   1.4965700e+05   1.5049900e+05   1.5339600e+05   1.5073300e+05   1.4621600e+05   1.4501800e+05   1.4538600e+05   1.4534100e+05   1.4697100e+05   1.4828800e+05   1.4692000e+05   1.5218700e+05   1.5290800e+05   1.5126700e+05   1.4914300e+05   1.5069400e+05   1.5080000e+05   1.5041800e+05   1.4030300e+05   1.4533000e+05   1.4769200e+05   1.5899900e+05   1.5756800e+05   1.4833700e+05   1.4672100e+05   1.4921600e+05   1.4676700e+05   1.4680700e+05   1.4980900e+05   1.4455000e+05   1.5447800e+05   1.5042400e+05   1.4723800e+05   1.5162500e+05   1.4862000e+05   1.5010500e+05   1.4878000e+05   1.4717400e+05   0.0000000e+00   1.4509700e+05   1.4140400e+05   1.5112200e+05   1.5046300e+05   1.4602400e+05   1.4598000e+05   1.4017900e+05   1.4977600e+05   1.4647600e+05   1.4544200e+05   1.4522500e+05   1.4034200e+05   1.4795000e+05   1.4517300e+05   1.3744700e+05   1.4048000e+05   1.4648400e+05   1.4571300e+05   1.5081500e+05   1.4321000e+05   1.4018800e+05   1.4116100e+05   1.5331000e+05   1.4422800e+05   1.4854300e+05   1.4734700e+05   1.4393900e+05   1.4239600e+05   1.5130000e+05   1.4516000e+05   1.4512400e+05   1.4502200e+05   1.5200600e+05   1.4219200e+05   1.4913500e+05   1.4046200e+05   1.3666500e+05   1.4559700e+05   1.4774700e+05
   5.5000000e+04   7.0000000e+04   7.0000000e+04   7.0000000e+04   6.5000000e+04   6.0000000e+04   7.0000000e+04   7.0000000e+04   6.5000000e+04   6.5000000e+04   7.0000000e+04   6.5000000e+04   6.5000000e+04   7.0000000e+04   6.5000000e+04   7.0000000e+04   7.0000000e+04   6.5000000e+04   7.0000000e+04   6.5000000e+04   7.0000000e+04   7.0000000e+04   7.0000000e+04   7.0000000e+04   7.0000000e+04   7.0000000e+04   6.5000000e+04   7.0000000e+04   6.5000000e+04   6.5000000e+04   7.0000000e+04   7.0000000e+04   6.5000000e+04   6.0000000e+04   6.5000000e+04   6.0000000e+04   6.5000000e+04   6.0000000e+04   6.0000000e+04   6.5000000e+04   6.5000000e+04   6.5000000e+04   6.5000000e+04   6.5000000e+04   6.5000000e+04   6.5000000e+04   6.0000000e+04   6.0000000e+04   6.5000000e+04   6.5000000e+04   6.5000000e+04   0.0000000e+00   6.5000000e+04   6.0000000e+04   6.5000000e+04   6.0000000e+04   6.5000000e+04   6.5000000e+04   6.5000000e+04   6.5000000e+04   6.5000000e+04   6.5000000e+04   6.5000000e+04   6.5000000e+04   5.5000000e+04   5.5000000e+04   6.0000000e+04   7.0000000e+04   6.0000000e+04   6.5000000e+04   5.5000000e+04   5.0000000e+04   6.5000000e+04   7.0000000e+04   7.0000000e+04   6.5000000e+04   6.0000000e+04   7.0000000e+04   6.0000000e+04   6.0000000e+04   7.0000000e+04   6.5000000e+04   5.5000000e+04   6.5000000e+04   6.5000000e+04   7.0000000e+04   6.5000000e+04   6.5000000e+04   6.5000000e+04   6.0000000e+04
   6.3558000e+04   6.3776000e+04   8.4912000e+04   6.5761000e+04   7.8980000e+04   6.7067000e+04   7.0022000e+04   5.1666000e+04   5.9787000e+04   5.5069000e+04   5.4987000e+04   6.7871000e+04   6.7355000e+04   6.3192000e+04   4.6983000e+04   4.9114000e+04   4.8721000e+04   6.1288000e+04   6.0589000e+04   6.4408000e+04   6.2361000e+04   7.4535000e+04   5.9952000e+04   5.8420000e+04   5.9039000e+04   6.4059000e+04   6.7520000e+04   6.3939000e+04   7.1773000e+04   5.9843000e+04   5.5167000e+04   6.4485000e+04   5.4348000e+04   4.3391000e+04   5.0956000e+04   5.4235000e+04   4.6108000e+04   5.2635000e+04   5.1877000e+04   5.5939000e+04   6.0724000e+04   4.5756000e+04   5.7959000e+04   6.3045000e+04   6.6908000e+04   5.5356000e+04   6.4156000e+04   5.8051000e+04   6.2128000e+04   5.4287000e+04   4.6605000e+04   6.5635000e+04   0.0000000e+00   5.2198000e+04   6.3172000e+04   5.6779000e+04   6.4531000e+04   5.9165000e+04   5.1213000e+04   5.0960000e+04   5.6937000e+04   5.3232000e+04   5.3714000e+04   4.8853000e+04   4.9335000e+04   5.8501000e+04   5.7469000e+04   5.7409000e+04   4.7391000e+04   4.6300000e+04   5.1508000e+04   5.5679000e+04   6.7561000e+04   7.0320000e+04   6.8903000e+04   6.0668000e+04   5.6148000e+04   5.4706000e+04   6.1205000e+04   5.1472000e+04   7.2190000e+04   8.5892000e+04   7.5780000e+04   7.0936000e+04   6.9757000e+04   7.3075000e+04   6.7559000e+04   6.8047000e+04   6.7026000e+04   7.5051000e+04
   7.3054000e+04   6.9738000e+04   7.5739000e+04   8.0826000e+04   7.9311000e+04   7.7468000e+04   7.7870000e+04   8.0898000e+04   7.5035000e+04   6.5613000e+04   6.9522000e+04   7.4546000e+04   7.6552000e+04   6.5988000e+04   6.6699000e+04   8.3174000e+04   8.7265000e+04   7.8084000e+04   7.4153000e+04   5.8672000e+04   6.9517000e+04   8.1930000e+04   7.0543000e+04   6.7901000e+04   7.2048000e+04   7.0495000e+04   6.7169000e+04   6.7843000e+04   6.7708000e+04   7.3104000e+04   7.8065000e+04   6.7909000e+04   6.7837000e+04   6.2772000e+04   5.6916000e+04   6.5606000e+04   6.8597000e+04   6.5702000e+04   7.0130000e+04   6.6761000e+04   6.2191000e+04   6.7673000e+04   6.2156000e+04   6.3389000e+04   6.5903000e+04   5.9688000e+04   6.9481000e+04   7.6308000e+04   7.2070000e+04   6.7372000e+04   7.1255000e+04   6.9589000e+04   7.1758000e+04   0.0000000e+00   6.4227000e+04   7.0069000e+04   6.0788000e+04   6.6187000e+04   6.5601000e+04   7.3985000e+04   7.9244000e+04   7.1472000e+04   7.5060000e+04   7.2797000e+04   7.0271000e+04   7.1600000e+04   6.9028000e+04   6.2732000e+04   6.5215000e+04   7.0001000e+04   6.9625000e+04   6.7346000e+04   7.2343000e+04   7.2999000e+04   6.5061000e+04   6.5689000e+04   6.5068000e+04   6.9090000e+04   7.6125000e+04   7.7681000e+04   7.6280000e+04   7.8287000e+04   7.0699000e+04   7.4380000e+04   6.8933000e+04   8.3948000e+04   8.9707000e+04   8.9071000e+04   8.3396000e+04   7.8698000e+04
   3.2304200e+05   3.4579700e+05   3.2291800e+05   2.7881700e+05   3.1191700e+05   3.3287700e+05   3.1750100e+05   3.3460800e+05   3.2794100e+05   3.3604900e+05   3.4128400e+05   3.1976500e+05   2.6699000e+05   3.0203900e+05   3.2216800e+05   3.0812600e+05   2.8050100e+05   2.7342800e+05   2.9099200e+05   3.2311400e+05   3.4087300e+05   3.3414900e+05   3.1637300e+05   3.0095200e+05   3.1760100e+05   3.2872400e+05   3.1183200e+05   2.9196900e+05   2.9168400e+05   2.9366400e+05   3.3447900e+05   3.2994500e+05   3.2085000e+05   3.2722300e+05   3.1168800e+05   3.0565800e+05   3.2123500e+05   3.3620900e+05   3.4610700e+05   3.0809100e+05   3.1092500e+05   3.0538100e+05   3.1339100e+05   3.3229600e+05   3.2131600e+05   3.1994300e+05   3.6151500e+05   3.1757400e+05   3.0580400e+05   3.1213400e+05   3.0410500e+05   3.2571600e+05   3.2352300e+05   3.1748700e+05   0.0000000e+00   2.6517000e+05   2.8505200e+05   2.6899700e+05   3.0122900e+05   3.0429800e+05   3.0854600e+05   2.8507000e+05   2.8264100e+05   3.0196900e+05   3.1305400e+05   3.0726700e+05   3.1055200e+05   2.8639400e+05   2.7913400e+05   2.9230700e+05   2.5559000e+05   2.8589300e+05   2.9692700e+05   2.9140700e+05   2.8526300e+05   2.8799800e+05   3.0047200e+05   3.1829500e+05   3.1751000e+05   3.1329200e+05   3.1208600e+05   2.9995200e+05   2.6521300e+05   2.8292000e+05   3.2276900e+05   3.1434400e+05   2.8258400e+05   2.9944700e+05   3.4400800e+05   3.1850300e+05
   2.7922700e+05   2.8990900e+05   2.9453600e+05   2.9920200e+05   3.2081900e+05   2.9500600e+05   2.9010400e+05   3.1132700e+05   3.2320100e+05   3.1570600e+05   3.1254500e+05   3.1880100e+05   3.4769700e+05   3.2650400e+05   3.2787900e+05   3.4071100e+05   3.3533600e+05   2.9902900e+05   3.2612100e+05   3.1570100e+05   3.1127900e+05   3.3935600e+05   3.6359900e+05   3.3953700e+05   3.3788800e+05   3.2025100e+05   2.9300300e+05   2.8870500e+05   2.7846500e+05   3.0167700e+05   3.0995400e+05   3.1165600e+05   3.2807600e+05   3.0782000e+05   2.9743000e+05   3.0380900e+05   3.0507000e+05   3.0958800e+05   3.1964300e+05   2.9938400e+05   2.9350100e+05   2.8869900e+05   3.2366300e+05   3.4861400e+05   3.5092600e+05   3.2568200e+05   3.1517700e+05   3.1027100e+05   3.1742500e+05   3.3323000e+05   3.2051600e+05   3.0780400e+05   3.2410500e+05   3.2677600e+05   3.3199000e+05   0.0000000e+00   3.4278700e+05   3.2348000e+05   3.1342900e+05   3.2343200e+05   3.1662000e+05   3.0818400e+05   3.2860000e+05   3.1583600e+05   3.1665900e+05   3.1783100e+05   3.1269500e+05   3.0023600e+05   2.9429800e+05   3.2288800e+05   3.0891900e+05   3.0161700e+05   3.2731900e+05   3.1465100e+05   2.7296700e+05   2.7837500e+05   3.0022900e+05   2.7086100e+05   2.6946600e+05   2.9006400e+05   2.7943100e+05   2.7865900e+05   3.0304900e+05   2.8217100e+05   3.1058900e+05   2.9345900e+05   3.0585400e+05   2.8204600e+05   2.7856700e+05   2.8330900e+05
   1.2500000e+05   1.2500000e+05   1.2500000e+05   1.2500000e+05   1.2500000e+05   1.2500000e+05   1.2500000e+05   1.2500000e+05   1.2500000e+05   1.2500000e+05   1.2500000e+05   1.2500000e+05   1.2000000e+05   1.2500000e+05   1.2500000e+05   1.2500000e+05   1.2500000e+05   1.2500000e+05   1.2500000e+05   1.2500000e+05   1.2500000e+05   1.2500000e+05   1.2500000e+05   1.2500000e+05   1.2500000e+05   1.2500000e+05   1.2500000e+05   1.2500000e+05   1.2500000e+05   1.2500000e+05   1.2500000e+05   1.2500000e+05   1.2500000e+05   1.2500000e+05   1.2000000e+05   1.2500000e+05   1.3000000e+05   1.3000000e+05   1.3000000e+05   1.3000000e+05   1.3000000e+05   1.3000000e+05   1.2500000e+05   1.3000000e+05   1.2500000e+05   1.2000000e+05   1.2500000e+05   1.3000000e+05   1.3000000e+05   1.3000000e+05   1.3000000e+05   1.3000000e+05   1.3000000e+05   1.3000000e+05   1.3000000e+05   1.3000000e+05   0.0000000e+00   1.3000000e+05   1.3000000e+05   1.3000000e+05   1.3000000e+05   1.3000000e+05   1.2500000e+05   1.3000000e+05   1.3000000e+05   1.3000000e+05   1.3000000e+05   1.3000000e+05   1.3000000e+05   1.3000000e+05   1.2500000e+05   1.3000000e+05   1.2500000e+05   1.2500000e+05   1.2500000e+05   1.2500000e+05   1.2500000e+05   1.2500000e+05   1.2500000e+05   1.2500000e+05   1.2500000e+05   1.2500000e+05   1.2500000e+05   1.2500000e+05   1.2500000e+05   1.2500000e+05   1.2500000e+05   1.2500000e+05   1.2500000e+05   1.2500000e+05
   1.3500000e+05   1.4000000e+05   1.3500000e+05   1.4000000e+05   1.3500000e+05   1.2500000e+05   1.3000000e+05   1.4000000e+05   1.4000000e+05   1.4000000e+05   1.4000000e+05   1.3500000e+05   1.4000000e+05   1.3000000e+05   1.4000000e+05   1.4000000e+05   1.3500000e+05   1.4000000e+05   1.4000000e+05   1.3500000e+05   1.4000000e+05   1.4000000e+05   1.4000000e+05   1.4000000e+05   1.3500000e+05   1.4000000e+05   1.4000000e+05   1.4000000e+05   1.4000000e+05   1.4000000e+05   1.4000000e+05   1.4000000e+05   1.4000000e+05   1.4000000e+05   1.4000000e+05   1.3500000e+05   1.4000000e+05   1.3000000e+05   1.4000000e+05   1.4000000e+05   1.4000000e+05   1.4000000e+05   1.3500000e+05   1.4000000e+05   1.3500000e+05   1.4000000e+05   1.3500000e+05   1.4000000e+05   1.3000000e+05   1.3500000e+05   1.3500000e+05   1.3500000e+05   1.3500000e+05   1.3500000e+05   1.3500000e+05   1.3500000e+05   1.2500000e+05   0.0000000e+00   1.3500000e+05   1.3500000e+05   1.3500000e+05   1.3500000e+05   1.3500000e+05   1.3500000e+05   1.3500000e+05   1.3500000e+05   1.3500000e+05   1.3500000e+05   1.3500000e+05   1.3500000e+05   1.3500000e+05   1.3000000e+05   1.3500000e+05   1.4000000e+05   1.4000000e+05   1.4000000e+05   1.3500000e+05   1.3500000e+05   1.4000000e+05   1.4000000e+05   1.4000000e+05   1.4000000e+05   1.3500000e+05   1.4000000e+05   1.4000000e+05   1.4000000e+05   1.3500000e+05   1.3500000e+05   1.3000000e+05   1.4000000e+05
   7.5000000e+04   7.5000000e+04   7.5000000e+04   7.5000000e+04   7.5000000e+04   7.5000000e+04   7.5000000e+04   7.5000000e+04   7.5000000e+04   7.5000000e+04   7.5000000e+04   7.5000000e+04   7.5000000e+04   7.5000000e+04   7.5000000e+04   7.5000000e+04   7.5000000e+04   7.5000000e+04   7.5000000e+04   7.5000000e+04   7.5000000e+04   7.5000000e+04   7.5000000e+04   7.5000000e+04   7.5000000e+04   7.5000000e+04   8.0000000e+04   8.0000000e+04   7.5000000e+04   7.5000000e+04   7.5000000e+04   7.5000000e+04   7.5000000e+04   7.5000000e+04   7.5000000e+04   7.5000000e+04   7.5000000e+04   7.5000000e+04   7.5000000e+04   7.5000000e+04   7.5000000e+04   7.5000000e+04   7.5000000e+04   7.5000000e+04   7.5000000e+04   7.5000000e+04   7.5000000e+04   7.5000000e+04   7.5000000e+04   7.5000000e+04   7.5000000e+04   7.5000000e+04   7.5000000e+04   7.5000000e+04   7.5000000e+04   7.5000000e+04   7.5000000e+04   7.5000000e+04   0.0000000e+00   7.5000000e+04   7.5000000e+04   7.5000000e+04   7.5000000e+04   7.5000000e+04   7.5000000e+04   7.5000000e+04   7.5000000e+04   7.5000000e+04   7.5000000e+04   7.5000000e+04   7.5000000e+04   7.5000000e+04   7.5000000e+04   7.5000000e+04   7.5000000e+04   7.5000000e+04   7.5000000e+04   7.5000000e+04   7.5000000e+04   7.5000000e+04   7.5000000e+04   7.5000000e+04   7.5000000e+04   7.5000000e+04   7.5000000e+04   7.5000000e+04   7.5000000e+04   7.5000000e+04   7.5000000e+04   7.5000000e+04
   7.0000000e+04   7.0000000e+04   7.0000000e+04   7.0000000e+04   7.0000000e+04   7.0000000e+04   7.0000000e+04   7.0000000e+04   7.0000000e+04   7.0000000e+04   7.0000000e+04   7.0000000e+04   7.0000000e+04   7.0000000e+04   7.0000000e+04   7.0000000e+04   7.0000000e+04   7.5000000e+04   7.5000000e+04   7.5000000e+04   7.5000000e+04   7.5000000e+04   7.5000000e+04   7.5000000e+04   7.5000000e+04   7.5000000e+04   7.5000000e+04   7.5000000e+04   7.5000000e+04   7.5000000e+04   7.5000000e+04   7.5000000e+04   7.5000000e+04   7.5000000e+04   7.5000000e+04   7.5000000e+04   7.5000000e+04   7.5000000e+04   7.5000000e+04   7.5000000e+04   7.5000000e+04   7.5000000e+04   7.0000000e+04   7.0000000e+04   7.5000000e+04   7.5000000e+04   7.5000000e+04   7.5000000e+04   7.5000000e+04   7.5000000e+04   7.5000000e+04   7.5000000e+04   7.5000000e+04   7.5000000e+04   7.5000000e+04   7.5000000e+04   7.5000000e+04   7.5000000e+04   7.5000000e+04   0.0000000e+00   7.0000000e+04   7.0000000e+04   7.0000000e+04   7.0000000e+04   7.0000000e+04   7.0000000e+04   7.0000000e+04   7.0000000e+04   7.0000000e+04   7.0000000e+04   7.0000000e+04   7.0000000e+04   7.0000000e+04   7.0000000e+04   7.0000000e+04   7.0000000e+04   7.0000000e+04   7.0000000e+04   7.0000000e+04   7.0000000e+04   7.0000000e+04   7.0000000e+04   7.0000000e+04   7.0000000e+04   7.0000000e+04   7.0000000e+04   7.0000000e+04   7.0000000e+04   7.0000000e+04   7.0000000e+04
   9.0000000e+04   9.0000000e+04   9.0000000e+04   9.0000000e+04   9.0000000e+04   8.5000000e+04   9.0000000e+04   9.0000000e+04   9.0000000e+04   9.0000000e+04   9.0000000e+04   8.5000000e+04   9.0000000e+04   9.0000000e+04   9.0000000e+04   9.0000000e+04   9.0000000e+04   9.0000000e+04   8.5000000e+04   9.0000000e+04   9.0000000e+04   9.0000000e+04   9.0000000e+04   9.0000000e+04   8.5000000e+04   8.5000000e+04   8.5000000e+04   9.0000000e+04   9.0000000e+04   9.0000000e+04   8.5000000e+04   9.0000000e+04   8.5000000e+04   8.5000000e+04   8.5000000e+04   9.0000000e+04   9.0000000e+04   9.0000000e+04   9.0000000e+04   9.0000000e+04   9.0000000e+04   8.5000000e+04   9.0000000e+04   9.0000000e+04   9.0000000e+04   9.0000000e+04   8.5000000e+04   9.0000000e+04   8.5000000e+04   8.0000000e+04   8.5000000e+04   8.5000000e+04   8.5000000e+04   8.5000000e+04   8.5000000e+04   8.5000000e+04   8.5000000e+04   8.5000000e+04   8.0000000e+04   8.5000000e+04   0.0000000e+00   8.5000000e+04   8.5000000e+04   8.5000000e+04   8.5000000e+04   8.0000000e+04   8.5000000e+04   8.5000000e+04   8.5000000e+04   8.5000000e+04   8.5000000e+04   8.5000000e+04   8.5000000e+04   8.5000000e+04   8.5000000e+04   8.5000000e+04   8.5000000e+04   8.5000000e+04   8.5000000e+04   8.5000000e+04   8.0000000e+04   8.5000000e+04   8.5000000e+04   8.5000000e+04   8.5000000e+04   8.5000000e+04   8.5000000e+04   8.5000000e+04   8.5000000e+04   8.5000000e+04
   8.5000000e+04   8.5000000e+04   8.5000000e+04   8.5000000e+04   8.5000000e+04   8.5000000e+04   8.5000000e+04   8.5000000e+04   8.5000000e+04   8.5000000e+04   8.5000000e+04   8.5000000e+04   8.5000000e+04   8.5000000e+04   8.5000000e+04   8.5000000e+04   8.5000000e+04   8.5000000e+04   8.5000000e+04   8.5000000e+04   8.5000000e+04   8.5000000e+04   8.5000000e+04   8.5000000e+04   8.5000000e+04   8.5000000e+04   8.5000000e+04   8.5000000e+04   8.5000000e+04   8.5000000e+04   8.5000000e+04   8.5000000e+04   8.0000000e+04   8.0000000e+04   8.0000000e+04   8.0000000e+04   8.0000000e+04   8.0000000e+04   8.0000000e+04   8.0000000e+04   8.0000000e+04   8.0000000e+04   8.0000000e+04   8.0000000e+04   8.0000000e+04   8.0000000e+04   8.5000000e+04   8.5000000e+04   8.5000000e+04   8.5000000e+04   8.5000000e+04   8.5000000e+04   8.5000000e+04   8.5000000e+04   8.5000000e+04   8.0000000e+04   8.5000000e+04   8.5000000e+04   8.5000000e+04   8.5000000e+04   8.0000000e+04   0.0000000e+00   8.5000000e+04   8.5000000e+04   8.5000000e+04   8.5000000e+04   8.5000000e+04   8.5000000e+04   8.5000000e+04   8.5000000e+04   8.5000000e+04   8.5000000e+04   8.5000000e+04   8.5000000e+04   8.5000000e+04   8.5000000e+04   8.5000000e+04   8.5000000e+04   8.5000000e+04   8.5000000e+04   8.5000000e+04   8.5000000e+04   8.5000000e+04   8.5000000e+04   8.5000000e+04   8.5000000e+04   8.5000000e+04   8.5000000e+04   8.5000000e+04   8.5000000e+04
   4.5000000e+04   4.5000000e+04   4.0000000e+04   4.5000000e+04   4.5000000e+04   4.5000000e+04   4.5000000e+04   4.0000000e+04   4.5000000e+04   4.5000000e+04   4.5000000e+04   4.5000000e+04   4.0000000e+04   4.5000000e+04   4.5000000e+04   4.5000000e+04   4.5000000e+04   4.5000000e+04   4.0000000e+04   4.5000000e+04   4.0000000e+04   4.5000000e+04   4.5000000e+04   4.0000000e+04   4.5000000e+04   3.5000000e+04   4.5000000e+04   4.5000000e+04   4.0000000e+04   4.5000000e+04   4.5000000e+04   3.5000000e+04   4.5000000e+04   4.5000000e+04   4.0000000e+04   4.0000000e+04   4.5000000e+04   4.5000000e+04   4.0000000e+04   4.5000000e+04   4.5000000e+04   4.5000000e+04   4.0000000e+04   4.0000000e+04   3.0000000e+04   4.0000000e+04   3.5000000e+04   4.0000000e+04   4.0000000e+04   4.0000000e+04   4.0000000e+04   4.0000000e+04   4.0000000e+04   4.0000000e+04   4.0000000e+04   4.0000000e+04   4.0000000e+04   4.0000000e+04   4.0000000e+04   3.5000000e+04   4.0000000e+04   4.0000000e+04   0.0000000e+00   4.0000000e+04   4.0000000e+04   4.0000000e+04   4.0000000e+04   4.0000000e+04   4.0000000e+04   4.0000000e+04   4.0000000e+04   4.0000000e+04   4.0000000e+04   4.0000000e+04   4.0000000e+04   4.0000000e+04   4.0000000e+04   4.0000000e+04   3.5000000e+04   4.0000000e+04   4.0000000e+04   4.5000000e+04   4.0000000e+04   4.0000000e+04   4.5000000e+04   4.5000000e+04   4.0000000e+04   4.5000000e+04   4.5000000e+04   4.5000000e+04
   1.0000000e+05   9.0000000e+04   9.5000000e+04   1.0000000e+05   1.0000000e+05   9.5000000e+04   1.0000000e+05   1.0000000e+05   1.0000000e+05   1.0000000e+05   9.5000000e+04   9.0000000e+04   9.0000000e+04   9.5000000e+04   9.0000000e+04   9.0000000e+04   9.5000000e+04   9.0000000e+04   9.0000000e+04   9.0000000e+04   9.5000000e+04   9.5000000e+04   9.5000000e+04   9.0000000e+04   9.0000000e+04   9.0000000e+04   9.0000000e+04   9.0000000e+04   9.0000000e+04   9.0000000e+04   9.5000000e+04   9.5000000e+04   9.5000000e+04   9.5000000e+04   9.5000000e+04   9.5000000e+04   9.5000000e+04   9.5000000e+04   9.0000000e+04   9.0000000e+04   9.0000000e+04   9.5000000e+04   9.5000000e+04   9.0000000e+04   9.0000000e+04   9.5000000e+04   9.5000000e+04   9.0000000e+04   9.5000000e+04   9.5000000e+04   9.0000000e+04   9.5000000e+04   9.5000000e+04   9.5000000e+04   9.0000000e+04   9.5000000e+04   9.5000000e+04   9.5000000e+04   9.0000000e+04   9.5000000e+04   9.0000000e+04   8.0000000e+04   9.5000000e+04   0.0000000e+00   9.0000000e+04   9.5000000e+04   9.5000000e+04   9.0000000e+04   9.0000000e+04   9.5000000e+04   9.5000000e+04   9.5000000e+04   9.0000000e+04   8.5000000e+04   9.5000000e+04   9.0000000e+04   9.0000000e+04   9.5000000e+04   8.5000000e+04   9.5000000e+04   9.5000000e+04   8.5000000e+04   9.5000000e+04   8.5000000e+04   9.5000000e+04   9.5000000e+04   9.0000000e+04   9.5000000e+04   9.0000000e+04   9.5000000e+04
   5.5000000e+04   5.5000000e+04   5.5000000e+04   5.5000000e+04   5.5000000e+04   5.5000000e+04   5.5000000e+04   5.5000000e+04   5.5000000e+04   5.5000000e+04   5.0000000e+04   5.0000000e+04   5.0000000e+04   5.0000000e+04   5.0000000e+04   5.0000000e+04   5.0000000e+04   5.0000000e+04   5.0000000e+04   5.0000000e+04   5.0000000e+04   5.0000000e+04   5.0000000e+04   5.0000000e+04   5.0000000e+04   5.0000000e+04   5.0000000e+04   5.0000000e+04   5.0000000e+04   5.0000000e+04   5.0000000e+04   5.0000000e+04   5.0000000e+04   5.0000000e+04   5.0000000e+04   5.0000000e+04   5.0000000e+04   5.0000000e+04   5.0000000e+04   5.0000000e+04   5.0000000e+04   5.0000000e+04   5.0000000e+04   5.0000000e+04   5.0000000e+04   5.0000000e+04   5.0000000e+04   5.0000000e+04   5.0000000e+04   5.0000000e+04   5.5000000e+04   5.5000000e+04   5.5000000e+04   5.5000000e+04   5.5000000e+04   5.5000000e+04   5.5000000e+04   5.5000000e+04   5.5000000e+04   5.5000000e+04   5.5000000e+04   5.5000000e+04   5.5000000e+04   5.5000000e+04   0.0000000e+00   5.5000000e+04   5.5000000e+04   5.5000000e+04   5.5000000e+04   5.5000000e+04   5.5000000e+04   5.5000000e+04   5.5000000e+04   5.5000000e+04   5.5000000e+04   5.5000000e+04   5.5000000e+04   5.5000000e+04   5.5000000e+04   5.5000000e+04   5.5000000e+04   5.5000000e+04   5.5000000e+04   5.5000000e+04   5.5000000e+04   5.5000000e+04   5.5000000e+04   5.5000000e+04   5.5000000e+04   5.5000000e+04
   8.0000000e+04   8.0000000e+04   8.0000000e+04   8.0000000e+04   8.0000000e+04   8.0000000e+04   7.5000000e+04   7.5000000e+04   7.5000000e+04   7.5000000e+04   7.5000000e+04   7.5000000e+04   7.5000000e+04   7.5000000e+04   7.5000000e+04   7.5000000e+04   7.5000000e+04   7.5000000e+04   7.5000000e+04   7.5000000e+04   7.5000000e+04   7.5000000e+04   7.5000000e+04   7.5000000e+04   7.5000000e+04   8.0000000e+04   8.0000000e+04   8.0000000e+04   8.0000000e+04   8.0000000e+04   8.0000000e+04   8.0000000e+04   8.0000000e+04   8.0000000e+04   8.0000000e+04   8.0000000e+04   8.0000000e+04   8.0000000e+04   8.0000000e+04   8.0000000e+04   8.0000000e+04   8.0000000e+04   8.0000000e+04   8.0000000e+04   8.0000000e+04   8.0000000e+04   8.0000000e+04   7.5000000e+04   8.0000000e+04   8.0000000e+04   8.0000000e+04   8.0000000e+04   8.0000000e+04   8.0000000e+04   8.0000000e+04   8.0000000e+04   8.0000000e+04   8.0000000e+04   7.5000000e+04   8.0000000e+04   8.0000000e+04   8.0000000e+04   8.0000000e+04   8.0000000e+04   8.0000000e+04   0.0000000e+00   8.0000000e+04   8.0000000e+04   8.0000000e+04   8.0000000e+04   7.5000000e+04   8.0000000e+04   8.0000000e+04   8.0000000e+04   8.0000000e+04   8.0000000e+04   8.0000000e+04   8.0000000e+04   8.0000000e+04   8.0000000e+04   8.0000000e+04   8.0000000e+04   8.0000000e+04   8.0000000e+04   8.0000000e+04   8.0000000e+04   8.0000000e+04   8.0000000e+04   8.0000000e+04   8.0000000e+04
   1.6334200e+05   1.6086200e+05   1.5346400e+05   1.6309000e+05   1.6022400e+05   1.5615800e+05   1.4880800e+05   1.5576700e+05   1.6978200e+05   1.6578200e+05   1.6334300e+05   1.5344200e+05   1.6483900e+05   1.6321600e+05   1.7222900e+05   1.7204700e+05   1.7456600e+05   1.7073400e+05   1.7815300e+05   1.7029900e+05   1.7189100e+05   1.6595700e+05   1.5889700e+05   1.7669700e+05   1.6669200e+05   1.6490000e+05   1.5846000e+05   1.5427600e+05   1.4614100e+05   1.5319200e+05   1.5266900e+05   1.6052300e+05   1.5182200e+05   1.4239200e+05   1.5000600e+05   1.4707300e+05   1.6228800e+05   1.5885200e+05   1.6346000e+05   1.5489800e+05   1.5541000e+05   1.5063900e+05   1.5101600e+05   1.5934400e+05   1.6680300e+05   1.7274400e+05   1.5999900e+05   1.5642100e+05   1.5512500e+05   1.6407300e+05   1.6026800e+05   1.5892800e+05   1.6337400e+05   1.6132400e+05   1.6288400e+05   1.6414400e+05   1.7405400e+05   1.6254200e+05   1.6313600e+05   1.5948300e+05   1.6506300e+05   1.6688100e+05   1.6902800e+05   1.6819600e+05   1.7586600e+05   1.6635900e+05   0.0000000e+00   1.6076400e+05   1.5922600e+05   1.7345500e+05   1.7044500e+05   1.5955000e+05   1.5373400e+05   1.5183200e+05   1.5378700e+05   1.5832100e+05   1.5573200e+05   1.7190400e+05   1.7595300e+05   1.5636900e+05   1.5609700e+05   1.6588900e+05   1.6877400e+05   1.6923600e+05   1.7076000e+05   1.6281400e+05   1.8100200e+05   1.6684100e+05   1.6597700e+05   1.6181400e+05
   1.5746200e+05   1.6031200e+05   1.5049900e+05   1.5763900e+05   1.6088000e+05   1.4959100e+05   1.4981100e+05   1.5940100e+05   1.6303600e+05   1.6710700e+05   1.6655400e+05   1.7015900e+05   1.5807200e+05   1.5618800e+05   1.5007200e+05   1.5078000e+05   1.6283900e+05   1.6645200e+05   1.7335800e+05   1.6735800e+05   1.6522700e+05   1.6467200e+05   1.5595500e+05   1.6504800e+05   1.6626600e+05   1.6779600e+05   1.6980600e+05   1.7190200e+05   1.7260000e+05   1.6421100e+05   1.6427300e+05   1.6713800e+05   1.7416100e+05   1.7114500e+05   1.6936500e+05   1.6225700e+05   1.6587600e+05   1.6280300e+05   1.5656600e+05   1.6409200e+05   1.6353500e+05   1.6437300e+05   1.6376600e+05   1.6427400e+05   1.5376500e+05   1.6158100e+05   1.5933600e+05   1.6391400e+05   1.7752800e+05   1.7256200e+05   1.5692800e+05   1.5757000e+05   1.5418400e+05   1.6053900e+05   1.6070000e+05   1.6513900e+05   1.6969300e+05   1.6717900e+05   1.6183200e+05   1.6422100e+05   1.7109100e+05   1.7154100e+05   1.7282200e+05   1.7392900e+05   1.6829800e+05   1.6467300e+05   1.6400800e+05   0.0000000e+00   1.6273300e+05   1.7107800e+05   1.7945200e+05   1.7904400e+05   1.6660500e+05   1.6114100e+05   1.7101400e+05   1.7232700e+05   1.6376100e+05   1.6246000e+05   1.6590100e+05   1.7511800e+05   1.6321800e+05   1.6431900e+05   1.5249800e+05   1.6345200e+05   1.6515300e+05   1.5977400e+05   1.6351800e+05   1.6829100e+05   1.6167900e+05   1.5388700e+05
   4.5000000e+04   4.5000000e+04   4.5000000e+04   4.5000000e+04   4.5000000e+04   4.5000000e+04   4.5000000e+04   4.5000000e+04   4.5000000e+04   4.5000000e+04   4.5000000e+04   4.5000000e+04   4.5000000e+04   4.5000000e+04   4.5000000e+04   4.5000000e+04   4.5000000e+04   4.5000000e+04   4.5000000e+04   4.5000000e+04   4.5000000e+04   4.5000000e+04   4.5000000e+04   4.5000000e+04   4.5000000e+04   4.5000000e+04   4.5000000e+04   4.5000000e+04   4.5000000e+04   4.5000000e+04   4.5000000e+04   4.5000000e+04   4.5000000e+04   4.0000000e+04   4.0000000e+04   4.0000000e+04   4.0000000e+04   4.0000000e+04   4.0000000e+04   4.0000000e+04   4.0000000e+04   4.5000000e+04   4.5000000e+04   4.5000000e+04   4.5000000e+04   4.5000000e+04   4.5000000e+04   4.5000000e+04   4.5000000e+04   4.5000000e+04   4.5000000e+04   4.5000000e+04   4.5000000e+04   4.5000000e+04   4.5000000e+04   4.5000000e+04   4.5000000e+04   4.5000000e+04   4.5000000e+04   4.5000000e+04   5.0000000e+04   5.0000000e+04   5.0000000e+04   5.0000000e+04   5.0000000e+04   5.0000000e+04   5.0000000e+04   5.0000000e+04   0.0000000e+00   5.0000000e+04   5.0000000e+04   5.0000000e+04   5.0000000e+04   5.0000000e+04   5.0000000e+04   5.0000000e+04   5.0000000e+04   5.0000000e+04   5.0000000e+04   5.0000000e+04   5.0000000e+04   5.0000000e+04   5.0000000e+04   5.0000000e+04   5.0000000e+04   5.0000000e+04   5.0000000e+04   5.0000000e+04   5.0000000e+04   5.0000000e+04
   2.0000000e+04   2.0000000e+04   2.0000000e+04   2.0000000e+04   2.0000000e+04   2.0000000e+04   2.0000000e+04   2.0000000e+04   2.0000000e+04   2.0000000e+04   2.0000000e+04   2.0000000e+04   2.0000000e+04   2.0000000e+04   2.0000000e+04   2.0000000e+04   2.0000000e+04   2.0000000e+04   2.0000000e+04   2.0000000e+04   2.0000000e+04   2.5000000e+04   2.5000000e+04   2.5000000e+04   2.5000000e+04   2.5000000e+04   2.5000000e+04   2.5000000e+04   2.5000000e+04   2.5000000e+04   2.5000000e+04   2.5000000e+04   2.5000000e+04   2.5000000e+04   2.5000000e+04   2.5000000e+04   2.5000000e+04   2.5000000e+04   2.5000000e+04   2.5000000e+04   2.5000000e+04   2.5000000e+04   2.5000000e+04   2.5000000e+04   2.5000000e+04   2.5000000e+04   2.5000000e+04   2.5000000e+04   2.5000000e+04   2.5000000e+04   2.5000000e+04   2.5000000e+04   2.5000000e+04   2.5000000e+04   2.5000000e+04   2.5000000e+04   2.5000000e+04   2.5000000e+04   2.5000000e+04   2.5000000e+04   2.5000000e+04   2.5000000e+04   2.5000000e+04   2.5000000e+04   2.5000000e+04   2.5000000e+04   2.5000000e+04   2.5000000e+04   2.5000000e+04   0.0000000e+00   2.5000000e+04   2.5000000e+04   2.5000000e+04   2.5000000e+04   2.5000000e+04   2.5000000e+04   2.5000000e+04   2.5000000e+04   2.5000000e+04   2.5000000e+04   2.0000000e+04   2.0000000e+04   2.0000000e+04   2.0000000e+04   2.0000000e+04   2.0000000e+04   2.0000000e+04   2.0000000e+04   2.0000000e+04   2.0000000e+04
   5.5713000e+04   6.2331000e+04   5.8210000e+04   5.7790000e+04   6.1966000e+04   5.4900000e+04   5.6393000e+04   5.1771000e+04   4.2325000e+04   4.7575000e+04   5.5405000e+04   4.9594000e+04   3.9605000e+04   4.3329000e+04   4.9806000e+04   5.7239000e+04   4.7002000e+04   5.1040000e+04   5.8716000e+04   6.4946000e+04   5.3602000e+04   6.1112000e+04   6.2233000e+04   6.1581000e+04   4.9199000e+04   5.9746000e+04   5.2667000e+04   4.9465000e+04   5.4079000e+04   5.2306000e+04   4.9033000e+04   4.8517000e+04   4.9653000e+04   4.8723000e+04   4.3297000e+04   5.2094000e+04   5.3051000e+04   5.1572000e+04   4.8470000e+04   5.2439000e+04   6.0379000e+04   5.5852000e+04   5.3082000e+04   5.5522000e+04   6.2755000e+04   5.2923000e+04   5.3242000e+04   5.6808000e+04   6.0078000e+04   5.4673000e+04   4.9919000e+04   5.5272000e+04   5.5948000e+04   5.7030000e+04   5.4971000e+04   5.8397000e+04   5.8023000e+04   5.6129000e+04   5.1446000e+04   5.4720000e+04   5.0870000e+04   5.1479000e+04   4.6011000e+04   4.5517000e+04   4.0912000e+04   5.1049000e+04   4.8870000e+04   5.2520000e+04   4.1115000e+04   4.8490000e+04   0.0000000e+00   6.3618000e+04   6.3738000e+04   6.3391000e+04   6.2797000e+04   5.8862000e+04   6.1350000e+04   6.6274000e+04   6.4383000e+04   6.1623000e+04   5.9285000e+04   6.3012000e+04   7.0744000e+04   6.0042000e+04   6.4316000e+04   6.7474000e+04   5.6226000e+04   5.7484000e+04   5.5643000e+04   6.8997000e+04
   5.7980000e+04   6.0278000e+04   6.6873000e+04   5.4875000e+04   5.2199000e+04   4.9305000e+04   7.0689000e+04   5.8309000e+04   5.3416000e+04   5.3466000e+04   5.3973000e+04   5.2372000e+04   5.8677000e+04   5.3966000e+04   4.8930000e+04   5.0810000e+04   4.7290000e+04   5.2410000e+04   5.0599000e+04   4.2973000e+04   4.6023000e+04   4.7107000e+04   4.6271000e+04   4.1450000e+04   4.6805000e+04   4.6531000e+04   5.4759000e+04   5.4780000e+04   6.3901000e+04   5.5798000e+04   5.4894000e+04   6.3658000e+04   6.6456000e+04   5.8343000e+04   5.4373000e+04   5.9290000e+04   5.6630000e+04   5.2959000e+04   5.6680000e+04   5.3493000e+04   5.6192000e+04   5.4877000e+04   5.7454000e+04   4.6956000e+04   5.1748000e+04   5.8148000e+04   5.6856000e+04   4.4642000e+04   4.1815000e+04   4.8846000e+04   4.8225000e+04   4.2641000e+04   4.1047000e+04   5.2308000e+04   6.1575000e+04   4.9904000e+04   5.6517000e+04   5.6426000e+04   4.7599000e+04   4.6174000e+04   6.5495000e+04   5.7935000e+04   4.7095000e+04   4.5343000e+04   5.3435000e+04   4.9563000e+04   4.2602000e+04   4.7101000e+04   5.0751000e+04   4.8932000e+04   5.6313000e+04   0.0000000e+00   5.3339000e+04   4.9384000e+04   5.8741000e+04   5.5177000e+04   4.8452000e+04   6.0392000e+04   6.0435000e+04   4.9060000e+04   5.2935000e+04   5.8522000e+04   5.3105000e+04   5.2852000e+04   5.0604000e+04   5.7891000e+04   5.8807000e+04   5.4539000e+04   5.1785000e+04   5.3301000e+04
   1.4533000e+05   1.3862600e+05   1.3788000e+05   1.2195800e+05   1.2484500e+05   1.3185000e+05   1.2125300e+05   1.1931800e+05   1.2651100e+05   1.2301700e+05   1.1069900e+05   1.0443200e+05   9.7789000e+04   1.0669200e+05   1.0977800e+05   1.0448300e+05   1.0403700e+05   1.0376600e+05   1.0292000e+05   8.9992000e+04   1.1625000e+05   1.1971400e+05   1.1842700e+05   1.1804400e+05   1.0486900e+05   1.0789000e+05   1.1193800e+05   1.0936000e+05   1.1258000e+05   1.1302000e+05   1.0387700e+05   1.0376000e+05   1.0992100e+05   1.0852600e+05   1.0040000e+05   1.1123300e+05   1.1443600e+05   1.0973400e+05   1.1718400e+05   1.2441000e+05   1.0929600e+05   1.1337400e+05   1.0859800e+05   1.1123300e+05   1.1049800e+05   1.0646700e+05   9.5900000e+04   1.0140500e+05   1.0322500e+05   1.0917700e+05   9.6931000e+04   1.0008800e+05   8.6440000e+04   8.0794000e+04   8.6677000e+04   8.4616000e+04   8.9701000e+04   8.5078000e+04   9.8708000e+04   9.3325000e+04   1.0061300e+05   9.3746000e+04   9.0485000e+04   1.0152900e+05   1.0551900e+05   1.1277700e+05   1.0185000e+05   1.0062600e+05   1.0907000e+05   1.0828600e+05   1.2069000e+05   1.0828000e+05   0.0000000e+00   1.1494500e+05   1.2654300e+05   1.1062500e+05   1.1758000e+05   1.3345800e+05   1.2634100e+05   1.2285600e+05   1.0734300e+05   1.1055500e+05   1.3346500e+05   1.5214700e+05   1.4898300e+05   1.4719900e+05   1.2788200e+05   1.2276300e+05   1.2748100e+05   1.3315500e+05
   7.9649000e+04   8.3475000e+04   9.7534000e+04   8.4069000e+04   8.8486000e+04   8.6976000e+04   1.0084700e+05   8.6540000e+04   8.8552000e+04   1.0531800e+05   8.4293000e+04   9.3096000e+04   1.0286400e+05   8.1495000e+04   9.0318000e+04   1.0524000e+05   1.0392400e+05   1.0083600e+05   9.5794000e+04   8.3758000e+04   9.6967000e+04   1.0602900e+05   1.0552300e+05   1.1029700e+05   9.9577000e+04   1.1456200e+05   1.0556700e+05   1.1990500e+05   1.0171100e+05   1.1914200e+05   1.3724900e+05   1.2566200e+05   1.1060100e+05   9.7657000e+04   9.4635000e+04   1.0990900e+05   1.1908200e+05   1.1961700e+05   1.1065800e+05   1.0182500e+05   8.9813000e+04   1.0723800e+05   1.1016600e+05   1.0710900e+05   1.1296900e+05   1.3485900e+05   1.3364200e+05   1.2014300e+05   1.2708100e+05   1.4222300e+05   1.0914500e+05   1.2396900e+05   1.3545700e+05   1.2701000e+05   1.3159400e+05   1.6097700e+05   1.6814700e+05   1.5414300e+05   1.5110900e+05   1.5224000e+05   1.6221500e+05   1.5674800e+05   1.5892500e+05   1.4978100e+05   1.5353700e+05   1.6357200e+05   1.3024700e+05   1.1981600e+05   1.2641900e+05   1.1634200e+05   1.2721600e+05   1.0855900e+05   9.5588000e+04   0.0000000e+00   1.1405600e+05   9.3207000e+04   8.5298000e+04   8.8984000e+04   1.0294500e+05   1.0600800e+05   9.1212000e+04   9.7735000e+04   9.6732000e+04   7.9696000e+04   8.1475000e+04   1.0915700e+05   1.1081600e+05   8.3993000e+04   7.7712000e+04   7.4525000e+04
   4.5967000e+04   3.9049000e+04   4.0229000e+04   4.4644000e+04   4.7459000e+04   4.5554000e+04   3.4085000e+04   4.3453000e+04   4.5757000e+04   3.1722000e+04   3.4180000e+04   3.4590000e+04   3.5219000e+04   2.7168000e+04   2.3965000e+04   3.6949000e+04   2.9901000e+04   2.8375000e+04   3.1737000e+04   3.5060000e+04   3.5584000e+04   2.7188000e+04   3.0286000e+04   3.0211000e+04   3.3886000e+04   4.1668000e+04   3.7898000e+04   3.7000000e+04   4.1753000e+04   4.0989000e+04   4.5644000e+04   3.7744000e+04   4.5226000e+04   4.3423000e+04   3.7899000e+04   3.8376000e+04   4.6992000e+04   5.1634000e+04   4.4615000e+04   4.2975000e+04   5.1038000e+04   4.4957000e+04   4.0795000e+04   4.7251000e+04   4.9832000e+04   4.3648000e+04   3.9115000e+04   3.2224000e+04   3.5067000e+04   3.4345000e+04   3.4954000e+04   3.3888000e+04   3.9625000e+04   3.3002000e+04   4.5511000e+04   4.0784000e+04   4.0733000e+04   3.9936000e+04   3.9832000e+04   5.1057000e+04   4.4497000e+04   4.4220000e+04   3.3585000e+04   3.4544000e+04   4.4787000e+04   4.5468000e+04   3.9874000e+04   3.7846000e+04   3.9577000e+04   4.0015000e+04   4.1128000e+04   4.1160000e+04   4.3324000e+04   4.0911000e+04   0.0000000e+00   3.9751000e+04   3.5534000e+04   4.0571000e+04   4.5060000e+04   3.1683000e+04   2.3181000e+04   3.2397000e+04   3.4355000e+04   3.7173000e+04   3.4104000e+04   3.7188000e+04   3.9747000e+04   4.0097000e+04   3.5988000e+04   5.0511000e+04
   3.6117000e+04   4.0307000e+04   3.4384000e+04   2.8921000e+04   3.3917000e+04   4.3690000e+04   3.7389000e+04   3.2527000e+04   2.7522000e+04   3.3430000e+04   3.7548000e+04   3.5527000e+04   3.1203000e+04   3.6603000e+04   3.3598000e+04   4.7685000e+04   3.5185000e+04   2.7483000e+04   2.9174000e+04   3.5686000e+04   3.9746000e+04   3.7825000e+04   3.4429000e+04   4.4582000e+04   4.4222000e+04   5.1155000e+04   3.7215000e+04   3.1080000e+04   4.0483000e+04   3.6786000e+04   4.6792000e+04   4.5075000e+04   4.2725000e+04   5.1107000e+04   4.8692000e+04   5.0550000e+04   4.5989000e+04   4.0194000e+04   4.6519000e+04   5.2264000e+04   6.1305000e+04   4.7782000e+04   5.3829000e+04   5.9297000e+04   4.9551000e+04   4.9813000e+04   4.5753000e+04   3.8757000e+04   4.0547000e+04   5.2768000e+04   5.5263000e+04   4.7073000e+04   4.4713000e+04   5.0551000e+04   5.9325000e+04   5.3013000e+04   3.8413000e+04   3.5966000e+04   4.8820000e+04   4.4666000e+04   5.0434000e+04   4.8042000e+04   4.6115000e+04   4.7429000e+04   4.4328000e+04   5.3110000e+04   5.0375000e+04   4.7559000e+04   5.4765000e+04   5.2324000e+04   5.4221000e+04   4.6875000e+04   4.2362000e+04   5.1768000e+04   5.6529000e+04   0.0000000e+00   3.7600000e+04   3.7269000e+04   4.9384000e+04   3.7262000e+04   4.1111000e+04   3.9727000e+04   3.0692000e+04   4.0658000e+04   3.8442000e+04   3.6699000e+04   3.5959000e+04   2.7409000e+04   3.6643000e+04   3.3040000e+04
   8.0797000e+04   9.0464000e+04   8.7847000e+04   8.0438000e+04   9.3811000e+04   9.9108000e+04   9.3842000e+04   9.5562000e+04   8.9776000e+04   9.4717000e+04   8.1459000e+04   8.2718000e+04   8.7192000e+04   8.4720000e+04   9.0689000e+04   9.3125000e+04   8.6719000e+04   8.9779000e+04   9.3314000e+04   9.3617000e+04   8.0640000e+04   8.5320000e+04   9.0262000e+04   8.6180000e+04   9.0207000e+04   8.7740000e+04   8.8023000e+04   8.6845000e+04   8.4916000e+04   9.4580000e+04   9.3316000e+04   9.3392000e+04   7.1731000e+04   6.6448000e+04   7.5867000e+04   7.7963000e+04   8.0542000e+04   8.1637000e+04   7.4434000e+04   9.1475000e+04   9.1573000e+04   7.7833000e+04   6.5039000e+04   6.5068000e+04   7.2361000e+04   7.2377000e+04   7.6311000e+04   8.0347000e+04   8.0942000e+04   8.2532000e+04   8.6150000e+04   8.1155000e+04   6.9687000e+04   7.2142000e+04   7.5917000e+04   7.8759000e+04   8.5075000e+04   7.8533000e+04   7.9665000e+04   8.7479000e+04   8.9564000e+04   9.2463000e+04   8.4865000e+04   8.4157000e+04   8.8818000e+04   9.6194000e+04   9.1129000e+04   8.3986000e+04   8.2868000e+04   9.1968000e+04   9.1818000e+04   9.3064000e+04   8.9684000e+04   8.7276000e+04   1.0030600e+05   9.8120000e+04   0.0000000e+00   9.3769000e+04   9.4056000e+04   1.0146200e+05   1.0180600e+05   9.5940000e+04   9.6452000e+04   9.2783000e+04   1.0198800e+05   1.0761400e+05   1.0781600e+05   9.7261000e+04   1.0061800e+05   1.0545500e+05
   9.1356000e+04   8.5028000e+04   7.9012000e+04   8.1530000e+04   8.6581000e+04   8.5232000e+04   8.9475000e+04   9.7301000e+04   9.2262000e+04   8.1933000e+04   8.5631000e+04   7.5784000e+04   7.8021000e+04   8.4867000e+04   8.3147000e+04   9.1192000e+04   9.2313000e+04   9.8536000e+04   8.7905000e+04   8.6480000e+04   8.5558000e+04   9.3133000e+04   8.8009000e+04   1.0003900e+05   1.0291900e+05   9.4072000e+04   9.3671000e+04   8.9173000e+04   8.9554000e+04   8.3115000e+04   8.9092000e+04   9.7239000e+04   9.7744000e+04   1.0263800e+05   9.3591000e+04   9.4620000e+04   1.0270500e+05   9.7980000e+04   8.7630000e+04   1.0048600e+05   1.0570700e+05   9.7711000e+04   1.0423200e+05   9.8694000e+04   9.8308000e+04   9.5100000e+04   1.0321600e+05   1.0555200e+05   1.0349200e+05   1.0437500e+05   1.0145100e+05   8.9121000e+04   8.9276000e+04   9.8200000e+04   1.1009700e+05   1.0373300e+05   1.0846700e+05   9.8712000e+04   1.0656100e+05   9.3315000e+04   9.4399000e+04   9.3048000e+04   9.9790000e+04   1.0091200e+05   1.0934900e+05   1.0702500e+05   9.3446000e+04   9.0889000e+04   9.3753000e+04   9.4833000e+04   9.9761000e+04   9.3792000e+04   7.9533000e+04   8.2517000e+04   8.6365000e+04   9.6827000e+04   8.9649000e+04   0.0000000e+00   8.6520000e+04   8.3047000e+04   9.4213000e+04   7.9977000e+04   8.4170000e+04   9.3020000e+04   9.2976000e+04   7.7445000e+04   7.5769000e+04   8.7052000e+04   7.5239000e+04   9.0809000e+04
   1.0000000e+04   1.0000000e+04   1.0000000e+04   1.0000000e+04   1.0000000e+04   1.0000000e+04   1.0000000e+04   1.0000000e+04   1.0047000e+04   1.0000000e+04   1.0000000e+04   1.0000000e+04   1.0000000e+04   1.0000000e+04   1.0000000e+04   1.0000000e+04   1.0000000e+04   1.0000000e+04   1.6009000e+04   1.0000000e+04   1.0000000e+04   1.0000000e+04   1.0000000e+04   1.0001000e+04   1.0000000e+04   1.0000000e+04   1.0000000e+04   1.0000000e+04   1.0009000e+04   1.0000000e+04   1.0000000e+04   1.0000000e+04   1.0000000e+04   1.0000000e+04   1.0000000e+04   1.0000000e+04   1.0000000e+04   1.0000000e+04   1.0021000e+04   1.0000000e+04   1.0000000e+04   1.0000000e+04   1.0000000e+04   1.0000000e+04   1.0000000e+04   1.0000000e+04   1.0000000e+04   1.0000000e+04   1.0361000e+04   1.0000000e+04   1.0000000e+04   1.0000000e+04   1.0000000e+04   1.0000000e+04   1.0000000e+04   1.0000000e+04   1.0000000e+04   1.0000000e+04   1.1085000e+04   1.0000000e+04   1.5000000e+04   1.5000000e+04   1.5000000e+04   1.5000000e+04   1.5000000e+04   1.5000000e+04   1.5000000e+04   1.5000000e+04   1.6513000e+04   1.5000000e+04   1.5000000e+04   1.5000000e+04   1.5000000e+04   1.5000000e+04   1.5000000e+04   1.5000000e+04   1.5000000e+04   1.5000000e+04   0.0000000e+00   1.5000000e+04   1.5000000e+04   1.5000000e+04   1.5000000e+04   1.5000000e+04   1.5000000e+04   1.0000000e+04   1.0000000e+04   1.0000000e+04   1.4392000e+04   1.0000000e+04
   1.0000000e+04   1.0000000e+04   1.0000000e+04   1.0000000e+04   1.0000000e+04   1.0000000e+04   1.0000000e+04   1.0000000e+04   1.0000000e+04   1.0000000e+04   1.0000000e+04   1.0000000e+04   1.0000000e+04   1.0000000e+04   1.0000000e+04   1.0000000e+04   1.0000000e+04   1.0000000e+04   1.0000000e+04   1.0000000e+04   1.0000000e+04   1.0000000e+04   1.0000000e+04   1.0000000e+04   1.0000000e+04   1.0000000e+04   1.0000000e+04   1.0000000e+04   1.0000000e+04   1.0000000e+04   1.0000000e+04   1.0000000e+04   1.0000000e+04   1.0000000e+04   1.0000000e+04   1.0000000e+04   1.0000000e+04   1.0000000e+04   1.0000000e+04   1.0000000e+04   1.0000000e+04   1.0000000e+04   1.0000000e+04   1.0000000e+04   1.0000000e+04   1.0000000e+04   1.0000000e+04   1.0000000e+04   1.0000000e+04   1.0000000e+04   1.0000000e+04   1.0000000e+04   1.0000000e+04   1.0000000e+04   1.0000000e+04   1.0000000e+04   1.0000000e+04   1.5000000e+04   1.5000000e+04   1.5000000e+04   1.0000000e+04   1.0000000e+04   1.0000000e+04   1.0000000e+04   1.0000000e+04   1.0000000e+04   1.0000000e+04   1.0000000e+04   1.0000000e+04   1.0000000e+04   1.0000000e+04   1.0000000e+04   1.0000000e+04   1.0000000e+04   1.0000000e+04   1.0000000e+04   1.0000000e+04   1.0000000e+04   1.0000000e+04   0.0000000e+00   1.0000000e+04   1.0000000e+04   1.0000000e+04   1.0000000e+04   1.0000000e+04   1.0000000e+04   1.0000000e+04   1.0000000e+04   1.0000000e+04   1.0000000e+04
   1.4491100e+05   1.4527900e+05   1.3245000e+05   1.3604200e+05   1.3741400e+05   1.4286300e+05   1.4072700e+05   1.4430800e+05   1.4713000e+05   1.3766000e+05   1.4053000e+05   1.2903400e+05   1.3113500e+05   1.3600400e+05   1.4737000e+05   1.4818200e+05   1.4019400e+05   1.2594000e+05   1.2873900e+05   1.2957700e+05   1.3474100e+05   1.4133800e+05   1.4264800e+05   1.5835300e+05   1.5349700e+05   1.4950200e+05   1.4026700e+05   1.3457200e+05   1.3344600e+05   1.3769900e+05   1.3171600e+05   1.3078300e+05   1.4432000e+05   1.4316000e+05   1.4092800e+05   1.2460700e+05   1.3823500e+05   1.4650700e+05   1.3499300e+05   1.3384600e+05   1.4713400e+05   1.5152400e+05   1.4999500e+05   1.4961400e+05   1.5433400e+05   1.4167300e+05   1.4442300e+05   1.3751300e+05   1.3140500e+05   1.4338300e+05   1.4550700e+05   1.6285800e+05   1.5018000e+05   1.3193000e+05   1.3909100e+05   1.4751600e+05   1.5914200e+05   1.6037600e+05   1.4955500e+05   1.4855900e+05   1.5356100e+05   1.5554300e+05   1.4558800e+05   1.4690900e+05   1.3519000e+05   1.3556200e+05   1.4433500e+05   1.3779500e+05   1.4727600e+05   1.5234000e+05   1.5278400e+05   1.4083700e+05   1.4672200e+05   1.5319000e+05   1.4168700e+05   1.3473500e+05   1.4870700e+05   1.6226900e+05   1.7099300e+05   1.5704000e+05   0.0000000e+00   1.2444200e+05   1.3503500e+05   1.4341800e+05   1.4558100e+05   1.3433100e+05   1.3421400e+05   1.3664400e+05   1.3586700e+05   1.2997900e+05
   1.4395900e+05   1.3798400e+05   1.3780800e+05   1.2653500e+05   1.4073600e+05   1.3507100e+05   1.4244700e+05   1.3455300e+05   1.4942100e+05   1.4979100e+05   1.4629500e+05   1.4528700e+05   1.3970100e+05   1.3913100e+05   1.4255100e+05   1.4296600e+05   1.3999600e+05   1.4367500e+05   1.3915000e+05   1.4878700e+05   1.4422000e+05   1.4865700e+05   1.4627900e+05   1.4212200e+05   1.3549600e+05   1.3482700e+05   1.3526500e+05   1.3312500e+05   1.3410800e+05   1.4644600e+05   1.3231700e+05   1.5033900e+05   1.5193000e+05   1.5973900e+05   1.4117200e+05   1.4272100e+05   1.4196600e+05   1.3978000e+05   1.2929600e+05   1.4182200e+05   1.3894600e+05   1.4932100e+05   1.4209000e+05   1.4470300e+05   1.3269900e+05   1.3659300e+05   1.4228900e+05   1.4060500e+05   1.3777600e+05   1.3829100e+05   1.3925900e+05   1.4054400e+05   1.3838600e+05   1.3819100e+05   1.4381800e+05   1.4666900e+05   1.3864900e+05   1.3811200e+05   1.4862300e+05   1.3856700e+05   1.4077500e+05   1.3520700e+05   1.3673400e+05   1.3939800e+05   1.2808900e+05   1.4643900e+05   1.4356600e+05   1.4007700e+05   1.3338600e+05   1.4268200e+05   1.3099200e+05   1.4202800e+05   1.4563400e+05   1.3634800e+05   1.3196600e+05   1.3614700e+05   1.4003400e+05   1.4246300e+05   1.3529400e+05   1.4272500e+05   1.3187800e+05   0.0000000e+00   1.3692700e+05   1.2918000e+05   1.3130400e+05   1.4693300e+05   1.4917000e+05   1.4269900e+05   1.4488900e+05   1.3938400e+05
   1.5426000e+05   1.5736300e+05   1.5877800e+05   1.6061500e+05   1.5652100e+05   1.5520100e+05   1.6115400e+05   1.5955600e+05   1.5138500e+05   1.5475000e+05   1.6187800e+05   1.5483900e+05   1.7388300e+05   1.5132100e+05   1.4259300e+05   1.4357600e+05   1.4665300e+05   1.3838600e+05   1.5740800e+05   1.4490400e+05   1.3601500e+05   1.4718200e+05   1.4647400e+05   1.4518100e+05   1.6297400e+05   1.8068000e+05   1.6493200e+05   1.5592000e+05   1.6285500e+05   1.5950400e+05   1.4520800e+05   1.5363500e+05   1.3349500e+05   1.5649200e+05   1.8190600e+05   1.5627000e+05   1.7141500e+05   1.7398400e+05   1.6308500e+05   1.4981300e+05   1.5968100e+05   1.4586800e+05   1.5788300e+05   1.4869500e+05   1.5874100e+05   1.4603200e+05   1.5598800e+05   1.6985300e+05   1.6899500e+05   1.7434500e+05   1.6112300e+05   1.4557400e+05   1.5513700e+05   1.5901500e+05   1.6970000e+05   1.6352400e+05   1.7081700e+05   1.3298900e+05   1.3618100e+05   1.3818400e+05   1.4457800e+05   1.5497900e+05   1.6209300e+05   1.7068000e+05   1.6777000e+05   1.6012000e+05   1.5233500e+05   1.3076200e+05   1.4058100e+05   1.4622200e+05   1.4823500e+05   1.4106100e+05   1.3273800e+05   1.4556800e+05   1.5525800e+05   1.7480100e+05   1.6332400e+05   1.4499600e+05   1.2769100e+05   1.1494400e+05   1.3927500e+05   1.3997300e+05   0.0000000e+00   1.4899600e+05   1.5659400e+05   1.4042100e+05   1.5807600e+05   1.6452500e+05   1.5537100e+05   1.4747400e+05
   1.1671200e+05   1.3132100e+05   1.1738800e+05   1.0299100e+05   1.0626600e+05   1.1528700e+05   1.2360700e+05   1.2281700e+05   1.2909100e+05   1.2056300e+05   1.1833400e+05   1.1930500e+05   1.0928100e+05   1.2708500e+05   1.2484200e+05   1.1897100e+05   1.2118700e+05   1.3702300e+05   1.2781400e+05   1.2788400e+05   1.1858800e+05   1.2210200e+05   1.2681400e+05   1.2123400e+05   1.3320400e+05   1.4061500e+05   1.3898100e+05   1.3859200e+05   1.4833400e+05   1.5231500e+05   1.5022800e+05   1.4711500e+05   1.3484400e+05   1.2571600e+05   1.3591100e+05   1.4987100e+05   1.4476800e+05   1.3262800e+05   1.3692900e+05   1.4067500e+05   1.3799100e+05   1.4685500e+05   1.5161700e+05   1.4461600e+05   1.4257800e+05   1.3766100e+05   1.1938700e+05   1.3428400e+05   1.3070100e+05   1.2666800e+05   1.3398200e+05   1.3569400e+05   1.1875900e+05   1.2223600e+05   1.1764200e+05   1.1825200e+05   1.3289700e+05   1.3749900e+05   1.2121800e+05   1.3632100e+05   1.2474100e+05   1.1682000e+05   1.0488400e+05   1.1828700e+05   1.1479500e+05   1.0979500e+05   1.1929100e+05   1.1475800e+05   1.2388200e+05   1.2625200e+05   1.3829300e+05   1.3388200e+05   1.3812100e+05   1.2825700e+05   1.2264500e+05   1.0731900e+05   1.2388300e+05   9.8838000e+04   1.0493400e+05   1.2031000e+05   1.2767100e+05   1.2111500e+05   1.1932500e+05   0.0000000e+00   1.2073400e+05   1.1133400e+05   1.1486800e+05   1.0864900e+05   1.1211600e+05   1.0224300e+05
   2.5422400e+05   2.5859200e+05   2.6355800e+05   2.7461600e+05   2.5716700e+05   2.4752800e+05   2.3358100e+05   2.4919400e+05   2.7059200e+05   2.5133300e+05   2.4102400e+05   2.5975000e+05   2.6211800e+05   2.5060400e+05   2.2915900e+05   2.3933200e+05   2.4813500e+05   2.5617700e+05   2.5223400e+05   2.5056300e+05   2.6105500e+05   2.6290300e+05   2.5087200e+05   2.6659500e+05   2.5408300e+05   2.5489300e+05   2.5802200e+05   2.8052100e+05   2.4891100e+05   2.7162200e+05   2.6470800e+05   2.7233100e+05   2.5301000e+05   2.6436500e+05   2.4657100e+05   2.7380000e+05   2.4332400e+05   2.7174900e+05   2.4771900e+05   2.6393100e+05   2.6557100e+05   2.5031000e+05   2.3854200e+05   2.7850000e+05   2.6551200e+05   2.6173200e+05   2.5593000e+05   2.5017000e+05   2.4196000e+05   2.4765200e+05   2.4082500e+05   2.5304900e+05   2.5555000e+05   2.6466500e+05   2.5968600e+05   2.6101300e+05   2.4281900e+05   2.4205500e+05   2.5860600e+05   2.7409300e+05   2.5683200e+05   2.7423400e+05   2.7379300e+05   2.6857800e+05   2.4971500e+05   2.4373400e+05   2.4717500e+05   2.5375000e+05   2.6669800e+05   2.7982100e+05   2.6656900e+05   2.5610100e+05   2.4553600e+05   2.3927200e+05   2.4293700e+05   2.6134400e+05   2.4636200e+05   2.5854900e+05   2.6580200e+05   2.5118900e+05   2.4452100e+05   2.5590200e+05   2.5507600e+05   2.5237500e+05   0.0000000e+00   2.5523200e+05   2.6748100e+05   2.5188900e+05   2.4146900e+05   2.6177200e+05
   2.4667000e+05   2.5194300e+05   2.5406200e+05   2.5676300e+05   2.4388100e+05   2.6704100e+05   2.5146700e+05   2.5456900e+05   2.4192700e+05   2.5867200e+05   2.3432000e+05   2.3653700e+05   2.2994700e+05   2.5006200e+05   2.5925500e+05   2.5722100e+05   2.4032300e+05   2.5639600e+05   2.4204300e+05   2.4977300e+05   2.3942800e+05   2.4180800e+05   2.5356800e+05   2.5762000e+05   2.7027300e+05   2.7403100e+05   2.5550100e+05   2.5087500e+05   2.4254800e+05   2.5561500e+05   2.5560200e+05   2.9082500e+05   2.7868700e+05   2.8746400e+05   2.6265700e+05   2.5828000e+05   2.4975700e+05   2.6080800e+05   2.4702200e+05   2.8593200e+05   2.7381000e+05   2.8352700e+05   2.7131800e+05   2.7907700e+05   2.7555900e+05   2.6254400e+05   2.5778300e+05   2.5542600e+05   2.5692000e+05   2.8087900e+05   2.7357800e+05   3.1252100e+05   2.8022000e+05   2.8713800e+05   2.5041600e+05   2.5647100e+05   2.6522000e+05   2.6959400e+05   2.6599300e+05   2.8176600e+05   2.8443600e+05   2.8559200e+05   2.6091100e+05   2.7485900e+05   2.5913400e+05   2.6899000e+05   2.7595300e+05   2.8377100e+05   2.6395300e+05   2.7242200e+05   2.6626000e+05   2.6267800e+05   2.5511200e+05   2.5167300e+05   2.5208400e+05   2.7696700e+05   2.6982300e+05   2.6578900e+05   2.7957700e+05   2.8727900e+05   2.5275400e+05   2.5389900e+05   2.3634600e+05   2.5013300e+05   2.4587400e+05   0.0000000e+00   2.7635200e+05   2.7960900e+05   2.5847500e+05   2.5700000e+05
   9.0591000e+04   1.0323200e+05   1.1882300e+05   8.4404000e+04   7.1032000e+04   7.3372000e+04   8.1681000e+04   7.9755000e+04   8.4572000e+04   8.3843000e+04   9.5004000e+04   7.8782000e+04   9.6764000e+04   9.1660000e+04   9.7794000e+04   9.5781000e+04   8.4780000e+04   7.8883000e+04   8.8229000e+04   6.0699000e+04   6.4767000e+04   7.8605000e+04   8.7707000e+04   7.7001000e+04   7.2201000e+04   7.4975000e+04   7.9013000e+04   8.6317000e+04   7.8472000e+04   8.9285000e+04   9.3132000e+04   9.2403000e+04   9.7733000e+04   9.7006000e+04   1.0267500e+05   9.3438000e+04   8.9242000e+04   9.0476000e+04   8.2750000e+04   7.7420000e+04   7.6495000e+04   8.3217000e+04   8.4297000e+04   9.9894000e+04   9.4972000e+04   8.6818000e+04   1.0899700e+05   1.0893400e+05   9.0555000e+04   8.3366000e+04   7.2582000e+04   7.3294000e+04   8.9806000e+04   8.6889000e+04   7.7516000e+04   7.3990000e+04   1.0115000e+05   9.7019000e+04   1.0522900e+05   1.1318800e+05   1.1726400e+05   1.1512800e+05   1.0034400e+05   8.9378000e+04   8.9422000e+04   7.8075000e+04   8.2276000e+04   9.3414000e+04   1.0277300e+05   9.6099000e+04   1.0157700e+05   8.4258000e+04   9.9884000e+04   1.1368100e+05   1.0287600e+05   1.0720000e+05   1.0687000e+05   1.1747000e+05   1.1783200e+05   8.1757000e+04   9.2437000e+04   9.7144000e+04   9.8986000e+04   1.0554200e+05   8.3753000e+04   9.5408000e+04   0.0000000e+00   7.5033000e+04   1.0084500e+05   8.8659000e+04
   1.0393200e+05   9.5009000e+04   9.2755000e+04   1.1079000e+05   1.2823900e+05   1.1224500e+05   1.1741600e+05   1.0701600e+05   1.0629800e+05   1.0667300e+05   1.1364900e+05   1.1911900e+05   1.0638900e+05   1.0233200e+05   1.1193600e+05   1.1318000e+05   9.7468000e+04   9.5522000e+04   9.6180000e+04   1.0113000e+05   1.0543900e+05   1.2358800e+05   1.1574400e+05   1.1173400e+05   9.3156000e+04   9.5701000e+04   1.0117700e+05   1.0494000e+05   8.6386000e+04   9.3493000e+04   9.7876000e+04   7.5907000e+04   9.6152000e+04   9.9308000e+04   9.8292000e+04   8.9401000e+04   1.1113400e+05   1.0552600e+05   1.0040600e+05   8.0724000e+04   8.1857000e+04   8.5987000e+04   8.7442000e+04   6.7479000e+04   8.5454000e+04   8.2989000e+04   9.3825000e+04   1.0188600e+05   9.0793000e+04   7.7063000e+04   9.1376000e+04   8.8087000e+04   1.0676900e+05   9.5241000e+04   1.1003100e+05   9.0745000e+04   9.3005000e+04   1.0296800e+05   9.4298000e+04   9.9371000e+04   1.1914000e+05   1.1446600e+05   9.6251000e+04   9.5894000e+04   9.0400000e+04   1.0305600e+05   1.0263100e+05   1.2830700e+05   9.0568000e+04   1.0729000e+05   1.0188100e+05   1.0850000e+05   1.0073000e+05   8.8814000e+04   1.0338600e+05   1.0433700e+05   1.1305000e+05   1.0895800e+05   1.0966300e+05   1.0678300e+05   1.2346200e+05   1.0771800e+05   1.1781100e+05   8.8220000e+04   1.0382100e+05   1.0163900e+05   1.1056700e+05   0.0000000e+00   1.2004600e+05   1.1679400e+05
   2.4670800e+05   2.5100700e+05   2.4785600e+05   2.3843200e+05   2.2381700e+05   2.4345700e+05   2.7277700e+05   2.5492300e+05   2.4771200e+05   2.5697200e+05   2.6616800e+05   2.4759100e+05   2.4135900e+05   2.3519100e+05   2.3820600e+05   2.3209600e+05   2.4779200e+05   2.4341900e+05   2.4781700e+05   2.8055000e+05   2.6863100e+05   2.5100300e+05   2.4875900e+05   2.4075000e+05   2.4878900e+05   2.4892200e+05   2.5474500e+05   2.5634400e+05   2.6338900e+05   2.6411900e+05   2.5378300e+05   2.4555300e+05   2.2556100e+05   2.3247800e+05   2.4059100e+05   2.3443500e+05   2.6888500e+05   2.7029700e+05   2.5026400e+05   2.6175700e+05   2.5338500e+05   2.3532100e+05   2.5866300e+05   2.4615900e+05   2.4419800e+05   2.3985600e+05   2.4182900e+05   2.5731000e+05   2.6644900e+05   2.6920700e+05   2.4866900e+05   2.3298100e+05   2.5789400e+05   2.6404400e+05   2.5515500e+05   2.3903700e+05   2.4888700e+05   2.5629100e+05   2.4971300e+05   2.4927500e+05   2.6004700e+05   2.4048200e+05   2.5574300e+05   2.5012200e+05   2.5364000e+05   2.5805900e+05   2.5594500e+05   2.7002500e+05   2.3046900e+05   2.1949500e+05   2.4443600e+05   2.4700700e+05   2.4737500e+05   2.4401400e+05   2.4245300e+05   2.5801700e+05   2.4632600e+05   2.4578900e+05   2.6194100e+05   2.5405100e+05   2.4890000e+05   2.5466700e+05   2.4593300e+05   2.4885100e+05   2.4930300e+05   2.6055500e+05   2.4289700e+05   2.3334800e+05   0.0000000e+00   2.2150500e+05
   2.8711600e+05   2.7813800e+05   2.6752800e+05   2.9059100e+05   3.1354100e+05   3.2410100e+05   3.2492400e+05   2.9633600e+05   3.0644200e+05   2.7170100e+05   2.6869300e+05   2.7245500e+05   2.7789900e+05   3.0472900e+05   3.1936300e+05   3.1597900e+05   3.1444100e+05   2.8165300e+05   2.8858600e+05   3.0073800e+05   2.8097800e+05   2.7903000e+05   2.8197300e+05   3.1742300e+05   3.2054200e+05   3.2856200e+05   3.1416000e+05   3.0692100e+05   2.8035300e+05   2.8807800e+05   3.1625900e+05   3.0285600e+05   2.9477600e+05   2.9195400e+05   2.9791100e+05   3.0013300e+05   3.2506500e+05   3.0088100e+05   3.0818200e+05   3.1358100e+05   3.0247500e+05   2.9074200e+05   2.9075900e+05   2.9611000e+05   2.9521100e+05   3.1895200e+05   3.0505200e+05   2.8978300e+05   2.8610700e+05   3.1107900e+05   2.8576100e+05   2.8025600e+05   2.8954200e+05   3.1239400e+05   2.9598700e+05   3.2393100e+05   3.0199600e+05   3.0852400e+05   2.8517900e+05   2.9311500e+05   3.1785400e+05   3.1093600e+05   2.8793100e+05   3.0394600e+05   3.1274000e+05   3.0203500e+05   3.1759400e+05   3.0601200e+05   3.2023600e+05   3.1242300e+05   2.7279200e+05   2.9923400e+05   2.7159000e+05   3.0802400e+05   3.0642100e+05   3.1688000e+05   3.1052900e+05   3.0344400e+05   3.0389800e+05   2.9732400e+05   2.9048300e+05   2.8434900e+05   3.0551200e+05   3.1217700e+05   3.2935800e+05   3.2226200e+05   3.2912800e+05   3.2232900e+05   3.0778700e+05   0.0000000e+00
