# Supplementary material for: Autistic traits and individual brain differences: functional network efficiency reflects attentional and social impairments, structural nodal efficiencies index systemising and theory-of-mind skills
Source: Mol Autism. 2021 Jan 21;12:3. doi: 10.1186/s13229-020-00377-8 (PMC7818759; doi:10.1186/s13229-020-00377-8)
Supplement: Supplementary file 9 — Additional file 9. Brain-behaviour correlations. README file detailing data curation; AAL-90 region masks in NIfTI format; spreadseehts of Spearman correlations; code and data for the correlational analysis. [file 13229_2020_377_MOESM9_ESM.zip › Paul_Arora_et_al_data/Physiological/BBC/analysis/Diffusion_Analaysis/adj_matrixes/NOS_weighted/asymmetric/connection_matrix_asym_aHU0404.txt]

   0.0000000e+00   5.2989700e+05   5.0785400e+05   5.3095000e+05   5.4950600e+05   5.5479700e+05   5.1725100e+05   5.3227500e+05   5.0356700e+05   5.1437100e+05   5.1579200e+05   5.2140200e+05   5.1539500e+05   5.0198200e+05   5.2165600e+05   5.3214500e+05   5.0145200e+05   5.0916000e+05   5.1621200e+05   5.0435000e+05   5.2523900e+05   5.2949700e+05   5.5897700e+05   5.5280200e+05   5.3807200e+05   5.2237400e+05   5.1043100e+05   5.0372400e+05   5.2170600e+05   5.3321500e+05   5.2100700e+05   5.3112200e+05   4.7699100e+05   4.6733400e+05   5.2769600e+05   5.3929200e+05   5.2165800e+05   5.1411700e+05   5.3983300e+05   5.4145500e+05   4.9319600e+05   4.6378600e+05   4.8257800e+05   4.8966000e+05   4.9704200e+05   5.0284000e+05   5.0569400e+05   5.3991200e+05   5.6339700e+05   5.5054400e+05   5.6563900e+05   5.4987100e+05   5.6293600e+05   5.3657200e+05   5.2319600e+05   5.3133100e+05   5.5445900e+05   5.2983800e+05   5.2933500e+05   5.4250500e+05   5.2426300e+05   5.2145900e+05   5.5425100e+05   5.5478300e+05   5.3646100e+05   5.3361000e+05   5.3585400e+05   5.3297800e+05   5.4077800e+05   5.2116000e+05   5.1063800e+05   4.9486100e+05   4.9127100e+05   4.9169400e+05   4.9781200e+05   4.9604100e+05   5.2335000e+05   5.3205700e+05   5.2510500e+05   5.4423000e+05   5.2435200e+05   5.3047000e+05   5.2154200e+05   5.2706000e+05   5.3246400e+05   5.2223900e+05   5.1148800e+05   4.9902300e+05   5.1040900e+05   4.8136900e+05
   5.4864000e+05   0.0000000e+00   5.6090000e+05   5.6473300e+05   5.5317000e+05   5.4934300e+05   5.3974200e+05   5.2241900e+05   5.5116500e+05   5.4936800e+05   5.5413700e+05   5.6291600e+05   5.9169700e+05   5.6565100e+05   5.4366600e+05   5.5209100e+05   5.6028700e+05   5.4231900e+05   5.2651600e+05   5.2932500e+05   5.2903200e+05   5.4234300e+05   5.6718800e+05   5.5662400e+05   5.6121600e+05   5.4151700e+05   5.4788100e+05   5.4926600e+05   5.3681900e+05   5.2863800e+05   5.4723800e+05   5.5410900e+05   5.4560600e+05   5.5121200e+05   5.2393600e+05   5.3221500e+05   5.6954300e+05   5.8259900e+05   5.2124000e+05   5.6033600e+05   5.5907600e+05   5.7639400e+05   6.1034000e+05   5.7138100e+05   5.5802600e+05   5.8627600e+05   5.7831100e+05   5.9215100e+05   5.7688600e+05   5.5099700e+05   5.8464700e+05   5.8047200e+05   5.7156200e+05   5.6418300e+05   5.7178600e+05   5.7776900e+05   5.9170600e+05   5.7196300e+05   5.6069100e+05   5.3688500e+05   5.7628000e+05   5.9314800e+05   5.7799900e+05   5.7839400e+05   5.7172400e+05   5.6700400e+05   5.6265100e+05   5.8406400e+05   5.7769900e+05   5.6398500e+05   5.6702600e+05   6.0672800e+05   6.1419100e+05   6.1103200e+05   5.8138100e+05   5.8127700e+05   5.8378700e+05   5.9551400e+05   5.5717100e+05   5.4586900e+05   5.6729400e+05   5.6497800e+05   5.5685300e+05   5.5142700e+05   5.7096000e+05   5.7837600e+05   5.6819200e+05   5.6137800e+05   5.3769100e+05   5.5475800e+05
   4.4014600e+05   4.1410200e+05   0.0000000e+00   4.0310400e+05   4.1786300e+05   4.3668200e+05   4.4428000e+05   4.0287500e+05   3.9288200e+05   4.0392900e+05   4.2220500e+05   4.3476900e+05   4.2712400e+05   4.0579300e+05   3.9500800e+05   4.1412600e+05   4.3172700e+05   4.4915000e+05   4.2479700e+05   4.2089600e+05   4.3018100e+05   4.0786800e+05   4.0758600e+05   4.5224100e+05   4.3013900e+05   4.3063500e+05   4.5165500e+05   4.8156400e+05   4.4214800e+05   4.3924500e+05   4.3616000e+05   4.4012400e+05   4.3616400e+05   4.4733900e+05   4.2889900e+05   4.4245900e+05   4.4553000e+05   4.3597600e+05   4.2293700e+05   4.1733500e+05   4.5716700e+05   4.2175500e+05   4.1253600e+05   4.4941500e+05   4.2959700e+05   4.3410400e+05   4.2224800e+05   4.1068300e+05   4.4002100e+05   4.2144700e+05   4.0452200e+05   4.3410600e+05   4.3966200e+05   4.1602600e+05   4.3031600e+05   4.1544100e+05   3.9472100e+05   4.2152200e+05   4.0957900e+05   3.9509300e+05   4.1270900e+05   4.0587400e+05   4.2660800e+05   4.3658900e+05   3.9057500e+05   3.9742200e+05   3.9949000e+05   4.1782200e+05   4.3692000e+05   4.0250500e+05   4.0297700e+05   3.8142400e+05   4.0929300e+05   3.9994200e+05   4.0187300e+05   3.7878500e+05   3.9768600e+05   4.3808300e+05   4.4516800e+05   4.3330900e+05   4.0378100e+05   4.0753500e+05   4.2451900e+05   4.5524600e+05   4.4590900e+05   4.4598600e+05   4.3047400e+05   4.3395100e+05   4.3289900e+05   4.2997500e+05
   5.2609400e+05   5.1331600e+05   5.0672700e+05   0.0000000e+00   5.0229500e+05   4.5652400e+05   4.4351500e+05   4.6458200e+05   5.0258300e+05   5.1627300e+05   4.9440200e+05   5.0605700e+05   5.2274300e+05   5.0905300e+05   4.9659100e+05   5.1169300e+05   5.0749000e+05   4.8912300e+05   4.9628700e+05   4.9125900e+05   4.9505400e+05   5.4328900e+05   5.5208100e+05   5.4396600e+05   5.2167200e+05   4.8978900e+05   4.8375300e+05   4.6835700e+05   4.9584700e+05   4.9893100e+05   5.0868900e+05   5.2150200e+05   5.0757000e+05   5.0744300e+05   5.0299700e+05   4.8842000e+05   5.0597000e+05   5.1532300e+05   5.0780700e+05   4.9081100e+05   5.0126800e+05   4.8673800e+05   4.7501600e+05   5.0491800e+05   4.7775700e+05   4.9005500e+05   4.7296600e+05   4.7923000e+05   5.1200200e+05   4.8348100e+05   4.7353700e+05   5.2821700e+05   5.0108000e+05   5.0682200e+05   5.1852700e+05   5.0162500e+05   5.0906000e+05   5.2348200e+05   5.1202800e+05   5.1009000e+05   4.8979500e+05   4.9981000e+05   4.7686100e+05   5.0136400e+05   5.0656500e+05   4.8039000e+05   4.8882800e+05   4.9838500e+05   5.1063400e+05   4.9778300e+05   5.2300900e+05   5.0282400e+05   4.9404700e+05   5.4481100e+05   5.2838300e+05   4.9299600e+05   5.0385000e+05   4.9712500e+05   5.3137100e+05   5.0025000e+05   5.2397200e+05   5.3584100e+05   5.1886500e+05   4.9070700e+05   4.8527500e+05   4.9884200e+05   5.1848200e+05   4.8948800e+05   4.8999600e+05   4.9912000e+05
   1.9162300e+05   1.9812600e+05   2.1195600e+05   2.2241600e+05   0.0000000e+00   2.2484300e+05   2.0797900e+05   2.1507800e+05   2.1867200e+05   1.8722500e+05   2.0686200e+05   2.2436000e+05   2.1875400e+05   2.0166300e+05   2.3111500e+05   1.8651900e+05   2.1430800e+05   1.9462300e+05   1.9527200e+05   2.1532400e+05   1.9477600e+05   1.9197900e+05   2.1747200e+05   2.1063500e+05   1.8219400e+05   1.9525500e+05   1.7836400e+05   2.0142600e+05   2.1864200e+05   2.3854700e+05   1.9025000e+05   1.9263800e+05   2.0512500e+05   2.0490500e+05   2.2448000e+05   2.0237900e+05   2.1167500e+05   1.9646100e+05   2.0808400e+05   2.2163700e+05   2.1466400e+05   2.0509600e+05   1.9226000e+05   2.1056300e+05   2.1794500e+05   2.2001600e+05   1.9436200e+05   2.0831100e+05   2.0801000e+05   2.2920500e+05   1.9184300e+05   2.0080200e+05   2.1174000e+05   2.1314500e+05   1.9474000e+05   1.9380000e+05   1.9122400e+05   2.1448600e+05   2.1238300e+05   1.9879800e+05   2.1961800e+05   1.8505200e+05   1.7906200e+05   2.3062300e+05   2.0965600e+05   1.9539200e+05   2.0930500e+05   2.0179500e+05   1.7666500e+05   2.1092100e+05   1.7249900e+05   1.8939800e+05   1.8247500e+05   1.8902600e+05   2.0847900e+05   2.0754900e+05   1.9996500e+05   2.0271900e+05   2.0515200e+05   1.9411800e+05   2.1151200e+05   2.0130500e+05   1.8759200e+05   1.9852800e+05   2.0504000e+05   1.8079800e+05   2.1978800e+05   2.1022700e+05   2.1506100e+05   2.1023900e+05
   2.0272400e+05   2.3127100e+05   2.5139200e+05   2.2727500e+05   2.1838200e+05   0.0000000e+00   2.3680300e+05   2.0590700e+05   2.2112800e+05   2.2612800e+05   2.0005800e+05   2.0754700e+05   2.2570800e+05   2.1143900e+05   2.4149500e+05   2.0711200e+05   1.7933100e+05   2.1649900e+05   1.9438000e+05   1.9786300e+05   2.2004000e+05   2.1719300e+05   2.1163000e+05   2.1659300e+05   2.1409200e+05   1.9597100e+05   2.3519600e+05   2.3709600e+05   2.1956000e+05   2.1093200e+05   2.2938400e+05   2.1056600e+05   2.2529100e+05   2.1490800e+05   2.4586100e+05   2.5528500e+05   2.1920000e+05   2.3600900e+05   2.1281200e+05   2.2483700e+05   2.3205900e+05   2.3151800e+05   2.2729600e+05   2.1664100e+05   2.2646000e+05   1.9679000e+05   2.2316600e+05   2.3706300e+05   2.1795700e+05   2.0615400e+05   2.0611600e+05   2.2302600e+05   1.9208700e+05   2.0348600e+05   2.1902700e+05   2.0446000e+05   1.9665600e+05   1.9809500e+05   1.9548400e+05   2.0703600e+05   2.0281500e+05   2.0388600e+05   1.9631800e+05   1.9434900e+05   1.6947200e+05   2.0880700e+05   1.9761100e+05   1.9636100e+05   1.8626700e+05   2.2097000e+05   2.1650500e+05   1.7982500e+05   2.0201400e+05   1.9483900e+05   1.8838200e+05   1.9004000e+05   2.0440000e+05   2.2085500e+05   1.9907600e+05   2.1145800e+05   2.1066700e+05   2.2159600e+05   2.0693700e+05   2.0513800e+05   2.1737300e+05   2.0871400e+05   1.9934900e+05   2.0251000e+05   2.3290500e+05   2.0925200e+05
   5.6962400e+05   5.6830900e+05   5.7193000e+05   5.6942600e+05   5.3611000e+05   5.2786900e+05   0.0000000e+00   5.8812300e+05   5.5773900e+05   5.6662600e+05   5.5814000e+05   5.4837200e+05   5.6142200e+05   5.9453200e+05   5.9276600e+05   5.6846300e+05   5.9609200e+05   6.0681200e+05   5.8412800e+05   5.6011600e+05   5.4245400e+05   5.6695000e+05   5.7814800e+05   5.7984300e+05   6.0391600e+05   5.7050900e+05   5.8786000e+05   5.7304100e+05   5.9035000e+05   5.9000200e+05   5.6517300e+05   5.6652000e+05   5.5990000e+05   5.8484300e+05   5.4816800e+05   5.4342800e+05   6.0876000e+05   5.9583500e+05   5.7949200e+05   6.0599300e+05   5.6369400e+05   5.5572100e+05   5.3818300e+05   5.9608900e+05   5.4882100e+05   5.6543500e+05   5.3736000e+05   5.5871600e+05   5.5172100e+05   5.5883600e+05   5.6916300e+05   5.6595300e+05   5.6402800e+05   5.7230600e+05   5.6755300e+05   5.5027700e+05   5.3137100e+05   5.5897000e+05   5.6865600e+05   5.6539900e+05   5.7902300e+05   5.6939800e+05   5.5821500e+05   5.5981000e+05   5.7363900e+05   5.5496200e+05   5.5053200e+05   5.4833000e+05   5.6029500e+05   5.6735100e+05   5.7565900e+05   5.6504000e+05   5.3763000e+05   5.9548900e+05   5.9038200e+05   5.8395400e+05   5.9236900e+05   5.6628100e+05   5.5967800e+05   5.5454300e+05   5.4196900e+05   5.3813600e+05   5.6270300e+05   5.7072100e+05   5.4502300e+05   5.7607800e+05   5.8852000e+05   5.4273100e+05   5.4699700e+05   5.7599700e+05
   7.0511600e+05   7.0598700e+05   6.9523900e+05   6.9108700e+05   7.0334700e+05   7.1488500e+05   7.1496900e+05   0.0000000e+00   6.7145600e+05   6.7807200e+05   6.7276000e+05   6.9905600e+05   6.6725600e+05   6.5586900e+05   6.5611100e+05   6.6958900e+05   6.8464700e+05   7.0770800e+05   7.1945100e+05   6.9992100e+05   6.7581000e+05   6.4713300e+05   6.4319100e+05   6.4329100e+05   6.4626400e+05   6.6804000e+05   6.8938000e+05   7.0369800e+05   6.6333800e+05   6.7020600e+05   6.3005800e+05   6.2984000e+05   6.5289900e+05   6.5277200e+05   6.2580000e+05   6.4943500e+05   6.7046000e+05   6.8481000e+05   6.8539900e+05   6.7805200e+05   6.8746100e+05   6.7961200e+05   6.5432400e+05   6.8804200e+05   6.8601700e+05   6.9035500e+05   6.7574900e+05   6.8611000e+05   6.8137300e+05   6.7306700e+05   6.6974000e+05   6.7112800e+05   6.7581000e+05   6.9948400e+05   6.9382100e+05   6.7595000e+05   6.8720700e+05   6.7796500e+05   6.5480000e+05   6.7968700e+05   6.5472400e+05   6.4666700e+05   6.4768000e+05   6.1243500e+05   6.4136900e+05   6.5706700e+05   6.4787900e+05   6.4999200e+05   6.6236900e+05   6.9140100e+05   6.8373400e+05   6.9003900e+05   6.9380700e+05   6.6835400e+05   6.5816000e+05   6.3123500e+05   6.3962300e+05   6.7365600e+05   6.6206400e+05   6.7206800e+05   7.0809400e+05   7.0125700e+05   6.7650300e+05   6.7686900e+05   6.6042400e+05   6.7729300e+05   6.8526300e+05   6.5456400e+05   6.6104900e+05   6.9019000e+05
   1.4960900e+05   1.5221800e+05   1.7675600e+05   1.5213800e+05   1.5342800e+05   1.6279000e+05   1.8708800e+05   1.5252700e+05   0.0000000e+00   1.5948900e+05   1.6732900e+05   1.8977500e+05   1.6315300e+05   1.6202100e+05   1.5985700e+05   1.6960000e+05   1.5657800e+05   1.9003000e+05   1.5828300e+05   1.5743500e+05   1.6175700e+05   1.3650000e+05   1.5379400e+05   1.3600600e+05   1.3986800e+05   1.6579000e+05   1.4852100e+05   1.4773100e+05   1.2588300e+05   1.4559600e+05   1.3392000e+05   1.3915200e+05   1.4070500e+05   1.4186200e+05   1.5965000e+05   1.6185100e+05   1.4916600e+05   1.5716400e+05   1.5682600e+05   1.7898100e+05   1.7139100e+05   1.6071100e+05   1.7614900e+05   1.6014000e+05   1.4379500e+05   1.4582500e+05   1.3014300e+05   1.2515300e+05   1.3636000e+05   1.2870300e+05   1.2316600e+05   1.3252800e+05   1.3362200e+05   1.4160200e+05   1.3153200e+05   1.2339500e+05   1.2928800e+05   1.4379400e+05   1.6060400e+05   1.4003800e+05   1.2013400e+05   1.2989700e+05   1.3931700e+05   1.3070300e+05   1.2475900e+05   1.5684400e+05   1.4072500e+05   1.4304200e+05   1.4250800e+05   1.3266500e+05   1.3421500e+05   1.4393800e+05   1.4561900e+05   1.4440700e+05   1.3740100e+05   1.3555300e+05   1.3705700e+05   1.3050600e+05   1.4404800e+05   1.5349400e+05   1.2607300e+05   1.4210800e+05   1.2933200e+05   1.3976100e+05   1.4511500e+05   1.4878800e+05   1.4574200e+05   1.3331000e+05   1.3648600e+05   1.5170700e+05
   2.7373500e+05   2.6509100e+05   2.4733500e+05   2.6013900e+05   2.6572200e+05   2.6855300e+05   2.6730700e+05   2.6281500e+05   2.5846900e+05   0.0000000e+00   2.2972900e+05   2.4502000e+05   2.2312500e+05   2.4536100e+05   2.6197600e+05   2.5953400e+05   2.7034700e+05   2.6707200e+05   2.4396600e+05   2.3574300e+05   2.4508300e+05   2.5922300e+05   2.2674500e+05   2.3712800e+05   2.2529100e+05   2.4364800e+05   2.3493400e+05   2.3868000e+05   2.2098800e+05   2.7336900e+05   2.6125300e+05   2.6073300e+05   2.4262700e+05   2.3657600e+05   2.2982900e+05   2.4046500e+05   2.5909100e+05   2.4104700e+05   2.3553700e+05   2.3857500e+05   2.5639900e+05   2.6531600e+05   2.5713900e+05   2.5104800e+05   2.3846400e+05   2.2954000e+05   2.3459600e+05   2.3899000e+05   2.4630600e+05   2.5423900e+05   2.3147400e+05   2.5408600e+05   2.5364700e+05   2.5358200e+05   2.5434400e+05   2.3377500e+05   2.3007400e+05   2.4212500e+05   2.3474500e+05   2.3829100e+05   2.4445700e+05   2.6129100e+05   2.5110600e+05   2.5211000e+05   2.2320500e+05   2.3370500e+05   2.4991400e+05   2.6425700e+05   2.2742400e+05   2.3898100e+05   2.5885300e+05   2.4672600e+05   2.4364900e+05   2.4408900e+05   2.5639900e+05   2.6000700e+05   2.5089700e+05   2.6118500e+05   2.5539900e+05   2.6030600e+05   2.8585400e+05   2.6491600e+05   2.6774700e+05   2.5152600e+05   2.4384400e+05   2.4979600e+05   2.4829100e+05   2.5247100e+05   2.5554100e+05   2.6969700e+05
   2.1212900e+05   2.0173200e+05   2.0052500e+05   1.9457100e+05   1.8876500e+05   1.9165700e+05   1.9771000e+05   2.0254500e+05   1.8429900e+05   1.8609300e+05   0.0000000e+00   1.8716300e+05   2.0512800e+05   2.0293100e+05   2.1009700e+05   1.9340600e+05   1.9368500e+05   1.7144600e+05   1.7954100e+05   1.7167300e+05   1.6409400e+05   1.9934600e+05   1.9561900e+05   1.7790800e+05   1.9923000e+05   1.8981600e+05   1.9821600e+05   1.9449900e+05   1.8943400e+05   1.8434000e+05   1.8828800e+05   1.6073300e+05   1.5890100e+05   1.5781600e+05   1.5491100e+05   1.7543100e+05   1.8462600e+05   1.7503100e+05   1.7572200e+05   1.9113600e+05   1.9139500e+05   1.8376900e+05   1.7560100e+05   1.7545500e+05   1.8128000e+05   1.7056500e+05   1.8255000e+05   1.9044800e+05   1.7654100e+05   1.8417700e+05   2.1364500e+05   2.0723500e+05   2.0516300e+05   1.7496200e+05   1.8099600e+05   1.8542300e+05   1.6545400e+05   1.6947200e+05   1.7536500e+05   1.9046700e+05   1.8722500e+05   1.8553600e+05   2.0167900e+05   1.8806800e+05   1.9707200e+05   1.8971100e+05   1.7293000e+05   1.7333600e+05   1.7443100e+05   1.6111000e+05   1.7861000e+05   1.7581900e+05   1.8716100e+05   1.9860900e+05   1.9246900e+05   1.8353400e+05   1.7704000e+05   1.9481600e+05   1.8559400e+05   1.8547000e+05   1.9608800e+05   1.7736100e+05   1.9978300e+05   1.7952400e+05   1.9356000e+05   2.0821400e+05   1.9092200e+05   1.8991100e+05   1.9128400e+05   2.0776400e+05
   2.0117300e+05   1.9646400e+05   1.9664400e+05   1.8745500e+05   1.9771100e+05   1.9687100e+05   1.8814600e+05   1.8437400e+05   1.9442700e+05   1.9669800e+05   2.1345800e+05   0.0000000e+00   2.0604600e+05   1.9738800e+05   1.9614300e+05   1.9691200e+05   2.0720400e+05   2.0549000e+05   1.8895600e+05   2.1211500e+05   2.2652900e+05   2.2582100e+05   2.1826400e+05   2.2514400e+05   2.0834100e+05   2.2119500e+05   2.4117300e+05   2.3624000e+05   2.3132700e+05   2.1731000e+05   2.1277400e+05   1.8956200e+05   2.0198400e+05   1.8263500e+05   2.0540900e+05   2.0315300e+05   1.9940300e+05   2.2969700e+05   2.1833600e+05   2.2177300e+05   2.1497000e+05   1.9858900e+05   1.9927600e+05   1.8888700e+05   1.8965100e+05   1.9263500e+05   1.8624600e+05   1.9408200e+05   2.0924100e+05   2.1020100e+05   2.0227700e+05   1.9418800e+05   2.1424400e+05   2.2518100e+05   2.0675500e+05   1.9856600e+05   2.0488400e+05   1.9214900e+05   2.1282600e+05   1.9947400e+05   1.9516900e+05   2.0419500e+05   2.1660400e+05   2.2333700e+05   2.1753200e+05   2.1558000e+05   2.2725800e+05   2.1072700e+05   2.0722500e+05   2.0740900e+05   2.0057200e+05   2.0485200e+05   1.8084500e+05   1.9115400e+05   1.9620400e+05   2.0309500e+05   1.9664700e+05   1.9897500e+05   2.2672300e+05   2.0495300e+05   2.1051800e+05   2.0510800e+05   1.9149900e+05   1.8241700e+05   1.9518000e+05   1.9952900e+05   2.0670000e+05   2.1143000e+05   2.2105500e+05   2.1898000e+05
   3.5576100e+05   3.4000300e+05   3.4738100e+05   3.3520600e+05   3.2912100e+05   3.3485700e+05   3.2051600e+05   3.4057300e+05   3.3393400e+05   3.4971700e+05   3.5273200e+05   3.5104700e+05   0.0000000e+00   3.3669500e+05   3.5356800e+05   3.4238300e+05   3.5173700e+05   3.6097800e+05   3.4196600e+05   3.3631700e+05   3.4427200e+05   3.3339800e+05   3.4989700e+05   3.4826800e+05   3.4697500e+05   3.4417200e+05   3.4250100e+05   3.2332000e+05   3.4671500e+05   3.4216200e+05   3.4517800e+05   3.3851900e+05   3.2651600e+05   3.3790000e+05   3.4401900e+05   3.4354500e+05   3.5895000e+05   3.6433300e+05   3.5843800e+05   3.5542500e+05   3.3683500e+05   3.4393300e+05   3.3625500e+05   3.4196300e+05   3.4264400e+05   3.2474400e+05   3.4928700e+05   3.4894700e+05   3.3831000e+05   3.2979200e+05   3.2289900e+05   3.2917800e+05   3.4539800e+05   3.3891500e+05   3.5509200e+05   3.6846900e+05   3.4939900e+05   3.3954000e+05   3.3414700e+05   3.4905100e+05   3.4370300e+05   3.4191900e+05   3.3390600e+05   3.3922800e+05   3.4736800e+05   3.5414000e+05   3.6154000e+05   3.5927700e+05   3.5972400e+05   3.4993400e+05   3.4099700e+05   3.1294900e+05   3.1658700e+05   3.2836600e+05   3.3350400e+05   3.3473700e+05   3.3457600e+05   3.3343100e+05   3.3683000e+05   3.4047800e+05   3.4837700e+05   3.3949600e+05   3.3435100e+05   3.2808200e+05   3.3065100e+05   3.2712100e+05   3.3853300e+05   3.2460100e+05   3.1995800e+05   3.3650200e+05
   2.4525600e+05   2.5997100e+05   2.7221600e+05   2.8002200e+05   2.7783000e+05   2.8990400e+05   2.7629000e+05   2.7931200e+05   2.8505400e+05   2.6431100e+05   2.5812800e+05   2.5281500e+05   2.7936600e+05   0.0000000e+00   2.8137200e+05   2.8803700e+05   2.9115700e+05   3.0343700e+05   2.8069500e+05   2.7550100e+05   2.8823400e+05   2.7786600e+05   2.8835200e+05   2.8655000e+05   3.0110000e+05   3.2045000e+05   3.1066900e+05   2.9699400e+05   2.7637900e+05   2.7564900e+05   2.8105900e+05   2.8813500e+05   2.8914800e+05   3.0191800e+05   2.8803900e+05   2.8102300e+05   2.6867800e+05   2.7238600e+05   2.7615300e+05   2.8685000e+05   2.8011000e+05   2.5431600e+05   2.6821200e+05   2.6497800e+05   2.8279300e+05   2.8029500e+05   2.8429000e+05   2.8377500e+05   2.8135100e+05   2.6834300e+05   2.6724200e+05   2.4994500e+05   2.6137500e+05   2.6772500e+05   2.7377000e+05   2.8620300e+05   2.9099600e+05   2.7839200e+05   2.8041800e+05   2.7304800e+05   2.7006600e+05   2.5768600e+05   2.8781600e+05   2.6560000e+05   2.7264600e+05   2.8549100e+05   2.9153900e+05   3.0366500e+05   2.9906600e+05   2.8882500e+05   2.8223600e+05   2.6317900e+05   2.7128200e+05   2.7406700e+05   2.9209300e+05   2.9539400e+05   3.0094200e+05   2.9520600e+05   2.7047000e+05   2.8314000e+05   2.8990900e+05   3.0403300e+05   2.9557800e+05   2.8201600e+05   2.5643300e+05   2.5508900e+05   2.6935800e+05   2.6744900e+05   2.6638200e+05   2.4228900e+05
   2.6913100e+05   2.8821600e+05   2.8895400e+05   2.8266500e+05   2.6432400e+05   2.5188100e+05   2.7271200e+05   2.6220400e+05   2.7379500e+05   2.7033600e+05   2.7302700e+05   2.6878000e+05   2.6628400e+05   2.6995100e+05   0.0000000e+00   2.7576900e+05   2.5880600e+05   2.6296900e+05   2.6824500e+05   2.7685400e+05   2.9187400e+05   2.9651600e+05   2.9864200e+05   2.8791200e+05   2.9844600e+05   2.6241400e+05   2.6703500e+05   2.8077000e+05   2.7017900e+05   2.5344900e+05   2.6523400e+05   2.8416300e+05   2.9920800e+05   2.8818200e+05   2.8193700e+05   2.9890500e+05   2.7929400e+05   2.6199900e+05   2.8081400e+05   2.8515800e+05   2.5098600e+05   2.3709600e+05   2.3781800e+05   2.7030300e+05   2.7717500e+05   2.8808000e+05   2.9237000e+05   2.7434300e+05   2.7513700e+05   2.6850200e+05   2.6532400e+05   2.4579500e+05   2.5247700e+05   2.4698700e+05   2.4257600e+05   2.5874900e+05   2.6282100e+05   2.8042800e+05   2.7731600e+05   2.7757000e+05   2.5603900e+05   2.6707100e+05   2.8122900e+05   2.7719700e+05   2.6823400e+05   2.7859800e+05   2.8162100e+05   2.8144100e+05   2.7438800e+05   2.7985200e+05   2.9069700e+05   2.8319900e+05   2.9248000e+05   2.5275000e+05   2.4975200e+05   2.6204700e+05   2.7243400e+05   2.8112900e+05   2.7883200e+05   2.9477000e+05   2.9417100e+05   2.9206100e+05   2.7213400e+05   2.8408200e+05   2.7445600e+05   2.7398800e+05   2.6852500e+05   2.7106300e+05   2.6026100e+05   2.5834900e+05
   2.3853600e+05   2.3969400e+05   2.4526900e+05   2.6039000e+05   2.8558400e+05   2.8640600e+05   3.0437700e+05   2.8326900e+05   2.7937400e+05   2.6557100e+05   2.5435000e+05   2.5507200e+05   2.8413100e+05   2.9144900e+05   2.8702900e+05   0.0000000e+00   2.7438400e+05   2.7701000e+05   2.6100400e+05   2.6089000e+05   2.5367100e+05   2.5803500e+05   2.8218000e+05   2.8584500e+05   3.1281300e+05   3.2279200e+05   2.9366200e+05   2.7403500e+05   3.0886200e+05   2.7821300e+05   2.8899000e+05   2.6591400e+05   2.5949400e+05   2.7729200e+05   2.7996500e+05   3.1118600e+05   2.8204200e+05   2.8061500e+05   2.6982000e+05   2.8384000e+05   2.8770500e+05   2.8037000e+05   2.9068000e+05   3.1637200e+05   2.8736900e+05   2.8793800e+05   2.7965500e+05   2.8278200e+05   2.8514400e+05   2.7012600e+05   2.6816800e+05   2.5178400e+05   2.6552900e+05   2.9373300e+05   3.2018400e+05   3.0519600e+05   3.1017300e+05   2.8335600e+05   3.0429800e+05   2.8124100e+05   2.6278800e+05   2.6173100e+05   2.6708600e+05   2.8900700e+05   2.7365900e+05   2.9415900e+05   2.9095100e+05   2.8793900e+05   2.6436400e+05   2.7845700e+05   2.7694600e+05   2.4787400e+05   2.5857300e+05   2.5708300e+05   2.6094700e+05   2.4369600e+05   2.7476000e+05   2.7520000e+05   2.7373900e+05   2.5813100e+05   2.4937900e+05   2.2104000e+05   2.3320900e+05   2.5034900e+05   2.5548500e+05   2.7367900e+05   2.8141000e+05   2.5898500e+05   2.6179600e+05   2.4567200e+05
   1.2795400e+05   1.3923900e+05   1.4333300e+05   1.4033300e+05   1.3742300e+05   1.5472300e+05   1.5735400e+05   1.4376900e+05   1.5568600e+05   1.5507800e+05   1.6813900e+05   1.5714300e+05   1.4576400e+05   1.3383100e+05   1.5610700e+05   1.6412000e+05   0.0000000e+00   1.3652500e+05   1.2964300e+05   1.4391600e+05   1.5232800e+05   1.6288800e+05   1.5413200e+05   1.4451900e+05   1.4013300e+05   1.2235600e+05   1.3681200e+05   1.3962700e+05   1.4066200e+05   1.5622000e+05   1.5030100e+05   1.4020900e+05   1.3366900e+05   1.3198700e+05   1.2515600e+05   1.3481300e+05   1.2543100e+05   1.3951900e+05   1.5200200e+05   1.3849700e+05   1.3239700e+05   1.3669600e+05   1.6090100e+05   1.5781400e+05   1.4812000e+05   1.3405600e+05   1.2389700e+05   1.4291800e+05   1.5291100e+05   1.5959600e+05   1.4954300e+05   1.6494300e+05   1.7107900e+05   1.5861600e+05   1.5746800e+05   1.6140100e+05   1.6452700e+05   1.8556900e+05   1.7243400e+05   1.4940500e+05   1.4831800e+05   1.6466000e+05   1.8223200e+05   1.6893900e+05   1.7579400e+05   1.6284100e+05   1.6870900e+05   1.6936900e+05   1.5384700e+05   1.5876500e+05   1.7695000e+05   1.8705000e+05   1.7289200e+05   1.5953900e+05   1.4991600e+05   1.6024500e+05   1.5411100e+05   1.5553000e+05   1.4981200e+05   1.5147100e+05   1.5180000e+05   1.4241900e+05   1.5183400e+05   1.3382900e+05   1.4526900e+05   1.5106800e+05   1.4204400e+05   1.4987800e+05   1.4541300e+05   1.3750500e+05
   2.2641300e+05   2.3425600e+05   2.4423100e+05   2.4120800e+05   2.3974400e+05   2.4527000e+05   2.4918900e+05   2.4282400e+05   2.4514800e+05   2.5278800e+05   2.5023300e+05   2.3289000e+05   2.4328700e+05   2.2893500e+05   2.4117500e+05   2.5322100e+05   2.4423100e+05   0.0000000e+00   2.4542100e+05   2.3017000e+05   2.2821600e+05   2.1468300e+05   2.2165700e+05   2.3289100e+05   2.2708400e+05   2.2742700e+05   2.2335700e+05   2.3891400e+05   2.3586200e+05   2.2609300e+05   2.2469000e+05   2.2145700e+05   2.5115500e+05   2.5054700e+05   2.4384500e+05   2.4060400e+05   2.2844200e+05   2.1541200e+05   2.0315200e+05   2.1327500e+05   2.2542100e+05   2.3736100e+05   2.6520000e+05   2.6907000e+05   2.6661600e+05   2.5857400e+05   2.2675000e+05   2.2330100e+05   2.4504000e+05   2.3692200e+05   2.5367000e+05   2.6000300e+05   2.3959800e+05   2.4657900e+05   2.2693800e+05   2.2554200e+05   2.2332900e+05   2.1667300e+05   2.2668800e+05   2.3572800e+05   2.2956900e+05   2.2171800e+05   2.0645400e+05   2.3470100e+05   2.3139800e+05   2.2885600e+05   2.2402500e+05   2.4387900e+05   2.4216200e+05   2.3849500e+05   2.4639200e+05   2.1741800e+05   2.1916200e+05   2.3112300e+05   2.3948900e+05   2.1980700e+05   2.4499500e+05   2.3425600e+05   2.1017800e+05   2.3656800e+05   2.4355400e+05   2.3437100e+05   2.3731600e+05   2.3735500e+05   2.2138400e+05   2.2914900e+05   2.3367200e+05   2.3236600e+05   2.2879300e+05   2.4122900e+05
   2.4709000e+05   2.4901800e+05   2.4227600e+05   2.2935700e+05   2.2827100e+05   2.1450800e+05   2.1822700e+05   2.5555400e+05   2.4861900e+05   2.3943300e+05   2.1278100e+05   2.4011000e+05   2.4142600e+05   2.5925900e+05   2.3261700e+05   2.4316900e+05   2.2974200e+05   2.2705500e+05   0.0000000e+00   2.2643300e+05   2.4409900e+05   2.2712800e+05   2.4621500e+05   2.6211600e+05   2.3776200e+05   2.3030300e+05   2.5482500e+05   2.5058300e+05   2.4474300e+05   2.5844200e+05   2.4382900e+05   2.4862200e+05   2.5351200e+05   2.7886300e+05   2.7511200e+05   2.7932000e+05   2.6781600e+05   2.5990700e+05   2.6943600e+05   2.8805600e+05   2.9650600e+05   2.7510700e+05   2.7154300e+05   2.8424000e+05   2.8677000e+05   2.9027200e+05   2.7035500e+05   2.8611200e+05   2.6460400e+05   2.8144700e+05   2.9334500e+05   3.0562400e+05   2.8970400e+05   2.8139700e+05   2.6079700e+05   2.7526500e+05   2.6315200e+05   2.8510300e+05   3.1364200e+05   2.7754000e+05   2.6488800e+05   2.5755500e+05   2.5611600e+05   2.7099100e+05   2.6641100e+05   2.7266200e+05   2.6497200e+05   2.6463500e+05   2.4728900e+05   2.4404100e+05   2.5537900e+05   2.4723200e+05   2.4971100e+05   2.4052200e+05   2.2898200e+05   2.4574300e+05   2.3397400e+05   2.4934100e+05   2.6896200e+05   2.1561100e+05   2.2374300e+05   2.2806100e+05   2.2053700e+05   2.3567100e+05   2.3328900e+05   2.4104200e+05   2.3422100e+05   2.3274400e+05   2.2427900e+05   2.2927300e+05
   3.0498400e+05   2.6689200e+05   2.8454200e+05   2.7566900e+05   2.8385600e+05   3.0466700e+05   3.1375200e+05   3.0823100e+05   2.9621600e+05   2.9479800e+05   3.1169900e+05   3.0120800e+05   2.9825100e+05   3.0325300e+05   2.9599500e+05   2.9203000e+05   2.9959400e+05   3.0561400e+05   3.1944600e+05   0.0000000e+00   2.9770000e+05   2.8973700e+05   2.9228500e+05   2.9777800e+05   2.8962300e+05   3.0193200e+05   2.8882700e+05   2.8304400e+05   2.8988600e+05   3.1279400e+05   2.9245700e+05   3.0372700e+05   3.1264100e+05   2.9257700e+05   3.0728700e+05   3.0016600e+05   3.0058000e+05   2.9792000e+05   3.1470300e+05   3.0511800e+05   2.9057700e+05   3.0885400e+05   3.2071000e+05   3.0215300e+05   2.7526200e+05   3.0710600e+05   3.0963100e+05   3.2981900e+05   3.1888200e+05   2.8409800e+05   3.0758800e+05   3.2329600e+05   3.0600700e+05   3.0577400e+05   3.1674700e+05   3.0730500e+05   2.8484600e+05   3.0194500e+05   3.2905600e+05   3.3237400e+05   3.1889400e+05   3.1145300e+05   3.2325900e+05   3.1744700e+05   3.2075300e+05   3.1141600e+05   3.2977400e+05   3.3289500e+05   3.0496800e+05   3.0528300e+05   3.1201000e+05   3.0331600e+05   3.1015000e+05   3.0809300e+05   3.0149500e+05   3.0324400e+05   3.1256700e+05   3.2150200e+05   2.9643300e+05   2.9432000e+05   2.9169700e+05   3.0555700e+05   2.8979700e+05   2.8912800e+05   3.1155300e+05   2.8936700e+05   2.8309100e+05   2.7651200e+05   2.8989000e+05   2.9669200e+05
   9.0396000e+04   8.3733000e+04   7.8679000e+04   8.5971000e+04   9.0253000e+04   8.8498000e+04   8.0438000e+04   7.6677000e+04   8.3268000e+04   7.7640000e+04   7.2970000e+04   7.8588000e+04   9.2869000e+04   9.1953000e+04   9.4140000e+04   8.4778000e+04   9.5709000e+04   7.4151000e+04   6.7915000e+04   6.7583000e+04   0.0000000e+00   8.3194000e+04   9.3181000e+04   8.4257000e+04   8.5090000e+04   8.9739000e+04   8.3855000e+04   8.1303000e+04   8.8280000e+04   7.8968000e+04   7.9351000e+04   8.3276000e+04   7.7068000e+04   7.5792000e+04   8.3245000e+04   9.0360000e+04   8.9171000e+04   8.9527000e+04   8.8848000e+04   8.8912000e+04   8.0828000e+04   7.1752000e+04   7.1743000e+04   7.7224000e+04   7.4528000e+04   8.0670000e+04   6.7632000e+04   7.8618000e+04   6.6950000e+04   8.1512000e+04   8.1828000e+04   7.4670000e+04   6.8165000e+04   7.2457000e+04   5.6926000e+04   4.8968000e+04   6.5773000e+04   6.1916000e+04   7.9328000e+04   7.5958000e+04   7.2946000e+04   6.5656000e+04   7.0624000e+04   6.6621000e+04   6.1042000e+04   5.8906000e+04   6.6674000e+04   7.1248000e+04   7.8267000e+04   7.0399000e+04   6.8274000e+04   6.5249000e+04   7.5090000e+04   7.5936000e+04   7.0888000e+04   7.0932000e+04   7.4880000e+04   7.0074000e+04   7.7076000e+04   6.1822000e+04   7.6610000e+04   8.0038000e+04   7.7739000e+04   6.9505000e+04   6.9639000e+04   7.4052000e+04   8.7948000e+04   8.3980000e+04   8.7961000e+04   8.9734000e+04
   4.9057000e+04   5.8706000e+04   5.0149000e+04   5.3984000e+04   5.3680000e+04   5.4964000e+04   5.3586000e+04   6.6558000e+04   4.1674000e+04   4.3191000e+04   4.7353000e+04   4.1616000e+04   4.4980000e+04   5.4107000e+04   4.3545000e+04   5.7655000e+04   6.0764000e+04   6.3811000e+04   4.8519000e+04   6.2385000e+04   5.1836000e+04   0.0000000e+00   4.8405000e+04   4.6353000e+04   5.4191000e+04   5.2845000e+04   6.0961000e+04   4.8225000e+04   4.5994000e+04   5.2771000e+04   6.2613000e+04   5.1325000e+04   4.8180000e+04   6.8048000e+04   5.3217000e+04   4.2984000e+04   5.4959000e+04   4.8168000e+04   4.5406000e+04   5.1250000e+04   5.1189000e+04   5.3530000e+04   4.3522000e+04   5.6183000e+04   5.4359000e+04   4.6804000e+04   5.5452000e+04   5.5609000e+04   4.1998000e+04   5.6353000e+04   4.1848000e+04   5.9911000e+04   5.6087000e+04   5.8394000e+04   4.6379000e+04   4.9376000e+04   5.1231000e+04   5.4457000e+04   6.0619000e+04   6.6791000e+04   6.2399000e+04   6.5751000e+04   6.0922000e+04   5.3642000e+04   6.1554000e+04   6.2101000e+04   4.9150000e+04   6.0869000e+04   4.8931000e+04   4.8366000e+04   7.2545000e+04   5.5786000e+04   5.0957000e+04   5.7060000e+04   5.3936000e+04   5.1021000e+04   6.2431000e+04   6.2523000e+04   6.8385000e+04   5.5241000e+04   4.6986000e+04   5.0077000e+04   5.0045000e+04   5.7483000e+04   5.4135000e+04   4.9042000e+04   3.8491000e+04   4.9820000e+04   6.1270000e+04   6.1819000e+04
   3.9361700e+05   3.7447300e+05   3.7120000e+05   3.7052000e+05   3.5490300e+05   3.7095800e+05   3.7869000e+05   3.6585100e+05   3.6256500e+05   3.5662000e+05   3.8830800e+05   3.7264800e+05   3.7385200e+05   3.8970200e+05   3.6750400e+05   3.7331200e+05   3.5820500e+05   3.7881400e+05   3.7211600e+05   3.8215500e+05   3.6924500e+05   3.8974700e+05   0.0000000e+00   3.6576400e+05   3.5845200e+05   3.7840000e+05   3.7078600e+05   3.5251300e+05   3.5956600e+05   3.8561100e+05   3.6940200e+05   3.6539600e+05   3.6743700e+05   3.5632000e+05   3.9427600e+05   3.9916800e+05   3.6488900e+05   3.6009400e+05   3.7454400e+05   3.6395100e+05   3.7564600e+05   3.8549600e+05   3.8156200e+05   3.7376200e+05   3.6516900e+05   3.6357000e+05   3.6227100e+05   3.8053200e+05   3.7850900e+05   3.7252000e+05   3.6357500e+05   3.6562600e+05   3.6629800e+05   3.7797900e+05   3.7319000e+05   3.8322800e+05   4.0077200e+05   3.7741800e+05   3.9147500e+05   3.9490200e+05   3.8728700e+05   3.9507100e+05   3.9184000e+05   3.9380200e+05   3.9522100e+05   3.9925700e+05   3.8035400e+05   3.9148100e+05   3.7737000e+05   3.7898400e+05   3.7884700e+05   3.9934800e+05   3.8362300e+05   3.7614600e+05   3.6508800e+05   3.7133700e+05   3.9671800e+05   3.7276800e+05   3.6766900e+05   3.5090900e+05   3.7593500e+05   3.7958000e+05   3.6990400e+05   3.8769700e+05   3.7905100e+05   3.6683500e+05   3.8391900e+05   3.8648100e+05   3.6420900e+05   3.7322500e+05
   2.6442200e+05   2.7437600e+05   2.7057400e+05   2.6632100e+05   2.6918300e+05   2.5680100e+05   2.6850600e+05   2.7363200e+05   2.5958100e+05   2.6265900e+05   2.6754900e+05   2.7649500e+05   2.7927700e+05   2.5743800e+05   2.5224800e+05   2.6670000e+05   2.8277500e+05   2.7635900e+05   2.6866900e+05   2.6163300e+05   2.6628100e+05   2.6876500e+05   2.9134900e+05   0.0000000e+00   2.7964600e+05   2.6658700e+05   2.6524400e+05   2.5813800e+05   2.7662600e+05   2.5581900e+05   2.4581300e+05   2.5911200e+05   2.6935500e+05   2.5301800e+05   2.3930800e+05   2.1309100e+05   2.4841400e+05   2.6686200e+05   2.5534500e+05   2.4190200e+05   2.7224200e+05   2.8887400e+05   2.7067400e+05   2.5653200e+05   2.6276900e+05   2.6680500e+05   2.6527900e+05   2.6138900e+05   2.5312400e+05   2.6213800e+05   2.6490700e+05   2.5198400e+05   2.7698500e+05   2.7596500e+05   2.7867100e+05   2.5479200e+05   2.7510000e+05   2.9194700e+05   2.9854500e+05   2.5206800e+05   2.4748800e+05   2.7389700e+05   2.7802800e+05   2.5048500e+05   2.4091200e+05   2.3812300e+05   2.5855300e+05   2.4844700e+05   2.3805100e+05   2.4237700e+05   2.7122300e+05   2.7170200e+05   2.7525100e+05   2.5746600e+05   2.8211800e+05   2.8657600e+05   2.5028000e+05   2.6965400e+05   2.6666000e+05   2.8445200e+05   2.6395900e+05   2.6847100e+05   2.8285300e+05   2.9037200e+05   2.7092300e+05   2.7954300e+05   2.7958200e+05   2.7862700e+05   3.0373900e+05   2.7733700e+05
   1.8583900e+05   1.7158800e+05   1.6741800e+05   1.6872200e+05   1.6663900e+05   1.7367500e+05   1.6399800e+05   1.5963800e+05   1.4550600e+05   1.4817100e+05   1.6041100e+05   1.5050800e+05   1.6216400e+05   1.6327800e+05   1.8124900e+05   1.6891400e+05   1.6057200e+05   1.6303200e+05   1.6587400e+05   1.6365900e+05   1.4463300e+05   1.6185900e+05   1.6120500e+05   1.7542400e+05   0.0000000e+00   1.6901400e+05   1.8102500e+05   1.8312100e+05   1.5488400e+05   1.6356300e+05   1.5556000e+05   1.9451000e+05   1.8062500e+05   1.4810700e+05   1.7064000e+05   1.7302300e+05   1.8253900e+05   1.6988300e+05   1.6299800e+05   1.8128900e+05   1.6728400e+05   1.7386300e+05   1.5822100e+05   1.6080300e+05   1.7114600e+05   1.6664000e+05   1.6304900e+05   1.7546500e+05   1.6991100e+05   1.6895300e+05   1.7259400e+05   1.7565600e+05   1.7519000e+05   1.6422900e+05   1.5649200e+05   1.7828300e+05   1.8267500e+05   1.5882700e+05   1.6098900e+05   1.7264300e+05   1.7283000e+05   1.7126300e+05   1.5997400e+05   1.7140100e+05   1.7326500e+05   1.6458700e+05   1.6050400e+05   1.6093700e+05   1.5966600e+05   1.8735300e+05   1.7433700e+05   1.6737900e+05   1.7307400e+05   1.7067500e+05   1.7820300e+05   1.6947500e+05   1.7652400e+05   1.7188300e+05   1.8607100e+05   1.6900900e+05   1.7113200e+05   1.8191500e+05   1.7792700e+05   1.8325100e+05   1.7888100e+05   1.8699600e+05   1.6546800e+05   1.7430000e+05   1.9053700e+05   1.7918700e+05
   1.9001800e+05   1.7143800e+05   1.5358000e+05   1.6719100e+05   1.7182300e+05   1.8303200e+05   2.0708500e+05   1.6193700e+05   1.5968900e+05   1.6575200e+05   1.8298500e+05   1.8483300e+05   1.7471600e+05   1.7421100e+05   1.7743200e+05   1.7489300e+05   1.6951700e+05   1.7941200e+05   1.8220700e+05   1.8523600e+05   1.6792100e+05   1.7857800e+05   1.7707000e+05   1.7871400e+05   1.8536000e+05   0.0000000e+00   1.8161500e+05   1.7336800e+05   1.7907300e+05   1.9992800e+05   1.8731800e+05   1.8720800e+05   1.8637700e+05   1.8353500e+05   1.8093900e+05   1.8875900e+05   1.8683000e+05   1.6541400e+05   1.7799500e+05   1.6668900e+05   1.8988800e+05   1.9756100e+05   1.8585400e+05   1.8055800e+05   1.8464900e+05   1.9290800e+05   1.8455900e+05   1.9741200e+05   1.9713000e+05   1.9818300e+05   1.8507900e+05   1.9356400e+05   1.8368900e+05   1.7751000e+05   1.7912200e+05   1.7511200e+05   1.7521500e+05   1.7556500e+05   1.9924400e+05   1.7212600e+05   1.5684800e+05   1.7299600e+05   1.6941100e+05   1.7659400e+05   1.7514400e+05   1.6230900e+05   1.6802500e+05   1.6023100e+05   1.7181500e+05   1.6992400e+05   1.6390900e+05   1.6855300e+05   1.6973800e+05   1.7480200e+05   1.7796000e+05   1.7887500e+05   1.7813500e+05   1.8844300e+05   1.6911300e+05   1.9364100e+05   1.6396900e+05   1.7383300e+05   1.7369400e+05   1.8887000e+05   1.8775500e+05   1.8268500e+05   1.7726500e+05   1.5954400e+05   1.9388300e+05   1.8860000e+05
   1.5723400e+05   1.7229300e+05   1.5535700e+05   1.6016600e+05   1.6146200e+05   1.5722000e+05   1.6028600e+05   1.6297900e+05   1.6113400e+05   1.7081900e+05   1.7007800e+05   1.6740900e+05   1.5175000e+05   1.5811000e+05   1.6131900e+05   1.5051800e+05   1.4887900e+05   1.4880500e+05   1.4517300e+05   1.6095200e+05   1.6377100e+05   1.6704300e+05   1.5517300e+05   1.6568400e+05   1.5600800e+05   1.5780600e+05   0.0000000e+00   1.7329000e+05   1.5247600e+05   1.6664000e+05   1.7882700e+05   1.5639200e+05   1.5152600e+05   1.6315300e+05   1.7036400e+05   1.6380300e+05   1.4574900e+05   1.6247500e+05   1.6227000e+05   1.5629000e+05   1.6226000e+05   1.6476000e+05   1.5345600e+05   1.6427800e+05   1.7708600e+05   1.5728500e+05   1.5375200e+05   1.5032500e+05   1.6698100e+05   1.9626600e+05   1.6889200e+05   1.5020900e+05   1.4977700e+05   1.5504000e+05   1.5637500e+05   1.6146800e+05   1.7387300e+05   1.5467300e+05   1.3730800e+05   1.5396300e+05   1.8015900e+05   1.6299500e+05   1.6482900e+05   1.4660800e+05   1.6934600e+05   1.5781400e+05   1.6502400e+05   1.7353800e+05   1.7502000e+05   1.8970000e+05   1.6920200e+05   1.7593300e+05   1.8086300e+05   1.7758200e+05   1.5320600e+05   1.8403100e+05   1.7420400e+05   1.6938400e+05   1.5338900e+05   1.7358000e+05   1.7404100e+05   1.7693400e+05   1.6425000e+05   1.5800200e+05   1.6345400e+05   1.6866800e+05   1.7737600e+05   1.7852200e+05   1.6691100e+05   1.6506700e+05
   9.5472000e+04   1.0408600e+05   1.2211900e+05   1.3089500e+05   1.1768000e+05   1.0597900e+05   1.2979300e+05   1.3693400e+05   1.2786900e+05   1.2958200e+05   1.3163100e+05   1.3089500e+05   1.4372600e+05   1.4988500e+05   1.3872100e+05   1.3841100e+05   1.1967200e+05   1.2701000e+05   1.3988000e+05   1.4627600e+05   1.4046700e+05   1.2920100e+05   1.2832900e+05   1.3898400e+05   1.4126500e+05   1.4314100e+05   1.3161900e+05   0.0000000e+00   1.0533600e+05   1.2536900e+05   1.4092100e+05   1.3517300e+05   1.1497100e+05   1.2811400e+05   1.2574100e+05   1.3629900e+05   1.2126700e+05   1.1228900e+05   1.1693300e+05   1.2414900e+05   1.3352200e+05   1.1486200e+05   1.0122400e+05   9.4341000e+04   1.1232500e+05   1.2409400e+05   1.1758600e+05   1.2243000e+05   1.2279900e+05   1.2239300e+05   1.2209100e+05   1.1092400e+05   1.3284700e+05   1.4949800e+05   1.4634300e+05   1.2590700e+05   1.2135300e+05   1.1263500e+05   1.2445400e+05   1.4520000e+05   1.2867900e+05   1.1584300e+05   1.1990500e+05   1.2613000e+05   1.2552800e+05   1.5227400e+05   1.4217300e+05   1.2603700e+05   1.2211000e+05   1.2725900e+05   1.4156100e+05   1.3668000e+05   1.3226200e+05   1.2325000e+05   1.2765800e+05   1.2762600e+05   1.2112400e+05   1.1412600e+05   1.0863100e+05   1.1124000e+05   1.2400600e+05   1.1732000e+05   1.1012500e+05   1.1323100e+05   1.1223600e+05   1.1222500e+05   1.1127400e+05   1.2039900e+05   1.2591100e+05   1.0469000e+05
   2.3885000e+05   2.2579200e+05   2.2385800e+05   2.3305000e+05   2.3311500e+05   2.4774200e+05   2.3101400e+05   2.6401500e+05   2.5714500e+05   2.2606800e+05   2.2629400e+05   2.3651700e+05   2.4456600e+05   2.3201500e+05   2.4704200e+05   2.3835900e+05   2.3409400e+05   2.4407300e+05   2.4627200e+05   2.5236300e+05   2.5834500e+05   2.4712200e+05   2.4965800e+05   2.5386400e+05   2.3422100e+05   2.6654400e+05   2.5906000e+05   2.4057100e+05   0.0000000e+00   2.4390300e+05   2.4633700e+05   2.3078500e+05   2.2585200e+05   2.4922900e+05   2.4694400e+05   2.6235400e+05   2.5809500e+05   2.5137900e+05   2.2498000e+05   2.4721100e+05   2.3354900e+05   2.4697300e+05   2.2474400e+05   2.3936300e+05   2.5933700e+05   2.5087700e+05   2.6447600e+05   2.4532200e+05   2.4892100e+05   2.3932800e+05   2.1730700e+05   2.1960600e+05   2.2520600e+05   2.2209300e+05   2.3189500e+05   2.3392200e+05   2.2568900e+05   2.2918900e+05   2.3110500e+05   2.3981800e+05   2.4533100e+05   2.3986500e+05   2.3556100e+05   2.3135400e+05   2.3295900e+05   2.5032100e+05   2.2847000e+05   2.2288500e+05   2.2015700e+05   2.1060000e+05   2.2369500e+05   2.2212400e+05   2.2800300e+05   2.3534400e+05   2.2886000e+05   2.2682500e+05   2.2754500e+05   2.3366800e+05   2.3414500e+05   2.5017400e+05   2.4170400e+05   2.3648200e+05   2.2765100e+05   2.4383200e+05   2.3101000e+05   2.2119200e+05   2.3371100e+05   2.4929500e+05   2.4707300e+05   2.3955400e+05
   2.2975900e+05   2.4126600e+05   2.5763100e+05   2.2795800e+05   2.4786500e+05   2.5355400e+05   2.4781000e+05   2.3576800e+05   2.3480200e+05   2.1829700e+05   2.2380600e+05   2.2892200e+05   2.3709900e+05   2.2751200e+05   2.1460700e+05   2.1186500e+05   2.2811400e+05   2.2011200e+05   2.2762200e+05   2.3963900e+05   2.3839000e+05   2.3713600e+05   2.3040100e+05   2.2113500e+05   2.5264500e+05   2.6336300e+05   2.4794400e+05   2.4920100e+05   2.5879900e+05   0.0000000e+00   2.7922700e+05   2.7729700e+05   2.7455600e+05   2.9984200e+05   2.8844500e+05   2.8716100e+05   2.6142600e+05   2.9701200e+05   2.8928600e+05   2.6773300e+05   2.6548800e+05   2.8248300e+05   2.8797900e+05   2.8557500e+05   2.7100800e+05   2.8038000e+05   2.7382600e+05   2.8891500e+05   2.9734900e+05   2.8137300e+05   2.8570900e+05   2.7046900e+05   2.9561400e+05   2.8507000e+05   2.6422500e+05   2.6211800e+05   2.5153000e+05   2.6163400e+05   2.6517000e+05   2.5662900e+05   2.6503600e+05   2.5639600e+05   2.4985300e+05   2.5055300e+05   2.6197900e+05   2.6686600e+05   2.7929000e+05   2.5732800e+05   2.7325400e+05   2.7903900e+05   2.6648100e+05   2.6025900e+05   2.5499100e+05   2.4047300e+05   2.3404100e+05   2.6560800e+05   2.5748600e+05   2.6303800e+05   2.6557300e+05   2.6500100e+05   2.4921900e+05   2.5388900e+05   2.3668700e+05   2.2982600e+05   2.4370600e+05   2.3698600e+05   2.1938100e+05   2.2044500e+05   2.3567700e+05   2.4886400e+05
   2.5831100e+05   2.6145200e+05   2.5883300e+05   2.7264300e+05   2.5767500e+05   2.7247300e+05   2.5477700e+05   2.8778400e+05   2.7388000e+05   2.6401400e+05   2.6920200e+05   2.6783800e+05   2.7720200e+05   2.6648100e+05   2.7741200e+05   2.6805200e+05   2.7144800e+05   2.6498800e+05   2.7396200e+05   2.4003400e+05   2.3373300e+05   2.5792300e+05   2.5225700e+05   2.6032300e+05   2.2256600e+05   2.3057300e+05   2.6295400e+05   2.7831900e+05   2.4331600e+05   2.4580500e+05   0.0000000e+00   2.6226100e+05   2.5879400e+05   2.7997400e+05   2.4080700e+05   2.7956900e+05   2.8248900e+05   2.8592100e+05   2.6401100e+05   2.4268600e+05   2.6887700e+05   2.6553500e+05   2.8976600e+05   2.8253500e+05   2.5249600e+05   2.5905200e+05   2.5473900e+05   2.7056100e+05   2.9390100e+05   2.6806600e+05   2.8318100e+05   2.7269800e+05   2.5990900e+05   2.6354900e+05   2.7201500e+05   2.8760500e+05   2.7530500e+05   2.8195200e+05   2.8256800e+05   2.8443800e+05   2.8091200e+05   2.6973000e+05   2.5799500e+05   2.3916700e+05   2.6107000e+05   2.7763200e+05   2.6986400e+05   2.6312900e+05   2.3526400e+05   2.3733300e+05   2.5669200e+05   2.7096700e+05   2.6420900e+05   2.6310500e+05   2.4920900e+05   2.5971500e+05   2.6269200e+05   2.6516200e+05   2.6551200e+05   2.6764400e+05   2.6600900e+05   2.8621700e+05   2.9520600e+05   2.9579600e+05   2.7125700e+05   2.7034000e+05   2.7900200e+05   2.6990800e+05   2.6515900e+05   2.6096600e+05
   2.0406100e+05   1.9365600e+05   1.7660600e+05   1.7349600e+05   1.7893500e+05   1.9871700e+05   1.7572400e+05   1.7589600e+05   1.6802400e+05   1.6610000e+05   1.6321600e+05   1.4385800e+05   1.7417100e+05   1.7632500e+05   1.6552100e+05   1.6507000e+05   1.8216500e+05   1.7550900e+05   1.8876800e+05   1.5722400e+05   1.6875400e+05   1.8006500e+05   1.7912800e+05   1.6685400e+05   1.6390500e+05   1.6605400e+05   1.7882800e+05   1.7417000e+05   1.6704600e+05   1.7906800e+05   1.8851400e+05   0.0000000e+00   1.6961100e+05   1.7356400e+05   1.8028100e+05   1.8432400e+05   1.5888800e+05   1.7662100e+05   1.9396000e+05   1.8487800e+05   1.7340300e+05   1.8187600e+05   1.8406400e+05   2.0604500e+05   1.9469000e+05   1.9528900e+05   2.0620400e+05   1.9897300e+05   2.1526200e+05   2.0315400e+05   1.9881800e+05   1.9208900e+05   1.8669200e+05   1.7999200e+05   1.7987700e+05   1.9176000e+05   2.1501300e+05   2.0057100e+05   1.8477300e+05   1.9775300e+05   2.0545200e+05   2.0893900e+05   1.9713000e+05   1.9551300e+05   2.0128000e+05   1.7575400e+05   1.8768500e+05   1.8993800e+05   1.8053100e+05   1.8281200e+05   1.8133400e+05   1.7552600e+05   2.1473500e+05   1.9540900e+05   1.9539900e+05   2.0263400e+05   2.0960000e+05   1.9870400e+05   2.1096700e+05   1.9222500e+05   2.0834500e+05   2.0526900e+05   2.0185500e+05   1.9458700e+05   1.7910700e+05   2.0844800e+05   2.1208600e+05   1.8042000e+05   1.8353600e+05   1.9453300e+05
   4.1410600e+05   4.0967800e+05   4.1853000e+05   3.9308200e+05   4.0282500e+05   3.7666100e+05   3.6766900e+05   3.7942500e+05   4.2388500e+05   4.2580300e+05   4.2058600e+05   4.2679200e+05   4.0260700e+05   3.9586400e+05   4.0014900e+05   4.1972700e+05   3.9157600e+05   4.2642700e+05   4.2707600e+05   4.2147700e+05   3.9334200e+05   3.9785700e+05   3.9415500e+05   3.8236400e+05   3.9269100e+05   4.2124800e+05   4.2352900e+05   3.9933200e+05   3.9155300e+05   4.0391100e+05   4.0441600e+05   4.1349900e+05   0.0000000e+00   4.2827400e+05   4.3521300e+05   4.2283100e+05   3.9516200e+05   4.2351400e+05   3.9612900e+05   3.8241500e+05   4.2000600e+05   4.3723300e+05   4.2444400e+05   3.9297500e+05   4.1409500e+05   4.0425600e+05   4.0631100e+05   4.3006400e+05   4.0836200e+05   4.1608700e+05   4.1857900e+05   4.0639900e+05   4.1499400e+05   3.9403000e+05   4.0830700e+05   4.3971000e+05   4.1255300e+05   4.0806200e+05   3.9243800e+05   4.0244200e+05   4.1042100e+05   3.8637100e+05   4.2184800e+05   4.1431300e+05   4.0947300e+05   4.1716000e+05   4.1470000e+05   4.1378400e+05   4.1505600e+05   4.2323200e+05   4.1826500e+05   4.0911200e+05   4.1674200e+05   4.4289300e+05   4.2628800e+05   4.2150400e+05   4.2322700e+05   4.0157100e+05   4.2192700e+05   4.1105000e+05   4.0634900e+05   4.2133700e+05   4.3304400e+05   4.2987800e+05   4.1896700e+05   4.0122200e+05   3.8618500e+05   3.9628200e+05   4.0613000e+05   3.9715000e+05
   3.3675400e+05   3.2791500e+05   3.6619000e+05   3.3253800e+05   3.4301300e+05   3.6170000e+05   3.3503500e+05   3.4828700e+05   3.4833600e+05   3.4448900e+05   3.1854800e+05   3.2987400e+05   3.2870700e+05   3.3507500e+05   3.5155900e+05   3.4861400e+05   3.3710600e+05   3.2939500e+05   3.2139800e+05   3.1992900e+05   3.3796500e+05   3.3860000e+05   3.3295200e+05   3.4176100e+05   3.3859600e+05   3.1606700e+05   3.1461600e+05   3.1333600e+05   3.3516900e+05   3.0816000e+05   3.1623900e+05   3.4758800e+05   3.4243200e+05   0.0000000e+00   3.2332000e+05   3.3441500e+05   3.4963500e+05   3.3816800e+05   3.2795300e+05   3.3954000e+05   3.3214100e+05   3.3020000e+05   3.3655800e+05   3.2691400e+05   3.5427600e+05   3.5017000e+05   3.2020800e+05   3.2321300e+05   3.3463900e+05   3.3743000e+05   3.6821100e+05   3.5461100e+05   3.3490800e+05   3.3660100e+05   3.4391600e+05   3.1344500e+05   3.3038600e+05   3.4682300e+05   3.3465400e+05   3.1927900e+05   3.2656500e+05   3.2725600e+05   3.5221200e+05   3.5378300e+05   3.4625500e+05   3.1330600e+05   3.3235700e+05   3.3414300e+05   3.6086800e+05   3.3258900e+05   3.4513300e+05   3.3211500e+05   3.4295300e+05   3.3140600e+05   3.5110100e+05   3.2763300e+05   3.3552700e+05   3.5181600e+05   3.4605400e+05   3.3639100e+05   3.4122200e+05   3.1668700e+05   3.4795900e+05   3.2611500e+05   3.4576700e+05   3.6803100e+05   3.5702600e+05   3.3467500e+05   3.5186400e+05   3.5319900e+05
   8.6727000e+04   1.0805000e+05   1.0786100e+05   9.9492000e+04   1.1013000e+05   9.5357000e+04   9.9403000e+04   9.7849000e+04   9.2849000e+04   8.1596000e+04   9.1364000e+04   8.6742000e+04   8.5729000e+04   9.0122000e+04   8.8075000e+04   7.1563000e+04   7.8192000e+04   8.1385000e+04   8.2426000e+04   7.9967000e+04   7.9972000e+04   7.7950000e+04   8.1307000e+04   8.3716000e+04   9.1672000e+04   8.2521000e+04   7.9269000e+04   7.9695000e+04   8.7968000e+04   8.3207000e+04   8.1967000e+04   7.8033000e+04   7.7136000e+04   7.8570000e+04   0.0000000e+00   7.4982000e+04   7.7975000e+04   7.3840000e+04   6.0090000e+04   6.3478000e+04   6.7385000e+04   8.3795000e+04   8.3193000e+04   8.6959000e+04   8.9368000e+04   1.0010300e+05   9.0470000e+04   8.7954000e+04   8.4765000e+04   8.4924000e+04   8.7815000e+04   8.3136000e+04   8.3146000e+04   8.6934000e+04   7.4814000e+04   8.1559000e+04   1.0056400e+05   8.0020000e+04   8.2945000e+04   8.1626000e+04   7.4952000e+04   9.2722000e+04   9.4493000e+04   9.1666000e+04   9.7225000e+04   7.5448000e+04   7.5508000e+04   8.6533000e+04   8.0626000e+04   9.3642000e+04   8.4943000e+04   8.8202000e+04   9.1231000e+04   9.0313000e+04   9.5719000e+04   7.7021000e+04   8.1482000e+04   9.3498000e+04   8.3913000e+04   8.4412000e+04   8.3713000e+04   7.7588000e+04   8.5756000e+04   8.4744000e+04   7.4802000e+04   7.9829000e+04   8.0186000e+04   9.7396000e+04   9.3709000e+04   9.1090000e+04
   5.5748000e+04   5.3261000e+04   5.3753000e+04   4.8449000e+04   4.0376000e+04   4.4292000e+04   4.9241000e+04   4.9102000e+04   4.9931000e+04   4.1107000e+04   4.4993000e+04   4.8083000e+04   4.2256000e+04   3.5529000e+04   4.4552000e+04   4.0782000e+04   6.6544000e+04   6.7244000e+04   6.8330000e+04   5.8078000e+04   5.8206000e+04   6.7417000e+04   7.3633000e+04   6.2865000e+04   4.6861000e+04   7.0530000e+04   6.5628000e+04   5.4233000e+04   6.9124000e+04   6.5151000e+04   5.9882000e+04   5.7781000e+04   6.0786000e+04   5.9559000e+04   4.4419000e+04   0.0000000e+00   5.2599000e+04   5.4229000e+04   6.4616000e+04   5.8801000e+04   5.8436000e+04   4.8379000e+04   4.3607000e+04   3.9767000e+04   5.6554000e+04   4.8958000e+04   4.4368000e+04   4.6246000e+04   5.0451000e+04   4.4344000e+04   4.6739000e+04   5.2115000e+04   4.7199000e+04   5.2928000e+04   4.2201000e+04   5.6257000e+04   5.3425000e+04   5.9170000e+04   5.5984000e+04   5.6714000e+04   5.3719000e+04   4.5365000e+04   4.4581000e+04   4.3041000e+04   4.8523000e+04   4.4305000e+04   4.6636000e+04   4.7720000e+04   5.2578000e+04   4.1045000e+04   4.3064000e+04   4.5093000e+04   4.0962000e+04   3.0049000e+04   4.7565000e+04   4.3911000e+04   5.0706000e+04   5.1640000e+04   4.2804000e+04   5.1915000e+04   5.2733000e+04   5.6800000e+04   5.7434000e+04   4.9605000e+04   3.2723000e+04   5.3316000e+04   5.3488000e+04   6.2125000e+04   6.2557000e+04   4.1445000e+04
   1.3383400e+05   1.4177300e+05   1.2287600e+05   1.2611800e+05   1.2580700e+05   1.2275700e+05   1.3264400e+05   1.2505300e+05   1.3737800e+05   1.3013800e+05   1.3907200e+05   1.4301300e+05   1.3230800e+05   1.3610400e+05   1.3530300e+05   1.4011700e+05   1.3838200e+05   1.3344700e+05   1.2869300e+05   1.0876300e+05   1.2191400e+05   1.2281800e+05   1.4631500e+05   1.4619800e+05   1.4273700e+05   1.4539700e+05   1.2713100e+05   1.2544500e+05   1.2103700e+05   1.4075700e+05   1.4509000e+05   1.4812500e+05   1.1425400e+05   1.3207000e+05   1.3112100e+05   1.2881200e+05   0.0000000e+00   1.3605500e+05   1.4894800e+05   1.5468700e+05   1.4627900e+05   1.6189900e+05   1.4491500e+05   1.4303600e+05   1.4368700e+05   1.4755600e+05   1.5127500e+05   1.5822800e+05   1.5165000e+05   1.5149500e+05   1.6166400e+05   1.6120700e+05   1.5756400e+05   1.4689000e+05   1.6125700e+05   1.5712800e+05   1.5730600e+05   1.4985300e+05   1.4704200e+05   1.4025800e+05   1.3935100e+05   1.5410300e+05   1.4831800e+05   1.4925100e+05   1.3775000e+05   1.3723200e+05   1.3773100e+05   1.4964100e+05   1.3535700e+05   1.3850500e+05   1.4632500e+05   1.6019100e+05   1.4003300e+05   1.4018800e+05   1.4752900e+05   1.5556700e+05   1.1775200e+05   1.3831300e+05   1.2484900e+05   1.3422700e+05   1.3523200e+05   1.4007500e+05   1.4819600e+05   1.5187400e+05   1.4726700e+05   1.4013500e+05   1.4084000e+05   1.4381300e+05   1.3271000e+05   1.2799800e+05
   1.6036600e+05   1.5963100e+05   1.5637300e+05   1.6874200e+05   1.6266200e+05   1.5935100e+05   1.5852900e+05   1.6582200e+05   1.6356600e+05   1.6654500e+05   1.5117300e+05   1.4616300e+05   1.5079600e+05   1.5366300e+05   1.4273500e+05   1.5258800e+05   1.4279500e+05   1.3228000e+05   1.2611100e+05   1.4536400e+05   1.5390800e+05   1.5626100e+05   1.4913700e+05   1.5295200e+05   1.4255800e+05   1.4959600e+05   1.6025300e+05   1.6568900e+05   1.5942600e+05   1.3332600e+05   1.5567300e+05   1.6381300e+05   1.7270600e+05   1.5638200e+05   1.5238200e+05   1.5582200e+05   1.5402400e+05   0.0000000e+00   1.3633800e+05   1.5082500e+05   1.5292200e+05   1.4729200e+05   1.5594300e+05   1.3823100e+05   1.4797600e+05   1.4486000e+05   1.4421200e+05   1.4526600e+05   1.4694200e+05   1.5019300e+05   1.6414900e+05   1.6489300e+05   1.6819500e+05   1.5237100e+05   1.6329400e+05   1.4468600e+05   1.6091300e+05   1.6874100e+05   1.7711000e+05   1.5652800e+05   1.4997500e+05   1.5331800e+05   1.3324100e+05   1.4200300e+05   1.6112200e+05   1.6464700e+05   1.7459600e+05   1.7404900e+05   1.7594300e+05   1.7107200e+05   1.5576600e+05   1.5776300e+05   1.5996500e+05   1.5876000e+05   1.5527300e+05   1.7588800e+05   1.6474100e+05   1.4346400e+05   1.4770400e+05   1.5779700e+05   1.5779300e+05   1.7413200e+05   1.7298700e+05   1.4849000e+05   1.5979800e+05   1.7065800e+05   1.6248600e+05   1.6963200e+05   1.8072000e+05   1.6150000e+05
   1.6645600e+05   1.5869500e+05   1.4562000e+05   1.3946800e+05   1.4330600e+05   1.4435100e+05   1.5732600e+05   1.8085200e+05   1.8040100e+05   1.5679500e+05   1.5111600e+05   1.5256700e+05   1.3118300e+05   1.5242700e+05   1.4919700e+05   1.4431400e+05   1.6165800e+05   1.6107100e+05   1.6639600e+05   1.5535900e+05   1.4661400e+05   1.3646800e+05   1.4609300e+05   1.5260100e+05   1.5899600e+05   1.4729600e+05   1.6360600e+05   1.6994000e+05   1.5620500e+05   1.6653600e+05   1.3039300e+05   1.3862400e+05   1.4689700e+05   1.3605900e+05   1.7504900e+05   1.7447300e+05   1.8186700e+05   1.8241400e+05   0.0000000e+00   1.6356700e+05   1.6100500e+05   1.5887200e+05   1.4391000e+05   1.6678900e+05   2.0297000e+05   2.1111300e+05   2.0773900e+05   2.0090700e+05   1.8821200e+05   2.0574100e+05   1.9200500e+05   1.8394000e+05   1.8725900e+05   1.7223200e+05   1.7780600e+05   2.1156300e+05   1.9637100e+05   1.7809800e+05   1.9548600e+05   2.0267400e+05   1.7565300e+05   1.7482000e+05   1.8261500e+05   1.6393500e+05   1.7500400e+05   1.7325900e+05   1.6579700e+05   1.8292100e+05   1.6753200e+05   1.4333100e+05   1.5804300e+05   1.4901600e+05   1.5189100e+05   1.5579400e+05   1.5598400e+05   1.6671100e+05   1.6741400e+05   1.6648300e+05   1.4713500e+05   1.4124800e+05   1.4307600e+05   1.5589100e+05   1.6119900e+05   1.4421900e+05   1.5723300e+05   1.5813400e+05   1.5809700e+05   1.5476100e+05   1.6942200e+05   1.5739800e+05
   1.6010700e+05   1.7073200e+05   1.6800000e+05   1.7402200e+05   1.5402100e+05   1.7588700e+05   1.5508000e+05   1.6246100e+05   1.5861000e+05   1.7258300e+05   1.6103800e+05   1.7759700e+05   1.7058800e+05   1.6263900e+05   1.6182900e+05   1.6357900e+05   1.5815200e+05   1.4196800e+05   1.6724200e+05   1.7268000e+05   1.7378100e+05   1.6248700e+05   1.5471900e+05   1.5929800e+05   1.6203800e+05   1.6195400e+05   1.7452900e+05   1.9888600e+05   1.7114200e+05   1.6748500e+05   1.6958700e+05   1.6402400e+05   1.6671200e+05   1.8364500e+05   1.9334600e+05   1.8253300e+05   1.8059300e+05   1.7595900e+05   1.6365300e+05   0.0000000e+00   1.5814100e+05   1.6757900e+05   1.8294400e+05   1.6929800e+05   1.6309400e+05   1.6675500e+05   1.7951000e+05   1.6547800e+05   1.5865800e+05   1.5953900e+05   1.6600100e+05   1.8198600e+05   1.4976600e+05   1.5649900e+05   1.4522600e+05   1.6851900e+05   1.7606600e+05   1.7955100e+05   1.4258900e+05   1.4837800e+05   1.5748400e+05   1.5017800e+05   1.6692300e+05   1.6918600e+05   1.5498100e+05   1.5074600e+05   1.5820400e+05   1.4534000e+05   1.4900900e+05   1.5846400e+05   1.5929300e+05   1.6078800e+05   1.6645500e+05   1.7412600e+05   1.6237300e+05   1.5449200e+05   1.6842800e+05   1.5452400e+05   1.5678800e+05   1.7377700e+05   1.7432700e+05   1.7138300e+05   1.5419700e+05   1.5263500e+05   1.6390900e+05   1.5427300e+05   1.6737800e+05   1.7807300e+05   1.6624400e+05   1.5303700e+05
   4.8425000e+04   5.0083000e+04   4.7348000e+04   5.1603000e+04   4.8834000e+04   4.8474000e+04   5.5621000e+04   4.5363000e+04   4.6133000e+04   4.9182000e+04   4.9519000e+04   4.5833000e+04   4.5782000e+04   4.5825000e+04   5.0797000e+04   5.8749000e+04   4.6571000e+04   4.6445000e+04   3.1000000e+04   3.7481000e+04   4.6273000e+04   4.5292000e+04   5.6524000e+04   4.7714000e+04   3.5477000e+04   3.8228000e+04   3.4308000e+04   3.7305000e+04   4.4130000e+04   4.1228000e+04   3.6020000e+04   3.0550000e+04   3.1356000e+04   3.9514000e+04   4.7416000e+04   5.2092000e+04   4.6512000e+04   4.6419000e+04   4.8853000e+04   5.0747000e+04   0.0000000e+00   4.7131000e+04   4.6226000e+04   4.0693000e+04   3.8786000e+04   5.6614000e+04   5.0797000e+04   4.2265000e+04   4.9520000e+04   4.4937000e+04   4.9939000e+04   5.3397000e+04   4.7759000e+04   3.9929000e+04   3.8112000e+04   3.5504000e+04   3.9076000e+04   3.9908000e+04   4.6173000e+04   3.6491000e+04   3.2940000e+04   3.5035000e+04   5.1394000e+04   5.7163000e+04   3.3783000e+04   4.3105000e+04   4.6858000e+04   5.2421000e+04   5.0039000e+04   5.1203000e+04   4.9738000e+04   4.7320000e+04   4.5431000e+04   5.2730000e+04   5.1788000e+04   5.3410000e+04   4.9647000e+04   5.2773000e+04   4.6248000e+04   3.3836000e+04   3.8773000e+04   4.5060000e+04   5.3413000e+04   4.7494000e+04   3.1525000e+04   3.3803000e+04   5.5111000e+04   5.4698000e+04   5.1314000e+04   4.9708000e+04
   4.9419000e+04   4.5033000e+04   4.1535000e+04   5.7299000e+04   7.0700000e+04   5.4597000e+04   5.0495000e+04   4.7176000e+04   4.1072000e+04   4.9278000e+04   7.0584000e+04   5.6000000e+04   4.9978000e+04   5.7200000e+04   5.8295000e+04   4.6241000e+04   4.5571000e+04   5.3668000e+04   5.4793000e+04   5.7840000e+04   5.4327000e+04   5.1228000e+04   5.2677000e+04   5.4526000e+04   4.2438000e+04   5.1591000e+04   5.4951000e+04   4.6564000e+04   4.2819000e+04   3.9451000e+04   4.7007000e+04   5.1315000e+04   5.2324000e+04   4.4502000e+04   5.5004000e+04   4.8933000e+04   4.9642000e+04   4.9746000e+04   4.8765000e+04   5.4037000e+04   5.0840000e+04   0.0000000e+00   5.5184000e+04   4.4595000e+04   4.8207000e+04   4.9577000e+04   4.4949000e+04   5.4761000e+04   6.2034000e+04   4.9723000e+04   5.3570000e+04   3.9011000e+04   4.5556000e+04   4.7588000e+04   4.9322000e+04   5.0788000e+04   5.3358000e+04   4.5799000e+04   5.2711000e+04   5.1779000e+04   4.2999000e+04   4.4217000e+04   4.9078000e+04   4.8362000e+04   4.5978000e+04   4.4229000e+04   4.8896000e+04   4.8509000e+04   4.6785000e+04   4.2031000e+04   3.5650000e+04   4.5740000e+04   4.1519000e+04   4.4002000e+04   4.4884000e+04   4.3068000e+04   3.7793000e+04   3.8921000e+04   4.8726000e+04   4.9720000e+04   5.2905000e+04   5.4530000e+04   4.8135000e+04   4.6772000e+04   4.6129000e+04   4.3020000e+04   5.1429000e+04   6.2046000e+04   5.7706000e+04   4.8714000e+04
   3.7077700e+05   3.9270300e+05   4.0938100e+05   4.0287700e+05   3.6863200e+05   3.9572500e+05   3.9647000e+05   4.0893800e+05   4.1400300e+05   4.3020800e+05   4.0121600e+05   3.9588900e+05   3.8719300e+05   3.7114500e+05   3.8091600e+05   4.1177800e+05   4.1943400e+05   4.0459800e+05   4.1786900e+05   4.0392400e+05   4.1606900e+05   4.2037900e+05   4.2484100e+05   4.2054900e+05   4.1961700e+05   4.1348200e+05   3.8988100e+05   3.8500300e+05   3.9000900e+05   3.8309300e+05   3.7959000e+05   3.8271400e+05   4.1506900e+05   4.2783500e+05   3.9854700e+05   3.8085600e+05   3.7636400e+05   3.8756200e+05   4.1159700e+05   4.1420300e+05   3.9728300e+05   3.8630300e+05   0.0000000e+00   3.8371500e+05   4.0309800e+05   3.9654400e+05   4.3353500e+05   4.3180100e+05   4.2026100e+05   3.7276800e+05   3.8049400e+05   3.7630200e+05   3.8877700e+05   3.7598200e+05   4.1918400e+05   3.5793900e+05   3.5379500e+05   3.7272400e+05   3.7429200e+05   3.8151100e+05   4.2072900e+05   3.9618600e+05   3.7870700e+05   3.6190100e+05   3.7846900e+05   4.0653400e+05   4.0009000e+05   3.8727000e+05   3.9057800e+05   3.7508700e+05   3.8600000e+05   3.8349900e+05   3.8695800e+05   3.7770000e+05   3.7220000e+05   4.0414000e+05   3.7095200e+05   3.9508700e+05   4.0982300e+05   3.7794100e+05   3.6700500e+05   3.6848100e+05   3.6956900e+05   3.7607400e+05   3.9469300e+05   3.9772300e+05   4.0444200e+05   3.9221800e+05   3.8751000e+05   3.8963500e+05
   3.7524000e+05   3.3956400e+05   3.4081300e+05   3.7174700e+05   3.7137800e+05   3.6429900e+05   3.9514800e+05   3.9376800e+05   3.7104300e+05   3.6915000e+05   3.7431500e+05   3.7455000e+05   3.7450800e+05   3.8301100e+05   3.6286500e+05   3.5914600e+05   3.6706200e+05   3.6469300e+05   3.5201900e+05   3.6834800e+05   3.5299900e+05   3.7072100e+05   3.7657300e+05   3.6759800e+05   3.5185800e+05   3.4409200e+05   3.2732600e+05   3.4064100e+05   3.5608900e+05   3.8879700e+05   3.8790200e+05   4.0324000e+05   3.7574700e+05   3.8001000e+05   3.7588400e+05   3.9210000e+05   3.9577200e+05   3.7472500e+05   3.7980800e+05   4.0733400e+05   3.8296300e+05   3.7806000e+05   3.7376300e+05   0.0000000e+00   3.6789600e+05   3.7248900e+05   3.6432300e+05   3.8420200e+05   3.8671400e+05   4.0058000e+05   3.6934800e+05   3.4754800e+05   3.7465200e+05   3.8039200e+05   3.9179300e+05   3.6196200e+05   3.6026500e+05   3.6043800e+05   3.8020500e+05   3.7139200e+05   3.6058800e+05   3.6770800e+05   3.8272100e+05   3.9524400e+05   3.7896700e+05   3.7558900e+05   3.8286300e+05   3.8659300e+05   3.7543400e+05   3.6226100e+05   3.4128600e+05   3.6473800e+05   3.7467900e+05   3.6117500e+05   3.7901200e+05   3.9846900e+05   3.7768000e+05   3.7155600e+05   3.8934900e+05   3.7786900e+05   3.6435700e+05   3.6312000e+05   3.6674000e+05   3.4508700e+05   3.4947000e+05   3.6164000e+05   3.4769600e+05   3.4193500e+05   3.6559100e+05   3.7404100e+05
   2.9631100e+05   2.7537400e+05   2.8892100e+05   2.8215100e+05   2.8560800e+05   2.7838200e+05   2.7204200e+05   2.6948100e+05   2.6449900e+05   3.1037300e+05   2.8972100e+05   2.8799300e+05   2.8692800e+05   2.8748200e+05   2.7801900e+05   2.7499400e+05   2.7824900e+05   2.8009000e+05   2.9078500e+05   2.8888600e+05   2.7615000e+05   2.7414200e+05   2.4691400e+05   2.7624100e+05   2.7076600e+05   2.8084000e+05   2.9376800e+05   2.8053900e+05   2.6709800e+05   2.5993500e+05   2.8088900e+05   2.9821100e+05   3.0774600e+05   2.9640100e+05   2.8105900e+05   2.6354500e+05   2.7492700e+05   2.6942000e+05   2.7140500e+05   2.9097700e+05   2.7115400e+05   2.6221700e+05   2.6966900e+05   2.9554200e+05   0.0000000e+00   2.8343500e+05   2.5257000e+05   2.6940100e+05   2.7344400e+05   2.7489500e+05   3.0896600e+05   2.8609600e+05   2.8159200e+05   2.5773100e+05   2.6589300e+05   2.6235600e+05   2.6303500e+05   2.5334900e+05   2.8283800e+05   2.7940600e+05   2.7578300e+05   2.6445900e+05   2.6231100e+05   2.9153600e+05   2.7238200e+05   2.6541000e+05   2.8776600e+05   2.8014300e+05   2.8130800e+05   3.0625400e+05   2.8427800e+05   2.6442400e+05   2.5220100e+05   2.6103900e+05   2.9774200e+05   3.1526300e+05   2.9292400e+05   2.6098400e+05   2.7713500e+05   2.8140700e+05   2.7612000e+05   2.8709900e+05   2.8546500e+05   2.8436300e+05   2.7392500e+05   2.7044700e+05   2.6898300e+05   2.7150400e+05   2.7275400e+05   2.8424600e+05
   3.2021200e+05   3.5133400e+05   3.2923700e+05   3.3873800e+05   3.5318800e+05   3.7073300e+05   3.5444100e+05   3.6690200e+05   3.3440400e+05   3.0767300e+05   3.1482100e+05   3.4270900e+05   3.3657300e+05   3.5754200e+05   3.5679200e+05   3.5288700e+05   3.4366800e+05   3.2815500e+05   2.9356700e+05   3.2621200e+05   3.4436700e+05   3.3539100e+05   3.5112300e+05   3.3964700e+05   3.3223800e+05   3.6865700e+05   3.4793000e+05   3.4088200e+05   3.3373600e+05   3.6677300e+05   3.2748100e+05   3.4903400e+05   3.5485300e+05   3.5504300e+05   3.6936700e+05   3.2992700e+05   3.2601400e+05   3.6597100e+05   3.4226200e+05   3.5303300e+05   3.4315800e+05   3.5820900e+05   3.6978400e+05   3.4377500e+05   3.9588000e+05   0.0000000e+00   3.4840600e+05   3.5093400e+05   3.5587000e+05   3.4607100e+05   3.5701100e+05   3.6387400e+05   3.6609900e+05   4.1422100e+05   3.7248400e+05   3.7230000e+05   3.5818800e+05   3.4286600e+05   3.1433100e+05   3.1362800e+05   3.6816900e+05   3.7402000e+05   4.0390700e+05   3.6308800e+05   3.5566000e+05   3.6085500e+05   3.5082100e+05   3.2746000e+05   3.4008100e+05   3.2823300e+05   3.5289100e+05   3.5897300e+05   3.3788400e+05   3.7407000e+05   3.6471500e+05   3.4296800e+05   3.2360500e+05   3.2630700e+05   3.3569900e+05   3.5513200e+05   3.4530600e+05   3.3108100e+05   3.4146500e+05   3.4556200e+05   3.1973300e+05   3.4287500e+05   3.5899000e+05   3.3526700e+05   3.6974400e+05   3.4415600e+05
   2.4277800e+05   2.4966300e+05   2.4836900e+05   2.4341600e+05   2.2907800e+05   2.2969700e+05   2.5280700e+05   2.4509600e+05   2.5717500e+05   2.3992100e+05   2.4356900e+05   2.2510200e+05   2.3297500e+05   2.5314900e+05   2.5321300e+05   2.5073500e+05   2.4656500e+05   2.4729400e+05   2.2715700e+05   2.7208100e+05   2.6998700e+05   2.5484400e+05   2.2426800e+05   2.3187000e+05   2.2529200e+05   2.4475400e+05   2.4040900e+05   2.3039700e+05   2.2615100e+05   2.0792000e+05   2.3628000e+05   2.3170300e+05   2.5416100e+05   2.5929100e+05   2.5494500e+05   2.4691600e+05   2.2851700e+05   2.1717400e+05   2.2219900e+05   2.1375200e+05   2.1714900e+05   2.2105200e+05   2.2008100e+05   2.1515100e+05   2.1007100e+05   2.3400800e+05   0.0000000e+00   2.5162500e+05   2.5463000e+05   2.5011000e+05   2.4577500e+05   2.2845600e+05   2.3336000e+05   2.1352400e+05   2.0544100e+05   1.9333500e+05   2.1252900e+05   2.1753000e+05   2.3334600e+05   2.2082700e+05   2.2922900e+05   2.2122400e+05   2.3721100e+05   2.7333000e+05   2.4948300e+05   2.2779100e+05   2.3054800e+05   2.4314100e+05   2.2503400e+05   2.0508500e+05   2.2161900e+05   2.3316700e+05   2.4874600e+05   2.4220800e+05   2.5431800e+05   2.4416100e+05   2.5724800e+05   2.4360800e+05   2.5076600e+05   2.3483600e+05   2.2754900e+05   2.1814900e+05   2.3505700e+05   2.2653300e+05   2.2340700e+05   2.3896600e+05   2.2807400e+05   2.4587700e+05   2.6138900e+05   2.5533900e+05
   2.9882600e+05   2.8125800e+05   2.8407400e+05   2.9669600e+05   2.7480800e+05   2.8190800e+05   2.6038400e+05   2.6307900e+05   2.7947700e+05   2.9320100e+05   2.7684600e+05   2.9264100e+05   2.8608200e+05   2.9362600e+05   2.7568600e+05   2.8665300e+05   2.7329200e+05   2.9551200e+05   2.9045200e+05   2.6472300e+05   2.4092900e+05   2.7011700e+05   2.7626500e+05   2.6624900e+05   2.8102900e+05   2.9436500e+05   2.9694100e+05   2.7210300e+05   2.7978500e+05   2.9105000e+05   2.6776700e+05   2.4655100e+05   2.6421900e+05   2.7099800e+05   2.5650400e+05   2.4455600e+05   2.6937100e+05   2.6758300e+05   2.9144000e+05   2.8394900e+05   2.6752900e+05   2.6776400e+05   2.5289500e+05   2.7884900e+05   2.3525500e+05   2.6564100e+05   2.6888600e+05   0.0000000e+00   2.7734100e+05   2.7134100e+05   2.7413100e+05   2.5310600e+05   2.7052600e+05   2.8271600e+05   2.7597000e+05   2.7107500e+05   2.8553800e+05   2.9701500e+05   2.8822500e+05   3.0852200e+05   2.7860800e+05   2.7551400e+05   2.9042400e+05   2.7974800e+05   2.7420500e+05   2.8527300e+05   2.7567400e+05   2.5385500e+05   2.7517800e+05   2.8397000e+05   2.5774600e+05   2.6573200e+05   2.5699500e+05   2.7135800e+05   2.7447300e+05   2.9238500e+05   2.7924400e+05   2.8884200e+05   2.8611700e+05   2.6888800e+05   2.8434100e+05   2.9378300e+05   2.7842900e+05   2.4330600e+05   2.6603000e+05   2.5571600e+05   2.8543500e+05   2.7366100e+05   2.7906900e+05   2.9305700e+05
   2.2100800e+05   2.3080000e+05   2.4405300e+05   2.3750100e+05   2.1187600e+05   2.2073500e+05   2.4509600e+05   2.2696500e+05   2.3314400e+05   2.4629100e+05   2.4558000e+05   2.3237900e+05   2.3623200e+05   2.3916500e+05   2.4938600e+05   2.4088800e+05   2.0993200e+05   2.1768300e+05   2.1800000e+05   2.2108800e+05   2.4229300e+05   2.3451500e+05   2.1101000e+05   2.2710800e+05   2.3201000e+05   2.1561500e+05   2.3089600e+05   2.2936600e+05   2.3067900e+05   2.3580900e+05   2.4238800e+05   2.2996700e+05   2.2381600e+05   2.2119300e+05   2.3712900e+05   2.5954500e+05   2.5264500e+05   2.1199500e+05   2.4622400e+05   2.3583800e+05   2.5641400e+05   2.6472700e+05   2.3576600e+05   2.3014600e+05   2.5292800e+05   2.5932900e+05   2.2484800e+05   2.2422600e+05   0.0000000e+00   2.5859500e+05   2.4542100e+05   2.4672400e+05   2.1634500e+05   2.3663900e+05   2.3849400e+05   2.4444000e+05   2.4705000e+05   2.4814600e+05   2.1337600e+05   2.4085500e+05   2.5000300e+05   2.3010800e+05   2.3776400e+05   2.3523200e+05   2.4123900e+05   2.2393900e+05   2.4812600e+05   2.1330600e+05   2.3931200e+05   2.4210100e+05   2.2424100e+05   2.2930200e+05   2.2846600e+05   2.1844100e+05   2.4169000e+05   2.6083300e+05   2.2670500e+05   2.2002300e+05   2.2516400e+05   2.3070100e+05   2.4607800e+05   2.3117600e+05   2.1813600e+05   2.2931100e+05   2.4249000e+05   2.4061100e+05   2.2008000e+05   2.1778100e+05   2.1205700e+05   2.2453600e+05
   2.7826200e+05   2.7178000e+05   2.8026600e+05   2.9101200e+05   2.9713100e+05   2.9648500e+05   2.8137400e+05   2.9283900e+05   3.0034100e+05   2.8137300e+05   2.8029300e+05   2.8669800e+05   3.0542700e+05   3.0553000e+05   2.9161700e+05   2.6187200e+05   2.8852700e+05   2.7996100e+05   2.8046400e+05   2.8216200e+05   2.8325500e+05   2.8781000e+05   2.9242900e+05   2.8129200e+05   2.7849900e+05   2.7813000e+05   2.8174300e+05   2.4436900e+05   2.8681800e+05   2.8475000e+05   2.8453100e+05   2.8087500e+05   2.5192900e+05   2.5813000e+05   2.6645400e+05   2.6218300e+05   2.7682400e+05   2.6555000e+05   2.5555200e+05   2.7753800e+05   2.7332500e+05   2.7166400e+05   3.0333700e+05   2.7329000e+05   2.7592300e+05   2.6178700e+05   2.6215700e+05   2.6794100e+05   2.5728600e+05   0.0000000e+00   2.6146500e+05   2.8803100e+05   2.7693400e+05   2.6282500e+05   2.7060800e+05   2.7788500e+05   2.6589600e+05   2.6465600e+05   2.6742100e+05   2.7778400e+05   2.8665200e+05   2.6167400e+05   2.6006700e+05   2.7396200e+05   2.8237500e+05   2.7244600e+05   2.7595800e+05   2.6231300e+05   2.7724200e+05   2.8046800e+05   2.7448700e+05   2.7866700e+05   2.7440000e+05   2.6666300e+05   2.6410200e+05   2.6103900e+05   2.6713000e+05   2.7098600e+05   2.6841900e+05   2.6043800e+05   2.7480300e+05   2.7522600e+05   2.6405400e+05   2.7064200e+05   2.5434900e+05   2.7589800e+05   2.7589500e+05   2.8943800e+05   2.9931200e+05   2.8796400e+05
   4.3007300e+05   4.2611900e+05   4.3696200e+05   4.1775300e+05   4.1462800e+05   4.1347400e+05   4.2576500e+05   4.5435100e+05   4.1742900e+05   3.8556300e+05   3.9768000e+05   4.1717200e+05   4.2178800e+05   3.8936800e+05   4.3346300e+05   4.2734400e+05   4.1284300e+05   3.9585600e+05   3.7558100e+05   3.7263000e+05   3.8556900e+05   4.3868100e+05   4.2346100e+05   4.0583100e+05   4.0605500e+05   4.3300100e+05   3.8938800e+05   4.0445800e+05   3.8691400e+05   3.8467600e+05   4.0352800e+05   4.1356900e+05   4.0465800e+05   3.9516000e+05   3.9321000e+05   4.3249500e+05   4.3655900e+05   4.1740800e+05   3.9677900e+05   3.9479200e+05   4.1149200e+05   4.2355900e+05   4.1447300e+05   4.2750400e+05   4.3815800e+05   4.3120400e+05   4.0250200e+05   4.3914900e+05   4.1894200e+05   4.2277100e+05   0.0000000e+00   3.9768700e+05   3.9226200e+05   4.0497700e+05   4.2784900e+05   4.1069300e+05   4.1048100e+05   4.1489300e+05   4.1230400e+05   4.1124000e+05   3.8511100e+05   4.0346200e+05   3.7236600e+05   3.6919600e+05   3.9936300e+05   4.0909900e+05   3.8705800e+05   3.9344900e+05   4.1413400e+05   4.1012500e+05   4.3949700e+05   3.9967900e+05   3.8777200e+05   3.7165100e+05   3.9942700e+05   4.1137600e+05   4.0619600e+05   4.3224000e+05   4.0931800e+05   3.8828700e+05   4.0215100e+05   4.2958300e+05   4.2144200e+05   4.1479500e+05   4.1356100e+05   3.9454600e+05   3.7963500e+05   4.1347500e+05   4.3554900e+05   4.1722900e+05
   2.1371000e+05   2.1214900e+05   2.1176800e+05   2.0624300e+05   2.2260000e+05   2.4012200e+05   2.2335200e+05   2.2980700e+05   2.3746900e+05   2.2993700e+05   2.1169900e+05   2.1422100e+05   2.0012400e+05   2.1377700e+05   2.0854300e+05   2.3509900e+05   2.0588800e+05   2.1299100e+05   2.1639000e+05   2.2574000e+05   2.1156800e+05   2.2486400e+05   2.2655300e+05   2.4528700e+05   2.2417600e+05   2.2419300e+05   2.0429300e+05   2.2459400e+05   2.2390700e+05   2.4399800e+05   2.4673400e+05   2.3315100e+05   2.2890400e+05   2.1985100e+05   1.9964700e+05   2.3172800e+05   2.3730100e+05   2.1629200e+05   2.1737600e+05   2.4176100e+05   2.3895300e+05   2.3829200e+05   2.2225500e+05   2.4235300e+05   2.3479400e+05   2.3746300e+05   2.2368600e+05   2.2594100e+05   2.1734400e+05   2.0689500e+05   2.2695200e+05   0.0000000e+00   2.1489100e+05   2.1356400e+05   2.1259300e+05   1.9060000e+05   1.9476400e+05   2.1654800e+05   2.1488700e+05   2.3950800e+05   2.2731700e+05   2.0859000e+05   2.0486100e+05   2.0341500e+05   2.0847800e+05   1.8181900e+05   2.0725200e+05   2.1537200e+05   2.0659700e+05   1.9230100e+05   2.0267100e+05   2.1156600e+05   2.2927300e+05   2.2930400e+05   2.3118300e+05   2.1182400e+05   1.8495700e+05   1.8942000e+05   1.9505000e+05   2.3070100e+05   2.3339400e+05   2.3100200e+05   2.2651800e+05   2.1554400e+05   2.0512300e+05   2.0302100e+05   2.1085300e+05   2.2442400e+05   2.2078300e+05   2.4004000e+05
   1.1083000e+05   1.1187300e+05   1.0687600e+05   1.0651500e+05   1.0470600e+05   9.4721000e+04   1.0421200e+05   9.3712000e+04   1.0192400e+05   9.7270000e+04   9.6655000e+04   1.0390000e+05   1.0462400e+05   1.0497200e+05   1.1353000e+05   9.6773000e+04   1.0690200e+05   1.0298000e+05   1.1407500e+05   1.0168600e+05   1.0140900e+05   1.1049100e+05   1.0363900e+05   9.3852000e+04   8.6849000e+04   9.4040000e+04   1.0485400e+05   1.0282400e+05   9.3049000e+04   9.0350000e+04   1.0571400e+05   9.9587000e+04   9.4723000e+04   8.2730000e+04   9.4398000e+04   1.0195600e+05   1.0835700e+05   1.0061600e+05   9.9222000e+04   9.2455000e+04   1.0286100e+05   7.8198000e+04   8.0887000e+04   8.9267000e+04   8.6917000e+04   8.8830000e+04   9.2196000e+04   8.7755000e+04   9.3878000e+04   9.4517000e+04   1.0059300e+05   9.0148000e+04   0.0000000e+00   7.9724000e+04   7.6457000e+04   8.8912000e+04   8.9431000e+04   8.2355000e+04   9.3864000e+04   9.7989000e+04   9.5872000e+04   9.4470000e+04   9.3061000e+04   1.0137800e+05   9.4028000e+04   9.7767000e+04   9.3506000e+04   9.9135000e+04   1.1123400e+05   9.5190000e+04   8.9257000e+04   1.0522500e+05   1.0459800e+05   9.5203000e+04   9.1153000e+04   1.0234700e+05   1.2251300e+05   1.0436500e+05   1.0456700e+05   8.9294000e+04   9.2332000e+04   1.1115400e+05   1.1129400e+05   1.1483100e+05   1.2035900e+05   1.0567800e+05   1.1096900e+05   9.1262000e+04   9.6269000e+04   1.0833700e+05
   8.3132000e+04   8.1949000e+04   8.8330000e+04   8.6255000e+04   8.2827000e+04   6.7157000e+04   7.5295000e+04   7.6379000e+04   9.5713000e+04   9.4444000e+04   9.5317000e+04   7.6960000e+04   5.8377000e+04   8.7966000e+04   9.7058000e+04   9.6357000e+04   9.7077000e+04   9.1559000e+04   6.9246000e+04   8.5332000e+04   9.1683000e+04   1.0622800e+05   1.1622600e+05   9.7860000e+04   7.6539000e+04   8.3051000e+04   8.8060000e+04   1.0599700e+05   1.0806300e+05   8.6985000e+04   8.6389000e+04   7.8047000e+04   9.1983000e+04   1.0461500e+05   1.0711700e+05   1.0655200e+05   1.1120000e+05   8.8405000e+04   9.3255000e+04   7.2579000e+04   7.3292000e+04   1.0428700e+05   7.9694000e+04   9.2272000e+04   9.2093000e+04   8.5914000e+04   9.2256000e+04   1.0011000e+05   9.4457000e+04   1.0421500e+05   1.0716000e+05   9.5695000e+04   1.0657200e+05   0.0000000e+00   8.5086000e+04   9.0251000e+04   9.0590000e+04   8.8501000e+04   9.0199000e+04   8.0614000e+04   9.0137000e+04   9.7578000e+04   9.4407000e+04   8.8363000e+04   8.8571000e+04   9.1272000e+04   8.6771000e+04   8.2788000e+04   9.1406000e+04   9.2915000e+04   7.9693000e+04   8.4522000e+04   8.9028000e+04   8.6749000e+04   8.9771000e+04   8.6208000e+04   8.4370000e+04   8.1467000e+04   6.9240000e+04   7.4679000e+04   7.6590000e+04   7.2292000e+04   7.7093000e+04   7.9388000e+04   7.7910000e+04   8.5034000e+04   8.5781000e+04   8.3481000e+04   7.8999000e+04   7.8480000e+04
   3.2096700e+05   3.2225300e+05   3.2850500e+05   3.3263600e+05   3.2977400e+05   3.3741800e+05   3.3548000e+05   3.4630700e+05   3.3350200e+05   3.2413300e+05   3.1159900e+05   3.4172300e+05   3.4750500e+05   3.1801300e+05   3.2818400e+05   3.1436200e+05   3.3384100e+05   3.1910300e+05   3.0661000e+05   3.4448000e+05   3.2643200e+05   3.1804600e+05   3.3823100e+05   2.8795100e+05   2.8728300e+05   3.2025400e+05   2.9483400e+05   3.1399800e+05   3.2666800e+05   3.1137400e+05   3.1135500e+05   3.2345400e+05   3.2569600e+05   3.5679800e+05   3.2617700e+05   3.2643200e+05   3.2629600e+05   3.1095700e+05   3.2166000e+05   3.5952800e+05   3.4587900e+05   3.3683700e+05   3.3725100e+05   3.3820600e+05   3.3087500e+05   3.4343500e+05   3.2234000e+05   3.3903500e+05   3.3795300e+05   3.3791000e+05   3.3781500e+05   3.5180800e+05   3.5566200e+05   3.1614000e+05   0.0000000e+00   3.0857700e+05   2.8695600e+05   3.3162300e+05   3.1447500e+05   3.3863100e+05   3.2447500e+05   3.4397200e+05   3.2552000e+05   3.4004000e+05   3.2559000e+05   3.1090700e+05   3.0254100e+05   2.9971700e+05   2.9946200e+05   3.1666100e+05   3.0024900e+05   3.0586500e+05   3.2089900e+05   3.2102500e+05   3.2847000e+05   3.2485700e+05   3.4222300e+05   3.5796200e+05   3.3636000e+05   3.1150700e+05   3.1283000e+05   3.1042400e+05   3.1367100e+05   3.1592500e+05   3.0941300e+05   3.5288300e+05   3.3588200e+05   3.5529100e+05   3.1885300e+05   3.1497100e+05
   3.2825100e+05   3.0728200e+05   3.2176500e+05   3.4946700e+05   3.6325700e+05   3.4974400e+05   3.5608500e+05   3.4600100e+05   3.4579000e+05   3.4137300e+05   3.3881100e+05   3.2363200e+05   3.4777700e+05   3.5732900e+05   3.3215800e+05   3.3104200e+05   3.1360800e+05   3.5104900e+05   3.5649000e+05   3.3806200e+05   3.2834300e+05   3.3087300e+05   3.3179700e+05   3.4227800e+05   3.3726400e+05   3.5173600e+05   3.3776100e+05   3.3780300e+05   3.2407000e+05   3.0495600e+05   3.1797000e+05   3.4222500e+05   3.1602200e+05   3.2182900e+05   3.2340500e+05   3.1908800e+05   3.2291500e+05   3.3475600e+05   3.2608600e+05   3.1670200e+05   3.1458900e+05   3.1788900e+05   3.1529100e+05   3.0300900e+05   3.1758300e+05   3.1748200e+05   3.1114800e+05   3.2921000e+05   3.1813800e+05   3.3912100e+05   3.3721800e+05   3.3106700e+05   3.4814400e+05   3.2175100e+05   3.2927300e+05   0.0000000e+00   3.2697300e+05   3.6856200e+05   3.6688400e+05   3.3552500e+05   3.3377900e+05   2.9692200e+05   3.5808000e+05   3.3311200e+05   3.2616900e+05   3.3590900e+05   3.3189600e+05   3.3658400e+05   3.2394100e+05   3.2059400e+05   3.2973400e+05   3.2346800e+05   3.1704600e+05   3.2625300e+05   3.4067200e+05   3.1227000e+05   3.2286700e+05   3.4207300e+05   3.5258500e+05   3.5933400e+05   3.3918000e+05   3.6016700e+05   3.5486900e+05   3.3845800e+05   3.6167400e+05   3.5113500e+05   3.3021800e+05   3.5191600e+05   3.3453000e+05   3.3528200e+05
   5.4413100e+05   5.1184500e+05   5.2527200e+05   4.9304000e+05   4.7090800e+05   4.3994900e+05   4.7306800e+05   4.8423000e+05   4.9214500e+05   5.0051000e+05   4.9820400e+05   4.8665400e+05   4.7275600e+05   4.6543700e+05   4.8430100e+05   4.6689600e+05   4.7677400e+05   4.7074100e+05   4.7342400e+05   4.8404500e+05   4.9842800e+05   4.8092200e+05   4.6968700e+05   4.4894300e+05   4.7271600e+05   4.8968800e+05   4.8932100e+05   4.8468300e+05   4.5931400e+05   4.5910500e+05   4.5806800e+05   4.4825600e+05   4.5686800e+05   4.7407700e+05   4.9875300e+05   5.0739500e+05   4.8454200e+05   4.8493500e+05   4.7922500e+05   4.6949700e+05   4.5736000e+05   4.5483800e+05   4.6417500e+05   4.8142600e+05   4.5954800e+05   4.8383400e+05   4.8870900e+05   4.8981200e+05   5.0272300e+05   4.9741600e+05   5.0365900e+05   4.8284200e+05   5.0184500e+05   4.7070100e+05   4.8945800e+05   4.8126600e+05   0.0000000e+00   4.7901400e+05   4.6369000e+05   4.8518900e+05   5.0559300e+05   5.1205200e+05   5.0533000e+05   5.0013400e+05   4.9591600e+05   4.8094000e+05   4.8241000e+05   4.6794700e+05   5.1255400e+05   4.9848600e+05   5.1969500e+05   5.2954700e+05   5.0761100e+05   4.8429000e+05   4.9245100e+05   4.8871600e+05   4.6566800e+05   4.7700400e+05   5.0101400e+05   5.6010400e+05   5.5219100e+05   5.2438900e+05   5.2056000e+05   5.4267800e+05   5.1936100e+05   4.9065200e+05   4.8014400e+05   4.7618200e+05   5.0614300e+05   5.2586700e+05
   4.5820500e+05   4.6890700e+05   4.6132700e+05   4.3555700e+05   4.2523300e+05   4.3509600e+05   4.3526800e+05   4.2433300e+05   4.2917900e+05   4.3226600e+05   4.4690800e+05   4.5448600e+05   4.6566100e+05   4.4773600e+05   4.6726600e+05   4.4056300e+05   4.2243000e+05   4.1860300e+05   4.3688800e+05   4.4978000e+05   4.5260800e+05   4.6281500e+05   4.5616600e+05   4.6126700e+05   4.4082800e+05   4.5123100e+05   4.7619900e+05   4.4786200e+05   4.4107700e+05   4.3901600e+05   4.6108300e+05   4.4053500e+05   4.5485900e+05   4.5366800e+05   4.6829200e+05   4.7599600e+05   4.8071000e+05   4.8921300e+05   5.0384500e+05   5.1733300e+05   4.9299800e+05   4.8613900e+05   4.8938000e+05   4.8524000e+05   4.9422100e+05   4.7659000e+05   4.7907100e+05   5.0049400e+05   4.5927200e+05   4.8441000e+05   4.6633300e+05   4.5548300e+05   4.7856300e+05   4.9489700e+05   5.1361000e+05   5.0556200e+05   4.9743800e+05   0.0000000e+00   4.9680700e+05   4.9004200e+05   4.8297400e+05   4.8473600e+05   4.9096600e+05   4.8445600e+05   4.9617200e+05   5.1045000e+05   4.9021000e+05   4.9651000e+05   4.8642900e+05   4.6606200e+05   5.1659900e+05   5.4973900e+05   5.4730700e+05   5.1985100e+05   5.2169400e+05   5.0312000e+05   5.1260000e+05   4.8138300e+05   4.8860500e+05   4.9283600e+05   4.9534600e+05   5.1041600e+05   4.8534700e+05   4.7953300e+05   4.9424900e+05   4.9581300e+05   4.7893800e+05   4.6951000e+05   4.6771900e+05   4.8987000e+05
   2.6464000e+05   2.6284900e+05   3.0151700e+05   2.9313300e+05   2.8492600e+05   2.6615300e+05   2.5142200e+05   2.6371800e+05   2.6263600e+05   2.6868600e+05   2.8998200e+05   2.8675800e+05   2.8647800e+05   3.0314800e+05   2.8726500e+05   2.9283600e+05   2.8648800e+05   2.8112300e+05   2.7510700e+05   2.8078600e+05   2.8281400e+05   3.0806600e+05   3.0438800e+05   2.8106800e+05   2.9176000e+05   2.5339800e+05   2.5787000e+05   2.9280200e+05   2.7882000e+05   2.9007400e+05   3.0018300e+05   3.0122800e+05   3.0297600e+05   3.1600700e+05   3.1425200e+05   2.9693400e+05   2.6909800e+05   2.9184800e+05   2.7909700e+05   2.9452900e+05   2.8239800e+05   2.8521100e+05   2.9325600e+05   2.8836900e+05   2.8426000e+05   2.8637100e+05   3.1235400e+05   2.9376800e+05   3.0122400e+05   2.7966300e+05   2.6563900e+05   2.8880900e+05   2.6031000e+05   2.7233300e+05   2.8765200e+05   3.0140200e+05   3.1080600e+05   3.0785600e+05   0.0000000e+00   2.8231900e+05   2.8760800e+05   2.7748300e+05   2.7191900e+05   2.6239100e+05   2.6717800e+05   2.9608000e+05   2.6708100e+05   3.0494400e+05   2.8933300e+05   2.7798200e+05   2.8391600e+05   2.8723400e+05   2.9430800e+05   2.9852700e+05   2.7967500e+05   2.6869900e+05   2.7490400e+05   2.7085900e+05   2.6698300e+05   2.7661800e+05   2.6716400e+05   2.7047500e+05   2.6924800e+05   2.5443200e+05   2.4075700e+05   2.6587700e+05   2.6005700e+05   2.7484100e+05   2.8175400e+05   2.6207600e+05
   2.7829200e+05   2.3876800e+05   2.2887600e+05   2.6725300e+05   2.7957700e+05   2.7869000e+05   2.9134700e+05   2.6660700e+05   2.5732100e+05   2.4986400e+05   2.6392700e+05   2.5965600e+05   2.5118200e+05   2.5218300e+05   2.5098300e+05   2.3989700e+05   2.5866600e+05   2.5943800e+05   2.5635300e+05   2.5118700e+05   2.4867100e+05   2.4368300e+05   2.5064700e+05   2.6271800e+05   2.5483500e+05   2.5919000e+05   2.5360700e+05   2.6088200e+05   2.4717100e+05   2.4147500e+05   2.4377700e+05   2.5238400e+05   2.5566700e+05   2.5888800e+05   2.5750300e+05   2.4551100e+05   2.4380900e+05   2.6741000e+05   2.6018300e+05   2.6372700e+05   2.5809200e+05   2.6029100e+05   2.7028600e+05   2.6128500e+05   2.5645800e+05   2.7043900e+05   2.6550700e+05   2.5892000e+05   2.8261100e+05   2.6993500e+05   2.7079800e+05   2.9537900e+05   2.8512100e+05   2.8821900e+05   2.6748000e+05   2.7816700e+05   2.6965300e+05   2.7481400e+05   2.7298000e+05   0.0000000e+00   2.7535800e+05   2.8748600e+05   2.8573400e+05   2.7361500e+05   2.8249100e+05   2.8498300e+05   2.6998600e+05   2.4868700e+05   3.0734200e+05   2.9667000e+05   2.9018500e+05   3.0154700e+05   2.8631500e+05   2.5483600e+05   2.6545700e+05   2.8037700e+05   2.7201800e+05   2.6916100e+05   2.6685100e+05   2.9338200e+05   2.7592100e+05   3.0467600e+05   2.8776400e+05   2.8984400e+05   2.7945600e+05   2.7636700e+05   2.5374300e+05   2.5690600e+05   2.6182000e+05   2.7335200e+05
   3.3047700e+05   3.2950400e+05   3.2997800e+05   3.1589100e+05   3.1561300e+05   3.1160700e+05   3.2509600e+05   3.1212600e+05   3.3570900e+05   3.3025900e+05   3.1671800e+05   3.1653500e+05   3.2438400e+05   3.2281300e+05   3.2784200e+05   3.3054200e+05   3.5839800e+05   3.3933000e+05   3.6351800e+05   3.5120200e+05   3.2639700e+05   3.2588200e+05   3.2272900e+05   3.3555100e+05   3.3230600e+05   3.1921600e+05   3.1157100e+05   3.1120000e+05   2.9788200e+05   2.9663600e+05   3.2963900e+05   3.2554400e+05   3.2496300e+05   3.4111000e+05   3.3730400e+05   3.3886000e+05   3.4860400e+05   3.2915500e+05   3.3638200e+05   3.3111400e+05   3.3207400e+05   3.4272800e+05   3.4333100e+05   3.5048600e+05   3.3867600e+05   3.5094200e+05   3.3270700e+05   3.2681600e+05   3.4197200e+05   3.5110700e+05   3.4795500e+05   3.5553300e+05   3.5454300e+05   3.1329100e+05   2.9995000e+05   3.0996500e+05   3.2515200e+05   3.2571000e+05   3.2261100e+05   3.1871100e+05   0.0000000e+00   3.2695700e+05   3.2758800e+05   2.9798900e+05   2.8918500e+05   3.3183600e+05   3.3014300e+05   3.1380500e+05   3.2038600e+05   3.0959900e+05   3.2406500e+05   2.9395200e+05   2.8992500e+05   3.0915800e+05   3.1832100e+05   3.2337400e+05   3.1257700e+05   3.0552500e+05   3.1906200e+05   3.1988600e+05   3.2603100e+05   3.3048300e+05   3.2440300e+05   3.3195900e+05   3.3081000e+05   3.2189600e+05   3.2161800e+05   2.9353500e+05   2.9478500e+05   3.0556100e+05
   2.3394900e+05   2.3773800e+05   2.2694600e+05   2.2327900e+05   2.0793400e+05   2.1025200e+05   2.0764800e+05   2.0414600e+05   2.1286300e+05   2.4098600e+05   2.6068600e+05   2.3426000e+05   2.1048900e+05   2.1269800e+05   2.2791400e+05   2.2658800e+05   2.3747700e+05   2.1411400e+05   2.4176600e+05   2.1225100e+05   2.1801200e+05   2.1633900e+05   2.0381600e+05   2.1100400e+05   2.0987800e+05   2.2057600e+05   2.1292600e+05   2.4871500e+05   2.5115600e+05   2.3641600e+05   2.1128300e+05   2.2746300e+05   2.3756400e+05   2.2609100e+05   2.3279700e+05   2.2596500e+05   2.2242500e+05   2.2599500e+05   2.2197000e+05   2.4350600e+05   2.2776900e+05   2.2937800e+05   2.2212900e+05   2.1671500e+05   2.2880100e+05   2.2768400e+05   2.3277900e+05   2.4613600e+05   2.3423200e+05   1.8976700e+05   2.0975500e+05   2.3003800e+05   2.4229800e+05   2.4833200e+05   2.2867400e+05   2.3907000e+05   2.2660900e+05   2.3213300e+05   2.2747200e+05   2.0701300e+05   2.0330300e+05   0.0000000e+00   2.2314600e+05   2.4301200e+05   2.5553100e+05   2.5083400e+05   2.2066100e+05   2.1232600e+05   2.3364800e+05   2.3557500e+05   2.3435600e+05   2.1522800e+05   2.2378600e+05   2.1012700e+05   2.1975300e+05   2.0301500e+05   2.1227300e+05   2.3206900e+05   2.2862600e+05   2.2474400e+05   2.1662500e+05   2.0754900e+05   2.1318200e+05   2.2126800e+05   2.3393600e+05   2.2526400e+05   2.3898400e+05   2.1491400e+05   2.1902500e+05   2.1844400e+05
   1.5511300e+05   1.5819200e+05   1.4744600e+05   1.4885900e+05   1.4736400e+05   1.5922600e+05   1.6179800e+05   1.4863600e+05   1.4669000e+05   1.5011400e+05   1.5872800e+05   1.5239700e+05   1.5311000e+05   1.3967300e+05   1.5014600e+05   1.6292100e+05   1.4316200e+05   1.4821900e+05   1.4064800e+05   1.4898800e+05   1.3521100e+05   1.3731000e+05   1.3901100e+05   1.4566000e+05   1.4738300e+05   1.5228200e+05   1.4042700e+05   1.4733300e+05   1.4726800e+05   1.3733900e+05   1.4271700e+05   1.4210700e+05   1.2780500e+05   1.3015200e+05   1.5307500e+05   1.5887400e+05   1.3376400e+05   1.3239500e+05   1.2777000e+05   1.3656500e+05   1.3787700e+05   1.5028600e+05   1.4727000e+05   1.2971900e+05   1.4146400e+05   1.3362100e+05   1.3385300e+05   1.3706700e+05   1.3566800e+05   1.4397500e+05   1.3507200e+05   1.3717400e+05   1.4752100e+05   1.5094400e+05   1.3969100e+05   1.4450200e+05   1.4714600e+05   1.5178000e+05   1.3187700e+05   1.3907100e+05   1.3359500e+05   1.4404400e+05   0.0000000e+00   1.5518900e+05   1.4582500e+05   1.2564700e+05   1.4103900e+05   1.5398000e+05   1.4297800e+05   1.3468600e+05   1.4352500e+05   1.4650100e+05   1.4949800e+05   1.6172000e+05   1.5067200e+05   1.4651200e+05   1.4871600e+05   1.4675100e+05   1.5055500e+05   1.5482300e+05   1.5856400e+05   1.5437800e+05   1.5577500e+05   1.4808200e+05   1.3595900e+05   1.5623800e+05   1.5125000e+05   1.5359300e+05   1.5617600e+05   1.5425900e+05
   1.8475100e+05   1.8982100e+05   2.0308200e+05   2.2138600e+05   2.1892200e+05   2.1329300e+05   2.1204800e+05   2.0357800e+05   2.1386800e+05   2.1587500e+05   2.2030600e+05   2.1877300e+05   2.1099300e+05   2.1184600e+05   2.2850100e+05   2.1849000e+05   2.0722100e+05   2.1519900e+05   2.0096000e+05   2.0808400e+05   2.0306600e+05   2.0821400e+05   2.1607800e+05   2.1830400e+05   2.2815600e+05   2.2823200e+05   2.2604300e+05   2.2499500e+05   2.0768000e+05   2.1749900e+05   1.9132200e+05   2.1454900e+05   1.9686400e+05   2.0648900e+05   2.0820500e+05   2.3261100e+05   1.9147200e+05   2.0484900e+05   2.0584500e+05   2.1361800e+05   2.0899800e+05   2.0867100e+05   1.8983400e+05   2.0956200e+05   2.4341800e+05   2.4315300e+05   2.1900300e+05   2.0944200e+05   1.9358100e+05   2.0563400e+05   2.0118900e+05   2.1004700e+05   2.0380400e+05   2.0893000e+05   2.1295500e+05   2.1996300e+05   2.3597600e+05   2.3710700e+05   2.2037500e+05   2.0745000e+05   2.1424300e+05   2.2403600e+05   2.1912300e+05   0.0000000e+00   2.1768400e+05   2.2204500e+05   2.1510200e+05   2.2488800e+05   2.1907000e+05   2.1780000e+05   2.2611100e+05   2.1841500e+05   2.1616700e+05   2.2568900e+05   2.2020800e+05   2.2669300e+05   2.1419100e+05   2.0895500e+05   2.0926700e+05   2.1052700e+05   2.1800500e+05   2.1250200e+05   2.2321000e+05   1.9879400e+05   2.0754900e+05   2.2963100e+05   2.3852800e+05   2.2160400e+05   2.2468000e+05   2.0908200e+05
   2.3156600e+05   2.2017800e+05   2.1495300e+05   2.2202800e+05   2.2025200e+05   2.2280600e+05   2.2092900e+05   2.2385200e+05   2.0647400e+05   2.1981300e+05   2.0534900e+05   2.0191700e+05   2.1881900e+05   2.2307300e+05   2.0440200e+05   2.2887300e+05   2.1817500e+05   2.1540100e+05   2.2167600e+05   2.1335500e+05   2.0913300e+05   2.1132300e+05   2.0561600e+05   2.0236000e+05   2.0738400e+05   1.9587200e+05   2.2595200e+05   2.1412800e+05   2.2734900e+05   2.2046400e+05   2.2172200e+05   2.1206600e+05   2.0888200e+05   2.0720600e+05   1.9996800e+05   2.1273900e+05   2.2520800e+05   2.2795800e+05   2.2646900e+05   2.1262800e+05   2.0259700e+05   1.9918500e+05   2.1463400e+05   2.1809000e+05   2.3840800e+05   2.4572800e+05   2.4097100e+05   2.3547100e+05   2.2304700e+05   2.2197000e+05   2.3619700e+05   2.2590900e+05   2.2340100e+05   2.1744400e+05   2.0935100e+05   2.0993000e+05   2.0131300e+05   2.1495800e+05   2.2000700e+05   2.1883800e+05   2.2048400e+05   2.0549300e+05   2.0000500e+05   1.8561100e+05   0.0000000e+00   2.0030800e+05   2.0487900e+05   2.1129100e+05   2.0339900e+05   1.9128100e+05   1.9515000e+05   2.0079300e+05   2.0783000e+05   1.8343500e+05   1.9379600e+05   2.0280600e+05   2.0551000e+05   2.1690200e+05   2.2699600e+05   2.0145200e+05   2.0034900e+05   2.1318800e+05   2.0001400e+05   2.0985000e+05   2.1013800e+05   1.8833600e+05   1.9600100e+05   1.9901500e+05   2.1794300e+05   2.2687300e+05
   2.7393700e+05   2.7039200e+05   2.8941100e+05   2.9833400e+05   2.7091300e+05   2.8068400e+05   2.8156500e+05   2.8196800e+05   2.9929800e+05   2.8633900e+05   2.9834800e+05   3.1382800e+05   3.0873200e+05   2.9857400e+05   2.8310500e+05   2.6038900e+05   2.6725800e+05   2.8388000e+05   2.8578200e+05   2.6899700e+05   2.7537300e+05   2.8623900e+05   2.7627800e+05   3.0800900e+05   2.8134400e+05   2.9416900e+05   3.0884300e+05   2.9799800e+05   3.2520100e+05   3.0222500e+05   3.0213900e+05   2.7954800e+05   2.8914900e+05   2.7894100e+05   2.7852300e+05   3.0415000e+05   2.9746000e+05   2.8022100e+05   3.0624700e+05   2.7869700e+05   2.9710600e+05   2.7195900e+05   2.7920400e+05   2.8043500e+05   2.9356600e+05   2.9605200e+05   2.9960500e+05   2.7534400e+05   3.0650700e+05   2.9711500e+05   2.8112100e+05   3.0222600e+05   3.0996700e+05   2.7065800e+05   2.7082900e+05   2.7176400e+05   2.6302200e+05   2.6102800e+05   2.8827400e+05   2.8512100e+05   2.7654200e+05   2.8949100e+05   2.7355800e+05   2.8264300e+05   2.8791700e+05   0.0000000e+00   2.8230000e+05   2.8302000e+05   2.8452900e+05   2.7259500e+05   2.5966700e+05   2.7491200e+05   2.6968200e+05   2.6970000e+05   2.5012500e+05   2.8105100e+05   2.7532300e+05   2.8439000e+05   2.9820700e+05   2.8044100e+05   2.9142900e+05   2.7536400e+05   2.7815600e+05   2.7998800e+05   2.9666900e+05   2.6759400e+05   2.8515000e+05   2.6598000e+05   2.7465400e+05   2.7030000e+05
   5.7769800e+05   6.0266100e+05   5.9016000e+05   6.2608400e+05   6.1124400e+05   6.0919400e+05   5.8525900e+05   5.9540600e+05   5.9003600e+05   5.9330200e+05   5.8015700e+05   5.8914200e+05   5.9080000e+05   5.9547400e+05   6.0572200e+05   5.8325500e+05   5.8373700e+05   5.8994700e+05   5.9883800e+05   5.8290700e+05   5.9442100e+05   5.8737900e+05   5.9425600e+05   6.0940300e+05   6.3800500e+05   5.8893000e+05   5.8142700e+05   5.7831100e+05   5.9454100e+05   6.0913300e+05   5.9821200e+05   6.0751100e+05   6.0418200e+05   6.2730800e+05   6.0229500e+05   5.7193400e+05   5.7702000e+05   5.8979400e+05   6.1485000e+05   6.3848200e+05   6.0802400e+05   6.0588700e+05   6.0353400e+05   6.1537400e+05   5.9305200e+05   5.9699800e+05   6.1856900e+05   6.4000900e+05   6.2981300e+05   6.0913800e+05   6.1498500e+05   6.1771600e+05   6.0388800e+05   6.6322700e+05   6.2561300e+05   6.1183200e+05   5.9615400e+05   5.9229400e+05   6.2140600e+05   6.2433500e+05   5.9403700e+05   6.0809000e+05   6.0953500e+05   6.0638400e+05   5.5726000e+05   6.0764300e+05   0.0000000e+00   6.0375400e+05   6.1790500e+05   5.9258900e+05   5.9399300e+05   5.9837100e+05   5.8100300e+05   5.9927600e+05   5.9608700e+05   5.7145700e+05   5.8934700e+05   6.0357900e+05   6.1138000e+05   6.2027900e+05   5.9608600e+05   5.7077900e+05   5.6936300e+05   6.0107800e+05   6.0557500e+05   6.0943100e+05   6.0546200e+05   6.0989600e+05   5.9197200e+05   5.7305600e+05
   6.3121500e+05   6.3345500e+05   6.4851900e+05   6.2166000e+05   6.3604800e+05   6.4432400e+05   6.5097600e+05   6.4700800e+05   6.4299800e+05   6.3653100e+05   6.4408700e+05   6.0612700e+05   6.0995700e+05   6.3427100e+05   6.4189500e+05   6.5478800e+05   6.6486700e+05   6.3189200e+05   6.4770400e+05   6.1850500e+05   6.3608500e+05   6.3509400e+05   6.3449300e+05   6.3285300e+05   6.2811200e+05   6.4704500e+05   6.3916000e+05   6.5271400e+05   6.5614000e+05   6.5260100e+05   6.0672500e+05   6.1308800e+05   6.1322600e+05   6.2245700e+05   6.6215000e+05   6.6509300e+05   6.7666200e+05   6.8840300e+05   6.4326000e+05   6.4841800e+05   6.1120800e+05   6.5211300e+05   6.3809100e+05   6.5107300e+05   6.9513300e+05   6.6137700e+05   6.3826300e+05   6.5730200e+05   6.5744600e+05   6.2890600e+05   6.3636600e+05   6.6802400e+05   7.0093500e+05   6.8232100e+05   6.4880700e+05   6.8019400e+05   6.7257700e+05   6.6134100e+05   6.2193600e+05   6.7246000e+05   6.6465400e+05   6.7467300e+05   6.6229000e+05   6.6034200e+05   6.5801800e+05   6.5866100e+05   6.8561400e+05   0.0000000e+00   6.6811200e+05   6.5360800e+05   6.6858100e+05   6.6898900e+05   6.7623100e+05   6.5308300e+05   6.6391100e+05   7.0781600e+05   6.8167100e+05   6.7784500e+05   6.5777200e+05   6.5227500e+05   6.8393100e+05   6.7440000e+05   6.7787000e+05   6.3900200e+05   6.3214100e+05   6.3520200e+05   6.4159400e+05   6.3879000e+05   6.6360800e+05   6.7934000e+05
   3.1364500e+05   3.0627100e+05   3.0442800e+05   3.4683200e+05   3.0095900e+05   2.8008300e+05   2.8121100e+05   2.8902000e+05   3.0351600e+05   3.0105600e+05   3.1361100e+05   3.1228300e+05   3.2900000e+05   3.1730500e+05   2.7491200e+05   2.8315800e+05   3.0032100e+05   3.0041600e+05   2.6955100e+05   3.1217900e+05   3.1523600e+05   3.1841400e+05   3.1358500e+05   2.9749500e+05   3.0252500e+05   2.7327100e+05   2.8249400e+05   2.9157300e+05   2.9922800e+05   3.1585100e+05   3.0449200e+05   3.0195000e+05   3.0793500e+05   2.9734200e+05   2.6709600e+05   2.8957300e+05   2.9014200e+05   2.9052600e+05   2.9951100e+05   2.9335700e+05   2.7341800e+05   2.7815100e+05   2.6881300e+05   2.8796600e+05   2.8298900e+05   2.9909100e+05   2.7371900e+05   3.0476200e+05   3.1411500e+05   3.0775200e+05   2.9296900e+05   2.6422000e+05   2.5900100e+05   2.8931600e+05   2.9158200e+05   3.0616200e+05   3.0017800e+05   3.0495000e+05   2.9205500e+05   2.9351200e+05   2.8190900e+05   2.9823000e+05   3.0058200e+05   3.1734100e+05   3.0990700e+05   3.3489200e+05   3.2306900e+05   3.1332300e+05   0.0000000e+00   3.1260200e+05   3.0758800e+05   2.8685500e+05   2.9219900e+05   3.1089100e+05   3.2870200e+05   3.1810600e+05   3.0066500e+05   2.8811600e+05   2.7789000e+05   3.0796200e+05   3.1035200e+05   2.8440500e+05   3.2072700e+05   3.3747800e+05   3.2525400e+05   3.0804700e+05   3.0667000e+05   3.0694900e+05   2.9274200e+05   2.9592000e+05
   2.3296200e+05   2.2049200e+05   2.2256900e+05   1.9365000e+05   2.1833400e+05   2.2697900e+05   2.3453000e+05   2.1991500e+05   2.2647900e+05   2.1299800e+05   2.1647600e+05   2.1374700e+05   1.9942300e+05   2.2626400e+05   2.2145500e+05   2.1621100e+05   2.1599800e+05   2.1612200e+05   2.3931800e+05   2.1554500e+05   2.1457100e+05   2.3207700e+05   2.1615800e+05   2.4814300e+05   2.3707300e+05   2.3263200e+05   2.1015200e+05   1.8890200e+05   2.2050700e+05   2.1778600e+05   2.0919100e+05   2.2705400e+05   1.9543700e+05   2.1902000e+05   2.0130300e+05   2.2083900e+05   2.2304600e+05   2.2515200e+05   2.1112100e+05   2.0940500e+05   2.1329000e+05   2.1158600e+05   2.2507100e+05   2.3429500e+05   2.2350400e+05   2.1641400e+05   2.0417100e+05   2.1281600e+05   2.2335100e+05   2.3476900e+05   2.3864700e+05   2.2512700e+05   2.2729300e+05   2.2840700e+05   2.3620400e+05   2.5545300e+05   2.4910700e+05   2.3696100e+05   2.2478300e+05   2.4500700e+05   2.2006000e+05   2.2626000e+05   2.3096100e+05   2.1326600e+05   2.1561500e+05   2.1457400e+05   2.2637800e+05   2.2761700e+05   2.3435800e+05   0.0000000e+00   2.4337100e+05   2.2494300e+05   2.2571500e+05   2.3933700e+05   2.6204100e+05   2.2933200e+05   2.3342800e+05   2.3488600e+05   2.2725700e+05   2.3642200e+05   2.4333800e+05   2.0962800e+05   2.1544300e+05   2.1102300e+05   2.3012200e+05   2.3786200e+05   2.3925200e+05   2.0271100e+05   1.9689500e+05   2.2565500e+05
   1.2873600e+05   1.4740800e+05   1.4243500e+05   1.3620200e+05   1.4820100e+05   1.4344800e+05   1.4232700e+05   1.3390900e+05   1.2681600e+05   1.3101800e+05   1.4503400e+05   1.3618300e+05   1.5638400e+05   1.2498600e+05   1.3030800e+05   1.2512000e+05   1.3934200e+05   1.2350600e+05   1.1897800e+05   1.3076800e+05   1.3825700e+05   1.2786800e+05   1.1971600e+05   1.2821300e+05   1.4306100e+05   1.3787200e+05   1.2475800e+05   1.2661200e+05   1.3881000e+05   1.2989000e+05   1.4221700e+05   1.3476500e+05   1.2150000e+05   1.3879200e+05   1.3226900e+05   1.4438000e+05   1.4362900e+05   1.3946100e+05   1.3449100e+05   1.3055600e+05   1.3716800e+05   1.4961000e+05   1.3262400e+05   1.2823000e+05   1.4689400e+05   1.3738800e+05   1.5598300e+05   1.2626000e+05   1.1273300e+05   1.1479000e+05   1.4939700e+05   1.4776500e+05   1.4758100e+05   1.1587100e+05   1.2647200e+05   1.4441300e+05   1.4927200e+05   1.2865500e+05   1.2836600e+05   1.1510900e+05   1.4086000e+05   1.4528400e+05   1.5148200e+05   1.3081400e+05   1.3222900e+05   1.3045700e+05   1.5067500e+05   1.3345900e+05   1.3597800e+05   1.4047100e+05   0.0000000e+00   1.4031100e+05   1.3208800e+05   1.3471000e+05   1.3873100e+05   1.3723000e+05   1.4258600e+05   1.3348400e+05   1.4485900e+05   1.3476200e+05   1.3486900e+05   1.4229800e+05   1.4388800e+05   1.4061400e+05   1.4213300e+05   1.3809600e+05   1.4293000e+05   1.3462500e+05   1.3619900e+05   1.3577900e+05
   1.2567600e+05   1.2767200e+05   1.1703600e+05   1.3412700e+05   1.2875800e+05   1.3700800e+05   1.3018900e+05   1.3242500e+05   1.2123700e+05   1.1410600e+05   1.2717000e+05   1.4043200e+05   1.3957700e+05   1.1376800e+05   1.2218100e+05   1.3194600e+05   1.2670000e+05   1.1858800e+05   1.2184600e+05   1.0506900e+05   1.1578600e+05   1.2913700e+05   1.3276700e+05   1.1078100e+05   1.2475400e+05   1.4020300e+05   1.3684800e+05   1.4308400e+05   1.2665900e+05   1.1784800e+05   1.3704100e+05   1.2198400e+05   1.2773200e+05   1.4271400e+05   1.3431100e+05   1.1695400e+05   1.2843300e+05   1.2368600e+05   1.3466000e+05   1.3022500e+05   1.3495900e+05   1.3673300e+05   1.2462400e+05   1.2717700e+05   1.4711400e+05   1.3292300e+05   1.2813900e+05   1.1858000e+05   1.2041200e+05   1.1897900e+05   1.3561200e+05   1.3207900e+05   1.2637400e+05   1.3231000e+05   1.5356200e+05   1.5025100e+05   1.4660200e+05   1.3358900e+05   1.3933000e+05   1.1996400e+05   1.3505300e+05   1.2265600e+05   1.2341200e+05   1.2941700e+05   1.3314700e+05   1.2760100e+05   1.3125400e+05   1.3632400e+05   1.2189500e+05   1.2528500e+05   1.2331100e+05   0.0000000e+00   1.3143500e+05   1.3709500e+05   1.4286800e+05   1.2480600e+05   1.3210000e+05   1.1653600e+05   1.3576000e+05   1.1908800e+05   1.3631900e+05   1.4353600e+05   1.2303000e+05   1.2131500e+05   1.3547700e+05   1.3141900e+05   1.2552200e+05   1.1723300e+05   1.1708200e+05   1.3436000e+05
   2.1332100e+05   2.0663100e+05   1.9634600e+05   2.1274500e+05   2.1348800e+05   2.0494700e+05   2.2705800e+05   2.0777200e+05   2.0864700e+05   2.3062900e+05   2.1618800e+05   2.0022000e+05   2.3294400e+05   2.1367500e+05   1.9459800e+05   2.0422400e+05   2.0960600e+05   2.2599100e+05   2.1712500e+05   2.0988100e+05   2.1263700e+05   2.2401100e+05   2.2059100e+05   1.7581700e+05   1.8965300e+05   2.3058000e+05   2.4030300e+05   2.1875700e+05   2.3405100e+05   2.3984800e+05   2.0138800e+05   2.0424100e+05   2.4227400e+05   2.1394200e+05   2.2947100e+05   2.2411600e+05   2.1144300e+05   2.2336200e+05   2.0188700e+05   1.9275400e+05   2.2990700e+05   1.9679200e+05   2.0372100e+05   2.1382300e+05   1.8043700e+05   2.2894800e+05   1.9722800e+05   2.0618900e+05   1.8807400e+05   2.0185500e+05   1.9019900e+05   1.7163300e+05   1.8431300e+05   1.8170700e+05   1.8298600e+05   1.6290000e+05   1.8866400e+05   1.7268900e+05   1.8958700e+05   1.6292800e+05   1.8205200e+05   1.8443800e+05   1.6770800e+05   1.8097400e+05   1.5216300e+05   1.7309400e+05   1.8208300e+05   1.8756900e+05   1.5641600e+05   1.7278800e+05   1.6870300e+05   1.9029700e+05   0.0000000e+00   1.6626100e+05   1.9377000e+05   1.8091700e+05   1.9281800e+05   1.9140600e+05   1.7701600e+05   1.9091200e+05   1.8775400e+05   1.8019000e+05   1.9079500e+05   1.7219300e+05   1.7412700e+05   1.9994600e+05   2.0621200e+05   2.1216200e+05   1.9174100e+05   2.0977600e+05
   2.5932900e+05   2.4399100e+05   2.6747200e+05   2.6153900e+05   2.6616100e+05   2.6768100e+05   2.7032300e+05   2.4226000e+05   2.5560100e+05   2.8140300e+05   2.3428600e+05   2.3480700e+05   2.1440900e+05   2.6101500e+05   2.5922600e+05   2.4758800e+05   2.5949300e+05   2.3893600e+05   2.4103200e+05   2.2737800e+05   2.5350700e+05   2.6166300e+05   2.5251600e+05   2.5979900e+05   2.6150600e+05   2.3475300e+05   2.1325200e+05   2.5331300e+05   2.4589600e+05   2.4491300e+05   2.4208200e+05   2.3625200e+05   2.4718800e+05   2.4763000e+05   2.4317500e+05   2.4416600e+05   2.5636300e+05   2.6200400e+05   2.6860300e+05   2.4875400e+05   2.5552500e+05   2.5323700e+05   2.4019200e+05   2.3716700e+05   2.2446500e+05   2.4560200e+05   2.3133900e+05   2.3800600e+05   2.2585000e+05   2.1204100e+05   2.2495800e+05   2.4282100e+05   2.1729400e+05   2.4317800e+05   2.3194400e+05   2.3465800e+05   2.4047600e+05   2.1617100e+05   2.3962300e+05   2.2799400e+05   2.2087600e+05   2.5014900e+05   2.2104600e+05   2.2424900e+05   2.1162900e+05   2.3385900e+05   2.3433000e+05   2.1331100e+05   2.2492600e+05   2.2666900e+05   2.4499900e+05   2.4326600e+05   2.3047000e+05   0.0000000e+00   2.2834500e+05   2.3709300e+05   2.3984900e+05   2.4300600e+05   2.2097800e+05   2.0767700e+05   2.3082000e+05   2.4243300e+05   2.6272200e+05   2.3597600e+05   2.1524600e+05   2.2364700e+05   2.2747400e+05   2.6434500e+05   2.4257300e+05   2.5121000e+05
   4.9641000e+04   6.5410000e+04   6.7372000e+04   5.6494000e+04   4.9985000e+04   4.6144000e+04   5.4030000e+04   5.4970000e+04   5.2145000e+04   4.4972000e+04   5.0364000e+04   5.0147000e+04   4.7385000e+04   4.4967000e+04   5.8991000e+04   4.4108000e+04   4.5614000e+04   5.2256000e+04   4.9642000e+04   3.8915000e+04   4.3597000e+04   5.1922000e+04   5.1679000e+04   5.3069000e+04   4.8972000e+04   6.0171000e+04   6.1705000e+04   6.1372000e+04   6.3597000e+04   5.7238000e+04   4.9330000e+04   5.2294000e+04   6.6838000e+04   7.5452000e+04   6.3354000e+04   5.7681000e+04   5.4316000e+04   5.5013000e+04   6.8804000e+04   6.4529000e+04   5.3184000e+04   6.3295000e+04   6.1169000e+04   5.7922000e+04   6.4551000e+04   5.9965000e+04   5.7241000e+04   5.9002000e+04   6.6493000e+04   5.6640000e+04   6.4553000e+04   5.3105000e+04   5.9184000e+04   6.2916000e+04   6.9466000e+04   6.8895000e+04   5.6693000e+04   6.3035000e+04   6.1632000e+04   5.2652000e+04   5.4721000e+04   5.0710000e+04   5.7310000e+04   6.0921000e+04   5.3953000e+04   6.6448000e+04   5.5402000e+04   5.3436000e+04   6.0205000e+04   6.5067000e+04   5.9266000e+04   4.5230000e+04   5.2411000e+04   5.3991000e+04   0.0000000e+00   5.3164000e+04   5.2639000e+04   5.2260000e+04   3.5961000e+04   3.7394000e+04   5.9204000e+04   6.2869000e+04   6.6981000e+04   5.0984000e+04   4.9804000e+04   5.0437000e+04   6.4348000e+04   6.3324000e+04   4.9284000e+04   4.7957000e+04
   6.5909000e+04   6.3884000e+04   7.0875000e+04   5.9994000e+04   6.7727000e+04   6.4634000e+04   6.4660000e+04   6.4643000e+04   5.8143000e+04   6.0239000e+04   6.4675000e+04   6.9212000e+04   6.3608000e+04   5.4354000e+04   5.4984000e+04   6.2662000e+04   6.2733000e+04   6.9698000e+04   6.7956000e+04   6.9736000e+04   6.9303000e+04   7.5602000e+04   7.5388000e+04   7.0840000e+04   7.5354000e+04   6.8660000e+04   6.6204000e+04   7.5166000e+04   7.2000000e+04   7.1135000e+04   7.0788000e+04   7.5454000e+04   6.9847000e+04   8.1439000e+04   7.4403000e+04   7.0682000e+04   6.2890000e+04   7.4912000e+04   7.6492000e+04   6.1210000e+04   6.3205000e+04   6.4999000e+04   6.3862000e+04   6.9027000e+04   7.1580000e+04   7.6599000e+04   7.4935000e+04   6.8143000e+04   5.9210000e+04   7.1607000e+04   7.3661000e+04   6.8176000e+04   6.4902000e+04   6.2536000e+04   6.9016000e+04   7.0243000e+04   6.6484000e+04   6.6172000e+04   5.8331000e+04   5.1393000e+04   5.9383000e+04   6.7172000e+04   6.6971000e+04   5.9457000e+04   5.9747000e+04   6.7716000e+04   5.8326000e+04   6.4378000e+04   6.1135000e+04   6.1894000e+04   7.6730000e+04   5.9414000e+04   6.0824000e+04   6.7959000e+04   6.5186000e+04   0.0000000e+00   7.4117000e+04   7.5208000e+04   7.3690000e+04   6.4759000e+04   6.1123000e+04   5.9738000e+04   7.2988000e+04   6.6840000e+04   6.1628000e+04   6.1441000e+04   6.1428000e+04   6.1929000e+04   6.4737000e+04   6.7464000e+04
   1.9357500e+05   1.7996500e+05   1.9348900e+05   1.9981600e+05   1.9619200e+05   1.8383000e+05   1.7677200e+05   1.7732700e+05   1.9186500e+05   1.8835600e+05   1.9141100e+05   1.7712300e+05   1.9925700e+05   1.9794100e+05   1.9079800e+05   1.8082200e+05   1.8093800e+05   1.7954400e+05   2.1457800e+05   2.2207000e+05   1.9853700e+05   1.9760600e+05   1.9207000e+05   1.8588500e+05   1.9191300e+05   1.9202900e+05   1.8701300e+05   1.8939000e+05   2.0834700e+05   1.9944000e+05   1.9876700e+05   1.8419100e+05   1.9168700e+05   2.0357100e+05   1.9760000e+05   1.9029700e+05   1.8689600e+05   1.9799000e+05   2.0750700e+05   2.0802100e+05   2.0252800e+05   1.8751200e+05   1.8542100e+05   1.7694200e+05   1.6931700e+05   1.8101700e+05   2.2605600e+05   2.2723900e+05   2.0442300e+05   1.8930200e+05   1.7254800e+05   1.6123300e+05   1.6217500e+05   1.7901100e+05   2.0072600e+05   2.0649300e+05   2.1767800e+05   2.0540700e+05   2.1226800e+05   1.8805700e+05   1.8087400e+05   1.7361100e+05   1.8708100e+05   2.0269500e+05   2.1441000e+05   2.0911000e+05   1.8884900e+05   1.9278400e+05   2.0515900e+05   2.0665400e+05   1.9826500e+05   1.9116800e+05   1.9848100e+05   2.1101600e+05   2.2223700e+05   2.0780500e+05   0.0000000e+00   1.9108700e+05   1.9365500e+05   1.8890100e+05   2.0769400e+05   1.9427200e+05   2.0792300e+05   2.1739700e+05   1.9759500e+05   1.8161700e+05   2.0183800e+05   1.9701700e+05   1.8643300e+05   2.0177500e+05
   2.1083000e+05   2.0863800e+05   1.8982100e+05   2.0564100e+05   2.0794600e+05   2.1503900e+05   2.1611400e+05   2.0946900e+05   2.0905600e+05   2.0698100e+05   1.9658100e+05   2.0084400e+05   2.1041700e+05   2.2803300e+05   2.4814600e+05   2.3335400e+05   2.1529000e+05   2.1017900e+05   2.0322800e+05   2.1123300e+05   2.2244000e+05   2.1470500e+05   2.2811500e+05   2.2549900e+05   2.1952800e+05   2.1470400e+05   2.0745000e+05   1.9996500e+05   2.0021400e+05   2.0488100e+05   2.2636900e+05   2.2743000e+05   2.2037500e+05   1.9174700e+05   1.6459100e+05   2.0273600e+05   2.1274700e+05   1.9352500e+05   2.1369200e+05   2.1013400e+05   2.0883900e+05   1.9331800e+05   1.7563100e+05   2.0238200e+05   2.0600000e+05   2.0373400e+05   1.8758400e+05   1.8112900e+05   1.8132200e+05   1.9303500e+05   1.8853900e+05   2.1195300e+05   2.0694400e+05   1.8740000e+05   1.7502800e+05   1.7375600e+05   1.9342400e+05   1.9149100e+05   1.8833100e+05   1.7223600e+05   1.8179900e+05   1.9659200e+05   1.9256200e+05   1.9433800e+05   2.0661500e+05   2.0862500e+05   1.8231600e+05   1.8643100e+05   1.8273800e+05   1.8612800e+05   1.8598100e+05   1.8255200e+05   1.8530100e+05   1.8717200e+05   1.9578200e+05   2.0174100e+05   1.8363600e+05   0.0000000e+00   1.9429300e+05   1.9624400e+05   1.8611200e+05   1.9808000e+05   1.8555400e+05   1.9510000e+05   2.0706500e+05   1.9776100e+05   1.8535000e+05   1.9541900e+05   1.9773500e+05   1.9258000e+05
   4.3425000e+04   4.5584000e+04   3.8711000e+04   4.1828000e+04   5.0641000e+04   5.3628000e+04   5.1258000e+04   5.0185000e+04   3.9916000e+04   4.0033000e+04   4.1748000e+04   4.2647000e+04   5.6028000e+04   4.2429000e+04   4.1010000e+04   5.4486000e+04   4.4927000e+04   4.5806000e+04   4.7115000e+04   3.7121000e+04   4.9108000e+04   4.0366000e+04   4.3616000e+04   4.5280000e+04   3.9945000e+04   3.7554000e+04   4.1152000e+04   4.2396000e+04   4.2847000e+04   3.6952000e+04   3.8239000e+04   3.9802000e+04   3.4142000e+04   4.0758000e+04   4.1092000e+04   4.7778000e+04   3.7666000e+04   2.5922000e+04   3.8708000e+04   5.5131000e+04   4.6791000e+04   3.2068000e+04   4.3631000e+04   5.2099000e+04   5.5529000e+04   4.4648000e+04   5.3860000e+04   4.7683000e+04   4.4027000e+04   5.2052000e+04   5.0516000e+04   4.8926000e+04   4.1735000e+04   4.1943000e+04   5.1800000e+04   5.3851000e+04   4.7880000e+04   3.5729000e+04   3.7569000e+04   4.8628000e+04   4.5309000e+04   4.0316000e+04   4.6408000e+04   4.2997000e+04   3.5365000e+04   4.5815000e+04   4.8804000e+04   4.7264000e+04   4.3423000e+04   4.5092000e+04   4.6526000e+04   4.1129000e+04   3.6414000e+04   4.5711000e+04   4.5474000e+04   5.0407000e+04   4.3080000e+04   3.5843000e+04   0.0000000e+00   4.6371000e+04   4.3971000e+04   4.9465000e+04   4.8234000e+04   4.8292000e+04   5.6187000e+04   4.9444000e+04   5.2497000e+04   4.6996000e+04   5.1283000e+04   4.8472000e+04
   4.5816000e+04   3.5961000e+04   3.6019000e+04   4.2596000e+04   4.3339000e+04   3.4208000e+04   4.9140000e+04   4.5706000e+04   4.5996000e+04   4.2286000e+04   4.3615000e+04   3.8757000e+04   4.2751000e+04   4.4955000e+04   4.3063000e+04   3.5020000e+04   3.8507000e+04   4.4193000e+04   3.7560000e+04   3.2026000e+04   3.5491000e+04   3.8864000e+04   3.6901000e+04   3.3300000e+04   3.6875000e+04   3.8828000e+04   3.5984000e+04   3.3538000e+04   3.3943000e+04   3.5374000e+04   3.9201000e+04   3.6154000e+04   3.2037000e+04   3.9669000e+04   2.8887000e+04   3.9657000e+04   3.6907000e+04   3.7714000e+04   3.4666000e+04   4.2779000e+04   2.8249000e+04   3.3383000e+04   3.5360000e+04   3.5228000e+04   2.3987000e+04   2.7343000e+04   3.2082000e+04   3.4194000e+04   2.7980000e+04   2.8093000e+04   3.0883000e+04   2.9797000e+04   2.9752000e+04   3.9117000e+04   2.5285000e+04   2.4976000e+04   2.8913000e+04   3.1593000e+04   2.8793000e+04   2.6037000e+04   2.6479000e+04   2.6886000e+04   2.9600000e+04   3.5090000e+04   2.6896000e+04   2.5762000e+04   2.6495000e+04   3.4316000e+04   3.2834000e+04   3.3927000e+04   3.3089000e+04   3.5577000e+04   3.0840000e+04   3.3838000e+04   3.4753000e+04   3.3465000e+04   2.7977000e+04   2.6357000e+04   2.3598000e+04   0.0000000e+00   3.4116000e+04   3.3375000e+04   2.8461000e+04   2.5871000e+04   3.4609000e+04   3.4306000e+04   3.3504000e+04   3.0729000e+04   2.7265000e+04   4.2496000e+04
   3.7075700e+05   3.5985700e+05   3.5243600e+05   3.6381900e+05   3.6965400e+05   3.7527400e+05   3.6758200e+05   3.9024900e+05   3.7634100e+05   3.7158000e+05   3.6992600e+05   3.6150900e+05   3.4716400e+05   3.4467100e+05   3.4263000e+05   3.4698400e+05   3.5792800e+05   3.6331200e+05   3.6097500e+05   3.6161600e+05   3.5331600e+05   3.5762500e+05   3.7200700e+05   3.6597800e+05   3.5812700e+05   3.3728300e+05   3.5860200e+05   3.7205700e+05   3.6457200e+05   3.8317800e+05   3.8788600e+05   3.9166300e+05   3.8784600e+05   3.7080300e+05   3.8244900e+05   3.8443700e+05   3.6269300e+05   3.6232400e+05   3.6019600e+05   3.8030200e+05   3.9964200e+05   3.6147000e+05   3.8159100e+05   3.7114100e+05   3.8539300e+05   3.8327800e+05   3.8782800e+05   3.7310400e+05   3.7573400e+05   3.9062400e+05   3.8475600e+05   3.6753800e+05   3.7478600e+05   3.8933200e+05   3.7490800e+05   3.9187900e+05   3.8986700e+05   3.7905300e+05   3.7268500e+05   3.8138200e+05   3.9282300e+05   3.8762800e+05   3.7021000e+05   3.8338400e+05   3.8681900e+05   3.7680900e+05   3.8961900e+05   3.8768100e+05   4.0805900e+05   3.9188100e+05   3.8689800e+05   3.8733300e+05   3.8025500e+05   3.6934200e+05   3.6800100e+05   3.9706000e+05   3.8113800e+05   3.7538800e+05   3.5252500e+05   3.5591000e+05   0.0000000e+00   3.7355100e+05   4.0027300e+05   3.7722300e+05   3.8211100e+05   3.6656300e+05   3.7631000e+05   3.5882600e+05   3.6769600e+05   3.7225500e+05
   3.6409400e+05   3.6952600e+05   3.5195300e+05   3.5060100e+05   3.5176900e+05   3.6651500e+05   3.5297700e+05   3.8469300e+05   3.8711500e+05   3.8050500e+05   3.7767200e+05   3.4911100e+05   3.6584800e+05   3.6068400e+05   3.8248000e+05   3.6258100e+05   3.6704300e+05   3.5625000e+05   3.4093800e+05   3.5670600e+05   3.4628800e+05   3.5153700e+05   3.6652000e+05   3.7916200e+05   3.7952200e+05   3.8922100e+05   3.8307300e+05   3.7428000e+05   3.8437500e+05   3.8947300e+05   3.9484600e+05   3.7401700e+05   3.6265300e+05   3.6746900e+05   3.8206800e+05   3.7803100e+05   3.6885800e+05   3.6046100e+05   3.5724100e+05   3.7198700e+05   3.6063300e+05   3.9787400e+05   3.9449200e+05   3.6257600e+05   3.6810300e+05   3.5975600e+05   3.7009200e+05   3.7832800e+05   3.7355600e+05   3.7133900e+05   3.7030100e+05   3.7287400e+05   3.7868700e+05   3.8097400e+05   3.8887200e+05   3.7406100e+05   3.9027300e+05   3.8154900e+05   3.8054400e+05   3.6457700e+05   3.8587600e+05   3.8457900e+05   3.6871300e+05   3.7950100e+05   3.8978000e+05   3.8603300e+05   3.8416100e+05   3.6667700e+05   3.6773100e+05   3.7947700e+05   3.8255700e+05   3.9127200e+05   3.8006400e+05   3.5628700e+05   3.4745700e+05   3.6023100e+05   3.5085500e+05   3.7660400e+05   3.7120100e+05   3.6941200e+05   3.5724000e+05   0.0000000e+00   3.7400200e+05   3.7203200e+05   3.9770000e+05   3.8120800e+05   3.6766700e+05   3.6541600e+05   3.6099500e+05   3.5571900e+05
   1.6743400e+05   1.9455000e+05   1.8326200e+05   1.6407000e+05   1.8483900e+05   1.8426300e+05   1.9391000e+05   2.0819100e+05   2.1480000e+05   1.9853800e+05   1.9877700e+05   1.9661300e+05   1.9572800e+05   2.3470000e+05   2.1096800e+05   2.0823800e+05   2.0381900e+05   1.9276200e+05   1.8490600e+05   1.8191200e+05   1.7514300e+05   1.9120400e+05   1.9083000e+05   2.0259100e+05   2.1746900e+05   2.1305300e+05   1.8628100e+05   1.7239400e+05   1.8598300e+05   1.7014200e+05   1.6854300e+05   1.9181600e+05   1.8604500e+05   1.9039700e+05   2.1538600e+05   1.9412700e+05   2.0768500e+05   2.1236300e+05   1.9322700e+05   1.8384100e+05   1.7282500e+05   2.0230000e+05   2.0447800e+05   2.1542000e+05   2.0517200e+05   2.2319800e+05   2.2061000e+05   2.0340300e+05   1.9463800e+05   1.9277900e+05   1.6908400e+05   1.9010100e+05   1.9237300e+05   2.3991300e+05   2.3914500e+05   2.2459100e+05   1.7272700e+05   1.6781200e+05   1.8303700e+05   1.6336400e+05   1.6569000e+05   1.8484400e+05   1.7170300e+05   1.8255100e+05   1.9162800e+05   1.8849100e+05   1.9401400e+05   1.9825500e+05   2.0268000e+05   1.9521900e+05   1.9936600e+05   1.8184400e+05   1.8302500e+05   2.1025500e+05   1.9392800e+05   1.9493200e+05   2.0073800e+05   2.1183800e+05   2.0846700e+05   1.8578700e+05   1.8206100e+05   1.8945700e+05   0.0000000e+00   2.2313300e+05   2.2459600e+05   2.1809100e+05   1.6436400e+05   1.6539300e+05   1.8070200e+05   1.6712800e+05
   1.7540700e+05   1.3713300e+05   1.4888900e+05   1.3269200e+05   1.4594000e+05   1.3309200e+05   1.4939400e+05   1.4329300e+05   1.3256600e+05   1.3863000e+05   1.6273100e+05   1.6364000e+05   1.5092700e+05   1.4171600e+05   1.5231600e+05   1.4666200e+05   1.3083800e+05   1.4498500e+05   1.4877400e+05   1.4826700e+05   1.6245200e+05   1.5525600e+05   1.5563400e+05   1.4904400e+05   1.4493900e+05   1.4167600e+05   1.3959100e+05   1.4498700e+05   1.3788100e+05   1.3747900e+05   1.5008800e+05   1.4655500e+05   1.5505900e+05   1.5201500e+05   1.4278700e+05   1.6187200e+05   1.5117700e+05   1.5780000e+05   1.6704200e+05   1.6260300e+05   1.6791300e+05   1.4719100e+05   1.5582800e+05   1.5885300e+05   1.5880700e+05   1.5100500e+05   1.4631300e+05   1.6521600e+05   1.6727700e+05   1.5112700e+05   1.6021500e+05   1.4402200e+05   1.5479200e+05   1.4875200e+05   1.6173100e+05   1.3897600e+05   1.5661300e+05   1.7121200e+05   1.6191900e+05   1.3582500e+05   1.5325700e+05   1.3683300e+05   1.6686300e+05   1.8321100e+05   1.4650200e+05   1.3570100e+05   1.4001500e+05   1.5389400e+05   1.5357500e+05   1.6143700e+05   1.6509400e+05   1.4423400e+05   1.5167000e+05   1.5032500e+05   1.4082100e+05   1.5869400e+05   1.6563300e+05   1.5038300e+05   1.4395900e+05   1.7309400e+05   1.8555700e+05   1.5299600e+05   1.5622700e+05   0.0000000e+00   1.6382500e+05   1.5436300e+05   1.5493300e+05   1.4409100e+05   1.2962600e+05   1.7168200e+05
   4.8024600e+05   5.0172300e+05   4.8432600e+05   4.9015900e+05   4.9766300e+05   4.9910200e+05   4.8758100e+05   4.6354200e+05   4.7224500e+05   4.8444500e+05   4.7053500e+05   4.7933400e+05   4.6268300e+05   4.5411600e+05   4.8453400e+05   4.6975800e+05   4.5283100e+05   4.5531300e+05   4.6105900e+05   4.9556700e+05   4.6159800e+05   4.6972300e+05   4.8013500e+05   4.8705500e+05   4.8975500e+05   4.8734500e+05   4.6634100e+05   4.4014200e+05   4.5667800e+05   4.5773400e+05   4.8654300e+05   4.8803900e+05   4.7058100e+05   4.6502900e+05   4.8006900e+05   4.6061800e+05   4.6610600e+05   4.7028600e+05   4.5899300e+05   4.5401500e+05   4.6266500e+05   4.8679200e+05   4.8475600e+05   4.7843300e+05   4.9270800e+05   4.8242500e+05   4.5887800e+05   4.7509700e+05   4.9007400e+05   4.9805600e+05   4.8729200e+05   4.8488800e+05   5.0018400e+05   4.9137900e+05   4.7906900e+05   4.6554200e+05   4.7057500e+05   4.8060400e+05   4.9130700e+05   4.8548900e+05   4.9235800e+05   4.8663800e+05   4.5926400e+05   4.6381100e+05   4.3893800e+05   4.7624800e+05   4.9936300e+05   5.0089300e+05   4.9950800e+05   4.9157200e+05   5.0171400e+05   4.9224900e+05   4.7438300e+05   4.6490700e+05   4.8030600e+05   4.8876000e+05   4.8946500e+05   4.9447700e+05   5.1143700e+05   5.0421200e+05   4.8037800e+05   4.7960000e+05   4.9197000e+05   4.7833100e+05   0.0000000e+00   4.8604700e+05   4.8178600e+05   5.0399300e+05   5.0341600e+05   5.0121100e+05
   4.7914800e+05   4.8749700e+05   5.0179500e+05   4.7970600e+05   4.8484000e+05   5.0246500e+05   4.9577600e+05   4.8822800e+05   4.6661100e+05   4.7212200e+05   4.8508700e+05   4.8869300e+05   4.9681400e+05   4.9595000e+05   5.0759400e+05   5.2139000e+05   5.3208700e+05   4.8331600e+05   4.8182600e+05   4.7623400e+05   4.9583400e+05   5.1452200e+05   5.1568200e+05   5.2110500e+05   5.2840200e+05   5.0987200e+05   4.8018700e+05   4.6091200e+05   4.8041400e+05   5.0077000e+05   5.0418000e+05   4.9975700e+05   4.9027300e+05   4.9294200e+05   4.9070800e+05   4.8764000e+05   4.9049700e+05   4.9090900e+05   4.8481100e+05   4.6981300e+05   4.8804500e+05   4.7591000e+05   4.8449200e+05   4.9002400e+05   4.8285700e+05   4.8441100e+05   4.5606000e+05   4.8061800e+05   4.7338500e+05   4.7783100e+05   4.8222100e+05   5.2526100e+05   5.1492600e+05   4.9451700e+05   4.7775400e+05   4.5944600e+05   4.6834900e+05   4.7172900e+05   4.8753900e+05   5.1020500e+05   4.9324500e+05   5.0776900e+05   5.1046600e+05   5.0619400e+05   5.0559000e+05   5.0732400e+05   5.1213600e+05   4.9708400e+05   5.0322500e+05   4.9497300e+05   4.9150400e+05   4.9266100e+05   4.9297900e+05   4.9202400e+05   4.9976800e+05   5.1334900e+05   4.9082300e+05   5.1562400e+05   5.0984200e+05   5.0227100e+05   5.0440100e+05   5.1489700e+05   4.9947900e+05   4.8056500e+05   4.6412900e+05   0.0000000e+00   4.9777800e+05   5.1292600e+05   5.0194800e+05   5.0463000e+05
   9.6123000e+04   9.0685000e+04   9.8795000e+04   9.8105000e+04   8.6385000e+04   8.3116000e+04   1.0451500e+05   8.5286000e+04   1.0454300e+05   8.1762000e+04   9.9799000e+04   1.0786000e+05   9.6699000e+04   9.9029000e+04   1.1268100e+05   1.0287200e+05   1.0380700e+05   1.0588900e+05   9.2333000e+04   9.5610000e+04   9.5479000e+04   1.0023400e+05   8.9285000e+04   9.1022000e+04   1.0089900e+05   9.2749000e+04   8.1560000e+04   8.0112000e+04   8.7189000e+04   9.9109000e+04   9.0663000e+04   8.4780000e+04   8.9124000e+04   8.4711000e+04   8.3482000e+04   9.1881000e+04   1.0269000e+05   7.3605000e+04   8.5111000e+04   7.5943000e+04   8.4106000e+04   7.3738000e+04   7.2594000e+04   8.4159000e+04   7.8063000e+04   8.9514000e+04   9.0826000e+04   7.3889000e+04   7.7698000e+04   9.6369000e+04   8.8182000e+04   8.6178000e+04   8.8363000e+04   8.4189000e+04   1.0179600e+05   9.5292000e+04   9.1203000e+04   9.7499000e+04   8.4639000e+04   9.2750000e+04   9.3860000e+04   1.0454200e+05   9.0233000e+04   8.9799000e+04   1.1078200e+05   9.5202000e+04   9.8822000e+04   8.7235000e+04   8.3303000e+04   9.9221000e+04   9.8132000e+04   9.6916000e+04   1.1765200e+05   1.0410800e+05   1.0145600e+05   1.0587900e+05   9.7462000e+04   1.1008100e+05   1.0827900e+05   9.8404000e+04   9.3758000e+04   9.5578000e+04   8.0135000e+04   9.0236000e+04   9.1148000e+04   9.8177000e+04   0.0000000e+00   1.1020300e+05   9.8903000e+04   8.8432000e+04
   9.5140000e+04   8.5624000e+04   7.6277000e+04   8.7970000e+04   7.6259000e+04   6.9917000e+04   8.0473000e+04   7.8544000e+04   8.4358000e+04   8.5391000e+04   8.8872000e+04   9.1127000e+04   1.0324200e+05   9.0024000e+04   9.2151000e+04   8.7246000e+04   9.0322000e+04   8.4304000e+04   7.1604000e+04   7.0128000e+04   9.7622000e+04   9.1313000e+04   8.5486000e+04   8.5630000e+04   7.5975000e+04   8.8839000e+04   8.8882000e+04   9.1182000e+04   1.0439700e+05   1.0677900e+05   9.3594000e+04   1.0165500e+05   9.9883000e+04   9.7819000e+04   1.0137500e+05   8.6042000e+04   8.9369000e+04   8.5865000e+04   8.4976000e+04   7.6970000e+04   9.0170000e+04   1.0568300e+05   1.0448600e+05   1.0015500e+05   8.9459000e+04   9.8039000e+04   8.9630000e+04   1.0217900e+05   7.9592000e+04   8.4730000e+04   7.0477000e+04   7.4764000e+04   8.1737000e+04   9.2858000e+04   9.3263000e+04   9.1592000e+04   9.6569000e+04   1.1027500e+05   9.6613000e+04   1.1033900e+05   9.9260000e+04   9.2276000e+04   7.0662000e+04   7.3041000e+04   6.7554000e+04   8.7202000e+04   9.5462000e+04   8.5345000e+04   9.5038000e+04   9.7078000e+04   1.0430300e+05   9.1413000e+04   9.5378000e+04   1.0858600e+05   1.0981200e+05   1.0484400e+05   8.4111000e+04   9.3904000e+04   8.8947000e+04   9.8809000e+04   1.0217300e+05   1.0578400e+05   1.0572800e+05   9.0987000e+04   9.2906000e+04   1.0118300e+05   9.7610000e+04   0.0000000e+00   9.9109000e+04   8.8621000e+04
   3.4539800e+05   3.2919100e+05   3.4342800e+05   3.4348300e+05   3.4424400e+05   3.2270600e+05   3.0972400e+05   3.0264900e+05   3.0088400e+05   3.0513600e+05   2.9646300e+05   3.1774300e+05   3.3811100e+05   3.3632000e+05   3.4192900e+05   3.1912300e+05   3.0483300e+05   3.0210000e+05   3.0690200e+05   3.0043800e+05   3.0230900e+05   2.9774800e+05   3.1616700e+05   3.3646500e+05   3.3810700e+05   3.2221400e+05   3.0943700e+05   2.9772100e+05   3.1385400e+05   2.9261300e+05   2.9616600e+05   2.9630500e+05   2.8070800e+05   2.8868400e+05   2.9883200e+05   3.1670800e+05   3.0661800e+05   3.0844600e+05   3.1201100e+05   2.9683300e+05   3.1464700e+05   3.0640100e+05   2.9372100e+05   3.1156700e+05   2.9643500e+05   3.0192500e+05   3.0825800e+05   3.0359600e+05   3.1934600e+05   3.3255500e+05   3.0489000e+05   3.1416300e+05   3.2377200e+05   3.0563800e+05   2.8501600e+05   2.8769500e+05   3.1911700e+05   3.1786900e+05   3.1094300e+05   3.1553800e+05   2.9841100e+05   3.1858600e+05   2.9973700e+05   3.1710400e+05   3.2461200e+05   3.0881800e+05   3.1398400e+05   3.1793500e+05   3.1759100e+05   3.2234800e+05   3.3772600e+05   3.3213400e+05   3.1568700e+05   3.1328000e+05   3.2583200e+05   2.9836500e+05   3.0720000e+05   3.2191000e+05   3.4184900e+05   3.5437600e+05   3.3904700e+05   3.1927300e+05   3.1012100e+05   3.3673800e+05   3.3128700e+05   3.3207800e+05   3.1684400e+05   3.2077100e+05   0.0000000e+00   3.3767000e+05
   3.5508000e+05   3.6806400e+05   3.8333600e+05   3.5100000e+05   3.8592500e+05   3.6591900e+05   3.6816400e+05   3.5388100e+05   3.6416400e+05   3.8481600e+05   3.8352900e+05   3.9201700e+05   3.7305300e+05   3.5388000e+05   3.6959400e+05   3.7982500e+05   3.5449000e+05   3.7537700e+05   3.7434200e+05   3.8065000e+05   3.8362700e+05   3.6376600e+05   3.7876900e+05   3.7703500e+05   3.6923400e+05   3.6145200e+05   3.6366100e+05   3.6331500e+05   3.8317300e+05   3.6904600e+05   3.7708000e+05   3.6665200e+05   3.6763200e+05   3.6345500e+05   3.7680900e+05   3.7038000e+05   3.8110600e+05   4.0155400e+05   3.6866300e+05   3.6185100e+05   3.6889300e+05   3.6063200e+05   3.6289000e+05   3.5308800e+05   3.6273900e+05   3.6345300e+05   3.3666300e+05   3.5681300e+05   3.7363700e+05   3.7271700e+05   3.8232200e+05   3.7035200e+05   3.6575300e+05   3.4900700e+05   3.4573500e+05   3.7493600e+05   3.7233300e+05   3.6459400e+05   3.8240500e+05   3.7524000e+05   3.7082600e+05   3.8745600e+05   3.7208500e+05   3.8494000e+05   3.8839600e+05   3.6430800e+05   3.6969900e+05   3.8046000e+05   3.5006400e+05   3.6810000e+05   3.5988000e+05   3.7950500e+05   3.7631600e+05   3.7475900e+05   3.6543800e+05   3.7149000e+05   3.8362700e+05   3.6694100e+05   3.8971800e+05   3.5891700e+05   3.8076700e+05   3.6792000e+05   3.7297100e+05   3.7885800e+05   3.6487100e+05   3.7210600e+05   3.6657700e+05   3.7045100e+05   3.6689900e+05   0.0000000e+00
