# Supplementary material for: Autistic traits and individual brain differences: functional network efficiency reflects attentional and social impairments, structural nodal efficiencies index systemising and theory-of-mind skills
Source: Mol Autism. 2021 Jan 21;12:3. doi: 10.1186/s13229-020-00377-8 (PMC7818759; doi:10.1186/s13229-020-00377-8)
Supplement: Supplementary file 9 — Additional file 9. Brain-behaviour correlations. README file detailing data curation; AAL-90 region masks in NIfTI format; spreadseehts of Spearman correlations; code and data for the correlational analysis. [file 13229_2020_377_MOESM9_ESM.zip › Paul_Arora_et_al_data/Physiological/BBC/analysis/Diffusion_Analaysis/adj_matrixes/NOS_weighted/asymmetric/connection_matrix_asym_aHU0399.txt]

   0.0000000e+00   4.1191300e+05   4.2456800e+05   4.0141000e+05   4.0445900e+05   4.0769700e+05   3.8223400e+05   3.9931200e+05   3.9655900e+05   3.8117600e+05   3.8934400e+05   4.1253200e+05   3.8625700e+05   3.8622600e+05   3.8980900e+05   4.0092500e+05   3.9511400e+05   3.7412900e+05   3.5852100e+05   3.9097800e+05   4.2152700e+05   4.0867500e+05   4.0141300e+05   4.1558200e+05   4.1578600e+05   3.9012500e+05   4.1514300e+05   4.0497200e+05   4.1147600e+05   4.2184600e+05   4.0879600e+05   4.2534500e+05   3.9109500e+05   4.1458500e+05   4.0731900e+05   4.1000400e+05   4.0986900e+05   4.3064400e+05   4.0712000e+05   3.7733900e+05   3.9297500e+05   4.0783600e+05   4.1870100e+05   4.1913600e+05   4.3701300e+05   4.6662000e+05   4.4765200e+05   4.2975000e+05   4.2210900e+05   4.2756100e+05   4.0854400e+05   3.9782100e+05   4.0830200e+05   4.1698500e+05   4.1429000e+05   4.3284000e+05   4.1128800e+05   4.3220800e+05   4.3773000e+05   4.5839100e+05   4.3618600e+05   4.3903900e+05   4.3001200e+05   4.4409600e+05   4.0737000e+05   3.9127700e+05   3.8310500e+05   3.8717800e+05   3.6869000e+05   3.8060300e+05   4.0751200e+05   4.2894800e+05   4.2563900e+05   3.9327900e+05   3.9556300e+05   4.0344600e+05   4.3787200e+05   4.2253300e+05   4.2377900e+05   4.0703700e+05   3.7175100e+05   3.6886400e+05   3.7045200e+05   3.9746900e+05   4.1642400e+05   4.0191700e+05   4.2023700e+05   4.0974600e+05   4.0018100e+05   4.0320100e+05
   3.5210200e+05   0.0000000e+00   3.7067000e+05   3.7997600e+05   3.7736100e+05   4.1216200e+05   3.9585900e+05   4.0713600e+05   4.0723500e+05   3.8911300e+05   3.7615900e+05   3.6887600e+05   3.5528800e+05   3.6185700e+05   3.8615800e+05   3.9967300e+05   4.1330800e+05   3.9973200e+05   3.9354100e+05   3.7789800e+05   3.7056000e+05   3.6115100e+05   3.8610100e+05   3.7611500e+05   3.6664300e+05   3.4769400e+05   3.4583900e+05   3.4698100e+05   3.5015100e+05   3.7861200e+05   3.7567700e+05   3.6140100e+05   3.8186900e+05   3.8769800e+05   3.6792500e+05   3.6211100e+05   3.5956900e+05   3.6919000e+05   3.7163100e+05   3.9028500e+05   4.0445600e+05   4.1277000e+05   4.0969700e+05   4.0975500e+05   3.9839800e+05   4.0175700e+05   4.1763500e+05   4.2198200e+05   3.9361200e+05   3.9525400e+05   3.8975800e+05   3.9631400e+05   4.0197300e+05   4.1531300e+05   3.9245400e+05   3.8819300e+05   3.8095800e+05   3.8345900e+05   3.8995100e+05   3.8293600e+05   3.8183700e+05   3.8594600e+05   3.9101300e+05   3.7421800e+05   3.6395600e+05   3.6447100e+05   3.9602200e+05   3.9080600e+05   3.8968200e+05   3.9774100e+05   3.9114400e+05   3.8968200e+05   3.8368500e+05   3.8692100e+05   3.7857500e+05   3.7066400e+05   3.5804100e+05   3.8754700e+05   3.8123400e+05   3.6222300e+05   3.7365300e+05   3.6315400e+05   3.7698400e+05   3.8084200e+05   3.7708000e+05   3.9302300e+05   3.6817600e+05   3.6817200e+05   3.5476500e+05   3.3170600e+05
   3.9892500e+05   4.4157400e+05   0.0000000e+00   4.2414800e+05   4.0704800e+05   4.1758000e+05   4.1859300e+05   4.0016800e+05   3.8027700e+05   3.7005900e+05   3.9164900e+05   4.1934600e+05   4.2929000e+05   4.0401800e+05   4.2242800e+05   4.2028700e+05   4.0808900e+05   4.1831400e+05   4.4229500e+05   4.1548900e+05   4.0095100e+05   4.1878200e+05   4.2934100e+05   4.5347000e+05   4.2169800e+05   4.3644300e+05   4.4227800e+05   4.2174300e+05   4.0582200e+05   4.2351800e+05   4.1734800e+05   4.1115800e+05   3.9919100e+05   4.1351200e+05   3.8751700e+05   3.7418400e+05   3.8413600e+05   4.0513300e+05   3.9355100e+05   3.8833800e+05   3.9209100e+05   3.7061100e+05   3.6784500e+05   3.8784200e+05   3.6978700e+05   3.7614700e+05   3.7969500e+05   4.0210600e+05   3.6948800e+05   3.6702000e+05   3.6198200e+05   3.8481300e+05   3.7417400e+05   3.6766300e+05   3.6308700e+05   3.7295800e+05   3.7649200e+05   3.9780200e+05   3.6614100e+05   4.0885400e+05   4.0317600e+05   3.7431700e+05   3.4280800e+05   3.7972100e+05   3.7973000e+05   4.0666400e+05   3.9527800e+05   4.1000900e+05   3.7830900e+05   3.8871400e+05   3.6948100e+05   4.1944200e+05   4.1243500e+05   3.9645800e+05   3.6779000e+05   3.8239100e+05   4.0788100e+05   4.1599400e+05   4.1204600e+05   4.0562500e+05   4.1235000e+05   3.7937600e+05   3.8334300e+05   4.1004900e+05   3.9873700e+05   4.1390400e+05   4.3733300e+05   4.1213200e+05   3.9436000e+05   4.0877900e+05
   4.8151100e+05   5.1623000e+05   4.9513300e+05   0.0000000e+00   4.9052700e+05   4.5220300e+05   4.5908600e+05   4.7453200e+05   5.0084300e+05   4.7233900e+05   4.5669500e+05   4.6157400e+05   4.5900900e+05   4.8666400e+05   5.1247000e+05   4.9405800e+05   4.6355300e+05   4.7022100e+05   4.3040000e+05   4.5479500e+05   4.8420000e+05   5.2268900e+05   4.8415800e+05   4.4449200e+05   4.6972700e+05   4.7633400e+05   4.5973100e+05   5.1277300e+05   4.9714500e+05   5.0039300e+05   4.8665500e+05   5.0423500e+05   5.0227800e+05   4.9306300e+05   5.1176300e+05   5.0753000e+05   4.7936900e+05   4.9106400e+05   4.9225800e+05   4.6573100e+05   5.0478700e+05   5.2515000e+05   4.6895800e+05   5.0855200e+05   4.7928200e+05   4.9444700e+05   5.0354800e+05   5.0997700e+05   5.0172400e+05   4.8615000e+05   4.5172200e+05   4.6344100e+05   4.9043300e+05   4.9462500e+05   4.9532100e+05   5.2954900e+05   5.1324100e+05   4.9936200e+05   4.5953600e+05   4.6630500e+05   5.1383200e+05   5.0185800e+05   5.1447500e+05   5.0640600e+05   4.9075600e+05   5.1668100e+05   4.7943000e+05   5.1206500e+05   4.8079600e+05   4.7920300e+05   4.7153200e+05   4.8053400e+05   5.5059900e+05   4.6989900e+05   4.9720800e+05   4.6882700e+05   5.0409900e+05   5.1165600e+05   4.9949000e+05   5.0229500e+05   4.8169600e+05   4.7474800e+05   4.8890600e+05   4.9572800e+05   5.1171200e+05   5.0582600e+05   4.8855800e+05   4.8023900e+05   4.4074600e+05   4.8840500e+05
   1.1834400e+05   1.2496500e+05   1.3394500e+05   1.2274000e+05   0.0000000e+00   1.2802500e+05   1.2812800e+05   1.3182900e+05   1.3158900e+05   1.3421600e+05   1.4262100e+05   1.3249900e+05   1.3031700e+05   1.4130800e+05   1.3330500e+05   1.2725100e+05   1.4166600e+05   1.4188400e+05   1.3466700e+05   1.4430100e+05   1.4100700e+05   1.4305000e+05   1.3827500e+05   1.5357400e+05   1.3471600e+05   1.4459600e+05   1.3172200e+05   1.2878200e+05   1.4875700e+05   1.4960000e+05   1.6146600e+05   1.3238700e+05   1.4666400e+05   1.5754200e+05   1.3860000e+05   1.4256100e+05   1.5694800e+05   1.6002000e+05   1.5499800e+05   1.4809900e+05   1.4476900e+05   1.6547500e+05   1.4973800e+05   1.5561600e+05   1.4916100e+05   1.4479600e+05   1.4518000e+05   1.5031200e+05   1.5534600e+05   1.3978600e+05   1.2445900e+05   1.3638500e+05   1.4111700e+05   1.2307000e+05   1.3567400e+05   1.2602900e+05   1.3020700e+05   1.4351900e+05   1.3519700e+05   1.3753900e+05   1.2156400e+05   1.3023700e+05   1.2176700e+05   1.3630800e+05   1.3664900e+05   1.2136900e+05   1.2554300e+05   1.2798400e+05   1.5038800e+05   1.3255000e+05   1.3048500e+05   1.6110800e+05   1.2218700e+05   1.5146500e+05   1.5009100e+05   1.3316900e+05   1.3980000e+05   1.5136500e+05   1.4749600e+05   1.3887400e+05   1.5258300e+05   1.5268100e+05   1.3778800e+05   1.4461700e+05   1.3291100e+05   1.3648000e+05   1.5508600e+05   1.2768400e+05   1.4658200e+05   1.3746100e+05
   1.4347700e+05   1.4470900e+05   1.4909600e+05   1.5078100e+05   1.4431600e+05   0.0000000e+00   1.3880900e+05   1.3754200e+05   1.5274400e+05   1.4976700e+05   1.3946800e+05   1.1855300e+05   1.4429600e+05   1.4418000e+05   1.4793500e+05   1.5115900e+05   1.4424700e+05   1.5261500e+05   1.4552500e+05   1.5533200e+05   1.6072100e+05   1.5806300e+05   1.6211800e+05   1.5182600e+05   1.6048700e+05   1.6819800e+05   1.3185000e+05   1.2052900e+05   1.2864600e+05   1.1754000e+05   1.3140400e+05   1.4611600e+05   1.4803500e+05   1.3084300e+05   1.4771900e+05   1.5164200e+05   1.2148200e+05   1.3643500e+05   1.5433300e+05   1.3665200e+05   1.5547800e+05   1.3396100e+05   1.1965400e+05   1.4285000e+05   1.3179700e+05   1.3207700e+05   1.3336500e+05   1.3401600e+05   1.3864300e+05   1.4551400e+05   1.5081700e+05   1.4745900e+05   1.5986500e+05   1.6032700e+05   1.4202600e+05   1.4597700e+05   1.5368700e+05   1.3694400e+05   1.5028000e+05   1.4690400e+05   1.4130200e+05   1.5243800e+05   1.4875500e+05   1.3340200e+05   1.0415300e+05   1.2441100e+05   1.6043300e+05   1.5276000e+05   1.3091400e+05   1.3846000e+05   1.5167700e+05   1.5688200e+05   1.3202500e+05   1.3982200e+05   1.5179400e+05   1.4901000e+05   1.4602000e+05   1.3414100e+05   1.4547200e+05   1.4971700e+05   1.4386100e+05   1.4544700e+05   1.3853300e+05   1.2468500e+05   1.2978100e+05   1.3637400e+05   1.5089500e+05   1.5122000e+05   1.4994200e+05   1.6355200e+05
   5.2609700e+05   5.2560700e+05   5.1661700e+05   5.2685500e+05   5.3542400e+05   5.2340200e+05   0.0000000e+00   5.1727900e+05   5.1347900e+05   5.3222900e+05   5.5498600e+05   5.4728900e+05   5.1966800e+05   5.0855000e+05   5.1702100e+05   5.1933400e+05   5.1832500e+05   5.2850200e+05   5.1531900e+05   5.0746300e+05   5.2695900e+05   5.4438100e+05   5.4253500e+05   5.1993200e+05   5.4758100e+05   5.0335800e+05   5.2459700e+05   5.6077900e+05   5.3507800e+05   5.0980900e+05   5.1966600e+05   5.0537800e+05   5.0338400e+05   5.1331900e+05   5.2351700e+05   5.4201100e+05   5.3026100e+05   5.5836000e+05   5.5739600e+05   5.2611300e+05   5.0459000e+05   5.2259900e+05   5.4940600e+05   5.3769100e+05   5.1708800e+05   5.3366000e+05   5.0075100e+05   5.3018600e+05   5.4530000e+05   5.0488200e+05   5.3351100e+05   5.1142400e+05   5.3965800e+05   5.4685200e+05   5.3530300e+05   5.3437000e+05   5.3131500e+05   5.2374300e+05   5.4574400e+05   5.4015400e+05   5.4049700e+05   5.3122300e+05   5.2937000e+05   5.5715800e+05   5.6252900e+05   5.4021200e+05   5.4946400e+05   5.4102600e+05   5.3246200e+05   5.2589400e+05   5.5534200e+05   5.6745700e+05   5.5007800e+05   5.5875500e+05   5.4685700e+05   5.3908500e+05   5.1057600e+05   5.3409600e+05   5.3856900e+05   5.5818400e+05   5.3617200e+05   5.3513400e+05   5.3524600e+05   5.3853500e+05   5.3653600e+05   5.3077300e+05   5.3965300e+05   5.3698500e+05   5.3035700e+05   5.4782900e+05
   5.6252200e+05   5.5977700e+05   5.4693500e+05   5.5404200e+05   5.7445300e+05   5.7499500e+05   5.6277700e+05   0.0000000e+00   5.7945500e+05   5.6781400e+05   5.7615500e+05   5.5197000e+05   5.6824300e+05   5.6150800e+05   5.5960400e+05   5.5817200e+05   5.5829200e+05   5.7816400e+05   5.7249200e+05   5.6290300e+05   5.6148600e+05   5.6345800e+05   5.5873700e+05   5.5494700e+05   5.3792800e+05   5.2231700e+05   5.5213600e+05   5.5439600e+05   5.6169300e+05   5.7436100e+05   5.5605900e+05   5.6070800e+05   5.7180600e+05   5.4759900e+05   5.3512600e+05   5.4180600e+05   5.4242000e+05   5.5132700e+05   5.5405000e+05   5.5702100e+05   5.7574800e+05   5.4708700e+05   5.7341600e+05   5.5522600e+05   5.4346700e+05   5.6324200e+05   5.7264500e+05   5.4384500e+05   5.3465100e+05   5.6066400e+05   5.8091800e+05   5.7523000e+05   5.5861300e+05   5.3209400e+05   5.4203400e+05   5.3292800e+05   5.5610200e+05   5.5028900e+05   5.7114400e+05   5.5663400e+05   5.5645100e+05   5.5219200e+05   5.6334600e+05   5.5348000e+05   5.4104400e+05   5.4554300e+05   5.4184200e+05   5.4410200e+05   5.3317700e+05   5.2232100e+05   5.1471100e+05   5.5604300e+05   5.6915200e+05   5.5023800e+05   5.4495500e+05   5.5362700e+05   5.3352800e+05   5.4072400e+05   5.2580100e+05   5.1847100e+05   5.5790200e+05   5.4131100e+05   5.5631800e+05   5.4731500e+05   5.4824700e+05   5.6019100e+05   5.7049100e+05   5.4363000e+05   5.6317400e+05   5.8356300e+05
   1.4397500e+05   1.2476900e+05   1.2407500e+05   1.1360100e+05   1.2500600e+05   1.2203100e+05   1.1464100e+05   1.1839800e+05   0.0000000e+00   1.2484200e+05   1.2919400e+05   1.2237400e+05   1.2368000e+05   1.1065600e+05   1.1184200e+05   1.1448000e+05   1.1304500e+05   1.0120600e+05   1.1624900e+05   1.2455500e+05   1.3214000e+05   1.1805800e+05   1.3377200e+05   1.1212600e+05   1.2098500e+05   1.2426800e+05   1.2771500e+05   1.0996300e+05   1.1489500e+05   1.1193200e+05   1.0658100e+05   1.2161700e+05   1.3047800e+05   1.2649400e+05   1.3216300e+05   1.3355400e+05   1.1228100e+05   1.0530600e+05   1.2335700e+05   1.2033600e+05   1.2037500e+05   1.3821500e+05   1.4380000e+05   1.2407700e+05   1.1919300e+05   1.2375600e+05   1.5086300e+05   1.5170700e+05   1.4175700e+05   1.3474600e+05   1.2391500e+05   1.3219200e+05   1.2698500e+05   1.4140400e+05   1.5688600e+05   1.3310700e+05   1.4678400e+05   1.3236800e+05   1.2838100e+05   1.3325900e+05   1.4950500e+05   1.5491200e+05   1.3995700e+05   1.3157900e+05   1.2000500e+05   1.2143900e+05   1.3851100e+05   1.4543200e+05   1.3552700e+05   1.2488600e+05   1.3821200e+05   1.4330900e+05   1.5178100e+05   1.4799600e+05   1.3202100e+05   1.3124600e+05   1.2350700e+05   1.2727400e+05   1.2910600e+05   1.3827200e+05   1.4612800e+05   1.4003700e+05   1.3783000e+05   1.3819600e+05   1.2075900e+05   1.2123600e+05   1.2814700e+05   1.2381500e+05   1.2415300e+05   1.2450300e+05
   1.8525000e+05   1.6759300e+05   1.7538400e+05   1.6512900e+05   1.6365300e+05   1.6413200e+05   1.6708100e+05   1.6834300e+05   1.7884500e+05   0.0000000e+00   1.5510300e+05   1.7096500e+05   1.8417500e+05   1.6500800e+05   1.6245100e+05   1.5947900e+05   1.5657500e+05   1.7467700e+05   1.6490900e+05   1.7493200e+05   1.7500800e+05   1.6508900e+05   1.5736900e+05   1.5682600e+05   1.5939600e+05   1.6492400e+05   1.5991100e+05   1.6473500e+05   1.6480900e+05   1.7640200e+05   1.5936600e+05   1.6536100e+05   1.7076600e+05   1.6730600e+05   1.4408200e+05   1.5663600e+05   1.4407600e+05   1.6363400e+05   1.5147000e+05   1.4502900e+05   1.6281300e+05   1.4899500e+05   1.5964900e+05   1.6763300e+05   1.5805000e+05   1.5475800e+05   1.4232000e+05   1.3977600e+05   1.5367200e+05   1.6533600e+05   1.4748900e+05   1.6469600e+05   1.6870500e+05   1.7833100e+05   1.7793200e+05   1.7147300e+05   1.6402200e+05   1.4558100e+05   1.3714500e+05   1.4919600e+05   1.5656500e+05   1.5058200e+05   1.5060700e+05   1.5897800e+05   1.6834700e+05   1.7877000e+05   1.8056500e+05   1.8072500e+05   1.7633100e+05   1.7508400e+05   1.5301200e+05   1.4345500e+05   1.3566000e+05   1.5674800e+05   1.7097600e+05   1.7867500e+05   1.7093400e+05   1.8375700e+05   1.6898200e+05   1.6826300e+05   1.7527400e+05   1.8204900e+05   1.6449400e+05   1.6303900e+05   1.6258700e+05   1.5687600e+05   1.5520000e+05   1.7504500e+05   1.6801700e+05   1.8124700e+05
   1.2599600e+05   1.3870300e+05   1.2936500e+05   1.2982800e+05   1.4047500e+05   1.4790200e+05   1.3267500e+05   1.3359900e+05   1.4422500e+05   1.3568200e+05   0.0000000e+00   1.1888900e+05   1.4245500e+05   1.5352600e+05   1.5529900e+05   1.3911300e+05   1.3310800e+05   1.3994100e+05   1.3463600e+05   1.4231300e+05   1.5565100e+05   1.5426300e+05   1.5018400e+05   1.4743900e+05   1.2886900e+05   1.1570700e+05   1.2547600e+05   1.2852900e+05   1.3851100e+05   1.4132600e+05   1.4771200e+05   1.5438900e+05   1.3469700e+05   1.3254500e+05   1.3304500e+05   1.2763800e+05   1.2875400e+05   1.3470700e+05   1.1867000e+05   1.3494200e+05   1.4135800e+05   1.4558600e+05   1.2855000e+05   1.2564700e+05   1.2786000e+05   1.1907700e+05   1.3406600e+05   1.3416000e+05   1.3857700e+05   1.3950000e+05   1.4128300e+05   1.3406900e+05   1.3707300e+05   1.3248300e+05   1.3003700e+05   1.3119400e+05   1.3309700e+05   1.3069100e+05   1.2753300e+05   1.2928200e+05   1.4035500e+05   1.3358800e+05   1.4433700e+05   1.5410200e+05   1.3645300e+05   1.5118500e+05   1.3810500e+05   1.3497600e+05   1.2768400e+05   1.3027700e+05   1.3195700e+05   1.2917500e+05   1.2867800e+05   1.2610500e+05   1.3700400e+05   1.3750400e+05   1.4840500e+05   1.4156500e+05   1.3799600e+05   1.3738500e+05   1.4226100e+05   1.3945500e+05   1.3128200e+05   1.1913500e+05   1.4400100e+05   1.4454100e+05   1.5540800e+05   1.6162100e+05   1.6834000e+05   1.4588900e+05
   1.1067400e+05   1.1555500e+05   1.2270500e+05   1.2218700e+05   1.2426700e+05   1.2872100e+05   1.2427600e+05   1.1906900e+05   1.2607400e+05   1.2770300e+05   1.3396600e+05   0.0000000e+00   1.1074600e+05   1.0816600e+05   1.1379500e+05   1.2280900e+05   1.3342800e+05   1.3207200e+05   1.3375400e+05   1.4023200e+05   1.2156200e+05   1.2599400e+05   1.1356500e+05   1.1524200e+05   1.0845900e+05   1.1931300e+05   1.2145000e+05   1.2658400e+05   1.2782900e+05   1.2439200e+05   1.2720300e+05   1.2696900e+05   1.1950200e+05   1.2451100e+05   1.1759500e+05   1.1809800e+05   1.2354400e+05   1.2791100e+05   1.2471900e+05   1.2141100e+05   1.2601700e+05   1.2698800e+05   1.3000200e+05   1.1951300e+05   1.1184300e+05   1.2384000e+05   1.2371300e+05   1.1464400e+05   1.3179100e+05   1.2613900e+05   1.1701600e+05   1.3005100e+05   1.2651100e+05   1.3303400e+05   1.3253900e+05   1.2937600e+05   1.2944500e+05   1.3788200e+05   1.3189900e+05   1.3249700e+05   1.2593900e+05   1.2163000e+05   1.2055100e+05   1.2831800e+05   1.2556300e+05   1.1005100e+05   1.0308700e+05   1.1929400e+05   1.2024900e+05   1.2081900e+05   1.0883700e+05   1.1128800e+05   1.2056100e+05   1.2357900e+05   1.2023600e+05   1.2585200e+05   1.1708100e+05   1.1808100e+05   1.1971700e+05   1.1547500e+05   1.2763900e+05   1.3990900e+05   1.4423600e+05   1.3150400e+05   1.2749700e+05   1.2435100e+05   1.2197400e+05   1.2320200e+05   1.2832200e+05   1.1668200e+05
   2.9534000e+05   2.8766600e+05   2.7963200e+05   2.9004400e+05   2.9192700e+05   2.8453500e+05   3.0190700e+05   2.9844900e+05   2.8987200e+05   2.7955800e+05   2.7039000e+05   2.7051500e+05   0.0000000e+00   2.8920100e+05   2.7609500e+05   2.8052300e+05   2.9627300e+05   2.9301700e+05   2.8206200e+05   2.8965900e+05   2.8455700e+05   2.7875200e+05   2.7048200e+05   2.7779100e+05   2.6855000e+05   2.7522700e+05   3.0714800e+05   3.0039400e+05   2.8075300e+05   2.9197700e+05   3.0139500e+05   2.9961200e+05   3.0115000e+05   2.9261200e+05   2.8633100e+05   3.0169800e+05   3.0019000e+05   3.0873400e+05   2.9138100e+05   2.8075600e+05   2.8458600e+05   2.9096900e+05   2.8535400e+05   2.9878100e+05   3.1203500e+05   3.2065100e+05   3.1025500e+05   2.8908400e+05   2.9734600e+05   2.9237700e+05   2.8269100e+05   2.8497300e+05   2.6822700e+05   2.8017100e+05   2.6761300e+05   2.7474100e+05   2.9591000e+05   3.0661000e+05   2.9306600e+05   2.8569000e+05   2.8786600e+05   2.8383400e+05   2.7287800e+05   2.8050900e+05   2.7177500e+05   2.8774800e+05   2.9074400e+05   2.8721200e+05   2.8845200e+05   2.8553400e+05   2.8580000e+05   2.8639500e+05   2.9504200e+05   2.9408600e+05   2.8357300e+05   2.9197300e+05   3.0040000e+05   3.0732500e+05   3.0330700e+05   3.1326900e+05   3.0403000e+05   2.7475800e+05   2.6936000e+05   2.6490400e+05   2.7464500e+05   2.8586600e+05   2.8662000e+05   2.8083900e+05   3.0002000e+05   3.0232500e+05
   2.2994300e+05   2.2621500e+05   2.1758500e+05   2.3060500e+05   2.3442900e+05   2.2673300e+05   2.3985600e+05   2.1541900e+05   1.9841300e+05   2.0621300e+05   2.1865000e+05   2.2570500e+05   2.1165100e+05   0.0000000e+00   2.0958400e+05   2.1906900e+05   2.2800900e+05   2.0982200e+05   2.1048400e+05   1.9641800e+05   1.9837900e+05   1.9924800e+05   2.0809600e+05   2.0321400e+05   2.0930500e+05   2.2244800e+05   2.3346800e+05   2.1203800e+05   2.0342000e+05   1.9704300e+05   1.9324300e+05   1.9900700e+05   2.0549100e+05   2.0863600e+05   2.1378100e+05   2.3084700e+05   2.4979900e+05   2.3208700e+05   2.2564200e+05   2.1374200e+05   2.0139900e+05   2.0944900e+05   2.0870100e+05   2.1045400e+05   1.9205700e+05   2.2267600e+05   2.4266700e+05   2.2256000e+05   2.1536600e+05   2.1535900e+05   2.1617800e+05   2.0128400e+05   2.0186400e+05   1.9320200e+05   2.0384900e+05   2.1719000e+05   2.3227700e+05   2.1192400e+05   2.0730700e+05   2.3225700e+05   2.0910900e+05   2.0228600e+05   1.9069100e+05   1.9985600e+05   2.2137600e+05   2.0925000e+05   2.1443000e+05   1.9226900e+05   1.9819300e+05   2.0962500e+05   1.8498700e+05   2.2196900e+05   1.9122500e+05   1.7666800e+05   1.9254400e+05   2.1630000e+05   2.1126900e+05   2.0866300e+05   2.0526400e+05   1.9449100e+05   1.9178700e+05   2.0668200e+05   2.0229700e+05   2.0504600e+05   2.0066200e+05   2.3026400e+05   2.4485500e+05   2.2525300e+05   2.0191600e+05   2.1646800e+05
   2.1176000e+05   2.0051700e+05   1.9349500e+05   2.0140500e+05   1.8886800e+05   1.9451800e+05   1.8995100e+05   1.8024000e+05   1.8309600e+05   1.9985300e+05   1.9571200e+05   1.9684000e+05   1.8590200e+05   1.8067800e+05   0.0000000e+00   1.8683200e+05   1.8687200e+05   2.0021900e+05   2.0290700e+05   2.1559300e+05   2.0862100e+05   2.0527000e+05   1.9640400e+05   2.1167900e+05   2.0262900e+05   1.9353700e+05   2.1832900e+05   2.1199500e+05   2.1656200e+05   2.1324900e+05   2.0608300e+05   2.1376400e+05   2.1417600e+05   1.9885500e+05   2.0474800e+05   1.9648300e+05   1.8974200e+05   2.0311500e+05   1.9757900e+05   1.9692900e+05   1.9254600e+05   1.9916700e+05   2.0060500e+05   1.9517600e+05   2.0412100e+05   1.9098200e+05   1.8093500e+05   1.7409200e+05   1.6869700e+05   2.0048900e+05   2.0853300e+05   2.0050700e+05   2.0348900e+05   1.8161100e+05   1.7955600e+05   1.8794700e+05   1.7258900e+05   1.6959600e+05   1.6964700e+05   1.6260200e+05   1.7583900e+05   1.6351600e+05   1.7356600e+05   1.9141200e+05   1.9796800e+05   1.7819400e+05   1.8887200e+05   1.8582900e+05   1.7967100e+05   1.8422900e+05   1.8269100e+05   1.8402400e+05   1.8137000e+05   1.8714700e+05   1.8422500e+05   1.7215000e+05   1.7601000e+05   1.7517400e+05   1.8206000e+05   1.8839500e+05   1.9279300e+05   1.7692200e+05   1.8104600e+05   2.0461500e+05   1.9417700e+05   1.9320900e+05   1.6830400e+05   1.7375600e+05   1.8259100e+05   1.8368200e+05
   1.8033300e+05   1.6772000e+05   1.7962200e+05   1.8384100e+05   1.9139000e+05   1.7553200e+05   1.9181100e+05   1.8622400e+05   1.8464000e+05   1.6998100e+05   1.8494800e+05   1.5787200e+05   1.6346900e+05   1.5715400e+05   1.8341400e+05   0.0000000e+00   1.6620700e+05   1.7022800e+05   1.8456500e+05   1.8817700e+05   2.0077100e+05   1.8696200e+05   1.8973700e+05   1.8167900e+05   1.6683800e+05   1.6331100e+05   1.6744700e+05   1.6201600e+05   1.8035800e+05   1.7726500e+05   1.9896400e+05   1.8216100e+05   1.7818100e+05   1.7547400e+05   2.0262600e+05   1.8945500e+05   1.9212900e+05   1.9626600e+05   1.9495200e+05   1.8840800e+05   1.9029100e+05   1.9419300e+05   2.2029800e+05   2.0131600e+05   1.9827500e+05   1.8132900e+05   1.6891100e+05   1.6953200e+05   1.7325100e+05   1.8561600e+05   2.0226200e+05   2.0638400e+05   1.9344200e+05   1.7122900e+05   1.9235900e+05   1.9179300e+05   1.8283200e+05   1.8329000e+05   1.8869300e+05   1.8267200e+05   1.9313600e+05   1.8665700e+05   2.0010300e+05   1.7928800e+05   1.7919800e+05   1.7876000e+05   1.8644400e+05   1.8688700e+05   1.8748400e+05   1.8054400e+05   1.8213000e+05   1.7727900e+05   1.6526400e+05   1.7716200e+05   1.8490000e+05   1.8596200e+05   1.8575900e+05   1.7721600e+05   1.7583200e+05   1.5936400e+05   1.7407900e+05   1.7764500e+05   1.7258400e+05   1.7018100e+05   1.8429000e+05   1.8098300e+05   1.7687600e+05   1.7355800e+05   1.8784700e+05   1.8982200e+05
   1.1550100e+05   1.2747600e+05   1.3375000e+05   1.2164300e+05   1.2848100e+05   1.3653800e+05   1.3150500e+05   1.2839400e+05   1.1761700e+05   1.1714000e+05   1.1736900e+05   1.2972200e+05   1.1403900e+05   1.1931000e+05   1.2798400e+05   1.1367800e+05   0.0000000e+00   1.0936100e+05   9.9805000e+04   1.0412800e+05   1.1616300e+05   1.1341700e+05   1.0775400e+05   9.2745000e+04   1.1452100e+05   1.0370400e+05   1.0396300e+05   1.0570600e+05   1.0724700e+05   1.1225900e+05   1.1211300e+05   1.0975100e+05   1.0977300e+05   1.1087800e+05   1.0945800e+05   1.3060600e+05   1.1883900e+05   1.0865000e+05   1.0154700e+05   1.0262800e+05   1.3082400e+05   1.3732000e+05   1.3361900e+05   1.2985400e+05   1.0746000e+05   1.1462600e+05   1.2941400e+05   1.3866500e+05   1.3034200e+05   1.3183300e+05   1.1687400e+05   1.0520800e+05   1.0753900e+05   1.2175700e+05   1.2975000e+05   1.3920900e+05   1.3071600e+05   1.1855300e+05   1.0751600e+05   1.2166900e+05   1.2486300e+05   1.1459200e+05   1.0758600e+05   1.1891400e+05   1.3274800e+05   1.3137800e+05   1.4000600e+05   1.2192000e+05   1.1804800e+05   1.1275100e+05   1.1925000e+05   1.1713700e+05   1.1998900e+05   1.1987100e+05   1.1328600e+05   1.0336800e+05   1.0365900e+05   1.1842800e+05   1.3959300e+05   1.2857400e+05   1.2157200e+05   1.1363100e+05   1.3360800e+05   1.3743400e+05   1.4170100e+05   1.2116900e+05   1.2062000e+05   1.2134700e+05   1.3500000e+05   1.2424300e+05
   1.5778700e+05   1.6412200e+05   1.3544700e+05   1.2894000e+05   1.5957500e+05   1.5194400e+05   1.5153200e+05   1.5379700e+05   1.7360400e+05   1.5888000e+05   1.6081100e+05   1.4828100e+05   1.4060600e+05   1.4997700e+05   1.5485500e+05   1.6824400e+05   1.6361200e+05   0.0000000e+00   1.6416000e+05   1.4672200e+05   1.5848900e+05   1.5104500e+05   1.4549300e+05   1.6252300e+05   1.7391800e+05   1.7865200e+05   1.7179500e+05   1.7339300e+05   1.7616100e+05   1.6480100e+05   1.5982400e+05   1.4292500e+05   1.6328400e+05   1.6789900e+05   1.8588800e+05   1.6060900e+05   1.6736700e+05   1.5895100e+05   1.6116200e+05   1.6695400e+05   1.7821300e+05   1.6090900e+05   1.4373500e+05   1.3595500e+05   1.5489700e+05   1.6261600e+05   1.5297300e+05   1.4558800e+05   1.4946600e+05   1.4814000e+05   1.5254800e+05   1.6329200e+05   1.7438300e+05   1.5800900e+05   1.5663400e+05   1.6772700e+05   1.4956400e+05   1.4335800e+05   1.4168400e+05   1.4504500e+05   1.3277800e+05   1.4259500e+05   1.4453900e+05   1.5054800e+05   1.6229600e+05   1.7174200e+05   1.7451600e+05   1.5601000e+05   1.4720500e+05   1.6118200e+05   1.5406900e+05   1.3167900e+05   1.3173700e+05   1.3018800e+05   1.4300200e+05   1.6240200e+05   1.4642000e+05   1.4495900e+05   1.4069500e+05   1.3439700e+05   1.3792700e+05   1.4185900e+05   1.4873600e+05   1.4641900e+05   1.5384100e+05   1.5183600e+05   1.6012600e+05   1.5616200e+05   1.7031900e+05   1.6267700e+05
   2.4837100e+05   2.6517800e+05   2.4610100e+05   2.4963600e+05   2.4431200e+05   2.5565400e+05   2.3848100e+05   2.5283400e+05   2.6541200e+05   2.5408200e+05   2.4477300e+05   2.4829200e+05   2.4085800e+05   2.5421000e+05   2.4992700e+05   2.5893100e+05   2.5724100e+05   2.5578300e+05   0.0000000e+00   2.5701000e+05   2.5386900e+05   2.6685200e+05   2.5421800e+05   2.5244100e+05   2.6727900e+05   2.6066000e+05   2.7152500e+05   2.5591700e+05   2.4992300e+05   2.7136800e+05   2.6516100e+05   2.5322000e+05   2.5945400e+05   2.5940100e+05   2.6895600e+05   2.6559400e+05   2.6437500e+05   2.4564500e+05   2.7920300e+05   2.6732600e+05   2.7151700e+05   2.7325300e+05   2.7029200e+05   2.8110000e+05   2.5919600e+05   2.6800600e+05   2.6210200e+05   2.7470300e+05   2.5420700e+05   2.5384600e+05   2.5898900e+05   2.4214600e+05   2.5507700e+05   2.7058100e+05   2.5731800e+05   2.7151100e+05   2.7489500e+05   2.6284600e+05   2.5922200e+05   2.8676700e+05   2.7510200e+05   2.7810100e+05   2.6556200e+05   2.7108700e+05   2.6664000e+05   2.6589100e+05   2.6045700e+05   2.6715700e+05   2.7318800e+05   2.5970000e+05   2.5236700e+05   2.6392500e+05   2.6267500e+05   2.8640100e+05   2.4332900e+05   2.4121300e+05   2.5472800e+05   2.6453200e+05   2.4660200e+05   2.5271800e+05   2.6324000e+05   2.5333800e+05   2.5964900e+05   2.5009400e+05   2.6347700e+05   2.8926300e+05   2.4681800e+05   2.4894000e+05   2.5796600e+05   2.5831200e+05
   3.2027900e+05   3.2617100e+05   3.3638800e+05   3.4728100e+05   3.5087300e+05   3.5590900e+05   3.2075200e+05   3.3041300e+05   3.4358800e+05   3.2742000e+05   3.3132300e+05   3.2049000e+05   3.1759700e+05   3.0319200e+05   3.1212800e+05   3.1499200e+05   3.3796000e+05   3.1985500e+05   3.3336700e+05   0.0000000e+00   3.1057800e+05   2.9932400e+05   3.0412700e+05   3.0268800e+05   3.2748200e+05   3.4076000e+05   3.3511100e+05   3.1842100e+05   3.4606700e+05   3.3264700e+05   3.2688700e+05   3.4731200e+05   3.8308200e+05   3.5678800e+05   3.5514900e+05   3.5720500e+05   3.5433600e+05   3.3537800e+05   3.4272700e+05   3.4043100e+05   3.4322800e+05   3.4431900e+05   3.4717000e+05   3.4418900e+05   3.2932800e+05   3.2151800e+05   3.2778000e+05   3.3879500e+05   3.3829000e+05   3.1778800e+05   3.2359600e+05   3.0680800e+05   3.1999400e+05   3.1574900e+05   3.3953200e+05   3.3862900e+05   3.1423100e+05   3.0991100e+05   3.2320900e+05   3.2165600e+05   3.3557000e+05   3.4260000e+05   3.2832000e+05   3.3681200e+05   3.3853700e+05   3.1463000e+05   3.6335500e+05   3.5367900e+05   3.6509800e+05   3.6465600e+05   3.3541500e+05   3.4530200e+05   3.4998800e+05   3.5021000e+05   3.5671200e+05   3.5817700e+05   3.5504000e+05   3.4448100e+05   3.3028300e+05   3.3671400e+05   3.6044200e+05   3.5874700e+05   3.6352200e+05   3.1637500e+05   3.6607500e+05   3.3755300e+05   3.3550500e+05   3.3678300e+05   3.4562000e+05   3.4348600e+05
   4.5668000e+04   3.3225000e+04   3.3145000e+04   4.5676000e+04   4.7296000e+04   5.2936000e+04   4.5868000e+04   4.0665000e+04   4.4479000e+04   4.0092000e+04   5.0803000e+04   4.1015000e+04   4.5451000e+04   4.6044000e+04   4.3624000e+04   5.6430000e+04   6.2518000e+04   5.0305000e+04   5.9475000e+04   4.5862000e+04   0.0000000e+00   5.1674000e+04   4.9194000e+04   4.4645000e+04   3.9947000e+04   4.3684000e+04   5.1045000e+04   5.8054000e+04   5.4672000e+04   6.3819000e+04   4.6614000e+04   3.5488000e+04   3.5725000e+04   4.5628000e+04   3.0982000e+04   3.0771000e+04   3.3583000e+04   4.3434000e+04   4.3117000e+04   4.8044000e+04   4.9339000e+04   4.2307000e+04   3.6152000e+04   3.3955000e+04   3.8109000e+04   4.0773000e+04   4.5855000e+04   4.6520000e+04   3.9923000e+04   3.9725000e+04   4.4663000e+04   4.6928000e+04   4.0202000e+04   3.3991000e+04   3.6424000e+04   3.8158000e+04   3.5087000e+04   4.1714000e+04   4.0472000e+04   4.6090000e+04   3.4884000e+04   3.2607000e+04   2.9526000e+04   4.2665000e+04   3.5525000e+04   4.2981000e+04   4.0515000e+04   3.8326000e+04   5.4419000e+04   5.4154000e+04   4.6627000e+04   3.9847000e+04   3.9407000e+04   3.3961000e+04   4.3980000e+04   3.6764000e+04   3.1704000e+04   3.0775000e+04   3.7388000e+04   4.4678000e+04   5.3160000e+04   5.8912000e+04   5.5802000e+04   4.7768000e+04   4.6697000e+04   4.4857000e+04   5.1319000e+04   4.7995000e+04   3.8389000e+04   4.4185000e+04
   4.3912000e+04   3.9665000e+04   3.7762000e+04   3.3348000e+04   5.1521000e+04   6.2398000e+04   4.6877000e+04   4.3185000e+04   4.2488000e+04   4.9218000e+04   4.6156000e+04   4.7229000e+04   5.0400000e+04   5.3394000e+04   5.6431000e+04   4.9225000e+04   4.4831000e+04   3.2788000e+04   3.8334000e+04   3.8776000e+04   4.0292000e+04   0.0000000e+00   4.6447000e+04   4.4955000e+04   4.4146000e+04   3.8761000e+04   4.1402000e+04   5.2186000e+04   4.6032000e+04   5.5724000e+04   4.7735000e+04   3.2579000e+04   4.4265000e+04   5.6860000e+04   4.8242000e+04   4.7311000e+04   4.4758000e+04   3.6614000e+04   3.6791000e+04   3.9662000e+04   2.9637000e+04   4.3600000e+04   3.6909000e+04   4.1754000e+04   4.4257000e+04   5.1016000e+04   5.2671000e+04   3.6277000e+04   3.4385000e+04   4.5174000e+04   3.1915000e+04   3.2726000e+04   3.9435000e+04   2.9569000e+04   4.3358000e+04   4.7392000e+04   3.8734000e+04   4.0875000e+04   4.1176000e+04   4.0576000e+04   4.0333000e+04   4.9399000e+04   4.0061000e+04   4.6679000e+04   4.1891000e+04   3.7617000e+04   3.5425000e+04   3.6595000e+04   3.5274000e+04   3.7170000e+04   3.1112000e+04   4.1234000e+04   3.6292000e+04   4.3499000e+04   5.2147000e+04   4.2680000e+04   4.5755000e+04   5.2948000e+04   3.8683000e+04   4.2801000e+04   4.2082000e+04   5.1335000e+04   4.9346000e+04   4.4504000e+04   5.7087000e+04   4.7598000e+04   5.0863000e+04   3.9839000e+04   2.9907000e+04   3.9367000e+04
   3.3711200e+05   3.5235100e+05   3.5920900e+05   3.6554500e+05   3.7055100e+05   3.4433200e+05   3.4388500e+05   3.5306600e+05   3.6614300e+05   3.6976000e+05   3.5464900e+05   3.5102800e+05   3.3228400e+05   3.4383200e+05   3.5133300e+05   3.5646500e+05   3.6028500e+05   3.4095100e+05   3.4324100e+05   3.2948400e+05   3.4944000e+05   3.7373600e+05   0.0000000e+00   3.4610100e+05   3.6977600e+05   3.3014900e+05   3.4061700e+05   3.3889300e+05   3.4833000e+05   3.4628700e+05   3.5433100e+05   3.2391100e+05   3.3362200e+05   3.5090600e+05   3.6010400e+05   3.5347600e+05   3.5050900e+05   3.4074900e+05   3.4571400e+05   3.5475800e+05   3.6050900e+05   3.4408400e+05   3.4189400e+05   3.2245900e+05   3.1628500e+05   3.2165900e+05   3.3523300e+05   3.4928800e+05   3.5171300e+05   3.2205400e+05   3.3080300e+05   3.3654200e+05   3.3548700e+05   3.4897900e+05   3.6367800e+05   3.1587300e+05   3.1751600e+05   3.1660500e+05   3.2765800e+05   3.5544100e+05   3.2449300e+05   3.1062700e+05   2.9752900e+05   3.3170400e+05   3.3640100e+05   3.4995200e+05   3.2878700e+05   3.1906500e+05   3.2092000e+05   3.4125600e+05   3.7463500e+05   3.6887700e+05   3.5433800e+05   3.5401000e+05   3.6570400e+05   3.4012900e+05   3.6580300e+05   3.4758100e+05   3.4022600e+05   3.3229500e+05   3.7247600e+05   3.2540900e+05   3.4327200e+05   3.5041200e+05   3.7032800e+05   3.4900600e+05   3.5733000e+05   3.3563400e+05   3.5913800e+05   3.3143600e+05
   3.0490300e+05   3.3821300e+05   3.2508100e+05   3.1646500e+05   3.1856600e+05   3.2476800e+05   3.2396900e+05   3.2061500e+05   3.4363600e+05   3.2371000e+05   3.2766100e+05   3.0082800e+05   3.1928600e+05   3.1169500e+05   3.2811100e+05   3.2233800e+05   3.1715400e+05   3.0940500e+05   2.9827500e+05   3.1083400e+05   3.1472700e+05   3.2138400e+05   3.1249400e+05   0.0000000e+00   3.2960900e+05   3.2207500e+05   3.1738500e+05   3.2648600e+05   3.2071400e+05   3.5732000e+05   3.5178700e+05   3.3791400e+05   3.3607800e+05   3.3121300e+05   3.2635600e+05   3.3428600e+05   3.3638600e+05   3.3861300e+05   3.3612700e+05   3.4390100e+05   3.4852100e+05   3.2093900e+05   3.1578000e+05   3.3425400e+05   3.3290900e+05   3.3773800e+05   3.3691600e+05   3.2979100e+05   3.1640400e+05   3.1086400e+05   3.4929200e+05   3.3843900e+05   3.4404100e+05   3.4678100e+05   3.4096300e+05   3.2653000e+05   3.2261200e+05   3.1740700e+05   3.2765600e+05   3.2212500e+05   3.1265900e+05   3.2938600e+05   3.3353000e+05   3.2453500e+05   3.1267300e+05   3.2288500e+05   3.1195700e+05   2.9586800e+05   3.2531100e+05   3.3158500e+05   3.1365100e+05   3.1143400e+05   3.2502800e+05   3.3533900e+05   3.3792300e+05   3.2316600e+05   3.0938700e+05   3.1889800e+05   3.3119500e+05   3.2824000e+05   3.2548500e+05   3.1881700e+05   3.1969400e+05   3.0438100e+05   3.1960400e+05   3.1790200e+05   3.3115500e+05   3.3516100e+05   3.2201000e+05   3.0195700e+05
   1.0335500e+05   1.0960000e+05   1.1001100e+05   9.6824000e+04   1.0559300e+05   1.0541000e+05   1.0411700e+05   9.0944000e+04   1.1354500e+05   1.1207900e+05   1.0405200e+05   9.4739000e+04   1.0941700e+05   1.1650100e+05   1.0923100e+05   1.0327600e+05   1.0000100e+05   1.0633400e+05   1.0156100e+05   1.1557200e+05   1.2198700e+05   1.0476300e+05   9.1654000e+04   1.0527100e+05   0.0000000e+00   1.0590900e+05   1.1636100e+05   1.1386900e+05   9.8134000e+04   1.0277000e+05   1.0758100e+05   1.1321000e+05   1.1203200e+05   1.1632800e+05   1.1813400e+05   1.1299500e+05   1.1100900e+05   1.1586000e+05   1.1878400e+05   1.1316900e+05   1.1253500e+05   1.0751900e+05   1.1438800e+05   1.0433300e+05   1.0483900e+05   9.3044000e+04   9.7972000e+04   1.1791400e+05   1.0896500e+05   1.0034200e+05   9.5093000e+04   1.0709600e+05   1.0955200e+05   1.0676800e+05   1.0839700e+05   1.0433600e+05   1.0198300e+05   1.1954900e+05   9.9882000e+04   1.0603700e+05   9.7055000e+04   1.0947800e+05   1.2061000e+05   1.1414200e+05   1.0320800e+05   1.0249900e+05   1.2144600e+05   1.0838000e+05   9.9279000e+04   1.1849900e+05   1.0947900e+05   1.1172200e+05   1.0742800e+05   9.1644000e+04   1.0477600e+05   1.0879400e+05   1.0547300e+05   1.0269000e+05   1.1110800e+05   1.0785000e+05   1.2058900e+05   1.2276000e+05   1.0348500e+05   1.1020800e+05   1.0654200e+05   1.2420300e+05   1.1087300e+05   1.1191100e+05   1.0709800e+05   9.0594000e+04
   1.1901000e+05   1.4115600e+05   1.3253300e+05   1.3618200e+05   1.4043800e+05   1.2358700e+05   1.2771200e+05   1.3360700e+05   1.3965200e+05   1.3510400e+05   1.4110100e+05   1.3131100e+05   1.2578400e+05   1.3995100e+05   1.4116800e+05   1.2214500e+05   1.4069600e+05   1.2847600e+05   1.3711600e+05   1.3491100e+05   1.3113500e+05   1.3549500e+05   1.3038300e+05   1.3071100e+05   1.2724500e+05   0.0000000e+00   1.4382400e+05   1.4906900e+05   1.2326200e+05   1.2941700e+05   1.3128100e+05   1.4616900e+05   1.2554800e+05   1.1324100e+05   1.3246000e+05   1.2047400e+05   1.1523500e+05   1.3070100e+05   1.1405300e+05   1.2663500e+05   1.2637700e+05   1.1353400e+05   1.1788500e+05   1.2017500e+05   1.3073800e+05   1.1755700e+05   1.0398300e+05   1.1020400e+05   1.1467800e+05   1.2326600e+05   1.1870200e+05   1.0509700e+05   1.1884800e+05   1.1444700e+05   1.3710000e+05   1.2079700e+05   1.1650000e+05   1.1639900e+05   1.2120800e+05   1.2238100e+05   1.3073300e+05   1.1718000e+05   1.1362000e+05   1.2174900e+05   1.2010200e+05   1.1295100e+05   1.2021700e+05   1.3033800e+05   1.2348500e+05   1.2181000e+05   1.1839700e+05   1.2349700e+05   1.1774500e+05   1.1698700e+05   1.3046100e+05   1.1432800e+05   1.2120800e+05   1.3604400e+05   1.1276900e+05   1.1032100e+05   1.2844300e+05   1.3051900e+05   1.2556500e+05   1.1356700e+05   1.3449600e+05   1.1540900e+05   1.1941900e+05   1.2381700e+05   1.2372600e+05   1.2582500e+05
   8.8676000e+04   8.6542000e+04   9.3271000e+04   8.1214000e+04   8.3778000e+04   8.4843000e+04   9.3423000e+04   8.5186000e+04   8.9430000e+04   8.7128000e+04   8.0800000e+04   8.6741000e+04   8.0322000e+04   8.2052000e+04   8.0600000e+04   7.8421000e+04   8.3362000e+04   8.3357000e+04   7.1978000e+04   7.0974000e+04   7.7596000e+04   8.2218000e+04   8.5330000e+04   7.4483000e+04   7.2692000e+04   7.5335000e+04   0.0000000e+00   7.9346000e+04   7.3332000e+04   7.3072000e+04   8.2825000e+04   9.3326000e+04   9.8205000e+04   8.3796000e+04   8.0182000e+04   8.6196000e+04   7.8965000e+04   9.6896000e+04   1.0133000e+05   8.5845000e+04   9.2824000e+04   9.1645000e+04   8.4786000e+04   8.9086000e+04   1.0003500e+05   8.5895000e+04   7.5923000e+04   8.0354000e+04   9.9303000e+04   9.1694000e+04   9.4522000e+04   7.7645000e+04   7.8208000e+04   9.1050000e+04   9.7147000e+04   8.7607000e+04   1.0151500e+05   8.0287000e+04   8.9797000e+04   9.7294000e+04   8.6126000e+04   8.7502000e+04   9.4310000e+04   9.3027000e+04   8.6705000e+04   1.0287600e+05   1.0235400e+05   9.0642000e+04   8.3733000e+04   7.7121000e+04   7.5344000e+04   7.8253000e+04   8.9415000e+04   9.1622000e+04   9.3666000e+04   7.3741000e+04   7.1219000e+04   7.2619000e+04   8.4754000e+04   7.6951000e+04   7.3843000e+04   6.9542000e+04   7.9640000e+04   7.3030000e+04   7.7880000e+04   7.6034000e+04   9.0106000e+04   8.9446000e+04   7.6589000e+04   7.9007000e+04
   8.4721000e+04   8.3165000e+04   8.4125000e+04   9.9353000e+04   1.0241100e+05   8.9235000e+04   9.6416000e+04   8.7508000e+04   8.7457000e+04   9.8366000e+04   9.6944000e+04   9.1433000e+04   8.2674000e+04   8.0249000e+04   9.3943000e+04   8.4552000e+04   9.6356000e+04   8.1548000e+04   8.5484000e+04   9.1159000e+04   9.6767000e+04   8.1441000e+04   8.0104000e+04   8.5415000e+04   8.1743000e+04   8.9769000e+04   8.0467000e+04   0.0000000e+00   8.0976000e+04   8.7946000e+04   9.7962000e+04   8.5601000e+04   7.7348000e+04   9.0383000e+04   1.0722000e+05   1.0298500e+05   9.3206000e+04   8.3832000e+04   8.9123000e+04   8.7084000e+04   9.8847000e+04   1.1025900e+05   1.0735700e+05   9.3240000e+04   1.0155500e+05   9.8818000e+04   8.7292000e+04   8.9295000e+04   9.8331000e+04   9.4470000e+04   9.5039000e+04   8.6845000e+04   9.1387000e+04   7.7014000e+04   9.1070000e+04   7.9458000e+04   9.0402000e+04   9.5733000e+04   8.8887000e+04   9.4146000e+04   9.0042000e+04   8.7968000e+04   8.0673000e+04   9.3334000e+04   9.8904000e+04   9.5373000e+04   9.0773000e+04   8.4547000e+04   8.5284000e+04   8.9776000e+04   7.3305000e+04   7.3011000e+04   9.1571000e+04   9.7701000e+04   9.2819000e+04   7.9796000e+04   8.0044000e+04   1.0208300e+05   9.3620000e+04   1.0429600e+05   9.0167000e+04   9.4400000e+04   8.9567000e+04   8.3303000e+04   1.1376300e+05   8.6168000e+04   8.5027000e+04   9.1872000e+04   9.2252000e+04   1.0740200e+05
   1.6090000e+05   1.7429200e+05   1.7172600e+05   1.6909000e+05   1.7019900e+05   1.6875600e+05   1.7116700e+05   1.5949700e+05   1.6630200e+05   1.9578500e+05   1.8440400e+05   1.9692100e+05   1.7867200e+05   1.8157700e+05   1.9830400e+05   1.8237900e+05   1.8894800e+05   1.9276800e+05   1.7931300e+05   1.7811900e+05   1.7987700e+05   1.9287200e+05   1.9696900e+05   1.8591700e+05   1.9570200e+05   1.7758700e+05   1.8456100e+05   1.7951600e+05   0.0000000e+00   1.9154000e+05   1.9414000e+05   1.9535800e+05   2.0739200e+05   2.0371700e+05   1.8172700e+05   1.9464500e+05   2.0977100e+05   1.9178600e+05   1.7849600e+05   1.8199600e+05   1.9625700e+05   1.9013400e+05   1.8601100e+05   1.8105600e+05   1.9621000e+05   1.8538300e+05   1.7709000e+05   1.8009900e+05   1.9776100e+05   1.7969400e+05   1.8681300e+05   1.8604500e+05   1.9097800e+05   1.9935300e+05   1.8498300e+05   1.9488900e+05   1.9540400e+05   1.8862300e+05   1.9277400e+05   1.9751400e+05   1.8952300e+05   1.8557400e+05   1.8047600e+05   1.8785100e+05   1.8464900e+05   1.8552900e+05   1.8494200e+05   1.8187100e+05   1.9072400e+05   1.8804200e+05   1.7629200e+05   1.6951500e+05   1.6595900e+05   1.8722400e+05   1.8579100e+05   1.8231800e+05   1.8182400e+05   1.8181100e+05   1.8945000e+05   1.9487000e+05   1.8516300e+05   1.7906900e+05   1.9354300e+05   1.6845300e+05   1.6423300e+05   1.8434700e+05   1.6034900e+05   1.7066300e+05   1.5786200e+05   1.4839900e+05
   1.9011800e+05   1.9061900e+05   1.9991100e+05   1.8984400e+05   1.9210700e+05   1.9259000e+05   1.9912200e+05   1.8941600e+05   1.9901900e+05   1.8973700e+05   1.8926100e+05   1.8379200e+05   1.7529000e+05   1.7424800e+05   1.6503300e+05   1.6938500e+05   1.6403900e+05   1.6373500e+05   1.6487600e+05   1.6899100e+05   1.6372000e+05   1.5432000e+05   1.6255500e+05   1.5475800e+05   1.5430200e+05   1.3502000e+05   1.4660100e+05   1.5745500e+05   1.7275000e+05   0.0000000e+00   1.6065800e+05   1.6636400e+05   1.5449700e+05   1.5039800e+05   1.5372100e+05   1.4865100e+05   1.4787500e+05   1.6268500e+05   1.6168000e+05   1.5153800e+05   1.5889200e+05   1.6499600e+05   1.5492300e+05   1.6659800e+05   1.7570000e+05   1.8264800e+05   1.7764300e+05   1.8436700e+05   1.8472400e+05   1.7641700e+05   1.8312700e+05   1.9241200e+05   2.0198000e+05   2.2114700e+05   2.1997900e+05   2.2497000e+05   2.2096300e+05   2.1754200e+05   2.1946200e+05   2.3002100e+05   2.2830400e+05   2.2239500e+05   2.2871300e+05   2.3204200e+05   2.3655200e+05   2.1738500e+05   2.2275100e+05   2.2663800e+05   2.1166000e+05   2.1716700e+05   2.1683400e+05   2.3004400e+05   2.1762600e+05   2.2015700e+05   2.3762100e+05   2.2107000e+05   2.1215100e+05   2.1254900e+05   2.0494500e+05   2.1996000e+05   2.2118400e+05   2.1677000e+05   2.1692300e+05   2.0962700e+05   2.1336600e+05   2.0248100e+05   1.9286500e+05   2.0788900e+05   2.0912200e+05   2.0453500e+05
   2.1684300e+05   2.0851400e+05   2.1363300e+05   1.9303300e+05   1.8927600e+05   2.0779100e+05   1.9611300e+05   1.9974500e+05   1.8884900e+05   1.9769900e+05   1.9894900e+05   1.9726200e+05   2.0360200e+05   1.9297200e+05   1.9272400e+05   1.6703400e+05   1.8309800e+05   1.9995000e+05   2.1104800e+05   1.9044600e+05   1.9242100e+05   1.9623000e+05   1.9177900e+05   1.8571800e+05   1.8815400e+05   1.9823400e+05   1.8995600e+05   2.0970500e+05   1.9243600e+05   1.8585900e+05   0.0000000e+00   1.8659100e+05   1.9641100e+05   2.0893800e+05   2.0492700e+05   2.0279500e+05   1.8705700e+05   1.8352900e+05   1.9808200e+05   1.9386500e+05   1.8762900e+05   1.8758200e+05   1.8588100e+05   1.8364800e+05   1.9066600e+05   1.7643300e+05   1.7672800e+05   1.8629700e+05   1.8975200e+05   1.7754400e+05   1.8415600e+05   1.9577800e+05   1.8861700e+05   2.1075500e+05   2.0453900e+05   1.9128800e+05   2.0760800e+05   2.0054200e+05   1.9934600e+05   1.8995800e+05   1.9589100e+05   1.9559600e+05   1.8687600e+05   1.8425500e+05   1.9218900e+05   2.0206500e+05   1.9730900e+05   1.9902900e+05   1.9641800e+05   1.9951800e+05   2.0830700e+05   1.8964900e+05   1.9052300e+05   2.0880900e+05   2.0861000e+05   1.9854600e+05   2.0854400e+05   2.1401700e+05   2.0865100e+05   1.9900200e+05   2.0447300e+05   2.0223000e+05   2.1032900e+05   2.0738900e+05   2.1144800e+05   2.0342100e+05   2.0142500e+05   2.1820400e+05   1.8951400e+05   2.1512800e+05
   1.5172300e+05   1.6290900e+05   1.4316600e+05   1.6524600e+05   1.4324200e+05   1.5207600e+05   1.4482600e+05   1.6017000e+05   1.5513100e+05   1.4830500e+05   1.5039300e+05   1.5190800e+05   1.6764800e+05   1.6040500e+05   1.6949500e+05   1.6605800e+05   1.7940900e+05   2.0241900e+05   1.8424200e+05   1.8743600e+05   2.1698300e+05   1.9315200e+05   2.1255000e+05   1.8868400e+05   1.8367100e+05   1.9175800e+05   2.0215500e+05   2.0595200e+05   1.7548700e+05   1.7860600e+05   1.7675700e+05   0.0000000e+00   1.6954800e+05   1.8056500e+05   1.8584400e+05   1.8674100e+05   1.7209100e+05   1.7643700e+05   1.8722100e+05   1.8627100e+05   1.8653200e+05   1.7956400e+05   1.7497400e+05   1.7010700e+05   1.7923300e+05   1.8618400e+05   1.9438000e+05   1.9753900e+05   1.9922400e+05   1.7169600e+05   1.7761300e+05   1.6912800e+05   1.8487000e+05   1.6342900e+05   1.7872100e+05   1.8331500e+05   1.7111400e+05   1.7876300e+05   1.8410500e+05   1.7342300e+05   1.6865900e+05   1.8264700e+05   1.8374900e+05   1.7852500e+05   1.7065700e+05   1.8638700e+05   1.8119700e+05   1.8390300e+05   1.5734400e+05   1.6080300e+05   1.6622900e+05   1.6608100e+05   1.7137900e+05   1.6163400e+05   1.5103200e+05   1.5421100e+05   1.6300900e+05   1.5202000e+05   1.4649500e+05   1.4368800e+05   1.3617100e+05   1.4955000e+05   1.5073500e+05   1.4815800e+05   1.5509600e+05   1.6089100e+05   1.5940100e+05   1.4769900e+05   1.6890600e+05   1.7118700e+05
   2.6259200e+05   2.6496300e+05   2.6662900e+05   2.5355200e+05   2.7435500e+05   2.5726100e+05   2.5924500e+05   2.4894700e+05   2.6756600e+05   2.6923600e+05   2.5946300e+05   2.3065200e+05   2.3056600e+05   2.3143000e+05   2.6054900e+05   2.6186600e+05   2.6820900e+05   2.6498200e+05   2.4070100e+05   2.4784200e+05   2.5493800e+05   2.5825800e+05   2.7823800e+05   2.5651900e+05   2.7020400e+05   2.4852900e+05   2.7051100e+05   2.7304000e+05   2.8356400e+05   2.5152900e+05   2.5556500e+05   2.5578600e+05   0.0000000e+00   2.7078900e+05   2.7055800e+05   2.6818000e+05   2.5528700e+05   2.5884200e+05   2.7785600e+05   2.7659300e+05   2.6946700e+05   2.5023700e+05   2.4766600e+05   2.5994100e+05   2.8794700e+05   2.5714000e+05   2.5531900e+05   2.4527500e+05   2.8200300e+05   2.4944800e+05   2.6797000e+05   2.4944000e+05   2.5623800e+05   2.7569900e+05   2.5873700e+05   2.4518100e+05   2.4510800e+05   2.4992200e+05   2.5766100e+05   2.4927200e+05   2.6587000e+05   2.6134000e+05   2.5644800e+05   2.3673800e+05   2.5677700e+05   2.4581500e+05   2.6493500e+05   2.6729900e+05   2.5332000e+05   2.5220900e+05   2.4710000e+05   2.4284300e+05   2.5476100e+05   2.4998200e+05   2.2764200e+05   2.6419300e+05   2.7206100e+05   2.7023800e+05   2.5398000e+05   2.2919900e+05   2.6407700e+05   2.6833800e+05   2.7140600e+05   2.5929200e+05   2.5475400e+05   2.7739300e+05   2.5856800e+05   2.5467800e+05   2.3692700e+05   2.5005100e+05
   2.7813800e+05   2.8274900e+05   2.8694500e+05   2.7252300e+05   3.0086400e+05   3.1435200e+05   3.0022300e+05   2.8445200e+05   2.6792300e+05   2.9930300e+05   2.9930200e+05   2.8842000e+05   2.6450700e+05   2.7209500e+05   3.0607100e+05   2.8457800e+05   2.7483600e+05   2.9090300e+05   2.7296500e+05   2.8471400e+05   2.7050300e+05   2.6719700e+05   2.8409400e+05   2.9790600e+05   3.0558300e+05   2.6936300e+05   2.6783500e+05   2.7359800e+05   2.7374700e+05   2.8129400e+05   2.9395000e+05   2.8012200e+05   2.7960100e+05   0.0000000e+00   2.6892500e+05   2.7124500e+05   2.6469900e+05   2.8196900e+05   2.7732800e+05   2.7418300e+05   2.7629200e+05   2.5672400e+05   2.6155100e+05   2.7239800e+05   3.0695300e+05   3.0153900e+05   2.6509600e+05   2.6168300e+05   2.8435600e+05   3.0655400e+05   2.9326800e+05   2.8155400e+05   2.5769900e+05   2.6374600e+05   3.1139100e+05   3.0550600e+05   2.7958200e+05   2.7567400e+05   2.6493100e+05   2.7489600e+05   2.5106500e+05   2.5641100e+05   2.6417300e+05   2.5775300e+05   2.8886500e+05   2.7123000e+05   2.3600500e+05   2.4461000e+05   2.4543200e+05   2.7044000e+05   2.6624500e+05   2.5780400e+05   2.6446200e+05   2.7685300e+05   2.6341000e+05   2.7211200e+05   2.8073500e+05   2.6221300e+05   2.4784500e+05   2.6354000e+05   2.7828300e+05   2.9399300e+05   2.8206300e+05   2.6815700e+05   2.7406300e+05   2.8440800e+05   2.8991200e+05   2.7134600e+05   2.9684700e+05   2.8019800e+05
   5.5400000e+04   5.9630000e+04   5.8636000e+04   5.3555000e+04   5.6527000e+04   4.5433000e+04   5.2081000e+04   5.0358000e+04   4.7652000e+04   5.0326000e+04   5.3513000e+04   4.5323000e+04   5.1984000e+04   5.2501000e+04   5.8931000e+04   5.9667000e+04   5.8740000e+04   6.0391000e+04   5.4107000e+04   5.1060000e+04   5.3248000e+04   5.7565000e+04   6.1250000e+04   6.4282000e+04   5.7059000e+04   5.3972000e+04   5.2696000e+04   5.5083000e+04   6.4043000e+04   5.4948000e+04   5.7606000e+04   6.0395000e+04   5.6676000e+04   6.8060000e+04   0.0000000e+00   6.1778000e+04   6.3204000e+04   7.4073000e+04   6.1536000e+04   6.1331000e+04   6.4659000e+04   6.3141000e+04   7.2446000e+04   6.1751000e+04   5.7713000e+04   6.1802000e+04   6.3100000e+04   6.5046000e+04   6.2172000e+04   6.4439000e+04   5.6825000e+04   5.4832000e+04   5.9093000e+04   6.0626000e+04   5.5264000e+04   6.6405000e+04   6.2351000e+04   6.2888000e+04   6.7142000e+04   7.0893000e+04   6.2056000e+04   5.8229000e+04   5.9593000e+04   6.6130000e+04   6.1505000e+04   6.3432000e+04   6.6737000e+04   7.5408000e+04   6.6100000e+04   5.6503000e+04   6.1895000e+04   6.6696000e+04   6.1375000e+04   6.1441000e+04   6.3636000e+04   6.0044000e+04   6.3185000e+04   5.5994000e+04   6.4743000e+04   6.4863000e+04   6.0749000e+04   6.2152000e+04   6.9694000e+04   6.2827000e+04   6.6251000e+04   6.6937000e+04   6.2531000e+04   7.2593000e+04   6.0613000e+04   5.5124000e+04
   3.5937000e+04   4.3613000e+04   4.1335000e+04   2.9367000e+04   2.6100000e+04   4.1689000e+04   3.9510000e+04   3.5855000e+04   3.6682000e+04   4.3500000e+04   4.4363000e+04   4.6683000e+04   5.0076000e+04   4.1953000e+04   3.7826000e+04   3.3389000e+04   4.3570000e+04   4.0141000e+04   4.0071000e+04   3.5107000e+04   3.6049000e+04   3.9006000e+04   4.4113000e+04   4.3012000e+04   4.1488000e+04   4.8822000e+04   4.0522000e+04   3.8265000e+04   3.6745000e+04   4.2653000e+04   4.1676000e+04   3.6395000e+04   4.1506000e+04   4.2661000e+04   4.1502000e+04   0.0000000e+00   4.4489000e+04   3.2160000e+04   2.7316000e+04   3.0328000e+04   4.7441000e+04   4.1654000e+04   3.8348000e+04   3.9549000e+04   3.3302000e+04   3.6028000e+04   3.2751000e+04   3.2037000e+04   3.0178000e+04   4.1327000e+04   4.0254000e+04   3.9903000e+04   3.9053000e+04   4.0890000e+04   3.7313000e+04   3.9804000e+04   3.6933000e+04   4.7937000e+04   4.2847000e+04   3.8778000e+04   3.5765000e+04   4.1482000e+04   4.2966000e+04   4.4631000e+04   4.0689000e+04   3.6631000e+04   5.0153000e+04   3.6455000e+04   3.2562000e+04   3.5170000e+04   3.8215000e+04   2.9963000e+04   3.2310000e+04   4.0273000e+04   4.4622000e+04   4.1627000e+04   4.8923000e+04   4.6549000e+04   3.6723000e+04   3.5334000e+04   4.6229000e+04   4.4853000e+04   4.4829000e+04   4.7381000e+04   4.9443000e+04   3.9465000e+04   4.7637000e+04   4.3230000e+04   3.5553000e+04   3.2308000e+04
   1.3471000e+05   1.3028900e+05   1.3664600e+05   1.4739000e+05   1.2512700e+05   1.2190000e+05   1.1141700e+05   1.1360000e+05   1.1955700e+05   1.1282000e+05   1.1920700e+05   1.2321700e+05   1.2044200e+05   1.2649300e+05   1.2523200e+05   1.1545500e+05   1.0129000e+05   1.0838000e+05   1.1279100e+05   1.1110900e+05   1.1334000e+05   1.1868700e+05   1.2496200e+05   1.1503400e+05   1.0752500e+05   1.0654200e+05   1.1959900e+05   1.1642000e+05   1.0778500e+05   1.0981500e+05   1.1615500e+05   1.1618300e+05   1.3032100e+05   1.3602700e+05   1.2279800e+05   1.2350800e+05   0.0000000e+00   1.2366100e+05   1.2519000e+05   1.2635200e+05   1.2183100e+05   1.2776600e+05   1.1199100e+05   1.0920700e+05   1.0873700e+05   1.1342500e+05   1.0904700e+05   1.1307100e+05   1.1163500e+05   1.0504700e+05   9.8587000e+04   9.8925000e+04   9.9924000e+04   9.5201000e+04   1.0985700e+05   1.1218400e+05   1.1627700e+05   1.1514000e+05   1.3191000e+05   1.3004900e+05   1.1731000e+05   1.2157500e+05   1.3440500e+05   1.2645800e+05   1.1523200e+05   1.1743400e+05   1.1438100e+05   1.1487600e+05   1.2502700e+05   1.2626300e+05   1.2878100e+05   1.1435900e+05   1.2287000e+05   1.2053200e+05   1.0953900e+05   1.0321000e+05   1.0424900e+05   1.0174700e+05   1.0549900e+05   1.1683200e+05   1.2551700e+05   1.2348200e+05   1.2311900e+05   1.2154600e+05   1.3104100e+05   1.2591700e+05   1.1326200e+05   1.0995500e+05   1.1259600e+05   1.2107400e+05
   1.1997700e+05   1.0957100e+05   1.2227800e+05   1.2513400e+05   1.2225200e+05   1.2796600e+05   1.2835600e+05   1.2276900e+05   1.2538000e+05   1.3514700e+05   1.2274400e+05   1.2557700e+05   1.1492700e+05   1.1423600e+05   1.2023100e+05   1.2934300e+05   1.3357900e+05   1.1518100e+05   1.1484600e+05   1.1267500e+05   1.3154700e+05   1.1703800e+05   1.0289500e+05   1.1481600e+05   1.1332900e+05   1.1756000e+05   1.2036400e+05   1.1398000e+05   1.2166400e+05   1.1915300e+05   1.1137900e+05   9.9830000e+04   1.1990900e+05   1.0610400e+05   1.2515000e+05   1.2681900e+05   1.3465200e+05   0.0000000e+00   1.1167000e+05   1.0359900e+05   1.0773200e+05   1.3805300e+05   1.4827400e+05   1.3657300e+05   1.3085400e+05   1.3520800e+05   1.2069400e+05   1.1439200e+05   1.1888000e+05   1.1701100e+05   1.0038400e+05   1.1408300e+05   1.2557000e+05   1.1077700e+05   1.2279600e+05   1.2801600e+05   1.3083600e+05   1.2730200e+05   1.0420700e+05   1.0769200e+05   1.1245100e+05   1.2179700e+05   1.2781800e+05   1.2758300e+05   1.2541400e+05   1.1890100e+05   1.2430300e+05   1.2202900e+05   1.3717900e+05   1.3409700e+05   1.1875200e+05   1.1047000e+05   1.1725300e+05   1.2916800e+05   1.2168400e+05   1.2094000e+05   1.2068400e+05   1.0147500e+05   1.0236100e+05   1.0262000e+05   1.0377100e+05   1.0886500e+05   1.1141700e+05   1.2986000e+05   1.2474600e+05   1.2521900e+05   1.3779700e+05   1.2731100e+05   1.1717300e+05   1.1122100e+05
   1.3711400e+05   1.3311800e+05   1.3431200e+05   1.4075000e+05   1.4678300e+05   1.5469500e+05   1.4738900e+05   1.4539100e+05   1.4597300e+05   1.4536600e+05   1.5001000e+05   1.3023500e+05   1.2077300e+05   1.3282200e+05   1.3983700e+05   1.3887900e+05   1.4779000e+05   1.7022300e+05   1.5961600e+05   1.5557400e+05   1.3084300e+05   1.4076500e+05   1.4634300e+05   1.6195200e+05   1.5933900e+05   1.4574100e+05   1.6215100e+05   1.5816900e+05   1.6740800e+05   1.5766700e+05   1.6762500e+05   1.5760300e+05   1.7448600e+05   1.7532100e+05   1.6036200e+05   1.6860900e+05   1.6365200e+05   1.4199200e+05   0.0000000e+00   1.5582600e+05   1.4425800e+05   1.6443400e+05   1.6255400e+05   1.4426200e+05   1.5088100e+05   1.5121800e+05   1.5722700e+05   1.6309300e+05   1.7253300e+05   1.6852700e+05   1.5780900e+05   1.4877800e+05   1.4495000e+05   1.7225200e+05   1.5872000e+05   1.6451000e+05   1.4621300e+05   1.6625300e+05   1.6028700e+05   1.6357000e+05   1.3334000e+05   1.2481900e+05   1.3368000e+05   1.5997600e+05   1.5506700e+05   1.4454500e+05   1.4060000e+05   1.3942600e+05   1.3180300e+05   1.2811700e+05   1.4568000e+05   1.5301000e+05   1.4650100e+05   1.5095500e+05   1.4647400e+05   1.6167200e+05   1.4766200e+05   1.3409500e+05   1.4334600e+05   1.5383500e+05   1.6376900e+05   1.4569900e+05   1.3987400e+05   1.3546600e+05   1.5556500e+05   1.4071700e+05   1.3217300e+05   1.2486900e+05   1.3582300e+05   1.5508800e+05
   1.5656100e+05   1.5236400e+05   1.5471100e+05   1.4611000e+05   1.4855500e+05   1.5340900e+05   1.5480600e+05   1.4872000e+05   1.5819600e+05   1.4986200e+05   1.4195500e+05   1.3370700e+05   1.4607500e+05   1.6602900e+05   1.5746100e+05   1.4190700e+05   1.3767700e+05   1.3443800e+05   1.4176400e+05   1.5671000e+05   1.5512100e+05   1.5405400e+05   1.3962700e+05   1.3055300e+05   1.3483300e+05   1.6369400e+05   1.5496400e+05   1.6722800e+05   1.6910000e+05   1.5200300e+05   1.3829500e+05   1.3722700e+05   1.3829200e+05   1.5072000e+05   1.5805200e+05   1.7196000e+05   1.7852400e+05   1.6365300e+05   1.6497600e+05   0.0000000e+00   1.4205800e+05   1.5484900e+05   1.3324600e+05   1.5877400e+05   1.6717400e+05   1.8326900e+05   1.6097900e+05   1.5922900e+05   1.4751300e+05   1.5343900e+05   1.5208800e+05   1.6190100e+05   1.5910900e+05   1.4944100e+05   1.6222900e+05   1.6190800e+05   1.6888800e+05   1.5765900e+05   1.4634600e+05   1.4652500e+05   1.6419200e+05   1.6245100e+05   1.5411000e+05   1.6907000e+05   1.7015600e+05   1.6365200e+05   1.7430200e+05   1.6342600e+05   1.5824300e+05   1.5766900e+05   1.5252700e+05   1.6136300e+05   1.6922300e+05   1.7904000e+05   1.8186600e+05   1.7370700e+05   1.5757000e+05   1.6988600e+05   1.8044000e+05   1.6194000e+05   1.5814800e+05   1.4865000e+05   1.5253300e+05   1.5310800e+05   1.7338800e+05   1.4954400e+05   1.4901200e+05   1.7668600e+05   1.7532300e+05   1.4800300e+05
   5.4365000e+04   4.7533000e+04   4.2860000e+04   3.7936000e+04   4.8574000e+04   5.6772000e+04   4.7457000e+04   4.4923000e+04   3.6459000e+04   4.5149000e+04   4.0102000e+04   3.9302000e+04   4.7280000e+04   5.3982000e+04   5.7783000e+04   5.0145000e+04   4.1011000e+04   4.0054000e+04   4.0373000e+04   3.8837000e+04   4.8763000e+04   5.0154000e+04   4.8788000e+04   4.4950000e+04   4.8396000e+04   5.4911000e+04   5.8549000e+04   4.2715000e+04   3.5417000e+04   4.0559000e+04   3.4531000e+04   4.5057000e+04   4.4410000e+04   4.4952000e+04   5.3486000e+04   3.6567000e+04   3.7755000e+04   3.5132000e+04   3.5864000e+04   2.8353000e+04   0.0000000e+00   4.3698000e+04   4.7372000e+04   3.9106000e+04   3.5674000e+04   4.3895000e+04   4.0833000e+04   3.6391000e+04   3.2740000e+04   4.2674000e+04   4.9565000e+04   4.8219000e+04   4.2661000e+04   4.4080000e+04   5.5154000e+04   5.1531000e+04   4.1478000e+04   4.0754000e+04   3.3026000e+04   3.2368000e+04   3.8190000e+04   4.1986000e+04   4.1807000e+04   4.0897000e+04   3.7444000e+04   4.7043000e+04   4.2637000e+04   4.5749000e+04   4.7377000e+04   5.3928000e+04   6.0611000e+04   5.3217000e+04   5.2205000e+04   6.2272000e+04   6.7413000e+04   6.1025000e+04   5.7418000e+04   4.7290000e+04   4.4236000e+04   4.6332000e+04   4.3860000e+04   5.9675000e+04   6.6648000e+04   5.7360000e+04   6.5238000e+04   4.3369000e+04   3.9259000e+04   4.2391000e+04   4.1755000e+04   4.3905000e+04
   5.0877000e+04   3.7722000e+04   4.3155000e+04   3.9932000e+04   4.8427000e+04   5.4100000e+04   4.8877000e+04   4.0351000e+04   3.9700000e+04   3.6630000e+04   4.0584000e+04   3.9152000e+04   3.8453000e+04   4.0964000e+04   4.3199000e+04   4.2361000e+04   3.8798000e+04   3.2302000e+04   3.8648000e+04   3.8676000e+04   4.1349000e+04   5.0993000e+04   6.3119000e+04   4.0963000e+04   3.7873000e+04   3.1650000e+04   4.7425000e+04   4.4210000e+04   4.6900000e+04   4.8001000e+04   4.4430000e+04   4.7060000e+04   4.9061000e+04   4.7304000e+04   4.6395000e+04   3.2729000e+04   3.8562000e+04   4.8037000e+04   4.6193000e+04   4.4290000e+04   3.6866000e+04   0.0000000e+00   4.6443000e+04   3.9041000e+04   4.0516000e+04   5.0381000e+04   4.7321000e+04   5.1074000e+04   5.3720000e+04   6.2207000e+04   4.6103000e+04   4.5770000e+04   4.0438000e+04   5.0501000e+04   5.3013000e+04   4.8085000e+04   4.3230000e+04   4.4460000e+04   4.1545000e+04   4.2865000e+04   3.9562000e+04   4.8831000e+04   4.8213000e+04   4.2796000e+04   3.4444000e+04   5.2847000e+04   4.8764000e+04   3.5866000e+04   3.2194000e+04   4.3174000e+04   3.9818000e+04   4.7932000e+04   4.3000000e+04   3.4245000e+04   2.9287000e+04   3.5655000e+04   3.4783000e+04   4.6696000e+04   4.0657000e+04   3.4023000e+04   3.1216000e+04   2.6081000e+04   3.3311000e+04   3.7191000e+04   3.4384000e+04   3.9753000e+04   3.6591000e+04   4.1838000e+04   4.5362000e+04   5.6015000e+04
   2.6685600e+05   2.7289600e+05   2.6704700e+05   2.6666600e+05   2.8287900e+05   2.8581800e+05   2.5934000e+05   2.6150200e+05   2.4669200e+05   2.4043900e+05   2.3512500e+05   2.5614500e+05   2.7933200e+05   2.8248900e+05   2.5736700e+05   2.4661900e+05   2.5674400e+05   2.5658100e+05   2.4522300e+05   2.4827700e+05   2.6463900e+05   2.9016300e+05   2.5735700e+05   2.5156000e+05   2.7839900e+05   2.7973900e+05   2.7323500e+05   2.6849500e+05   2.8474800e+05   2.6614600e+05   2.4679500e+05   2.6613000e+05   2.3527900e+05   2.4776200e+05   2.8383800e+05   2.7676700e+05   2.9584000e+05   2.8301600e+05   2.7796200e+05   2.8337900e+05   2.9277900e+05   2.7718300e+05   0.0000000e+00   2.8388000e+05   2.9991300e+05   2.7521600e+05   2.7114900e+05   3.1125900e+05   2.7717500e+05   2.8351800e+05   2.9180300e+05   3.0082400e+05   2.6677900e+05   2.5152500e+05   2.5875100e+05   2.9899300e+05   2.9370200e+05   2.8657600e+05   2.7921200e+05   2.7329300e+05   2.7105700e+05   2.6593900e+05   2.6739700e+05   2.7712700e+05   2.9128000e+05   2.8735100e+05   2.7234300e+05   2.6334300e+05   2.5500700e+05   2.6879200e+05   2.6092800e+05   2.7223800e+05   2.4936300e+05   2.5803100e+05   2.6386600e+05   2.7923000e+05   2.9884300e+05   2.9093900e+05   2.7864200e+05   2.9130600e+05   2.8320800e+05   2.7699700e+05   2.4373400e+05   2.4720300e+05   2.3750900e+05   2.4745300e+05   2.5408700e+05   2.6942200e+05   2.9023900e+05   2.7810300e+05
   3.0062700e+05   3.2084500e+05   3.0105400e+05   3.0753500e+05   3.1724000e+05   3.1517100e+05   3.1227700e+05   3.2138400e+05   2.9569000e+05   3.2310200e+05   3.3416900e+05   3.3062700e+05   3.3525800e+05   3.2736500e+05   3.4000300e+05   3.0508400e+05   3.0641100e+05   2.8455200e+05   2.9869100e+05   2.9816400e+05   3.0537700e+05   3.3278700e+05   3.2605000e+05   3.3568900e+05   3.1019800e+05   3.0481700e+05   2.8638500e+05   2.8423400e+05   2.7846600e+05   2.7277700e+05   2.9728000e+05   3.1352800e+05   3.3589500e+05   3.1636500e+05   3.0982500e+05   3.1250600e+05   3.0429200e+05   2.9310900e+05   2.9796900e+05   3.0951400e+05   2.9976900e+05   2.9858300e+05   3.1511600e+05   0.0000000e+00   3.0544900e+05   2.6913800e+05   2.7066600e+05   2.6866100e+05   2.8111300e+05   3.1056500e+05   3.0816800e+05   2.9204300e+05   3.1220000e+05   3.0961200e+05   3.3716800e+05   3.1502300e+05   2.7967200e+05   2.7926400e+05   2.7105600e+05   2.7111600e+05   2.8920600e+05   2.8348100e+05   3.0356500e+05   3.1070100e+05   2.9226300e+05   2.8868400e+05   2.9370200e+05   3.1952100e+05   2.7937700e+05   2.6748500e+05   2.7693200e+05   2.8894400e+05   3.0075100e+05   2.7643400e+05   2.9204200e+05   3.0153100e+05   3.1131600e+05   3.0344000e+05   3.0956600e+05   2.9621400e+05   2.9580300e+05   2.9038800e+05   2.6294000e+05   2.8349600e+05   3.3119800e+05   3.1221300e+05   3.1861200e+05   2.9657500e+05   3.1757300e+05   3.0198100e+05
   2.7649700e+05   2.7295800e+05   2.7713700e+05   2.7146700e+05   2.7718800e+05   2.7803400e+05   2.7716300e+05   3.0926700e+05   3.1327600e+05   3.1465000e+05   2.8326600e+05   2.8103000e+05   2.8796200e+05   2.7821500e+05   2.9536200e+05   2.6755300e+05   2.7881600e+05   3.0017500e+05   2.9729300e+05   3.0154600e+05   3.2760100e+05   2.9535000e+05   2.8434400e+05   2.7885300e+05   2.9602100e+05   2.9813300e+05   2.7956000e+05   2.7905900e+05   3.1499900e+05   3.1809500e+05   3.1781700e+05   3.1440300e+05   2.8838300e+05   2.8654900e+05   2.8122100e+05   3.1117900e+05   3.1182200e+05   2.9985400e+05   2.8931700e+05   3.0540500e+05   3.0423600e+05   2.9347200e+05   2.9939700e+05   3.2261300e+05   0.0000000e+00   3.1792000e+05   3.0639600e+05   2.9256300e+05   2.7406400e+05   2.6628500e+05   2.9988200e+05   3.0139500e+05   3.1161100e+05   2.9819200e+05   3.0976100e+05   3.0251700e+05   2.9051300e+05   2.7495700e+05   2.5550400e+05   2.4271000e+05   2.7826500e+05   2.9556800e+05   2.9876000e+05   2.9110400e+05   3.0542500e+05   2.9668600e+05   2.9195000e+05   2.8666400e+05   2.9268700e+05   2.9598300e+05   2.9551400e+05   2.9083500e+05   2.8677600e+05   3.0501200e+05   2.9579600e+05   2.9247100e+05   2.8856900e+05   2.9034900e+05   2.8154000e+05   2.8958200e+05   2.7317200e+05   2.6658000e+05   2.7371900e+05   2.6532100e+05   2.6479700e+05   2.3097500e+05   2.7886700e+05   2.8605500e+05   2.9774700e+05   2.8913500e+05
   3.1755600e+05   2.9928200e+05   3.1089900e+05   3.0324300e+05   3.1133300e+05   3.1583200e+05   3.3000500e+05   3.4400500e+05   3.3594300e+05   3.2942200e+05   3.4514300e+05   3.0408900e+05   2.8974200e+05   2.7715700e+05   2.8290900e+05   3.1219800e+05   2.9735300e+05   3.2124500e+05   3.0455200e+05   2.9183200e+05   2.8066500e+05   2.9308100e+05   2.7336600e+05   2.9973600e+05   3.1985600e+05   3.2149500e+05   3.4478300e+05   3.1699800e+05   3.1110700e+05   3.2162300e+05   3.0600000e+05   2.8541800e+05   3.0414900e+05   3.0616700e+05   3.1838300e+05   3.1545300e+05   3.2669400e+05   3.3130100e+05   3.3506200e+05   2.9511700e+05   2.8983800e+05   2.9280400e+05   3.0757400e+05   3.0195800e+05   3.0056600e+05   0.0000000e+00   2.9256800e+05   3.1624400e+05   3.3585800e+05   3.1997000e+05   3.0169900e+05   2.9263900e+05   2.8893900e+05   3.0142900e+05   3.2855300e+05   3.1749600e+05   3.2007000e+05   2.9664400e+05   2.9483100e+05   2.9822800e+05   3.0577400e+05   3.0024800e+05   2.9599900e+05   3.0374700e+05   3.1649800e+05   2.9734800e+05   3.2483400e+05   3.0964600e+05   3.0991900e+05   3.0225900e+05   3.3753000e+05   3.1665600e+05   3.0431900e+05   2.9828000e+05   2.9294700e+05   3.2678200e+05   3.0774600e+05   3.1040500e+05   3.0133000e+05   3.2690400e+05   3.4557100e+05   3.3983800e+05   3.3685800e+05   3.1027300e+05   3.0893500e+05   2.7741500e+05   3.0949200e+05   3.2730600e+05   3.2600800e+05   3.3170300e+05
   2.1052700e+05   2.1858100e+05   2.1907000e+05   2.2821900e+05   2.3597100e+05   2.4030800e+05   2.2007600e+05   2.3108000e+05   2.0448800e+05   2.2378800e+05   2.2051400e+05   2.1824400e+05   2.0651900e+05   2.0244300e+05   2.1360800e+05   2.2184900e+05   2.2545000e+05   2.0992300e+05   2.0174300e+05   2.0015900e+05   1.9948400e+05   2.0183700e+05   2.2909000e+05   2.4556800e+05   2.2583300e+05   1.9957000e+05   2.0065100e+05   2.1634200e+05   2.1767900e+05   1.9200000e+05   1.7946300e+05   2.0570200e+05   2.1102400e+05   2.2819200e+05   2.2260900e+05   2.1987000e+05   1.9994000e+05   1.9090700e+05   1.9441900e+05   2.0066000e+05   1.9181400e+05   2.0057400e+05   1.9398100e+05   1.8774600e+05   1.9552500e+05   1.9696400e+05   0.0000000e+00   1.9869900e+05   1.9081000e+05   1.8492400e+05   1.7214200e+05   1.6947700e+05   1.7254200e+05   1.8431200e+05   1.9545000e+05   1.9076600e+05   2.0458600e+05   2.2076100e+05   1.8715900e+05   1.9742400e+05   2.0017000e+05   1.8084600e+05   1.8216900e+05   1.8593400e+05   2.0087300e+05   2.0496900e+05   1.9776900e+05   2.0548000e+05   1.9344100e+05   1.8579500e+05   2.0311900e+05   2.0569900e+05   1.9768700e+05   1.8270900e+05   1.8232100e+05   1.8281800e+05   1.8169400e+05   2.0302600e+05   2.0864200e+05   2.0433000e+05   1.9572700e+05   1.9883000e+05   2.1242100e+05   2.0447300e+05   2.0458400e+05   2.1503600e+05   2.2147700e+05   2.1442900e+05   1.9711000e+05   2.0216300e+05
   1.9817100e+05   2.0833700e+05   2.1155600e+05   2.0594200e+05   2.0427400e+05   1.8433500e+05   1.9598300e+05   1.9607000e+05   1.9533800e+05   2.1001300e+05   2.0043700e+05   1.9930200e+05   2.2113500e+05   2.0449300e+05   1.8693000e+05   1.8614200e+05   1.9101100e+05   1.9525500e+05   2.1147300e+05   2.0865000e+05   1.8831600e+05   1.9445600e+05   2.0099200e+05   2.0280700e+05   2.3428000e+05   2.0687100e+05   2.0001900e+05   1.9586100e+05   1.9393400e+05   1.9525100e+05   1.9966400e+05   1.8718600e+05   2.0469000e+05   2.1738300e+05   1.9836200e+05   2.0760000e+05   2.0885700e+05   1.8895100e+05   1.7278300e+05   1.8117100e+05   1.9882500e+05   2.0520000e+05   1.9511300e+05   1.8190400e+05   2.0249800e+05   1.9894600e+05   1.9136400e+05   0.0000000e+00   1.9691200e+05   1.8725400e+05   1.8496500e+05   1.8300300e+05   1.9430700e+05   1.8234400e+05   1.7528700e+05   1.9314400e+05   2.0185900e+05   1.9193400e+05   1.8844500e+05   1.9744800e+05   1.9922500e+05   1.9394900e+05   1.9473900e+05   1.9968500e+05   1.8520000e+05   1.8089000e+05   1.8481300e+05   2.0393100e+05   2.0546800e+05   1.9044500e+05   1.9234000e+05   1.8068500e+05   1.8365200e+05   1.9062700e+05   1.8686700e+05   2.1286600e+05   2.0586400e+05   1.9755000e+05   1.9137600e+05   2.1626500e+05   2.2448000e+05   2.0987500e+05   2.1461300e+05   2.1453000e+05   2.0673700e+05   1.8848700e+05   1.9192900e+05   1.9908900e+05   2.0453600e+05   1.9241800e+05
   2.1843600e+05   2.2581900e+05   2.4769200e+05   2.2093500e+05   2.1448300e+05   2.1635000e+05   2.0349900e+05   2.2437400e+05   2.0317400e+05   2.1033800e+05   2.2137900e+05   2.2207300e+05   2.3844700e+05   2.5461600e+05   2.2120900e+05   2.2425800e+05   2.0997900e+05   2.2529700e+05   2.2261800e+05   2.0782800e+05   2.1961200e+05   2.2182500e+05   2.3354900e+05   2.2318800e+05   2.0769900e+05   2.1826600e+05   2.1097600e+05   2.3732900e+05   2.4683500e+05   2.0969200e+05   1.9702400e+05   1.9950700e+05   1.9622600e+05   1.8328600e+05   2.1332000e+05   2.3726300e+05   2.1114800e+05   1.9496600e+05   1.9541300e+05   1.8818700e+05   1.8524000e+05   2.0131000e+05   2.2662400e+05   2.3877700e+05   2.2237600e+05   2.2109500e+05   2.0904000e+05   2.2835000e+05   0.0000000e+00   2.1002100e+05   2.1719100e+05   2.3321400e+05   2.2125000e+05   2.3805600e+05   2.1610800e+05   2.3041300e+05   2.2328700e+05   2.3302400e+05   2.2207800e+05   2.1744800e+05   2.3068500e+05   2.0856000e+05   1.9229100e+05   2.2655100e+05   2.1447300e+05   2.2727600e+05   2.2168400e+05   2.1949700e+05   2.1637200e+05   2.2242400e+05   1.9811700e+05   2.1013300e+05   1.8768000e+05   2.1654700e+05   2.2866100e+05   2.1445700e+05   2.1195800e+05   2.1119200e+05   1.8144700e+05   1.9680800e+05   2.0614100e+05   2.1277700e+05   2.4217600e+05   2.1796600e+05   2.2328800e+05   2.1032400e+05   2.2176900e+05   2.2600100e+05   2.0627900e+05   2.0308700e+05
   1.8171000e+05   1.8208500e+05   2.0683900e+05   1.8717100e+05   2.0502700e+05   1.9674700e+05   1.8630100e+05   1.8301200e+05   1.9012300e+05   1.9001200e+05   1.9729300e+05   1.9978500e+05   1.7301800e+05   2.0560500e+05   2.1574600e+05   2.1428200e+05   2.0475300e+05   2.1393000e+05   1.9982000e+05   2.1148800e+05   2.0818400e+05   2.3424600e+05   2.3840300e+05   2.4318600e+05   2.2393000e+05   2.2030100e+05   2.3112300e+05   2.7265300e+05   2.4672800e+05   2.2115900e+05   2.0375000e+05   2.1578400e+05   2.1079000e+05   2.3939700e+05   2.2837900e+05   2.2650300e+05   2.2690200e+05   2.1948300e+05   1.9986600e+05   2.1853400e+05   2.0810200e+05   2.3493000e+05   2.1952900e+05   2.1292800e+05   2.2750900e+05   2.4935000e+05   2.2172600e+05   2.1630300e+05   2.0868300e+05   0.0000000e+00   2.0679800e+05   1.9855700e+05   2.1102900e+05   2.1724200e+05   2.1793500e+05   2.2310100e+05   2.0802400e+05   2.1331900e+05   2.1725900e+05   1.8437900e+05   1.8808100e+05   1.8699100e+05   1.7409200e+05   1.9740300e+05   1.7962000e+05   1.9043200e+05   2.0439700e+05   2.0495000e+05   1.9282600e+05   1.8034200e+05   1.7807800e+05   1.8770300e+05   1.8529300e+05   1.8835400e+05   1.8803100e+05   1.9651600e+05   1.9677900e+05   2.0101000e+05   1.8395400e+05   1.9366000e+05   1.8856900e+05   1.7661900e+05   1.8687800e+05   1.9639200e+05   1.8899200e+05   1.7870500e+05   1.7991100e+05   2.0842800e+05   2.0896900e+05   2.0403500e+05
   3.1424500e+05   3.2013200e+05   3.2803400e+05   3.0680000e+05   3.1843800e+05   3.3776600e+05   3.3121000e+05   3.5095000e+05   3.2880500e+05   3.2272000e+05   3.1895700e+05   3.2525900e+05   3.4283400e+05   3.4775300e+05   3.3138400e+05   3.2498200e+05   3.1918600e+05   3.0613600e+05   3.0571100e+05   2.9666100e+05   3.3317100e+05   3.2393300e+05   3.2291100e+05   3.0710200e+05   3.1960200e+05   3.2470800e+05   3.1917500e+05   3.1232000e+05   3.2097600e+05   3.2930800e+05   3.1119100e+05   3.2283900e+05   3.2277600e+05   3.3143300e+05   3.2377800e+05   3.2797400e+05   3.4346900e+05   3.2692800e+05   3.2679200e+05   3.0596000e+05   3.2278600e+05   3.2923100e+05   3.3186600e+05   3.2133600e+05   3.2010100e+05   3.2415000e+05   3.0893100e+05   3.2053400e+05   3.2008600e+05   3.2961400e+05   0.0000000e+00   3.5369900e+05   3.2984800e+05   3.2368900e+05   3.1034400e+05   3.2753800e+05   3.3975600e+05   3.4726700e+05   3.1996600e+05   3.2962800e+05   3.4473600e+05   3.3533400e+05   3.4026900e+05   3.1570700e+05   3.1731200e+05   3.2054200e+05   3.2712300e+05   3.5046300e+05   3.4520200e+05   3.3790500e+05   3.2595400e+05   3.2496200e+05   3.2712400e+05   3.1413900e+05   3.0180800e+05   3.3703700e+05   3.3940000e+05   3.5265600e+05   3.4033300e+05   3.4820500e+05   3.1506400e+05   3.1314000e+05   3.1268700e+05   3.0380200e+05   3.2459800e+05   3.3431500e+05   3.2291000e+05   2.9756500e+05   3.0474400e+05   3.1592300e+05
   1.3214000e+05   1.6664300e+05   1.5753800e+05   1.6966000e+05   1.7639400e+05   1.7209000e+05   1.6131600e+05   1.5099500e+05   1.4339800e+05   1.6006800e+05   1.6149000e+05   1.7207700e+05   1.7048500e+05   1.7247100e+05   1.7311400e+05   1.6883200e+05   1.7422200e+05   1.5118900e+05   1.2717300e+05   1.4880200e+05   1.6641400e+05   1.5549600e+05   1.4921400e+05   1.4056100e+05   1.5349900e+05   1.5581000e+05   1.5298900e+05   1.5284700e+05   1.5008100e+05   1.5583300e+05   1.6739700e+05   1.6273500e+05   1.5572000e+05   1.5979700e+05   1.6055500e+05   1.4566500e+05   1.4260100e+05   1.5411200e+05   1.4593100e+05   1.4286200e+05   1.5617900e+05   1.5046700e+05   1.5394400e+05   1.3940200e+05   1.4740200e+05   1.5751100e+05   1.5599000e+05   1.5764300e+05   1.4966100e+05   1.5320900e+05   1.6502500e+05   0.0000000e+00   1.7583400e+05   1.6565400e+05   1.5845100e+05   1.8765800e+05   1.6533400e+05   1.4544000e+05   1.7864200e+05   1.7718300e+05   1.7399300e+05   1.7521100e+05   1.6190300e+05   1.8754600e+05   1.9504200e+05   1.8760300e+05   1.7650800e+05   1.6327200e+05   1.6863900e+05   1.8743400e+05   1.9694800e+05   1.8489000e+05   1.7089200e+05   1.6539500e+05   1.7563400e+05   1.7377600e+05   1.7992500e+05   1.6931800e+05   2.0028800e+05   1.8424400e+05   1.7797000e+05   1.7984000e+05   1.9211500e+05   1.8955000e+05   1.9232200e+05   1.8113800e+05   1.9498500e+05   1.9013400e+05   1.8463600e+05   1.5929600e+05
   7.3191000e+04   7.1099000e+04   6.1892000e+04   6.1643000e+04   5.9063000e+04   5.5899000e+04   6.4277000e+04   6.9239000e+04   6.1040000e+04   6.4094000e+04   7.5350000e+04   7.3192000e+04   6.5750000e+04   6.4618000e+04   6.8676000e+04   6.4549000e+04   5.8439000e+04   6.1866000e+04   5.9813000e+04   5.7158000e+04   5.7970000e+04   7.1972000e+04   6.0448000e+04   6.1715000e+04   6.7813000e+04   6.1025000e+04   4.8034000e+04   6.3344000e+04   6.5602000e+04   5.8681000e+04   6.2233000e+04   5.7512000e+04   7.4252000e+04   7.9402000e+04   7.1342000e+04   6.6586000e+04   6.5456000e+04   5.8733000e+04   6.6855000e+04   8.3883000e+04   7.5838000e+04   6.0331000e+04   7.2770000e+04   7.1536000e+04   6.8861000e+04   7.1240000e+04   7.3402000e+04   8.3780000e+04   6.5795000e+04   6.8991000e+04   6.4629000e+04   6.2328000e+04   0.0000000e+00   7.4931000e+04   8.5150000e+04   8.0599000e+04   5.6809000e+04   6.9740000e+04   7.0841000e+04   7.7406000e+04   7.6209000e+04   7.2405000e+04   6.2501000e+04   7.4071000e+04   7.7940000e+04   7.4066000e+04   9.4394000e+04   8.2587000e+04   8.4751000e+04   7.9864000e+04   7.8726000e+04   8.1630000e+04   1.0461300e+05   9.2446000e+04   9.3378000e+04   1.0030300e+05   9.2023000e+04   7.4784000e+04   8.4781000e+04   7.1401000e+04   7.7289000e+04   7.8413000e+04   7.9222000e+04   6.6032000e+04   6.6704000e+04   6.5090000e+04   7.2969000e+04   5.9007000e+04   6.4310000e+04   6.6412000e+04
   8.9116000e+04   8.6655000e+04   9.7825000e+04   6.2143000e+04   9.5075000e+04   6.0300000e+04   7.8265000e+04   7.8286000e+04   7.3819000e+04   7.5158000e+04   9.3379000e+04   6.9900000e+04   7.7700000e+04   8.7456000e+04   8.8717000e+04   6.5760000e+04   7.3092000e+04   9.0469000e+04   5.8687000e+04   7.3454000e+04   8.6150000e+04   8.9985000e+04   7.5813000e+04   8.6748000e+04   9.3256000e+04   7.5254000e+04   7.7675000e+04   8.9192000e+04   7.5115000e+04   8.8546000e+04   8.9327000e+04   8.2322000e+04   9.1091000e+04   9.4963000e+04   8.1300000e+04   7.7127000e+04   8.7086000e+04   7.8469000e+04   8.6394000e+04   8.0562000e+04   8.3838000e+04   8.8272000e+04   8.9557000e+04   9.4769000e+04   1.1001800e+05   9.9029000e+04   8.1727000e+04   8.1915000e+04   5.5764000e+04   7.5342000e+04   6.3703000e+04   8.1386000e+04   9.6647000e+04   0.0000000e+00   8.3936000e+04   9.9594000e+04   7.1377000e+04   9.2167000e+04   8.0822000e+04   7.7952000e+04   8.6558000e+04   9.1101000e+04   9.2355000e+04   9.2907000e+04   1.0259700e+05   1.0446800e+05   8.4784000e+04   8.9385000e+04   8.8298000e+04   8.0424000e+04   7.8151000e+04   8.6846000e+04   1.1316300e+05   8.4365000e+04   1.0938700e+05   1.1021400e+05   9.6741000e+04   1.0063600e+05   1.0542900e+05   1.0226500e+05   9.4870000e+04   8.7136000e+04   9.9200000e+04   1.0697200e+05   1.1076600e+05   1.1589200e+05   1.0165800e+05   1.0273700e+05   9.9304000e+04   8.0536000e+04
   2.6795200e+05   2.6947600e+05   2.8092300e+05   2.8376300e+05   2.8290000e+05   2.9579200e+05   2.5768300e+05   2.6273400e+05   2.8198700e+05   2.7713200e+05   2.7677300e+05   2.7227200e+05   2.4727600e+05   2.6137900e+05   2.5248900e+05   2.7379100e+05   2.4930600e+05   2.5440300e+05   2.5200400e+05   2.6354600e+05   2.6121300e+05   2.7695100e+05   2.6823800e+05   2.4442500e+05   2.4602300e+05   2.4129500e+05   2.3633400e+05   2.5116500e+05   2.7022600e+05   2.7624000e+05   2.6857400e+05   2.7500300e+05   2.8657400e+05   2.9585100e+05   2.8976300e+05   2.7046000e+05   2.8097700e+05   2.6949700e+05   2.7831400e+05   2.9169500e+05   2.8143600e+05   2.6767600e+05   2.6945300e+05   2.8155700e+05   2.8622700e+05   2.9122000e+05   2.7711800e+05   2.8135300e+05   2.6483800e+05   2.7676400e+05   2.7131800e+05   2.7689500e+05   2.7639800e+05   2.9672500e+05   0.0000000e+00   2.9314800e+05   2.9201400e+05   2.6565800e+05   2.5343500e+05   2.6128800e+05   2.5418400e+05   2.7849100e+05   2.6735700e+05   2.7267000e+05   2.5957100e+05   2.8349700e+05   2.7769000e+05   2.7874600e+05   2.8595600e+05   2.8323500e+05   2.9284000e+05   2.8277900e+05   2.8839600e+05   2.7194600e+05   2.7956100e+05   2.7624300e+05   2.9605700e+05   2.8607800e+05   2.8070900e+05   2.7368100e+05   2.9033300e+05   2.9105200e+05   2.9497200e+05   2.9625800e+05   2.9718300e+05   2.7179000e+05   2.8893700e+05   3.0693100e+05   2.9051000e+05   2.7024600e+05
   3.2231300e+05   3.0390200e+05   3.1265000e+05   3.1082100e+05   3.1671500e+05   3.0096900e+05   3.1511000e+05   2.8971000e+05   3.0979500e+05   2.8638000e+05   2.8983500e+05   2.8936100e+05   3.0194800e+05   3.0420100e+05   2.9658300e+05   3.0333000e+05   2.8312000e+05   2.7883000e+05   2.9118200e+05   2.7839600e+05   2.6924400e+05   2.9984200e+05   2.8595600e+05   2.6408600e+05   2.6468600e+05   3.0274200e+05   2.9091200e+05   2.7841200e+05   3.0127100e+05   3.2539700e+05   2.8431100e+05   2.7903200e+05   2.7993700e+05   2.8100200e+05   2.8301900e+05   2.8483900e+05   2.9471900e+05   3.1365600e+05   2.9761600e+05   2.8526900e+05   2.9432400e+05   2.7873400e+05   2.9788500e+05   2.9798000e+05   3.0315200e+05   2.9758500e+05   2.9566800e+05   3.0088500e+05   3.0501000e+05   3.0782200e+05   3.0730900e+05   3.0331500e+05   2.8956500e+05   3.1533800e+05   2.9361200e+05   0.0000000e+00   2.6293500e+05   2.7737400e+05   3.0917000e+05   2.6539000e+05   2.5416300e+05   2.8039800e+05   3.0287900e+05   3.0546400e+05   3.3287500e+05   3.0320300e+05   2.6201500e+05   2.4758900e+05   2.6861200e+05   2.8928200e+05   3.0372700e+05   2.9544000e+05   3.0974100e+05   2.8830900e+05   2.8315600e+05   2.7031700e+05   2.9764900e+05   3.0737800e+05   3.2159500e+05   3.1090400e+05   2.9086600e+05   2.9776300e+05   2.9441500e+05   2.8664200e+05   2.8227600e+05   2.8675200e+05   3.0360000e+05   3.4057600e+05   3.0497600e+05   3.0818300e+05
   4.1670500e+05   4.0078800e+05   4.0830500e+05   3.8954400e+05   4.0274700e+05   4.1534300e+05   4.0993400e+05   4.2093900e+05   4.0776800e+05   3.9715100e+05   4.4180300e+05   4.3086900e+05   4.2047300e+05   4.2271300e+05   4.0214800e+05   4.1016800e+05   4.1014000e+05   4.0021000e+05   3.9586100e+05   3.9768000e+05   4.1117000e+05   4.0137700e+05   4.1081200e+05   4.0845600e+05   4.0793200e+05   4.1291700e+05   4.2667100e+05   4.1444200e+05   3.9202600e+05   4.0856400e+05   4.3000900e+05   4.3585600e+05   4.2763800e+05   4.0965600e+05   4.1686200e+05   4.1540500e+05   4.2086300e+05   4.0082500e+05   4.2153900e+05   4.3782600e+05   4.0631600e+05   4.1624800e+05   4.1296500e+05   4.0391800e+05   4.1217900e+05   3.9716000e+05   3.9423700e+05   4.0455900e+05   4.2481300e+05   3.9021200e+05   4.0784600e+05   4.0062800e+05   4.0282600e+05   4.2329200e+05   4.0324500e+05   3.8730100e+05   0.0000000e+00   4.1457600e+05   3.9915800e+05   3.8688200e+05   4.1494500e+05   3.8701300e+05   4.1275700e+05   4.0506100e+05   4.1628600e+05   4.3578800e+05   4.3192700e+05   4.0720300e+05   4.0465700e+05   4.1834000e+05   4.1689400e+05   4.3550300e+05   4.2072400e+05   4.1269100e+05   4.1725800e+05   4.1727600e+05   4.0063600e+05   4.0952800e+05   4.1970900e+05   4.0215800e+05   4.1529100e+05   4.0750200e+05   4.4453900e+05   4.4331000e+05   4.2587200e+05   4.1962800e+05   4.0489600e+05   4.1561100e+05   4.2201000e+05   4.2385400e+05
   3.6537700e+05   3.6453300e+05   3.9216400e+05   4.1011000e+05   3.7349900e+05   3.9024600e+05   3.8910100e+05   4.1945700e+05   4.2735500e+05   4.1152700e+05   3.9937900e+05   3.8726800e+05   3.8513100e+05   3.5727300e+05   3.7830200e+05   3.7327600e+05   3.8058200e+05   3.9187500e+05   4.0037100e+05   3.8832400e+05   3.9573700e+05   3.9824000e+05   3.9999700e+05   3.8698200e+05   3.8558300e+05   3.8101800e+05   3.9937900e+05   4.0338700e+05   3.8594500e+05   3.8280300e+05   3.7919000e+05   3.9293200e+05   4.0802500e+05   4.1466900e+05   4.0103500e+05   3.9774400e+05   4.0982900e+05   4.0618200e+05   3.9282800e+05   4.0932100e+05   4.0060800e+05   4.1663500e+05   4.1253200e+05   4.0104200e+05   3.9777000e+05   3.9755800e+05   4.0254100e+05   3.8122700e+05   3.8631200e+05   3.9549400e+05   3.8049300e+05   3.7932000e+05   3.9243400e+05   4.0504700e+05   4.0292300e+05   4.0872600e+05   4.0106800e+05   0.0000000e+00   4.1467700e+05   4.1867700e+05   4.0968700e+05   4.1366800e+05   4.2338700e+05   4.0437600e+05   4.2967100e+05   4.0686300e+05   4.2238800e+05   4.1339300e+05   4.0608200e+05   3.9527100e+05   4.0120000e+05   3.9546600e+05   3.9911000e+05   3.8078100e+05   4.1373200e+05   4.2667000e+05   4.2685200e+05   4.0688600e+05   3.9910900e+05   3.8509400e+05   4.0945100e+05   4.0400900e+05   3.9127600e+05   3.7746100e+05   3.7372500e+05   3.8876000e+05   4.0332400e+05   4.0323000e+05   3.8776200e+05   3.5712700e+05
   2.2749300e+05   2.3867200e+05   2.2757800e+05   1.9958400e+05   2.0261900e+05   1.9522500e+05   2.0874800e+05   2.0146600e+05   1.9859400e+05   2.2763100e+05   2.2819800e+05   2.2054900e+05   2.2106700e+05   2.3057100e+05   2.3212200e+05   2.2438300e+05   2.3624000e+05   2.3517200e+05   2.1963700e+05   2.1991500e+05   2.4343100e+05   2.3954800e+05   2.2421600e+05   2.2813900e+05   2.3590700e+05   2.0717500e+05   2.2105900e+05   2.2597800e+05   2.3785700e+05   2.2760700e+05   2.1684800e+05   2.3766400e+05   2.3115700e+05   2.2616100e+05   2.1834500e+05   2.2799500e+05   2.2251100e+05   2.1000300e+05   2.1282500e+05   2.1461800e+05   2.0370000e+05   2.0822500e+05   2.2225300e+05   2.2791400e+05   2.3333400e+05   2.4752600e+05   2.2418400e+05   2.1183300e+05   2.3150700e+05   2.7311500e+05   2.5253400e+05   2.2714400e+05   2.2961000e+05   2.4446600e+05   2.4039800e+05   2.3390300e+05   2.4442300e+05   2.3834300e+05   0.0000000e+00   2.4027400e+05   2.2649500e+05   2.3538800e+05   2.3527500e+05   2.3572300e+05   2.4156500e+05   2.4950300e+05   2.4106700e+05   2.5930400e+05   2.5810800e+05   2.3662200e+05   2.5182100e+05   2.5829800e+05   2.6707800e+05   2.4111300e+05   2.1937800e+05   2.2698000e+05   2.4193000e+05   2.3452500e+05   2.2430300e+05   2.1983300e+05   2.3992400e+05   2.4389000e+05   2.2157400e+05   2.2060700e+05   2.4180700e+05   2.2498700e+05   2.2503200e+05   2.3207600e+05   2.1199600e+05   2.1416000e+05
   2.6856200e+05   2.7181900e+05   2.9541900e+05   3.1369300e+05   3.1416600e+05   3.3191600e+05   3.3151200e+05   3.3349700e+05   3.2522700e+05   3.0868100e+05   2.7955200e+05   2.7102200e+05   2.8398500e+05   2.8919800e+05   2.8790500e+05   3.1116000e+05   3.1870400e+05   3.2311100e+05   2.9524700e+05   2.9762800e+05   3.0092300e+05   2.9416200e+05   2.9046800e+05   2.8242100e+05   3.0074400e+05   2.9538000e+05   2.9038900e+05   2.9784900e+05   2.7679300e+05   2.9725400e+05   2.9420600e+05   3.1277900e+05   2.9112300e+05   2.8914900e+05   2.9550400e+05   2.9400000e+05   2.8884100e+05   2.9106300e+05   2.8831600e+05   2.8439600e+05   2.7154400e+05   2.6408400e+05   2.4934100e+05   2.7446300e+05   3.0301800e+05   3.1664700e+05   3.2946000e+05   2.9329500e+05   2.7228800e+05   2.7371900e+05   2.6476900e+05   2.8838300e+05   2.8077300e+05   3.0742200e+05   2.9638200e+05   2.8994200e+05   2.8709300e+05   2.8786800e+05   2.7654800e+05   0.0000000e+00   2.6638900e+05   2.6451200e+05   2.6111800e+05   2.8563700e+05   2.9411000e+05   3.0741300e+05   2.9254500e+05   2.8593400e+05   2.6013600e+05   2.7637100e+05   2.7902800e+05   2.7507000e+05   2.9750500e+05   2.9943600e+05   3.0841700e+05   2.8657100e+05   2.5846100e+05   2.8263700e+05   2.8044400e+05   3.0019700e+05   2.6157500e+05   2.5537600e+05   2.6882800e+05   2.8322500e+05   3.0795600e+05   3.3250100e+05   3.3050400e+05   2.9364100e+05   2.6619700e+05   2.8143700e+05
   2.9144600e+05   2.7001400e+05   2.6080300e+05   2.6554100e+05   2.5842300e+05   2.4629600e+05   2.6229800e+05   2.7041700e+05   2.6636700e+05   2.7604100e+05   2.8044700e+05   2.7939700e+05   2.7015300e+05   2.8439100e+05   2.8796300e+05   2.8418800e+05   2.9610200e+05   2.8238000e+05   2.4853900e+05   2.7211900e+05   2.6887300e+05   2.6696700e+05   2.8206300e+05   2.8712700e+05   2.6944300e+05   2.7006300e+05   2.7471100e+05   2.8360400e+05   2.7538500e+05   3.0081600e+05   2.7062400e+05   2.7826000e+05   2.6734000e+05   2.8619500e+05   2.9272800e+05   2.7786700e+05   2.8589800e+05   2.7134700e+05   2.6261100e+05   2.6580400e+05   2.5806300e+05   2.6347100e+05   2.5612400e+05   2.5211200e+05   2.7617100e+05   2.8842100e+05   2.7799900e+05   3.0211400e+05   2.9360300e+05   3.1638500e+05   2.8935100e+05   2.9303700e+05   2.6328800e+05   2.4873000e+05   2.7152300e+05   2.7231100e+05   2.9116900e+05   2.8232000e+05   2.6812100e+05   2.6910400e+05   0.0000000e+00   2.7593500e+05   2.7755100e+05   2.6557300e+05   2.7115100e+05   2.7984200e+05   2.9228600e+05   2.8507500e+05   2.5953600e+05   2.7759000e+05   2.6477800e+05   2.5693500e+05   2.7489600e+05   2.8322500e+05   2.7211200e+05   2.8883900e+05   2.8520700e+05   2.6867300e+05   2.6266600e+05   2.7635400e+05   2.7852400e+05   2.6257000e+05   2.8323800e+05   2.6916100e+05   2.7909800e+05   2.8208000e+05   2.7393900e+05   2.8353400e+05   2.8473900e+05   2.9709000e+05
   1.9874100e+05   2.0511400e+05   1.8755300e+05   1.7880700e+05   1.9680000e+05   2.2369500e+05   2.1890100e+05   2.2814100e+05   2.1027900e+05   2.1742500e+05   2.1240000e+05   2.2874500e+05   2.3186800e+05   2.2086100e+05   2.1500700e+05   2.1570500e+05   2.1803700e+05   2.1926100e+05   2.3230700e+05   2.3667000e+05   2.2326900e+05   2.3410600e+05   2.2198600e+05   2.3754300e+05   2.1856600e+05   2.2074800e+05   1.9664300e+05   2.0941200e+05   2.0798800e+05   2.1572500e+05   2.1661900e+05   2.4768600e+05   2.3252100e+05   2.3088700e+05   2.3605900e+05   2.0571100e+05   1.9992300e+05   1.9250600e+05   1.9244900e+05   2.2230800e+05   2.2397700e+05   1.9725900e+05   1.9605000e+05   1.9478800e+05   2.0658300e+05   2.1131300e+05   2.0040300e+05   2.1126500e+05   1.9711800e+05   2.2391400e+05   2.2854900e+05   2.1991400e+05   2.1894600e+05   2.1848500e+05   2.2928800e+05   2.2168800e+05   2.2299900e+05   2.2210000e+05   2.1660800e+05   2.2013200e+05   2.4004500e+05   0.0000000e+00   2.4275600e+05   2.3175900e+05   2.3774200e+05   2.6081300e+05   2.5600400e+05   2.3224100e+05   2.1947800e+05   2.1170700e+05   2.0850600e+05   2.2146100e+05   2.3063800e+05   2.1856000e+05   2.0753000e+05   2.1160900e+05   2.0412900e+05   2.0238200e+05   2.0123600e+05   2.2203400e+05   2.1218800e+05   2.0330800e+05   1.9640200e+05   2.0934800e+05   2.1055900e+05   2.1833800e+05   2.1664300e+05   2.0534400e+05   2.0862400e+05   2.0491100e+05
   1.3998500e+05   1.2352800e+05   1.3354300e+05   1.3035400e+05   1.2086100e+05   1.2997800e+05   1.2846100e+05   1.1118200e+05   1.1241600e+05   1.1894900e+05   1.2308500e+05   1.2506200e+05   1.2208600e+05   1.1050700e+05   1.2997500e+05   1.1727700e+05   1.1924400e+05   1.0761900e+05   1.0720000e+05   1.0976700e+05   1.2199700e+05   1.1486900e+05   1.1809700e+05   1.1721300e+05   1.2784900e+05   1.1601400e+05   1.1339200e+05   1.0499800e+05   1.0653900e+05   1.1255500e+05   1.2072100e+05   1.2354400e+05   1.1486700e+05   1.2315700e+05   1.1946300e+05   1.2411900e+05   1.1118900e+05   1.1746900e+05   1.1699600e+05   1.3144300e+05   1.3403900e+05   1.2601800e+05   1.2645000e+05   1.1959000e+05   1.2016800e+05   1.1879700e+05   1.3322400e+05   1.2674300e+05   1.2919800e+05   1.2070500e+05   1.3172900e+05   1.2026000e+05   1.2575100e+05   1.2609200e+05   1.1685400e+05   1.3799200e+05   1.3070200e+05   1.2800400e+05   1.1704400e+05   1.1582000e+05   1.2527900e+05   1.1990100e+05   0.0000000e+00   1.1209400e+05   1.2177300e+05   1.0972600e+05   1.2265700e+05   1.2246200e+05   1.1795200e+05   1.0774500e+05   1.2051700e+05   1.1227800e+05   1.2667200e+05   1.1573400e+05   1.3144800e+05   1.2965200e+05   1.2870800e+05   1.3318500e+05   1.2614900e+05   1.1559600e+05   1.2020500e+05   1.3077500e+05   1.2575100e+05   1.1948300e+05   1.2745600e+05   1.3222400e+05   1.4240900e+05   1.2118700e+05   1.2564200e+05   1.3677600e+05
   2.3725100e+05   2.4639700e+05   2.4335700e+05   2.3459900e+05   2.3538200e+05   2.4099500e+05   2.2792500e+05   2.2724800e+05   2.2497100e+05   2.3507400e+05   2.3533400e+05   2.3691300e+05   2.3450300e+05   2.3269500e+05   2.1867100e+05   2.3717300e+05   2.1727100e+05   2.3468000e+05   2.2413400e+05   2.4728900e+05   2.3998100e+05   2.4323600e+05   2.3651300e+05   2.4326100e+05   2.2917600e+05   2.1732800e+05   2.1784200e+05   2.2815000e+05   2.3078900e+05   2.2785800e+05   2.2642400e+05   2.2741600e+05   2.3829900e+05   2.4297800e+05   2.3876500e+05   2.5756300e+05   2.4749800e+05   2.4702500e+05   2.4325600e+05   2.4247900e+05   2.3444400e+05   2.4065000e+05   2.3398000e+05   2.2606700e+05   2.4363100e+05   2.4366900e+05   2.5248500e+05   2.5504800e+05   2.4096500e+05   2.4545900e+05   2.5200500e+05   2.4750800e+05   2.5001200e+05   2.3722700e+05   2.4732000e+05   2.3218000e+05   2.5369300e+05   2.4951700e+05   2.4803700e+05   2.3766200e+05   2.3084900e+05   2.2961500e+05   2.3328300e+05   0.0000000e+00   2.3444200e+05   2.4008600e+05   2.3400800e+05   2.3312000e+05   2.4295000e+05   2.4094200e+05   2.2791600e+05   2.2387500e+05   2.1427000e+05   2.1940900e+05   2.1057100e+05   2.0697200e+05   2.1054900e+05   2.2262300e+05   2.3763100e+05   2.2755700e+05   2.1281200e+05   2.2516700e+05   2.2722300e+05   2.3740200e+05   2.3541500e+05   2.1615700e+05   2.1869100e+05   2.2212700e+05   2.3027700e+05   2.5520200e+05
   1.1154900e+05   1.1382300e+05   9.9842000e+04   1.0003900e+05   1.0866700e+05   1.2024300e+05   1.1364400e+05   1.0517500e+05   1.0489800e+05   1.1408000e+05   9.3961000e+04   1.0337500e+05   1.0436800e+05   1.1556300e+05   1.0726300e+05   9.9453000e+04   1.0958300e+05   1.0576300e+05   1.0078300e+05   1.0323500e+05   1.1495600e+05   1.1234000e+05   1.0430400e+05   1.0947800e+05   9.1067000e+04   9.5620000e+04   1.0004300e+05   1.0411200e+05   1.1121000e+05   1.0309400e+05   1.0638100e+05   9.8320000e+04   1.0292500e+05   9.8594000e+04   9.9379000e+04   1.0609500e+05   9.8513000e+04   9.3601000e+04   8.8201000e+04   1.0449600e+05   1.0648900e+05   1.1889500e+05   1.1404700e+05   1.0792800e+05   1.0776100e+05   1.1026800e+05   1.0348700e+05   1.0960800e+05   9.9862000e+04   1.0550200e+05   1.0758800e+05   1.0790700e+05   1.0789300e+05   1.1721700e+05   1.1612000e+05   1.1358200e+05   1.1490700e+05   1.2084200e+05   1.0906900e+05   1.1768000e+05   1.1961100e+05   1.3280100e+05   1.2147100e+05   1.1184400e+05   0.0000000e+00   1.2448200e+05   1.3807500e+05   1.1907400e+05   1.1910700e+05   1.2116000e+05   1.2506700e+05   1.2539300e+05   1.2156400e+05   1.1398600e+05   1.0788700e+05   1.0966500e+05   1.1685600e+05   1.2747600e+05   1.2713100e+05   1.0974000e+05   1.0933000e+05   1.2769700e+05   1.1901900e+05   1.2202700e+05   1.2204900e+05   1.0001400e+05   9.8533000e+04   9.3452000e+04   1.0082800e+05   1.0154700e+05
   2.4059400e+05   2.3522800e+05   2.2365700e+05   2.1504400e+05   2.2834400e+05   2.1648800e+05   2.1121600e+05   2.4539100e+05   2.5783300e+05   2.3186000e+05   2.2790300e+05   2.2535300e+05   2.1436300e+05   2.2065600e+05   2.3978200e+05   2.0598900e+05   2.0647700e+05   2.2583600e+05   2.2544200e+05   2.4832200e+05   2.4151200e+05   2.3211900e+05   2.0524300e+05   2.1708000e+05   2.2701300e+05   2.2317300e+05   2.2430400e+05   2.2510100e+05   2.0791400e+05   2.1485800e+05   2.0339200e+05   1.8756200e+05   1.9100000e+05   1.9135900e+05   2.0150700e+05   2.0157100e+05   2.1218500e+05   2.0996600e+05   2.1533900e+05   2.1111100e+05   2.1908300e+05   2.2429600e+05   2.0898700e+05   2.1303100e+05   1.9430700e+05   1.9893700e+05   2.0976700e+05   2.1054200e+05   2.0734200e+05   1.8624400e+05   1.8472500e+05   1.8922800e+05   1.9520100e+05   1.8313700e+05   1.6689000e+05   1.9673200e+05   2.1120500e+05   1.9130200e+05   1.9070900e+05   1.8818100e+05   1.7721600e+05   1.8129300e+05   1.7994600e+05   1.8794600e+05   1.9840200e+05   0.0000000e+00   1.8778000e+05   1.8003600e+05   1.8614000e+05   1.7941100e+05   1.8208900e+05   1.7593100e+05   1.9494600e+05   1.9684800e+05   1.9354400e+05   1.9578500e+05   1.7760100e+05   1.9453100e+05   1.9200700e+05   1.9382100e+05   1.9712300e+05   2.2629500e+05   2.2776500e+05   2.1385000e+05   2.2067100e+05   2.1991300e+05   1.9962500e+05   2.2793400e+05   2.5319200e+05   2.4569400e+05
   5.5170100e+05   5.3923500e+05   5.0002900e+05   5.2297600e+05   5.2344500e+05   5.2768200e+05   5.2984700e+05   5.1313000e+05   5.1611900e+05   5.4254800e+05   5.4097900e+05   5.3284000e+05   5.2387900e+05   5.2196000e+05   5.2121800e+05   5.1125100e+05   4.9027200e+05   5.1894800e+05   5.3840500e+05   5.4515700e+05   5.3647900e+05   4.9956300e+05   5.3685400e+05   5.3462700e+05   5.4103500e+05   5.6859600e+05   5.4654400e+05   5.5075800e+05   5.5175300e+05   5.2157200e+05   5.4106400e+05   5.4925000e+05   5.5321500e+05   5.4917700e+05   5.6592100e+05   5.3515300e+05   5.3348700e+05   5.2483600e+05   5.4635000e+05   5.2042500e+05   5.1505100e+05   5.2340800e+05   5.1035000e+05   5.0211900e+05   5.0098900e+05   5.0727700e+05   5.3011800e+05   5.6235200e+05   5.4458600e+05   5.5111500e+05   5.4478100e+05   5.7153400e+05   5.4810800e+05   5.6421700e+05   5.7247700e+05   5.6151800e+05   5.7894100e+05   5.8070900e+05   6.1388300e+05   5.9856700e+05   5.6508500e+05   5.2808100e+05   5.7029500e+05   5.5476200e+05   5.5997400e+05   5.4351400e+05   0.0000000e+00   5.3341800e+05   5.5995700e+05   5.6279900e+05   5.3887200e+05   5.3752900e+05   5.2171300e+05   5.3726500e+05   5.2439800e+05   5.4771000e+05   5.5558900e+05   5.4776900e+05   5.5711100e+05   5.5036100e+05   5.4841900e+05   5.3677500e+05   5.1160300e+05   4.9432300e+05   5.0839300e+05   5.4532700e+05   5.4513900e+05   5.6461700e+05   5.6591600e+05   5.6471400e+05
   6.0396100e+05   6.2644500e+05   6.5993300e+05   6.5335600e+05   6.1345800e+05   5.8974400e+05   5.8224000e+05   6.0242500e+05   6.1465600e+05   6.0775500e+05   6.0117200e+05   5.8940700e+05   5.9705400e+05   5.8083800e+05   5.7204100e+05   5.7660900e+05   5.8225300e+05   5.9958700e+05   6.1627600e+05   6.1280200e+05   6.0121000e+05   6.1770300e+05   6.2792500e+05   6.0408400e+05   5.9661200e+05   6.2124500e+05   6.1826400e+05   6.2097500e+05   6.3603600e+05   6.3426000e+05   6.2430600e+05   6.2241900e+05   6.3007800e+05   6.0663500e+05   6.0913800e+05   6.4155500e+05   6.2857100e+05   6.3848400e+05   6.5997300e+05   6.4219900e+05   6.4018900e+05   6.4956900e+05   6.3176600e+05   6.0905600e+05   6.0654600e+05   6.0532700e+05   6.2942000e+05   6.1338800e+05   6.0927300e+05   6.0970200e+05   6.2080700e+05   6.1137000e+05   6.0937800e+05   6.0749500e+05   6.0166100e+05   6.1814700e+05   6.1034900e+05   5.9003400e+05   5.8739500e+05   6.0021200e+05   6.3564200e+05   6.0258200e+05   6.2598500e+05   6.0126000e+05   5.9722000e+05   5.8732900e+05   6.0878200e+05   0.0000000e+00   6.0228100e+05   6.1238400e+05   6.3916200e+05   6.0998200e+05   6.0722400e+05   6.0754400e+05   6.0109700e+05   5.9230000e+05   5.9653400e+05   6.1796200e+05   6.1545000e+05   6.2925500e+05   6.2345700e+05   5.8587800e+05   5.9666200e+05   5.9744500e+05   5.9891500e+05   6.0786500e+05   5.9026200e+05   5.7923100e+05   5.8909600e+05   5.8394200e+05
   1.6023800e+05   1.6049000e+05   1.7616600e+05   1.7531300e+05   1.7186100e+05   1.6452600e+05   1.6176900e+05   1.5716200e+05   1.5155500e+05   1.6072200e+05   1.6553700e+05   1.7970600e+05   1.6383900e+05   1.6638900e+05   1.6467100e+05   1.4632000e+05   1.3568600e+05   1.7425600e+05   1.6487900e+05   1.6185200e+05   1.5104800e+05   1.5633500e+05   1.6084800e+05   1.5802200e+05   1.4351400e+05   1.5713600e+05   1.5240100e+05   1.5453200e+05   1.4321200e+05   1.4697000e+05   1.5297200e+05   1.4809000e+05   1.4257300e+05   1.3581500e+05   1.4424500e+05   1.5085900e+05   1.3706200e+05   1.5769100e+05   1.4857600e+05   1.4436300e+05   1.3701300e+05   1.4460300e+05   1.3177100e+05   1.5720300e+05   1.5000600e+05   1.6295200e+05   1.3908600e+05   1.6110700e+05   1.4754200e+05   1.4276500e+05   1.2898500e+05   1.3871200e+05   1.5809600e+05   1.5360700e+05   1.3289300e+05   1.4634000e+05   1.3272800e+05   1.2489600e+05   1.4228000e+05   1.4589600e+05   1.5530800e+05   1.5159200e+05   1.3146000e+05   1.3998500e+05   1.2299300e+05   1.3319300e+05   1.4530900e+05   1.4598700e+05   0.0000000e+00   1.4519000e+05   1.2944200e+05   1.3872400e+05   1.3068600e+05   1.4263700e+05   1.4551400e+05   1.3241900e+05   1.3150200e+05   1.5779600e+05   1.5951900e+05   1.5783500e+05   1.5078900e+05   1.4081000e+05   1.3572000e+05   1.4066900e+05   1.4693800e+05   1.5080700e+05   1.7528000e+05   1.7578500e+05   1.6461700e+05   1.5747400e+05
   1.3183200e+05   1.2769200e+05   1.2673500e+05   1.2163300e+05   1.3172300e+05   1.4198800e+05   1.4139700e+05   1.3985600e+05   1.2333000e+05   1.4246200e+05   1.4085100e+05   1.5794300e+05   1.4603800e+05   1.3626900e+05   1.2830300e+05   1.5449800e+05   1.4575500e+05   1.3959500e+05   1.6414700e+05   1.4987500e+05   1.5342000e+05   1.5061400e+05   1.3277200e+05   1.1847900e+05   1.1930800e+05   1.4853800e+05   1.4443600e+05   1.2270500e+05   1.5106400e+05   1.3507600e+05   1.3672300e+05   1.4351400e+05   1.4184500e+05   1.2835300e+05   1.4175900e+05   1.3997900e+05   1.3877500e+05   1.2208500e+05   1.3655600e+05   1.3806200e+05   1.3981000e+05   1.4629200e+05   1.3759800e+05   1.4867800e+05   1.3330100e+05   1.4399200e+05   1.3765100e+05   1.3438300e+05   1.4613800e+05   1.4750000e+05   1.3265000e+05   1.3827300e+05   1.4470700e+05   1.4295800e+05   1.6285400e+05   1.5927100e+05   1.4353900e+05   1.3588300e+05   1.3106500e+05   1.3554200e+05   1.4608500e+05   1.4677300e+05   1.3896200e+05   1.4708900e+05   1.4836400e+05   1.4016000e+05   1.4668600e+05   1.5279900e+05   1.5772000e+05   0.0000000e+00   1.5405200e+05   1.5456900e+05   1.3438200e+05   1.3726300e+05   1.3384200e+05   1.4203100e+05   1.2999700e+05   1.2216600e+05   1.4301100e+05   1.4387700e+05   1.2611700e+05   1.2764800e+05   1.2969000e+05   1.3657600e+05   1.3335400e+05   1.2178500e+05   1.3483700e+05   1.3278800e+05   1.2618800e+05   1.3121400e+05
   9.8473000e+04   9.3583000e+04   9.1876000e+04   8.8790000e+04   9.2917000e+04   1.0101200e+05   8.6311000e+04   8.8372000e+04   9.5615000e+04   9.8022000e+04   9.4710000e+04   8.6374000e+04   9.4332000e+04   1.0375200e+05   1.0527300e+05   9.7445000e+04   9.8225000e+04   1.0029100e+05   1.0612400e+05   1.1021800e+05   9.3109000e+04   8.3117000e+04   1.0114100e+05   1.0641500e+05   1.0182900e+05   1.0132600e+05   9.6312000e+04   9.3495000e+04   8.9729000e+04   8.8865000e+04   1.0472300e+05   1.1403000e+05   9.3081000e+04   9.8399000e+04   1.0479500e+05   1.1564100e+05   1.1137100e+05   1.0292700e+05   1.0777600e+05   9.6973000e+04   9.6308000e+04   1.0012900e+05   9.6599000e+04   1.0050400e+05   1.0503800e+05   8.8741000e+04   8.9046000e+04   9.2146000e+04   1.0252200e+05   7.7208000e+04   9.5768000e+04   8.9019000e+04   9.2871000e+04   9.0247000e+04   7.9667000e+04   8.7896000e+04   8.5222000e+04   7.6040000e+04   7.9561000e+04   7.9384000e+04   1.0184600e+05   1.0901500e+05   9.3544000e+04   8.1495000e+04   1.0340600e+05   1.0903400e+05   1.0142900e+05   1.0053700e+05   9.3575000e+04   1.0328900e+05   0.0000000e+00   9.9313000e+04   9.8390000e+04   1.0609800e+05   9.9602000e+04   9.4657000e+04   9.4415000e+04   1.0129200e+05   1.0707100e+05   9.8681000e+04   9.7265000e+04   1.0825400e+05   1.0649100e+05   1.0530400e+05   9.6522000e+04   1.0359400e+05   1.1703600e+05   8.8081000e+04   9.3487000e+04   8.7608000e+04
   1.0867700e+05   1.2192900e+05   1.2160500e+05   1.0640300e+05   1.1081800e+05   1.1239000e+05   9.4041000e+04   1.2107400e+05   1.0635900e+05   1.0784300e+05   1.0397700e+05   1.1444600e+05   1.1598700e+05   1.1541700e+05   9.9559000e+04   1.0584800e+05   1.1949900e+05   1.1199700e+05   1.1044100e+05   1.1256500e+05   1.0120900e+05   1.1551500e+05   1.1736500e+05   1.2383100e+05   1.1125100e+05   1.1086600e+05   1.2066600e+05   1.2793900e+05   1.1386200e+05   1.0988200e+05   1.1159200e+05   1.1961900e+05   1.1020100e+05   9.1373000e+04   1.0668700e+05   1.2012200e+05   1.1848800e+05   1.1702500e+05   1.1934200e+05   1.2278000e+05   1.2766300e+05   1.2307900e+05   1.0330900e+05   1.2025000e+05   1.0445600e+05   1.1802100e+05   1.2548300e+05   1.1256400e+05   1.2759300e+05   1.1541800e+05   9.9270000e+04   1.2067200e+05   1.1769600e+05   1.2358800e+05   1.0244400e+05   1.0443100e+05   1.0686600e+05   1.1577800e+05   1.1637000e+05   1.0294800e+05   9.8136000e+04   1.2173900e+05   1.0061500e+05   1.0381200e+05   9.8716000e+04   1.1092100e+05   1.0424300e+05   1.0359200e+05   1.0541100e+05   1.0514100e+05   1.1778400e+05   0.0000000e+00   1.0180400e+05   1.0120100e+05   1.0926900e+05   1.1663300e+05   1.0992000e+05   1.1781900e+05   1.1018700e+05   1.0630300e+05   1.2134300e+05   1.0956400e+05   1.0661800e+05   1.0835500e+05   1.0740100e+05   1.0764800e+05   1.1767700e+05   1.2242900e+05   1.0893700e+05   1.0263100e+05
   1.7226800e+05   1.6961300e+05   1.8316500e+05   1.7437100e+05   1.7599900e+05   1.8092900e+05   1.7680900e+05   1.7197800e+05   1.6270400e+05   1.7883300e+05   1.8516000e+05   1.9019500e+05   2.0235800e+05   1.8067300e+05   1.7255300e+05   1.5580300e+05   1.7795000e+05   1.9472400e+05   1.9218900e+05   1.7570900e+05   1.9305600e+05   1.8436500e+05   1.7695100e+05   1.7280400e+05   1.8491400e+05   1.6955800e+05   1.8974200e+05   1.8105900e+05   1.9333700e+05   1.9215400e+05   1.8854000e+05   1.8715600e+05   1.9163800e+05   1.8801400e+05   2.0882300e+05   2.0424100e+05   2.1375200e+05   1.7991800e+05   1.8860700e+05   1.9490500e+05   1.7633700e+05   1.8382000e+05   2.1789900e+05   2.0949300e+05   1.9523700e+05   1.7028300e+05   2.0470500e+05   1.9361100e+05   1.8895800e+05   2.1747300e+05   1.9589000e+05   1.7170600e+05   2.0962500e+05   1.8464900e+05   1.9719600e+05   1.7788300e+05   1.9938400e+05   1.7855300e+05   2.0560800e+05   1.8652500e+05   1.8175600e+05   1.8020000e+05   1.6235000e+05   1.8912900e+05   1.7352400e+05   1.6527600e+05   1.6893700e+05   1.6167400e+05   1.6283800e+05   1.7132100e+05   1.6191400e+05   1.5366200e+05   0.0000000e+00   1.6198500e+05   1.4558600e+05   1.3602600e+05   1.4106400e+05   1.6899300e+05   1.5665600e+05   1.5115800e+05   1.4574000e+05   1.4720700e+05   1.4744300e+05   1.6624900e+05   1.5682600e+05   1.6039000e+05   1.6759000e+05   1.5334600e+05   1.6706200e+05   1.6885900e+05
   1.7677900e+05   1.9336500e+05   1.8050100e+05   1.8235300e+05   1.9250300e+05   1.9020400e+05   1.7751300e+05   1.8942200e+05   1.9775100e+05   1.8361000e+05   1.9537500e+05   2.0292600e+05   1.9943900e+05   1.9019600e+05   1.8750200e+05   1.7276000e+05   2.0217600e+05   2.2051600e+05   2.1737700e+05   1.9011900e+05   2.0963300e+05   2.2434600e+05   2.0268500e+05   1.9982000e+05   1.9312900e+05   2.1630400e+05   2.0866600e+05   1.9371200e+05   1.8837400e+05   1.7754000e+05   1.7321000e+05   1.8544800e+05   1.8411000e+05   1.8225300e+05   1.7726600e+05   1.7172300e+05   1.7921000e+05   1.7306300e+05   1.7555300e+05   1.7670200e+05   1.7904700e+05   1.7440500e+05   1.7148400e+05   1.9109700e+05   2.0004800e+05   1.8026400e+05   1.5054100e+05   1.7142400e+05   1.7113800e+05   1.8498700e+05   1.8166300e+05   1.7623500e+05   1.7770300e+05   1.7567500e+05   1.8596800e+05   1.7668200e+05   1.6520400e+05   1.6010500e+05   1.6748500e+05   1.7879300e+05   1.8351400e+05   1.5791600e+05   1.6674900e+05   1.5762000e+05   1.7252500e+05   1.7369300e+05   1.8127300e+05   1.6156600e+05   1.7655200e+05   1.7774100e+05   1.7239100e+05   1.8350200e+05   1.8180400e+05   0.0000000e+00   1.6889900e+05   1.5551400e+05   1.9006800e+05   1.7529700e+05   1.7302600e+05   1.9187900e+05   1.9055200e+05   1.8123200e+05   1.8414400e+05   1.9140400e+05   1.8378100e+05   1.8881000e+05   1.7697300e+05   1.8438700e+05   1.5571900e+05   1.5785900e+05
   4.5415000e+04   3.6751000e+04   4.1907000e+04   4.7278000e+04   4.6713000e+04   4.9596000e+04   4.5212000e+04   4.2324000e+04   5.4512000e+04   4.4901000e+04   4.1540000e+04   4.6787000e+04   5.1195000e+04   5.0729000e+04   4.5464000e+04   3.5616000e+04   3.7957000e+04   5.7273000e+04   5.6412000e+04   4.1413000e+04   5.5741000e+04   4.8953000e+04   4.3341000e+04   4.4437000e+04   5.2118000e+04   5.1928000e+04   4.1448000e+04   4.3538000e+04   5.2992000e+04   5.0808000e+04   4.7968000e+04   5.1273000e+04   4.5450000e+04   5.4983000e+04   5.1800000e+04   6.0060000e+04   5.2717000e+04   5.5078000e+04   5.9291000e+04   5.6449000e+04   4.7267000e+04   4.5933000e+04   4.9205000e+04   5.4532000e+04   4.6645000e+04   5.1811000e+04   5.1578000e+04   4.9648000e+04   5.3914000e+04   5.0425000e+04   5.5070000e+04   5.0162000e+04   5.8007000e+04   6.1496000e+04   3.4295000e+04   4.2837000e+04   4.4814000e+04   5.4695000e+04   4.8745000e+04   5.0797000e+04   4.6786000e+04   5.3785000e+04   3.9846000e+04   4.1030000e+04   4.3355000e+04   4.9337000e+04   5.5286000e+04   3.8645000e+04   4.2173000e+04   4.2226000e+04   3.5552000e+04   3.9371000e+04   5.2498000e+04   4.6637000e+04   0.0000000e+00   5.6410000e+04   4.7587000e+04   4.8294000e+04   4.9363000e+04   5.2747000e+04   5.0403000e+04   4.3760000e+04   4.5091000e+04   6.1276000e+04   5.6195000e+04   5.4840000e+04   5.3428000e+04   4.8209000e+04   5.0507000e+04   4.3162000e+04
   5.4690000e+04   5.8360000e+04   6.1391000e+04   5.8409000e+04   5.4324000e+04   5.3432000e+04   5.2550000e+04   5.3148000e+04   5.5971000e+04   5.5903000e+04   4.1683000e+04   4.2927000e+04   4.2406000e+04   4.8569000e+04   5.0290000e+04   5.1766000e+04   4.7736000e+04   4.1824000e+04   4.3444000e+04   4.6601000e+04   4.2809000e+04   4.1542000e+04   4.8756000e+04   3.6838000e+04   4.5846000e+04   4.8053000e+04   4.8004000e+04   4.5591000e+04   4.6263000e+04   3.8506000e+04   4.0471000e+04   4.1324000e+04   4.3406000e+04   5.2840000e+04   4.7430000e+04   4.7105000e+04   5.7525000e+04   5.0748000e+04   5.2972000e+04   5.8458000e+04   6.1193000e+04   5.4466000e+04   5.0651000e+04   5.6207000e+04   6.3469000e+04   7.5338000e+04   6.1178000e+04   6.6503000e+04   5.3339000e+04   5.5200000e+04   5.9882000e+04   6.9962000e+04   6.4865000e+04   5.8516000e+04   5.8222000e+04   5.4391000e+04   6.3075000e+04   6.2199000e+04   7.1946000e+04   6.6488000e+04   5.1064000e+04   6.2795000e+04   6.2132000e+04   5.5803000e+04   6.3095000e+04   5.6305000e+04   3.8069000e+04   5.0701000e+04   4.9335000e+04   4.1467000e+04   4.8648000e+04   4.3344000e+04   3.9511000e+04   3.9541000e+04   4.2848000e+04   0.0000000e+00   4.9429000e+04   4.5119000e+04   4.4248000e+04   5.0347000e+04   5.1621000e+04   5.5974000e+04   5.9712000e+04   5.3973000e+04   5.0276000e+04   5.3408000e+04   5.4222000e+04   5.6091000e+04   6.2577000e+04   5.9973000e+04
   1.1965500e+05   1.1121900e+05   1.1641000e+05   1.2969700e+05   1.2795700e+05   1.1875800e+05   1.1800100e+05   1.1332800e+05   9.8680000e+04   1.0790500e+05   1.0365600e+05   1.2021300e+05   1.3358900e+05   1.1472500e+05   1.2681200e+05   1.3180600e+05   1.2029800e+05   1.1200700e+05   1.2231400e+05   1.0975800e+05   1.1263000e+05   1.1972700e+05   1.2026700e+05   1.1740700e+05   1.3273800e+05   1.1759300e+05   1.3165700e+05   1.4285800e+05   1.2242700e+05   1.1153900e+05   1.2269400e+05   1.1070700e+05   1.3397500e+05   1.3917200e+05   1.2451300e+05   1.1904800e+05   1.1892300e+05   1.2282500e+05   1.1874400e+05   1.2438800e+05   1.2590600e+05   1.2946500e+05   1.1617600e+05   1.2460800e+05   1.1218600e+05   1.0878200e+05   1.1475400e+05   1.1961700e+05   1.3169900e+05   1.1257800e+05   1.1351300e+05   1.2029500e+05   1.1553900e+05   1.1681400e+05   1.0442300e+05   1.0453500e+05   1.1303900e+05   1.0854600e+05   1.1781800e+05   1.1367300e+05   1.1955600e+05   1.0650800e+05   1.0954200e+05   1.1931500e+05   1.1411700e+05   1.0594100e+05   1.2146200e+05   1.1591700e+05   1.1532000e+05   1.1744400e+05   1.0751500e+05   1.1862700e+05   1.0195200e+05   1.0367800e+05   1.0888500e+05   1.1698200e+05   0.0000000e+00   1.2147800e+05   1.1718800e+05   1.2471500e+05   1.0631800e+05   1.0762400e+05   1.1158100e+05   1.0702900e+05   1.2035400e+05   1.2630400e+05   1.2944100e+05   1.0805800e+05   9.9228000e+04   1.0920200e+05
   1.3260300e+05   1.1260200e+05   1.3365200e+05   1.2755800e+05   1.1626500e+05   1.2886400e+05   1.3001600e+05   1.2898200e+05   1.1345500e+05   1.1266900e+05   1.3924800e+05   1.2612600e+05   1.2954900e+05   1.2923500e+05   1.2390200e+05   1.2016300e+05   1.2249500e+05   1.3404300e+05   1.2550400e+05   1.2851400e+05   1.2626100e+05   1.2614100e+05   1.4324100e+05   1.3496800e+05   1.3271700e+05   1.3317400e+05   1.1928100e+05   1.0973100e+05   1.2710500e+05   1.4905400e+05   1.3879800e+05   1.2955900e+05   1.3180200e+05   1.3857100e+05   1.3489700e+05   1.1856600e+05   1.1805500e+05   1.2155200e+05   1.3316100e+05   1.2578900e+05   1.2498500e+05   1.3031100e+05   1.2458800e+05   1.1377400e+05   1.1897800e+05   1.2137300e+05   1.2729400e+05   1.2783800e+05   1.3968900e+05   1.3027300e+05   1.2624600e+05   1.1825900e+05   1.2798800e+05   1.1908000e+05   1.3357500e+05   1.2246800e+05   1.3393500e+05   1.3192300e+05   1.2890700e+05   1.4043200e+05   1.2846700e+05   1.4654300e+05   1.3510200e+05   1.1871900e+05   1.1707500e+05   1.2791500e+05   1.3036400e+05   1.3278300e+05   1.4084400e+05   1.5081200e+05   1.3883800e+05   1.3949400e+05   1.3590600e+05   1.3929200e+05   1.4038800e+05   1.3753000e+05   1.2922000e+05   0.0000000e+00   1.4978900e+05   1.5384700e+05   1.5450000e+05   1.4529800e+05   1.3758800e+05   1.2319100e+05   1.3724100e+05   1.3719900e+05   1.4273500e+05   1.3457600e+05   1.4079300e+05   1.5231300e+05
   3.4771000e+04   3.3729000e+04   3.4198000e+04   3.8286000e+04   4.1233000e+04   3.7563000e+04   3.1594000e+04   2.4568000e+04   2.7964000e+04   3.0169000e+04   3.2295000e+04   2.6474000e+04   2.2191000e+04   2.8681000e+04   2.9541000e+04   3.5949000e+04   2.7500000e+04   2.7294000e+04   2.9908000e+04   2.8589000e+04   3.5393000e+04   3.5582000e+04   3.0356000e+04   2.8766000e+04   2.8884000e+04   3.0601000e+04   4.3256000e+04   3.2827000e+04   2.8404000e+04   3.3373000e+04   4.0933000e+04   4.4135000e+04   3.7694000e+04   3.3505000e+04   3.1636000e+04   3.6552000e+04   4.1512000e+04   3.3409000e+04   2.8120000e+04   3.7507000e+04   3.6285000e+04   3.1184000e+04   3.4650000e+04   3.7741000e+04   3.9429000e+04   4.4459000e+04   5.0363000e+04   5.0516000e+04   3.3556000e+04   3.2066000e+04   3.7919000e+04   3.4641000e+04   3.6976000e+04   3.7112000e+04   3.0772000e+04   3.2066000e+04   3.3913000e+04   3.4382000e+04   3.5556000e+04   3.4153000e+04   3.2110000e+04   3.8947000e+04   3.6441000e+04   3.5430000e+04   3.5678000e+04   3.3563000e+04   2.7568000e+04   3.0170000e+04   2.6767000e+04   3.1246000e+04   3.1113000e+04   3.1833000e+04   3.8073000e+04   3.5061000e+04   3.3032000e+04   3.5048000e+04   3.0440000e+04   3.1260000e+04   0.0000000e+00   3.6876000e+04   3.9483000e+04   3.1148000e+04   2.7572000e+04   2.9168000e+04   2.8879000e+04   3.7592000e+04   3.5327000e+04   3.7161000e+04   3.2900000e+04   3.4784000e+04
   2.9388000e+04   3.1873000e+04   2.7632000e+04   2.5137000e+04   2.1352000e+04   2.3156000e+04   2.2052000e+04   2.5928000e+04   2.7921000e+04   2.0839000e+04   2.2367000e+04   2.3305000e+04   2.8077000e+04   3.3638000e+04   3.1109000e+04   2.2933000e+04   2.0872000e+04   1.8754000e+04   3.0069000e+04   3.0885000e+04   2.3209000e+04   2.3172000e+04   2.4614000e+04   2.1550000e+04   2.6003000e+04   2.8335000e+04   2.4185000e+04   2.8012000e+04   2.6635000e+04   2.0340000e+04   3.2108000e+04   3.0850000e+04   2.8114000e+04   2.6036000e+04   1.8152000e+04   2.0246000e+04   2.3038000e+04   2.1030000e+04   2.6522000e+04   2.2782000e+04   2.3864000e+04   2.9113000e+04   2.0821000e+04   2.7436000e+04   2.6036000e+04   3.2777000e+04   3.2429000e+04   3.6981000e+04   2.8569000e+04   3.1425000e+04   2.7066000e+04   2.2411000e+04   2.8852000e+04   2.5333000e+04   2.1172000e+04   3.2384000e+04   2.9098000e+04   2.3369000e+04   2.9916000e+04   3.0661000e+04   3.0890000e+04   2.0325000e+04   1.8961000e+04   2.6548000e+04   2.5954000e+04   2.5132000e+04   2.2018000e+04   2.5444000e+04   2.4868000e+04   2.2172000e+04   2.8349000e+04   2.9261000e+04   2.8990000e+04   2.5805000e+04   2.9317000e+04   2.8808000e+04   3.3799000e+04   2.6792000e+04   2.8298000e+04   0.0000000e+00   2.9575000e+04   2.4883000e+04   2.5657000e+04   2.7212000e+04   3.3792000e+04   3.0423000e+04   3.0919000e+04   2.7795000e+04   2.9485000e+04   2.6159000e+04
   3.3168200e+05   3.3418800e+05   3.6341900e+05   3.5823300e+05   3.5202100e+05   3.4025600e+05   3.3296000e+05   3.7501800e+05   3.6724700e+05   3.5712800e+05   3.4512500e+05   3.4197900e+05   3.6484800e+05   3.6523000e+05   3.4016900e+05   3.5981100e+05   3.5527200e+05   3.4749200e+05   3.3262600e+05   3.3679000e+05   3.5295700e+05   3.6307500e+05   3.5360200e+05   3.8255700e+05   3.7052500e+05   3.4003300e+05   3.5741100e+05   3.6330800e+05   3.6279500e+05   3.4323000e+05   3.3585700e+05   3.2749000e+05   2.9143900e+05   3.6223000e+05   3.6655300e+05   3.5152400e+05   3.1464000e+05   3.4941300e+05   3.4074400e+05   3.4096400e+05   3.5046800e+05   3.4242300e+05   3.0851300e+05   3.2271700e+05   3.1203700e+05   3.3845300e+05   3.4610200e+05   3.3927000e+05   3.2923300e+05   3.4509700e+05   3.4578600e+05   3.4659600e+05   3.2095300e+05   3.1999500e+05   3.2222800e+05   3.1356500e+05   3.2923000e+05   3.4146800e+05   3.5652700e+05   3.0277300e+05   3.3398400e+05   3.4356400e+05   3.5079400e+05   3.3829900e+05   3.5012900e+05   3.7590000e+05   3.4888700e+05   3.3497300e+05   3.3116200e+05   3.3861800e+05   3.0306500e+05   3.2032800e+05   3.6023100e+05   3.5206600e+05   3.3878200e+05   3.3599500e+05   3.4173100e+05   3.3410800e+05   3.3321700e+05   3.5563500e+05   0.0000000e+00   3.3560900e+05   3.4136400e+05   3.3034700e+05   3.2528400e+05   3.3000400e+05   3.6393000e+05   3.7862200e+05   3.4563300e+05   3.2496100e+05
   3.1581000e+05   3.1968100e+05   3.1668100e+05   3.3642300e+05   3.3195700e+05   3.2004900e+05   3.1562300e+05   3.3891300e+05   3.2058900e+05   3.0650900e+05   3.1248300e+05   3.2266000e+05   3.2234000e+05   3.2579900e+05   3.3642600e+05   3.2284900e+05   3.3746700e+05   3.3589500e+05   3.1845700e+05   3.1421900e+05   3.2844300e+05   3.3239900e+05   3.3566400e+05   3.4041800e+05   3.4961400e+05   3.5422500e+05   3.4518300e+05   3.4446700e+05   3.4596500e+05   3.4129700e+05   3.3881900e+05   3.4018400e+05   3.4151900e+05   3.5203500e+05   3.4295800e+05   3.3421100e+05   3.3177100e+05   3.3676400e+05   3.4286900e+05   3.4840100e+05   3.6438900e+05   3.6666100e+05   3.4779000e+05   3.3462200e+05   3.2479500e+05   3.4117300e+05   3.6110000e+05   3.4505500e+05   3.7235100e+05   3.5512100e+05   3.3918000e+05   3.5099300e+05   3.3044800e+05   3.2092700e+05   3.3835000e+05   3.5924400e+05   3.4948100e+05   3.5795500e+05   3.5040000e+05   3.5892300e+05   3.5466400e+05   3.5481900e+05   3.2680300e+05   3.4658400e+05   3.3939400e+05   3.2962100e+05   3.2814300e+05   3.2243900e+05   3.2604500e+05   3.4131700e+05   3.3096600e+05   3.2629600e+05   3.2366800e+05   3.2714200e+05   3.2503500e+05   3.2691500e+05   3.3689100e+05   3.4091000e+05   3.1564700e+05   3.1667000e+05   3.0747200e+05   0.0000000e+00   3.2556400e+05   3.3129800e+05   3.3336600e+05   3.2894300e+05   3.1735400e+05   3.3929400e+05   3.2493100e+05   3.2634300e+05
   1.8691800e+05   1.7661200e+05   1.7457500e+05   1.6824500e+05   1.6713500e+05   1.7929100e+05   1.7661500e+05   1.5235500e+05   1.5944400e+05   1.7020600e+05   1.6077200e+05   1.9107500e+05   1.7240700e+05   1.7049700e+05   1.7494600e+05   1.7218500e+05   1.6369400e+05   1.7751400e+05   1.9440600e+05   1.7605400e+05   1.7327700e+05   1.7661500e+05   1.6043300e+05   1.4725400e+05   1.7741000e+05   1.7921000e+05   1.7252300e+05   1.7137800e+05   1.5579100e+05   1.7297200e+05   1.7933100e+05   1.7892100e+05   1.7749000e+05   1.7664000e+05   1.7119400e+05   1.5394900e+05   1.7326500e+05   1.7137100e+05   1.8686400e+05   1.8177000e+05   1.8138800e+05   1.6128900e+05   1.6469600e+05   1.6398500e+05   1.6828300e+05   1.6892200e+05   1.7227700e+05   1.7342300e+05   1.6392100e+05   1.7030800e+05   1.7070700e+05   1.6844200e+05   1.6460200e+05   1.6362300e+05   1.6652900e+05   1.8073000e+05   1.7524900e+05   1.7426100e+05   1.7061800e+05   1.8881000e+05   1.7996400e+05   1.8859600e+05   1.8681200e+05   1.7921100e+05   1.6283300e+05   1.6934400e+05   1.7963300e+05   1.8407200e+05   2.1316500e+05   1.9741400e+05   1.8187400e+05   1.7005200e+05   1.7110300e+05   1.8812400e+05   1.9285200e+05   1.7353000e+05   1.8018600e+05   1.6279300e+05   1.9159500e+05   2.0383200e+05   2.2089300e+05   2.0287100e+05   0.0000000e+00   1.5938900e+05   1.6605300e+05   1.7445600e+05   1.7732700e+05   1.7732600e+05   1.6690700e+05   1.6840500e+05
   1.4581800e+05   1.4220900e+05   1.3398800e+05   1.1830900e+05   1.3599900e+05   1.3941700e+05   1.3131200e+05   1.4663800e+05   1.3393600e+05   1.2581200e+05   1.3469900e+05   1.1767700e+05   1.4243000e+05   1.4695500e+05   1.5546600e+05   1.3539100e+05   1.3042100e+05   1.3335800e+05   1.3527300e+05   1.2881600e+05   1.1023900e+05   1.1772600e+05   1.2522100e+05   1.3441000e+05   1.4078900e+05   1.2652500e+05   1.3682500e+05   1.1172400e+05   1.1847900e+05   1.0719400e+05   1.2178900e+05   1.1981700e+05   1.1952000e+05   1.3312100e+05   1.4651300e+05   1.5224900e+05   1.4042700e+05   1.2977500e+05   1.3856100e+05   1.2414500e+05   1.3836500e+05   1.2832500e+05   1.1435400e+05   1.4252500e+05   1.6147300e+05   1.3134700e+05   1.4068100e+05   1.4094300e+05   1.3727300e+05   1.3206200e+05   1.4009700e+05   1.3780800e+05   1.2385200e+05   1.2799600e+05   1.4138100e+05   1.4031300e+05   1.3409400e+05   1.4583500e+05   1.4384600e+05   1.5200000e+05   1.4250400e+05   1.3921900e+05   1.4689900e+05   1.3968300e+05   1.4715900e+05   1.4918500e+05   1.4230900e+05   1.4548500e+05   1.5747900e+05   1.5018800e+05   1.4833900e+05   1.4654200e+05   1.5188600e+05   1.3406100e+05   1.3405300e+05   1.4406500e+05   1.4876600e+05   1.5447000e+05   1.4571200e+05   1.4183200e+05   1.5578800e+05   1.5170500e+05   1.5274000e+05   0.0000000e+00   1.3182400e+05   1.3425200e+05   1.3780900e+05   1.4215400e+05   1.2496300e+05   1.4527000e+05
   3.8450800e+05   4.0408400e+05   4.2039300e+05   4.0572600e+05   3.9777800e+05   3.9415200e+05   3.7604300e+05   3.7163200e+05   3.7647300e+05   3.8473400e+05   4.0424500e+05   4.1633500e+05   4.2803400e+05   3.8845300e+05   3.9889300e+05   3.9300600e+05   3.9826200e+05   3.9686000e+05   3.9722100e+05   4.0795600e+05   4.1197300e+05   3.9439000e+05   3.9605400e+05   3.9168200e+05   4.0024100e+05   3.9370600e+05   3.9327100e+05   3.8786700e+05   3.9158300e+05   3.9503000e+05   4.2310200e+05   4.1919900e+05   4.0183000e+05   3.8961200e+05   4.0128100e+05   3.8975100e+05   3.7895500e+05   3.9260500e+05   3.8221300e+05   3.8990400e+05   3.7684100e+05   3.9006700e+05   3.9759600e+05   3.7593300e+05   3.6098600e+05   3.7176200e+05   3.7507900e+05   3.7899600e+05   3.9081200e+05   3.6565200e+05   3.6752200e+05   3.7587700e+05   3.8379800e+05   3.8607500e+05   3.7761600e+05   3.7298900e+05   3.6269900e+05   3.7663100e+05   3.8047000e+05   4.0208400e+05   4.0182700e+05   3.8743000e+05   4.0370300e+05   4.0623400e+05   4.0605500e+05   3.8332400e+05   3.9673300e+05   4.0418000e+05   4.1134000e+05   4.1701700e+05   4.1800900e+05   4.0283000e+05   4.2230000e+05   4.1424700e+05   4.2070500e+05   3.8378200e+05   4.2015000e+05   4.2531400e+05   4.0594100e+05   3.9317600e+05   4.1481700e+05   4.0943900e+05   4.2673300e+05   4.0231700e+05   0.0000000e+00   4.1729200e+05   4.1236500e+05   3.8543600e+05   3.8638500e+05   3.9888000e+05
   3.6584100e+05   3.5208500e+05   3.4011800e+05   3.5699700e+05   3.8202200e+05   4.0827500e+05   3.6721400e+05   3.8572400e+05   3.6621900e+05   3.6945600e+05   3.6012400e+05   3.6128300e+05   3.4198800e+05   3.5467200e+05   3.8165500e+05   3.9178600e+05   3.6377300e+05   3.7764500e+05   3.6600100e+05   3.4596900e+05   3.7699100e+05   3.5902000e+05   3.5606300e+05   3.8803600e+05   3.9964500e+05   3.9730300e+05   3.6766500e+05   3.4276200e+05   3.3660400e+05   3.7218800e+05   3.6326000e+05   3.6429700e+05   3.6452300e+05   3.9875400e+05   3.5086700e+05   3.3201900e+05   3.3129300e+05   3.4387300e+05   3.4667500e+05   3.5265000e+05   3.7031800e+05   3.6047000e+05   3.4128300e+05   3.3955300e+05   3.3400200e+05   3.7230700e+05   3.5191200e+05   3.6542000e+05   3.7478900e+05   3.7255500e+05   3.7134700e+05   4.0160600e+05   3.6801400e+05   3.6921700e+05   3.5704100e+05   3.4815400e+05   3.5813300e+05   3.5418100e+05   3.8863800e+05   4.0947000e+05   3.7583300e+05   3.9340400e+05   3.6097500e+05   3.5697700e+05   3.4858800e+05   3.5441700e+05   3.7834500e+05   3.9032600e+05   3.7083000e+05   3.7361600e+05   3.6992300e+05   3.8495000e+05   3.7808300e+05   3.4292500e+05   3.9510600e+05   3.9160200e+05   3.7165800e+05   3.6784600e+05   3.7608000e+05   3.7754200e+05   3.7300000e+05   3.7359100e+05   3.8841000e+05   3.7368900e+05   3.7307900e+05   0.0000000e+00   3.6373300e+05   4.0443100e+05   4.0602900e+05   4.0902000e+05
   8.4114000e+04   9.1193000e+04   9.5662000e+04   9.2347000e+04   1.1808000e+05   1.1869000e+05   1.0180200e+05   9.7797000e+04   9.8700000e+04   1.0487100e+05   9.1721000e+04   9.0250000e+04   1.1108900e+05   9.6712000e+04   9.6069000e+04   8.1421000e+04   1.0919500e+05   9.4163000e+04   9.2570000e+04   9.1161000e+04   1.1286700e+05   1.0387800e+05   1.0242400e+05   1.0176300e+05   9.7237000e+04   1.1327600e+05   1.1834200e+05   1.1539600e+05   1.1610000e+05   1.0002600e+05   9.9095000e+04   1.0500700e+05   9.6480000e+04   9.2533000e+04   8.5488000e+04   8.0619000e+04   9.3949000e+04   8.1623000e+04   9.5641000e+04   1.0170500e+05   1.1653500e+05   1.1335300e+05   1.0231500e+05   9.5812000e+04   1.0378100e+05   1.1271400e+05   1.0643400e+05   1.0665600e+05   1.0446800e+05   9.8284000e+04   9.2638000e+04   8.9831000e+04   1.1480600e+05   1.0338100e+05   1.0000000e+05   1.0105400e+05   9.8903000e+04   9.9292000e+04   1.0367700e+05   1.1043900e+05   1.1008200e+05   8.8086000e+04   9.0551000e+04   7.9869000e+04   1.0764700e+05   9.7938000e+04   9.7274000e+04   9.6638000e+04   1.0726900e+05   1.2363600e+05   1.2891700e+05   1.2233700e+05   1.0884100e+05   8.7312000e+04   8.6455000e+04   8.9043000e+04   8.6382000e+04   9.9628000e+04   9.4495000e+04   1.0638900e+05   1.0500300e+05   9.5988000e+04   1.1580100e+05   1.0780400e+05   1.0509400e+05   9.4886000e+04   0.0000000e+00   9.7131000e+04   9.6552000e+04   8.8884000e+04
   1.0948500e+05   9.7706000e+04   9.4074000e+04   1.0883500e+05   1.1410400e+05   1.2570300e+05   1.2631500e+05   1.3690400e+05   1.1872900e+05   1.1105300e+05   7.9944000e+04   8.0203000e+04   7.8451000e+04   8.5612000e+04   1.0278000e+05   1.0728000e+05   1.2167200e+05   9.9491000e+04   1.0749800e+05   1.2335900e+05   1.4863700e+05   1.4276300e+05   1.2078600e+05   1.1968900e+05   1.1494200e+05   1.2105800e+05   9.7685000e+04   1.0561600e+05   1.0281600e+05   1.1046900e+05   1.3028900e+05   1.1556400e+05   1.1766400e+05   1.3336800e+05   1.4527800e+05   1.4489200e+05   1.4338200e+05   1.2753500e+05   1.3418100e+05   1.2549900e+05   1.2098200e+05   1.0926900e+05   1.1561000e+05   1.0197400e+05   1.1057600e+05   1.1877400e+05   1.2726900e+05   1.2830000e+05   1.2921100e+05   1.1517900e+05   1.3336900e+05   1.2152800e+05   1.2991100e+05   1.2734300e+05   1.1777900e+05   1.1305800e+05   9.5646000e+04   9.9419000e+04   9.8360000e+04   1.0582900e+05   1.0562000e+05   1.0417500e+05   1.2842100e+05   1.2567600e+05   1.2272600e+05   1.3832000e+05   1.2850200e+05   1.3436300e+05   1.2125300e+05   1.1935300e+05   1.1681300e+05   1.1461000e+05   1.2061400e+05   1.1268500e+05   1.1514400e+05   1.2172800e+05   1.2066500e+05   1.4162100e+05   1.4691300e+05   1.4360700e+05   1.4494000e+05   1.4716100e+05   1.3744500e+05   1.1984000e+05   1.2474200e+05   1.2725600e+05   1.1902500e+05   0.0000000e+00   1.1290700e+05   1.0097100e+05
   2.6794000e+05   2.6210300e+05   2.6942300e+05   2.9010800e+05   2.6965900e+05   2.8953600e+05   2.8177600e+05   2.7685000e+05   2.6697000e+05   2.8425400e+05   2.5967900e+05   2.6352200e+05   2.7927500e+05   2.8130000e+05   2.6244500e+05   2.8399400e+05   2.7796700e+05   2.6769900e+05   2.7016400e+05   2.8068300e+05   2.8386700e+05   2.7666300e+05   2.7604200e+05   2.9183400e+05   2.9413600e+05   2.8619200e+05   2.8021300e+05   2.6798500e+05   2.8050800e+05   2.8179800e+05   2.8055700e+05   2.7934100e+05   2.9005100e+05   2.7644100e+05   2.5875300e+05   2.8342100e+05   3.0118600e+05   3.0103100e+05   3.0409500e+05   2.8058200e+05   2.7977600e+05   2.8209700e+05   2.6089800e+05   2.7677600e+05   2.8272100e+05   2.8366800e+05   2.8093500e+05   2.7375400e+05   2.8949200e+05   2.8521400e+05   2.8316900e+05   3.0741500e+05   2.9259900e+05   2.9347400e+05   2.9934000e+05   2.9415900e+05   2.9159900e+05   2.8743600e+05   2.8749400e+05   2.9633500e+05   3.1021300e+05   2.9695400e+05   3.0978800e+05   3.0127500e+05   2.7159900e+05   2.7319200e+05   2.9420100e+05   2.8670500e+05   3.1292000e+05   2.9827500e+05   3.0064300e+05   2.9102500e+05   2.9149700e+05   2.8890000e+05   3.3471700e+05   3.1420300e+05   3.0440200e+05   3.1801800e+05   3.0396400e+05   2.9291500e+05   2.9911000e+05   2.9806600e+05   2.9560400e+05   2.8232700e+05   2.6978000e+05   2.9431200e+05   2.9350000e+05   2.9914100e+05   0.0000000e+00   2.7992100e+05
   3.0602800e+05   2.8634500e+05   2.8315500e+05   2.9196000e+05   2.8710100e+05   2.9219200e+05   2.9556300e+05   3.0446400e+05   2.9366200e+05   2.8551300e+05   3.0317600e+05   3.0862000e+05   3.0193100e+05   2.8928300e+05   2.7464100e+05   2.6295300e+05   2.9810100e+05   3.0101000e+05   3.0868300e+05   3.1011700e+05   2.8594000e+05   2.7222700e+05   2.9091500e+05   3.0037000e+05   2.9360400e+05   2.9443600e+05   3.0515400e+05   2.9609200e+05   2.9425600e+05   2.8264700e+05   2.6215700e+05   2.7454700e+05   2.9089900e+05   2.9969800e+05   2.6786700e+05   2.7882700e+05   2.9673700e+05   2.9688200e+05   2.8598800e+05   2.8650500e+05   2.9500800e+05   2.8231100e+05   3.0126700e+05   3.1361100e+05   3.0880100e+05   2.8946400e+05   2.8391100e+05   2.7926900e+05   2.9493300e+05   2.8119000e+05   2.9190300e+05   2.9713900e+05   3.0334600e+05   3.0140800e+05   2.9028100e+05   2.8531700e+05   2.8840300e+05   2.6108500e+05   2.7062900e+05   2.7147000e+05   2.9632400e+05   3.1613100e+05   3.1107200e+05   2.9606300e+05   2.8891700e+05   2.7515800e+05   2.7058500e+05   2.8373900e+05   2.9041900e+05   2.8591800e+05   2.7361200e+05   2.8928800e+05   2.8692900e+05   2.8576300e+05   2.6945200e+05   2.6530600e+05   2.8233100e+05   2.7211500e+05   2.9817100e+05   3.0988700e+05   3.1016300e+05   3.0248400e+05   3.0339100e+05   2.9143200e+05   2.9752200e+05   3.0939700e+05   2.9605600e+05   3.0143800e+05   3.0625700e+05   0.0000000e+00
