# Supplementary material for: Autistic traits and individual brain differences: functional network efficiency reflects attentional and social impairments, structural nodal efficiencies index systemising and theory-of-mind skills
Source: Mol Autism. 2021 Jan 21;12:3. doi: 10.1186/s13229-020-00377-8 (PMC7818759; doi:10.1186/s13229-020-00377-8)
Supplement: Supplementary file 9 — Additional file 9. Brain-behaviour correlations. README file detailing data curation; AAL-90 region masks in NIfTI format; spreadseehts of Spearman correlations; code and data for the correlational analysis. [file 13229_2020_377_MOESM9_ESM.zip › Paul_Arora_et_al_data/Physiological/BBC/analysis/Diffusion_Analaysis/adj_matrixes/NOS_weighted/asymmetric/connection_matrix_asym_aHU0207.txt]

   0.0000000e+00   3.0176300e+05   2.9479500e+05   2.8653800e+05   2.9500700e+05   2.7490500e+05   3.0061300e+05   2.6609900e+05   2.8767100e+05   3.0110600e+05   3.0612400e+05   2.8663700e+05   2.9416100e+05   2.9188700e+05   2.8302300e+05   2.8024800e+05   2.9776400e+05   3.0800900e+05   2.8120500e+05   2.7897900e+05   2.8124600e+05   2.7682600e+05   2.9538400e+05   2.8474200e+05   2.7304700e+05   2.6227800e+05   2.8328600e+05   2.8809300e+05   2.5971100e+05   2.6556100e+05   2.9194300e+05   2.8423000e+05   3.0099400e+05   2.7448800e+05   2.7477400e+05   2.7904800e+05   2.8031700e+05   2.7014500e+05   2.7841000e+05   2.9318800e+05   3.0348000e+05   3.0839200e+05   2.8931000e+05   2.7546100e+05   2.9765300e+05   2.6543400e+05   2.9106300e+05   2.9632400e+05   2.6681400e+05   2.6827400e+05   2.9874700e+05   2.9567000e+05   2.8683300e+05   2.8147600e+05   3.0482400e+05   2.8046700e+05   2.9028300e+05   2.7490100e+05   2.6877900e+05   2.5838500e+05   3.0260800e+05   2.6885600e+05   2.9367500e+05   2.7992000e+05   2.8986600e+05   2.9057900e+05   2.7346500e+05   2.9275200e+05   2.7783300e+05   2.7174700e+05   2.8310700e+05   2.8607500e+05   2.7862100e+05   3.0007600e+05   2.8549500e+05   2.9834400e+05   3.1971300e+05   3.1821000e+05   3.0505200e+05   3.2129000e+05   2.8573500e+05   2.5460300e+05   2.6724700e+05   2.7939000e+05   2.9872900e+05   3.1513400e+05   3.1738500e+05   3.1204500e+05   2.7854400e+05   3.0970000e+05
   3.9347000e+05   0.0000000e+00   3.9554400e+05   4.0480200e+05   3.9190300e+05   3.8794400e+05   3.8676400e+05   3.7872200e+05   3.8960100e+05   3.8456500e+05   3.8443000e+05   3.6908000e+05   3.6476600e+05   3.9188700e+05   4.1260500e+05   4.2373000e+05   3.8403200e+05   3.8200500e+05   3.8782000e+05   3.8782900e+05   3.7240200e+05   3.5209800e+05   3.7414000e+05   4.0574400e+05   4.0305200e+05   3.8926000e+05   3.8475300e+05   3.7646000e+05   3.8735000e+05   3.7443800e+05   3.7202100e+05   3.6982700e+05   3.8014500e+05   3.8117400e+05   3.7322300e+05   3.6121500e+05   3.7431600e+05   3.6448600e+05   3.6351800e+05   3.3486100e+05   3.5824400e+05   3.7745700e+05   3.7669100e+05   3.7368000e+05   3.7848400e+05   3.8830500e+05   3.9677800e+05   4.1237800e+05   4.0079800e+05   3.8364100e+05   3.7695700e+05   3.9985000e+05   3.8169900e+05   3.9402400e+05   4.0626000e+05   3.9882900e+05   3.8163000e+05   3.9504600e+05   4.1770200e+05   4.0371100e+05   4.2760100e+05   4.1674600e+05   4.0378800e+05   3.8378700e+05   3.8186500e+05   3.8115600e+05   3.7359500e+05   3.6397900e+05   3.9802700e+05   4.1718000e+05   4.1734400e+05   4.0155100e+05   4.3720400e+05   4.2076400e+05   4.0270000e+05   3.7091100e+05   3.6632200e+05   3.7848400e+05   4.0740000e+05   3.8055600e+05   3.8695200e+05   4.1032200e+05   4.2342400e+05   4.1817200e+05   4.1428500e+05   3.9416300e+05   4.0256900e+05   4.0655100e+05   3.8869600e+05   4.1028000e+05
   3.4197400e+05   3.1113800e+05   0.0000000e+00   3.1099400e+05   3.5150900e+05   3.1206500e+05   3.2938800e+05   3.1080500e+05   3.3915300e+05   3.3648600e+05   3.0704800e+05   2.9160600e+05   3.0721000e+05   3.4807100e+05   3.1973900e+05   3.1287500e+05   3.2749300e+05   3.1597900e+05   3.3727200e+05   3.0766700e+05   3.2145300e+05   3.4882200e+05   3.1417900e+05   2.9376600e+05   2.7455100e+05   3.1778100e+05   3.1921000e+05   3.3621000e+05   3.3730400e+05   3.3311400e+05   3.1691300e+05   2.8136500e+05   2.9099300e+05   3.3465600e+05   3.1492500e+05   3.4239400e+05   3.0485700e+05   3.1747200e+05   3.2821400e+05   3.2397200e+05   3.1088400e+05   3.1814400e+05   3.2460500e+05   3.2082300e+05   3.0484700e+05   2.8746700e+05   2.7366400e+05   3.4657700e+05   3.5343000e+05   3.2650600e+05   3.0185700e+05   2.9639400e+05   3.0934400e+05   3.2346900e+05   3.2604400e+05   3.0716500e+05   3.2774400e+05   3.0160800e+05   3.1943000e+05   3.1751000e+05   3.1624300e+05   3.3223600e+05   3.6137800e+05   3.3283300e+05   3.1610900e+05   3.4015200e+05   3.2775100e+05   3.3161800e+05   3.3719500e+05   3.2934100e+05   3.1953700e+05   3.1951700e+05   3.0404600e+05   3.2606000e+05   3.4760900e+05   3.1119700e+05   3.3697300e+05   3.2332200e+05   2.9997500e+05   3.3903900e+05   3.4266400e+05   3.0379300e+05   2.9070300e+05   3.2133500e+05   3.3882400e+05   3.5605400e+05   3.2417800e+05   3.2473200e+05   3.2101300e+05   3.2697300e+05
   3.8510600e+05   4.2901100e+05   3.8824500e+05   0.0000000e+00   4.2397700e+05   4.4574600e+05   4.7829000e+05   4.0804000e+05   3.7656400e+05   4.1623500e+05   4.3897600e+05   4.2161100e+05   4.3238700e+05   4.1923700e+05   4.3463800e+05   4.2509500e+05   4.4770700e+05   3.9986600e+05   4.0235000e+05   4.3943500e+05   4.5975400e+05   4.5241800e+05   4.1846800e+05   4.2228600e+05   4.2986000e+05   4.4108500e+05   4.3593300e+05   3.9799300e+05   4.2331900e+05   4.0597100e+05   4.0453500e+05   4.1440900e+05   4.6009600e+05   4.1762700e+05   4.2198000e+05   4.3457100e+05   4.2125500e+05   3.9208000e+05   3.8152700e+05   3.8630500e+05   4.4350100e+05   4.2082000e+05   4.2097400e+05   3.9466600e+05   3.7888100e+05   3.8197400e+05   3.7204200e+05   3.8412100e+05   3.9757200e+05   3.9354500e+05   3.7481500e+05   3.7870500e+05   3.8399600e+05   3.9617200e+05   3.8501500e+05   3.6280900e+05   4.2675800e+05   3.6889800e+05   3.7618500e+05   3.7710200e+05   3.9242000e+05   3.7765800e+05   3.6912900e+05   3.6529500e+05   3.8723900e+05   3.8335400e+05   3.9778800e+05   3.6869900e+05   3.6613300e+05   3.7545100e+05   3.8003400e+05   3.7119200e+05   3.6397900e+05   4.0719700e+05   3.9430300e+05   3.5944700e+05   3.7643700e+05   3.9440600e+05   4.1775500e+05   3.8293300e+05   3.9800900e+05   4.0280700e+05   4.0818500e+05   3.7262800e+05   3.8283600e+05   3.7576100e+05   4.0213000e+05   4.0482400e+05   4.1262400e+05   4.0039500e+05
   1.4863600e+05   1.5423800e+05   1.3267700e+05   1.2536400e+05   0.0000000e+00   1.3794500e+05   1.1676000e+05   1.2993100e+05   1.3558500e+05   1.2958300e+05   1.1868700e+05   1.2294200e+05   1.3608800e+05   1.4260200e+05   1.1871200e+05   1.2885800e+05   1.2746100e+05   1.1674300e+05   1.3210000e+05   1.2299200e+05   1.0775700e+05   1.4745600e+05   1.3940100e+05   1.4090100e+05   1.4263900e+05   1.4204400e+05   1.3665000e+05   1.2562800e+05   1.3448300e+05   1.2733500e+05   1.6133300e+05   1.4328100e+05   1.3530200e+05   1.3162400e+05   1.3774400e+05   1.3951800e+05   1.2236900e+05   1.2728500e+05   1.3672100e+05   1.4286200e+05   1.4448300e+05   1.3038600e+05   1.4592300e+05   1.2609500e+05   1.4838800e+05   1.3333700e+05   1.4338800e+05   1.4191200e+05   1.5276700e+05   1.3711600e+05   1.4462000e+05   1.3464500e+05   1.2753000e+05   1.3928000e+05   1.5017400e+05   1.3955200e+05   1.3284400e+05   1.2741100e+05   1.4338100e+05   1.2802300e+05   1.5686700e+05   1.4744600e+05   1.3435600e+05   1.2139300e+05   1.2387900e+05   1.5304100e+05   1.4089800e+05   1.3161300e+05   1.3242400e+05   1.3525000e+05   1.4011700e+05   1.4314100e+05   1.5707500e+05   1.2847800e+05   1.2759700e+05   1.2026000e+05   1.3732400e+05   1.2437900e+05   1.0741100e+05   1.4076600e+05   1.1207800e+05   1.3394200e+05   1.3711100e+05   1.4497200e+05   1.4709200e+05   1.1550900e+05   1.2781400e+05   1.2480200e+05   1.3585700e+05   1.1705800e+05
   9.0339000e+04   9.2201000e+04   8.8489000e+04   9.4330000e+04   9.6257000e+04   0.0000000e+00   1.0527300e+05   9.7154000e+04   1.0313100e+05   1.0650500e+05   1.1321600e+05   9.3535000e+04   8.8398000e+04   9.0485000e+04   1.0252800e+05   1.1099700e+05   1.2108700e+05   1.0784400e+05   9.3546000e+04   9.4065000e+04   9.3637000e+04   9.6471000e+04   8.4289000e+04   9.9495000e+04   9.9282000e+04   1.0957500e+05   9.5699000e+04   9.2283000e+04   9.4436000e+04   1.0285700e+05   9.0700000e+04   9.2289000e+04   9.8239000e+04   9.9393000e+04   9.9379000e+04   1.0859600e+05   1.1229300e+05   1.2047800e+05   1.1021200e+05   9.8875000e+04   1.1801800e+05   1.0893900e+05   1.1702800e+05   1.1478900e+05   1.1431600e+05   1.1038600e+05   1.1721100e+05   1.1134500e+05   1.1663700e+05   1.2683200e+05   1.0376100e+05   1.3514500e+05   1.2200200e+05   1.1537900e+05   1.2708600e+05   1.2216300e+05   1.0681700e+05   1.0693800e+05   9.6134000e+04   1.1545200e+05   1.0287400e+05   1.0705100e+05   1.0165700e+05   1.0489900e+05   9.2890000e+04   1.0788400e+05   1.0765800e+05   1.0018700e+05   1.1629600e+05   1.1103100e+05   1.0204400e+05   1.1392600e+05   1.0941100e+05   9.4954000e+04   1.1681600e+05   1.1432700e+05   1.0802400e+05   9.8493000e+04   9.6005000e+04   9.5971000e+04   9.9103000e+04   1.1201000e+05   9.4139000e+04   9.6368000e+04   9.7260000e+04   9.0509000e+04   1.1008400e+05   1.0812200e+05   9.6275000e+04   1.0170400e+05
   3.5293900e+05   3.5565200e+05   3.4585200e+05   3.4899500e+05   3.4451800e+05   3.3756800e+05   0.0000000e+00   3.3586500e+05   3.7157200e+05   3.6581900e+05   3.8925500e+05   3.6784200e+05   3.7229000e+05   3.7497400e+05   3.4720000e+05   3.6388000e+05   3.7741600e+05   3.7436200e+05   3.6816500e+05   3.6298000e+05   3.5153900e+05   3.6212200e+05   3.7993100e+05   3.8072100e+05   3.6023700e+05   3.6537900e+05   3.7451100e+05   3.5710100e+05   3.6593200e+05   3.4857300e+05   3.5842500e+05   3.4639400e+05   3.4950100e+05   3.5422800e+05   3.5745200e+05   3.4783400e+05   3.5685200e+05   3.6790300e+05   3.7084100e+05   3.5339200e+05   3.1555400e+05   3.2966700e+05   3.3824900e+05   3.2026900e+05   3.3579800e+05   3.2797800e+05   3.4674800e+05   3.3486700e+05   3.6015000e+05   3.4491300e+05   3.4082000e+05   3.4425300e+05   3.4950200e+05   3.5239200e+05   3.5111400e+05   3.5600600e+05   3.7230900e+05   3.4865200e+05   3.6415800e+05   3.3892200e+05   3.5766700e+05   3.3985800e+05   3.3166900e+05   3.3645800e+05   3.3450300e+05   3.3059600e+05   3.4974800e+05   3.5673500e+05   3.4555300e+05   3.5729700e+05   3.6187100e+05   3.6295900e+05   3.4722300e+05   3.1920800e+05   3.5066800e+05   3.5885800e+05   3.3452800e+05   3.2783600e+05   3.5345100e+05   3.5238100e+05   3.7048200e+05   3.5265600e+05   3.4675200e+05   3.5834400e+05   3.5114200e+05   3.5072200e+05   3.7658100e+05   3.6763800e+05   3.5009100e+05   3.4573800e+05
   4.2096000e+05   4.4629900e+05   4.3342900e+05   4.3095400e+05   4.2387500e+05   4.4486600e+05   4.4530200e+05   0.0000000e+00   4.3310100e+05   4.3251500e+05   4.3171500e+05   4.6026400e+05   4.5133100e+05   4.4689000e+05   4.3495200e+05   4.3810700e+05   4.4350900e+05   4.4598900e+05   4.3872900e+05   4.7285500e+05   4.4307200e+05   4.5991800e+05   4.7218700e+05   4.6687900e+05   4.4826000e+05   4.6011300e+05   4.5294000e+05   4.5058900e+05   4.5296100e+05   4.6691600e+05   4.5176700e+05   4.3805300e+05   4.1277800e+05   4.5979000e+05   4.9767800e+05   4.7126300e+05   4.5343300e+05   4.4760700e+05   4.7173800e+05   4.6482900e+05   4.4082100e+05   4.5842500e+05   4.6196200e+05   4.6439000e+05   4.5933100e+05   4.6247100e+05   4.5281900e+05   4.5313400e+05   4.6302400e+05   4.7014200e+05   4.7017400e+05   4.5933300e+05   4.3710700e+05   4.7783700e+05   4.8473800e+05   4.9366600e+05   4.6658000e+05   4.5796100e+05   4.6225800e+05   4.5606200e+05   4.6615900e+05   4.8019600e+05   4.9076000e+05   5.0594000e+05   4.8828100e+05   4.8549300e+05   4.8522300e+05   4.7307200e+05   4.6583700e+05   4.7358900e+05   4.6733400e+05   4.7888400e+05   4.8474700e+05   4.9780600e+05   4.7444700e+05   4.5610700e+05   4.6910700e+05   4.6489200e+05   4.5945100e+05   4.5293500e+05   4.2300800e+05   4.6012300e+05   4.4002500e+05   4.2376100e+05   4.4281000e+05   4.8405900e+05   4.7502200e+05   4.4921600e+05   4.5049100e+05   4.2203200e+05
   1.0682800e+05   1.1074700e+05   1.1230500e+05   1.0845600e+05   1.0314500e+05   1.0070100e+05   1.0652100e+05   1.0546200e+05   0.0000000e+00   1.1065800e+05   9.3058000e+04   1.0671800e+05   1.0616300e+05   9.8715000e+04   1.0545000e+05   1.0343200e+05   1.0751100e+05   1.0565100e+05   1.0145200e+05   8.9440000e+04   9.4255000e+04   9.9238000e+04   9.5877000e+04   1.0540300e+05   9.2124000e+04   1.0815500e+05   1.0323200e+05   9.2996000e+04   9.7170000e+04   8.2375000e+04   7.9116000e+04   9.1316000e+04   1.0129100e+05   1.0594700e+05   8.8933000e+04   8.2006000e+04   9.5846000e+04   9.4572000e+04   9.5601000e+04   9.0406000e+04   8.5593000e+04   1.0171400e+05   9.5182000e+04   8.9898000e+04   9.5625000e+04   1.0177000e+05   1.0095600e+05   1.0030400e+05   9.2186000e+04   9.3622000e+04   1.0131900e+05   1.0070700e+05   1.1429400e+05   9.9898000e+04   1.0576000e+05   1.0602800e+05   1.1934200e+05   1.0334200e+05   9.9617000e+04   9.1201000e+04   8.4872000e+04   1.0519600e+05   1.2155100e+05   1.1001500e+05   1.0086100e+05   1.0633000e+05   1.0225100e+05   9.9828000e+04   1.0458800e+05   9.6762000e+04   9.1920000e+04   1.0085500e+05   1.0189900e+05   9.8728000e+04   1.0815500e+05   1.0394900e+05   1.0344600e+05   1.0211400e+05   9.5965000e+04   9.8983000e+04   1.0009800e+05   1.0844400e+05   1.0583000e+05   1.0200500e+05   9.3205000e+04   1.0115300e+05   1.2293200e+05   1.1382900e+05   1.0124900e+05   1.1015400e+05
   1.4107600e+05   1.2811200e+05   1.1783700e+05   1.1965900e+05   1.2434300e+05   1.3307100e+05   1.3612700e+05   1.4438000e+05   1.2731300e+05   0.0000000e+00   1.2289300e+05   1.2788700e+05   1.1796100e+05   1.1078700e+05   1.2395400e+05   1.2380500e+05   1.2873200e+05   1.2358600e+05   1.2484200e+05   1.1509000e+05   1.2211300e+05   1.0564200e+05   1.1145900e+05   1.2038900e+05   1.3009400e+05   1.0009900e+05   1.1887700e+05   1.2604300e+05   1.3680900e+05   1.1981400e+05   1.3435600e+05   1.3374100e+05   1.1641400e+05   1.1077300e+05   1.0097500e+05   1.0345000e+05   1.0669700e+05   1.2133200e+05   1.3769000e+05   1.3054700e+05   1.1355200e+05   1.1077300e+05   1.2439400e+05   1.0930400e+05   1.1055400e+05   1.1173100e+05   1.1412400e+05   1.2289400e+05   1.0451900e+05   1.0267300e+05   1.0840900e+05   1.1718200e+05   1.2251300e+05   1.1203800e+05   1.0939500e+05   1.2115200e+05   1.1566800e+05   1.1401000e+05   1.1232600e+05   1.2670800e+05   1.2214900e+05   1.2940100e+05   1.1784800e+05   1.2582200e+05   1.3054200e+05   1.2049900e+05   1.2545300e+05   1.2398300e+05   1.2206800e+05   1.2839000e+05   1.2773800e+05   1.2848800e+05   1.2965800e+05   1.3970500e+05   1.5591300e+05   1.4792800e+05   1.4148900e+05   1.2923500e+05   1.3415100e+05   1.2461600e+05   1.2713200e+05   1.3947200e+05   1.3217500e+05   1.4980500e+05   1.4271800e+05   1.4627900e+05   1.4641600e+05   1.4608300e+05   1.2089200e+05   1.3018900e+05
   8.6725000e+04   9.8404000e+04   9.3443000e+04   8.2438000e+04   7.9232000e+04   7.4803000e+04   7.6524000e+04   7.6282000e+04   8.3506000e+04   8.1629000e+04   0.0000000e+00   7.5165000e+04   8.2042000e+04   8.7688000e+04   8.9972000e+04   9.0649000e+04   7.8763000e+04   9.9159000e+04   1.0518100e+05   9.8122000e+04   9.2434000e+04   1.0741500e+05   9.3275000e+04   9.7570000e+04   8.9476000e+04   9.8266000e+04   9.5162000e+04   9.2263000e+04   1.0083700e+05   1.0501700e+05   1.0936500e+05   1.1315100e+05   1.0891200e+05   9.9480000e+04   9.9466000e+04   1.0601400e+05   1.0131200e+05   1.0855900e+05   9.9115000e+04   9.2119000e+04   9.0398000e+04   9.4275000e+04   8.7332000e+04   1.0779600e+05   1.0651600e+05   9.9039000e+04   9.6512000e+04   9.2310000e+04   9.3450000e+04   9.8574000e+04   9.3093000e+04   9.8443000e+04   9.9929000e+04   1.0173900e+05   9.3163000e+04   1.0106300e+05   8.4141000e+04   8.5993000e+04   8.9140000e+04   9.1297000e+04   8.0707000e+04   9.7569000e+04   9.9369000e+04   1.0591400e+05   9.3747000e+04   9.6294000e+04   1.0861400e+05   9.8164000e+04   9.5287000e+04   8.8776000e+04   8.7570000e+04   1.0553300e+05   1.0008900e+05   9.0752000e+04   9.8033000e+04   8.8716000e+04   9.2130000e+04   1.0071400e+05   9.8064000e+04   9.5294000e+04   1.0930400e+05   1.1704600e+05   1.1230300e+05   9.7992000e+04   8.6066000e+04   9.3138000e+04   9.5667000e+04   9.7117000e+04   8.9867000e+04   8.1819000e+04
   1.3635900e+05   1.3685100e+05   1.2948500e+05   1.2341500e+05   1.2487800e+05   1.2992700e+05   1.3751900e+05   1.3055100e+05   1.4036300e+05   1.3029100e+05   1.2425400e+05   0.0000000e+00   1.2260000e+05   1.3612900e+05   1.3368300e+05   1.3801100e+05   1.3292300e+05   1.2382200e+05   1.2845700e+05   1.2389900e+05   1.2130400e+05   1.1256700e+05   1.4661500e+05   1.3191900e+05   1.1812900e+05   1.1175800e+05   1.1235500e+05   1.0779100e+05   1.1510400e+05   1.1543900e+05   1.3623400e+05   1.1888700e+05   1.3229500e+05   1.3327500e+05   1.2840600e+05   1.4551600e+05   1.2768100e+05   1.3784700e+05   1.4415700e+05   1.4015500e+05   1.4569600e+05   1.3342000e+05   1.2014900e+05   1.3494400e+05   1.4190700e+05   1.4219200e+05   1.4867700e+05   1.4696000e+05   1.2744100e+05   1.2568600e+05   1.3703200e+05   1.3355300e+05   1.4439400e+05   1.3549700e+05   1.3608800e+05   1.2161200e+05   1.2543400e+05   1.2832900e+05   1.2759500e+05   1.2436200e+05   1.2030700e+05   1.3170300e+05   1.3417400e+05   1.1187000e+05   1.2657600e+05   1.1934700e+05   1.2454900e+05   1.3993200e+05   1.3327700e+05   1.3140400e+05   1.3427200e+05   1.2047000e+05   1.3996200e+05   1.3236400e+05   1.4080200e+05   1.4046200e+05   1.3531900e+05   1.3178000e+05   1.3642900e+05   1.3614800e+05   1.3465600e+05   1.2125200e+05   1.2550600e+05   1.1595400e+05   1.2055700e+05   1.3632400e+05   1.3415200e+05   1.3532500e+05   1.2235800e+05   1.2583700e+05
   1.5286700e+05   1.5513000e+05   1.4765800e+05   1.6858300e+05   1.6200300e+05   1.5524300e+05   1.5475100e+05   1.5173700e+05   1.8126600e+05   1.8303700e+05   1.7107400e+05   1.5707500e+05   0.0000000e+00   1.6101100e+05   1.6431900e+05   1.4885300e+05   1.5794900e+05   1.5183100e+05   1.6416800e+05   1.4633600e+05   1.6330600e+05   1.4753800e+05   1.7614100e+05   1.7396200e+05   1.6439700e+05   1.5360000e+05   1.5462700e+05   1.6097200e+05   1.5887000e+05   1.5565400e+05   1.4425300e+05   1.5199700e+05   1.4372100e+05   1.4757900e+05   1.5865600e+05   1.5559600e+05   1.6335600e+05   1.4985600e+05   1.6128100e+05   1.6466000e+05   1.6054800e+05   1.5556000e+05   1.6116200e+05   1.6888500e+05   1.6421300e+05   1.5708500e+05   1.7575100e+05   1.7612200e+05   1.6904800e+05   1.6554900e+05   1.5577600e+05   1.4918400e+05   1.5016100e+05   1.6901100e+05   1.6407800e+05   1.7342600e+05   1.6858400e+05   1.7714600e+05   1.6649700e+05   1.5980100e+05   1.5250600e+05   1.4919200e+05   1.6291100e+05   1.7402700e+05   1.6922500e+05   1.7277300e+05   1.7576600e+05   1.6783000e+05   1.7268200e+05   1.5469400e+05   1.5236400e+05   1.5343800e+05   1.4234700e+05   1.5784800e+05   1.6167000e+05   1.6348700e+05   1.7037800e+05   1.5613600e+05   1.5692900e+05   1.5822800e+05   1.8288900e+05   1.6806000e+05   1.6157200e+05   1.6669600e+05   1.4745200e+05   1.5572900e+05   1.5364000e+05   1.6166600e+05   1.7034200e+05   1.5782300e+05
   1.9795300e+05   1.6629500e+05   1.7239300e+05   1.7917200e+05   1.5387600e+05   1.5682000e+05   1.6191700e+05   1.7342700e+05   1.9093700e+05   1.8620900e+05   1.7831100e+05   1.7302100e+05   1.7814000e+05   0.0000000e+00   1.8228200e+05   1.7842400e+05   1.8186300e+05   1.9879700e+05   1.8372100e+05   1.8316300e+05   1.7038800e+05   1.6816000e+05   1.7297900e+05   1.7041800e+05   1.8674300e+05   1.9147600e+05   1.9268100e+05   1.7788100e+05   1.8941900e+05   1.8558200e+05   1.8506200e+05   1.8164700e+05   1.9286200e+05   1.9470500e+05   1.8709800e+05   1.8811300e+05   1.9663300e+05   1.7208800e+05   1.7993800e+05   1.7694200e+05   1.7333300e+05   1.7691500e+05   1.7350600e+05   1.7555200e+05   1.9838300e+05   1.8525100e+05   1.9673800e+05   1.8704600e+05   1.8126800e+05   1.7434300e+05   1.8738500e+05   1.8501800e+05   1.7388100e+05   1.8658400e+05   1.8688400e+05   1.7390100e+05   1.6280500e+05   1.5458900e+05   1.6901500e+05   1.6689500e+05   1.7322300e+05   1.9219800e+05   2.0504200e+05   1.9879100e+05   1.7899100e+05   1.8718100e+05   1.9747400e+05   2.0246100e+05   2.0259900e+05   2.0357000e+05   2.0082500e+05   1.8902700e+05   1.9410400e+05   1.8163300e+05   1.7881300e+05   1.9126800e+05   2.0516900e+05   2.0133000e+05   2.0030800e+05   1.9461100e+05   1.9778000e+05   1.8839100e+05   1.7981400e+05   1.8060900e+05   1.6981300e+05   1.7312500e+05   1.8494600e+05   1.9107600e+05   1.8585800e+05   1.8802800e+05
   1.8977700e+05   2.1102100e+05   2.1763300e+05   2.2197500e+05   2.2943200e+05   2.0606100e+05   1.8721000e+05   2.0816500e+05   2.1228300e+05   2.0612200e+05   1.9708600e+05   2.2017700e+05   2.3995500e+05   2.3704900e+05   0.0000000e+00   2.4305500e+05   2.1028900e+05   2.0067500e+05   2.2657700e+05   1.9061100e+05   2.2174100e+05   2.3046800e+05   2.3400500e+05   2.0828000e+05   2.1487000e+05   2.2245900e+05   2.3405500e+05   2.1306500e+05   1.9886700e+05   2.0926300e+05   2.2569600e+05   2.3020100e+05   2.3201800e+05   2.0725600e+05   2.3301100e+05   2.3797500e+05   2.1566400e+05   2.2179100e+05   2.2503100e+05   2.4045100e+05   2.2992100e+05   2.4300000e+05   2.4301900e+05   2.3344200e+05   2.2082300e+05   2.3658300e+05   2.2162500e+05   2.1841300e+05   2.2093700e+05   2.3663700e+05   2.2457500e+05   2.1819600e+05   2.2767700e+05   2.5139800e+05   2.2896900e+05   1.9648600e+05   2.0340600e+05   2.0692300e+05   1.9950900e+05   2.1068800e+05   2.1982100e+05   2.0895300e+05   2.1941300e+05   2.3035600e+05   2.1757200e+05   2.1193300e+05   2.2098600e+05   2.0874000e+05   1.9904100e+05   2.1896400e+05   2.1702100e+05   2.0317500e+05   2.1685300e+05   2.2667200e+05   2.3762700e+05   2.1445800e+05   2.3414200e+05   2.1505500e+05   2.1215600e+05   2.0047500e+05   2.0565100e+05   1.8825600e+05   2.0287900e+05   2.0729700e+05   2.1923900e+05   2.1344800e+05   2.1793300e+05   2.2394100e+05   2.1189700e+05   1.9892000e+05
   2.0582000e+05   2.1289700e+05   2.0615200e+05   2.0184600e+05   1.8669300e+05   1.9185600e+05   2.0927300e+05   2.1766000e+05   2.1296400e+05   2.0203500e+05   1.9762800e+05   1.8625700e+05   1.8300200e+05   2.0160700e+05   1.9218000e+05   0.0000000e+00   2.1363700e+05   2.3098800e+05   2.2446400e+05   2.2347400e+05   2.1247200e+05   2.0133500e+05   2.0769200e+05   1.9518000e+05   1.8673200e+05   1.7980800e+05   1.8863200e+05   2.1656800e+05   2.0123300e+05   2.4659300e+05   2.2281600e+05   2.1749500e+05   2.2611400e+05   2.0556800e+05   2.1765900e+05   2.0559500e+05   2.1775900e+05   2.2911900e+05   2.0305100e+05   1.9243300e+05   2.0176800e+05   1.9940500e+05   1.8934300e+05   2.0091600e+05   2.0540100e+05   2.0677900e+05   2.1327100e+05   2.0236000e+05   2.1955600e+05   2.0042800e+05   1.6923000e+05   1.8178700e+05   1.9795400e+05   2.0328000e+05   1.8384200e+05   1.6905500e+05   1.9435100e+05   2.1519900e+05   2.0859800e+05   2.0731400e+05   2.0226100e+05   1.8549100e+05   1.7976400e+05   1.8656100e+05   2.0131100e+05   2.0932200e+05   2.1276300e+05   1.9842600e+05   1.7110400e+05   1.7190200e+05   1.6800800e+05   1.9006700e+05   1.9267000e+05   1.9188900e+05   1.6669600e+05   1.8608600e+05   1.7505000e+05   1.9675600e+05   1.7812800e+05   1.9859300e+05   1.7321900e+05   1.7417600e+05   1.9172000e+05   1.8856500e+05   1.9251700e+05   1.7910700e+05   1.8625300e+05   2.0554200e+05   1.9927700e+05   1.8196200e+05
   1.0212100e+05   1.2181000e+05   1.0895100e+05   1.2343000e+05   1.3163000e+05   1.3650000e+05   1.3015700e+05   1.1429500e+05   1.2437100e+05   1.2885100e+05   1.4160000e+05   1.1510000e+05   1.1958100e+05   1.2779400e+05   1.3602500e+05   1.2215800e+05   0.0000000e+00   1.3398400e+05   1.0643900e+05   1.1413800e+05   1.1262700e+05   1.1636100e+05   9.8599000e+04   1.1216000e+05   1.1217800e+05   1.1033900e+05   1.2693000e+05   1.0102000e+05   1.0861000e+05   9.9530000e+04   1.1193100e+05   1.1681800e+05   1.1930500e+05   1.3073600e+05   1.2680400e+05   1.3463500e+05   1.2138800e+05   1.2283000e+05   1.2635000e+05   1.1807600e+05   1.2706700e+05   1.1441200e+05   1.1836300e+05   1.0793000e+05   1.1444100e+05   1.1696900e+05   1.1230700e+05   1.1652700e+05   1.0787600e+05   1.0756600e+05   1.0615600e+05   1.0155600e+05   8.8544000e+04   1.0956500e+05   1.1292300e+05   1.2935100e+05   1.2982800e+05   1.1106400e+05   1.0744100e+05   1.1176600e+05   1.1536900e+05   1.2104900e+05   1.1970700e+05   1.1516800e+05   1.1255500e+05   1.2705700e+05   1.3633700e+05   1.2479400e+05   1.1277600e+05   1.1789700e+05   1.3396700e+05   1.1972800e+05   1.0750900e+05   1.1242300e+05   9.7836000e+04   1.1335800e+05   1.2612600e+05   1.2070900e+05   1.1716500e+05   1.2231500e+05   1.2765500e+05   1.2854500e+05   1.1576400e+05   1.1047100e+05   1.1445400e+05   1.1711800e+05   1.1857400e+05   1.1667700e+05   1.1311500e+05   1.2437800e+05
   1.8793300e+05   1.7108400e+05   1.7929000e+05   1.7555700e+05   1.8108100e+05   1.9182800e+05   1.9370400e+05   1.9982400e+05   2.0081600e+05   1.8041200e+05   1.7639400e+05   1.7233700e+05   1.9094600e+05   1.9115800e+05   2.0345400e+05   1.9792400e+05   1.9601000e+05   0.0000000e+00   1.9968600e+05   1.7882600e+05   1.8015800e+05   1.8870000e+05   1.9519600e+05   2.0865200e+05   2.1160300e+05   2.1810400e+05   2.0985300e+05   2.0756300e+05   1.9598100e+05   2.1640700e+05   2.0864400e+05   2.0577700e+05   1.8856800e+05   1.8863600e+05   1.8827500e+05   2.0012000e+05   1.9172000e+05   2.0383300e+05   1.9239900e+05   1.8126400e+05   2.0150400e+05   1.9455900e+05   1.9389000e+05   2.0220800e+05   2.0802300e+05   2.2512100e+05   1.9323500e+05   1.8332000e+05   2.0917700e+05   1.9199200e+05   1.9768300e+05   1.9412100e+05   1.8208100e+05   1.9122700e+05   1.9784100e+05   1.9996600e+05   1.8027900e+05   1.8129300e+05   1.5972100e+05   1.6155100e+05   1.8537400e+05   1.7389000e+05   1.9072200e+05   1.9635500e+05   2.0022400e+05   1.7309500e+05   1.8083500e+05   1.8472900e+05   1.9176100e+05   1.9341300e+05   1.8607600e+05   1.8860000e+05   1.8006800e+05   1.8012100e+05   1.7965900e+05   1.9745300e+05   2.0789400e+05   1.8474300e+05   1.7245700e+05   1.7812400e+05   1.7381700e+05   1.8321800e+05   1.7035400e+05   1.6131200e+05   1.6374100e+05   1.7434700e+05   1.8006700e+05   1.9130000e+05   2.0254100e+05   1.8034000e+05
   2.3873100e+05   2.5552200e+05   2.5479100e+05   2.4815400e+05   2.3073900e+05   2.3099000e+05   2.2246900e+05   2.5550300e+05   2.4754100e+05   2.3990500e+05   2.2509900e+05   2.2298100e+05   2.1545600e+05   2.2014000e+05   2.5548300e+05   2.2905300e+05   2.3121700e+05   2.1565100e+05   0.0000000e+00   2.2534600e+05   2.3915100e+05   2.3532400e+05   2.2495800e+05   2.2385500e+05   2.0927900e+05   2.0734300e+05   2.4946200e+05   2.0260500e+05   2.1109700e+05   2.1362600e+05   2.3972100e+05   2.1910700e+05   2.0196900e+05   2.2226200e+05   2.3726100e+05   2.1436500e+05   2.1900600e+05   2.3572300e+05   2.1675100e+05   2.0927900e+05   2.4371900e+05   2.2078500e+05   2.2641900e+05   2.1076700e+05   2.1527600e+05   2.1012300e+05   2.3268300e+05   2.2355800e+05   2.2270100e+05   2.2045100e+05   2.1102700e+05   2.2601100e+05   2.3302700e+05   2.1756300e+05   2.1997700e+05   2.2648400e+05   2.4683400e+05   2.2255600e+05   2.2459800e+05   2.1360100e+05   2.2848600e+05   2.2556500e+05   2.0850500e+05   2.1879400e+05   2.0576700e+05   2.0640600e+05   2.3783100e+05   2.3652900e+05   2.4318700e+05   2.2251900e+05   2.1452100e+05   2.0655100e+05   2.5110100e+05   2.3885800e+05   2.4670500e+05   2.3385400e+05   2.3555000e+05   2.1763000e+05   2.3236700e+05   2.3246200e+05   2.3058300e+05   2.2683600e+05   2.2876900e+05   2.1523300e+05   2.2331400e+05   2.2009200e+05   2.4616600e+05   2.3985500e+05   2.2548700e+05   2.3221400e+05
   2.8353200e+05   3.0061200e+05   3.0212400e+05   2.8675600e+05   3.0333100e+05   2.8586000e+05   2.8601100e+05   3.3192000e+05   3.0724500e+05   2.8280400e+05   2.8320600e+05   2.8768800e+05   2.8603800e+05   2.8917300e+05   2.8870300e+05   2.8360100e+05   2.9548400e+05   2.9426900e+05   2.9396400e+05   0.0000000e+00   2.8744600e+05   2.8954000e+05   3.0164900e+05   3.0702000e+05   2.8958900e+05   2.9003000e+05   3.0282000e+05   2.9886300e+05   3.0410500e+05   2.9397200e+05   3.0573700e+05   3.1445300e+05   2.9434100e+05   2.8452300e+05   2.9488900e+05   2.9609400e+05   2.9472600e+05   3.0504000e+05   2.9035100e+05   3.0747600e+05   2.7880100e+05   2.7964700e+05   2.7692300e+05   3.1125300e+05   2.9897400e+05   3.0637500e+05   2.9594300e+05   2.8116500e+05   2.9694200e+05   3.1132200e+05   2.8100600e+05   2.9350700e+05   3.1131100e+05   2.8907200e+05   2.9723500e+05   2.8802700e+05   3.0846400e+05   3.2544900e+05   2.9540100e+05   2.7750600e+05   2.7413700e+05   3.3591100e+05   3.0316300e+05   3.0571300e+05   2.8383500e+05   3.0654000e+05   3.0254900e+05   2.9519200e+05   2.8304400e+05   2.9749900e+05   3.1152100e+05   3.1593700e+05   2.9115300e+05   2.8596800e+05   3.0560200e+05   3.2314600e+05   3.0955100e+05   2.8283400e+05   2.9671100e+05   3.2472800e+05   2.9486600e+05   3.0097100e+05   3.1592300e+05   3.0384900e+05   3.0561300e+05   3.0407000e+05   2.8420100e+05   3.0815300e+05   3.2977100e+05   3.1828500e+05
   4.5570000e+04   5.7475000e+04   5.5206000e+04   4.4732000e+04   3.6017000e+04   3.7810000e+04   4.5935000e+04   4.5284000e+04   3.9089000e+04   4.3552000e+04   3.1293000e+04   2.8359000e+04   3.8139000e+04   4.8437000e+04   5.6098000e+04   4.5930000e+04   4.6638000e+04   4.2444000e+04   4.3698000e+04   3.4314000e+04   0.0000000e+00   4.1688000e+04   4.4755000e+04   4.9876000e+04   4.6135000e+04   3.8857000e+04   3.4513000e+04   2.8024000e+04   2.7155000e+04   3.6214000e+04   3.5345000e+04   3.2072000e+04   4.4821000e+04   3.4811000e+04   3.8379000e+04   4.7947000e+04   3.3046000e+04   4.5314000e+04   4.3259000e+04   5.5078000e+04   5.2331000e+04   5.4727000e+04   4.6129000e+04   4.6714000e+04   6.5601000e+04   5.4155000e+04   4.8008000e+04   4.8021000e+04   5.7788000e+04   4.5928000e+04   5.3453000e+04   4.8459000e+04   6.3742000e+04   6.3152000e+04   5.5222000e+04   6.0970000e+04   5.0785000e+04   4.7626000e+04   5.6021000e+04   4.9400000e+04   5.4315000e+04   5.8221000e+04   4.9852000e+04   4.7226000e+04   4.9598000e+04   4.4017000e+04   3.6330000e+04   3.8746000e+04   5.7826000e+04   4.7859000e+04   6.7769000e+04   7.4777000e+04   5.4869000e+04   6.0572000e+04   3.8644000e+04   3.7573000e+04   4.4597000e+04   4.6874000e+04   5.6744000e+04   5.2190000e+04   4.9038000e+04   4.9883000e+04   4.8933000e+04   2.6784000e+04   3.1914000e+04   3.4042000e+04   2.9108000e+04   4.2309000e+04   4.2410000e+04   3.5557000e+04
   3.5527000e+04   3.8116000e+04   5.1851000e+04   4.7498000e+04   4.4692000e+04   4.5338000e+04   4.2567000e+04   3.5211000e+04   4.5244000e+04   4.1015000e+04   4.3991000e+04   4.5966000e+04   5.2410000e+04   5.2352000e+04   3.9318000e+04   3.6826000e+04   4.3649000e+04   4.0052000e+04   3.4609000e+04   3.5128000e+04   3.3986000e+04   0.0000000e+00   3.9051000e+04   3.3537000e+04   2.9962000e+04   3.6280000e+04   3.3039000e+04   3.0315000e+04   2.8905000e+04   3.1883000e+04   3.2710000e+04   3.4196000e+04   3.8260000e+04   3.7954000e+04   3.7233000e+04   5.1856000e+04   4.0446000e+04   3.3329000e+04   4.2399000e+04   3.1518000e+04   3.0591000e+04   3.2234000e+04   4.3440000e+04   3.0174000e+04   4.4582000e+04   3.2631000e+04   4.0485000e+04   3.4206000e+04   3.5325000e+04   3.4713000e+04   3.7275000e+04   3.3166000e+04   4.0702000e+04   3.6779000e+04   4.2443000e+04   3.6919000e+04   4.3157000e+04   5.0599000e+04   4.8046000e+04   5.2858000e+04   4.9156000e+04   4.7465000e+04   4.2276000e+04   5.3697000e+04   5.5267000e+04   4.2352000e+04   4.3898000e+04   3.7564000e+04   4.4126000e+04   4.6582000e+04   3.7736000e+04   3.7587000e+04   3.9089000e+04   4.0568000e+04   4.3140000e+04   4.0101000e+04   4.0242000e+04   4.0163000e+04   4.2524000e+04   4.0215000e+04   4.5487000e+04   4.9795000e+04   4.3051000e+04   4.6274000e+04   4.9523000e+04   4.3309000e+04   4.5263000e+04   3.6835000e+04   5.2064000e+04   5.0111000e+04
   3.1130500e+05   3.1599900e+05   2.9636600e+05   3.0164900e+05   3.0206200e+05   3.1455900e+05   3.1858600e+05   2.9286900e+05   3.1984200e+05   2.8919500e+05   2.8009800e+05   2.9379900e+05   3.1224100e+05   3.0555000e+05   2.9032600e+05   3.0770800e+05   2.9565600e+05   2.7924400e+05   3.1430300e+05   3.1752800e+05   3.1967700e+05   3.1473900e+05   0.0000000e+00   3.0605200e+05   3.1373000e+05   3.0942300e+05   3.2718300e+05   3.3713500e+05   3.1082300e+05   3.2768800e+05   3.4648100e+05   3.3206400e+05   3.1606100e+05   3.0260500e+05   3.4057600e+05   3.3076500e+05   3.5538600e+05   3.6173600e+05   3.3024400e+05   2.9435100e+05   2.9981600e+05   3.1744800e+05   3.2387600e+05   3.4906400e+05   3.3817400e+05   3.2060400e+05   3.1161500e+05   3.1556200e+05   3.1864600e+05   3.3695700e+05   3.6688200e+05   3.1383800e+05   3.2598200e+05   3.1108100e+05   3.1333800e+05   3.2952000e+05   3.2852600e+05   3.2058900e+05   3.1692600e+05   3.1719600e+05   3.2781600e+05   3.0204000e+05   3.0607900e+05   3.0054700e+05   3.1253400e+05   3.2016600e+05   3.1712800e+05   3.0308400e+05   2.9238100e+05   2.8663000e+05   2.9569600e+05   3.0918900e+05   3.1314400e+05   3.0371800e+05   2.9829200e+05   2.5810300e+05   2.9513500e+05   2.9650200e+05   3.2279800e+05   3.0960600e+05   2.8068700e+05   3.0897500e+05   2.9970000e+05   2.9585000e+05   3.2843000e+05   3.0539000e+05   3.0254700e+05   3.2777800e+05   3.0565200e+05   3.0819600e+05
   2.6604700e+05   2.5870500e+05   2.3977800e+05   2.6409000e+05   2.6466900e+05   2.8086400e+05   2.6106500e+05   2.8084500e+05   2.5753800e+05   2.7316400e+05   2.6365500e+05   2.5733800e+05   2.4438500e+05   2.5351800e+05   2.6793500e+05   2.7533600e+05   2.5147000e+05   2.5866700e+05   2.4931100e+05   2.6503700e+05   2.5834500e+05   2.5710900e+05   2.5039200e+05   0.0000000e+00   2.5045000e+05   2.8871100e+05   2.6754400e+05   2.4352400e+05   2.4711400e+05   2.5231300e+05   2.5884800e+05   2.6837700e+05   2.5210700e+05   2.4658400e+05   2.3699900e+05   2.4496900e+05   2.4987900e+05   2.4815400e+05   2.5898700e+05   2.3300900e+05   2.4304700e+05   2.3711700e+05   2.3820400e+05   2.5928300e+05   2.6101900e+05   2.4908900e+05   2.5021600e+05   2.6348100e+05   2.5892500e+05   2.6171200e+05   2.6849400e+05   2.6757400e+05   2.7927600e+05   2.6698900e+05   2.6053000e+05   2.5982700e+05   2.6310100e+05   2.6485600e+05   2.7599900e+05   2.7027400e+05   2.6096300e+05   2.5792500e+05   2.5727500e+05   2.7333800e+05   2.7594500e+05   2.7627200e+05   2.6905700e+05   2.7642600e+05   2.6620300e+05   2.5734900e+05   2.8835800e+05   2.6230300e+05   2.5883700e+05   2.6886500e+05   2.7295600e+05   2.4765300e+05   2.5016400e+05   2.6193400e+05   2.7583600e+05   2.7597600e+05   2.6204200e+05   2.5941100e+05   2.5737300e+05   2.5631300e+05   2.4598500e+05   2.6248800e+05   2.5982100e+05   2.7728000e+05   2.6699200e+05   2.7337000e+05
   8.5451000e+04   8.5608000e+04   1.0048000e+05   9.2500000e+04   8.4263000e+04   8.3215000e+04   8.1657000e+04   9.5277000e+04   9.9054000e+04   8.3652000e+04   9.1586000e+04   9.9326000e+04   9.8329000e+04   8.5064000e+04   8.9974000e+04   8.8282000e+04   9.5687000e+04   8.9126000e+04   8.5321000e+04   8.7454000e+04   8.5102000e+04   8.5116000e+04   8.8639000e+04   8.8044000e+04   0.0000000e+00   8.7167000e+04   9.1936000e+04   9.1723000e+04   1.1028800e+05   9.5718000e+04   9.7175000e+04   9.0758000e+04   1.0129100e+05   1.0886300e+05   1.1006900e+05   1.0240200e+05   1.0751800e+05   1.0894500e+05   1.1400100e+05   1.0377200e+05   1.0824000e+05   1.0032100e+05   1.0399700e+05   9.8611000e+04   9.9827000e+04   8.9658000e+04   8.1883000e+04   9.4898000e+04   9.2101000e+04   9.4280000e+04   8.8306000e+04   8.4934000e+04   9.2688000e+04   9.0930000e+04   8.9765000e+04   9.8366000e+04   9.3211000e+04   9.3221000e+04   1.0288600e+05   9.8121000e+04   8.8471000e+04   9.1446000e+04   1.0035800e+05   1.0613800e+05   9.0954000e+04   7.8595000e+04   8.5843000e+04   1.1527500e+05   1.0388300e+05   7.4228000e+04   7.5470000e+04   9.5253000e+04   9.2432000e+04   8.9035000e+04   8.1522000e+04   7.8423000e+04   8.2753000e+04   9.4713000e+04   9.9500000e+04   8.9511000e+04   9.0389000e+04   8.3694000e+04   9.5737000e+04   1.0647800e+05   9.2848000e+04   8.6445000e+04   9.7230000e+04   9.3716000e+04   1.0226700e+05   9.0169000e+04
   1.0037300e+05   8.5832000e+04   1.0344600e+05   1.2042900e+05   1.0341500e+05   8.4455000e+04   7.8632000e+04   8.1785000e+04   7.5746000e+04   1.3088800e+05   1.1212000e+05   9.2485000e+04   9.7738000e+04   8.3133000e+04   7.0391000e+04   7.9770000e+04   1.0315800e+05   1.0079900e+05   8.2009000e+04   7.0571000e+04   7.7094000e+04   9.2459000e+04   7.4272000e+04   9.2358000e+04   9.4145000e+04   0.0000000e+00   6.7786000e+04   9.3724000e+04   7.6719000e+04   7.2891000e+04   9.8118000e+04   1.0029200e+05   9.4816000e+04   7.8266000e+04   6.6972000e+04   6.8643000e+04   1.0269100e+05   1.0243100e+05   6.5189000e+04   8.0652000e+04   6.7950000e+04   8.0116000e+04   7.6847000e+04   9.1713000e+04   8.3311000e+04   7.6988000e+04   8.2472000e+04   8.7110000e+04   8.7621000e+04   9.7930000e+04   1.0024000e+05   1.0215800e+05   9.1102000e+04   1.1127500e+05   1.0753500e+05   1.1448800e+05   9.4791000e+04   9.1383000e+04   1.2382100e+05   1.2039400e+05   9.0432000e+04   9.5783000e+04   8.4400000e+04   1.1163600e+05   9.0330000e+04   1.2827100e+05   1.3964600e+05   1.0565300e+05   9.4977000e+04   1.0651100e+05   1.1153600e+05   8.7441000e+04   1.1293000e+05   9.9825000e+04   1.0708300e+05   1.0522600e+05   9.3271000e+04   7.9421000e+04   8.1736000e+04   7.4656000e+04   1.0710600e+05   1.1937000e+05   1.1705900e+05   1.0786000e+05   1.2221000e+05   1.1558100e+05   1.0225300e+05   9.4728000e+04   9.6981000e+04   8.7738000e+04
   9.0528000e+04   8.3970000e+04   7.1521000e+04   8.9636000e+04   8.7412000e+04   7.7196000e+04   8.0150000e+04   7.2301000e+04   8.2274000e+04   8.9757000e+04   8.9881000e+04   9.2825000e+04   7.9012000e+04   1.0522500e+05   9.2304000e+04   8.7445000e+04   8.8997000e+04   8.8507000e+04   1.0097000e+05   9.0314000e+04   9.2453000e+04   8.5898000e+04   8.3947000e+04   7.1232000e+04   9.2594000e+04   9.5051000e+04   0.0000000e+00   9.7488000e+04   9.0638000e+04   8.9141000e+04   9.7840000e+04   1.0429700e+05   9.3660000e+04   1.1277900e+05   1.0505300e+05   9.0966000e+04   8.6695000e+04   1.0046200e+05   1.0534900e+05   1.1735600e+05   1.1783300e+05   9.2542000e+04   8.7869000e+04   1.1127300e+05   1.1100600e+05   1.2011100e+05   1.0231000e+05   7.3842000e+04   9.5177000e+04   9.4849000e+04   8.0197000e+04   8.9786000e+04   9.4852000e+04   9.9430000e+04   9.7556000e+04   9.6914000e+04   8.2376000e+04   8.7527000e+04   8.6462000e+04   8.3335000e+04   7.3613000e+04   7.6431000e+04   8.0704000e+04   8.3961000e+04   7.3968000e+04   6.5637000e+04   7.3143000e+04   7.8218000e+04   7.6933000e+04   7.2167000e+04   8.7450000e+04   9.3960000e+04   7.2930000e+04   9.1369000e+04   8.0395000e+04   9.0770000e+04   8.1491000e+04   8.1137000e+04   8.5950000e+04   8.7183000e+04   8.4998000e+04   9.1468000e+04   9.5891000e+04   9.1245000e+04   9.9376000e+04   8.6605000e+04   8.2065000e+04   9.4291000e+04   8.2228000e+04   9.8362000e+04
   8.2028000e+04   7.8335000e+04   8.4722000e+04   9.3111000e+04   9.2945000e+04   8.1431000e+04   7.8786000e+04   9.6185000e+04   9.0800000e+04   7.2288000e+04   6.8748000e+04   7.5225000e+04   8.9832000e+04   6.4273000e+04   6.4620000e+04   8.3906000e+04   9.3847000e+04   6.9987000e+04   6.8551000e+04   8.2498000e+04   7.2809000e+04   8.7590000e+04   9.2114000e+04   7.5050000e+04   7.1630000e+04   8.4189000e+04   9.4069000e+04   0.0000000e+00   8.0991000e+04   7.4903000e+04   7.8129000e+04   9.0929000e+04   8.9647000e+04   8.4023000e+04   7.4405000e+04   7.0822000e+04   6.9149000e+04   7.8602000e+04   6.3129000e+04   7.7761000e+04   7.4087000e+04   6.9313000e+04   6.5031000e+04   6.2756000e+04   6.5602000e+04   7.3871000e+04   6.8304000e+04   7.2152000e+04   7.2413000e+04   7.4298000e+04   6.8825000e+04   6.7118000e+04   7.1072000e+04   7.8795000e+04   8.4278000e+04   6.8855000e+04   7.3509000e+04   7.8459000e+04   8.0893000e+04   8.0045000e+04   7.3767000e+04   8.4258000e+04   8.2468000e+04   8.6667000e+04   8.1975000e+04   7.7819000e+04   8.4340000e+04   6.7146000e+04   8.3427000e+04   7.5330000e+04   7.7699000e+04   7.5648000e+04   6.8023000e+04   7.3182000e+04   9.7688000e+04   7.9866000e+04   7.2336000e+04   8.0232000e+04   9.9090000e+04   8.3956000e+04   7.0019000e+04   8.1336000e+04   8.4732000e+04   7.9991000e+04   8.8762000e+04   8.9826000e+04   7.2210000e+04   9.0017000e+04   9.5052000e+04   9.5963000e+04
   1.9776100e+05   1.8903700e+05   1.7591600e+05   1.7340100e+05   1.6908700e+05   1.7798700e+05   1.7479500e+05   1.8114200e+05   1.5981900e+05   1.5582700e+05   1.8288700e+05   1.8075100e+05   1.5113800e+05   1.5431600e+05   1.5341400e+05   1.5819700e+05   1.5653700e+05   1.6054800e+05   1.4923100e+05   1.4526500e+05   1.5204700e+05   1.4786600e+05   1.5728400e+05   1.4388500e+05   1.3880300e+05   1.4520000e+05   1.3441500e+05   1.3600500e+05   0.0000000e+00   1.3010300e+05   1.4123300e+05   1.3697400e+05   1.4024800e+05   1.3144700e+05   1.4525000e+05   1.4367000e+05   1.3893200e+05   1.5442100e+05   1.6028800e+05   1.5654100e+05   1.7097800e+05   1.6456000e+05   1.7996500e+05   1.8206200e+05   1.8323700e+05   1.7977200e+05   1.7397900e+05   1.6708700e+05   1.8122400e+05   1.7962900e+05   1.7380100e+05   1.7788400e+05   1.7362800e+05   1.7430000e+05   1.7709400e+05   1.8978600e+05   1.6683500e+05   1.9086300e+05   1.7811400e+05   1.7237500e+05   1.7262000e+05   1.6885800e+05   1.6711800e+05   1.7841000e+05   1.8118800e+05   1.6348300e+05   1.8376600e+05   1.7456900e+05   1.6625100e+05   1.8306000e+05   1.8168300e+05   1.8268200e+05   1.8236300e+05   1.7644700e+05   1.8799400e+05   1.8120400e+05   1.9312900e+05   1.8167600e+05   1.8889000e+05   1.8152600e+05   1.8895000e+05   1.9098000e+05   1.8778000e+05   1.7350300e+05   1.7079100e+05   2.0128000e+05   2.0137300e+05   1.9374500e+05   1.9813100e+05   1.7616600e+05
   2.3202900e+05   2.3938300e+05   2.2038600e+05   2.4268400e+05   2.2014300e+05   2.2037700e+05   2.2763500e+05   2.3862900e+05   2.3573400e+05   2.4166300e+05   2.3815800e+05   2.5016500e+05   2.3482700e+05   2.0815300e+05   2.1282400e+05   2.4882100e+05   2.2042400e+05   2.3642300e+05   2.5435700e+05   2.2874400e+05   2.2189900e+05   2.2470700e+05   2.2321400e+05   2.2486800e+05   2.3327700e+05   2.2109100e+05   2.3514700e+05   2.1889700e+05   2.2525500e+05   0.0000000e+00   2.4203400e+05   2.6099200e+05   2.5077300e+05   2.3936000e+05   2.4807700e+05   2.6119300e+05   2.5608600e+05   2.5796700e+05   2.5859200e+05   2.6155400e+05   2.6300100e+05   2.5019700e+05   2.6805700e+05   2.4378800e+05   2.5807700e+05   2.5476300e+05   2.3180200e+05   2.5311800e+05   2.3385700e+05   2.3546200e+05   2.3308800e+05   2.2761900e+05   2.3318800e+05   2.3198800e+05   2.2894400e+05   2.2904000e+05   2.4567900e+05   2.5913500e+05   2.3088300e+05   2.5006500e+05   2.2208300e+05   2.5767700e+05   2.6089400e+05   2.4337500e+05   2.5201700e+05   2.4337400e+05   2.5760200e+05   2.8284700e+05   2.5083600e+05   2.4975800e+05   2.6575900e+05   2.5239400e+05   2.6594400e+05   2.6279500e+05   2.4636200e+05   2.6746800e+05   2.5503700e+05   2.8020600e+05   2.7067700e+05   2.6266600e+05   2.7394200e+05   2.6585800e+05   2.5319900e+05   2.5773000e+05   2.3864100e+05   2.2666900e+05   2.5284000e+05   2.4302300e+05   2.2857800e+05   2.4842800e+05
   2.4246800e+05   2.2272900e+05   2.1398100e+05   2.1749400e+05   2.2056400e+05   2.0370200e+05   1.8739400e+05   2.2998800e+05   1.9141400e+05   1.8120100e+05   2.0599600e+05   1.7749900e+05   1.8252400e+05   2.2262800e+05   2.1143900e+05   2.3170900e+05   2.1212700e+05   2.0883200e+05   2.0052000e+05   2.3161900e+05   2.2254700e+05   2.3578100e+05   2.2408100e+05   2.3360500e+05   1.8436400e+05   2.0675300e+05   2.4854300e+05   2.3374300e+05   2.2064400e+05   2.0327300e+05   0.0000000e+00   2.1143800e+05   2.0202300e+05   1.8958400e+05   2.0631700e+05   1.9796900e+05   1.9090900e+05   2.1182000e+05   2.1220900e+05   2.1983500e+05   2.0465600e+05   1.8539600e+05   1.8399600e+05   2.0331200e+05   1.9566400e+05   1.9495100e+05   2.1093100e+05   2.1194500e+05   1.7391300e+05   1.9328400e+05   1.7477900e+05   1.8315400e+05   1.9650300e+05   1.8754300e+05   1.8223500e+05   1.7507700e+05   1.9167200e+05   1.9937900e+05   1.9278100e+05   2.1016200e+05   2.2093300e+05   2.0604000e+05   1.9856300e+05   2.0102700e+05   2.0610200e+05   2.2019500e+05   2.1098900e+05   2.0526500e+05   2.0863100e+05   1.9306400e+05   1.8548900e+05   2.1370400e+05   2.0071500e+05   1.9918800e+05   1.9995700e+05   1.7042000e+05   1.7668700e+05   1.8205400e+05   1.8313900e+05   2.0904300e+05   1.9518000e+05   1.6505900e+05   2.0847400e+05   2.1725700e+05   2.2816400e+05   2.2429100e+05   1.9530600e+05   2.1281000e+05   2.2910300e+05   2.0564500e+05
   1.9849200e+05   1.8700700e+05   1.8134100e+05   1.8260800e+05   1.9074500e+05   1.8532500e+05   1.7971200e+05   1.7039400e+05   1.9119900e+05   1.9095300e+05   2.0146200e+05   1.8381500e+05   1.7951800e+05   1.9509600e+05   1.8265800e+05   1.7428000e+05   1.8547500e+05   1.7014800e+05   1.7572800e+05   1.8484400e+05   1.8771900e+05   1.8792600e+05   1.5105700e+05   1.7975000e+05   1.8154400e+05   1.7755500e+05   1.8330400e+05   1.8116800e+05   1.8490400e+05   1.9410600e+05   1.9953300e+05   0.0000000e+00   1.9280900e+05   2.0469100e+05   2.1145100e+05   1.9550400e+05   1.9147900e+05   1.8624300e+05   1.8849200e+05   2.1698800e+05   2.1438300e+05   2.1145900e+05   2.0689900e+05   1.9560900e+05   1.9338800e+05   1.8555400e+05   1.9315500e+05   2.0630600e+05   1.9747700e+05   1.7241900e+05   1.8678300e+05   2.2364400e+05   2.0213400e+05   2.0329200e+05   1.8629100e+05   2.0563300e+05   2.0820600e+05   1.8886600e+05   1.8839300e+05   2.0573500e+05   1.8810600e+05   1.7040600e+05   1.8780700e+05   2.0702900e+05   2.0748400e+05   1.8321700e+05   1.7624200e+05   2.0059800e+05   2.0730900e+05   1.9998800e+05   1.8329800e+05   1.7333500e+05   1.7381100e+05   1.7695800e+05   1.8334600e+05   1.7085300e+05   1.8570500e+05   1.7387200e+05   1.8007500e+05   1.8936700e+05   1.7624600e+05   1.9211800e+05   1.8654100e+05   1.6764500e+05   1.8200500e+05   1.8913100e+05   1.7238500e+05   1.7455800e+05   1.7665300e+05   1.8322800e+05
   3.2167600e+05   3.8813700e+05   3.3963100e+05   3.3710400e+05   3.3483800e+05   3.2419800e+05   3.4780100e+05   3.3714300e+05   3.2552900e+05   3.2666700e+05   3.2782800e+05   3.1259900e+05   3.1711700e+05   3.3891700e+05   3.3010900e+05   3.3678300e+05   3.4508500e+05   3.2170200e+05   3.4344700e+05   3.4934900e+05   3.3286200e+05   3.4678100e+05   3.3987000e+05   3.2739800e+05   3.1162600e+05   3.2932500e+05   3.3230500e+05   3.4587600e+05   3.2034700e+05   3.2817600e+05   3.2120600e+05   3.1295400e+05   0.0000000e+00   3.4095200e+05   3.2952400e+05   3.3960800e+05   3.2829300e+05   3.2481800e+05   3.3321100e+05   3.5808700e+05   3.4744100e+05   3.2822900e+05   3.3834200e+05   3.6853800e+05   3.5953500e+05   3.2992200e+05   3.4682100e+05   3.7071300e+05   3.5567000e+05   3.7548500e+05   3.8434900e+05   3.6308400e+05   3.6511700e+05   3.6102300e+05   3.6253700e+05   3.6808800e+05   3.8332500e+05   3.8815100e+05   3.6495200e+05   3.6816800e+05   3.7309400e+05   3.7714800e+05   3.9723700e+05   3.5495600e+05   3.8408300e+05   3.5358100e+05   3.4912200e+05   3.5111400e+05   3.7592000e+05   3.3057900e+05   3.3856600e+05   3.5270200e+05   3.6741400e+05   3.6620400e+05   3.3447500e+05   3.2714100e+05   3.3668200e+05   3.2775200e+05   3.1834400e+05   3.6590500e+05   3.4800300e+05   3.3858100e+05   3.2491300e+05   3.3340500e+05   3.3448900e+05   3.6255200e+05   3.3511400e+05   3.5268000e+05   3.5826800e+05   3.2922400e+05
   3.7762700e+05   3.8456500e+05   3.8167600e+05   3.4582300e+05   3.5870100e+05   3.5035300e+05   3.8166700e+05   4.0179900e+05   4.2499900e+05   3.8287200e+05   3.7129100e+05   3.7166700e+05   3.6047800e+05   3.7622900e+05   3.8171400e+05   3.9912400e+05   4.1371600e+05   4.0255500e+05   4.0585800e+05   3.9387500e+05   3.7100600e+05   3.9543700e+05   4.0451200e+05   4.0557400e+05   3.8130000e+05   3.7161600e+05   3.8719800e+05   3.7480100e+05   3.6791500e+05   3.5812600e+05   3.7034600e+05   3.7360900e+05   3.9575200e+05   0.0000000e+00   3.6518900e+05   3.5555800e+05   3.2881700e+05   3.2931600e+05   3.4224700e+05   3.8727200e+05   3.6914400e+05   3.8217000e+05   3.7580500e+05   3.6723900e+05   3.6071900e+05   3.5506800e+05   3.6531200e+05   3.6725700e+05   3.7097300e+05   3.9111300e+05   3.8951300e+05   3.6097900e+05   3.4969400e+05   3.5801800e+05   3.7570200e+05   3.7951200e+05   4.0433800e+05   3.9623000e+05   4.1421100e+05   3.8211000e+05   4.1102700e+05   3.9179100e+05   3.7548200e+05   4.0157600e+05   3.8319800e+05   4.2067100e+05   3.9812500e+05   4.0775200e+05   3.9521900e+05   3.7737200e+05   3.8528800e+05   3.8957200e+05   3.9923100e+05   3.9928100e+05   3.8453200e+05   3.7957500e+05   4.0065800e+05   4.0473000e+05   3.8457800e+05   3.8318500e+05   4.0695700e+05   4.2387500e+05   4.2325300e+05   3.7399600e+05   4.2363100e+05   3.6989100e+05   3.7430800e+05   3.6171300e+05   3.9757800e+05   3.8396300e+05
   1.0342800e+05   9.9855000e+04   9.3983000e+04   8.5044000e+04   8.3839000e+04   9.1140000e+04   1.0178800e+05   9.2082000e+04   9.9888000e+04   9.3159000e+04   9.3139000e+04   9.0667000e+04   8.9431000e+04   7.3568000e+04   9.2611000e+04   9.1860000e+04   8.3633000e+04   7.6889000e+04   9.7591000e+04   8.0631000e+04   8.4231000e+04   9.7283000e+04   1.0103500e+05   9.8802000e+04   9.4291000e+04   1.1060700e+05   1.1471500e+05   9.9998000e+04   1.0222100e+05   8.7620000e+04   9.7072000e+04   8.3428000e+04   1.0059400e+05   9.2190000e+04   0.0000000e+00   7.9410000e+04   8.7481000e+04   8.3063000e+04   8.7169000e+04   9.1830000e+04   9.6660000e+04   9.4670000e+04   9.9379000e+04   9.2213000e+04   9.7088000e+04   9.8772000e+04   9.8425000e+04   1.1075500e+05   1.0203400e+05   9.1961000e+04   8.1044000e+04   9.7097000e+04   9.3995000e+04   9.1119000e+04   8.3471000e+04   7.3189000e+04   7.7756000e+04   9.4810000e+04   8.9008000e+04   9.5146000e+04   8.9769000e+04   9.2190000e+04   8.0750000e+04   9.1792000e+04   9.6778000e+04   8.7013000e+04   7.3761000e+04   7.9770000e+04   7.9062000e+04   8.8847000e+04   7.9777000e+04   7.7203000e+04   9.3680000e+04   8.3444000e+04   8.0494000e+04   8.5049000e+04   1.0064300e+05   1.0367200e+05   1.0267400e+05   8.3885000e+04   8.8295000e+04   8.8076000e+04   8.9068000e+04   8.3747000e+04   8.3831000e+04   8.1359000e+04   9.5765000e+04   7.5623000e+04   8.9359000e+04   1.0334500e+05
   6.8919000e+04   6.6431000e+04   6.7124000e+04   6.6120000e+04   6.5217000e+04   5.9679000e+04   6.0688000e+04   6.5163000e+04   5.6917000e+04   6.7769000e+04   6.5954000e+04   6.2299000e+04   6.9046000e+04   5.4901000e+04   5.9223000e+04   6.8691000e+04   7.3263000e+04   6.1347000e+04   5.3635000e+04   6.0837000e+04   6.4557000e+04   7.6163000e+04   6.5550000e+04   5.6912000e+04   6.6815000e+04   6.7149000e+04   5.4851000e+04   5.7130000e+04   5.4473000e+04   7.3626000e+04   6.6495000e+04   7.0549000e+04   6.9015000e+04   6.2496000e+04   7.4484000e+04   0.0000000e+00   6.9417000e+04   6.5801000e+04   7.4288000e+04   7.1182000e+04   7.3880000e+04   7.5858000e+04   6.8195000e+04   7.0013000e+04   7.8491000e+04   7.2681000e+04   8.4462000e+04   6.8438000e+04   6.3523000e+04   6.9147000e+04   5.9036000e+04   7.0717000e+04   5.8941000e+04   8.1643000e+04   6.4842000e+04   6.3391000e+04   6.5274000e+04   6.2790000e+04   7.8720000e+04   6.7054000e+04   7.4244000e+04   7.1328000e+04   5.7392000e+04   6.9620000e+04   6.0153000e+04   7.1865000e+04   6.8674000e+04   6.1909000e+04   7.1216000e+04   6.1325000e+04   5.8902000e+04   7.1120000e+04   5.4685000e+04   4.8137000e+04   6.4014000e+04   5.8549000e+04   5.4829000e+04   6.0410000e+04   5.8956000e+04   5.2110000e+04   5.4658000e+04   6.1303000e+04   5.8996000e+04   4.7298000e+04   4.9223000e+04   6.5348000e+04   7.3227000e+04   5.9616000e+04   5.1626000e+04   5.9743000e+04
   1.3812300e+05   1.2379500e+05   1.3350000e+05   1.3161100e+05   1.3298700e+05   1.2081400e+05   1.1220600e+05   1.2526800e+05   1.2775300e+05   1.3016900e+05   1.3604300e+05   1.2915100e+05   1.0423300e+05   1.0379600e+05   9.4207000e+04   1.1912800e+05   1.2850400e+05   1.3014300e+05   1.1580000e+05   1.1870700e+05   1.0870500e+05   1.0899500e+05   1.1271000e+05   1.1540300e+05   1.1370500e+05   1.1446100e+05   1.1915700e+05   1.3609100e+05   1.2159700e+05   1.1107500e+05   1.1713200e+05   1.1853100e+05   1.2104100e+05   1.1746000e+05   1.0426600e+05   1.1839300e+05   0.0000000e+00   1.2668500e+05   1.1605600e+05   1.1749900e+05   1.1017900e+05   1.0842500e+05   1.0292800e+05   1.2184700e+05   1.2540300e+05   1.2360700e+05   9.7218000e+04   8.8258000e+04   1.0640000e+05   1.1496800e+05   1.0882500e+05   1.2301700e+05   1.1201800e+05   1.2097800e+05   1.2032500e+05   9.0667000e+04   9.6161000e+04   1.0784700e+05   1.2849800e+05   1.2157800e+05   1.2695300e+05   1.0802000e+05   9.9390000e+04   1.2491900e+05   1.2545600e+05   1.1920800e+05   1.3927900e+05   1.2545800e+05   1.1858600e+05   9.9215000e+04   1.0880400e+05   1.2324800e+05   1.2114000e+05   1.1266500e+05   1.3315700e+05   1.1190900e+05   1.1261000e+05   1.0405600e+05   1.1965300e+05   1.1445700e+05   1.1372000e+05   1.1120000e+05   1.0681600e+05   1.1739600e+05   1.2080200e+05   1.2295300e+05   1.0828900e+05   1.1518200e+05   1.2419300e+05   1.3134600e+05
   1.1389400e+05   1.1525000e+05   1.1815600e+05   1.3386800e+05   1.3510900e+05   1.2367500e+05   1.1014500e+05   1.1769700e+05   1.2083500e+05   1.1089900e+05   1.1594600e+05   1.0487300e+05   9.7113000e+04   1.0465200e+05   1.0242600e+05   1.1241800e+05   1.0665000e+05   1.1448500e+05   1.1321300e+05   1.0626700e+05   1.1895900e+05   1.0767200e+05   9.5933000e+04   9.4313000e+04   8.8270000e+04   8.0558000e+04   9.2687000e+04   1.1454800e+05   1.1737900e+05   1.0358100e+05   9.7415000e+04   1.0740800e+05   1.0749100e+05   1.0299900e+05   1.0013700e+05   9.5621000e+04   1.0955000e+05   0.0000000e+00   9.4126000e+04   1.1976400e+05   1.0107900e+05   1.0232200e+05   1.0369300e+05   1.1273600e+05   9.8444000e+04   1.0737700e+05   1.0957400e+05   1.0271700e+05   1.1368200e+05   1.1276400e+05   1.1371100e+05   1.0619900e+05   1.1085500e+05   1.0719500e+05   1.1599600e+05   1.1481900e+05   1.1228800e+05   1.0186200e+05   1.1793200e+05   1.1726000e+05   1.0252400e+05   1.1624000e+05   1.2529900e+05   1.2762200e+05   1.2752100e+05   1.1298500e+05   1.0475300e+05   1.1066800e+05   1.1168300e+05   1.1794700e+05   1.0222300e+05   1.1086900e+05   1.1475500e+05   1.2792300e+05   1.0950900e+05   1.1817900e+05   1.0593200e+05   1.0959500e+05   1.1468500e+05   1.0667000e+05   1.1377600e+05   1.0568000e+05   9.7841000e+04   1.1511500e+05   1.1643100e+05   1.3115300e+05   1.0269200e+05   1.0593100e+05   1.0760800e+05   1.0834500e+05
   1.3474300e+05   1.3779200e+05   1.3082400e+05   1.3184800e+05   1.3228100e+05   1.4788700e+05   1.4468500e+05   1.4128200e+05   1.2406200e+05   1.2219900e+05   1.1953100e+05   1.1360300e+05   1.3737200e+05   1.3007500e+05   1.3431400e+05   1.2153600e+05   1.2372300e+05   1.1932100e+05   1.0953500e+05   1.2208400e+05   1.1683100e+05   1.3159000e+05   1.2918700e+05   1.1452400e+05   1.1358800e+05   1.2056400e+05   1.4254200e+05   1.3365600e+05   1.3283200e+05   1.3693900e+05   1.2663500e+05   1.2195700e+05   1.3205000e+05   1.2525500e+05   1.2204900e+05   1.3411300e+05   1.4343100e+05   1.3909200e+05   0.0000000e+00   1.3453400e+05   1.4004500e+05   1.4474700e+05   1.3184600e+05   1.3162200e+05   1.3601900e+05   1.4259600e+05   1.5579900e+05   1.4696200e+05   1.4221100e+05   1.3788100e+05   1.4118500e+05   1.4023500e+05   1.4407300e+05   1.4722500e+05   1.2865200e+05   1.3644900e+05   1.3899700e+05   1.4511800e+05   1.3867000e+05   1.3405800e+05   1.3313700e+05   1.3869300e+05   1.2634100e+05   1.3655500e+05   1.3186700e+05   1.3453600e+05   1.4420500e+05   1.3677400e+05   1.2906800e+05   1.3755100e+05   1.3823000e+05   1.4716400e+05   1.4247000e+05   1.6669300e+05   1.4337200e+05   1.2062700e+05   1.2903000e+05   1.3046200e+05   1.4411300e+05   1.5014100e+05   1.3626600e+05   1.2278700e+05   1.2727000e+05   1.4821900e+05   1.3047600e+05   1.3129400e+05   1.3288300e+05   1.4600700e+05   1.3480500e+05   1.2145500e+05
   1.2683200e+05   1.3493300e+05   1.4118700e+05   1.3639200e+05   1.4093600e+05   1.3266400e+05   1.2754100e+05   1.4068600e+05   1.4671800e+05   1.3504100e+05   1.3401200e+05   1.3321800e+05   1.1816900e+05   1.3466400e+05   1.2518000e+05   1.2314000e+05   1.3729000e+05   1.2202800e+05   1.2414600e+05   1.4098900e+05   1.3031000e+05   1.2072600e+05   1.0810200e+05   1.1080000e+05   1.1619500e+05   1.0835800e+05   1.1297400e+05   1.2141800e+05   1.1075600e+05   1.0704500e+05   1.1325000e+05   1.0250800e+05   1.0343700e+05   1.0864100e+05   1.0575500e+05   1.2682100e+05   1.1571600e+05   1.0711700e+05   1.0883000e+05   0.0000000e+00   9.9776000e+04   1.0681400e+05   1.2048800e+05   1.2320500e+05   9.6531000e+04   9.5190000e+04   1.0370800e+05   1.0596900e+05   1.2679900e+05   1.3475300e+05   1.2487100e+05   1.2002300e+05   1.1091200e+05   1.1039000e+05   1.1751400e+05   1.2352000e+05   1.2946400e+05   1.4069100e+05   1.3665400e+05   1.3296100e+05   1.3306800e+05   1.3682100e+05   1.2989300e+05   1.2986200e+05   1.4232900e+05   1.5097200e+05   1.3640900e+05   1.3926500e+05   1.3479500e+05   1.2218500e+05   1.2279200e+05   1.3589100e+05   1.3393200e+05   1.3500100e+05   1.2483900e+05   1.3381000e+05   1.2648400e+05   1.3245300e+05   1.3574900e+05   1.3020800e+05   1.3860900e+05   1.3399100e+05   1.3200300e+05   1.3576100e+05   1.3986100e+05   1.2483400e+05   1.3526900e+05   1.4596700e+05   1.4046200e+05   1.3425700e+05
   4.7571000e+04   5.2232000e+04   5.1483000e+04   5.3651000e+04   4.2926000e+04   4.0424000e+04   3.4217000e+04   4.8548000e+04   4.9564000e+04   4.7913000e+04   4.1287000e+04   4.5095000e+04   3.8182000e+04   4.5515000e+04   4.5197000e+04   4.2581000e+04   4.6172000e+04   4.6660000e+04   4.5568000e+04   4.5158000e+04   3.8749000e+04   3.8831000e+04   3.6264000e+04   3.6396000e+04   4.5262000e+04   5.3598000e+04   5.7623000e+04   5.0996000e+04   4.7160000e+04   4.6907000e+04   4.9584000e+04   4.7715000e+04   4.6224000e+04   4.8957000e+04   4.9724000e+04   4.9978000e+04   4.4800000e+04   4.6523000e+04   4.4003000e+04   4.8470000e+04   0.0000000e+00   4.8000000e+04   4.3094000e+04   4.3989000e+04   4.3294000e+04   4.4993000e+04   5.7007000e+04   4.3003000e+04   3.7899000e+04   3.1359000e+04   3.9426000e+04   4.5193000e+04   4.6403000e+04   4.3746000e+04   4.3466000e+04   5.3044000e+04   5.8010000e+04   5.3456000e+04   4.4700000e+04   4.9766000e+04   4.7877000e+04   4.8719000e+04   4.4580000e+04   4.4834000e+04   4.5769000e+04   4.0221000e+04   3.8148000e+04   4.0251000e+04   3.7318000e+04   4.1562000e+04   4.1164000e+04   4.2315000e+04   4.2679000e+04   3.8617000e+04   4.0888000e+04   4.6007000e+04   5.0581000e+04   4.6951000e+04   4.9357000e+04   3.8215000e+04   4.2515000e+04   5.3346000e+04   5.3369000e+04   5.3057000e+04   4.9815000e+04   4.7324000e+04   4.6379000e+04   4.3989000e+04   3.9800000e+04   4.6213000e+04
   2.9308000e+04   3.2526000e+04   3.2425000e+04   3.3226000e+04   4.0773000e+04   3.4921000e+04   3.6269000e+04   3.0940000e+04   2.9128000e+04   3.6411000e+04   3.8324000e+04   4.0324000e+04   3.6315000e+04   2.7609000e+04   1.7780000e+04   1.6322000e+04   2.4797000e+04   3.3774000e+04   3.9669000e+04   3.2011000e+04   3.1790000e+04   2.7064000e+04   2.6911000e+04   2.4570000e+04   3.3480000e+04   3.0090000e+04   3.3749000e+04   3.6729000e+04   3.6722000e+04   3.0104000e+04   2.4461000e+04   2.0468000e+04   2.3334000e+04   3.2774000e+04   3.5438000e+04   3.1473000e+04   2.1927000e+04   2.4177000e+04   2.5505000e+04   3.3586000e+04   3.6557000e+04   0.0000000e+00   3.5907000e+04   3.8785000e+04   2.6895000e+04   3.9715000e+04   4.4373000e+04   3.3806000e+04   3.4641000e+04   3.6351000e+04   3.4350000e+04   3.7021000e+04   3.6891000e+04   2.9263000e+04   3.0536000e+04   3.5191000e+04   3.2103000e+04   3.6559000e+04   3.4322000e+04   3.1045000e+04   2.0337000e+04   3.5830000e+04   3.2204000e+04   2.8340000e+04   3.6217000e+04   3.0531000e+04   3.6040000e+04   2.9818000e+04   2.8297000e+04   3.0253000e+04   3.3852000e+04   3.7359000e+04   4.2057000e+04   4.5136000e+04   4.0158000e+04   3.9072000e+04   4.1301000e+04   3.1805000e+04   2.3007000e+04   3.7611000e+04   4.5444000e+04   3.0563000e+04   2.6101000e+04   3.1758000e+04   3.0620000e+04   2.8876000e+04   2.1450000e+04   2.4123000e+04   2.4966000e+04   2.8482000e+04
   3.7722900e+05   3.5575100e+05   3.6031500e+05   3.6679600e+05   3.7918600e+05   3.7788000e+05   3.6649500e+05   3.4632300e+05   3.7162400e+05   4.0122400e+05   4.0398400e+05   3.6920300e+05   3.2544800e+05   3.6825800e+05   4.0165500e+05   3.7754000e+05   3.6918600e+05   3.6664100e+05   3.7715300e+05   3.6357700e+05   3.8619800e+05   3.9705200e+05   3.9892300e+05   3.5919700e+05   3.5155800e+05   3.7077800e+05   3.6811300e+05   3.8065200e+05   3.9691000e+05   3.7442900e+05   3.7983600e+05   3.6944900e+05   3.7852200e+05   3.7381800e+05   3.7432100e+05   3.7756400e+05   3.3888300e+05   3.7535100e+05   4.0842400e+05   4.0076600e+05   4.0300600e+05   4.0749700e+05   0.0000000e+00   3.7831300e+05   4.1357100e+05   4.0193300e+05   3.9736700e+05   3.8624400e+05   3.7203100e+05   3.7582300e+05   3.7992400e+05   4.0270800e+05   3.6707100e+05   3.7470700e+05   3.9942800e+05   3.9446100e+05   3.7788300e+05   3.7778600e+05   3.9401000e+05   3.7563500e+05   3.8248100e+05   3.7112900e+05   3.8380400e+05   4.0114800e+05   3.5879900e+05   3.9409400e+05   4.1869900e+05   3.8968000e+05   3.6467100e+05   3.7423100e+05   3.5793600e+05   3.9425200e+05   3.6007900e+05   3.4808400e+05   3.6205700e+05   3.7355200e+05   3.7961700e+05   3.9495300e+05   3.9683600e+05   3.8085600e+05   3.7120900e+05   3.5355800e+05   3.7689500e+05   3.7887000e+05   3.9800600e+05   3.8517300e+05   3.6927800e+05   3.7319800e+05   3.9335100e+05   4.2102600e+05
   3.3200000e+05   3.0630000e+05   3.0995900e+05   2.6766400e+05   2.8929800e+05   3.1450300e+05   2.8081600e+05   2.9974700e+05   2.9822500e+05   3.1767800e+05   3.2554800e+05   3.3333600e+05   3.1426900e+05   3.1624600e+05   3.3813700e+05   2.8679400e+05   2.9831000e+05   3.0221900e+05   3.1086500e+05   3.0894200e+05   3.2409100e+05   2.8275700e+05   2.7690800e+05   3.1925300e+05   2.9357200e+05   3.1279400e+05   2.7987600e+05   2.8289400e+05   3.0680100e+05   3.0868100e+05   3.0722000e+05   3.1415400e+05   3.1851300e+05   2.9423000e+05   2.6918700e+05   2.9331000e+05   3.1739500e+05   3.1928400e+05   3.0350800e+05   2.8004300e+05   2.8695000e+05   2.9296300e+05   2.7018300e+05   0.0000000e+00   2.6649100e+05   2.8059600e+05   2.7680300e+05   2.8858600e+05   2.9104700e+05   3.0680700e+05   2.9360600e+05   2.7152900e+05   2.7421700e+05   2.8013300e+05   2.7821800e+05   2.3965100e+05   2.6719300e+05   2.6313300e+05   2.8558000e+05   2.8965200e+05   2.8553600e+05   3.1498200e+05   2.9384900e+05   2.8382400e+05   3.0306400e+05   3.1466100e+05   2.8259100e+05   2.9084500e+05   2.8411100e+05   2.8079000e+05   2.9134800e+05   3.0672700e+05   2.9658900e+05   2.9958300e+05   3.2878900e+05   3.0790400e+05   2.9314400e+05   2.7637400e+05   2.9712800e+05   3.0234500e+05   3.1084500e+05   3.0564300e+05   3.1307300e+05   3.1455300e+05   2.9583200e+05   3.2827700e+05   3.1379200e+05   2.8372400e+05   2.9097300e+05   3.3156000e+05
   3.0177600e+05   3.0348800e+05   3.2158500e+05   3.2587600e+05   3.2283000e+05   3.1671400e+05   2.9789300e+05   2.8754000e+05   2.9311300e+05   2.9654100e+05   2.7628800e+05   2.8127600e+05   3.1250900e+05   3.2950800e+05   2.7994200e+05   2.7755300e+05   2.7665600e+05   2.7734600e+05   2.9763000e+05   3.1712400e+05   3.0517000e+05   3.0786100e+05   2.8037200e+05   2.8983100e+05   2.7740800e+05   2.8633800e+05   2.8484100e+05   2.9699100e+05   2.9606000e+05   2.9813600e+05   3.1971000e+05   2.9102600e+05   2.8196500e+05   2.9521600e+05   3.0196100e+05   3.0608000e+05   2.9096800e+05   3.1173100e+05   2.9511200e+05   2.9510200e+05   2.8335000e+05   3.0073800e+05   2.9643600e+05   2.8983400e+05   0.0000000e+00   3.1037500e+05   3.0416000e+05   3.2078800e+05   3.2609700e+05   3.2167500e+05   3.1056400e+05   2.8116000e+05   3.1847300e+05   3.1215500e+05   3.2723600e+05   3.3280100e+05   3.0326000e+05   3.1609600e+05   3.2697000e+05   3.0921300e+05   2.9319500e+05   3.0294700e+05   3.2086200e+05   3.1362600e+05   2.8284800e+05   3.3668300e+05   3.3097800e+05   3.0383200e+05   2.7784000e+05   3.0168200e+05   3.1358400e+05   3.0500300e+05   3.1852400e+05   2.9710000e+05   2.8237100e+05   2.9492000e+05   3.0101900e+05   2.9633400e+05   3.0487600e+05   3.0497700e+05   3.2719500e+05   3.1458000e+05   3.1680200e+05   3.0138600e+05   3.0867000e+05   3.1501700e+05   3.0455500e+05   2.9865400e+05   3.0879900e+05   2.9853600e+05
   2.3075400e+05   2.2780100e+05   2.1834200e+05   2.3075000e+05   2.2491000e+05   2.1228500e+05   2.0634300e+05   2.2909800e+05   2.4038700e+05   2.2144400e+05   2.2100200e+05   2.1096700e+05   2.1436500e+05   2.3818100e+05   2.4474500e+05   2.2925000e+05   2.2278800e+05   2.0996800e+05   1.9833900e+05   2.1335800e+05   2.3967100e+05   2.2173200e+05   2.1596600e+05   2.0859400e+05   1.9872500e+05   2.1303800e+05   2.0495600e+05   1.8955400e+05   2.0348100e+05   2.1280100e+05   1.9616100e+05   1.9302400e+05   1.9972900e+05   2.1324800e+05   2.2744400e+05   2.2052200e+05   2.1312700e+05   2.0912000e+05   2.2516200e+05   2.2017900e+05   2.1957300e+05   2.2505700e+05   2.2646900e+05   2.3793500e+05   2.1624300e+05   0.0000000e+00   2.1270700e+05   2.2378500e+05   2.2855600e+05   2.1681500e+05   2.0937600e+05   2.1403700e+05   1.9605400e+05   2.0038200e+05   2.0945500e+05   2.1762800e+05   1.9497700e+05   1.7904000e+05   1.8876400e+05   1.9109400e+05   2.0171200e+05   2.0087400e+05   1.8803000e+05   2.0326300e+05   1.9157200e+05   1.8653100e+05   1.8586900e+05   1.8648300e+05   1.9705400e+05   2.1444300e+05   2.0234700e+05   1.9881800e+05   1.8393100e+05   1.9201300e+05   1.8872900e+05   2.2161700e+05   2.2574800e+05   2.0232900e+05   2.0108700e+05   1.9743500e+05   2.0989900e+05   1.9675000e+05   2.2638400e+05   2.1496300e+05   2.2729300e+05   2.0361600e+05   2.0872100e+05   2.0143700e+05   2.1942400e+05   2.3266200e+05
   2.2067500e+05   2.2994700e+05   2.2547300e+05   2.4028100e+05   2.3084100e+05   2.4545000e+05   2.3807900e+05   2.4534500e+05   2.4071800e+05   2.4816300e+05   2.3519400e+05   2.5658300e+05   2.4571800e+05   2.5477800e+05   2.7610600e+05   2.6088900e+05   2.5232400e+05   2.5012300e+05   2.3776400e+05   2.5312500e+05   2.1855100e+05   2.4950900e+05   2.6942600e+05   2.6795600e+05   2.5769300e+05   2.5576500e+05   2.2876900e+05   2.4378000e+05   2.3618900e+05   2.4132900e+05   2.5907000e+05   2.3897500e+05   2.8001000e+05   2.8352200e+05   2.7077800e+05   2.5977200e+05   2.5102400e+05   2.5227700e+05   2.5803800e+05   2.4204500e+05   2.4461200e+05   2.5271400e+05   2.5629600e+05   2.6491700e+05   2.5894400e+05   2.6173600e+05   0.0000000e+00   2.3207200e+05   2.3775500e+05   2.5539900e+05   2.8220900e+05   2.8962800e+05   2.8679400e+05   2.8672700e+05   2.5918900e+05   2.7692000e+05   2.7683500e+05   2.5250500e+05   2.6675600e+05   2.5476700e+05   2.4488100e+05   2.5512400e+05   2.5298400e+05   2.7694000e+05   2.5271000e+05   2.5460200e+05   2.3413400e+05   2.4724300e+05   2.4932500e+05   2.3490100e+05   2.4715600e+05   2.3478900e+05   2.4890200e+05   2.5158000e+05   2.5752100e+05   2.7190700e+05   2.6598400e+05   2.3690400e+05   2.6887000e+05   2.3891000e+05   2.4280800e+05   2.2660200e+05   2.2070300e+05   2.2843400e+05   2.2573000e+05   2.4416600e+05   2.6185000e+05   2.5628700e+05   2.6834200e+05   2.4301000e+05
   1.8864500e+05   2.0633800e+05   1.9185000e+05   2.0604900e+05   2.1525900e+05   2.1682800e+05   2.2478600e+05   2.0429300e+05   2.0280000e+05   1.9101900e+05   1.8786300e+05   1.7868200e+05   1.7903100e+05   1.8166000e+05   2.0069600e+05   2.0263800e+05   1.9403000e+05   2.1405400e+05   1.9237200e+05   1.9285400e+05   1.8478700e+05   1.8654300e+05   2.0845800e+05   1.9321100e+05   1.9342400e+05   1.7981500e+05   1.9312900e+05   1.9211600e+05   1.9804600e+05   2.1029300e+05   1.9926600e+05   1.9654400e+05   1.7767200e+05   1.9193100e+05   2.0267700e+05   1.9345900e+05   1.8155000e+05   1.8706800e+05   1.8670600e+05   1.8604800e+05   1.8447600e+05   1.9731000e+05   2.0616700e+05   2.1223300e+05   1.9273500e+05   1.9186900e+05   1.8595600e+05   0.0000000e+00   1.7700400e+05   1.8031300e+05   1.7691500e+05   1.8404200e+05   1.7904100e+05   1.8505100e+05   1.8084200e+05   1.9400100e+05   1.7353100e+05   1.6748300e+05   1.6615400e+05   1.9287000e+05   1.9867500e+05   1.9855800e+05   2.0582900e+05   2.0968100e+05   2.0772200e+05   2.0472900e+05   1.9722300e+05   1.8662400e+05   2.1657200e+05   2.2426100e+05   2.2796100e+05   2.3973400e+05   2.4590700e+05   2.1591500e+05   2.2355600e+05   2.3603700e+05   2.3094300e+05   2.2848700e+05   2.4368600e+05   2.2565100e+05   2.2052800e+05   2.2963700e+05   2.2437600e+05   2.3182600e+05   2.3819500e+05   2.4651800e+05   2.4209900e+05   2.4409000e+05   2.1870100e+05   2.1579200e+05
   2.1537400e+05   2.2567400e+05   2.2106300e+05   2.0626300e+05   2.0721100e+05   1.9680700e+05   2.0222900e+05   2.0155800e+05   1.8616600e+05   1.7673500e+05   1.8583000e+05   1.7004300e+05   1.8489200e+05   1.6914400e+05   1.7943600e+05   1.7821700e+05   1.8701000e+05   1.8184300e+05   1.9237100e+05   1.9691100e+05   2.1315300e+05   1.9958400e+05   1.9626200e+05   2.0217000e+05   1.8952100e+05   1.9821600e+05   2.0395500e+05   2.1175300e+05   2.0328400e+05   1.9993000e+05   1.9110100e+05   2.0232200e+05   1.9873500e+05   1.8175500e+05   2.0160800e+05   2.2176000e+05   2.1750100e+05   2.0312200e+05   2.0119800e+05   2.0795500e+05   2.1453100e+05   2.2025400e+05   2.0270800e+05   2.1614100e+05   1.9514400e+05   2.0470100e+05   2.2171800e+05   2.1286100e+05   0.0000000e+00   2.0866900e+05   2.0602000e+05   2.1916200e+05   2.1241200e+05   2.0530000e+05   2.1265100e+05   1.9566700e+05   2.0403300e+05   2.0856500e+05   1.9793900e+05   1.9099300e+05   2.1681200e+05   2.1074400e+05   1.9807300e+05   2.0829100e+05   2.0397300e+05   2.1072700e+05   2.2480900e+05   2.1806900e+05   2.0216200e+05   2.2663400e+05   2.3341100e+05   2.1948300e+05   2.4206500e+05   2.1564700e+05   2.0089400e+05   2.3131000e+05   2.0718700e+05   2.1931300e+05   2.1947100e+05   2.2443700e+05   2.2417700e+05   2.3688100e+05   2.1314500e+05   2.1855600e+05   2.3386700e+05   2.2411700e+05   2.2932600e+05   2.3160400e+05   2.3797900e+05   2.1967000e+05
   1.4604500e+05   1.4530100e+05   1.4175200e+05   1.3797900e+05   1.3341900e+05   1.3197800e+05   1.4257400e+05   1.4489200e+05   1.3281900e+05   1.3984900e+05   1.3284900e+05   1.1951300e+05   1.1804600e+05   1.2983000e+05   1.2829600e+05   1.4196000e+05   1.4214500e+05   1.3944900e+05   1.3689100e+05   1.2335600e+05   1.1565400e+05   1.1986200e+05   1.5445400e+05   1.3913900e+05   1.1184900e+05   1.3768700e+05   1.5358100e+05   1.5419900e+05   1.3600100e+05   1.3019800e+05   1.5409700e+05   1.5827100e+05   1.4971400e+05   1.4589800e+05   1.3829400e+05   1.2030600e+05   1.3883300e+05   1.5136200e+05   1.3560200e+05   1.2542600e+05   1.4456200e+05   1.3090600e+05   1.3605100e+05   1.4518600e+05   1.4348500e+05   1.5014900e+05   1.4545500e+05   1.3676500e+05   1.2620300e+05   0.0000000e+00   1.4552100e+05   1.3944400e+05   1.4029000e+05   1.3781300e+05   1.5330600e+05   1.4377800e+05   1.4834300e+05   1.5823000e+05   1.4046300e+05   1.4689900e+05   1.1910000e+05   1.1798400e+05   1.2116200e+05   1.2462400e+05   1.3013600e+05   1.3498700e+05   1.4315700e+05   1.0693200e+05   1.1015100e+05   1.3199200e+05   1.3612000e+05   1.3144000e+05   1.1593100e+05   1.3857300e+05   1.3691100e+05   1.3565100e+05   1.5152100e+05   1.3945300e+05   1.2200800e+05   1.3035800e+05   1.2508800e+05   1.2650700e+05   1.4287500e+05   1.4437800e+05   1.3717700e+05   1.4077600e+05   1.3887900e+05   1.2786900e+05   1.3970100e+05   1.4925200e+05
   4.6059100e+05   4.3249400e+05   4.3913800e+05   4.5147500e+05   4.5173200e+05   4.2797200e+05   4.2217400e+05   4.4263700e+05   4.3476000e+05   4.3520800e+05   4.3041200e+05   4.2029700e+05   4.1517300e+05   4.3600700e+05   4.3732900e+05   4.5276900e+05   4.5498100e+05   4.1095000e+05   4.2250500e+05   4.2342200e+05   4.2363500e+05   4.6321800e+05   4.8163600e+05   4.4666500e+05   4.4992600e+05   4.4658400e+05   4.4770400e+05   4.2268900e+05   4.0418000e+05   4.0855600e+05   3.8796400e+05   4.1732800e+05   4.5849000e+05   4.5605400e+05   4.3345500e+05   4.3369600e+05   4.4013600e+05   4.2815300e+05   4.1402700e+05   4.2126600e+05   3.8913700e+05   4.2364300e+05   4.4460300e+05   4.5933900e+05   4.5574400e+05   4.6056800e+05   4.5391000e+05   4.2943400e+05   4.2678100e+05   4.1594400e+05   0.0000000e+00   4.5172600e+05   4.3486300e+05   4.3672000e+05   4.5588200e+05   4.3579200e+05   4.1699500e+05   4.1166200e+05   3.8580600e+05   4.1814700e+05   4.4904700e+05   4.4861100e+05   4.3963900e+05   4.3918100e+05   4.7398300e+05   4.5967900e+05   4.5094300e+05   4.3253500e+05   4.5375700e+05   4.2634500e+05   4.2250600e+05   4.3706900e+05   4.5473900e+05   4.4608600e+05   4.3589900e+05   4.1737400e+05   4.1817000e+05   4.2235300e+05   4.3863600e+05   4.5817300e+05   4.6652200e+05   4.3342700e+05   4.2812100e+05   4.3808600e+05   4.2023900e+05   4.3307200e+05   4.3724700e+05   4.2768100e+05   4.3121200e+05   4.6005600e+05
   1.5041800e+05   1.5637600e+05   1.7461900e+05   1.6163100e+05   1.6188900e+05   1.2726100e+05   1.0200900e+05   1.1246900e+05   1.1896200e+05   1.2628800e+05   1.4328100e+05   1.6473600e+05   1.5276400e+05   1.4625400e+05   1.3237700e+05   1.3795800e+05   1.1853700e+05   1.3687900e+05   1.5379900e+05   1.2528300e+05   1.4157100e+05   1.1361600e+05   1.1044300e+05   1.1387400e+05   1.3509200e+05   1.5245100e+05   1.6365900e+05   1.4366700e+05   1.2190300e+05   1.4419600e+05   1.2505400e+05   1.3653300e+05   1.2915600e+05   1.0689700e+05   1.0445600e+05   1.1466100e+05   1.2427000e+05   1.1156900e+05   1.1776000e+05   1.1197100e+05   1.1135300e+05   9.4287000e+04   9.1794000e+04   9.6817000e+04   1.0873900e+05   1.0067200e+05   9.4534000e+04   1.1038700e+05   9.3259000e+04   9.0967000e+04   8.2550000e+04   0.0000000e+00   9.7644000e+04   1.1612900e+05   1.1777900e+05   9.8774000e+04   1.1906700e+05   1.3168100e+05   1.2971100e+05   1.1631700e+05   1.2027700e+05   1.0474100e+05   1.0469600e+05   9.5314000e+04   1.0929500e+05   1.0760000e+05   1.2979100e+05   1.2881000e+05   1.5155300e+05   1.6499500e+05   1.6751000e+05   1.4826900e+05   1.1393000e+05   1.1569200e+05   9.4180000e+04   1.1959600e+05   1.3157900e+05   1.3641200e+05   1.4924400e+05   1.8090800e+05   1.6410700e+05   1.5131900e+05   1.5706200e+05   1.3262100e+05   1.4572000e+05   1.2704200e+05   1.4252300e+05   1.3876700e+05   1.3216400e+05   1.4197900e+05
   1.3223800e+05   1.3428600e+05   1.1491700e+05   1.3356200e+05   1.2842400e+05   1.1521000e+05   1.1333800e+05   1.2114300e+05   1.2215600e+05   1.0523800e+05   1.0733000e+05   1.2259500e+05   1.2304900e+05   1.2276600e+05   1.3306500e+05   1.2132800e+05   1.3123700e+05   1.4032400e+05   1.3561100e+05   1.1192400e+05   1.2168100e+05   1.2014500e+05   1.1853300e+05   1.3731200e+05   1.3114700e+05   1.2258500e+05   1.2338700e+05   1.2424000e+05   1.2235200e+05   1.2993700e+05   1.1738400e+05   1.2001200e+05   1.1938400e+05   1.2208100e+05   1.2176600e+05   1.2078100e+05   1.0650100e+05   1.0833400e+05   1.1651600e+05   1.0258300e+05   1.1839000e+05   9.7919000e+04   1.0489900e+05   9.8452000e+04   9.6511000e+04   1.0826600e+05   1.1874300e+05   1.0345400e+05   9.5326000e+04   9.9039000e+04   1.1039500e+05   1.0554000e+05   0.0000000e+00   1.0207700e+05   1.0889500e+05   9.2245000e+04   9.4392000e+04   9.8495000e+04   1.0091900e+05   9.2161000e+04   8.4920000e+04   9.5999000e+04   1.1752400e+05   1.0567800e+05   9.9647000e+04   1.0539300e+05   1.0069300e+05   1.1147800e+05   1.1083700e+05   9.9521000e+04   1.0170700e+05   1.1450600e+05   1.1665900e+05   1.1429500e+05   1.1592300e+05   1.1135600e+05   1.1567000e+05   1.0320200e+05   9.9385000e+04   9.3548000e+04   9.6861000e+04   1.1521500e+05   1.2447900e+05   1.0593200e+05   1.1114900e+05   1.1613900e+05   1.1387800e+05   1.1951100e+05   1.0441200e+05   1.1192300e+05
   2.6582000e+04   3.3423000e+04   3.4158000e+04   3.6100000e+04   1.3178000e+04   1.4355000e+04   2.7432000e+04   3.8569000e+04   3.2938000e+04   2.8309000e+04   2.3492000e+04   2.1684000e+04   1.8871000e+04   3.8201000e+04   4.7352000e+04   5.3208000e+04   4.2828000e+04   4.7625000e+04   3.1588000e+04   3.0662000e+04   3.6596000e+04   3.3806000e+04   4.1041000e+04   4.6692000e+04   3.4975000e+04   2.0075000e+04   3.7150000e+04   4.6325000e+04   3.9269000e+04   2.2002000e+04   1.7712000e+04   2.6012000e+04   2.8026000e+04   3.6372000e+04   4.0398000e+04   4.7999000e+04   3.7826000e+04   2.4742000e+04   2.6508000e+04   2.8175000e+04   2.8370000e+04   3.0742000e+04   2.9229000e+04   3.6121000e+04   3.1556000e+04   1.6427000e+04   3.2249000e+04   4.1281000e+04   3.5834000e+04   3.3244000e+04   3.2722000e+04   3.2791000e+04   3.7531000e+04   0.0000000e+00   2.8299000e+04   2.9401000e+04   2.0107000e+04   1.5019000e+04   2.1507000e+04   2.5282000e+04   3.5062000e+04   4.0886000e+04   2.7945000e+04   3.4352000e+04   2.9924000e+04   2.1850000e+04   1.7553000e+04   4.7797000e+04   4.4312000e+04   3.1567000e+04   1.8228000e+04   2.1015000e+04   1.7976000e+04   2.2718000e+04   3.0396000e+04   2.9313000e+04   4.7858000e+04   2.2142000e+04   2.0889000e+04   3.1913000e+04   2.8002000e+04   3.5436000e+04   2.4795000e+04   3.4146000e+04   3.7305000e+04   3.1495000e+04   2.8650000e+04   4.0686000e+04   3.0727000e+04   2.9702000e+04
   2.4771600e+05   2.4900200e+05   2.4205300e+05   2.5589900e+05   2.6618900e+05   2.5971500e+05   2.4594100e+05   2.4336700e+05   2.5678000e+05   2.6201500e+05   2.5409400e+05   2.6054900e+05   2.5714200e+05   2.7473000e+05   2.7707900e+05   2.7220800e+05   2.5296300e+05   2.5652600e+05   2.4740800e+05   2.4133500e+05   2.4546700e+05   2.6274200e+05   2.6252500e+05   2.4880100e+05   2.6792500e+05   2.6763400e+05   2.3947100e+05   2.6547500e+05   2.7426900e+05   2.6403500e+05   2.5503000e+05   2.4345500e+05   2.6247300e+05   2.8674700e+05   2.6163300e+05   2.5320300e+05   2.3629900e+05   2.3716300e+05   2.7473500e+05   2.7635700e+05   2.7044300e+05   2.6206200e+05   2.7425100e+05   2.5948100e+05   2.5124700e+05   2.5558000e+05   2.6267100e+05   2.3653300e+05   2.3856000e+05   2.4605500e+05   2.4208100e+05   2.5836800e+05   2.6314900e+05   2.7438400e+05   0.0000000e+00   2.5455000e+05   2.7218200e+05   2.4629800e+05   2.2481300e+05   2.3142600e+05   2.5594400e+05   2.5573000e+05   2.4953200e+05   2.6025200e+05   2.3233500e+05   2.4902900e+05   2.3294500e+05   2.7968700e+05   2.7770700e+05   2.5833200e+05   2.7244700e+05   2.5761500e+05   2.4715500e+05   2.4482200e+05   2.4617800e+05   2.5706600e+05   2.6172000e+05   2.5253900e+05   2.7630400e+05   2.5167000e+05   2.5487400e+05   2.8175500e+05   2.6735700e+05   2.5306000e+05   2.5840200e+05   2.5692100e+05   2.3337500e+05   2.5756800e+05   2.6436400e+05   2.5751500e+05
   2.8210900e+05   2.7371100e+05   2.6316000e+05   2.7287600e+05   2.8199900e+05   2.7999500e+05   2.6721700e+05   2.6902800e+05   2.7148600e+05   2.5146600e+05   2.6329500e+05   2.7077000e+05   2.7617200e+05   2.7844100e+05   2.7669600e+05   2.7657700e+05   2.6943600e+05   2.5203900e+05   2.6655600e+05   2.4994900e+05   2.5826600e+05   2.6974000e+05   2.5990200e+05   2.6314400e+05   2.7066700e+05   2.6095600e+05   2.6358100e+05   2.6277300e+05   2.6533600e+05   2.6101400e+05   2.8460200e+05   2.6360800e+05   2.6658500e+05   2.6597000e+05   2.5434000e+05   2.5291900e+05   2.6039900e+05   2.6499600e+05   2.7767400e+05   2.6969800e+05   2.4830700e+05   2.5383100e+05   2.6208400e+05   2.6150900e+05   2.8378600e+05   2.7551800e+05   2.7082400e+05   2.6328300e+05   2.5926400e+05   2.5847300e+05   2.5861100e+05   2.7435600e+05   2.9504600e+05   2.8035300e+05   2.6442500e+05   0.0000000e+00   2.3810800e+05   2.7360100e+05   2.7767300e+05   2.8043200e+05   2.8316100e+05   3.1627600e+05   2.8730400e+05   2.8099000e+05   2.9175100e+05   2.7723900e+05   2.7995700e+05   2.9241700e+05   2.7827700e+05   3.0354000e+05   3.0429500e+05   2.6923500e+05   2.8012900e+05   2.7677500e+05   2.6887100e+05   2.7538700e+05   2.7765500e+05   2.7400700e+05   2.8274900e+05   3.0362600e+05   3.0295500e+05   3.0876100e+05   2.7599200e+05   2.9145800e+05   2.6815800e+05   2.6397400e+05   2.6414200e+05   2.6469100e+05   2.5728400e+05   2.5015900e+05
   3.4725700e+05   3.2356700e+05   3.3836200e+05   3.2008600e+05   3.2301800e+05   3.1459800e+05   3.5336900e+05   3.5291600e+05   3.3985700e+05   2.9487900e+05   3.1713600e+05   3.2063200e+05   3.1812800e+05   3.1115700e+05   3.0890800e+05   3.4072700e+05   3.2021500e+05   3.2551400e+05   3.1665800e+05   3.2918700e+05   3.5638800e+05   2.9812900e+05   3.2662900e+05   3.4741900e+05   3.3605900e+05   3.1120000e+05   3.0834400e+05   3.1639600e+05   3.2566000e+05   3.1409900e+05   3.0249600e+05   3.1930100e+05   3.2595000e+05   3.2324100e+05   2.9331000e+05   2.9829100e+05   3.2809400e+05   3.3041500e+05   3.1991800e+05   3.2613400e+05   3.3173400e+05   3.5433000e+05   3.6444100e+05   3.3027300e+05   3.4436400e+05   3.0902400e+05   3.1298100e+05   3.0842900e+05   3.1846800e+05   3.3174800e+05   3.4444600e+05   3.2096700e+05   3.3021600e+05   3.5014100e+05   3.3238500e+05   3.2957200e+05   0.0000000e+00   3.3240200e+05   3.4625400e+05   3.1872900e+05   3.2300100e+05   3.2165200e+05   3.2067000e+05   3.2074500e+05   3.3385200e+05   3.1576200e+05   3.3305800e+05   3.4034100e+05   3.1695700e+05   3.2093000e+05   3.5070300e+05   3.5271800e+05   3.4153700e+05   3.4950400e+05   3.4388100e+05   3.2206400e+05   3.5089300e+05   3.2377000e+05   3.0255400e+05   3.2545700e+05   3.0138700e+05   3.3740900e+05   3.3706400e+05   3.2083600e+05   3.2184700e+05   3.5451100e+05   3.5252900e+05   3.2920000e+05   3.3312300e+05   3.2040100e+05
   4.4261600e+05   4.8896400e+05   4.8243400e+05   4.6314500e+05   4.5153200e+05   4.0744600e+05   4.1983700e+05   4.3847600e+05   4.3101900e+05   4.4800700e+05   4.3951500e+05   4.5224700e+05   4.5770900e+05   4.5025800e+05   4.0927300e+05   4.2774300e+05   4.2440400e+05   4.3585000e+05   4.0060900e+05   4.4246500e+05   4.5920200e+05   4.5861100e+05   4.5763500e+05   4.3666100e+05   4.1670900e+05   4.2544200e+05   4.3323100e+05   4.4187500e+05   4.1695000e+05   4.1835300e+05   4.1474900e+05   4.3603400e+05   4.4578400e+05   4.2939300e+05   4.4284200e+05   4.4179600e+05   4.4897600e+05   4.3311200e+05   4.4068200e+05   4.4274000e+05   4.7315500e+05   4.6897700e+05   4.3008800e+05   4.2408200e+05   4.2503700e+05   4.2030400e+05   4.4011700e+05   4.3963900e+05   4.4213900e+05   4.3856000e+05   4.3280200e+05   4.5407800e+05   4.5207600e+05   4.6445900e+05   4.5700900e+05   4.3273700e+05   4.2314400e+05   0.0000000e+00   4.6354800e+05   4.3975400e+05   4.4366700e+05   4.3500100e+05   4.5616100e+05   4.4458600e+05   4.4644800e+05   4.4552900e+05   4.5006800e+05   4.5933200e+05   4.8345400e+05   4.8483900e+05   4.6601300e+05   4.5944900e+05   4.6835300e+05   4.7400600e+05   4.8326200e+05   4.9185800e+05   4.8505100e+05   4.7967100e+05   4.9017200e+05   4.7738900e+05   4.6612400e+05   4.5489300e+05   4.8693400e+05   4.8779600e+05   4.4787200e+05   4.4575500e+05   4.4244400e+05   4.3414800e+05   4.6023200e+05   4.6521200e+05
   2.5998800e+05   2.6375200e+05   2.8165900e+05   2.4803100e+05   2.5039300e+05   2.3681100e+05   2.5802300e+05   2.6985700e+05   2.7408600e+05   2.8584100e+05   2.5669000e+05   2.5988800e+05   2.3429400e+05   2.4143300e+05   2.6203400e+05   2.7985800e+05   2.7132400e+05   2.5663400e+05   2.6828900e+05   2.4890700e+05   2.5826200e+05   2.5455800e+05   2.3941700e+05   2.3593700e+05   2.6494300e+05   2.5218000e+05   2.4779400e+05   2.2303200e+05   2.2491800e+05   2.5261700e+05   2.4698600e+05   2.5543100e+05   2.7697700e+05   2.3905500e+05   2.3656500e+05   2.3939500e+05   2.3392100e+05   2.4631400e+05   2.5675800e+05   2.6901200e+05   2.6182300e+05   2.7027400e+05   2.7291000e+05   2.6876000e+05   2.6934700e+05   2.5076700e+05   2.6696300e+05   2.3835000e+05   2.5351700e+05   2.5628400e+05   2.4561100e+05   2.6577000e+05   2.6846500e+05   2.7701400e+05   2.6180500e+05   2.5534500e+05   2.5838700e+05   2.5737300e+05   0.0000000e+00   2.5885600e+05   2.6158900e+05   2.6934400e+05   2.9541500e+05   2.7287000e+05   2.6322200e+05   2.5581100e+05   2.6112800e+05   2.3877300e+05   2.4238900e+05   2.3388000e+05   2.2380400e+05   2.6102500e+05   2.7107800e+05   2.7626900e+05   2.7100100e+05   2.4123000e+05   2.3389600e+05   2.6485200e+05   2.4184000e+05   2.3860200e+05   2.4488700e+05   2.4612000e+05   2.3944700e+05   2.6216100e+05   2.8528400e+05   2.7983300e+05   2.7919000e+05   2.4920600e+05   2.6994500e+05   2.6166400e+05
   1.8942200e+05   1.8624900e+05   2.0101900e+05   2.1104000e+05   1.9506300e+05   1.7564100e+05   1.7736900e+05   1.7906000e+05   1.7368800e+05   1.7114700e+05   1.7153300e+05   1.7519900e+05   1.8657500e+05   1.6721100e+05   1.7111100e+05   1.7497800e+05   1.7871300e+05   1.7204400e+05   1.7246900e+05   1.6688300e+05   1.7454700e+05   1.6595100e+05   1.6293200e+05   1.7130100e+05   1.7736600e+05   1.7459600e+05   1.7779200e+05   1.8353800e+05   1.9032500e+05   1.8424300e+05   1.7001100e+05   1.8614100e+05   1.8773200e+05   1.8825400e+05   2.0497900e+05   1.9607300e+05   1.8405800e+05   1.9549000e+05   2.0254600e+05   1.7740400e+05   1.9027600e+05   2.0826200e+05   1.7168100e+05   1.8344900e+05   1.8996600e+05   1.8507300e+05   1.9942900e+05   2.0638700e+05   1.7552900e+05   1.7831400e+05   1.8970700e+05   1.9120600e+05   1.9707600e+05   2.0826300e+05   2.0425200e+05   1.7064300e+05   1.7791300e+05   1.7563000e+05   1.8990200e+05   0.0000000e+00   1.8616600e+05   1.7168400e+05   1.7284400e+05   1.8059900e+05   1.9866200e+05   1.9708200e+05   1.8011800e+05   1.9014300e+05   1.7090200e+05   1.5164500e+05   1.7124500e+05   1.7193900e+05   1.8557000e+05   1.9868400e+05   1.8196100e+05   1.9205700e+05   2.0719500e+05   2.0345100e+05   2.0926200e+05   2.1744400e+05   1.8585000e+05   1.9864100e+05   2.0458400e+05   1.8686400e+05   1.9437800e+05   2.1027100e+05   1.9989300e+05   1.9040900e+05   1.8262300e+05   1.9623500e+05
   2.9682300e+05   2.8745000e+05   2.9710700e+05   3.0659600e+05   2.9242800e+05   2.9607900e+05   2.8289700e+05   2.8682100e+05   2.7514300e+05   2.8454800e+05   3.0294500e+05   2.9260300e+05   2.7672400e+05   2.6469600e+05   2.8739500e+05   3.0066900e+05   3.0579400e+05   2.9066100e+05   3.0443400e+05   3.0390000e+05   3.2358300e+05   2.9479200e+05   3.0462900e+05   2.8084500e+05   2.8689500e+05   2.8578900e+05   3.0482200e+05   2.9831400e+05   3.0464500e+05   2.9094500e+05   3.0502300e+05   3.0749700e+05   3.0806200e+05   3.0259100e+05   2.9759300e+05   3.0459700e+05   3.2940300e+05   3.0553900e+05   3.0519800e+05   3.0200600e+05   3.1415400e+05   2.9293600e+05   3.1672600e+05   3.2112700e+05   2.9200000e+05   2.6582100e+05   2.6828300e+05   2.9257800e+05   3.1082800e+05   3.0576300e+05   3.1944400e+05   3.0920900e+05   3.1443200e+05   3.1792100e+05   3.0439100e+05   2.9397900e+05   2.9528200e+05   2.9243000e+05   2.9732300e+05   3.0773500e+05   0.0000000e+00   3.1947200e+05   3.1168900e+05   3.0372000e+05   3.1119600e+05   3.1860700e+05   3.0977400e+05   2.9005400e+05   2.8897400e+05   2.9565700e+05   2.8597100e+05   2.8145000e+05   2.9164600e+05   3.0929300e+05   3.2741200e+05   3.1378100e+05   3.0349300e+05   3.0445400e+05   2.8993100e+05   2.9033600e+05   2.8455900e+05   2.8931200e+05   2.9983900e+05   2.9834800e+05   3.0020800e+05   2.9311200e+05   2.8281500e+05   2.9944500e+05   2.9729700e+05   3.0589400e+05
   1.6293100e+05   1.3591200e+05   1.6637200e+05   1.5819900e+05   1.5907700e+05   1.7020000e+05   1.5968100e+05   1.6211800e+05   1.6485200e+05   1.7146500e+05   1.8771600e+05   1.8574900e+05   1.4256100e+05   1.3289500e+05   1.3794000e+05   1.5115000e+05   1.4803300e+05   1.6450700e+05   1.7673800e+05   1.6587800e+05   1.7399400e+05   2.0146400e+05   1.9119000e+05   1.8714600e+05   1.8372100e+05   1.5251700e+05   1.6814900e+05   1.7781000e+05   1.4626000e+05   1.4150400e+05   1.5056700e+05   1.5673800e+05   1.7447900e+05   1.6335700e+05   1.8806400e+05   1.8556500e+05   1.9774400e+05   2.1212800e+05   1.7250100e+05   1.5586800e+05   1.5823400e+05   1.4560100e+05   1.6341800e+05   1.6621900e+05   1.5622800e+05   1.7878700e+05   1.8651800e+05   2.0196800e+05   1.8312800e+05   1.8687600e+05   2.0340500e+05   1.8322400e+05   1.8481800e+05   1.7441700e+05   1.6151200e+05   1.6953100e+05   1.7554800e+05   1.5824000e+05   1.8860600e+05   1.7904500e+05   1.7055700e+05   0.0000000e+00   1.8398000e+05   1.8597300e+05   1.6406300e+05   1.6375800e+05   1.6816600e+05   1.8356400e+05   1.8532100e+05   1.7637900e+05   1.3943100e+05   1.4260600e+05   1.5133300e+05   1.5257700e+05   1.6342600e+05   1.7477100e+05   1.7055700e+05   1.8283900e+05   1.8145500e+05   1.8389500e+05   1.4632300e+05   1.5882500e+05   1.7110500e+05   1.7280900e+05   1.7877900e+05   1.7513000e+05   1.5185500e+05   1.4971100e+05   1.3600700e+05   1.4393100e+05
   1.0008300e+05   9.6732000e+04   9.6526000e+04   1.0739600e+05   1.0872600e+05   1.0874500e+05   1.1011000e+05   9.5471000e+04   1.0331400e+05   9.1930000e+04   9.2634000e+04   1.1231400e+05   1.1252100e+05   1.0811900e+05   9.2243000e+04   9.4169000e+04   1.1290000e+05   1.0782500e+05   1.0406200e+05   9.1487000e+04   1.0544300e+05   1.1366800e+05   9.8908000e+04   9.7485000e+04   1.1122700e+05   1.2602200e+05   1.0494300e+05   1.0171500e+05   9.5453000e+04   1.0914500e+05   1.0716500e+05   9.9910000e+04   9.9035000e+04   1.0734900e+05   1.0776800e+05   9.5778000e+04   9.4401000e+04   1.0925200e+05   1.2397100e+05   1.0752600e+05   1.1465800e+05   1.0227700e+05   1.1601500e+05   1.1832100e+05   1.0789600e+05   1.1285400e+05   1.0448100e+05   1.1259600e+05   1.1941500e+05   1.0346100e+05   1.1036900e+05   1.0912300e+05   1.0761700e+05   1.1019000e+05   9.9537000e+04   9.2575000e+04   1.0547300e+05   1.1660600e+05   1.0561200e+05   1.0312200e+05   1.0551400e+05   1.0171100e+05   0.0000000e+00   1.0967600e+05   1.0572600e+05   9.2038000e+04   1.0516800e+05   1.0160800e+05   9.7600000e+04   1.0898800e+05   1.1113400e+05   1.1558900e+05   1.0034800e+05   1.0124900e+05   9.1652000e+04   9.7913000e+04   8.6545000e+04   9.2152000e+04   1.0315000e+05   1.0585000e+05   1.0606600e+05   8.4691000e+04   1.0180700e+05   1.0462300e+05   1.0285800e+05   1.1347100e+05   1.1057100e+05   1.0157200e+05   1.0239600e+05   1.0415900e+05
   1.6951400e+05   1.8344400e+05   1.8120900e+05   2.0263900e+05   2.1070200e+05   2.1254400e+05   1.9021200e+05   1.9413800e+05   1.7396500e+05   1.7175800e+05   1.6730900e+05   1.8200700e+05   1.9284700e+05   1.7674100e+05   1.6979600e+05   1.8117900e+05   1.8344500e+05   1.9335300e+05   1.8367000e+05   1.9156800e+05   1.4731300e+05   1.5391500e+05   1.7100600e+05   1.7216500e+05   1.9513800e+05   1.9522800e+05   1.8789300e+05   1.8707000e+05   1.8345500e+05   1.9661500e+05   1.9601000e+05   1.8973900e+05   1.9968000e+05   2.0034000e+05   1.7742200e+05   1.8878700e+05   1.8676500e+05   2.0340700e+05   2.1385900e+05   1.9500900e+05   1.7626100e+05   1.7950400e+05   2.1344800e+05   2.1375700e+05   2.2166700e+05   2.0378800e+05   1.9055600e+05   1.7780100e+05   1.9478200e+05   1.9978500e+05   2.0511700e+05   2.0672200e+05   1.8369700e+05   1.7975500e+05   2.0460900e+05   2.0327700e+05   2.0404600e+05   1.8386800e+05   1.6433000e+05   1.9328300e+05   1.8663600e+05   1.6954700e+05   1.8583400e+05   0.0000000e+00   1.8728300e+05   1.9998900e+05   1.8047100e+05   1.6210300e+05   1.6008900e+05   1.6602700e+05   1.8344100e+05   1.7815700e+05   1.7824600e+05   1.8955800e+05   1.8966100e+05   1.9875900e+05   1.9400000e+05   1.7402900e+05   1.6213300e+05   1.4082900e+05   1.5543400e+05   1.8784000e+05   2.0205100e+05   1.9205700e+05   1.8300000e+05   1.7053700e+05   1.6845900e+05   1.7138400e+05   1.7001400e+05   1.7652600e+05
   1.7606300e+05   1.8890400e+05   1.8379000e+05   1.7776600e+05   1.9781500e+05   1.6834900e+05   1.7328200e+05   1.9300300e+05   1.8304800e+05   1.9300100e+05   1.9929200e+05   1.9939400e+05   1.8941500e+05   1.8253100e+05   1.9930700e+05   1.8510300e+05   1.9289300e+05   1.9242600e+05   1.8515900e+05   1.9011200e+05   1.9892400e+05   1.8354100e+05   1.9900100e+05   2.0785000e+05   1.9239300e+05   1.8670900e+05   1.9336900e+05   1.8724100e+05   1.7357300e+05   1.7435800e+05   1.8669200e+05   1.9001500e+05   1.8950300e+05   1.9135000e+05   1.7561200e+05   1.8361200e+05   1.9031700e+05   1.7271300e+05   1.6988200e+05   1.7643300e+05   1.8953500e+05   1.6854300e+05   1.7095800e+05   1.7530500e+05   1.6419400e+05   1.7619900e+05   1.7810500e+05   1.6679300e+05   1.5854900e+05   1.5999500e+05   1.8433500e+05   1.6815400e+05   1.7497000e+05   1.8655100e+05   1.8737300e+05   1.8634400e+05   1.7090100e+05   1.5793300e+05   1.6512100e+05   1.8070700e+05   1.8889100e+05   1.9526200e+05   1.7457800e+05   1.7831300e+05   0.0000000e+00   1.7469600e+05   1.6341500e+05   1.6195200e+05   1.9220500e+05   1.9097100e+05   1.6275300e+05   1.7115000e+05   1.6453700e+05   1.8405800e+05   1.7550600e+05   1.8315800e+05   1.9511800e+05   1.9996500e+05   1.9076600e+05   1.8297900e+05   1.6611500e+05   1.8445200e+05   1.7448600e+05   1.7731400e+05   1.7907700e+05   2.0263700e+05   1.9855600e+05   1.9699500e+05   1.9463600e+05   1.9569200e+05
   2.0254100e+05   2.1550300e+05   2.1473700e+05   2.2306700e+05   2.2178600e+05   2.2012800e+05   2.2593100e+05   2.3169700e+05   2.5485900e+05   2.4206700e+05   2.3775300e+05   2.2456100e+05   2.0191700e+05   2.0049600e+05   2.0301700e+05   2.1587000e+05   2.3897700e+05   2.3138300e+05   2.3004600e+05   2.4612000e+05   2.3033000e+05   2.3948000e+05   2.4213200e+05   2.2842400e+05   2.2507800e+05   2.3397700e+05   2.0455400e+05   2.1425200e+05   2.3798000e+05   2.4310100e+05   2.3197200e+05   2.1935900e+05   2.0245800e+05   2.2096300e+05   2.1736300e+05   2.1918200e+05   2.2944800e+05   2.0652500e+05   2.0709900e+05   2.1056400e+05   2.1601000e+05   2.0915700e+05   2.2814800e+05   2.1667300e+05   2.2848500e+05   2.1939500e+05   2.0102900e+05   2.1318200e+05   2.1473100e+05   2.1860000e+05   2.3886500e+05   2.2506800e+05   2.1084400e+05   2.1498100e+05   2.3013400e+05   2.5989300e+05   2.2772700e+05   2.4719300e+05   2.4704800e+05   2.4365300e+05   2.4230500e+05   2.3073200e+05   2.5707000e+05   2.2902800e+05   2.1869800e+05   0.0000000e+00   2.0501700e+05   1.9043600e+05   2.1915200e+05   2.2417100e+05   2.1330500e+05   2.2915500e+05   2.1410600e+05   2.0139500e+05   2.4560200e+05   2.2862400e+05   2.2525500e+05   2.2794200e+05   2.2156500e+05   2.1345700e+05   2.2244300e+05   2.3228700e+05   2.1315200e+05   2.2662300e+05   2.1645600e+05   2.5901800e+05   2.5670200e+05   2.3436500e+05   2.1604500e+05   2.0608900e+05
   4.4814300e+05   5.0027900e+05   4.8857500e+05   4.7523600e+05   4.6520600e+05   5.0524200e+05   4.7698300e+05   4.7197800e+05   4.7938600e+05   4.5437900e+05   4.7678700e+05   4.5712000e+05   4.7925400e+05   5.1537800e+05   4.9261000e+05   5.0929800e+05   4.6668400e+05   4.6987600e+05   4.7389800e+05   5.0038400e+05   5.0785100e+05   4.9615700e+05   4.9740200e+05   5.1008400e+05   5.4701400e+05   5.0465000e+05   5.0776600e+05   5.2496100e+05   5.4225800e+05   5.0475100e+05   5.2043200e+05   5.5997700e+05   5.5424500e+05   5.5195400e+05   5.6089400e+05   5.4533900e+05   5.0982300e+05   5.0382500e+05   4.6938000e+05   5.1314900e+05   5.1428700e+05   5.2049700e+05   5.1922000e+05   4.9093400e+05   4.8045500e+05   4.7085000e+05   4.6084900e+05   4.7224700e+05   4.8399900e+05   4.6775900e+05   4.6319300e+05   4.6679700e+05   4.7671400e+05   4.4996900e+05   4.6483100e+05   4.7919400e+05   4.6407400e+05   4.6189800e+05   4.6870500e+05   4.6836900e+05   4.4973800e+05   4.9153400e+05   4.9285100e+05   4.6701200e+05   4.8892000e+05   5.0043500e+05   0.0000000e+00   4.7866700e+05   5.2894900e+05   5.3134700e+05   5.1126300e+05   4.8737000e+05   4.9706500e+05   4.7558200e+05   4.9043000e+05   4.8958800e+05   4.8801000e+05   4.9263900e+05   4.6600200e+05   4.6428000e+05   4.5694800e+05   4.7485700e+05   4.8869000e+05   4.9686900e+05   4.5643400e+05   4.7179300e+05   4.7721300e+05   5.0552500e+05   4.8462800e+05   4.8680000e+05
   4.5015400e+05   4.8251800e+05   5.0703400e+05   4.6309900e+05   4.6411900e+05   5.0825500e+05   4.6947900e+05   4.8670700e+05   4.7416400e+05   5.1418600e+05   5.2212400e+05   4.4588100e+05   4.4170700e+05   5.0806200e+05   4.9386700e+05   4.9166200e+05   4.5098000e+05   4.8741800e+05   4.9582100e+05   4.6055500e+05   5.2725100e+05   4.9837300e+05   5.0629900e+05   5.2828700e+05   5.1093200e+05   4.7582200e+05   4.3185700e+05   4.8235000e+05   5.0955900e+05   4.8066900e+05   5.2041700e+05   4.7347400e+05   4.3686800e+05   4.2799300e+05   4.4358500e+05   5.0619500e+05   4.9787600e+05   5.0144600e+05   4.8106600e+05   4.3266100e+05   4.6755100e+05   4.7676600e+05   5.2254400e+05   5.5290400e+05   5.1130200e+05   4.9819800e+05   5.2339600e+05   4.5954600e+05   4.9694000e+05   4.7228100e+05   4.7413700e+05   5.2332300e+05   5.1856100e+05   4.7549200e+05   4.6895600e+05   4.7360800e+05   4.6664600e+05   4.5366000e+05   5.0107000e+05   5.3837500e+05   5.6524600e+05   5.1422500e+05   4.8137000e+05   4.6685000e+05   5.2912800e+05   4.9355000e+05   5.1805000e+05   0.0000000e+00   4.9884900e+05   4.6934400e+05   5.4786600e+05   4.8729800e+05   4.7271100e+05   4.5365500e+05   4.8688600e+05   4.6280300e+05   5.5178800e+05   4.6355600e+05   4.7000500e+05   4.6151200e+05   5.2402500e+05   4.8118900e+05   4.8399400e+05   4.8822400e+05   5.2456700e+05   5.2586300e+05   5.3570800e+05   5.1069500e+05   4.8297500e+05   4.6262100e+05
   1.8116200e+05   1.4691100e+05   1.5432800e+05   1.6281100e+05   1.5569700e+05   1.5979300e+05   1.5797300e+05   1.6489700e+05   1.6103200e+05   1.6681300e+05   1.8571000e+05   1.5331700e+05   1.5301700e+05   1.6760600e+05   1.6643300e+05   1.6253200e+05   1.5709600e+05   1.5905300e+05   1.7111900e+05   1.5053000e+05   1.5836500e+05   1.6352600e+05   1.6236000e+05   1.5155600e+05   1.6198800e+05   1.6730900e+05   1.5629200e+05   1.5488800e+05   1.7177800e+05   1.7998600e+05   1.5414100e+05   1.4729500e+05   1.6496200e+05   1.5736800e+05   1.4178900e+05   1.5064200e+05   1.6368800e+05   1.7569300e+05   1.5391100e+05   1.6902600e+05   1.6503700e+05   1.5716100e+05   1.5669900e+05   1.5795100e+05   1.6687000e+05   1.5929900e+05   1.8004800e+05   1.5395600e+05   1.6310500e+05   1.5855800e+05   1.7781700e+05   1.5562200e+05   1.7582400e+05   1.7566600e+05   1.6764000e+05   1.6468200e+05   1.9771100e+05   1.5545200e+05   1.6058900e+05   1.6242400e+05   1.8515900e+05   1.7150500e+05   1.5631100e+05   1.5830100e+05   1.6102700e+05   1.7351200e+05   1.7747000e+05   1.6194400e+05   0.0000000e+00   1.5644800e+05   1.6679400e+05   1.6836400e+05   1.6896900e+05   1.6397900e+05   1.6921700e+05   1.7350300e+05   1.7251200e+05   1.7413600e+05   1.6804800e+05   1.6495900e+05   1.6221800e+05   1.5117700e+05   1.6105500e+05   1.8727900e+05   1.6947900e+05   1.5857800e+05   1.5890300e+05   1.6559100e+05   1.6840200e+05   1.6555500e+05
   1.1976800e+05   1.2819500e+05   1.3587800e+05   1.4045400e+05   1.2847000e+05   1.1172600e+05   1.3611800e+05   1.2402500e+05   1.2607600e+05   1.2749800e+05   1.1813400e+05   1.3709200e+05   1.0547000e+05   1.2609800e+05   1.2721600e+05   1.0867600e+05   1.2799900e+05   1.2795400e+05   1.3678600e+05   1.3171700e+05   1.1802900e+05   1.2667100e+05   1.3390200e+05   1.5304000e+05   1.4567400e+05   1.4976700e+05   1.2899100e+05   1.3779100e+05   1.5363800e+05   1.2298500e+05   1.2824500e+05   1.4475200e+05   1.3208000e+05   1.0973200e+05   1.2902600e+05   1.3224000e+05   1.2620300e+05   1.4030400e+05   1.2302400e+05   1.3628200e+05   1.2720700e+05   1.1055700e+05   1.4563000e+05   1.4170900e+05   1.4119300e+05   1.2569800e+05   1.3661300e+05   1.4200800e+05   1.1851200e+05   1.4074500e+05   1.4586400e+05   1.4890300e+05   1.1896100e+05   1.0930700e+05   1.3303700e+05   1.2038500e+05   1.3069500e+05   1.3522700e+05   1.3400300e+05   1.1309800e+05   1.2328200e+05   1.2942900e+05   1.2950400e+05   1.2046700e+05   1.1665800e+05   1.2116900e+05   1.3168700e+05   1.3091800e+05   1.3796000e+05   0.0000000e+00   1.2455800e+05   1.2853400e+05   1.4023200e+05   1.2005700e+05   1.4598200e+05   1.4946300e+05   1.3052300e+05   1.3648100e+05   1.3398000e+05   1.3224100e+05   1.4499000e+05   1.3088900e+05   1.4702900e+05   1.4644900e+05   1.2518200e+05   1.2455600e+05   1.2336400e+05   1.3023700e+05   1.3866200e+05   1.4507800e+05
   1.0080200e+05   8.9145000e+04   1.0436100e+05   8.3982000e+04   8.7149000e+04   9.4392000e+04   8.6008000e+04   8.5717000e+04   8.4324000e+04   8.8381000e+04   8.1534000e+04   8.6322000e+04   9.2943000e+04   8.6333000e+04   9.5816000e+04   9.4879000e+04   9.3307000e+04   9.9413000e+04   1.0382300e+05   1.0278600e+05   9.0297000e+04   9.4355000e+04   1.0637000e+05   9.4724000e+04   9.9330000e+04   1.0187800e+05   9.2967000e+04   1.0380500e+05   1.0239700e+05   9.9886000e+04   1.0030200e+05   8.4602000e+04   8.8321000e+04   1.0598300e+05   9.2585000e+04   7.9491000e+04   9.2663000e+04   8.7774000e+04   9.0638000e+04   9.0136000e+04   9.3170000e+04   8.0207000e+04   8.9320000e+04   8.5882000e+04   1.0635000e+05   1.0160200e+05   8.2735000e+04   8.2346000e+04   9.8738000e+04   1.0443800e+05   8.6821000e+04   9.2925000e+04   1.0939200e+05   9.8895000e+04   9.0787000e+04   9.1824000e+04   1.0146000e+05   1.1146900e+05   9.8745000e+04   1.0053900e+05   9.8630000e+04   1.0450400e+05   9.8858000e+04   1.0712100e+05   9.7886000e+04   9.8835000e+04   9.4669000e+04   9.8450000e+04   1.1274900e+05   1.0386700e+05   0.0000000e+00   9.1230000e+04   9.9170000e+04   1.0687000e+05   9.6177000e+04   9.4810000e+04   9.1064000e+04   1.0762900e+05   9.6362000e+04   8.5761000e+04   9.8029000e+04   1.0052200e+05   1.0158300e+05   8.6387000e+04   9.3876000e+04   8.5703000e+04   1.1451800e+05   9.5603000e+04   1.0473900e+05   1.0809000e+05
   1.0675700e+05   1.1914700e+05   1.1923900e+05   1.0937700e+05   1.1455600e+05   1.2011600e+05   1.1558800e+05   1.1533200e+05   1.1556200e+05   1.1204900e+05   1.1294300e+05   1.0646900e+05   1.0938800e+05   1.1564300e+05   1.1898700e+05   1.1159900e+05   1.0646700e+05   1.0318900e+05   1.0620600e+05   1.0820300e+05   1.0246400e+05   1.0627400e+05   1.1850000e+05   1.2310800e+05   1.0928100e+05   1.1192600e+05   1.1389900e+05   1.1179000e+05   1.2186900e+05   1.1291400e+05   1.0650600e+05   1.0256400e+05   1.1413800e+05   1.2159500e+05   1.2317000e+05   1.1854100e+05   1.1379800e+05   1.1863300e+05   1.2027800e+05   1.3954300e+05   1.1913000e+05   1.1419800e+05   1.1425500e+05   1.2520500e+05   1.2189900e+05   1.1602500e+05   1.1932800e+05   1.0863200e+05   1.1602500e+05   1.0953600e+05   1.1444900e+05   1.0807700e+05   1.3069300e+05   1.2486600e+05   1.2513800e+05   1.1881900e+05   1.1702200e+05   1.0283600e+05   1.1614000e+05   1.2212600e+05   1.2134000e+05   1.2373900e+05   1.1669100e+05   1.2486700e+05   1.2867600e+05   1.2707300e+05   1.1278600e+05   1.1730600e+05   1.1276000e+05   1.0636200e+05   1.1556800e+05   0.0000000e+00   9.3923000e+04   9.9384000e+04   1.0003100e+05   9.6806000e+04   1.0378000e+05   1.1163200e+05   9.8014000e+04   1.0292000e+05   1.0085500e+05   1.0471400e+05   1.1084100e+05   9.0525000e+04   1.1937700e+05   1.1233600e+05   9.8561000e+04   1.0860000e+05   1.0978000e+05   1.1884600e+05
   1.5321500e+05   1.6485900e+05   1.5476300e+05   1.5468800e+05   1.4839700e+05   1.4332600e+05   1.6517900e+05   1.5195300e+05   1.5973900e+05   1.6015700e+05   1.5312200e+05   1.3543600e+05   1.3987500e+05   1.4274400e+05   1.5537300e+05   1.4767600e+05   1.5659100e+05   1.6912400e+05   1.6645700e+05   1.5055500e+05   1.4612400e+05   1.6918700e+05   1.4463000e+05   1.6396400e+05   1.6358900e+05   1.6057700e+05   1.5373500e+05   1.5606200e+05   1.5179400e+05   1.5876200e+05   1.5610600e+05   1.4596000e+05   1.3520200e+05   1.5129100e+05   1.6298100e+05   1.7521700e+05   1.6055900e+05   1.5455800e+05   1.6285100e+05   1.5564500e+05   1.7270600e+05   1.6293400e+05   1.6218600e+05   1.6808500e+05   1.6437700e+05   1.4991000e+05   1.7945900e+05   1.7679600e+05   1.6736700e+05   1.6167400e+05   1.6051400e+05   1.8604800e+05   1.9351800e+05   1.7405300e+05   1.7499400e+05   1.8098500e+05   1.6885500e+05   1.7813800e+05   1.6592400e+05   1.7024600e+05   1.7856100e+05   1.6076900e+05   1.5440700e+05   1.7645200e+05   1.6127400e+05   1.6764700e+05   1.5364300e+05   1.5141600e+05   1.4936100e+05   1.5990200e+05   1.5406600e+05   1.5706300e+05   0.0000000e+00   1.5802400e+05   1.4549700e+05   1.3151600e+05   1.5123500e+05   1.7612700e+05   1.6752000e+05   1.5990500e+05   1.4998000e+05   1.6299900e+05   1.6068400e+05   1.6613200e+05   1.6291000e+05   1.6579400e+05   1.5284700e+05   1.5898900e+05   1.5445800e+05   1.6296300e+05
   1.8082900e+05   1.7039900e+05   1.7791600e+05   1.5580200e+05   1.7232000e+05   1.7304700e+05   1.8549100e+05   1.7593000e+05   1.6540300e+05   1.7576600e+05   1.6456100e+05   1.7051200e+05   1.6718200e+05   1.8683800e+05   1.6576300e+05   1.6113400e+05   1.6047900e+05   1.6389300e+05   1.8555800e+05   1.9393300e+05   1.7028100e+05   1.8631400e+05   1.8230000e+05   2.2327200e+05   2.3394500e+05   1.9987200e+05   1.9615300e+05   2.1801000e+05   2.2513700e+05   1.9972100e+05   1.9185500e+05   2.0138200e+05   2.0136700e+05   2.0198100e+05   2.2036800e+05   2.0815200e+05   2.0365200e+05   2.1090000e+05   2.1197800e+05   2.0246600e+05   2.2333900e+05   2.1480600e+05   2.1775600e+05   2.0730200e+05   2.2622600e+05   2.3056500e+05   2.4688700e+05   2.4219700e+05   2.0047900e+05   2.3618000e+05   2.3533400e+05   2.3455600e+05   2.1775200e+05   2.2494100e+05   2.2937200e+05   2.2926600e+05   2.1505700e+05   2.0878000e+05   2.1372500e+05   2.4852900e+05   2.1230300e+05   1.9161600e+05   1.9834100e+05   2.1738200e+05   2.1604000e+05   2.0399300e+05   1.9130900e+05   1.8978700e+05   2.0123600e+05   1.9895200e+05   1.7290900e+05   1.7673200e+05   1.8098700e+05   0.0000000e+00   1.8866800e+05   1.9282100e+05   1.6925200e+05   1.7218100e+05   1.8145700e+05   1.5950500e+05   1.6687500e+05   1.5624500e+05   1.7724900e+05   1.8052800e+05   1.8714200e+05   1.8790900e+05   1.6007100e+05   1.6714600e+05   1.6159800e+05   1.7320500e+05
   3.8144000e+04   4.9686000e+04   3.5783000e+04   4.0429000e+04   3.7080000e+04   4.7636000e+04   3.7183000e+04   3.9907000e+04   4.1051000e+04   3.5252000e+04   4.4594000e+04   3.5606000e+04   3.9745000e+04   3.3233000e+04   3.8099000e+04   4.0894000e+04   3.6442000e+04   3.3693000e+04   3.8440000e+04   4.5282000e+04   3.6998000e+04   4.1644000e+04   3.7614000e+04   3.5755000e+04   4.0689000e+04   3.8807000e+04   3.8276000e+04   4.0426000e+04   3.8208000e+04   3.8097000e+04   3.9600000e+04   4.1268000e+04   4.0173000e+04   3.8294000e+04   4.1802000e+04   3.7756000e+04   3.5090000e+04   3.7589000e+04   3.9688000e+04   4.1095000e+04   4.1479000e+04   4.4095000e+04   3.6601000e+04   3.6616000e+04   4.9483000e+04   3.4413000e+04   3.9740000e+04   4.9343000e+04   4.6136000e+04   4.6177000e+04   4.5441000e+04   3.8584000e+04   3.6666000e+04   4.1270000e+04   3.9989000e+04   4.3476000e+04   4.0402000e+04   3.8920000e+04   3.3895000e+04   3.0233000e+04   3.6610000e+04   4.1136000e+04   3.5338000e+04   4.2054000e+04   3.5126000e+04   3.8133000e+04   3.8721000e+04   3.2223000e+04   3.2982000e+04   3.6358000e+04   4.3015000e+04   4.0411000e+04   4.5490000e+04   3.9242000e+04   0.0000000e+00   4.8051000e+04   5.1476000e+04   5.6358000e+04   5.0119000e+04   4.8604000e+04   4.3034000e+04   4.1613000e+04   4.9128000e+04   4.2562000e+04   5.1513000e+04   5.1036000e+04   4.6405000e+04   4.3081000e+04   3.8366000e+04   4.1457000e+04
   5.0000000e+04   4.5433000e+04   4.8849000e+04   4.0417000e+04   4.6687000e+04   5.6157000e+04   5.0087000e+04   3.9194000e+04   4.9581000e+04   7.1234000e+04   4.8288000e+04   5.4727000e+04   5.1838000e+04   5.6214000e+04   4.1888000e+04   5.8157000e+04   5.6814000e+04   5.8507000e+04   4.4914000e+04   5.9813000e+04   7.0111000e+04   5.4292000e+04   6.6574000e+04   6.9310000e+04   6.5322000e+04   5.5418000e+04   5.0573000e+04   4.9612000e+04   6.9138000e+04   5.1235000e+04   5.7153000e+04   5.0452000e+04   6.2920000e+04   5.3635000e+04   5.7472000e+04   4.9213000e+04   5.7820000e+04   5.2810000e+04   4.9176000e+04   7.1240000e+04   5.5704000e+04   6.1518000e+04   6.5212000e+04   7.2579000e+04   6.6400000e+04   6.1183000e+04   5.9445000e+04   7.5861000e+04   5.8830000e+04   7.3844000e+04   8.5043000e+04   6.1923000e+04   6.6979000e+04   5.7246000e+04   6.1436000e+04   6.2805000e+04   6.8406000e+04   6.4829000e+04   7.2317000e+04   6.6040000e+04   7.6195000e+04   6.1530000e+04   7.0733000e+04   7.7844000e+04   7.4285000e+04   6.5027000e+04   6.8379000e+04   7.6376000e+04   7.2152000e+04   6.6221000e+04   5.3421000e+04   4.7452000e+04   5.8634000e+04   6.7221000e+04   6.9083000e+04   0.0000000e+00   5.6443000e+04   5.5032000e+04   6.1979000e+04   4.7565000e+04   5.3758000e+04   5.1055000e+04   3.5775000e+04   5.5921000e+04   5.0845000e+04   5.2391000e+04   4.4801000e+04   3.5532000e+04   5.9524000e+04   6.6754000e+04
   1.1479000e+05   1.1197800e+05   1.2093300e+05   1.1054800e+05   1.2377200e+05   1.2980000e+05   1.3481700e+05   1.2163700e+05   1.2518400e+05   1.2078600e+05   1.4260800e+05   1.3459600e+05   1.3634700e+05   1.3451400e+05   1.4211200e+05   1.3088100e+05   1.3921100e+05   1.3731400e+05   1.3616000e+05   1.3857900e+05   1.3858900e+05   1.2867800e+05   1.3573500e+05   1.2475000e+05   1.3529300e+05   1.2076800e+05   1.3643700e+05   1.2436200e+05   1.3127500e+05   1.2618500e+05   1.2190500e+05   1.2042900e+05   1.2127900e+05   1.1814000e+05   1.0972000e+05   1.2205200e+05   1.1490100e+05   1.0989400e+05   1.1158900e+05   9.8737000e+04   1.0204900e+05   1.0245600e+05   1.0747200e+05   1.0722800e+05   1.1889500e+05   9.6342000e+04   9.7484000e+04   9.4238000e+04   1.0747600e+05   1.0073700e+05   1.0682400e+05   9.8754000e+04   1.0755400e+05   1.0224400e+05   1.0470900e+05   9.5814000e+04   9.5936000e+04   1.0418600e+05   1.0992000e+05   1.1267400e+05   1.2511800e+05   1.2179200e+05   1.0216400e+05   1.0318100e+05   1.0540100e+05   1.3595500e+05   1.1743200e+05   1.1829500e+05   1.2574000e+05   1.0079600e+05   1.0298200e+05   1.1202200e+05   1.1566500e+05   1.1030700e+05   1.1320100e+05   1.2518300e+05   0.0000000e+00   1.3014300e+05   1.2424200e+05   1.3041700e+05   1.2954500e+05   1.2040100e+05   1.2060300e+05   1.2836600e+05   1.0932500e+05   1.1373500e+05   1.2253500e+05   1.1785200e+05   1.0965900e+05   1.0850600e+05
   1.5842400e+05   1.6725300e+05   1.5201100e+05   1.5078200e+05   1.8031300e+05   1.6575500e+05   1.4238200e+05   1.4014200e+05   1.4382100e+05   1.4125900e+05   1.4945200e+05   1.5569200e+05   1.4355100e+05   1.2817600e+05   1.2377100e+05   1.2098800e+05   1.2649500e+05   1.3817600e+05   1.4765500e+05   1.5983700e+05   1.5077000e+05   1.4782300e+05   1.2770700e+05   1.3880100e+05   1.6646900e+05   1.7935400e+05   1.7291800e+05   1.7408300e+05   1.8097300e+05   1.5738400e+05   1.7502700e+05   1.9437900e+05   1.8533100e+05   1.6767900e+05   1.7442100e+05   1.7805100e+05   1.6055400e+05   1.6246200e+05   1.6953000e+05   1.5430500e+05   1.5026900e+05   1.4706800e+05   1.4309400e+05   1.3080000e+05   1.1494100e+05   1.2001600e+05   1.3668300e+05   1.1595800e+05   1.0884300e+05   1.0722200e+05   1.1794500e+05   1.1321000e+05   1.0300300e+05   1.1130500e+05   1.1489600e+05   1.0361300e+05   1.0074500e+05   1.0836200e+05   1.1587800e+05   1.2175600e+05   1.2571600e+05   1.1815600e+05   1.0699300e+05   1.1614800e+05   1.1697200e+05   1.2572000e+05   1.0850100e+05   1.2937800e+05   1.2084500e+05   1.1458500e+05   1.1432300e+05   1.2931100e+05   1.4730400e+05   1.4759700e+05   1.4160700e+05   1.3924700e+05   1.3431400e+05   0.0000000e+00   1.6344200e+05   1.5974800e+05   1.4804200e+05   1.6539800e+05   1.5136200e+05   1.6157000e+05   1.7602900e+05   1.6745900e+05   1.5959700e+05   1.6654400e+05   1.6285000e+05   1.6107700e+05
   1.9940000e+04   1.3309000e+04   1.5692000e+04   1.6666000e+04   2.0636000e+04   2.1293000e+04   2.4498000e+04   2.1681000e+04   1.9597000e+04   1.6547000e+04   1.6133000e+04   1.3621000e+04   2.3683000e+04   1.3476000e+04   1.5230000e+04   2.0419000e+04   2.7145000e+04   2.3227000e+04   1.7482000e+04   1.8935000e+04   2.1121000e+04   2.0453000e+04   2.5454000e+04   2.4505000e+04   2.3298000e+04   2.3215000e+04   2.5841000e+04   2.5115000e+04   2.5645000e+04   2.2658000e+04   2.4744000e+04   2.4358000e+04   2.8331000e+04   2.4958000e+04   2.8586000e+04   2.4686000e+04   3.1128000e+04   2.7107000e+04   2.3433000e+04   2.5764000e+04   3.1135000e+04   3.0780000e+04   2.7982000e+04   3.1058000e+04   3.2846000e+04   3.0270000e+04   3.2857000e+04   3.0231000e+04   3.2337000e+04   2.3780000e+04   2.6705000e+04   3.1075000e+04   3.0097000e+04   3.5497000e+04   3.0972000e+04   3.1563000e+04   3.6732000e+04   3.9010000e+04   2.5898000e+04   2.6471000e+04   3.5098000e+04   3.2076000e+04   3.0833000e+04   3.1588000e+04   2.7117000e+04   2.7762000e+04   2.2249000e+04   2.1551000e+04   2.0579000e+04   2.7964000e+04   3.0989000e+04   2.3733000e+04   2.5213000e+04   2.7587000e+04   2.8919000e+04   2.7623000e+04   2.6334000e+04   3.0828000e+04   0.0000000e+00   3.2715000e+04   2.8614000e+04   3.0349000e+04   3.4566000e+04   3.1037000e+04   2.8913000e+04   3.1169000e+04   2.5652000e+04   2.3539000e+04   2.7070000e+04   1.8707000e+04
   4.8109000e+04   4.5594000e+04   4.5880000e+04   3.9220000e+04   4.3674000e+04   4.8219000e+04   3.7226000e+04   3.7230000e+04   3.8424000e+04   4.4351000e+04   3.4213000e+04   4.1252000e+04   3.8886000e+04   3.4637000e+04   4.6825000e+04   4.1360000e+04   3.7878000e+04   4.4864000e+04   4.5327000e+04   5.1407000e+04   5.8748000e+04   5.5098000e+04   4.2088000e+04   5.8595000e+04   4.7760000e+04   4.9688000e+04   5.7176000e+04   4.7153000e+04   3.8594000e+04   4.6037000e+04   5.1561000e+04   3.4025000e+04   4.1209000e+04   5.8739000e+04   5.1393000e+04   5.0973000e+04   4.8104000e+04   4.6213000e+04   4.9451000e+04   5.7551000e+04   5.2860000e+04   6.0865000e+04   5.5589000e+04   5.2024000e+04   5.9627000e+04   5.2822000e+04   4.4276000e+04   5.3401000e+04   5.8198000e+04   4.5935000e+04   5.4372000e+04   4.9020000e+04   5.3292000e+04   3.9762000e+04   4.4157000e+04   4.6318000e+04   4.5585000e+04   3.8894000e+04   3.3503000e+04   4.4194000e+04   4.5910000e+04   4.7360000e+04   3.0824000e+04   3.7049000e+04   3.6721000e+04   3.8879000e+04   3.4915000e+04   4.7007000e+04   4.9379000e+04   4.1403000e+04   4.2011000e+04   4.1785000e+04   4.1722000e+04   4.5134000e+04   5.6136000e+04   4.2698000e+04   5.0371000e+04   5.5459000e+04   5.5999000e+04   0.0000000e+00   3.7154000e+04   5.3542000e+04   4.8830000e+04   4.9897000e+04   4.6158000e+04   4.2117000e+04   5.8313000e+04   4.3620000e+04   4.8734000e+04   5.5849000e+04
   3.0354600e+05   2.9737000e+05   2.8455400e+05   3.0251800e+05   3.0561200e+05   3.1820500e+05   3.0742300e+05   2.8108700e+05   2.8117000e+05   3.0693000e+05   3.0453000e+05   2.9482900e+05   2.7162400e+05   2.7538400e+05   2.8076600e+05   2.8078200e+05   2.8522200e+05   2.8084100e+05   3.0355500e+05   3.1530700e+05   3.0954800e+05   3.3281300e+05   3.1111100e+05   3.1888800e+05   3.1919700e+05   3.1302600e+05   3.0740700e+05   2.8457100e+05   2.9385500e+05   3.0309600e+05   3.1794600e+05   3.3382900e+05   3.2514300e+05   3.2052100e+05   3.0491400e+05   3.1614900e+05   3.3095300e+05   3.3050500e+05   3.2949100e+05   3.2566200e+05   3.5958700e+05   3.2031400e+05   2.9130000e+05   3.1103000e+05   3.2180700e+05   3.1017400e+05   3.2805200e+05   2.9368000e+05   2.9831500e+05   3.0092400e+05   3.0708000e+05   2.9293400e+05   2.8757500e+05   3.1111300e+05   3.1281800e+05   2.9720500e+05   3.0548800e+05   2.8364300e+05   2.9474400e+05   2.8665300e+05   2.9310600e+05   2.8866000e+05   2.8735900e+05   2.9978800e+05   2.7175300e+05   2.6168900e+05   2.8756400e+05   2.9667200e+05   2.8788800e+05   3.0185200e+05   3.0045700e+05   2.7436000e+05   2.7530500e+05   2.8322600e+05   2.8567000e+05   2.8073600e+05   3.0195700e+05   2.8663100e+05   2.8852200e+05   2.7988300e+05   0.0000000e+00   2.9648900e+05   2.9162600e+05   2.9075400e+05   2.8329800e+05   2.6120700e+05   2.6364900e+05   2.8657200e+05   2.8008900e+05   3.0316000e+05
   4.5337900e+05   4.1899800e+05   4.4557200e+05   4.2579400e+05   4.3908800e+05   4.6908400e+05   4.6276200e+05   4.2105500e+05   4.1301200e+05   4.3979300e+05   4.4129600e+05   4.3704200e+05   4.3644900e+05   4.5199200e+05   4.4396900e+05   4.5484800e+05   4.4680900e+05   4.6046900e+05   4.5255000e+05   4.4610300e+05   4.5028000e+05   4.3545900e+05   4.5454400e+05   4.5444400e+05   4.5727100e+05   4.4385700e+05   4.3582900e+05   4.3950000e+05   4.4481100e+05   4.4801100e+05   4.6258300e+05   4.1341500e+05   4.2612700e+05   4.4843500e+05   4.7083100e+05   4.7767200e+05   4.5704200e+05   4.2557900e+05   4.0659400e+05   4.2914300e+05   4.6097300e+05   4.4715900e+05   4.4182500e+05   4.3289000e+05   4.5945300e+05   4.7817400e+05   4.2383400e+05   4.2458400e+05   4.4525900e+05   4.2374800e+05   4.4989300e+05   4.4871200e+05   4.5628300e+05   4.2244500e+05   4.4895800e+05   4.3047500e+05   4.1723000e+05   4.0863000e+05   4.2048300e+05   4.5090700e+05   4.6262100e+05   4.0897600e+05   4.0097100e+05   4.2278200e+05   4.3871000e+05   4.3240700e+05   4.1348200e+05   4.1215200e+05   3.9909100e+05   4.4493600e+05   4.4776400e+05   4.3818600e+05   4.4628300e+05   4.3542400e+05   4.5658200e+05   4.7327600e+05   4.3431100e+05   4.2388300e+05   3.9553000e+05   4.2237900e+05   4.6428300e+05   0.0000000e+00   4.3841100e+05   4.2108700e+05   4.3101100e+05   4.4612900e+05   4.6138000e+05   4.2777900e+05   4.2984800e+05   4.6028600e+05
   1.8534500e+05   1.8061600e+05   1.7833900e+05   1.7095000e+05   1.6053200e+05   1.6538800e+05   1.8994500e+05   1.8885200e+05   1.7922000e+05   1.5411900e+05   1.7160100e+05   1.7836500e+05   1.8399000e+05   1.7729100e+05   1.6145700e+05   1.6497200e+05   1.5903700e+05   1.5379800e+05   1.7300400e+05   1.8054000e+05   1.8415100e+05   1.8201700e+05   1.8261900e+05   1.7976300e+05   1.6944400e+05   1.7114100e+05   1.8928000e+05   2.1393300e+05   1.9750400e+05   1.8417000e+05   1.6729600e+05   1.6980000e+05   1.9666500e+05   2.0185800e+05   1.8436400e+05   2.0032300e+05   1.9253500e+05   1.9316500e+05   2.0689000e+05   2.2046600e+05   1.9970200e+05   2.0172100e+05   2.0755500e+05   1.9751300e+05   2.1174800e+05   2.1832800e+05   1.9935600e+05   1.7225300e+05   1.7487000e+05   1.9161500e+05   2.1767600e+05   2.0084700e+05   1.8505400e+05   1.9099800e+05   1.9891900e+05   2.1104600e+05   1.8591900e+05   1.9194500e+05   1.9285800e+05   1.7195100e+05   1.7771200e+05   1.8268800e+05   1.8559800e+05   1.9938500e+05   1.9244200e+05   1.8449700e+05   1.8072000e+05   1.7530900e+05   1.8495400e+05   2.0346800e+05   1.9687200e+05   1.8555000e+05   1.7411500e+05   1.7306000e+05   1.7173300e+05   1.8020500e+05   1.9467500e+05   1.9042100e+05   1.7999300e+05   1.8250200e+05   1.5218200e+05   1.6147700e+05   0.0000000e+00   1.6406200e+05   1.6823100e+05   1.8147000e+05   1.6150200e+05   1.8056100e+05   1.6289700e+05   1.7486000e+05
   1.9424100e+05   1.9759700e+05   2.0556500e+05   1.9952800e+05   1.7532800e+05   1.9564800e+05   1.9580100e+05   1.9344800e+05   2.0169500e+05   1.9003400e+05   1.8180100e+05   1.9167500e+05   1.9673700e+05   1.7812200e+05   1.9666700e+05   2.0240600e+05   2.0172900e+05   1.9301500e+05   1.9558800e+05   1.9254400e+05   1.9426500e+05   1.7524700e+05   1.8761500e+05   1.9132500e+05   1.9237000e+05   2.0076000e+05   2.1128800e+05   1.9666300e+05   2.0673500e+05   1.9172500e+05   2.0638000e+05   2.1672100e+05   1.9726500e+05   1.8573700e+05   2.0949400e+05   2.0479200e+05   1.9743600e+05   1.9564500e+05   2.1896800e+05   2.1889600e+05   2.1066400e+05   2.0871900e+05   2.1881700e+05   2.2286100e+05   2.4100100e+05   1.9106100e+05   1.7762400e+05   1.7926800e+05   1.9360500e+05   2.1793100e+05   2.1512600e+05   1.8807400e+05   1.9288100e+05   2.0884000e+05   2.0259700e+05   2.0826200e+05   2.1334000e+05   2.1179600e+05   1.9402700e+05   1.6522000e+05   1.7264600e+05   2.0676500e+05   2.0273300e+05   1.8730000e+05   2.2051400e+05   1.8660200e+05   1.9555800e+05   1.8189800e+05   2.0211100e+05   2.1471300e+05   1.9959600e+05   1.9351400e+05   1.8674100e+05   1.9631600e+05   2.0818600e+05   2.0341200e+05   1.9223300e+05   1.9928400e+05   1.9614800e+05   1.7607600e+05   2.0695500e+05   2.1816000e+05   2.1673500e+05   0.0000000e+00   1.9879000e+05   1.9501300e+05   2.1078800e+05   1.9129800e+05   1.8245900e+05   1.7704700e+05
   4.1510100e+05   4.3355500e+05   4.0298500e+05   4.2227100e+05   4.3200800e+05   4.2689700e+05   4.5383100e+05   4.4390600e+05   4.3305300e+05   4.3541200e+05   4.0975200e+05   4.3000100e+05   4.2190900e+05   4.3948200e+05   4.3982700e+05   4.3950800e+05   4.4374100e+05   4.5796500e+05   4.3838400e+05   4.4735100e+05   4.1803900e+05   4.3363000e+05   4.4385900e+05   4.6282100e+05   4.6431300e+05   4.6416800e+05   4.5518400e+05   4.6584800e+05   4.4323300e+05   4.3826700e+05   4.6380900e+05   4.5707100e+05   4.3972800e+05   4.6555400e+05   4.5981800e+05   4.5963500e+05   4.5295500e+05   4.4325200e+05   4.7113400e+05   4.7663500e+05   4.3780000e+05   4.5740200e+05   4.4061200e+05   4.6778200e+05   4.4562200e+05   4.5701600e+05   4.5607800e+05   4.5073600e+05   4.4151100e+05   4.4531400e+05   4.4953600e+05   4.6550800e+05   4.4059000e+05   4.6325900e+05   4.6585100e+05   4.6038800e+05   4.5920400e+05   4.6391000e+05   4.6236800e+05   4.4418900e+05   4.2425100e+05   4.4402300e+05   4.4287200e+05   4.5441500e+05   4.6420000e+05   4.6396600e+05   4.5278400e+05   4.4481600e+05   4.4432900e+05   4.3518300e+05   4.3427800e+05   4.4059900e+05   4.3655800e+05   4.4085600e+05   4.4837500e+05   4.4805300e+05   4.3931300e+05   4.2952100e+05   4.4095400e+05   4.5405600e+05   4.2208500e+05   4.2281700e+05   4.2694900e+05   4.3484700e+05   0.0000000e+00   4.4182000e+05   4.5497800e+05   4.4770200e+05   4.2836900e+05   4.2759300e+05
   5.1528200e+05   4.8740500e+05   4.7267700e+05   4.5761300e+05   4.5358300e+05   5.0794400e+05   5.5378000e+05   4.9603400e+05   4.7918200e+05   4.5532500e+05   4.4286100e+05   4.7816900e+05   4.7246200e+05   4.8480400e+05   4.7917300e+05   4.7511200e+05   4.7670700e+05   4.8854700e+05   4.9459300e+05   4.8556700e+05   4.6248900e+05   4.4324000e+05   4.4278100e+05   4.5586000e+05   4.8105000e+05   4.7128300e+05   4.5802800e+05   5.0814700e+05   4.9823600e+05   4.9546300e+05   4.8888600e+05   4.4652400e+05   4.2468000e+05   4.3556100e+05   4.5444200e+05   4.6963300e+05   5.3082700e+05   5.3279900e+05   5.4442800e+05   4.9823900e+05   4.9225400e+05   4.6068800e+05   4.3789500e+05   4.7347600e+05   4.6701800e+05   4.9090100e+05   4.8578200e+05   5.2882600e+05   5.2994200e+05   5.1509900e+05   4.8913700e+05   4.4474600e+05   4.2544500e+05   4.8313100e+05   4.7603200e+05   4.7575500e+05   4.9012500e+05   4.8595200e+05   4.8596500e+05   4.8383300e+05   4.8678100e+05   4.7049500e+05   4.3869300e+05   4.3353500e+05   4.5514000e+05   4.6269000e+05   4.6614100e+05   4.6166100e+05   4.6350000e+05   4.9627600e+05   5.0758300e+05   4.8415300e+05   4.5090100e+05   4.2307400e+05   4.2366500e+05   4.1981400e+05   4.3491900e+05   4.6913200e+05   5.3551600e+05   4.9646200e+05   4.5754500e+05   4.4809900e+05   4.6999200e+05   4.8609900e+05   4.6411400e+05   0.0000000e+00   4.7643300e+05   4.8419000e+05   4.8595200e+05   4.8952000e+05
   1.0019300e+05   1.0371300e+05   1.0466200e+05   9.6702000e+04   1.0144400e+05   1.0414200e+05   1.0193500e+05   9.7371000e+04   1.0944400e+05   1.0270900e+05   9.0902000e+04   9.0273000e+04   9.9375000e+04   1.0662900e+05   1.0407700e+05   9.4029000e+04   1.0418100e+05   1.0244600e+05   1.0049600e+05   1.0916400e+05   1.0247400e+05   9.7774000e+04   9.5609000e+04   8.4322000e+04   9.2800000e+04   9.3009000e+04   1.0069100e+05   8.0098000e+04   8.9602000e+04   9.0955000e+04   9.7283000e+04   7.7885000e+04   8.2331000e+04   8.3236000e+04   8.6658000e+04   8.2795000e+04   8.2880000e+04   9.5405000e+04   8.8344000e+04   9.3506000e+04   8.9170000e+04   9.3346000e+04   9.3488000e+04   8.9527000e+04   9.9590000e+04   9.2911000e+04   7.3366000e+04   8.3661000e+04   9.7232000e+04   9.6995000e+04   9.9521000e+04   9.6382000e+04   9.1736000e+04   8.9026000e+04   8.6045000e+04   9.1853000e+04   9.9125000e+04   1.0003900e+05   9.2153000e+04   9.1275000e+04   9.3325000e+04   9.4164000e+04   8.9791000e+04   9.0625000e+04   8.5710000e+04   9.1744000e+04   8.9510000e+04   8.6738000e+04   8.2802000e+04   8.3127000e+04   8.1549000e+04   9.4857000e+04   8.9344000e+04   1.0182700e+05   9.8257000e+04   9.0895000e+04   9.9805000e+04   8.8036000e+04   1.0265600e+05   9.5682000e+04   1.0243700e+05   1.1155100e+05   9.7338000e+04   9.9040000e+04   9.2944000e+04   8.3385000e+04   0.0000000e+00   9.7408000e+04   9.1646000e+04   9.5932000e+04
   1.0231000e+05   9.8708000e+04   9.0270000e+04   9.9891000e+04   1.2062700e+05   1.0782200e+05   1.0817700e+05   8.9573000e+04   7.5088000e+04   1.0088900e+05   9.5476000e+04   8.7519000e+04   9.9964000e+04   9.3540000e+04   8.8276000e+04   7.0519000e+04   9.1362000e+04   1.0858700e+05   1.0607000e+05   1.0443200e+05   1.0496900e+05   1.0249300e+05   9.9037000e+04   1.1236100e+05   9.9767000e+04   9.9540000e+04   9.3894000e+04   1.0468500e+05   1.0680400e+05   8.9330000e+04   8.9943000e+04   7.8216000e+04   9.9771000e+04   9.8635000e+04   8.9461000e+04   9.8452000e+04   9.2476000e+04   1.0300400e+05   9.5416000e+04   1.0504600e+05   9.4455000e+04   1.0195400e+05   9.6215000e+04   1.0410900e+05   9.5221000e+04   9.0983000e+04   1.0190400e+05   9.5998000e+04   9.9852000e+04   1.0907200e+05   9.0020000e+04   9.3041000e+04   8.5895000e+04   9.2177000e+04   1.0489700e+05   1.0622300e+05   1.0129300e+05   1.0066600e+05   8.3726000e+04   9.8843000e+04   9.5385000e+04   9.3283000e+04   8.4760000e+04   8.8428000e+04   1.0509500e+05   9.4629000e+04   9.2509000e+04   9.5488000e+04   1.0366300e+05   1.0008200e+05   1.0945300e+05   8.5383000e+04   9.8195000e+04   9.4184000e+04   7.9492000e+04   8.1116000e+04   8.8987000e+04   1.0393600e+05   9.4126000e+04   1.0449300e+05   1.0581700e+05   1.0217000e+05   1.0394600e+05   8.5035000e+04   8.3981000e+04   8.5681000e+04   7.5944000e+04   0.0000000e+00   9.9435000e+04   1.1175600e+05
   3.1521300e+05   3.2010100e+05   2.6746100e+05   3.0607300e+05   3.1081400e+05   3.1148100e+05   2.8914700e+05   2.8348800e+05   2.8332800e+05   2.7733900e+05   2.9873500e+05   2.9512900e+05   3.0914800e+05   2.9325500e+05   2.9328800e+05   2.7242300e+05   2.8228800e+05   2.7324300e+05   2.7127300e+05   2.8757700e+05   2.9000000e+05   2.7922400e+05   2.9479200e+05   3.0645700e+05   2.8876800e+05   2.8769000e+05   2.7453400e+05   2.9031600e+05   2.9325000e+05   3.1142400e+05   3.1690600e+05   2.9306900e+05   2.8227400e+05   2.8702600e+05   3.1051200e+05   2.8102300e+05   2.8553400e+05   3.1095000e+05   2.8965200e+05   2.9420300e+05   2.8994500e+05   2.9616200e+05   3.0265400e+05   3.0594100e+05   3.2389100e+05   3.2146500e+05   3.0325700e+05   3.1886500e+05   2.9677400e+05   2.8949300e+05   2.9507300e+05   2.9733400e+05   2.9931700e+05   3.0089000e+05   2.9644100e+05   3.1677900e+05   3.1998500e+05   3.0962100e+05   3.0821800e+05   3.0693900e+05   3.0428100e+05   3.0367400e+05   3.1064200e+05   2.8975000e+05   2.7682800e+05   2.9002800e+05   3.0904200e+05   3.1163900e+05   3.0862600e+05   3.0138400e+05   2.8315800e+05   2.8505600e+05   2.7317200e+05   2.7953000e+05   2.8256300e+05   2.9006200e+05   2.9019900e+05   2.8962500e+05   2.9473700e+05   3.0355600e+05   3.0408600e+05   3.1021300e+05   3.0246600e+05   2.8267100e+05   2.7792300e+05   2.8316500e+05   2.8750600e+05   3.0176400e+05   0.0000000e+00   3.1128300e+05
   2.2110200e+05   2.0599200e+05   2.4347600e+05   2.1913700e+05   2.1028500e+05   2.0498200e+05   2.3054900e+05   2.2725200e+05   2.5423800e+05   2.2589400e+05   2.3253100e+05   1.9739500e+05   1.7962500e+05   1.9520200e+05   2.2554300e+05   2.1012100e+05   2.3469200e+05   2.3594200e+05   2.0785100e+05   2.1562500e+05   1.9919100e+05   2.0974700e+05   2.4792200e+05   2.4369400e+05   2.2706200e+05   2.4258700e+05   2.0913200e+05   2.0493000e+05   2.1483800e+05   2.2964600e+05   2.3062500e+05   2.2110000e+05   2.1082200e+05   2.1594500e+05   1.9557800e+05   2.1326800e+05   2.2632200e+05   2.2745300e+05   2.5327800e+05   2.1334600e+05   2.0340900e+05   2.2998700e+05   2.3417000e+05   2.1841000e+05   2.1474900e+05   2.0063400e+05   2.2507800e+05   2.2697200e+05   2.2487300e+05   2.1406100e+05   1.9628600e+05   2.0045000e+05   2.4460300e+05   2.6338700e+05   2.3966400e+05   2.2484400e+05   2.0327200e+05   1.9685900e+05   1.9657900e+05   1.9790100e+05   2.1916800e+05   2.2983600e+05   2.2624700e+05   2.1925500e+05   1.9770100e+05   1.9020100e+05   2.0704900e+05   2.3893700e+05   2.5437800e+05   2.1078400e+05   2.0704200e+05   2.0749700e+05   2.0090900e+05   1.9472600e+05   2.4503800e+05   2.1199200e+05   2.1507100e+05   2.2550300e+05   2.3149500e+05   2.2475200e+05   1.8426500e+05   1.9327000e+05   2.3226800e+05   2.5431000e+05   2.5633600e+05   2.5965400e+05   2.2923900e+05   2.0759000e+05   1.9273600e+05   0.0000000e+00
