# Supplementary material for: Autistic traits and individual brain differences: functional network efficiency reflects attentional and social impairments, structural nodal efficiencies index systemising and theory-of-mind skills
Source: Mol Autism. 2021 Jan 21;12:3. doi: 10.1186/s13229-020-00377-8 (PMC7818759; doi:10.1186/s13229-020-00377-8)
Supplement: Supplementary file 9 — Additional file 9. Brain-behaviour correlations. README file detailing data curation; AAL-90 region masks in NIfTI format; spreadseehts of Spearman correlations; code and data for the correlational analysis. [file 13229_2020_377_MOESM9_ESM.zip › Paul_Arora_et_al_data/Physiological/BBC/analysis/Diffusion_Analaysis/adj_matrixes/NOS_weighted/asymmetric/connection_matrix_asym_aHU0248.txt]

   0.0000000e+00   4.3971600e+05   4.2057100e+05   4.0812600e+05   4.0232900e+05   3.8556000e+05   3.8367400e+05   4.1381000e+05   4.3621700e+05   4.4135300e+05   4.1984400e+05   4.4566500e+05   4.5306900e+05   4.6348100e+05   4.3821300e+05   4.3025100e+05   4.3279600e+05   4.1810500e+05   4.1626600e+05   4.2099400e+05   4.4129200e+05   4.2388200e+05   4.2328100e+05   4.6410400e+05   4.6067300e+05   4.7404700e+05   4.6124900e+05   4.0783000e+05   3.8569200e+05   4.0505100e+05   4.1301500e+05   4.3477900e+05   4.2973600e+05   4.4153500e+05   4.5977500e+05   4.7362000e+05   4.5314000e+05   4.2432200e+05   4.1440500e+05   4.2434700e+05   4.0886400e+05   4.4472400e+05   4.5043900e+05   4.3929000e+05   4.1086000e+05   4.2438100e+05   4.1885700e+05   4.4558800e+05   4.3654300e+05   4.3439700e+05   4.3881900e+05   4.2681000e+05   4.1871900e+05   4.3045300e+05   4.2629600e+05   4.2445200e+05   4.2756000e+05   4.1101700e+05   4.0657700e+05   4.0860500e+05   4.0046100e+05   4.1306200e+05   4.1484000e+05   4.2340200e+05   4.1341100e+05   4.1608200e+05   3.8641800e+05   4.0918400e+05   4.2986200e+05   4.4239600e+05   4.1140200e+05   3.9206200e+05   3.9646400e+05   4.1434000e+05   4.1338900e+05   4.2522500e+05   4.3543600e+05   4.2996900e+05   4.1912300e+05   4.3655800e+05   4.2375000e+05   4.1832700e+05   4.3216800e+05   4.0589500e+05   3.7531000e+05   3.7734400e+05   3.9951000e+05   4.1087100e+05   4.1499900e+05   4.0195900e+05
   4.4692700e+05   0.0000000e+00   4.6016400e+05   4.3651800e+05   4.1338800e+05   4.3579000e+05   4.2466800e+05   4.2742100e+05   4.2692600e+05   4.0859900e+05   4.1902800e+05   4.5042700e+05   4.5624200e+05   4.5982200e+05   4.7350300e+05   4.6186000e+05   4.5673600e+05   4.5208900e+05   4.0966100e+05   4.2575700e+05   4.3941100e+05   4.2676700e+05   4.5983800e+05   4.5040000e+05   4.2443900e+05   4.6325200e+05   4.5376000e+05   4.4787900e+05   4.7433200e+05   4.5677100e+05   4.5107500e+05   4.6145600e+05   4.1575900e+05   4.1727100e+05   4.3205500e+05   4.2696700e+05   4.4148500e+05   4.5794100e+05   4.2169200e+05   4.4258800e+05   4.4156900e+05   4.6538600e+05   4.4742900e+05   4.7426500e+05   4.7956500e+05   4.5269200e+05   4.2497500e+05   3.9354900e+05   4.0065200e+05   4.2458000e+05   4.4245300e+05   4.1670600e+05   4.1132700e+05   4.3878000e+05   4.4298500e+05   4.5288200e+05   4.5393400e+05   4.4961900e+05   4.4928400e+05   4.4216100e+05   4.3614900e+05   4.3248000e+05   4.3813400e+05   4.0439700e+05   4.1339000e+05   4.4327600e+05   4.2124000e+05   4.2076900e+05   4.2086300e+05   4.1408600e+05   4.2298800e+05   4.3097400e+05   4.1926200e+05   4.1930300e+05   4.0326900e+05   3.9567600e+05   4.2451100e+05   4.4632000e+05   4.2902500e+05   4.2640100e+05   4.1743200e+05   4.2965200e+05   4.1460200e+05   4.3276400e+05   4.0636100e+05   4.1494600e+05   4.1537500e+05   4.3153000e+05   4.2526900e+05   4.2734600e+05
   3.9722600e+05   3.9749200e+05   0.0000000e+00   3.9277700e+05   4.0144300e+05   3.7423700e+05   3.7789100e+05   3.7909100e+05   3.8823500e+05   3.8007200e+05   3.9841900e+05   4.0466000e+05   4.1586200e+05   3.9895300e+05   4.0193200e+05   4.1122000e+05   4.2898300e+05   4.0804000e+05   3.9203900e+05   4.0237700e+05   4.0045300e+05   4.1212800e+05   3.7907400e+05   4.0119800e+05   4.0522800e+05   3.9034100e+05   4.2584800e+05   4.0780000e+05   4.0217300e+05   3.8149700e+05   3.9857200e+05   3.7366100e+05   3.7816400e+05   3.8865800e+05   4.0910800e+05   3.7697300e+05   3.6893600e+05   3.9615600e+05   4.0024200e+05   3.7975200e+05   3.6774200e+05   3.7004000e+05   3.7613100e+05   3.6735400e+05   3.9529400e+05   3.7537000e+05   3.6264100e+05   3.7487500e+05   3.5528300e+05   3.6633600e+05   3.8230600e+05   3.7008400e+05   3.9043500e+05   3.8704000e+05   3.9469200e+05   3.8877700e+05   3.8728100e+05   3.9970200e+05   3.6059200e+05   4.0277800e+05   4.0563400e+05   3.9882600e+05   3.4763000e+05   3.4536400e+05   3.7789200e+05   4.0275400e+05   4.1704200e+05   3.8640900e+05   3.8040600e+05   4.1716800e+05   3.8005100e+05   3.8546600e+05   3.9593600e+05   3.9707900e+05   3.8978500e+05   3.7992500e+05   3.7920800e+05   4.1891300e+05   3.8363900e+05   3.7791300e+05   3.8869400e+05   3.8571200e+05   3.8382400e+05   3.7674300e+05   3.8201700e+05   4.1105900e+05   4.0351500e+05   3.9738100e+05   3.9062800e+05   3.8384400e+05
   4.7601900e+05   4.4108700e+05   4.5611400e+05   0.0000000e+00   4.4776500e+05   4.2918900e+05   4.7010000e+05   4.7094400e+05   4.5143800e+05   4.3396800e+05   4.3997000e+05   4.6666700e+05   4.4835800e+05   4.4365600e+05   4.2438800e+05   4.7509800e+05   4.5890900e+05   4.4780200e+05   4.3009700e+05   4.3121700e+05   4.3882900e+05   4.5021200e+05   4.9800100e+05   4.8938100e+05   4.7836900e+05   4.7213600e+05   4.5117800e+05   4.4473900e+05   4.7967700e+05   4.4805400e+05   4.3753200e+05   4.4009500e+05   4.7857400e+05   4.7275900e+05   4.9674300e+05   4.8304000e+05   4.7581400e+05   4.5664500e+05   4.9597500e+05   4.7631700e+05   4.8531000e+05   4.8712700e+05   4.7474800e+05   4.7826900e+05   4.8710000e+05   4.7370700e+05   4.6059800e+05   4.7420400e+05   4.7073900e+05   4.9472500e+05   4.8434000e+05   4.5520100e+05   4.7245200e+05   5.0067500e+05   4.9390400e+05   4.8111800e+05   4.7689100e+05   4.7655000e+05   4.6873300e+05   4.4399700e+05   4.6578400e+05   4.7316300e+05   4.7486500e+05   4.5369800e+05   4.9438600e+05   4.3510200e+05   4.6025000e+05   4.6078300e+05   4.4403500e+05   4.5757100e+05   4.6605300e+05   4.6318300e+05   4.2067600e+05   4.5699200e+05   4.5444200e+05   4.8699900e+05   4.4348900e+05   4.7472900e+05   4.7345000e+05   4.6636300e+05   4.5054000e+05   4.6708000e+05   4.4116200e+05   4.6792200e+05   4.5903100e+05   4.8120100e+05   4.5456600e+05   4.3794500e+05   4.2763900e+05   4.3412200e+05
   1.2401400e+05   1.3889900e+05   1.2667100e+05   1.2946400e+05   0.0000000e+00   1.2654900e+05   1.1349500e+05   1.1273500e+05   1.2189200e+05   1.2685900e+05   1.2633700e+05   1.2679600e+05   1.2080700e+05   1.2925400e+05   1.2488700e+05   1.2892600e+05   1.2121800e+05   1.2510700e+05   1.1417400e+05   1.0243500e+05   1.2188700e+05   1.2208100e+05   1.0037800e+05   1.2477300e+05   1.2030400e+05   1.2512400e+05   1.0867500e+05   1.1561700e+05   1.1369300e+05   1.2224000e+05   1.2551600e+05   1.1496600e+05   1.1929000e+05   1.0787600e+05   1.1013200e+05   1.4605000e+05   1.3922400e+05   1.1118500e+05   1.4264500e+05   1.3423500e+05   1.3295100e+05   1.2744800e+05   1.3759800e+05   1.2923900e+05   1.1195700e+05   1.2719100e+05   1.2531900e+05   1.2270300e+05   1.1770300e+05   1.2150100e+05   1.1518800e+05   1.2847100e+05   1.1591800e+05   1.0753600e+05   1.0142900e+05   1.1125300e+05   1.3953900e+05   1.4263900e+05   1.2109600e+05   1.1829600e+05   1.3820900e+05   1.3092100e+05   1.1910900e+05   1.2934000e+05   1.1677500e+05   1.2162500e+05   1.3521300e+05   1.2384300e+05   1.1817500e+05   1.0383600e+05   1.2635700e+05   1.2224000e+05   1.2394000e+05   1.2215100e+05   1.3105200e+05   1.0004500e+05   1.1115200e+05   1.2712400e+05   1.2470000e+05   1.1139800e+05   1.1636300e+05   1.2210700e+05   1.1046400e+05   1.1370600e+05   1.0891300e+05   1.3781300e+05   1.1183400e+05   1.2386200e+05   1.4194200e+05   1.3294100e+05
   1.0947900e+05   1.0524300e+05   1.1455800e+05   1.1470800e+05   1.0205500e+05   0.0000000e+00   1.0248900e+05   1.0879000e+05   1.0520700e+05   1.0534300e+05   1.1878300e+05   1.1071000e+05   1.2213600e+05   1.0090200e+05   1.1606900e+05   9.6612000e+04   1.3705700e+05   1.2601100e+05   1.3237600e+05   1.1358600e+05   1.2269700e+05   1.3385700e+05   1.2154100e+05   9.5668000e+04   1.0917300e+05   1.1912000e+05   1.2833400e+05   1.2775100e+05   1.1801900e+05   1.3313600e+05   1.1493300e+05   1.2974600e+05   1.3403800e+05   1.2066600e+05   1.4138300e+05   1.3282300e+05   1.2685900e+05   1.1920200e+05   1.1979800e+05   1.3439800e+05   1.1885300e+05   1.2082700e+05   1.2958400e+05   1.3004300e+05   1.1969900e+05   1.1563200e+05   1.1210600e+05   1.2574100e+05   1.2280500e+05   1.2452500e+05   1.2240000e+05   1.0225300e+05   1.0754300e+05   1.1674000e+05   1.1991600e+05   1.3255700e+05   1.3787600e+05   1.4841000e+05   1.1025700e+05   1.2819100e+05   1.1774400e+05   1.3132400e+05   1.1965700e+05   1.2734800e+05   1.2693000e+05   1.0687800e+05   1.2947200e+05   1.1430500e+05   1.2483100e+05   1.0450700e+05   1.0877900e+05   1.0973200e+05   9.5780000e+04   1.0254300e+05   1.0762900e+05   1.1572800e+05   1.2059600e+05   1.0666400e+05   1.0061600e+05   9.8251000e+04   9.1996000e+04   1.0468800e+05   1.0821000e+05   1.1314100e+05   1.1951100e+05   1.3488000e+05   1.2457900e+05   1.2088500e+05   1.1706500e+05   1.0392300e+05
   5.0258300e+05   5.0924700e+05   5.1024600e+05   5.1745900e+05   5.0124500e+05   4.9861100e+05   0.0000000e+00   5.3160700e+05   4.9984300e+05   5.1709500e+05   5.1196400e+05   5.0889000e+05   5.0446900e+05   4.8865500e+05   4.8617700e+05   4.8680400e+05   4.9602900e+05   4.7708300e+05   4.8842100e+05   5.0531400e+05   4.9042600e+05   4.8038800e+05   4.9193500e+05   4.7788900e+05   4.7210700e+05   4.8392200e+05   5.1614200e+05   5.3039800e+05   5.0718200e+05   4.9911100e+05   5.2285400e+05   5.1126300e+05   4.8501900e+05   5.1589700e+05   5.0567800e+05   5.1250600e+05   5.1160600e+05   4.8743800e+05   4.8695900e+05   5.1831000e+05   5.1674300e+05   5.1564400e+05   5.2116200e+05   5.1762400e+05   4.9406300e+05   4.8631100e+05   5.0948600e+05   4.9370500e+05   4.9886300e+05   5.1069600e+05   5.0863500e+05   5.2885200e+05   5.0872700e+05   4.9173400e+05   4.8506400e+05   4.9980300e+05   4.9766600e+05   4.9973100e+05   5.0079100e+05   5.0850000e+05   4.8840100e+05   5.0447300e+05   4.8909000e+05   5.1720300e+05   5.1253000e+05   5.0174500e+05   5.0784200e+05   5.2703500e+05   4.9452800e+05   4.5840800e+05   4.7144900e+05   4.8551200e+05   5.2770900e+05   5.2349100e+05   5.1460600e+05   5.3303500e+05   5.4041200e+05   5.1572200e+05   4.8835700e+05   4.8918800e+05   5.1463100e+05   5.2588300e+05   5.3553600e+05   5.2988800e+05   5.3552100e+05   5.6544000e+05   5.2163500e+05   4.9820300e+05   5.2473500e+05   5.2080500e+05
   6.2143900e+05   6.2613900e+05   5.9709400e+05   6.0050000e+05   6.1550200e+05   6.0883200e+05   6.2054300e+05   0.0000000e+00   5.9082800e+05   5.9714200e+05   6.0080600e+05   6.0867300e+05   6.4830000e+05   6.2721400e+05   6.4273100e+05   6.1215800e+05   5.9797600e+05   6.0330200e+05   6.2110400e+05   6.1552700e+05   5.8824900e+05   5.9714900e+05   5.9582200e+05   6.1919800e+05   6.0731100e+05   6.3568400e+05   6.6573500e+05   6.3587100e+05   6.2171400e+05   6.2572900e+05   6.2800100e+05   6.1820000e+05   6.3700100e+05   6.1605700e+05   6.2636400e+05   6.0854600e+05   6.3510700e+05   6.4739600e+05   6.4281100e+05   6.7454700e+05   6.4592400e+05   6.2144600e+05   6.3214900e+05   6.2801000e+05   5.9147700e+05   5.9789400e+05   6.2939600e+05   6.4906100e+05   6.3426500e+05   6.4541500e+05   6.3836700e+05   6.4943600e+05   6.5375000e+05   6.3342700e+05   6.1224000e+05   6.3991000e+05   6.3744100e+05   6.3224200e+05   6.3619700e+05   6.3938200e+05   6.6486800e+05   6.2415700e+05   6.1360100e+05   6.3670100e+05   6.4694700e+05   6.3874700e+05   6.1927600e+05   6.2555200e+05   6.3554500e+05   6.3135700e+05   6.2128700e+05   6.3397900e+05   6.5208400e+05   6.3574000e+05   6.1680200e+05   6.3033700e+05   6.3350200e+05   6.2787900e+05   6.1266100e+05   6.2679400e+05   6.3012200e+05   6.2612200e+05   6.2524600e+05   6.3716700e+05   6.2850300e+05   6.2902700e+05   6.5525400e+05   6.0577200e+05   5.7955300e+05   5.9388200e+05
   9.6440000e+04   9.3936000e+04   9.5266000e+04   9.1150000e+04   8.9296000e+04   8.7712000e+04   8.3702000e+04   9.1090000e+04   0.0000000e+00   1.0451500e+05   9.6906000e+04   1.0008800e+05   1.0260100e+05   9.4180000e+04   8.1964000e+04   9.2003000e+04   9.4216000e+04   9.1122000e+04   1.0782300e+05   1.0436500e+05   9.9666000e+04   9.5769000e+04   9.3439000e+04   8.8193000e+04   1.1005300e+05   9.4703000e+04   9.7918000e+04   1.0279700e+05   9.3140000e+04   8.2728000e+04   9.4971000e+04   1.1784900e+05   1.2208000e+05   1.1269200e+05   1.1322600e+05   9.4410000e+04   8.3366000e+04   8.0495000e+04   1.0455400e+05   1.0208200e+05   1.1655400e+05   1.1229800e+05   1.0116500e+05   9.8686000e+04   9.7827000e+04   9.5683000e+04   9.2493000e+04   9.3928000e+04   1.0501600e+05   1.0901200e+05   1.0064900e+05   9.7333000e+04   1.0786300e+05   9.7380000e+04   9.7432000e+04   1.0008700e+05   1.0797000e+05   1.0550400e+05   9.8445000e+04   1.0361200e+05   1.0437900e+05   9.3018000e+04   9.5296000e+04   9.6486000e+04   9.6901000e+04   9.9882000e+04   9.0936000e+04   9.1943000e+04   7.9725000e+04   8.7613000e+04   9.3372000e+04   7.6418000e+04   8.1618000e+04   8.9986000e+04   8.6056000e+04   8.5549000e+04   7.9780000e+04   8.8541000e+04   9.6018000e+04   8.8059000e+04   8.3421000e+04   7.5647000e+04   7.7702000e+04   8.9352000e+04   8.9490000e+04   9.1576000e+04   9.7494000e+04   1.0146000e+05   9.5733000e+04   9.9051000e+04
   1.0929500e+05   1.1737600e+05   1.3740900e+05   1.1785700e+05   1.2553800e+05   1.1309600e+05   1.0689200e+05   1.2104600e+05   1.2408100e+05   0.0000000e+00   1.2138100e+05   1.1959000e+05   1.1424900e+05   1.0097700e+05   1.1594000e+05   1.0646000e+05   1.0776500e+05   9.9277000e+04   1.2477700e+05   1.2177300e+05   1.2016900e+05   1.2121500e+05   1.3269000e+05   1.2311200e+05   1.0926800e+05   1.1446200e+05   1.0495100e+05   1.0732100e+05   1.2045600e+05   1.3787100e+05   1.3365700e+05   1.3007100e+05   1.2090200e+05   1.3121900e+05   1.0757800e+05   1.1148700e+05   1.2419800e+05   1.3042400e+05   1.1853800e+05   1.1867300e+05   1.2907300e+05   1.5667700e+05   1.3356700e+05   1.0618200e+05   1.1692200e+05   1.3032500e+05   1.3988700e+05   1.4680900e+05   1.2606300e+05   1.2216000e+05   1.1808100e+05   1.2816300e+05   1.4098700e+05   1.3275600e+05   1.3878800e+05   1.3930300e+05   1.2863500e+05   1.2418300e+05   1.1611600e+05   1.3018800e+05   1.3714300e+05   1.2402800e+05   1.2379000e+05   1.2374900e+05   1.4186600e+05   1.2880000e+05   1.3024800e+05   1.2597000e+05   1.2504200e+05   1.2646800e+05   1.3032300e+05   1.3612800e+05   1.3612200e+05   1.4706200e+05   1.4105300e+05   1.3102500e+05   1.1320900e+05   1.2904700e+05   1.3754200e+05   1.2002500e+05   1.1930000e+05   1.2779000e+05   1.3593000e+05   1.4923000e+05   1.1955000e+05   1.0075700e+05   1.3172300e+05   1.2474200e+05   1.2795800e+05   1.3605400e+05
   1.2885300e+05   1.2047400e+05   1.2277600e+05   1.2965900e+05   1.4018800e+05   1.2078100e+05   1.2313400e+05   1.1282900e+05   1.1784400e+05   1.3365600e+05   0.0000000e+00   1.1890100e+05   1.2998300e+05   1.1474400e+05   1.2644700e+05   1.0938400e+05   1.1669100e+05   1.0058500e+05   1.1449500e+05   1.1447900e+05   1.1612400e+05   1.1469600e+05   1.1852000e+05   1.1210000e+05   1.0555700e+05   1.1146800e+05   1.0977300e+05   1.1432000e+05   1.1705600e+05   1.1478300e+05   1.3215900e+05   1.2760900e+05   1.3043500e+05   1.3012100e+05   1.4754600e+05   1.3014300e+05   1.2614100e+05   1.2876800e+05   1.3565900e+05   1.2295900e+05   1.1966900e+05   1.3087600e+05   1.4137000e+05   1.2651100e+05   1.2169000e+05   1.2381000e+05   1.2171500e+05   1.2451000e+05   1.4052400e+05   1.3248300e+05   1.3908900e+05   1.2765100e+05   1.3282100e+05   1.3203500e+05   1.2464300e+05   1.1849400e+05   1.3229500e+05   1.3193900e+05   1.3301600e+05   1.3855200e+05   1.3412100e+05   1.2728200e+05   1.2638000e+05   1.3603400e+05   1.2051400e+05   1.2728800e+05   1.1594700e+05   1.2483600e+05   1.2862300e+05   1.5005300e+05   1.3615100e+05   1.3395200e+05   1.3305500e+05   1.2979900e+05   1.2852200e+05   1.2829100e+05   1.3899100e+05   1.2719000e+05   1.2946400e+05   1.3228900e+05   1.3505400e+05   1.2069400e+05   1.2318500e+05   1.2524200e+05   1.2024800e+05   1.1845800e+05   1.2385400e+05   1.2222300e+05   1.1631100e+05   1.3094400e+05
   1.0686500e+05   1.1842700e+05   1.1307200e+05   1.1181600e+05   1.0407100e+05   1.1241500e+05   1.2120300e+05   1.2331600e+05   1.2483600e+05   1.2127800e+05   1.0668300e+05   0.0000000e+00   1.1436500e+05   1.1652800e+05   1.0991100e+05   1.3099900e+05   1.3209300e+05   1.2959500e+05   1.3967700e+05   1.3253600e+05   1.2089600e+05   1.1309300e+05   9.8289000e+04   1.1249600e+05   1.1221400e+05   1.2021900e+05   1.2937300e+05   1.1732300e+05   1.3027900e+05   1.1046800e+05   1.1666400e+05   1.2112200e+05   1.0343900e+05   1.1803000e+05   1.1864700e+05   1.0415300e+05   1.0388500e+05   1.1649000e+05   1.2316900e+05   1.2393600e+05   1.1204200e+05   1.2491200e+05   1.0781900e+05   1.0444800e+05   1.1669300e+05   1.1068800e+05   1.1167600e+05   1.1022900e+05   1.1730400e+05   1.2453900e+05   1.3418500e+05   1.1938500e+05   1.1550800e+05   1.2523200e+05   1.0691300e+05   1.1450400e+05   1.2097300e+05   1.1107600e+05   1.1246200e+05   1.0692400e+05   1.1207800e+05   1.0389400e+05   1.1468200e+05   1.1226800e+05   1.1129500e+05   1.1757400e+05   1.0946700e+05   1.0592500e+05   1.0679600e+05   1.0327000e+05   1.0942500e+05   1.1153700e+05   1.1611300e+05   1.1051500e+05   1.1173700e+05   1.2027400e+05   1.2161700e+05   1.0711800e+05   1.1467800e+05   1.0680000e+05   1.0671400e+05   1.0735800e+05   1.0570500e+05   1.0997300e+05   1.0553400e+05   1.0814800e+05   1.0400800e+05   1.1585000e+05   1.1800900e+05   1.0844100e+05
   2.4658300e+05   2.4022700e+05   2.3487200e+05   2.3675100e+05   2.2989400e+05   2.3042700e+05   2.2172400e+05   2.2880800e+05   2.4295900e+05   2.4342100e+05   2.3914500e+05   2.3970500e+05   0.0000000e+00   2.3272700e+05   2.3850600e+05   2.2751000e+05   2.3746700e+05   2.4244500e+05   2.3932700e+05   2.3650700e+05   2.3576100e+05   2.2964600e+05   2.2568500e+05   2.4925600e+05   2.3778500e+05   2.3063000e+05   2.3098600e+05   2.2773700e+05   2.3848100e+05   2.3191700e+05   2.2812300e+05   2.4694800e+05   2.4572600e+05   2.3050700e+05   2.4186900e+05   2.3597900e+05   2.4554200e+05   2.4349300e+05   2.4061400e+05   2.4046700e+05   2.3771600e+05   2.3048200e+05   2.3390300e+05   2.6240800e+05   2.4046000e+05   2.3373900e+05   2.4095500e+05   2.2878900e+05   2.2451500e+05   2.2942200e+05   2.2446700e+05   2.2877000e+05   2.1902100e+05   2.1413700e+05   2.4649400e+05   2.4349200e+05   2.2150800e+05   2.1367500e+05   2.2382900e+05   2.2970300e+05   2.2341600e+05   2.2997500e+05   2.2833000e+05   2.3258200e+05   2.4949500e+05   2.4036900e+05   2.3367400e+05   2.2396200e+05   2.3549100e+05   2.3612200e+05   2.2246700e+05   2.2979500e+05   2.2916800e+05   2.2947400e+05   2.2342600e+05   2.2974700e+05   2.4119900e+05   2.3265000e+05   2.1469500e+05   2.1381600e+05   2.1578600e+05   2.3356700e+05   2.3816800e+05   2.3500700e+05   2.3421200e+05   2.2955300e+05   2.4008400e+05   2.4127900e+05   2.3821800e+05   2.4389400e+05
   1.7619900e+05   1.6239700e+05   1.6904700e+05   1.7324400e+05   1.8011600e+05   1.8276000e+05   1.7958600e+05   1.8352800e+05   1.8495300e+05   1.7554500e+05   1.8018700e+05   1.8282300e+05   1.9491800e+05   0.0000000e+00   1.8359000e+05   1.8176100e+05   1.8035200e+05   1.7984200e+05   1.8991700e+05   1.7349700e+05   1.6802100e+05   1.7851900e+05   1.7020600e+05   1.8084700e+05   1.8683600e+05   1.8937700e+05   1.6710000e+05   1.8581800e+05   1.8010300e+05   1.7786700e+05   1.9198400e+05   1.8140400e+05   1.8736500e+05   1.7204900e+05   1.8344900e+05   2.0056900e+05   1.9758200e+05   1.8633400e+05   1.8605800e+05   1.9189700e+05   1.9315600e+05   1.8620000e+05   1.8585200e+05   1.8829500e+05   1.9091800e+05   1.8571500e+05   1.8281300e+05   1.8888100e+05   1.9344900e+05   1.8587400e+05   1.7662600e+05   1.9046700e+05   1.9988500e+05   1.8450800e+05   1.7877900e+05   1.8093300e+05   1.7768400e+05   1.8839100e+05   2.0217500e+05   2.0978500e+05   2.1356900e+05   2.0671400e+05   1.9638000e+05   1.9296900e+05   1.7069300e+05   1.8513500e+05   2.0016600e+05   2.0810700e+05   1.9493300e+05   1.9667100e+05   1.9902500e+05   1.9222100e+05   1.8144800e+05   1.7748900e+05   1.7213600e+05   1.7589000e+05   1.7494400e+05   1.7786100e+05   1.7619200e+05   1.7011800e+05   1.6908000e+05   1.8170700e+05   1.8116900e+05   1.8491000e+05   1.7765100e+05   1.7050900e+05   1.6896300e+05   1.8150300e+05   1.8471400e+05   1.8900800e+05
   2.0740500e+05   1.9510300e+05   2.1390900e+05   2.1407700e+05   2.3271200e+05   2.2816200e+05   2.1645800e+05   1.9455900e+05   2.0236500e+05   2.1603300e+05   1.9357200e+05   1.8242500e+05   1.9477300e+05   2.0868000e+05   0.0000000e+00   2.0904400e+05   1.9526600e+05   2.1765200e+05   2.0925500e+05   1.9577500e+05   2.0765000e+05   1.9819800e+05   2.0454800e+05   2.0124900e+05   2.1684000e+05   2.1119200e+05   2.0820800e+05   2.1014900e+05   1.9494700e+05   1.9605700e+05   1.9691700e+05   2.0088900e+05   2.1682400e+05   2.2392100e+05   2.0548600e+05   2.1416900e+05   2.1911800e+05   1.7842800e+05   2.0363200e+05   2.0992300e+05   2.0967400e+05   1.9968600e+05   1.8249300e+05   1.9670400e+05   2.0106200e+05   2.0329600e+05   2.0375400e+05   1.9855100e+05   1.9923500e+05   2.0583200e+05   1.9873900e+05   1.8765000e+05   1.8578100e+05   1.8137600e+05   1.9383500e+05   1.9807700e+05   2.0766700e+05   1.8796400e+05   1.7967800e+05   1.8690700e+05   1.7510800e+05   1.8871500e+05   1.9718000e+05   1.7783400e+05   1.6918500e+05   1.8964500e+05   1.7825600e+05   1.8604400e+05   2.0647600e+05   2.1377500e+05   2.1318700e+05   1.9502700e+05   1.9256000e+05   1.6854900e+05   1.6570800e+05   1.7112100e+05   1.9657500e+05   2.0493200e+05   1.9434900e+05   2.0330600e+05   2.0906200e+05   2.0337000e+05   2.1032200e+05   1.9655100e+05   1.9395100e+05   2.0023500e+05   1.8018000e+05   1.7793600e+05   1.8404600e+05   1.8780000e+05
   1.7809900e+05   1.6194900e+05   1.5927200e+05   1.6729900e+05   1.6630500e+05   1.6872400e+05   1.6297400e+05   1.8001800e+05   1.9390800e+05   1.9255900e+05   1.7710000e+05   1.7742100e+05   1.6739100e+05   1.3480600e+05   1.3799000e+05   0.0000000e+00   1.7894200e+05   1.8055200e+05   1.9941100e+05   1.8125800e+05   1.6821000e+05   1.6390000e+05   1.7891700e+05   1.6766800e+05   1.6600800e+05   1.6368300e+05   1.4977000e+05   1.3753200e+05   1.5352300e+05   1.5800000e+05   1.7237600e+05   1.8039400e+05   1.6535900e+05   1.5809400e+05   1.7226200e+05   1.6222200e+05   1.5289700e+05   1.5249900e+05   1.7290700e+05   1.6041600e+05   1.6028100e+05   1.5159300e+05   1.5655100e+05   1.5706700e+05   1.6535000e+05   1.8775600e+05   1.7986500e+05   1.6916500e+05   1.5920700e+05   1.6647600e+05   1.6416500e+05   1.4896000e+05   1.6342500e+05   1.8390200e+05   1.8085600e+05   1.8175300e+05   1.8049900e+05   1.6421900e+05   1.7099000e+05   1.8961400e+05   1.8752800e+05   1.6612400e+05   1.6406500e+05   1.6308600e+05   1.6940800e+05   1.7792300e+05   1.6761400e+05   1.5899000e+05   1.6781800e+05   1.9393700e+05   1.9036800e+05   1.8217100e+05   1.9001000e+05   1.9053000e+05   1.8003700e+05   1.6557500e+05   1.5840200e+05   1.6383600e+05   1.6082600e+05   1.7905900e+05   1.7251800e+05   1.6097000e+05   1.5745200e+05   1.7681400e+05   1.9881300e+05   1.9641400e+05   1.9010400e+05   1.6874500e+05   1.3146300e+05   1.6134900e+05
   1.2005800e+05   1.2210500e+05   1.1040500e+05   1.0632500e+05   1.0081800e+05   9.8871000e+04   1.0479800e+05   1.1402600e+05   1.1283100e+05   9.7790000e+04   9.5598000e+04   1.0793000e+05   1.1887700e+05   1.1480700e+05   1.0759400e+05   1.0436900e+05   0.0000000e+00   1.0835100e+05   1.0953200e+05   1.3068500e+05   1.1687800e+05   1.1982800e+05   1.1914900e+05   1.2120100e+05   1.0992100e+05   9.7946000e+04   1.1276800e+05   1.0879200e+05   1.0561700e+05   1.0356800e+05   1.2466500e+05   1.1997600e+05   9.6786000e+04   1.0325400e+05   1.1378500e+05   1.0510500e+05   9.8707000e+04   1.0640500e+05   1.0039900e+05   1.1772800e+05   1.2315300e+05   1.1317000e+05   1.1030500e+05   1.0728600e+05   1.1406900e+05   1.0132300e+05   1.0464200e+05   1.2413200e+05   1.2362000e+05   1.2508600e+05   1.0005400e+05   1.0472800e+05   1.0090400e+05   9.6923000e+04   1.1077600e+05   1.0722400e+05   1.2346800e+05   1.2365400e+05   1.0663000e+05   1.1075000e+05   1.1382200e+05   1.2039800e+05   1.2515300e+05   1.0493700e+05   9.6716000e+04   9.3103000e+04   1.1325200e+05   1.1548200e+05   9.6742000e+04   1.1391600e+05   1.0493300e+05   1.0254700e+05   1.0770400e+05   1.1030000e+05   1.0326300e+05   1.0744300e+05   1.0185400e+05   1.0313300e+05   1.0504300e+05   1.0652000e+05   1.2013800e+05   1.3484700e+05   1.0894900e+05   1.0840300e+05   1.0620200e+05   1.2537300e+05   1.0754900e+05   1.0570300e+05   1.0478700e+05   1.2167300e+05
   1.3267400e+05   1.3894000e+05   1.3285200e+05   1.2591500e+05   1.3600000e+05   1.3177200e+05   1.3411500e+05   1.2495100e+05   1.1830900e+05   1.3218900e+05   1.3570900e+05   1.1990100e+05   1.2786000e+05   1.2234100e+05   1.1790100e+05   1.3117800e+05   1.3532100e+05   0.0000000e+00   1.2780300e+05   1.3245200e+05   1.2283700e+05   1.3841200e+05   1.3676300e+05   1.3486100e+05   1.3575800e+05   1.3557500e+05   1.4679500e+05   1.3700800e+05   1.3824500e+05   1.4666000e+05   1.4877900e+05   1.5282600e+05   1.6534700e+05   1.7529000e+05   1.5714000e+05   1.5123900e+05   1.4769000e+05   1.5711900e+05   1.4243500e+05   1.3167700e+05   1.2648600e+05   1.5701200e+05   1.4413000e+05   1.3462600e+05   1.4289100e+05   1.5238400e+05   1.5044500e+05   1.3857800e+05   1.2566600e+05   1.3981500e+05   1.2605400e+05   1.3279600e+05   1.4413600e+05   1.5042500e+05   1.4325800e+05   1.5333400e+05   1.4355300e+05   1.4845000e+05   1.4420700e+05   1.4345700e+05   1.4228700e+05   1.4528800e+05   1.5215100e+05   1.4737500e+05   1.4571400e+05   1.3904000e+05   1.3339700e+05   1.4805600e+05   1.4820100e+05   1.4143200e+05   1.4217800e+05   1.5666100e+05   1.3773100e+05   1.3524800e+05   1.4060400e+05   1.4616700e+05   1.5944300e+05   1.6334000e+05   1.6406700e+05   1.4089100e+05   1.3489900e+05   1.2762900e+05   1.2377200e+05   1.2687400e+05   1.2262000e+05   1.1987000e+05   1.3297500e+05   1.4285500e+05   1.4130600e+05   1.3145200e+05
   3.1982400e+05   3.0547200e+05   3.2747400e+05   3.0123800e+05   3.2829900e+05   3.1690200e+05   3.1708900e+05   3.0207300e+05   3.1220300e+05   3.0527700e+05   3.0709900e+05   3.0136000e+05   3.1216100e+05   3.1350500e+05   3.0539300e+05   2.8339300e+05   2.9033400e+05   2.9270200e+05   0.0000000e+00   3.0233000e+05   2.9559700e+05   2.8397300e+05   2.9281600e+05   3.0286900e+05   3.1251700e+05   2.9430400e+05   2.7914300e+05   2.8762100e+05   3.0042800e+05   3.1704500e+05   3.0794800e+05   2.8934900e+05   2.8873700e+05   2.8028800e+05   2.9668100e+05   3.2056800e+05   3.1423800e+05   3.0553700e+05   3.0260700e+05   3.0883600e+05   2.9843400e+05   2.9184200e+05   3.1030100e+05   3.0914800e+05   3.0312800e+05   3.2136300e+05   3.3026800e+05   3.1245700e+05   3.0064200e+05   3.0862700e+05   2.9893200e+05   3.1348200e+05   3.3912300e+05   3.0820700e+05   3.1282200e+05   2.9853600e+05   2.7535200e+05   2.9902600e+05   3.1664700e+05   2.9787800e+05   2.6784200e+05   2.9987800e+05   3.0549100e+05   2.9113700e+05   2.9125100e+05   2.9297400e+05   2.9321700e+05   3.0624700e+05   2.8256900e+05   3.0012900e+05   2.9076900e+05   2.9856100e+05   3.0225700e+05   3.1141900e+05   2.9594500e+05   3.0477900e+05   2.9610500e+05   3.1303000e+05   3.1381600e+05   3.1702800e+05   3.2530800e+05   3.0660500e+05   3.0559800e+05   3.2411700e+05   3.2484800e+05   3.4731500e+05   3.1803000e+05   3.2734300e+05   3.2802800e+05   3.0932100e+05
   3.2098300e+05   3.1244700e+05   3.1609000e+05   3.2494400e+05   3.0103500e+05   3.2189500e+05   3.3353500e+05   3.1711100e+05   3.3719200e+05   3.3886500e+05   3.2362500e+05   3.1726100e+05   3.3130200e+05   3.2816500e+05   3.2789300e+05   3.1772700e+05   3.0399400e+05   3.0976600e+05   3.2111500e+05   0.0000000e+00   3.0308000e+05   3.1487000e+05   3.1239900e+05   3.0127500e+05   3.1748900e+05   3.2357500e+05   2.9920900e+05   2.8985100e+05   2.9996700e+05   3.1785700e+05   3.4401300e+05   3.1935600e+05   2.9291200e+05   3.0147000e+05   3.1070200e+05   3.1972900e+05   3.2262700e+05   2.9556000e+05   3.1922100e+05   3.1419000e+05   3.3305900e+05   3.0870100e+05   3.1181800e+05   3.2062900e+05   3.1285900e+05   3.2911600e+05   3.1988900e+05   3.4445400e+05   3.2650400e+05   3.0636100e+05   3.2433600e+05   3.2959500e+05   3.4337300e+05   3.3721100e+05   3.0811400e+05   3.1158700e+05   3.2208000e+05   3.3263600e+05   3.2422500e+05   3.3378100e+05   3.1897100e+05   3.4085200e+05   3.1658700e+05   3.1929100e+05   3.2146100e+05   3.2718100e+05   2.9380200e+05   3.3659000e+05   3.3566500e+05   3.1844400e+05   3.0923900e+05   3.2574100e+05   3.1322800e+05   3.3535800e+05   3.2979200e+05   3.1997800e+05   3.1579400e+05   3.2085900e+05   3.1272700e+05   3.1471300e+05   3.3849800e+05   3.3107100e+05   3.2748600e+05   3.3194000e+05   3.1303400e+05   3.3479300e+05   3.3462900e+05   3.1107500e+05   3.2028600e+05   3.4429300e+05
   4.9223000e+04   5.1494000e+04   4.5668000e+04   5.7062000e+04   5.3106000e+04   4.4892000e+04   4.6398000e+04   4.8327000e+04   4.6140000e+04   4.5598000e+04   5.9146000e+04   5.9888000e+04   5.3292000e+04   5.3714000e+04   5.1153000e+04   5.2078000e+04   5.1176000e+04   5.5323000e+04   4.9584000e+04   5.2640000e+04   0.0000000e+00   4.7008000e+04   5.4587000e+04   5.9775000e+04   6.1039000e+04   6.7167000e+04   5.6516000e+04   6.7650000e+04   5.3589000e+04   4.9268000e+04   5.5533000e+04   6.6173000e+04   5.3092000e+04   5.0064000e+04   5.1851000e+04   5.3242000e+04   5.9682000e+04   5.0155000e+04   6.0116000e+04   6.5256000e+04   5.2289000e+04   5.8130000e+04   5.1868000e+04   6.0803000e+04   5.2875000e+04   5.2305000e+04   4.7252000e+04   4.8366000e+04   4.4760000e+04   4.8638000e+04   4.6060000e+04   5.1824000e+04   4.5591000e+04   5.1276000e+04   4.9208000e+04   5.0503000e+04   5.4827000e+04   4.3590000e+04   4.3010000e+04   4.5154000e+04   4.7615000e+04   4.4014000e+04   5.7878000e+04   5.1124000e+04   5.9610000e+04   5.9662000e+04   5.3831000e+04   5.3495000e+04   6.8746000e+04   6.0803000e+04   4.7921000e+04   4.4873000e+04   3.4271000e+04   4.3892000e+04   5.2830000e+04   4.7229000e+04   4.8701000e+04   5.3990000e+04   5.4197000e+04   6.0273000e+04   4.0955000e+04   4.1996000e+04   4.6849000e+04   4.1555000e+04   4.7948000e+04   3.8122000e+04   4.5451000e+04   4.5018000e+04   5.4345000e+04   5.3157000e+04
   4.6543000e+04   4.5891000e+04   3.7121000e+04   4.5823000e+04   4.5095000e+04   3.9653000e+04   3.9156000e+04   3.4263000e+04   4.3927000e+04   4.7593000e+04   3.8139000e+04   4.1364000e+04   3.2333000e+04   4.5480000e+04   2.6509000e+04   3.7084000e+04   4.5472000e+04   3.9089000e+04   4.2700000e+04   4.6212000e+04   4.1105000e+04   0.0000000e+00   4.0616000e+04   3.4684000e+04   4.7358000e+04   3.4799000e+04   4.4252000e+04   5.0076000e+04   4.1354000e+04   3.9585000e+04   3.5433000e+04   2.8993000e+04   4.2117000e+04   4.4949000e+04   4.0373000e+04   4.6567000e+04   4.8218000e+04   4.9714000e+04   4.3921000e+04   3.4736000e+04   4.0192000e+04   4.7481000e+04   4.0959000e+04   5.8325000e+04   4.6215000e+04   4.2680000e+04   4.4689000e+04   3.5617000e+04   4.2638000e+04   4.8644000e+04   3.6168000e+04   5.1055000e+04   4.9562000e+04   4.5103000e+04   4.4977000e+04   4.3919000e+04   4.9915000e+04   4.7994000e+04   4.1013000e+04   5.4241000e+04   4.9526000e+04   5.7656000e+04   4.4721000e+04   5.1366000e+04   4.0613000e+04   4.3947000e+04   4.1402000e+04   4.0865000e+04   4.2132000e+04   4.7482000e+04   4.5008000e+04   4.3651000e+04   3.4839000e+04   3.8360000e+04   3.9393000e+04   5.2788000e+04   4.1493000e+04   4.3936000e+04   3.8108000e+04   3.4495000e+04   3.6355000e+04   3.0262000e+04   3.3668000e+04   4.4184000e+04   4.2819000e+04   4.6661000e+04   4.0267000e+04   4.8136000e+04   4.3289000e+04   4.2567000e+04
   3.5966000e+05   3.4808000e+05   3.6990000e+05   3.5918300e+05   3.6390300e+05   3.5993700e+05   3.7757000e+05   3.6641900e+05   3.6300100e+05   3.5862700e+05   3.7433100e+05   3.6597300e+05   3.5554000e+05   3.5064300e+05   3.5374900e+05   3.6220500e+05   3.6742200e+05   3.5695100e+05   3.4745100e+05   3.4134600e+05   3.5335600e+05   3.6241400e+05   0.0000000e+00   3.6473100e+05   3.7238500e+05   3.3166100e+05   3.5354000e+05   3.6175000e+05   3.5392600e+05   3.5744700e+05   3.3942400e+05   3.4356400e+05   3.5169600e+05   3.4397700e+05   3.5977200e+05   3.3988500e+05   3.4754400e+05   3.2079500e+05   3.3998700e+05   3.5752800e+05   3.5361300e+05   3.5571400e+05   3.6012700e+05   3.3969300e+05   3.6157400e+05   3.6118600e+05   3.5387300e+05   3.4206900e+05   3.6135700e+05   3.1874000e+05   3.4081600e+05   3.5285000e+05   3.3659600e+05   3.1678500e+05   3.2218900e+05   3.3561300e+05   3.4788100e+05   3.3373200e+05   3.4368700e+05   3.4138800e+05   3.2490800e+05   3.3359400e+05   3.5266200e+05   3.5241400e+05   3.6451800e+05   3.4943400e+05   3.4527500e+05   3.6625000e+05   3.4492100e+05   3.7906500e+05   3.5384000e+05   3.6953500e+05   3.5978700e+05   3.8396400e+05   3.5623500e+05   3.6407700e+05   3.5960000e+05   3.6534500e+05   3.5097200e+05   3.5957600e+05   3.4598000e+05   3.4554900e+05   3.5530900e+05   3.4165000e+05   3.5295700e+05   3.6448400e+05   3.5272900e+05   3.4952700e+05   3.4136600e+05   3.5320400e+05
   2.6620400e+05   2.6003600e+05   2.4517200e+05   2.5360600e+05   2.5273500e+05   2.5631500e+05   2.6955900e+05   2.6119900e+05   2.6420000e+05   2.5484800e+05   2.7603400e+05   2.6394700e+05   2.6077000e+05   2.7423000e+05   2.6324900e+05   2.7079600e+05   2.7409900e+05   2.7626500e+05   2.6124500e+05   2.7614600e+05   2.6264200e+05   2.7430700e+05   2.6204900e+05   0.0000000e+00   2.8251800e+05   2.7213900e+05   2.5438200e+05   2.6698400e+05   2.5617100e+05   2.6521000e+05   2.5975300e+05   2.6036900e+05   2.4728000e+05   2.4214700e+05   2.6541600e+05   2.7296600e+05   2.7852400e+05   2.6017900e+05   2.5571300e+05   2.6113800e+05   2.7646000e+05   2.5922000e+05   2.6714600e+05   2.9634600e+05   2.5970300e+05   2.5684700e+05   2.5906100e+05   2.7709000e+05   2.6758600e+05   2.5749100e+05   2.4916500e+05   2.6121200e+05   2.5769700e+05   2.6912700e+05   2.7332400e+05   2.4535100e+05   2.4906300e+05   2.5621900e+05   2.5950900e+05   2.5532400e+05   2.8947600e+05   2.5859900e+05   2.4917800e+05   2.6121800e+05   2.5662100e+05   2.7212900e+05   2.6221800e+05   2.6142200e+05   2.5161800e+05   2.4571800e+05   2.6224600e+05   2.6919000e+05   2.7949100e+05   2.6887300e+05   2.4698500e+05   2.6589600e+05   2.6053700e+05   2.4935200e+05   2.6096100e+05   2.5869800e+05   2.4451300e+05   2.5884000e+05   2.5348300e+05   2.6511700e+05   2.7319600e+05   2.7771600e+05   2.6342800e+05   2.5113500e+05   2.5792500e+05   2.4582400e+05
   7.1516000e+04   6.1772000e+04   5.6252000e+04   5.4681000e+04   6.1634000e+04   6.5589000e+04   6.5430000e+04   5.1286000e+04   6.5514000e+04   6.2210000e+04   5.9769000e+04   5.9634000e+04   5.5676000e+04   5.3929000e+04   5.5474000e+04   7.3361000e+04   5.9018000e+04   6.4734000e+04   6.2904000e+04   6.8229000e+04   5.9254000e+04   7.1738000e+04   8.0328000e+04   6.9824000e+04   0.0000000e+00   7.6011000e+04   6.9670000e+04   6.6977000e+04   6.9287000e+04   7.0730000e+04   6.2330000e+04   7.4548000e+04   7.4794000e+04   7.8246000e+04   7.2478000e+04   6.5173000e+04   7.4326000e+04   7.3894000e+04   7.7461000e+04   7.2734000e+04   7.0282000e+04   6.8205000e+04   6.7881000e+04   8.1522000e+04   6.2099000e+04   7.5110000e+04   7.3458000e+04   7.6836000e+04   6.3144000e+04   7.1198000e+04   6.7684000e+04   7.0274000e+04   7.4490000e+04   7.3972000e+04   6.0818000e+04   6.7544000e+04   6.8287000e+04   6.6167000e+04   7.2179000e+04   7.3459000e+04   6.1991000e+04   7.5861000e+04   6.0384000e+04   6.8285000e+04   7.1608000e+04   6.7426000e+04   5.9784000e+04   7.2993000e+04   6.3109000e+04   6.1958000e+04   5.1382000e+04   5.5070000e+04   6.4408000e+04   5.7897000e+04   5.4275000e+04   6.6314000e+04   6.4213000e+04   6.8921000e+04   6.6500000e+04   6.7113000e+04   7.4217000e+04   7.4225000e+04   5.6866000e+04   6.2308000e+04   6.4472000e+04   7.7856000e+04   6.8249000e+04   6.1226000e+04   5.8709000e+04   6.9873000e+04
   8.3546000e+04   9.7948000e+04   9.1113000e+04   8.9045000e+04   1.0464000e+05   9.7063000e+04   9.8780000e+04   8.4269000e+04   8.5894000e+04   9.4534000e+04   7.9206000e+04   9.4706000e+04   9.4356000e+04   9.7908000e+04   8.5958000e+04   8.1294000e+04   9.4973000e+04   9.8696000e+04   9.9454000e+04   8.4036000e+04   7.2788000e+04   8.8734000e+04   9.9409000e+04   1.0086800e+05   1.0873500e+05   0.0000000e+00   8.3913000e+04   9.4519000e+04   9.8410000e+04   1.0259400e+05   7.7352000e+04   8.5855000e+04   8.4512000e+04   9.5761000e+04   9.8002000e+04   9.7900000e+04   8.6913000e+04   8.9326000e+04   8.5893000e+04   7.6789000e+04   8.2916000e+04   8.0746000e+04   7.0244000e+04   7.0013000e+04   9.4573000e+04   9.7417000e+04   9.6489000e+04   8.3405000e+04   9.3486000e+04   1.0224200e+05   9.4296000e+04   9.3503000e+04   8.3084000e+04   9.0971000e+04   8.7602000e+04   9.5242000e+04   8.7059000e+04   9.0632000e+04   9.1490000e+04   9.5907000e+04   9.8994000e+04   9.6141000e+04   7.0936000e+04   8.1553000e+04   8.0632000e+04   9.0231000e+04   8.7677000e+04   8.3366000e+04   8.6336000e+04   9.3109000e+04   9.3277000e+04   8.7775000e+04   8.7728000e+04   9.7620000e+04   9.5345000e+04   9.0633000e+04   8.9081000e+04   9.3734000e+04   9.8272000e+04   9.7669000e+04   9.9800000e+04   9.5023000e+04   9.2493000e+04   9.1961000e+04   9.8374000e+04   9.9205000e+04   9.3441000e+04   8.8065000e+04   9.4757000e+04   9.9664000e+04
   6.5678000e+04   6.9703000e+04   5.9848000e+04   5.8826000e+04   7.0492000e+04   5.1681000e+04   6.1727000e+04   5.4939000e+04   6.5699000e+04   7.0453000e+04   6.2206000e+04   7.3456000e+04   6.7762000e+04   7.0799000e+04   7.0871000e+04   6.5211000e+04   7.8660000e+04   7.8948000e+04   6.3926000e+04   6.0919000e+04   6.7002000e+04   6.0994000e+04   8.1316000e+04   6.6388000e+04   8.2744000e+04   6.8382000e+04   0.0000000e+00   8.3929000e+04   7.7239000e+04   7.6358000e+04   8.9348000e+04   7.8236000e+04   6.5060000e+04   7.3285000e+04   6.6809000e+04   7.3599000e+04   7.2879000e+04   6.6378000e+04   6.2778000e+04   6.2949000e+04   7.6637000e+04   6.5276000e+04   7.1207000e+04   6.4634000e+04   7.9767000e+04   7.9825000e+04   1.0395600e+05   8.8120000e+04   8.4935000e+04   8.3598000e+04   8.2858000e+04   8.2287000e+04   7.8529000e+04   8.9210000e+04   9.0406000e+04   1.0060800e+05   7.7585000e+04   8.8255000e+04   9.3155000e+04   9.7385000e+04   8.6680000e+04   8.5539000e+04   9.8506000e+04   9.4958000e+04   9.7626000e+04   1.0064700e+05   1.0541400e+05   9.5402000e+04   9.4136000e+04   8.1520000e+04   7.5192000e+04   9.0419000e+04   9.1703000e+04   7.8336000e+04   7.3699000e+04   8.0465000e+04   8.6686000e+04   6.5604000e+04   7.1903000e+04   7.8340000e+04   7.8507000e+04   7.4297000e+04   6.2247000e+04   6.8578000e+04   7.8137000e+04   7.6460000e+04   8.1296000e+04   7.0870000e+04   6.6117000e+04   8.0063000e+04
   7.8956000e+04   8.0136000e+04   9.4125000e+04   8.5967000e+04   8.0195000e+04   7.3806000e+04   7.9553000e+04   8.5854000e+04   7.0044000e+04   7.8272000e+04   8.3679000e+04   7.5933000e+04   8.6459000e+04   7.8760000e+04   8.2589000e+04   8.3910000e+04   8.2445000e+04   8.0902000e+04   8.0490000e+04   8.3891000e+04   8.4474000e+04   9.0263000e+04   7.9557000e+04   8.9348000e+04   9.0799000e+04   8.5596000e+04   8.5298000e+04   0.0000000e+00   8.6644000e+04   8.6445000e+04   9.4207000e+04   8.8490000e+04   8.4647000e+04   9.3052000e+04   8.7979000e+04   8.1753000e+04   9.3572000e+04   8.1142000e+04   8.6476000e+04   8.1822000e+04   8.7688000e+04   1.0478100e+05   8.1996000e+04   8.3424000e+04   8.9154000e+04   8.6214000e+04   8.7917000e+04   7.3471000e+04   6.7412000e+04   7.5952000e+04   8.1910000e+04   7.8506000e+04   7.2262000e+04   7.3170000e+04   7.2329000e+04   7.0365000e+04   7.1396000e+04   7.4503000e+04   8.3112000e+04   8.4491000e+04   8.7524000e+04   9.0464000e+04   8.1745000e+04   7.9414000e+04   7.5737000e+04   7.8977000e+04   9.1117000e+04   8.8009000e+04   8.9842000e+04   8.1511000e+04   9.8884000e+04   8.9396000e+04   9.4574000e+04   8.5182000e+04   8.3439000e+04   1.0633600e+05   8.5308000e+04   8.6707000e+04   9.2962000e+04   8.3426000e+04   9.4258000e+04   8.3285000e+04   8.8273000e+04   9.6862000e+04   9.2667000e+04   8.1925000e+04   9.9909000e+04   9.5821000e+04   8.1649000e+04   8.8542000e+04
   2.2605100e+05   2.0024800e+05   2.1348700e+05   2.1026100e+05   2.0377600e+05   1.8623500e+05   1.9882700e+05   2.0761500e+05   2.0931700e+05   2.0276600e+05   2.1880900e+05   1.9263200e+05   1.9636100e+05   1.8829500e+05   1.8591100e+05   1.8435000e+05   1.7565600e+05   1.8615800e+05   1.9527100e+05   1.9335600e+05   1.9977500e+05   1.8522600e+05   1.8013100e+05   1.7891700e+05   2.0317800e+05   1.9593700e+05   1.9359400e+05   2.0052600e+05   0.0000000e+00   2.0014800e+05   1.9668600e+05   2.1200500e+05   2.1453400e+05   2.1655400e+05   2.1107900e+05   2.1368700e+05   2.1421700e+05   2.1534400e+05   2.0609400e+05   2.0599300e+05   2.1755500e+05   2.0712500e+05   2.0922700e+05   2.0313200e+05   1.9573800e+05   2.0365400e+05   2.0262000e+05   1.9485700e+05   2.0124700e+05   2.0334500e+05   2.0010600e+05   2.1306000e+05   2.0618800e+05   1.9455200e+05   1.9233400e+05   1.9483200e+05   1.9981400e+05   2.1092800e+05   2.1656600e+05   2.0954300e+05   2.1523200e+05   2.2272300e+05   2.2485700e+05   2.4148900e+05   2.2105000e+05   2.1223300e+05   2.0459200e+05   2.1907200e+05   2.2587200e+05   2.1917400e+05   2.2597800e+05   2.1983900e+05   2.0758300e+05   2.1038200e+05   2.2225600e+05   2.2317500e+05   2.1633200e+05   2.0274800e+05   2.0131500e+05   2.0931200e+05   2.1220700e+05   2.2991000e+05   2.2909900e+05   2.1702200e+05   2.1371400e+05   2.1015100e+05   2.1061300e+05   2.2857300e+05   2.2336800e+05   2.1495200e+05
   1.9388200e+05   2.0477400e+05   2.0450700e+05   1.9186000e+05   1.9063000e+05   1.9305200e+05   1.8180100e+05   1.8351900e+05   1.7913200e+05   1.9650100e+05   1.9761400e+05   1.8590200e+05   1.9538000e+05   1.9652100e+05   2.0525000e+05   1.9395100e+05   1.9586400e+05   2.0253000e+05   2.1600500e+05   1.9919900e+05   1.9305400e+05   2.0634300e+05   2.2150700e+05   2.2165800e+05   2.2277700e+05   2.2064800e+05   2.2185300e+05   2.3229500e+05   2.2344000e+05   0.0000000e+00   2.2470500e+05   2.1669500e+05   2.0172900e+05   1.9899100e+05   2.0713000e+05   2.0944700e+05   1.9664200e+05   1.9648500e+05   2.0130800e+05   1.9116100e+05   1.8847400e+05   1.9648800e+05   2.0408500e+05   1.7868800e+05   1.8302800e+05   1.8064400e+05   1.9153800e+05   1.9660500e+05   2.0593100e+05   2.0517800e+05   2.0245900e+05   1.9762100e+05   2.0351100e+05   2.0058300e+05   1.9346200e+05   2.0461800e+05   1.9561100e+05   1.8994400e+05   1.9210000e+05   1.7107900e+05   1.7600300e+05   1.8579900e+05   1.7974400e+05   1.9312300e+05   1.7674900e+05   1.9225700e+05   1.7641800e+05   1.8608900e+05   1.8272700e+05   1.9727700e+05   1.9600400e+05   2.0406500e+05   1.9905200e+05   2.0008100e+05   1.9086800e+05   1.9595300e+05   2.1516000e+05   2.1613700e+05   2.0317300e+05   2.0883000e+05   2.0779600e+05   2.2256500e+05   1.9850500e+05   2.2113800e+05   2.1817000e+05   1.9748100e+05   2.1470700e+05   2.1371400e+05   2.0040500e+05   2.0452200e+05
   2.2819100e+05   2.3440100e+05   2.2042200e+05   2.3206100e+05   2.3312800e+05   2.2901500e+05   2.4571200e+05   2.0276000e+05   2.0773100e+05   1.9995300e+05   1.8246800e+05   1.8861700e+05   2.0622000e+05   2.1772400e+05   2.1419800e+05   1.8795900e+05   2.1403300e+05   2.1847100e+05   2.1679800e+05   2.1887100e+05   2.1790400e+05   2.1688700e+05   2.1561800e+05   2.3984800e+05   2.3054000e+05   2.2627800e+05   2.0848100e+05   2.0957600e+05   2.0850500e+05   2.2649400e+05   0.0000000e+00   2.2465000e+05   2.1635600e+05   2.3993500e+05   2.1851100e+05   2.1444700e+05   2.2837200e+05   2.2912200e+05   2.3701100e+05   2.3570500e+05   2.4330000e+05   2.6066100e+05   2.6018400e+05   2.4611400e+05   2.4336400e+05   2.4210600e+05   2.4747100e+05   2.3859900e+05   2.6503000e+05   2.5654400e+05   2.3090200e+05   2.2889100e+05   2.3087500e+05   2.4353900e+05   2.4218100e+05   2.1543000e+05   2.3503700e+05   2.2462600e+05   2.4987500e+05   2.6268100e+05   2.1402900e+05   2.1045900e+05   2.1856800e+05   2.4321300e+05   2.5155700e+05   2.2943300e+05   2.3289300e+05   2.1207700e+05   2.0753000e+05   2.3685200e+05   2.2639600e+05   2.2184800e+05   2.0323500e+05   2.0885500e+05   2.0523600e+05   2.0839200e+05   2.1329000e+05   2.2189000e+05   2.1553100e+05   2.1293000e+05   2.1095800e+05   2.2143200e+05   2.1051700e+05   2.2849100e+05   2.3642400e+05   2.1870000e+05   2.2952500e+05   2.2363200e+05   2.5061900e+05   2.3466600e+05
   2.1058100e+05   2.0473800e+05   2.1405400e+05   1.9951200e+05   2.0554100e+05   2.0050900e+05   1.8722900e+05   1.8417300e+05   2.1105200e+05   2.0107000e+05   1.8077100e+05   1.6547800e+05   1.8511800e+05   1.8117300e+05   1.7890500e+05   1.6775500e+05   1.7100500e+05   1.8212300e+05   2.0767600e+05   2.0233200e+05   2.0629200e+05   2.1908200e+05   2.1755100e+05   2.2779100e+05   2.1858000e+05   2.2231500e+05   2.2655100e+05   2.2491300e+05   2.1595400e+05   1.9937700e+05   2.0410500e+05   0.0000000e+00   2.0586700e+05   2.0249500e+05   2.1277500e+05   2.0120300e+05   2.3161900e+05   2.2097500e+05   2.3458600e+05   2.4126600e+05   2.5001400e+05   2.3358300e+05   2.4423500e+05   2.3496300e+05   2.3902000e+05   2.3340700e+05   2.0694100e+05   2.1535000e+05   2.1984100e+05   2.3927600e+05   2.1806000e+05   2.2260600e+05   2.2571600e+05   2.1620500e+05   2.2328400e+05   2.2342100e+05   2.2206900e+05   2.2337800e+05   2.3055000e+05   2.1348100e+05   2.1168500e+05   2.0746000e+05   2.4404300e+05   2.3515000e+05   2.1272200e+05   1.9269600e+05   2.0506000e+05   2.2833500e+05   2.0566100e+05   2.0466400e+05   2.1636900e+05   2.1641100e+05   2.1770500e+05   2.0953500e+05   2.1103000e+05   2.0074600e+05   1.9368200e+05   2.0736900e+05   2.1657500e+05   1.9743900e+05   2.1619700e+05   2.0153800e+05   1.8645300e+05   1.9650600e+05   1.8584800e+05   2.0084900e+05   2.0094100e+05   1.8889300e+05   1.6590300e+05   1.8869200e+05
   3.4185000e+05   3.4273800e+05   3.4171100e+05   3.2626400e+05   3.2732000e+05   3.2833400e+05   3.3719600e+05   3.3133500e+05   3.2439300e+05   3.1295900e+05   3.2344300e+05   3.3940100e+05   3.0711400e+05   3.3747200e+05   3.2709100e+05   3.2979700e+05   3.2205900e+05   3.3600900e+05   3.2117000e+05   3.1954400e+05   3.3800700e+05   3.3019000e+05   3.2396300e+05   3.3096900e+05   3.3169000e+05   3.3564000e+05   3.3365700e+05   3.5927500e+05   3.4612400e+05   3.4227200e+05   3.2571000e+05   3.3362600e+05   0.0000000e+00   3.4353700e+05   3.3412400e+05   3.4390300e+05   3.5851000e+05   3.3597500e+05   3.6589900e+05   3.8153200e+05   3.5905500e+05   3.5602400e+05   3.3228300e+05   3.5074500e+05   3.6677600e+05   3.6560100e+05   3.6501900e+05   3.7261000e+05   3.6519000e+05   3.5884900e+05   3.6154100e+05   3.5434900e+05   3.5372000e+05   3.7909800e+05   3.6412600e+05   3.4810100e+05   3.4547800e+05   3.4724400e+05   3.3766600e+05   3.7742700e+05   3.3891100e+05   3.4076600e+05   3.3234400e+05   3.2613200e+05   3.1787300e+05   3.4574400e+05   3.5194800e+05   3.3284800e+05   3.3632300e+05   3.3207000e+05   3.2299300e+05   3.3532700e+05   3.3739800e+05   3.4865700e+05   3.5472200e+05   3.5383900e+05   3.3716300e+05   3.5052900e+05   3.4520600e+05   3.4389200e+05   3.3230800e+05   3.3345700e+05   3.5298700e+05   3.6222100e+05   3.4938900e+05   3.3642100e+05   3.4173300e+05   3.5297100e+05   3.3144000e+05   3.3963500e+05
   3.6801700e+05   3.4321200e+05   3.3419600e+05   3.4528500e+05   3.6962600e+05   3.3945100e+05   3.4204900e+05   3.6525000e+05   3.5947400e+05   3.3565500e+05   3.5060700e+05   3.5958000e+05   3.3348600e+05   3.6401300e+05   3.7669600e+05   3.5874100e+05   3.2532500e+05   3.3771100e+05   3.6592600e+05   3.7222000e+05   3.5872000e+05   3.3484100e+05   3.5107400e+05   3.6812500e+05   3.3502000e+05   3.3938800e+05   3.7315100e+05   3.5767600e+05   3.4942700e+05   3.4672700e+05   3.6387500e+05   3.5315800e+05   3.3395800e+05   0.0000000e+00   3.5922400e+05   3.5596400e+05   3.4644400e+05   3.4440100e+05   3.4852100e+05   3.3022600e+05   3.6810800e+05   3.6462100e+05   3.6190100e+05   3.3510900e+05   3.5506400e+05   3.7649700e+05   3.5287400e+05   3.4608200e+05   3.6078300e+05   3.5334600e+05   3.4256300e+05   3.4756700e+05   3.4454800e+05   3.4487300e+05   3.3745300e+05   3.3849900e+05   3.8140400e+05   3.4996100e+05   3.2685900e+05   3.3075100e+05   3.7070300e+05   3.7667500e+05   3.5703600e+05   3.2487800e+05   3.4425700e+05   3.6616200e+05   3.7650800e+05   3.6189100e+05   3.3160400e+05   3.3877000e+05   3.5871700e+05   3.3710500e+05   3.2655500e+05   3.1303500e+05   3.3090900e+05   3.8458700e+05   3.3863500e+05   3.1803100e+05   3.3101800e+05   3.3948100e+05   3.9144600e+05   3.6236400e+05   3.2947500e+05   3.4615800e+05   3.5820000e+05   3.2599600e+05   3.6023400e+05   3.2810700e+05   3.2253800e+05   3.3686500e+05
   7.8918000e+04   7.2594000e+04   7.0143000e+04   7.5164000e+04   7.9353000e+04   8.5783000e+04   8.6036000e+04   8.5740000e+04   8.7715000e+04   9.4393000e+04   8.5313000e+04   8.8805000e+04   1.0051000e+05   1.0108000e+05   1.0373000e+05   8.8036000e+04   8.7042000e+04   8.9458000e+04   8.5436000e+04   7.5950000e+04   8.7751000e+04   9.7414000e+04   8.7637000e+04   7.6233000e+04   8.3730000e+04   8.8206000e+04   7.8948000e+04   8.8996000e+04   8.6023000e+04   1.0229600e+05   8.9060000e+04   8.0569000e+04   8.2764000e+04   8.0301000e+04   0.0000000e+00   7.3746000e+04   7.1341000e+04   7.9379000e+04   7.5915000e+04   9.3456000e+04   9.1213000e+04   9.9020000e+04   8.6461000e+04   8.7667000e+04   8.3812000e+04   8.0516000e+04   7.0161000e+04   6.9577000e+04   7.6334000e+04   7.8210000e+04   7.5606000e+04   7.8921000e+04   7.5108000e+04   7.4742000e+04   8.1266000e+04   8.3661000e+04   7.5234000e+04   8.4296000e+04   8.3850000e+04   8.7923000e+04   8.8489000e+04   8.9649000e+04   8.1928000e+04   7.8397000e+04   8.4951000e+04   9.2697000e+04   7.2698000e+04   7.4772000e+04   8.4680000e+04   8.7881000e+04   7.0561000e+04   6.9310000e+04   7.6913000e+04   7.3725000e+04   7.3556000e+04   7.6187000e+04   7.2339000e+04   7.6065000e+04   7.9571000e+04   7.8015000e+04   8.3845000e+04   9.0531000e+04   7.3954000e+04   7.3940000e+04   8.8245000e+04   8.4839000e+04   9.0661000e+04   8.5601000e+04   8.8242000e+04   7.7605000e+04
   6.0145000e+04   5.7925000e+04   5.0307000e+04   4.2132000e+04   3.9857000e+04   4.1935000e+04   3.5089000e+04   3.9704000e+04   3.5927000e+04   3.6224000e+04   5.3905000e+04   5.5333000e+04   7.5294000e+04   5.7984000e+04   3.8255000e+04   2.9932000e+04   4.4222000e+04   4.9071000e+04   5.3306000e+04   6.0581000e+04   6.8443000e+04   6.0607000e+04   5.3804000e+04   6.3600000e+04   5.5824000e+04   6.1538000e+04   4.5535000e+04   5.1576000e+04   4.3889000e+04   4.3217000e+04   5.4477000e+04   4.8322000e+04   4.3148000e+04   5.2891000e+04   4.2448000e+04   0.0000000e+00   6.5629000e+04   4.8466000e+04   4.8260000e+04   5.9879000e+04   4.5146000e+04   3.9990000e+04   3.5803000e+04   4.6850000e+04   4.6741000e+04   6.0727000e+04   5.8043000e+04   5.4740000e+04   4.5147000e+04   4.3924000e+04   4.7009000e+04   4.2527000e+04   4.0395000e+04   3.5981000e+04   4.4902000e+04   5.0369000e+04   5.5759000e+04   4.2366000e+04   4.1638000e+04   4.8793000e+04   5.0500000e+04   4.9910000e+04   5.2563000e+04   5.9569000e+04   5.8155000e+04   5.6121000e+04   4.3432000e+04   5.4580000e+04   4.6309000e+04   5.6774000e+04   6.6860000e+04   5.2787000e+04   5.4795000e+04   5.2988000e+04   5.0518000e+04   5.8189000e+04   5.7962000e+04   4.9290000e+04   3.7475000e+04   5.3643000e+04   5.5239000e+04   5.6065000e+04   4.8400000e+04   5.1922000e+04   5.1464000e+04   5.6585000e+04   5.7801000e+04   6.0181000e+04   4.5352000e+04   5.6880000e+04
   1.4382200e+05   1.2151100e+05   1.2999900e+05   1.1057100e+05   1.0281400e+05   1.2346900e+05   1.2716900e+05   1.3419500e+05   1.2693200e+05   1.1261000e+05   1.1922500e+05   1.2279200e+05   1.3214000e+05   1.2209000e+05   1.1721700e+05   1.2348400e+05   1.2281800e+05   1.1617100e+05   1.2865500e+05   1.5006000e+05   1.2807200e+05   1.1048500e+05   1.1363900e+05   1.2832400e+05   1.3504200e+05   1.2826500e+05   1.1710100e+05   1.2928000e+05   1.1938400e+05   1.3606400e+05   1.3272500e+05   1.1527100e+05   1.3038200e+05   1.1867200e+05   1.1162000e+05   1.2660600e+05   0.0000000e+00   1.3711300e+05   1.3167300e+05   1.3160100e+05   1.3495200e+05   1.2974200e+05   1.1959800e+05   1.2031800e+05   1.2305600e+05   1.2256100e+05   1.2359900e+05   1.3138600e+05   1.2665800e+05   1.2408200e+05   1.2834200e+05   1.1247900e+05   1.1386400e+05   1.2680500e+05   1.1927500e+05   1.2250300e+05   1.1243300e+05   1.1957400e+05   1.2154900e+05   1.3098100e+05   1.4067300e+05   1.3427800e+05   1.3115100e+05   1.2379100e+05   1.0980900e+05   1.3528000e+05   1.4682300e+05   1.4479700e+05   1.3884200e+05   1.3664200e+05   1.3805100e+05   1.5197200e+05   1.5264700e+05   1.5576300e+05   1.4572600e+05   1.4476500e+05   1.3201400e+05   1.4254800e+05   1.5047900e+05   1.4778000e+05   1.2868500e+05   1.2391900e+05   1.1790500e+05   1.3366700e+05   1.4118400e+05   1.3578400e+05   1.2040100e+05   1.3876900e+05   1.1956400e+05   1.2457100e+05
   1.1381300e+05   1.1809700e+05   1.3701100e+05   1.3148500e+05   1.4273400e+05   1.3016400e+05   1.1620000e+05   1.0638800e+05   1.1811600e+05   1.2759800e+05   1.3685500e+05   1.1108400e+05   1.3642800e+05   1.1940000e+05   1.2059300e+05   1.2605000e+05   1.1929400e+05   9.9176000e+04   1.2689400e+05   1.2012200e+05   1.3229600e+05   1.3201600e+05   1.2179200e+05   1.1407300e+05   1.1848100e+05   1.2283200e+05   1.2891800e+05   1.0004100e+05   9.4513000e+04   1.1059900e+05   1.3041200e+05   1.4064500e+05   1.3811400e+05   1.1169300e+05   1.0936500e+05   1.0259600e+05   1.1108000e+05   0.0000000e+00   1.1339900e+05   1.1148200e+05   1.1893400e+05   1.2047000e+05   1.2581200e+05   1.2073000e+05   1.0647500e+05   8.9367000e+04   1.0517200e+05   1.1416700e+05   1.2585200e+05   1.1611100e+05   1.2652000e+05   1.1715200e+05   1.0939500e+05   1.0497200e+05   1.1452500e+05   1.0840000e+05   1.2279800e+05   1.3875400e+05   1.3986700e+05   1.2943800e+05   1.1133300e+05   1.0962500e+05   1.2373100e+05   1.1780800e+05   1.0317400e+05   1.1963500e+05   1.3700900e+05   1.3451300e+05   1.2862100e+05   1.1434700e+05   1.1727700e+05   1.2180200e+05   1.1881800e+05   1.2308800e+05   1.3301200e+05   1.3856900e+05   1.4131300e+05   1.3649600e+05   1.4030600e+05   1.2647700e+05   1.2140900e+05   1.1290600e+05   1.2065100e+05   1.2752500e+05   1.4638800e+05   1.3709900e+05   1.3568800e+05   1.2352800e+05   1.3861700e+05   1.3274000e+05
   1.5854300e+05   1.5018700e+05   1.5631200e+05   1.6241000e+05   1.4638300e+05   1.4577300e+05   1.4702600e+05   1.4976700e+05   1.5148700e+05   1.6987400e+05   1.7339600e+05   1.6111200e+05   1.5503700e+05   1.6914400e+05   1.5663300e+05   1.5287700e+05   1.5168700e+05   1.3949000e+05   1.3860400e+05   1.6085900e+05   1.5884700e+05   1.5885700e+05   1.5647600e+05   1.4050600e+05   1.3719400e+05   1.3412700e+05   1.4573600e+05   1.3602300e+05   1.3265300e+05   1.4866600e+05   1.6022900e+05   1.4529800e+05   1.3389100e+05   1.3632000e+05   1.3517800e+05   1.3170800e+05   1.1660000e+05   1.2371200e+05   0.0000000e+00   1.4293100e+05   1.4997500e+05   1.5407100e+05   1.5498200e+05   1.4177300e+05   1.4945000e+05   1.3515200e+05   1.2976800e+05   1.4310000e+05   1.5151700e+05   1.6260400e+05   1.6624200e+05   1.5897900e+05   1.5720900e+05   1.4818700e+05   1.4743700e+05   1.6651900e+05   1.4651700e+05   1.4062400e+05   1.4750700e+05   1.4615600e+05   1.5455200e+05   1.5426700e+05   1.4999100e+05   1.3031400e+05   1.3887800e+05   1.3788500e+05   1.4094000e+05   1.4064000e+05   1.2861300e+05   1.4379800e+05   1.5954700e+05   1.7100200e+05   1.4970900e+05   1.4449400e+05   1.4068700e+05   1.4058000e+05   1.4069400e+05   1.4456500e+05   1.4918000e+05   1.5404200e+05   1.5019500e+05   1.5020300e+05   1.5858200e+05   1.7438600e+05   1.5661300e+05   1.4800600e+05   1.4031700e+05   1.3748500e+05   1.6229700e+05   1.6085000e+05
   1.0701400e+05   1.4668600e+05   1.6069300e+05   1.4386200e+05   1.2369200e+05   1.3347300e+05   1.1042800e+05   1.4760700e+05   1.3818800e+05   1.4178100e+05   1.4163200e+05   1.2654800e+05   1.2291100e+05   1.2931900e+05   1.2413900e+05   1.1851700e+05   1.1992500e+05   1.2180100e+05   1.3598000e+05   1.5535400e+05   1.5120500e+05   1.3913100e+05   1.5373600e+05   1.3096900e+05   1.3701300e+05   1.2960300e+05   1.3977400e+05   1.5192200e+05   1.5330100e+05   1.4384700e+05   1.4150400e+05   1.6257400e+05   1.4058400e+05   1.4119400e+05   1.4626500e+05   1.3819800e+05   1.3220300e+05   1.5526800e+05   1.4733300e+05   0.0000000e+00   1.3129000e+05   1.3338300e+05   1.3750300e+05   1.3678500e+05   1.5090700e+05   1.4251600e+05   1.3695100e+05   1.3040100e+05   1.2238600e+05   1.4648600e+05   1.3646100e+05   1.4505500e+05   1.4776700e+05   1.3057500e+05   1.3033900e+05   1.5089600e+05   1.3873700e+05   1.4561200e+05   1.4078300e+05   1.2081200e+05   1.2462000e+05   1.5405500e+05   1.2455500e+05   1.3212400e+05   1.4677200e+05   1.3455400e+05   1.3091000e+05   1.2622600e+05   1.3498400e+05   1.3145100e+05   1.2681200e+05   1.3569500e+05   1.3312600e+05   1.3847400e+05   1.4338300e+05   1.3573000e+05   1.5647900e+05   1.5698400e+05   1.4679600e+05   1.5519400e+05   1.3425400e+05   1.2959600e+05   1.4105800e+05   1.4466700e+05   1.2580600e+05   1.4820900e+05   1.4663100e+05   1.4589900e+05   1.5226500e+05   1.2959000e+05
   4.6271000e+04   5.6081000e+04   5.4148000e+04   4.6648000e+04   5.6627000e+04   4.1401000e+04   5.0899000e+04   5.0112000e+04   5.3755000e+04   5.0696000e+04   3.9340000e+04   5.3365000e+04   6.2054000e+04   5.0765000e+04   4.8110000e+04   4.6068000e+04   4.5836000e+04   4.6987000e+04   5.1721000e+04   4.8213000e+04   4.9753000e+04   5.5499000e+04   5.3533000e+04   5.0594000e+04   4.6081000e+04   3.7231000e+04   4.0853000e+04   4.2613000e+04   4.2804000e+04   4.1683000e+04   3.5847000e+04   3.9966000e+04   3.8715000e+04   4.3406000e+04   4.8207000e+04   5.3932000e+04   3.9929000e+04   4.5028000e+04   4.6172000e+04   5.5701000e+04   0.0000000e+00   5.8999000e+04   5.7293000e+04   5.6438000e+04   5.7320000e+04   6.0426000e+04   4.2657000e+04   3.0218000e+04   4.8102000e+04   5.6690000e+04   4.5356000e+04   5.2563000e+04   4.5997000e+04   4.1814000e+04   3.6826000e+04   4.8514000e+04   5.2614000e+04   5.0671000e+04   5.1796000e+04   5.0812000e+04   4.3454000e+04   4.0117000e+04   3.9839000e+04   3.8016000e+04   3.9649000e+04   4.8698000e+04   4.9225000e+04   3.6781000e+04   3.5792000e+04   3.6370000e+04   3.5996000e+04   3.9025000e+04   5.1375000e+04   4.3623000e+04   4.7070000e+04   4.4128000e+04   5.0158000e+04   5.6114000e+04   4.9626000e+04   4.8101000e+04   5.3840000e+04   5.7638000e+04   4.1675000e+04   4.4957000e+04   4.2901000e+04   4.0939000e+04   5.2575000e+04   4.1112000e+04   4.5254000e+04   4.8315000e+04
   4.3029000e+04   3.0050000e+04   3.9131000e+04   3.9630000e+04   4.3869000e+04   3.1026000e+04   3.6663000e+04   2.6181000e+04   2.3492000e+04   3.3934000e+04   4.3676000e+04   4.1565000e+04   4.4460000e+04   3.9156000e+04   3.4727000e+04   4.0542000e+04   4.4652000e+04   3.9364000e+04   3.5677000e+04   3.3939000e+04   4.2438000e+04   3.7357000e+04   3.9891000e+04   3.5091000e+04   3.4447000e+04   4.0220000e+04   4.1856000e+04   3.7844000e+04   3.3430000e+04   3.1277000e+04   5.3224000e+04   4.8231000e+04   4.7074000e+04   5.1524000e+04   4.0483000e+04   4.6029000e+04   5.1691000e+04   3.9269000e+04   3.7174000e+04   4.8389000e+04   4.4274000e+04   0.0000000e+00   3.0748000e+04   3.5005000e+04   3.9730000e+04   3.2815000e+04   3.3325000e+04   2.8762000e+04   2.5776000e+04   3.0182000e+04   5.7530000e+04   4.1656000e+04   3.7914000e+04   3.6888000e+04   4.2037000e+04   4.3902000e+04   4.0062000e+04   3.5982000e+04   3.9337000e+04   3.7049000e+04   4.3123000e+04   2.9623000e+04   4.3632000e+04   2.8595000e+04   3.7455000e+04   3.3833000e+04   4.2315000e+04   3.3265000e+04   3.8830000e+04   2.9646000e+04   5.5932000e+04   4.3355000e+04   4.4515000e+04   3.5339000e+04   3.4268000e+04   4.5674000e+04   4.3460000e+04   3.9384000e+04   3.8674000e+04   3.6289000e+04   4.0257000e+04   4.1640000e+04   4.2147000e+04   3.8943000e+04   3.6233000e+04   3.3081000e+04   4.1735000e+04   4.2886000e+04   3.5560000e+04   3.8897000e+04
   3.0612100e+05   2.8851200e+05   3.1117200e+05   3.0215200e+05   3.0455200e+05   3.0709100e+05   2.9426700e+05   2.8830200e+05   2.9506500e+05   2.7902500e+05   2.9670500e+05   2.8050600e+05   2.6318000e+05   2.7204100e+05   2.8014500e+05   2.9522300e+05   2.9386200e+05   2.9703800e+05   3.1263300e+05   2.8838900e+05   3.0589800e+05   2.9182600e+05   2.8611200e+05   2.8133300e+05   2.7119500e+05   2.5919300e+05   2.9063400e+05   3.1724500e+05   3.0152300e+05   2.9133800e+05   2.7113300e+05   2.8297400e+05   2.8683200e+05   2.9732400e+05   2.9601400e+05   3.0178400e+05   2.8498300e+05   2.7165400e+05   2.8191300e+05   2.8784900e+05   3.0632100e+05   2.8764600e+05   0.0000000e+00   2.7174200e+05   2.9970800e+05   2.9988800e+05   3.1767300e+05   2.9936400e+05   3.1307100e+05   2.9438700e+05   2.8304800e+05   2.8534700e+05   2.7598000e+05   2.9286700e+05   3.1881500e+05   3.1424700e+05   3.4135500e+05   3.0097100e+05   2.9100600e+05   2.8262700e+05   2.4225800e+05   2.4047200e+05   2.7872100e+05   3.0459000e+05   3.1627700e+05   2.9299300e+05   2.8639100e+05   2.6125500e+05   2.7635600e+05   2.8497300e+05   2.7108500e+05   3.1206400e+05   3.0264300e+05   2.7196400e+05   2.9578500e+05   2.7714700e+05   2.7911700e+05   2.8067100e+05   2.6300600e+05   2.6824500e+05   2.8204700e+05   2.9033700e+05   2.9630000e+05   3.1481700e+05   3.2351000e+05   3.0007700e+05   3.2334900e+05   3.0869200e+05   3.0250300e+05   2.9366300e+05
   3.2216900e+05   3.1421300e+05   3.3265800e+05   2.9735100e+05   3.1116500e+05   3.0875900e+05   3.0016700e+05   3.0851600e+05   2.8450700e+05   2.9998500e+05   3.2438700e+05   3.1696900e+05   3.0342300e+05   2.9994600e+05   3.0805800e+05   3.2584200e+05   2.9181100e+05   2.7876300e+05   2.7645300e+05   2.8964000e+05   2.8004800e+05   3.0445600e+05   3.1892600e+05   2.9187000e+05   2.8711400e+05   3.0140400e+05   2.9457500e+05   3.0480300e+05   3.0957800e+05   3.2331100e+05   2.9497400e+05   3.0410800e+05   3.1892700e+05   2.9630500e+05   2.8327400e+05   3.0431400e+05   2.8119300e+05   2.8542700e+05   2.7198300e+05   3.0631900e+05   3.1514600e+05   3.0953100e+05   2.7424200e+05   0.0000000e+00   2.7908200e+05   2.7838700e+05   2.6585500e+05   2.7453200e+05   2.5263100e+05   2.8669800e+05   2.8840200e+05   2.8780000e+05   2.8739200e+05   2.9279600e+05   2.8759600e+05   3.1854100e+05   2.7620800e+05   2.6852800e+05   2.8644300e+05   2.8288700e+05   2.8598900e+05   3.2426700e+05   2.9940000e+05   2.7517000e+05   2.8998900e+05   2.9356400e+05   2.9580300e+05   2.9342600e+05   2.9319900e+05   2.9863600e+05   2.7516200e+05   2.7827600e+05   2.8691300e+05   3.0547600e+05   2.8690800e+05   3.0735600e+05   2.9001100e+05   2.9146100e+05   3.1552400e+05   3.0757700e+05   3.0616100e+05   3.1774400e+05   2.8903500e+05   3.0050400e+05   2.9399100e+05   3.2387600e+05   2.9301400e+05   2.9355500e+05   3.0882700e+05   3.2377200e+05
   2.7611300e+05   2.6811600e+05   2.7225500e+05   2.5807200e+05   2.6841700e+05   2.3929200e+05   2.4793100e+05   2.7839800e+05   2.6654900e+05   2.7468800e+05   2.6750000e+05   2.6135700e+05   2.5999200e+05   2.7075500e+05   2.7352200e+05   2.9491700e+05   2.7601700e+05   2.6935600e+05   2.7512600e+05   2.7173800e+05   2.8359200e+05   2.8142000e+05   2.7669000e+05   2.7742900e+05   2.6308700e+05   2.7724200e+05   2.6060300e+05   2.8857100e+05   2.8125600e+05   2.7940000e+05   2.6558900e+05   2.7498600e+05   2.7300600e+05   2.8720000e+05   2.9589600e+05   2.7590300e+05   2.7079100e+05   2.8169300e+05   2.7696700e+05   2.8649300e+05   2.9345200e+05   2.9055100e+05   2.7007300e+05   2.7576300e+05   0.0000000e+00   2.6506700e+05   2.4648000e+05   2.4210700e+05   2.5736500e+05   2.5502300e+05   2.5750800e+05   2.5936700e+05   2.6758500e+05   2.6621900e+05   2.3709500e+05   2.5769600e+05   2.6900200e+05   2.6434600e+05   2.6450100e+05   2.4967500e+05   2.4857900e+05   2.4758200e+05   2.4901000e+05   2.5465400e+05   2.9832700e+05   2.7610900e+05   2.7090200e+05   2.7073000e+05   2.3839500e+05   2.4191500e+05   2.3577900e+05   2.5281100e+05   2.8435600e+05   2.7155100e+05   2.7050300e+05   2.7275200e+05   2.7175900e+05   2.6554500e+05   2.4029700e+05   2.5686300e+05   2.7112000e+05   2.8503000e+05   2.6255500e+05   2.4273800e+05   2.5562400e+05   2.7210200e+05   2.5783500e+05   2.6548500e+05   2.4913700e+05   2.6879700e+05
   2.7358000e+05   2.7891600e+05   2.8340300e+05   2.7628600e+05   2.6024100e+05   2.5335500e+05   2.6446800e+05   2.8927500e+05   2.6811800e+05   2.6609100e+05   2.5868700e+05   2.5710400e+05   2.7331100e+05   2.7460100e+05   2.7681000e+05   2.6151000e+05   2.4608200e+05   2.8922600e+05   2.8709800e+05   2.7100000e+05   2.7801400e+05   2.6730100e+05   2.7474700e+05   2.6239700e+05   2.5772100e+05   2.7442300e+05   2.6570900e+05   2.5628300e+05   2.6433000e+05   2.8851200e+05   2.7674100e+05   2.8011500e+05   2.8117800e+05   2.7661900e+05   2.8222200e+05   2.5242200e+05   2.4429800e+05   2.8052100e+05   2.6838200e+05   2.8621800e+05   2.6548300e+05   2.6465300e+05   2.3504600e+05   2.4213300e+05   2.7463000e+05   0.0000000e+00   2.5456000e+05   2.7181300e+05   2.5161100e+05   2.5514600e+05   2.5101900e+05   2.6126400e+05   2.5792900e+05   2.5435100e+05   2.5252200e+05   2.5941500e+05   2.7185600e+05   2.5840700e+05   2.6538500e+05   2.6669600e+05   2.9070100e+05   2.7191700e+05   2.5021300e+05   2.6095100e+05   2.4178500e+05   2.6863100e+05   2.7997100e+05   2.7853100e+05   2.5477100e+05   2.4832900e+05   2.4731200e+05   2.6797700e+05   2.8336000e+05   2.7274200e+05   2.4184800e+05   2.5508500e+05   2.4851100e+05   2.6434000e+05   2.8257700e+05   2.6637400e+05   2.3670800e+05   2.4813400e+05   2.6729400e+05   2.7055400e+05   2.6893500e+05   2.8056400e+05   2.5895000e+05   2.6231500e+05   2.5108400e+05   2.6404000e+05
   2.2157000e+05   2.1810600e+05   2.0484500e+05   1.8775300e+05   1.7375500e+05   2.0566500e+05   1.9675500e+05   2.0284600e+05   2.0792600e+05   2.0224300e+05   1.9860800e+05   1.9633500e+05   2.0244500e+05   2.1141900e+05   2.2934400e+05   2.2101100e+05   2.1052400e+05   2.0348700e+05   1.9397600e+05   1.9849500e+05   2.1061900e+05   2.0171200e+05   1.9645100e+05   1.9264300e+05   1.8718800e+05   2.0672900e+05   2.0339600e+05   2.1474200e+05   2.0926800e+05   2.2589700e+05   2.1697400e+05   2.1069700e+05   2.0175000e+05   2.0806300e+05   2.0642200e+05   2.0178600e+05   1.8795800e+05   2.0150200e+05   2.1746600e+05   2.2156600e+05   2.1766800e+05   2.2666400e+05   2.1030000e+05   2.1735100e+05   2.2886200e+05   2.1310500e+05   0.0000000e+00   2.2920800e+05   2.2316200e+05   2.0880200e+05   2.2481800e+05   2.2133700e+05   2.1180700e+05   2.4192900e+05   2.0703400e+05   2.0712400e+05   1.9331700e+05   2.0349700e+05   1.8318100e+05   2.0470300e+05   2.2161800e+05   2.1362700e+05   2.1192000e+05   2.1849900e+05   2.1018200e+05   2.1272800e+05   1.9899200e+05   1.9667800e+05   1.9142900e+05   2.0582200e+05   1.9935000e+05   1.9786400e+05   2.0662200e+05   1.9829600e+05   2.0239900e+05   1.9429700e+05   2.0326800e+05   2.2673400e+05   2.1961700e+05   2.0595100e+05   2.0163100e+05   1.9579700e+05   1.9494800e+05   2.0568500e+05   2.1559300e+05   2.1825900e+05   2.1641900e+05   2.0646800e+05   2.0659900e+05   2.1165700e+05
   2.4243500e+05   2.5338500e+05   2.6344700e+05   2.4842300e+05   2.4851600e+05   2.4528200e+05   2.5180600e+05   2.4276000e+05   2.4675000e+05   2.2453200e+05   2.5235900e+05   2.4243700e+05   2.5977700e+05   2.6026200e+05   2.5771200e+05   2.5207000e+05   2.4720300e+05   2.4823000e+05   2.5016500e+05   2.4795000e+05   2.6083700e+05   2.8069000e+05   2.6946300e+05   2.4456600e+05   2.5556800e+05   2.4935000e+05   2.4748400e+05   2.5370400e+05   2.5313900e+05   2.6543100e+05   2.3593900e+05   2.6146000e+05   2.4513000e+05   2.3063100e+05   2.2149600e+05   2.4086700e+05   2.5060300e+05   2.3104700e+05   2.3348700e+05   2.4534900e+05   2.5736100e+05   2.3450100e+05   2.2676200e+05   2.5081000e+05   2.4365200e+05   2.5253300e+05   2.5970500e+05   0.0000000e+00   2.2192400e+05   2.4406700e+05   2.3929600e+05   2.5254600e+05   2.5579600e+05   2.5972700e+05   2.7499800e+05   2.6931600e+05   2.4724500e+05   2.5211300e+05   2.5262700e+05   2.6333400e+05   2.6188300e+05   2.5907900e+05   2.6487300e+05   2.5984000e+05   2.6236100e+05   2.6093500e+05   2.4749800e+05   2.3651600e+05   2.5324200e+05   2.5750900e+05   2.5689800e+05   2.4941200e+05   2.6805700e+05   2.6957700e+05   2.5475300e+05   2.2677800e+05   2.2754900e+05   2.3458900e+05   2.3395200e+05   2.4665600e+05   2.5442400e+05   2.7336100e+05   2.7660100e+05   2.5651100e+05   2.5448200e+05   2.3755600e+05   2.1770500e+05   2.2223100e+05   2.4806400e+05   2.5210800e+05
   1.7840200e+05   1.6244200e+05   1.6472400e+05   1.6173500e+05   1.6120900e+05   1.5185100e+05   1.5760700e+05   1.7847700e+05   1.8859700e+05   1.6608700e+05   1.5720300e+05   1.8525900e+05   1.9121700e+05   1.8470400e+05   1.8028600e+05   1.6696100e+05   1.7759200e+05   2.0385500e+05   2.0768500e+05   1.7945400e+05   1.6234600e+05   1.7734800e+05   2.0480100e+05   1.9712100e+05   2.0207100e+05   1.6955500e+05   1.7681400e+05   1.6809600e+05   1.8351800e+05   1.9458700e+05   1.6721800e+05   1.7847600e+05   1.9692200e+05   1.9633100e+05   1.7502900e+05   1.7241000e+05   1.7546000e+05   1.7136200e+05   1.6647000e+05   1.6452000e+05   1.6892200e+05   1.7169700e+05   1.8742200e+05   1.7929200e+05   1.6691500e+05   1.6908200e+05   1.7329000e+05   1.6299400e+05   0.0000000e+00   1.8398300e+05   1.8432700e+05   1.6461500e+05   1.6259400e+05   1.7693000e+05   1.7813100e+05   1.4569500e+05   1.6954200e+05   1.5761900e+05   1.9126800e+05   1.8834600e+05   1.6831000e+05   1.4997200e+05   1.7540600e+05   1.6831500e+05   1.6521800e+05   1.4690100e+05   1.5605700e+05   1.5761600e+05   1.6241200e+05   1.5326700e+05   1.5862100e+05   1.4465600e+05   1.6578500e+05   1.7554500e+05   1.6637200e+05   1.5298700e+05   1.4211500e+05   1.4193900e+05   1.5106800e+05   1.5669300e+05   1.5823500e+05   1.6343400e+05   1.6590800e+05   1.5195100e+05   1.5475700e+05   1.5596000e+05   1.5436100e+05   1.5257800e+05   1.4745700e+05   1.5848900e+05
   1.7664000e+05   1.6817500e+05   1.8624000e+05   1.8001200e+05   1.7734400e+05   1.8622100e+05   1.6956600e+05   1.7964800e+05   1.7448100e+05   1.7904200e+05   1.8145400e+05   1.6718900e+05   1.7607700e+05   1.9234500e+05   1.8157800e+05   1.8004600e+05   1.7991800e+05   1.8600500e+05   1.8191800e+05   1.8884600e+05   1.6942900e+05   1.6647300e+05   1.5980800e+05   1.7239400e+05   1.8589700e+05   1.8395500e+05   1.6979300e+05   1.6891900e+05   1.4986900e+05   1.4882900e+05   1.7696600e+05   1.5927300e+05   1.6971600e+05   1.6340300e+05   1.6669600e+05   1.7180200e+05   1.7236200e+05   1.6101600e+05   1.8768500e+05   1.7281600e+05   1.7047800e+05   1.7562700e+05   1.6939900e+05   1.7965800e+05   1.8212800e+05   1.9683100e+05   2.0757000e+05   1.7425800e+05   1.7467300e+05   0.0000000e+00   1.8278900e+05   1.7397600e+05   1.9853400e+05   1.8046600e+05   1.7421800e+05   1.9526600e+05   1.9739800e+05   1.8034500e+05   1.7702700e+05   1.7517100e+05   1.7511200e+05   1.7839400e+05   1.9384200e+05   1.9348700e+05   1.8387000e+05   1.5360600e+05   1.8686700e+05   1.7077300e+05   1.6786000e+05   1.5552800e+05   1.8544600e+05   1.6675100e+05   1.8365200e+05   1.9652800e+05   1.9142100e+05   1.5226700e+05   1.6715500e+05   1.7688800e+05   1.7397900e+05   1.8820100e+05   1.7724500e+05   1.7481100e+05   1.7191200e+05   1.8284000e+05   1.9176600e+05   1.6730200e+05   1.8012900e+05   1.8767400e+05   2.0344700e+05   1.9257300e+05
   3.4898700e+05   3.4538900e+05   3.2493300e+05   3.3318700e+05   3.2220800e+05   3.2838400e+05   3.2126000e+05   3.2537700e+05   3.1829500e+05   3.3379500e+05   3.3368100e+05   3.2361900e+05   3.3522000e+05   3.5684100e+05   3.3781200e+05   3.3615400e+05   3.1224400e+05   3.0666400e+05   3.1353600e+05   3.2116900e+05   3.3213600e+05   3.2722100e+05   3.3297600e+05   3.3062600e+05   3.4879200e+05   3.5418300e+05   3.2163000e+05   3.0063500e+05   3.2345900e+05   3.2357400e+05   3.3972000e+05   3.4923900e+05   3.2574300e+05   3.2321900e+05   3.3014400e+05   3.0690900e+05   2.9353600e+05   3.0941000e+05   3.0626100e+05   3.3596800e+05   3.1256400e+05   3.1511900e+05   3.0467500e+05   2.9996400e+05   3.4148900e+05   3.3762500e+05   3.1480400e+05   3.1591300e+05   3.1160400e+05   3.1440400e+05   0.0000000e+00   3.4128500e+05   3.3007800e+05   3.4051600e+05   3.3417400e+05   3.5410600e+05   3.1551000e+05   3.1653400e+05   3.1662900e+05   3.0533200e+05   3.2990200e+05   3.4608000e+05   3.3443200e+05   3.1877800e+05   2.9336900e+05   3.0998500e+05   3.2560600e+05   3.2339300e+05   3.1873000e+05   3.0864000e+05   3.1146800e+05   3.1451200e+05   2.8671800e+05   2.9204300e+05   2.8538200e+05   3.2258700e+05   3.1488000e+05   3.2680500e+05   3.1555000e+05   3.2654000e+05   3.2757400e+05   3.2688700e+05   3.1337200e+05   3.2343300e+05   3.2015100e+05   3.4188900e+05   3.3522500e+05   3.2611300e+05   3.0370800e+05   3.3230200e+05
   1.5496300e+05   1.5054900e+05   1.4847300e+05   1.3535900e+05   1.4164500e+05   1.5287300e+05   1.4037700e+05   1.3726800e+05   1.3724800e+05   1.4422400e+05   1.4767200e+05   1.5811400e+05   1.4198500e+05   1.4724200e+05   1.2965000e+05   1.3709900e+05   1.4799700e+05   1.3549300e+05   1.4333100e+05   1.3559200e+05   1.4492200e+05   1.5460000e+05   1.5608400e+05   1.4629600e+05   1.3788600e+05   1.3614800e+05   1.3407200e+05   1.3743300e+05   1.3987700e+05   1.4403000e+05   1.7026900e+05   1.5312000e+05   1.3593900e+05   1.6114200e+05   1.5781200e+05   1.2447600e+05   1.4724200e+05   1.2842300e+05   1.2409100e+05   1.3509700e+05   1.4492000e+05   1.5760900e+05   1.4814200e+05   1.3147500e+05   1.4559600e+05   1.3777500e+05   1.3319900e+05   1.5123300e+05   1.5552600e+05   1.4668600e+05   1.3917600e+05   0.0000000e+00   1.5732900e+05   1.4949000e+05   1.5358300e+05   1.4756200e+05   1.5616000e+05   1.5041600e+05   1.4701700e+05   1.3948500e+05   1.4288400e+05   1.4790100e+05   1.5201900e+05   1.6993700e+05   1.6053100e+05   1.3882700e+05   1.5397300e+05   1.5137200e+05   1.6749300e+05   1.6485800e+05   1.4435700e+05   1.5206900e+05   1.5377700e+05   1.5823300e+05   1.7143300e+05   1.6129700e+05   1.5603300e+05   1.5494100e+05   1.3750700e+05   1.6362800e+05   1.5475800e+05   1.4202100e+05   1.5866300e+05   1.5608500e+05   1.7272300e+05   1.6542200e+05   1.4606300e+05   1.4806700e+05   1.5163400e+05   1.4539200e+05
   8.8347000e+04   9.5020000e+04   8.9364000e+04   7.5915000e+04   7.6211000e+04   7.8855000e+04   8.1196000e+04   7.7798000e+04   8.9721000e+04   9.1894000e+04   8.9369000e+04   8.0945000e+04   8.8657000e+04   9.1719000e+04   8.3595000e+04   9.2285000e+04   9.2194000e+04   8.5481000e+04   1.0507000e+05   9.9054000e+04   1.0141200e+05   9.6072000e+04   1.0709600e+05   1.0334300e+05   1.1366300e+05   1.0033000e+05   1.0865900e+05   9.7909000e+04   9.9728000e+04   9.9395000e+04   9.4503000e+04   9.2900000e+04   9.3780000e+04   8.1422000e+04   9.1480000e+04   9.1786000e+04   9.0653000e+04   9.9151000e+04   8.9891000e+04   8.2602000e+04   8.4632000e+04   7.1100000e+04   8.3744000e+04   8.1845000e+04   8.1911000e+04   7.6447000e+04   7.4616000e+04   7.8635000e+04   9.4489000e+04   7.4476000e+04   7.5550000e+04   7.6427000e+04   0.0000000e+00   8.2116000e+04   8.3671000e+04   7.7512000e+04   7.4676000e+04   7.2742000e+04   7.6492000e+04   7.9928000e+04   8.4607000e+04   9.3231000e+04   8.1610000e+04   7.2101000e+04   7.2581000e+04   6.8354000e+04   7.2990000e+04   6.5292000e+04   7.7084000e+04   7.7385000e+04   7.9529000e+04   7.6008000e+04   8.5225000e+04   8.7007000e+04   8.0083000e+04   7.4230000e+04   6.4413000e+04   6.9786000e+04   8.2306000e+04   8.8908000e+04   7.8757000e+04   7.0156000e+04   6.5529000e+04   7.9618000e+04   7.9543000e+04   7.6994000e+04   6.7011000e+04   5.4744000e+04   6.6685000e+04   7.7887000e+04
   9.4047000e+04   1.0962800e+05   1.1572800e+05   1.1738100e+05   1.2593800e+05   9.4230000e+04   1.0967400e+05   1.2476200e+05   1.1967000e+05   1.1527000e+05   1.1355400e+05   1.0802100e+05   9.7549000e+04   1.1206500e+05   1.0602300e+05   1.0810100e+05   1.1127900e+05   1.0230300e+05   9.9146000e+04   1.0665200e+05   1.1312300e+05   1.0511200e+05   1.1460200e+05   1.1431700e+05   1.0126000e+05   1.0583600e+05   9.5149000e+04   1.0441400e+05   1.1217600e+05   9.4992000e+04   9.4949000e+04   1.1246400e+05   1.0098300e+05   1.0552500e+05   1.2185200e+05   1.1381800e+05   1.0496800e+05   1.0739700e+05   1.0708500e+05   9.5488000e+04   9.1253000e+04   9.6118000e+04   1.0568400e+05   1.1926800e+05   9.8597000e+04   1.0110100e+05   1.1197100e+05   9.6883000e+04   1.0016700e+05   1.0549800e+05   1.0410200e+05   1.0059400e+05   1.0259400e+05   0.0000000e+00   8.3676000e+04   1.0067300e+05   9.9809000e+04   1.0226800e+05   1.1226700e+05   1.1252400e+05   1.0231500e+05   1.1124700e+05   1.0463500e+05   1.0655900e+05   9.7337000e+04   1.0455900e+05   1.0767100e+05   1.2540200e+05   1.1096500e+05   1.1274700e+05   1.1785500e+05   1.0873700e+05   1.1171800e+05   1.1567700e+05   1.2029300e+05   1.2395200e+05   1.1617900e+05   1.1875800e+05   1.0556100e+05   1.0374800e+05   1.0352600e+05   1.1593600e+05   1.1268500e+05   9.6082000e+04   1.1184700e+05   1.1452300e+05   1.0986000e+05   1.1285300e+05   1.0580800e+05   1.0274600e+05
   2.5819100e+05   2.9315800e+05   3.0612500e+05   3.1140900e+05   3.1072700e+05   3.0070000e+05   2.8658200e+05   2.7759900e+05   2.8419700e+05   2.8625500e+05   2.8156600e+05   3.0419300e+05   2.8096800e+05   2.8507600e+05   2.6411200e+05   2.6409300e+05   2.6604500e+05   2.5869900e+05   2.5078300e+05   2.7278900e+05   2.9226700e+05   3.0203900e+05   3.0584600e+05   2.6786000e+05   2.8379200e+05   2.7082700e+05   2.7842100e+05   2.7731800e+05   2.8413500e+05   2.7643400e+05   3.1802800e+05   3.0639700e+05   2.9101300e+05   2.7807600e+05   2.8384800e+05   2.9242000e+05   2.7423600e+05   2.7782400e+05   2.7763600e+05   2.8979600e+05   3.0196400e+05   3.1605400e+05   3.0289700e+05   2.5930500e+05   2.6722700e+05   2.8084300e+05   2.8245500e+05   2.8715300e+05   2.8671500e+05   2.8587600e+05   3.0274400e+05   2.6548700e+05   2.7591000e+05   2.6622100e+05   0.0000000e+00   2.6524400e+05   2.7089600e+05   2.9261100e+05   2.8326600e+05   2.6983600e+05   2.8079800e+05   2.6020800e+05   2.7874100e+05   2.7606600e+05   2.9033600e+05   2.9552200e+05   2.8666300e+05   2.8734300e+05   2.8388100e+05   2.9210800e+05   2.8861500e+05   2.7534500e+05   2.8244000e+05   2.8520100e+05   2.8165400e+05   2.7690400e+05   2.7363900e+05   2.7514400e+05   2.8169100e+05   3.0814900e+05   2.9103000e+05   2.7788800e+05   2.8538300e+05   2.7135900e+05   2.8800000e+05   2.6764400e+05   3.0605000e+05   2.8367700e+05   2.7554700e+05   2.9007600e+05
   3.1911100e+05   2.9427600e+05   3.0038300e+05   2.8094300e+05   3.1483700e+05   3.4585600e+05   3.5810200e+05   3.1521200e+05   3.2547600e+05   3.1638500e+05   3.1479500e+05   3.2595400e+05   2.8925100e+05   2.7681000e+05   2.9209300e+05   2.8514900e+05   3.0153100e+05   3.0130000e+05   3.0005500e+05   3.0381600e+05   3.3941100e+05   3.2385000e+05   3.2411500e+05   3.0937800e+05   2.8607300e+05   3.0158600e+05   2.8567500e+05   2.8337700e+05   2.7806600e+05   2.9184600e+05   2.9315200e+05   2.9466100e+05   2.9653600e+05   2.9064400e+05   2.8566400e+05   3.0538700e+05   3.0742300e+05   3.0679100e+05   3.1480000e+05   3.2570300e+05   3.0362700e+05   3.0598900e+05   2.9924700e+05   3.2270200e+05   3.1374100e+05   2.9232100e+05   2.9455700e+05   2.9888700e+05   2.9061000e+05   2.8825700e+05   2.9410700e+05   3.1184700e+05   3.1937800e+05   3.2638300e+05   3.0788100e+05   0.0000000e+00   3.0327100e+05   3.0128200e+05   3.0100100e+05   3.0536500e+05   2.8623400e+05   2.7311200e+05   3.0242000e+05   2.8571100e+05   3.2134800e+05   3.2538000e+05   3.0678800e+05   2.8499900e+05   2.9574100e+05   2.9695000e+05   2.7858700e+05   2.8840800e+05   3.1253100e+05   3.3116400e+05   3.1115500e+05   3.0517000e+05   3.0957200e+05   3.0836900e+05   3.1635500e+05   3.1803100e+05   3.1097300e+05   2.9465100e+05   2.8472400e+05   3.0440100e+05   3.2000200e+05   3.1855900e+05   3.1825200e+05   3.1945400e+05   3.0032800e+05   3.1291300e+05
   3.5859700e+05   3.7124500e+05   3.4788500e+05   3.7285000e+05   3.6282700e+05   3.5798100e+05   3.7156900e+05   3.6693800e+05   3.4621300e+05   3.0913000e+05   3.2960100e+05   3.3597100e+05   3.4369600e+05   3.4705300e+05   3.5879300e+05   3.5815800e+05   3.5874000e+05   3.4316700e+05   3.2752300e+05   3.4677500e+05   3.3475000e+05   3.5680700e+05   3.5290300e+05   3.4793800e+05   3.2815900e+05   3.4608900e+05   3.3522300e+05   3.4935900e+05   3.4998000e+05   3.6900300e+05   3.6204500e+05   3.5939300e+05   3.6590600e+05   3.6592700e+05   3.6189600e+05   3.6009200e+05   3.6950600e+05   3.5916100e+05   3.7441800e+05   3.6661700e+05   3.6049800e+05   3.6268300e+05   3.7754900e+05   3.6050200e+05   3.4320000e+05   3.5738600e+05   3.4743100e+05   3.4373700e+05   3.6774000e+05   3.7323900e+05   3.7507500e+05   3.7987700e+05   3.5400900e+05   3.7531100e+05   3.6065500e+05   3.5269600e+05   0.0000000e+00   3.7238400e+05   3.6733900e+05   3.8665600e+05   3.7497100e+05   3.7653000e+05   3.7719100e+05   3.8259500e+05   3.4796200e+05   3.7812400e+05   3.9345900e+05   3.7861900e+05   4.0307700e+05   3.8282200e+05   3.8494700e+05   3.8619800e+05   3.8236600e+05   4.0427100e+05   3.9847900e+05   4.0365300e+05   3.7973400e+05   3.7545300e+05   3.6558400e+05   3.6767000e+05   3.4626800e+05   3.3270600e+05   3.3923100e+05   3.5183300e+05   3.5321400e+05   3.8064600e+05   3.5064600e+05   3.3311400e+05   3.5188300e+05   3.5241100e+05
   3.9968600e+05   4.3055700e+05   4.2126400e+05   4.1850900e+05   4.3850000e+05   4.2871000e+05   4.1375400e+05   4.2278800e+05   4.4783700e+05   4.3549700e+05   4.3883500e+05   4.3322000e+05   4.3261200e+05   4.3049900e+05   4.3086800e+05   4.3009900e+05   4.3476700e+05   4.4899100e+05   4.5996900e+05   4.2754200e+05   4.2095700e+05   4.3015500e+05   4.4334300e+05   4.3090900e+05   4.1986100e+05   4.2773400e+05   4.5929500e+05   4.6239400e+05   4.4735200e+05   4.5457300e+05   4.3847300e+05   4.3674600e+05   4.3606800e+05   4.2703400e+05   4.1584900e+05   4.3431400e+05   4.3946700e+05   4.1333900e+05   4.4957400e+05   4.5593200e+05   4.4808100e+05   4.3022900e+05   4.5182100e+05   4.2813900e+05   3.9977200e+05   4.3339400e+05   4.2351300e+05   4.2444600e+05   4.4781500e+05   4.5527600e+05   4.6847300e+05   4.4523800e+05   4.2555500e+05   4.1838900e+05   4.1522700e+05   4.0025800e+05   4.0239200e+05   0.0000000e+00   4.2856200e+05   4.1998700e+05   4.0508600e+05   3.9894900e+05   4.1825700e+05   4.0212700e+05   4.2030600e+05   4.1834200e+05   4.2204400e+05   4.2141000e+05   4.2572900e+05   4.1347800e+05   3.9428000e+05   3.7715000e+05   3.8119200e+05   3.9824000e+05   3.8288700e+05   3.9240900e+05   4.1190000e+05   4.2078700e+05   4.0256600e+05   3.9125300e+05   3.9417600e+05   3.7093800e+05   3.6470300e+05   3.7460800e+05   4.0588200e+05   4.0306000e+05   4.4339100e+05   4.2562900e+05   4.0847600e+05   4.0404000e+05
   2.7026000e+05   2.9398400e+05   2.9504400e+05   3.1252100e+05   2.8564800e+05   2.6987800e+05   2.7711400e+05   2.7301300e+05   2.7260300e+05   2.7375500e+05   3.0322400e+05   2.8948500e+05   2.9425500e+05   2.7498400e+05   2.8516200e+05   2.6557600e+05   2.8817100e+05   2.8292500e+05   2.7366400e+05   2.7355200e+05   2.7329700e+05   2.7812100e+05   2.6801200e+05   2.7485000e+05   2.6447000e+05   2.9626800e+05   2.9795100e+05   2.7211400e+05   2.7546000e+05   2.7405100e+05   2.6449800e+05   2.5195200e+05   2.7605500e+05   2.9302900e+05   2.8314800e+05   2.8688400e+05   2.8884900e+05   2.9153700e+05   2.7654900e+05   2.7729800e+05   2.7488700e+05   2.5852000e+05   2.5488000e+05   2.5689300e+05   2.9346100e+05   2.8598100e+05   2.8088900e+05   3.0444900e+05   2.9208000e+05   2.7716000e+05   2.8425700e+05   2.9036900e+05   2.9988500e+05   2.9267200e+05   3.1802000e+05   3.1783000e+05   2.8323800e+05   2.7849000e+05   0.0000000e+00   2.8778500e+05   2.6981900e+05   2.8714200e+05   3.1841500e+05   2.9640700e+05   2.7703200e+05   2.6068500e+05   2.8411100e+05   3.1427400e+05   2.5977300e+05   2.6901800e+05   2.9544000e+05   2.9703200e+05   2.9931100e+05   2.8336300e+05   3.0525700e+05   2.7584200e+05   2.8484100e+05   2.9114400e+05   3.1461800e+05   2.9922300e+05   3.0638400e+05   3.1530300e+05   2.9943100e+05   2.9411800e+05   3.0031800e+05   2.9275700e+05   2.9288100e+05   2.8399500e+05   2.9868100e+05   2.6874900e+05
   2.5317800e+05   2.6217900e+05   2.5709900e+05   2.5767900e+05   2.6484600e+05   2.7519600e+05   2.5018300e+05   2.4552100e+05   2.7435600e+05   2.7821400e+05   2.6884100e+05   2.7374900e+05   2.7316900e+05   2.6451800e+05   2.6478700e+05   2.5708800e+05   2.6256300e+05   2.5150400e+05   2.5096000e+05   2.3093000e+05   2.5417700e+05   2.7601100e+05   2.8712700e+05   2.9113700e+05   2.5751100e+05   2.5286900e+05   2.3770700e+05   2.3952000e+05   2.6105500e+05   2.6205100e+05   2.6943600e+05   2.6534200e+05   2.7257400e+05   2.5690300e+05   2.3065700e+05   2.4769300e+05   2.4932300e+05   2.4857700e+05   2.5573500e+05   2.4497500e+05   2.5722800e+05   2.4823000e+05   2.6759500e+05   2.6926800e+05   2.7100300e+05   2.7194200e+05   2.5886700e+05   2.3596600e+05   2.3077400e+05   2.3609700e+05   2.5689200e+05   2.6350500e+05   2.6872800e+05   2.6827100e+05   2.7376700e+05   2.6972000e+05   2.4865900e+05   2.3248100e+05   2.3310100e+05   0.0000000e+00   2.4884100e+05   2.5317900e+05   2.4383200e+05   2.5193600e+05   2.4819500e+05   2.3498400e+05   2.5519600e+05   2.5027200e+05   2.5337800e+05   2.6121100e+05   2.6940600e+05   2.3840000e+05   2.2236300e+05   2.3942700e+05   2.4136700e+05   2.4104000e+05   2.2617600e+05   2.3295700e+05   2.4004000e+05   2.4134500e+05   2.6530100e+05   2.6304400e+05   2.4073200e+05   2.4471600e+05   2.3130100e+05   2.5066600e+05   2.4526900e+05   2.4043600e+05   2.4251200e+05   2.3391600e+05
   2.6325000e+05   2.4652400e+05   2.1929200e+05   2.1898400e+05   2.4358100e+05   2.4412700e+05   2.4220400e+05   2.6205400e+05   2.7784300e+05   2.6902700e+05   2.7172600e+05   2.6772000e+05   2.5461500e+05   2.5696100e+05   2.3903700e+05   2.4401000e+05   2.4983400e+05   2.3170500e+05   2.4793400e+05   2.5875600e+05   2.6951800e+05   2.7145900e+05   2.6862300e+05   2.7831000e+05   2.4797100e+05   2.4719200e+05   2.3341700e+05   2.3218500e+05   2.6761700e+05   2.5342700e+05   2.4767400e+05   2.7438600e+05   2.7537200e+05   2.3736400e+05   2.3343200e+05   2.2911500e+05   2.5246800e+05   2.6147800e+05   2.7018300e+05   2.3872800e+05   2.4536600e+05   2.5319400e+05   2.5907200e+05   2.5906600e+05   2.4111800e+05   2.4226600e+05   2.5796700e+05   2.6538500e+05   2.6212100e+05   2.4426400e+05   2.7344300e+05   2.4427700e+05   2.4656900e+05   2.5253800e+05   2.6289400e+05   2.4261700e+05   2.4352800e+05   2.3057600e+05   2.5234500e+05   2.5496500e+05   0.0000000e+00   2.6461800e+05   2.5928000e+05   2.4426600e+05   2.5013500e+05   2.4242600e+05   2.5188000e+05   2.5482300e+05   2.5357800e+05   2.2542700e+05   2.4264200e+05   2.5402400e+05   2.6581500e+05   2.7657300e+05   2.6505700e+05   2.4442200e+05   2.4865200e+05   2.5448300e+05   2.3803200e+05   2.5049000e+05   2.5134300e+05   2.3793700e+05   2.3833800e+05   2.2613800e+05   2.3350400e+05   2.5211100e+05   2.4486700e+05   2.3724300e+05   2.7689000e+05   2.8563300e+05
   2.4130300e+05   2.4264200e+05   2.4067100e+05   2.3343900e+05   2.3223800e+05   2.3394000e+05   2.2978100e+05   2.2552200e+05   2.0600700e+05   2.2906100e+05   2.2355400e+05   2.1813300e+05   2.1119800e+05   2.1648700e+05   2.3349900e+05   2.0282800e+05   2.2469300e+05   2.4928900e+05   2.4331500e+05   2.3050100e+05   2.2241600e+05   2.1783000e+05   2.1086300e+05   2.2253500e+05   2.3675100e+05   2.3973000e+05   2.3201600e+05   2.2264700e+05   2.2496400e+05   2.3786200e+05   2.2883500e+05   2.2740900e+05   2.2821600e+05   2.1711600e+05   2.0147900e+05   2.1541200e+05   2.0614700e+05   2.2263700e+05   2.2477500e+05   2.3138000e+05   2.3117800e+05   2.3563700e+05   2.4124200e+05   2.2870900e+05   2.3475300e+05   2.3108100e+05   2.3204000e+05   2.3479600e+05   2.3546200e+05   2.3260500e+05   2.2401100e+05   2.2214600e+05   2.2672700e+05   2.2276500e+05   2.2999600e+05   2.1210000e+05   2.3255900e+05   2.2987500e+05   2.1926700e+05   2.3242000e+05   2.3427200e+05   0.0000000e+00   2.6027800e+05   2.4311200e+05   2.2710600e+05   2.2174500e+05   2.3735400e+05   2.3378200e+05   2.1452500e+05   2.2611400e+05   2.1008500e+05   2.0952400e+05   2.1383800e+05   2.2291800e+05   2.3399400e+05   2.4073900e+05   2.4017200e+05   2.6285800e+05   2.4789800e+05   2.3451300e+05   2.3192500e+05   2.4286100e+05   2.4509500e+05   2.4668900e+05   2.3716400e+05   2.2947900e+05   2.1435400e+05   2.0732800e+05   2.2042300e+05   2.2615600e+05
   1.0331300e+05   9.3991000e+04   9.4291000e+04   1.0316500e+05   1.0184600e+05   1.1388700e+05   1.0684100e+05   1.0747300e+05   1.2297800e+05   1.1540600e+05   1.0551300e+05   1.0508500e+05   1.0138700e+05   1.0551800e+05   1.0714900e+05   1.0255200e+05   1.1852900e+05   1.1483700e+05   1.1656800e+05   9.1158000e+04   8.2900000e+04   1.0152200e+05   9.4229000e+04   9.2468000e+04   9.6677000e+04   9.1439000e+04   9.5428000e+04   7.6890000e+04   8.2161000e+04   8.0223000e+04   8.2119000e+04   8.1810000e+04   7.5281000e+04   9.7921000e+04   9.1586000e+04   8.5707000e+04   8.9414000e+04   8.3224000e+04   8.3828000e+04   8.2365000e+04   7.9941000e+04   8.4808000e+04   7.6947000e+04   7.2688000e+04   7.7520000e+04   7.8767000e+04   8.0339000e+04   7.0212000e+04   7.9829000e+04   8.6355000e+04   7.8036000e+04   8.4884000e+04   8.1085000e+04   8.7758000e+04   8.0881000e+04   8.5119000e+04   7.7096000e+04   8.1916000e+04   8.5154000e+04   8.1350000e+04   7.5479000e+04   9.4606000e+04   0.0000000e+00   7.9449000e+04   7.8467000e+04   8.7253000e+04   8.6725000e+04   9.0258000e+04   8.8192000e+04   9.5308000e+04   8.7402000e+04   9.2079000e+04   9.2979000e+04   9.0685000e+04   9.6400000e+04   1.0019700e+05   9.9490000e+04   1.0115400e+05   9.7122000e+04   9.8816000e+04   1.0321900e+05   1.0219200e+05   9.1594000e+04   8.8940000e+04   1.0181000e+05   8.7632000e+04   1.0101600e+05   1.1167700e+05   1.0793800e+05   1.1283100e+05
   2.4294500e+05   2.5228200e+05   2.4789000e+05   2.3442300e+05   2.5179100e+05   2.5755600e+05   2.4963000e+05   2.4578300e+05   2.3824700e+05   2.3157300e+05   2.4581100e+05   2.4184800e+05   2.3412000e+05   2.4470000e+05   2.2190700e+05   2.3638700e+05   2.4097700e+05   2.7147800e+05   2.5137600e+05   2.4513300e+05   2.2047700e+05   2.2158900e+05   2.3805500e+05   2.3364400e+05   2.3513600e+05   2.5759800e+05   2.5915800e+05   2.4777000e+05   2.2772900e+05   2.4596700e+05   2.1283100e+05   2.2433400e+05   2.1199300e+05   2.2776900e+05   2.3350500e+05   2.3120200e+05   2.3654000e+05   2.4048100e+05   2.1757800e+05   2.2108900e+05   2.3294700e+05   2.2701300e+05   2.3313700e+05   2.2891800e+05   2.2472900e+05   2.2285600e+05   2.3870200e+05   2.4975500e+05   2.5081200e+05   2.5589300e+05   2.2296200e+05   2.2977900e+05   2.5356800e+05   2.3429700e+05   2.2590700e+05   2.4872400e+05   2.3484800e+05   2.2710600e+05   2.3463500e+05   2.3691200e+05   2.3873200e+05   2.5518800e+05   2.4838400e+05   0.0000000e+00   2.6070800e+05   2.5433400e+05   2.5002700e+05   2.4903300e+05   2.3167600e+05   2.3766600e+05   2.5185500e+05   2.5921200e+05   2.5876300e+05   2.6230400e+05   2.4611600e+05   2.3840800e+05   2.3692400e+05   2.4963600e+05   2.5525300e+05   2.6466800e+05   2.5264900e+05   2.4402400e+05   2.6522400e+05   2.2868900e+05   2.3036900e+05   2.4804000e+05   2.3739300e+05   2.4394600e+05   2.3917600e+05   2.5352300e+05
   1.2127400e+05   1.2681200e+05   1.2968900e+05   1.3809300e+05   1.3287100e+05   1.3406600e+05   1.5671300e+05   1.5739500e+05   1.3666200e+05   1.3461400e+05   1.4579200e+05   1.4239800e+05   1.4154200e+05   1.4002900e+05   1.3742100e+05   1.4669300e+05   1.4692500e+05   1.3293300e+05   1.3672100e+05   1.3963300e+05   1.3693800e+05   1.4627800e+05   1.4756100e+05   1.3949800e+05   1.3308100e+05   1.3798500e+05   1.4386100e+05   1.5063700e+05   1.3543300e+05   1.5882100e+05   1.5983200e+05   1.4510100e+05   1.2838200e+05   1.4486600e+05   1.5320300e+05   1.5599300e+05   1.4845900e+05   1.4103800e+05   1.4517300e+05   1.3931200e+05   1.3964300e+05   1.2968800e+05   1.3132000e+05   1.5515300e+05   1.5247100e+05   1.2603800e+05   1.1477700e+05   1.2479500e+05   1.3987700e+05   1.5011200e+05   1.4408100e+05   1.2497600e+05   1.2332200e+05   1.3364600e+05   1.2574300e+05   1.2568500e+05   1.2989000e+05   1.3904800e+05   1.4646000e+05   1.3828600e+05   1.2884200e+05   1.1761100e+05   1.3251100e+05   1.3066600e+05   0.0000000e+00   1.1825900e+05   1.1224900e+05   1.1802600e+05   1.0916700e+05   1.1005700e+05   1.1522000e+05   1.3037000e+05   1.3739600e+05   1.2720500e+05   1.1519200e+05   1.1643400e+05   1.1724500e+05   1.3794700e+05   1.1995200e+05   1.0505300e+05   1.1170100e+05   1.2179000e+05   1.1711100e+05   1.1186700e+05   1.2888100e+05   1.2548500e+05   1.2448600e+05   1.2401400e+05   1.3097600e+05   1.2695500e+05
   2.2876100e+05   2.2904800e+05   2.0952800e+05   2.0881400e+05   2.1863000e+05   2.2196900e+05   2.2527200e+05   2.3785200e+05   2.1457400e+05   2.2129100e+05   2.1155400e+05   2.1403800e+05   2.2035400e+05   2.2294300e+05   2.2131400e+05   2.2131300e+05   2.3406400e+05   2.2278300e+05   2.1713600e+05   2.2035200e+05   2.2257300e+05   2.1374400e+05   2.1371400e+05   2.3031700e+05   2.2027700e+05   2.3387200e+05   2.0662000e+05   2.1780500e+05   2.1130100e+05   2.0708200e+05   2.3028200e+05   2.2015400e+05   2.0738400e+05   2.1542600e+05   2.2031900e+05   2.2925300e+05   2.2489300e+05   2.0876600e+05   2.1923200e+05   2.0841400e+05   2.1860000e+05   2.1962400e+05   1.9551800e+05   1.9690900e+05   2.0304900e+05   2.2167000e+05   2.2219700e+05   2.3362100e+05   2.4028300e+05   2.3700300e+05   2.2155100e+05   2.2747000e+05   2.2895300e+05   2.1575600e+05   2.0230000e+05   2.0810300e+05   2.3647100e+05   2.1511200e+05   2.0749000e+05   2.1032000e+05   2.0854600e+05   2.2239200e+05   2.1207100e+05   2.1271100e+05   2.1362300e+05   0.0000000e+00   2.1487200e+05   2.2827100e+05   2.2704200e+05   2.1570000e+05   2.4720500e+05   2.4662200e+05   2.3966400e+05   2.2878900e+05   2.5156500e+05   2.3936400e+05   2.2846700e+05   2.1852900e+05   2.2147000e+05   2.1759400e+05   2.2803900e+05   2.1232800e+05   2.0851500e+05   2.0931500e+05   2.2675100e+05   2.2327100e+05   2.3493900e+05   2.3130200e+05   2.4265200e+05   2.4081300e+05
   5.0925200e+05   5.4242000e+05   5.3471500e+05   5.4136800e+05   5.3849000e+05   5.4063600e+05   5.6429800e+05   5.5215200e+05   5.2727400e+05   5.3220200e+05   5.4482500e+05   5.3208300e+05   5.0965900e+05   5.3231500e+05   5.6485100e+05   5.1778900e+05   5.0477800e+05   4.8415000e+05   4.8124700e+05   4.9562000e+05   5.1793500e+05   5.0817800e+05   5.1279300e+05   5.1629400e+05   5.1069600e+05   5.2002100e+05   4.9639800e+05   4.8620300e+05   5.1116200e+05   4.8887400e+05   4.7747800e+05   4.5888600e+05   4.8238700e+05   4.7937900e+05   4.9472500e+05   5.0299400e+05   4.9957900e+05   4.8320200e+05   5.1245000e+05   5.0057300e+05   5.3273300e+05   5.0476800e+05   4.9272800e+05   4.9591000e+05   4.8286700e+05   5.1185300e+05   5.2790900e+05   5.0238400e+05   5.1093900e+05   5.0333500e+05   4.8928200e+05   5.1272100e+05   5.3148600e+05   5.4096500e+05   5.2321000e+05   5.2505500e+05   5.0567100e+05   5.0249500e+05   5.4585500e+05   4.9751700e+05   5.2004200e+05   4.9937600e+05   5.1992700e+05   5.0513300e+05   5.3678300e+05   5.1811000e+05   0.0000000e+00   4.9156700e+05   5.1198000e+05   4.9730100e+05   5.1127200e+05   5.3271200e+05   5.1298800e+05   5.3204500e+05   5.0473700e+05   5.0316800e+05   5.2331500e+05   5.2376900e+05   5.3907800e+05   5.3526000e+05   5.3377400e+05   5.3713600e+05   5.3528600e+05   5.4247300e+05   5.3213600e+05   5.3286900e+05   5.1568100e+05   5.4422000e+05   5.6658200e+05   5.4627600e+05
   6.0137000e+05   5.6828600e+05   6.2606600e+05   6.3236900e+05   5.8677900e+05   6.1054500e+05   6.2779000e+05   5.8506000e+05   5.7332200e+05   6.3035000e+05   6.2197100e+05   6.1899400e+05   5.7089200e+05   5.9779900e+05   6.1367800e+05   5.8142700e+05   6.1066300e+05   6.1249000e+05   6.0928300e+05   6.1195000e+05   5.8445600e+05   5.9452600e+05   6.0425200e+05   6.4135900e+05   6.0773800e+05   6.2135600e+05   5.7276400e+05   6.1368100e+05   5.9036700e+05   5.8277500e+05   5.7174600e+05   6.3774400e+05   6.2371100e+05   5.7552500e+05   5.6196400e+05   6.1329000e+05   6.0589900e+05   5.7705500e+05   6.1314000e+05   6.3924600e+05   5.8292300e+05   5.9975800e+05   6.0349500e+05   6.1512100e+05   5.9910700e+05   6.1255300e+05   5.8562500e+05   5.8801600e+05   5.7871600e+05   5.9256900e+05   6.0482300e+05   6.2404900e+05   5.7472200e+05   5.7879500e+05   5.8911700e+05   6.1574900e+05   5.8949500e+05   5.9621600e+05   5.9476300e+05   6.1765000e+05   6.2825800e+05   5.6889300e+05   6.1177300e+05   6.0109800e+05   5.8986500e+05   6.0379200e+05   5.9361400e+05   0.0000000e+00   5.5597600e+05   5.7180700e+05   5.8521100e+05   6.1283500e+05   6.2803400e+05   6.0404200e+05   5.9302900e+05   5.8036500e+05   5.7478200e+05   5.6048900e+05   5.9993500e+05   5.7517500e+05   5.7138600e+05   5.7769800e+05   5.6903400e+05   5.6926400e+05   5.8135900e+05   5.9217300e+05   5.6684600e+05   5.3849500e+05   5.9097400e+05   6.3465500e+05
   2.2885900e+05   2.1400200e+05   2.2580100e+05   2.1908000e+05   2.3155300e+05   2.4172000e+05   2.2995400e+05   2.2833300e+05   2.2924900e+05   2.2133300e+05   2.3817500e+05   2.1830300e+05   2.1924400e+05   2.1017300e+05   2.2954400e+05   2.4864600e+05   2.5069300e+05   2.2669500e+05   2.0946000e+05   1.9993100e+05   2.2013200e+05   2.2933900e+05   2.1480700e+05   2.1822700e+05   1.9631100e+05   2.0626300e+05   2.0594000e+05   2.2517000e+05   1.8965500e+05   1.9069000e+05   2.0301100e+05   2.1643700e+05   2.2873400e+05   2.1886500e+05   1.9630600e+05   2.2051900e+05   2.1698300e+05   2.2324200e+05   2.2084100e+05   2.0229200e+05   1.9644100e+05   1.9713000e+05   2.1490200e+05   2.0392600e+05   2.0069200e+05   2.2243700e+05   2.1687100e+05   2.1540700e+05   2.1564500e+05   2.1454100e+05   2.3167000e+05   2.0436500e+05   1.8634100e+05   2.0883000e+05   2.0777000e+05   2.1667300e+05   2.0339900e+05   2.1291500e+05   2.0424800e+05   2.1462700e+05   2.1290900e+05   2.0625700e+05   2.0402700e+05   1.9761300e+05   2.0401100e+05   2.2125600e+05   2.3555500e+05   2.3694000e+05   0.0000000e+00   2.0127400e+05   2.1243500e+05   2.0842400e+05   2.1915800e+05   2.3148600e+05   1.9943400e+05   2.0262300e+05   2.1638500e+05   2.1871300e+05   2.1517000e+05   1.9854600e+05   2.0980800e+05   1.9753900e+05   2.3127300e+05   2.3262800e+05   2.2212900e+05   2.2450500e+05   2.4254700e+05   2.2986700e+05   2.3741300e+05   2.1442500e+05
   1.1221400e+05   1.2078600e+05   1.2323500e+05   1.1790000e+05   1.0683100e+05   1.2458900e+05   1.3216300e+05   1.3904700e+05   1.3030500e+05   1.2535400e+05   1.3003600e+05   1.2083400e+05   1.4808300e+05   1.2920500e+05   1.2451400e+05   1.2463600e+05   1.3907000e+05   1.4209200e+05   1.4552000e+05   1.3219100e+05   1.3777500e+05   1.4054900e+05   1.4012200e+05   1.3682800e+05   1.3082100e+05   1.4036300e+05   1.2945800e+05   1.2390300e+05   1.4701000e+05   1.2625200e+05   1.2656300e+05   1.2797900e+05   1.2606900e+05   1.1956000e+05   1.2022100e+05   1.3090800e+05   1.2280800e+05   1.2842800e+05   1.3078600e+05   1.2698200e+05   1.3578700e+05   1.3951500e+05   1.3987900e+05   1.3438700e+05   1.2568400e+05   1.1836300e+05   1.2550400e+05   1.3801600e+05   1.3029700e+05   1.3000400e+05   1.0178000e+05   1.1026200e+05   1.2959700e+05   1.1483600e+05   1.2325100e+05   1.2229300e+05   1.4213500e+05   1.2688600e+05   1.2678900e+05   1.1937400e+05   1.3653100e+05   1.2926900e+05   1.2563100e+05   1.3652800e+05   1.3281500e+05   1.2043300e+05   1.2516600e+05   1.3537600e+05   1.4223400e+05   0.0000000e+00   1.2316500e+05   1.4232100e+05   1.2243800e+05   1.2695800e+05   1.1904300e+05   1.2267800e+05   1.1939300e+05   1.0936200e+05   1.2220700e+05   1.2529000e+05   1.3504100e+05   1.2392000e+05   1.2943800e+05   1.2778300e+05   1.2258500e+05   1.2269600e+05   1.2581800e+05   1.2549500e+05   1.1108500e+05   1.1194300e+05
   8.1902000e+04   8.7177000e+04   1.1048500e+05   1.0803500e+05   8.6434000e+04   9.4965000e+04   1.0009800e+05   9.2114000e+04   1.0471300e+05   9.9784000e+04   9.4693000e+04   9.6815000e+04   9.4876000e+04   9.9015000e+04   8.9068000e+04   8.8474000e+04   9.3900000e+04   9.3507000e+04   1.0139500e+05   1.0307500e+05   9.7610000e+04   1.0875100e+05   1.1365000e+05   1.0819800e+05   1.1366800e+05   1.0766900e+05   1.0107200e+05   1.0058000e+05   1.1121300e+05   1.1591500e+05   1.0764000e+05   9.9404000e+04   1.0265200e+05   9.8226000e+04   8.7227000e+04   1.0776800e+05   9.3247000e+04   1.0225000e+05   1.2367800e+05   1.0886300e+05   1.0746200e+05   1.0295400e+05   1.1006700e+05   1.1218200e+05   1.0148100e+05   1.0061500e+05   1.0275900e+05   1.0661900e+05   1.0649700e+05   1.1406000e+05   1.0100900e+05   1.0282100e+05   1.0611500e+05   1.1060800e+05   1.0404600e+05   8.8771000e+04   8.6865000e+04   1.0213700e+05   1.1078100e+05   1.1031400e+05   8.4896000e+04   8.7234000e+04   9.9357000e+04   1.0776200e+05   1.0043000e+05   8.4114000e+04   9.0573000e+04   9.2457000e+04   1.1661600e+05   1.0960500e+05   0.0000000e+00   1.0091200e+05   9.9844000e+04   1.0110700e+05   1.0609700e+05   1.0559700e+05   9.4135000e+04   1.0895600e+05   1.1796500e+05   1.2094900e+05   1.1149700e+05   1.0733800e+05   1.0765500e+05   1.0931600e+05   9.3152000e+04   8.5794000e+04   8.1038000e+04   9.5468000e+04   1.0318700e+05   1.0439900e+05
   1.4904400e+05   1.3851100e+05   1.2612400e+05   1.5181100e+05   1.3749900e+05   1.2755600e+05   1.4335400e+05   1.4292000e+05   1.3204200e+05   1.5370900e+05   1.4637500e+05   1.4172300e+05   1.4665800e+05   1.5591000e+05   1.5334700e+05   1.5611500e+05   1.4446000e+05   1.5786400e+05   1.4448800e+05   1.5379200e+05   1.5414900e+05   1.4913100e+05   1.5147500e+05   1.5438200e+05   1.4233000e+05   1.4217600e+05   1.3698200e+05   1.4244700e+05   1.4647200e+05   1.3671100e+05   1.1508100e+05   1.2790700e+05   1.3492800e+05   1.4110200e+05   1.2218200e+05   1.2102700e+05   1.2401300e+05   1.3581300e+05   1.4486600e+05   1.5741900e+05   1.5976000e+05   1.5248600e+05   1.3355100e+05   1.6067700e+05   1.4562800e+05   1.4558800e+05   1.5640900e+05   1.3691900e+05   1.3495300e+05   1.5099000e+05   1.6699800e+05   1.4775700e+05   1.1508100e+05   1.3027900e+05   1.3389300e+05   1.3702900e+05   1.3763700e+05   1.4636700e+05   1.3537200e+05   1.2431800e+05   1.2567000e+05   1.4608600e+05   1.3457300e+05   1.4628400e+05   1.3806400e+05   1.3754800e+05   1.4198100e+05   1.5215100e+05   1.3514900e+05   1.4529700e+05   1.3695900e+05   0.0000000e+00   1.0997000e+05   1.1963100e+05   1.2288400e+05   1.4160000e+05   1.2769800e+05   1.2507600e+05   1.1820300e+05   1.3423200e+05   1.2814700e+05   1.3131700e+05   1.3549200e+05   1.3133800e+05   1.3403600e+05   1.2201700e+05   1.4430200e+05   1.4595100e+05   1.3624900e+05   1.2427100e+05
   1.6609000e+05   1.6837900e+05   1.7625600e+05   1.4365800e+05   1.5827700e+05   1.6815400e+05   1.6552600e+05   1.6394000e+05   1.6657900e+05   1.5396700e+05   1.5494400e+05   1.5505600e+05   1.6897800e+05   1.6145500e+05   1.5879200e+05   1.6848900e+05   1.5435000e+05   1.6861500e+05   1.6813400e+05   1.5675100e+05   1.6033300e+05   1.8090400e+05   1.4309400e+05   1.5077000e+05   1.6620600e+05   1.9337600e+05   1.7612900e+05   1.8174500e+05   1.6081800e+05   1.4204500e+05   1.5950100e+05   1.6400400e+05   1.7757200e+05   1.7304300e+05   1.6462500e+05   1.7901000e+05   1.4711300e+05   1.5558100e+05   1.6641400e+05   1.6986500e+05   1.6410400e+05   1.5549900e+05   1.5418100e+05   1.4285900e+05   1.4912000e+05   1.5813400e+05   1.4286800e+05   1.6206000e+05   1.5933900e+05   1.4490300e+05   1.4372600e+05   1.4394800e+05   1.3842700e+05   1.4985600e+05   1.5222800e+05   1.4971200e+05   1.3555600e+05   1.4557400e+05   1.5501500e+05   1.4358700e+05   1.4461200e+05   1.4897700e+05   1.6000100e+05   1.4791900e+05   1.3321100e+05   1.4022700e+05   1.3122100e+05   1.2864400e+05   1.5394800e+05   1.5989600e+05   1.5221100e+05   1.4746600e+05   0.0000000e+00   1.7481500e+05   1.4313300e+05   1.4871200e+05   1.6682000e+05   1.5111200e+05   1.6378700e+05   1.6111900e+05   1.6552900e+05   1.7856500e+05   1.9823000e+05   1.6380400e+05   1.6553300e+05   1.3800200e+05   1.6797100e+05   1.7431800e+05   1.7866400e+05   1.6750400e+05
   2.1211900e+05   2.0157000e+05   2.0086800e+05   2.0050900e+05   2.1549800e+05   2.0708600e+05   1.9719000e+05   2.0644300e+05   2.1242000e+05   1.8046400e+05   1.8558700e+05   1.8128900e+05   1.9528700e+05   1.8617400e+05   1.7402200e+05   1.8713500e+05   1.8069700e+05   1.9486200e+05   1.7558200e+05   1.9607300e+05   2.0243500e+05   1.8569900e+05   1.8979200e+05   1.8721600e+05   1.8527200e+05   1.9048400e+05   1.9208800e+05   1.8861200e+05   1.9762600e+05   1.8876400e+05   1.7733500e+05   1.8413800e+05   1.8507800e+05   1.9367300e+05   1.5677700e+05   1.8065600e+05   1.8792900e+05   1.6167800e+05   1.8995700e+05   1.6544000e+05   1.7725200e+05   1.6668900e+05   1.8139000e+05   1.5060400e+05   1.5234800e+05   1.8271700e+05   1.7227000e+05   1.8167400e+05   1.6916600e+05   1.5622300e+05   1.7471400e+05   1.7908400e+05   1.6886400e+05   1.7156700e+05   1.8249700e+05   1.6023800e+05   1.7052400e+05   1.7169100e+05   1.6038600e+05   1.8260700e+05   1.7467600e+05   1.6771300e+05   1.6963000e+05   1.9077600e+05   1.8260900e+05   1.7145600e+05   1.7630100e+05   1.7467000e+05   1.7597900e+05   1.9147200e+05   1.8473000e+05   1.9417100e+05   1.8339200e+05   0.0000000e+00   2.0190600e+05   1.9257100e+05   1.9780400e+05   2.2122700e+05   2.1122400e+05   2.0275400e+05   1.9907600e+05   2.2365400e+05   2.0859000e+05   2.0780400e+05   2.2293200e+05   2.0393800e+05   2.1321000e+05   2.0412300e+05   2.0749300e+05   2.1650100e+05
   4.4216000e+04   4.6518000e+04   4.4664000e+04   3.9741000e+04   3.6301000e+04   4.4342000e+04   4.6482000e+04   4.4968000e+04   4.3801000e+04   3.7526000e+04   4.0506000e+04   4.1335000e+04   4.3254000e+04   4.6684000e+04   4.2380000e+04   4.3040000e+04   3.4112000e+04   3.6460000e+04   3.9611000e+04   4.6724000e+04   5.1273000e+04   4.0483000e+04   3.6208000e+04   3.8886000e+04   4.6244000e+04   3.9344000e+04   3.7914000e+04   4.1144000e+04   4.3513000e+04   4.6306000e+04   4.6968000e+04   4.3062000e+04   5.0002000e+04   4.1925000e+04   4.1212000e+04   3.8999000e+04   4.7913000e+04   5.0391000e+04   4.9911000e+04   4.0200000e+04   4.7346000e+04   4.7187000e+04   4.5326000e+04   4.1949000e+04   4.9639000e+04   4.3571000e+04   4.7008000e+04   4.0889000e+04   4.3487000e+04   3.8758000e+04   4.0430000e+04   3.4988000e+04   4.1138000e+04   4.1294000e+04   4.5491000e+04   3.9842000e+04   3.8008000e+04   4.3649000e+04   3.5321000e+04   3.3135000e+04   3.4767000e+04   3.9184000e+04   3.7497000e+04   4.0814000e+04   4.9616000e+04   4.6877000e+04   5.0638000e+04   4.7108000e+04   4.3277000e+04   4.0125000e+04   4.0002000e+04   3.9581000e+04   3.9817000e+04   4.5763000e+04   0.0000000e+00   4.5880000e+04   3.7009000e+04   3.8133000e+04   3.9502000e+04   3.5945000e+04   4.1880000e+04   3.5480000e+04   3.5610000e+04   3.7345000e+04   4.1805000e+04   3.9362000e+04   4.1881000e+04   4.1426000e+04   4.3580000e+04   4.4744000e+04
   4.9420000e+04   4.2307000e+04   4.8874000e+04   4.9064000e+04   3.9204000e+04   3.9244000e+04   4.9907000e+04   4.4256000e+04   5.7186000e+04   5.0750000e+04   5.0838000e+04   4.6820000e+04   5.5172000e+04   4.2969000e+04   4.9526000e+04   5.0021000e+04   4.5931000e+04   4.9539000e+04   5.5357000e+04   5.5609000e+04   4.8098000e+04   5.7248000e+04   5.0402000e+04   5.2368000e+04   5.3218000e+04   6.3233000e+04   5.2680000e+04   5.0076000e+04   5.3257000e+04   5.7313000e+04   6.6944000e+04   5.1326000e+04   5.4862000e+04   5.2292000e+04   5.6814000e+04   5.3453000e+04   5.6126000e+04   4.7557000e+04   4.3460000e+04   3.7332000e+04   4.9470000e+04   4.9235000e+04   4.5263000e+04   4.2884000e+04   4.1359000e+04   4.7024000e+04   3.8352000e+04   4.3098000e+04   3.3227000e+04   3.3226000e+04   3.6661000e+04   3.6630000e+04   4.4449000e+04   4.0162000e+04   4.4018000e+04   3.9551000e+04   4.6390000e+04   4.9289000e+04   4.9912000e+04   4.8618000e+04   6.0481000e+04   5.1790000e+04   5.3547000e+04   5.1213000e+04   5.4298000e+04   4.8355000e+04   5.6212000e+04   4.9349000e+04   5.4056000e+04   4.9130000e+04   4.3980000e+04   4.9933000e+04   5.5543000e+04   5.8091000e+04   5.5786000e+04   0.0000000e+00   6.0192000e+04   5.8281000e+04   6.1868000e+04   6.7784000e+04   6.1347000e+04   5.2007000e+04   6.4986000e+04   5.4706000e+04   5.6078000e+04   5.2819000e+04   4.7498000e+04   4.5187000e+04   4.6935000e+04   4.6100000e+04
   1.6307400e+05   1.7082000e+05   1.6719800e+05   1.6152200e+05   1.5446600e+05   1.5709000e+05   1.5763300e+05   1.5967100e+05   1.4819800e+05   1.6083900e+05   1.7296400e+05   1.6711000e+05   1.5664500e+05   1.6886600e+05   1.6149600e+05   1.5732600e+05   1.4817000e+05   1.5892500e+05   1.5943200e+05   1.8271600e+05   1.8222800e+05   1.8827400e+05   1.7600200e+05   1.8150800e+05   1.6744500e+05   1.7522400e+05   1.5848300e+05   1.7835000e+05   1.7363800e+05   1.7028800e+05   1.7894100e+05   1.7790600e+05   1.7316100e+05   1.7169500e+05   1.5843200e+05   1.6722500e+05   1.5843500e+05   1.8712400e+05   1.8537100e+05   1.9358900e+05   1.8322300e+05   1.9324200e+05   1.7621100e+05   1.7065400e+05   1.7405000e+05   1.6992300e+05   1.6313500e+05   1.5604400e+05   1.6873600e+05   1.8804000e+05   1.8793300e+05   1.9063900e+05   1.8444800e+05   1.7615500e+05   1.7321300e+05   1.7376400e+05   1.6445700e+05   1.7219200e+05   1.8022000e+05   1.8216200e+05   1.7622800e+05   1.7511600e+05   1.7782600e+05   1.7604100e+05   1.8096800e+05   1.7843400e+05   1.4195800e+05   1.5433600e+05   1.6604800e+05   1.9300600e+05   1.7192200e+05   1.6891400e+05   1.5646800e+05   1.6603100e+05   1.6944100e+05   1.7708600e+05   0.0000000e+00   1.5965600e+05   1.5139300e+05   1.5610300e+05   1.6326600e+05   1.5005200e+05   1.5655000e+05   1.6043100e+05   1.6458700e+05   1.4856000e+05   1.4406600e+05   1.5918400e+05   1.5696400e+05   1.6059200e+05
   1.3316900e+05   1.5802400e+05   1.5331200e+05   1.4317500e+05   1.4839400e+05   1.4570900e+05   1.4693400e+05   1.6448500e+05   1.6530300e+05   1.8149800e+05   1.6181000e+05   1.5937800e+05   1.5410800e+05   1.5327000e+05   1.6348200e+05   1.8596200e+05   1.8036100e+05   1.5844800e+05   1.5971500e+05   1.5964400e+05   1.6785200e+05   1.6866200e+05   1.7597800e+05   1.6289200e+05   1.5678800e+05   1.5371000e+05   1.4994400e+05   1.4977800e+05   1.5480900e+05   1.5278800e+05   1.4009800e+05   1.3469800e+05   1.4853800e+05   1.5847800e+05   1.7677300e+05   1.5435300e+05   1.4165300e+05   1.3639900e+05   1.5010600e+05   1.5194300e+05   1.5593400e+05   1.5594400e+05   1.5677100e+05   1.3367600e+05   1.4775700e+05   1.3338200e+05   1.4210900e+05   1.4628100e+05   1.3839300e+05   1.3934900e+05   1.4208100e+05   1.3260200e+05   1.4599100e+05   1.3809800e+05   1.3939700e+05   1.3170200e+05   1.4403700e+05   1.3512500e+05   1.3487500e+05   1.2451300e+05   1.3238600e+05   1.4966600e+05   1.4654600e+05   1.3468200e+05   1.3351800e+05   1.2344700e+05   1.3043900e+05   1.3408900e+05   1.4303200e+05   1.4469200e+05   1.4745900e+05   1.4190100e+05   1.2624800e+05   1.3416100e+05   1.4092300e+05   1.3804800e+05   1.3579000e+05   0.0000000e+00   1.3697600e+05   1.4797600e+05   1.3914500e+05   1.3264100e+05   1.4502100e+05   1.4548200e+05   1.4861600e+05   1.5557000e+05   1.5721200e+05   1.4253900e+05   1.3330400e+05   1.3712600e+05
   3.5872000e+04   3.4497000e+04   3.5374000e+04   3.3619000e+04   3.5216000e+04   3.4834000e+04   3.4671000e+04   3.2646000e+04   3.6673000e+04   3.5745000e+04   3.2708000e+04   3.9375000e+04   3.1478000e+04   2.9795000e+04   3.3952000e+04   3.2669000e+04   3.7769000e+04   2.9728000e+04   2.7859000e+04   3.8668000e+04   3.6160000e+04   3.5420000e+04   4.0281000e+04   3.2324000e+04   2.9217000e+04   2.8417000e+04   2.7811000e+04   3.1143000e+04   3.3097000e+04   2.8336000e+04   3.2247000e+04   2.4314000e+04   2.6429000e+04   2.2753000e+04   2.5216000e+04   2.4137000e+04   2.6786000e+04   3.1362000e+04   2.7550000e+04   2.8223000e+04   2.8237000e+04   3.2563000e+04   2.8790000e+04   3.8366000e+04   3.2464000e+04   2.2963000e+04   3.2924000e+04   3.2611000e+04   3.2948000e+04   2.5836000e+04   3.2966000e+04   3.3419000e+04   3.0762000e+04   2.7132000e+04   3.6174000e+04   3.1560000e+04   3.0642000e+04   3.7653000e+04   3.8703000e+04   3.9650000e+04   4.2011000e+04   3.4599000e+04   3.8484000e+04   3.6075000e+04   3.1842000e+04   3.9031000e+04   3.4127000e+04   3.3347000e+04   3.7082000e+04   3.4683000e+04   2.8897000e+04   2.8921000e+04   2.9373000e+04   2.7650000e+04   3.5296000e+04   3.1622000e+04   3.2002000e+04   2.9091000e+04   0.0000000e+00   3.5805000e+04   3.4831000e+04   3.0117000e+04   3.0231000e+04   3.0462000e+04   3.9027000e+04   3.8528000e+04   3.0245000e+04   2.8218000e+04   4.1669000e+04   3.2818000e+04
   1.7739000e+04   1.9264000e+04   1.7257000e+04   2.3370000e+04   2.3168000e+04   1.8725000e+04   1.9971000e+04   2.6020000e+04   1.9773000e+04   1.5562000e+04   1.5610000e+04   2.0304000e+04   2.0834000e+04   1.4581000e+04   1.4667000e+04   1.7836000e+04   2.1231000e+04   1.6499000e+04   2.0703000e+04   2.0375000e+04   2.1873000e+04   2.3207000e+04   1.3800000e+04   1.5313000e+04   1.8970000e+04   2.0037000e+04   2.5501000e+04   2.0193000e+04   2.1895000e+04   2.2420000e+04   2.2732000e+04   2.3322000e+04   2.0668000e+04   2.2512000e+04   2.1487000e+04   2.0658000e+04   2.0124000e+04   1.9075000e+04   2.2414000e+04   2.8273000e+04   2.2783000e+04   2.2899000e+04   2.3507000e+04   2.5832000e+04   2.5534000e+04   1.8494000e+04   2.0419000e+04   2.2190000e+04   2.2732000e+04   1.9134000e+04   2.1545000e+04   1.8985000e+04   1.6377000e+04   1.8227000e+04   2.1971000e+04   2.1277000e+04   1.8461000e+04   2.0177000e+04   2.1467000e+04   1.9629000e+04   2.3116000e+04   1.9109000e+04   2.2944000e+04   2.1316000e+04   2.3987000e+04   2.3847000e+04   1.6483000e+04   1.9950000e+04   1.8952000e+04   1.9808000e+04   1.7942000e+04   2.2808000e+04   3.1770000e+04   3.1348000e+04   2.5345000e+04   2.7945000e+04   3.3211000e+04   3.1552000e+04   2.3412000e+04   0.0000000e+00   2.2813000e+04   2.1158000e+04   2.4253000e+04   2.3231000e+04   2.4994000e+04   1.9980000e+04   2.1740000e+04   2.9210000e+04   2.7122000e+04   2.5392000e+04
   2.7075200e+05   2.7528600e+05   2.7199600e+05   2.6254400e+05   2.7692400e+05   2.9556600e+05   2.8224300e+05   2.8670400e+05   2.8173200e+05   2.5736300e+05   2.6224800e+05   2.8020900e+05   2.7223200e+05   2.6512300e+05   2.7839600e+05   2.7191100e+05   2.8318400e+05   2.6996300e+05   2.6007800e+05   2.5908900e+05   2.5857700e+05   2.7147800e+05   2.6936600e+05   2.5668600e+05   2.5830800e+05   2.5814700e+05   2.5212300e+05   2.7200700e+05   2.6347700e+05   2.5972000e+05   2.6162200e+05   2.6903900e+05   2.6735200e+05   2.7197300e+05   2.5891100e+05   2.6254500e+05   2.7461800e+05   2.5560200e+05   2.8662100e+05   2.7453900e+05   2.7014700e+05   2.8011300e+05   2.7443500e+05   2.7430900e+05   2.6548700e+05   2.6641800e+05   2.6077000e+05   2.7653300e+05   2.8388200e+05   2.8621200e+05   2.9046100e+05   2.9119300e+05   2.7231000e+05   2.7348600e+05   2.8030800e+05   2.9398200e+05   2.6517800e+05   2.7515300e+05   2.8102200e+05   3.0780200e+05   3.0110200e+05   2.7166700e+05   2.6403000e+05   2.6525000e+05   2.6720700e+05   2.7196000e+05   2.6211400e+05   2.7205900e+05   2.6656600e+05   2.7833600e+05   2.9017400e+05   2.8720100e+05   2.8703500e+05   2.7117200e+05   2.7048700e+05   2.6650900e+05   2.5407200e+05   2.6953600e+05   2.5980400e+05   2.8119300e+05   0.0000000e+00   2.6858600e+05   2.6749300e+05   2.5460200e+05   2.7852500e+05   2.9454800e+05   2.8782600e+05   2.8370000e+05   2.9547600e+05   2.5811100e+05
   3.5639900e+05   3.4052300e+05   3.3295300e+05   3.2530000e+05   3.3784000e+05   3.2952600e+05   3.2831400e+05   3.1774600e+05   3.1885700e+05   3.4604200e+05   3.6076400e+05   3.5899100e+05   3.3905000e+05   3.3564700e+05   3.2402000e+05   3.1132200e+05   3.3829200e+05   3.5870500e+05   3.4264200e+05   3.5664100e+05   3.5611500e+05   3.6000800e+05   3.3998300e+05   3.1608800e+05   3.2984800e+05   3.2808000e+05   3.2510100e+05   3.6072300e+05   3.5490900e+05   3.5036300e+05   3.4123300e+05   3.3794200e+05   3.4201200e+05   3.4125100e+05   3.2669700e+05   3.2876300e+05   3.2831600e+05   3.3193900e+05   3.3965500e+05   3.4488600e+05   3.2453400e+05   3.1711400e+05   3.3277300e+05   3.4813300e+05   3.1904800e+05   3.2117200e+05   3.2387100e+05   3.2933200e+05   3.2689600e+05   3.1836300e+05   3.3354000e+05   3.1448500e+05   3.2769300e+05   3.2023200e+05   3.1601400e+05   3.2495000e+05   3.2150600e+05   3.2953000e+05   3.2547900e+05   3.2714900e+05   3.2201300e+05   3.2668700e+05   3.2752500e+05   3.2338000e+05   3.2809000e+05   3.1872400e+05   3.1495300e+05   3.2620500e+05   3.3423900e+05   3.3723100e+05   3.3700700e+05   3.3436900e+05   3.2491200e+05   3.3418900e+05   3.3167700e+05   3.4080500e+05   3.2798400e+05   3.4047000e+05   3.4905400e+05   3.3325600e+05   3.3439100e+05   0.0000000e+00   3.6424600e+05   3.4480500e+05   3.4972600e+05   3.3274400e+05   3.3008000e+05   3.2437700e+05   3.2318200e+05   3.4074600e+05
   1.9698700e+05   1.9925500e+05   1.9163100e+05   2.0041800e+05   1.8368400e+05   1.8903600e+05   1.7728200e+05   2.0365000e+05   2.1321900e+05   1.8662600e+05   1.8689400e+05   1.7594500e+05   1.8281800e+05   2.0148000e+05   1.9564700e+05   1.9437000e+05   1.9776900e+05   1.9569500e+05   2.0192800e+05   2.0824600e+05   1.9941900e+05   1.9829100e+05   1.7538300e+05   1.9009800e+05   1.9764500e+05   2.1939800e+05   2.0082400e+05   1.9895200e+05   1.9258900e+05   1.9436800e+05   1.8870800e+05   1.9307900e+05   1.9471000e+05   1.8527700e+05   1.8954800e+05   1.7452500e+05   1.9809000e+05   1.8478100e+05   1.7918100e+05   1.8730100e+05   1.8596500e+05   1.8354800e+05   1.9024000e+05   1.9665800e+05   1.9083800e+05   1.7642300e+05   1.7445800e+05   1.7078500e+05   1.9073700e+05   1.9601400e+05   1.9657200e+05   1.9071600e+05   1.8997900e+05   2.0114800e+05   1.7482300e+05   1.6827500e+05   1.8570600e+05   1.7928400e+05   1.7283500e+05   1.9969300e+05   1.9156000e+05   1.9369300e+05   1.8550900e+05   1.8506200e+05   1.8949100e+05   1.8423300e+05   1.7039100e+05   1.6951600e+05   1.9948200e+05   1.9101200e+05   1.8703100e+05   1.9084300e+05   1.9601200e+05   2.1626600e+05   1.9811200e+05   2.0913200e+05   1.9803700e+05   1.9074900e+05   1.7771400e+05   1.8463700e+05   1.8843400e+05   2.0622100e+05   0.0000000e+00   2.0804600e+05   1.8774500e+05   1.9998300e+05   2.1132900e+05   2.1766400e+05   1.9996900e+05   1.7798500e+05
   1.7934100e+05   1.7835700e+05   1.7004100e+05   1.7639500e+05   1.7072500e+05   1.7144800e+05   1.8168000e+05   1.7902000e+05   1.7469200e+05   1.8262600e+05   1.8606200e+05   1.7588400e+05   1.7677100e+05   1.7241600e+05   1.7567500e+05   1.7628100e+05   1.8822000e+05   1.7918600e+05   1.8487700e+05   1.8449500e+05   1.8184400e+05   1.7910700e+05   1.9134200e+05   1.6635000e+05   1.8708400e+05   1.7717400e+05   1.6097200e+05   1.4727400e+05   1.7290600e+05   1.6434900e+05   1.6558200e+05   1.6757000e+05   1.5663300e+05   1.7321100e+05   1.8011500e+05   1.6664400e+05   1.6869600e+05   1.8072400e+05   2.0297300e+05   1.7236000e+05   1.4864500e+05   1.5490100e+05   1.4881700e+05   1.5272700e+05   1.6374100e+05   1.4987700e+05   1.6845100e+05   1.5845900e+05   1.5656500e+05   1.3979200e+05   1.5598900e+05   1.6037500e+05   1.7153200e+05   1.7209200e+05   1.8308500e+05   1.6734700e+05   1.7883900e+05   1.6440600e+05   1.6969000e+05   1.8701100e+05   2.0654300e+05   2.1834200e+05   1.9773500e+05   1.7201700e+05   1.5544300e+05   1.5765200e+05   1.7079200e+05   1.8099500e+05   1.7745200e+05   1.6758600e+05   1.7279300e+05   1.6594500e+05   1.8299100e+05   1.8233300e+05   1.6726400e+05   1.7930400e+05   1.9383400e+05   1.8970200e+05   1.7152300e+05   1.7796500e+05   1.8500100e+05   1.5834200e+05   1.6556500e+05   0.0000000e+00   1.7350300e+05   1.7722800e+05   1.5365700e+05   1.6851300e+05   1.8189200e+05   1.7881300e+05
   4.0673300e+05   4.0936500e+05   4.3710200e+05   4.4278100e+05   4.2502100e+05   4.1401400e+05   4.0183200e+05   3.8854600e+05   3.8313600e+05   4.0225500e+05   4.1398400e+05   4.2569000e+05   4.2439800e+05   4.3699300e+05   4.2967200e+05   3.9964800e+05   3.9618400e+05   3.7272500e+05   4.0856800e+05   4.2489300e+05   4.0599700e+05   4.2156700e+05   4.1417800e+05   4.1303500e+05   3.9804000e+05   3.7790000e+05   3.9320900e+05   4.2475100e+05   4.0498100e+05   4.1856700e+05   4.1339300e+05   4.3526000e+05   4.2028000e+05   3.9795800e+05   3.8939100e+05   4.1651200e+05   3.9616700e+05   3.9266500e+05   3.9751600e+05   4.0689800e+05   4.0374700e+05   3.9672200e+05   3.8396800e+05   3.9016800e+05   3.9096000e+05   4.2458200e+05   4.0799400e+05   4.0358700e+05   3.8459700e+05   4.0026500e+05   3.9830100e+05   3.8432100e+05   3.9847800e+05   3.8558700e+05   3.8056200e+05   4.0595900e+05   4.1146900e+05   4.2354800e+05   4.2945100e+05   4.1822500e+05   3.9337800e+05   3.9346400e+05   3.8132900e+05   3.9667500e+05   3.9370000e+05   4.0055700e+05   4.0261200e+05   4.2296100e+05   4.0636200e+05   3.9953300e+05   3.7297400e+05   3.7961900e+05   3.6970300e+05   3.7612100e+05   3.9350900e+05   4.0491000e+05   4.0877700e+05   4.0966200e+05   4.0119300e+05   3.6480600e+05   3.5898200e+05   4.1304100e+05   4.1832800e+05   4.2242800e+05   0.0000000e+00   4.1735700e+05   4.0760000e+05   4.0448500e+05   3.7870900e+05   3.8567900e+05
   3.8865800e+05   3.8354800e+05   3.9477700e+05   3.9569200e+05   4.2780000e+05   4.2883000e+05   4.0372400e+05   4.0252900e+05   3.9661900e+05   3.9145400e+05   4.0410200e+05   4.0330400e+05   4.0844900e+05   4.3184900e+05   4.2749400e+05   4.0066500e+05   3.9305200e+05   4.0436000e+05   4.1905100e+05   3.8026000e+05   3.9192600e+05   3.9752200e+05   3.9560000e+05   3.9766800e+05   4.1041500e+05   4.1499800e+05   4.0324300e+05   3.9948800e+05   3.9425800e+05   3.9303700e+05   3.9541700e+05   3.9074800e+05   3.9166300e+05   3.9612000e+05   4.0649100e+05   4.0362700e+05   4.1753000e+05   3.8974500e+05   3.9470000e+05   4.2152400e+05   4.0770600e+05   3.9029600e+05   3.9821600e+05   3.9011800e+05   3.8095200e+05   3.8489000e+05   3.8982900e+05   3.9602200e+05   3.9252800e+05   3.8305700e+05   3.9415800e+05   4.0301800e+05   4.0774100e+05   3.8367200e+05   3.8912300e+05   3.9989700e+05   3.9678000e+05   3.9379800e+05   3.9289000e+05   3.6666900e+05   3.9353700e+05   3.9297900e+05   3.8830100e+05   3.9092300e+05   3.9560700e+05   3.9402600e+05   3.9553500e+05   4.0935900e+05   3.8322600e+05   3.7000400e+05   3.9475500e+05   4.0589300e+05   4.2029600e+05   3.9580600e+05   3.9292100e+05   3.8938500e+05   4.0632600e+05   4.1119300e+05   4.3110800e+05   4.3057400e+05   4.1884900e+05   3.9456400e+05   4.0528100e+05   4.0228900e+05   3.9335000e+05   0.0000000e+00   4.2121800e+05   4.1615400e+05   4.2196000e+05   4.0348600e+05
   1.3236100e+05   1.3289900e+05   1.1477400e+05   1.0990400e+05   1.1476300e+05   1.2411800e+05   1.2088900e+05   1.2244000e+05   1.1756500e+05   1.2015500e+05   1.1919600e+05   1.1150400e+05   1.0788200e+05   1.0860800e+05   1.0643200e+05   1.1204500e+05   1.1105800e+05   1.1300700e+05   1.1827900e+05   1.1185900e+05   1.0091500e+05   1.0268600e+05   9.9597000e+04   8.5738000e+04   8.3113000e+04   9.0450000e+04   9.3414000e+04   1.0388400e+05   1.0773600e+05   9.6061000e+04   1.0460800e+05   9.9476000e+04   1.0693300e+05   1.0507900e+05   1.0885000e+05   1.1174100e+05   9.9994000e+04   9.5008000e+04   1.0777100e+05   1.0725600e+05   1.0494300e+05   1.0245500e+05   1.1147400e+05   1.3284400e+05   1.2472700e+05   1.1406600e+05   9.8476000e+04   1.1263000e+05   1.1552600e+05   1.0193800e+05   1.0043000e+05   1.0112300e+05   1.0658000e+05   1.1574100e+05   1.1826000e+05   1.0203400e+05   1.0731500e+05   1.0651800e+05   1.0200800e+05   1.0836900e+05   1.1492200e+05   1.0546300e+05   1.0482000e+05   9.5564000e+04   1.2312800e+05   1.2454400e+05   1.1342600e+05   1.1535000e+05   1.1400500e+05   1.0909200e+05   1.1949200e+05   1.1697300e+05   1.1111200e+05   1.1871200e+05   1.2107400e+05   1.1682100e+05   1.2722000e+05   1.2828400e+05   1.2384400e+05   1.2473100e+05   1.2797500e+05   1.2267700e+05   1.3496000e+05   1.2195600e+05   1.2117000e+05   1.2478800e+05   0.0000000e+00   1.1864500e+05   1.1317400e+05   1.2350700e+05
   1.1401200e+05   1.1653800e+05   1.2761900e+05   1.2934500e+05   1.2185500e+05   1.2762000e+05   1.2124400e+05   1.2067800e+05   1.1651900e+05   1.1909400e+05   1.2398300e+05   1.3202400e+05   1.2210900e+05   1.2751300e+05   1.1671300e+05   1.3487000e+05   1.3831700e+05   1.3625000e+05   1.2086500e+05   1.2166400e+05   1.2953500e+05   1.2265900e+05   1.2556800e+05   1.3296000e+05   1.5165600e+05   1.3990000e+05   1.4044200e+05   1.4097800e+05   1.4202100e+05   1.3104900e+05   1.1964900e+05   1.2318000e+05   1.2395100e+05   1.4237900e+05   1.2558400e+05   1.2374900e+05   1.4160700e+05   1.4026400e+05   1.4301000e+05   1.3242700e+05   1.1331500e+05   1.1544200e+05   1.2139300e+05   1.2003400e+05   1.1618300e+05   1.2815800e+05   1.2420900e+05   1.2316000e+05   1.1224700e+05   1.1840000e+05   1.2994000e+05   1.2605100e+05   1.2537400e+05   1.2413100e+05   1.1983400e+05   1.2281200e+05   1.2217700e+05   1.1433300e+05   1.2925400e+05   1.1948800e+05   1.2973200e+05   1.3615400e+05   1.2237000e+05   1.1645200e+05   1.2900500e+05   1.3796800e+05   1.2703700e+05   1.1307200e+05   1.0567600e+05   1.2978100e+05   1.2912800e+05   1.3133400e+05   1.2797200e+05   1.3868500e+05   1.2504600e+05   1.2366800e+05   1.2265400e+05   1.1857200e+05   1.1316400e+05   1.1496000e+05   1.1597700e+05   1.1891100e+05   1.1819000e+05   1.2087100e+05   1.2902200e+05   1.2609900e+05   1.3058700e+05   0.0000000e+00   1.0199300e+05   1.0202600e+05
   3.0115200e+05   3.2383000e+05   3.4275800e+05   3.1048600e+05   3.1688000e+05   3.0590400e+05   3.3473200e+05   3.4306000e+05   3.2727800e+05   3.1690300e+05   2.9518000e+05   3.1516200e+05   3.1992500e+05   2.9984800e+05   2.9355500e+05   2.9061700e+05   3.2555700e+05   3.1843100e+05   2.9120900e+05   3.0177300e+05   3.1074400e+05   2.9982900e+05   3.0812600e+05   3.0981900e+05   3.0644700e+05   2.8788600e+05   3.0343600e+05   3.2448600e+05   3.1164700e+05   2.9063800e+05   2.9290600e+05   2.9401400e+05   3.0557300e+05   3.2696400e+05   3.1495500e+05   2.8850200e+05   2.7252800e+05   2.7921500e+05   3.0442900e+05   2.9684000e+05   3.0137500e+05   3.1604800e+05   3.1832500e+05   3.1871400e+05   3.1088400e+05   2.8590600e+05   2.5507300e+05   2.8410700e+05   3.0677400e+05   2.8823100e+05   2.8304400e+05   2.8020600e+05   3.2283300e+05   3.3344100e+05   3.1106600e+05   2.8304200e+05   3.0763200e+05   3.0108900e+05   2.8146400e+05   2.7429100e+05   2.9058300e+05   2.9684000e+05   3.0261800e+05   3.2435600e+05   3.0611400e+05   3.1294500e+05   3.1243500e+05   2.8408500e+05   2.8971200e+05   2.9411400e+05   2.9673800e+05   2.9192500e+05   2.8926300e+05   3.0784900e+05   2.9645500e+05   3.0312700e+05   3.3002900e+05   3.2376500e+05   3.0867500e+05   3.0928700e+05   2.8775800e+05   3.0010500e+05   2.8994800e+05   3.0214700e+05   3.2637100e+05   3.3058500e+05   3.3921200e+05   3.2337200e+05   0.0000000e+00   3.0502700e+05
   3.4675800e+05   3.1579600e+05   3.1874800e+05   3.2167300e+05   3.1119900e+05   2.9535500e+05   3.0781200e+05   2.9805300e+05   3.3193700e+05   3.2666400e+05   3.2965000e+05   3.2062700e+05   2.9266500e+05   2.9692400e+05   2.9671000e+05   3.0226400e+05   3.2060700e+05   3.2812400e+05   3.3714000e+05   3.4250200e+05   3.3596000e+05   3.0924600e+05   3.2242900e+05   3.2228900e+05   3.3782900e+05   3.3890900e+05   3.3891300e+05   3.4941200e+05   3.4578400e+05   3.3508300e+05   3.1319600e+05   3.3156700e+05   3.1958400e+05   3.3971500e+05   3.5452900e+05   3.5008900e+05   3.3289100e+05   3.1348800e+05   3.0958800e+05   3.1230600e+05   3.0885200e+05   3.1865300e+05   3.3620300e+05   3.2598900e+05   3.3954200e+05   3.4807700e+05   3.4256100e+05   3.3030400e+05   3.1810500e+05   3.3266500e+05   3.3168900e+05   3.3148800e+05   3.4241500e+05   3.3734300e+05   3.2464800e+05   3.3846900e+05   3.3683600e+05   3.3466300e+05   3.1380800e+05   2.9361600e+05   3.2021600e+05   3.1652900e+05   3.2177200e+05   3.2329400e+05   3.4296100e+05   2.9767100e+05   3.2790400e+05   3.3213600e+05   3.1749000e+05   3.1527300e+05   3.3568300e+05   3.3113700e+05   3.3851600e+05   3.4065400e+05   3.3424500e+05   3.2352600e+05   3.1969000e+05   2.9878500e+05   3.2427200e+05   3.2267800e+05   3.3270800e+05   3.3194100e+05   3.2525900e+05   3.2314600e+05   3.1602600e+05   3.0471100e+05   3.2809600e+05   3.1806400e+05   3.4570900e+05   0.0000000e+00
