# Supplementary material for: Autistic traits and individual brain differences: functional network efficiency reflects attentional and social impairments, structural nodal efficiencies index systemising and theory-of-mind skills
Source: Mol Autism. 2021 Jan 21;12:3. doi: 10.1186/s13229-020-00377-8 (PMC7818759; doi:10.1186/s13229-020-00377-8)
Supplement: Supplementary file 9 — Additional file 9. Brain-behaviour correlations. README file detailing data curation; AAL-90 region masks in NIfTI format; spreadseehts of Spearman correlations; code and data for the correlational analysis. [file 13229_2020_377_MOESM9_ESM.zip › Paul_Arora_et_al_data/Physiological/BBC/analysis/Diffusion_Analaysis/adj_matrixes/NOS_weighted/asymmetric/connection_matrix_asym_aHU0067.txt]

   0.0000000e+00   3.8239700e+05   3.5049700e+05   3.6389300e+05   3.7011200e+05   3.6022900e+05   3.6619700e+05   3.5748200e+05   3.6842000e+05   3.6475900e+05   3.8012500e+05   3.6725400e+05   3.6549500e+05   3.5881200e+05   3.8588200e+05   3.9537800e+05   4.0370000e+05   4.0016600e+05   3.6985700e+05   3.4439000e+05   3.6428000e+05   3.6743200e+05   3.6952500e+05   3.7255400e+05   3.5982800e+05   3.4447000e+05   3.6897200e+05   3.7679400e+05   3.7139100e+05   3.5994800e+05   3.7361800e+05   3.5208800e+05   3.6044800e+05   3.6987100e+05   3.7045700e+05   3.8471000e+05   3.8205800e+05   3.5459300e+05   3.3928300e+05   3.6700400e+05   3.5407500e+05   3.6051500e+05   3.7774600e+05   3.7987800e+05   3.8099500e+05   3.6758700e+05   3.7871400e+05   3.6717600e+05   3.5584200e+05   3.6227400e+05   3.7136200e+05   3.6521700e+05   3.7359900e+05   3.8917300e+05   3.8826700e+05   3.6045400e+05   3.5785700e+05   3.4774500e+05   3.6841200e+05   3.8149100e+05   3.7644000e+05   3.6455800e+05   3.7787600e+05   3.7522600e+05   3.6813500e+05   3.6678300e+05   3.7157300e+05   3.3694900e+05   3.5490000e+05   3.6641400e+05   3.6950300e+05   3.5814600e+05   3.6207400e+05   3.5666700e+05   3.7588800e+05   3.7886600e+05   3.7304700e+05   3.8545900e+05   3.7362900e+05   3.3856000e+05   3.4685200e+05   3.5103100e+05   3.5284900e+05   3.7340000e+05   3.5052800e+05   3.5820300e+05   3.6269200e+05   3.3958400e+05   3.7507300e+05   3.7778600e+05
   3.6655200e+05   0.0000000e+00   3.6057900e+05   3.5929900e+05   3.6398200e+05   3.4837900e+05   3.5067100e+05   3.7058100e+05   3.9689300e+05   3.8220000e+05   3.7317700e+05   3.6217000e+05   3.6971000e+05   3.8321500e+05   3.7648000e+05   4.0235200e+05   3.8212400e+05   3.9664800e+05   3.8029400e+05   3.9046500e+05   3.7802700e+05   3.7729700e+05   3.8753400e+05   3.7580200e+05   3.5125000e+05   3.5609900e+05   3.7600300e+05   3.6483600e+05   3.9040000e+05   4.1140000e+05   4.0646100e+05   3.8375200e+05   3.8809800e+05   3.8179400e+05   3.7701800e+05   3.5480700e+05   3.6120400e+05   3.7870800e+05   3.7574000e+05   4.1027800e+05   4.1141000e+05   3.7799900e+05   3.6816800e+05   3.7094900e+05   4.0569700e+05   4.1683300e+05   3.7774600e+05   4.0254900e+05   3.8281300e+05   3.5911100e+05   3.6822100e+05   3.9449300e+05   4.0576200e+05   3.9348900e+05   3.7808300e+05   3.6559600e+05   3.6214800e+05   3.5199500e+05   3.6685700e+05   3.9209200e+05   3.8424600e+05   3.6295200e+05   3.6699700e+05   3.6484700e+05   3.7217900e+05   3.6319600e+05   3.5519900e+05   3.5734300e+05   3.8200600e+05   3.7202500e+05   3.6071800e+05   3.8493200e+05   3.7213900e+05   3.5371100e+05   3.6188900e+05   3.7797600e+05   3.6806700e+05   3.8859300e+05   3.5968700e+05   3.6068600e+05   3.7090400e+05   3.6784200e+05   3.7083400e+05   3.3292800e+05   3.4332200e+05   3.4973400e+05   3.6150900e+05   3.4552400e+05   3.6360100e+05   3.5851900e+05
   4.2860500e+05   4.3328400e+05   0.0000000e+00   4.2771300e+05   4.1329500e+05   4.0881200e+05   4.3170000e+05   4.2244400e+05   4.3708700e+05   4.6305000e+05   4.2465700e+05   4.0562200e+05   3.9650000e+05   4.1295000e+05   4.0812300e+05   4.2266000e+05   4.0603500e+05   4.1904200e+05   4.0256500e+05   4.3407300e+05   4.4107000e+05   4.0097000e+05   3.9754400e+05   4.0422600e+05   4.0800800e+05   4.2073100e+05   4.1177900e+05   4.1375000e+05   4.2881500e+05   4.2408100e+05   4.1005700e+05   4.1625000e+05   4.0943400e+05   4.2369200e+05   3.9360300e+05   4.0271500e+05   4.0128600e+05   4.1373100e+05   4.1380900e+05   4.0959900e+05   4.1528800e+05   3.7004300e+05   3.6778100e+05   3.9787500e+05   4.2356600e+05   4.2161800e+05   4.1775500e+05   4.2481300e+05   4.0844000e+05   4.2136600e+05   4.0133800e+05   4.1629600e+05   4.4717300e+05   4.1493300e+05   4.1516600e+05   4.5514900e+05   4.4298500e+05   4.3810100e+05   4.1513000e+05   4.3975500e+05   4.4497500e+05   4.6488100e+05   4.2360500e+05   4.2503000e+05   4.2233000e+05   4.0007300e+05   4.2111800e+05   4.5073600e+05   4.3773400e+05   4.3143500e+05   4.0899300e+05   3.8264700e+05   4.3167500e+05   4.4896300e+05   4.1926300e+05   4.3681800e+05   4.2812000e+05   4.4490300e+05   4.3559100e+05   4.3440100e+05   4.3115700e+05   4.2568400e+05   4.3648400e+05   4.4022400e+05   4.3317400e+05   4.2083200e+05   4.1308600e+05   4.3664200e+05   4.2002900e+05   4.1438500e+05
   4.5751900e+05   4.4101000e+05   4.4977900e+05   0.0000000e+00   4.4554600e+05   4.2450600e+05   4.7969000e+05   4.5104900e+05   4.7662400e+05   4.4683300e+05   4.2365300e+05   4.6165800e+05   4.6623500e+05   4.6333300e+05   4.8104200e+05   4.8665800e+05   4.3397300e+05   4.4064600e+05   4.5367800e+05   4.8122600e+05   4.7370700e+05   4.6245900e+05   4.7298800e+05   4.5068000e+05   4.7046300e+05   4.4850800e+05   4.5297100e+05   4.5552100e+05   4.7574700e+05   4.8694900e+05   4.6085100e+05   4.3657200e+05   4.7458100e+05   4.3118600e+05   4.4063100e+05   4.5032600e+05   4.4545000e+05   4.1693800e+05   4.2968200e+05   4.2451600e+05   4.4057500e+05   4.5494300e+05   4.3600900e+05   4.3811300e+05   4.3065900e+05   4.8577400e+05   4.7488200e+05   4.4886300e+05   4.3152800e+05   4.5971200e+05   4.4342100e+05   4.6722400e+05   4.5614600e+05   4.4630400e+05   4.5714800e+05   4.7722800e+05   4.9805200e+05   4.7486700e+05   4.5936600e+05   4.5364900e+05   4.6136300e+05   4.4870200e+05   4.5436100e+05   4.6269100e+05   4.8710700e+05   4.7028900e+05   4.6264300e+05   4.9061100e+05   4.8109600e+05   4.8940800e+05   4.5662300e+05   4.5857600e+05   4.7133800e+05   4.7820600e+05   4.7277700e+05   4.6529900e+05   4.6439400e+05   4.5784300e+05   4.5619600e+05   4.7618700e+05   4.7449700e+05   4.6419500e+05   4.6169700e+05   4.6718400e+05   4.7134800e+05   4.7471200e+05   4.4855700e+05   4.6734000e+05   4.2504300e+05   4.6588700e+05
   1.6393300e+05   1.5610700e+05   1.5511000e+05   1.4874600e+05   0.0000000e+00   1.5109800e+05   1.4747000e+05   1.5959800e+05   1.7262800e+05   1.6211800e+05   1.6649500e+05   1.7952200e+05   1.4087500e+05   1.6417100e+05   1.8469800e+05   1.6249800e+05   1.5874700e+05   1.7085100e+05   1.4979900e+05   1.5876800e+05   1.4052800e+05   1.5191800e+05   1.5859500e+05   1.6113600e+05   1.7026000e+05   1.5805400e+05   1.6201700e+05   1.5019100e+05   1.7272400e+05   1.6383800e+05   1.4727200e+05   1.4427300e+05   1.4168100e+05   1.2956200e+05   1.2454200e+05   1.4978800e+05   1.4613000e+05   1.5498800e+05   1.5446400e+05   1.4839700e+05   1.3397900e+05   1.3581400e+05   1.3882700e+05   1.5239800e+05   1.5143300e+05   1.5783200e+05   1.6079600e+05   1.6192000e+05   1.3961500e+05   1.3354500e+05   1.4394800e+05   1.4046000e+05   1.5137200e+05   1.4841200e+05   1.6475700e+05   1.4836500e+05   1.4337000e+05   1.3770400e+05   1.5367900e+05   1.5194500e+05   1.6108000e+05   1.5535700e+05   1.4199000e+05   1.3556600e+05   1.6507000e+05   1.5343600e+05   1.3431000e+05   1.6280500e+05   1.4656300e+05   1.4451900e+05   1.4575500e+05   1.3090600e+05   1.6683000e+05   1.5432800e+05   1.6146100e+05   1.4685900e+05   1.3945800e+05   1.4291500e+05   1.5765700e+05   1.4050500e+05   1.7102900e+05   1.7761700e+05   1.6680500e+05   1.3890000e+05   1.3498600e+05   1.6098600e+05   1.4317900e+05   1.6023400e+05   1.5688800e+05   1.5995700e+05
   1.4644500e+05   1.5386100e+05   1.4474000e+05   1.4576800e+05   1.5657600e+05   0.0000000e+00   1.4716200e+05   1.7010700e+05   1.5986900e+05   1.5062800e+05   1.4466600e+05   1.6297100e+05   1.4275800e+05   1.3452400e+05   1.1739900e+05   1.2764800e+05   1.3516900e+05   1.4755000e+05   1.4284700e+05   1.3025500e+05   1.4762000e+05   1.5800800e+05   1.4736600e+05   1.2711700e+05   1.3745200e+05   1.4558700e+05   1.3814100e+05   1.2779800e+05   1.2390000e+05   1.3148700e+05   1.5398700e+05   1.2507000e+05   1.3439000e+05   1.3039100e+05   1.3756300e+05   1.3717700e+05   1.2624900e+05   1.3275300e+05   1.3903100e+05   1.2535500e+05   1.3072700e+05   1.1483400e+05   1.4439900e+05   1.3648000e+05   1.2564300e+05   1.3770200e+05   1.4732000e+05   1.3771100e+05   1.2811000e+05   1.5482300e+05   1.5179900e+05   1.3547700e+05   1.2763900e+05   1.4429900e+05   1.5257700e+05   1.6276000e+05   1.3223100e+05   1.4819300e+05   1.3976900e+05   1.5479000e+05   1.5064900e+05   1.3395200e+05   1.2870800e+05   1.5684300e+05   1.3574900e+05   1.1843900e+05   1.3133800e+05   1.5918600e+05   1.4155400e+05   1.2832700e+05   1.2790600e+05   1.4735100e+05   1.6279500e+05   1.3024500e+05   1.2923400e+05   1.5234100e+05   1.4701400e+05   1.4549200e+05   1.4967600e+05   1.4388600e+05   1.3341400e+05   1.4105300e+05   1.3863000e+05   1.4420700e+05   1.4234400e+05   1.4238400e+05   1.5833900e+05   1.5646100e+05   1.6302900e+05   1.4386900e+05
   5.2702100e+05   5.0948600e+05   5.1649900e+05   5.1172300e+05   4.9168900e+05   4.9340900e+05   0.0000000e+00   4.8939300e+05   5.0131200e+05   5.2342900e+05   5.1486400e+05   5.0194300e+05   5.1247400e+05   4.9322300e+05   4.8162600e+05   4.8645500e+05   5.0604100e+05   4.9837000e+05   5.0506300e+05   5.0330400e+05   5.1007100e+05   5.1066900e+05   5.0883900e+05   5.2743000e+05   5.0259200e+05   4.8911400e+05   5.0301800e+05   4.9014900e+05   4.8376100e+05   4.9588200e+05   5.1630700e+05   4.8657700e+05   4.9718200e+05   4.6964400e+05   4.5231700e+05   4.7023100e+05   4.9607100e+05   4.7090300e+05   4.6938300e+05   4.6229200e+05   4.9133000e+05   4.6159200e+05   4.6332400e+05   4.6512300e+05   4.8552100e+05   4.8573000e+05   5.0490100e+05   4.9385200e+05   4.8926900e+05   5.0792600e+05   4.8501400e+05   4.8159600e+05   4.6204200e+05   4.9160800e+05   4.6901500e+05   4.6776700e+05   4.7558500e+05   4.6849700e+05   4.6627200e+05   4.6103700e+05   4.6275400e+05   4.9919900e+05   5.0925300e+05   5.0663000e+05   4.8128700e+05   4.8823700e+05   4.7408300e+05   4.7081600e+05   4.7244200e+05   4.7069500e+05   4.6352500e+05   5.0644500e+05   4.7633600e+05   4.7982400e+05   4.9070300e+05   5.2529100e+05   5.1961500e+05   5.0046100e+05   4.9494400e+05   4.8594000e+05   4.7125800e+05   4.9131600e+05   5.0117500e+05   4.9965400e+05   5.1006300e+05   5.2418300e+05   4.9813200e+05   4.8293100e+05   4.9016100e+05   5.0987900e+05
   6.6173500e+05   6.6002600e+05   6.6052100e+05   6.7748000e+05   6.7685800e+05   6.7462100e+05   6.9527800e+05   0.0000000e+00   7.1759100e+05   6.9911300e+05   6.9207100e+05   6.7937700e+05   6.6559100e+05   6.7957200e+05   6.9277700e+05   7.0449400e+05   6.9638000e+05   6.9210600e+05   7.0464800e+05   6.9959300e+05   6.6600900e+05   6.6915300e+05   6.6024300e+05   6.8530900e+05   7.0006300e+05   6.9922500e+05   6.8947300e+05   6.8523600e+05   7.1640600e+05   6.8144000e+05   6.9851200e+05   7.0600800e+05   7.2813700e+05   7.1532800e+05   7.1505000e+05   6.9871900e+05   6.9766300e+05   6.9302000e+05   6.9841500e+05   6.8573300e+05   6.7892100e+05   6.8351400e+05   6.8925200e+05   7.1954600e+05   7.3991500e+05   7.1679000e+05   6.9103500e+05   6.6433100e+05   6.9442800e+05   7.2042300e+05   6.8610700e+05   6.6863200e+05   6.9964500e+05   7.0091700e+05   7.1111100e+05   6.8665600e+05   7.2331300e+05   7.2007400e+05   7.0248400e+05   7.0025600e+05   6.9441200e+05   7.0388100e+05   6.8354900e+05   6.7921600e+05   6.6651600e+05   6.8830900e+05   6.9319800e+05   6.9763600e+05   7.1414100e+05   7.3221000e+05   7.1262100e+05   6.7418400e+05   6.9787300e+05   6.9842100e+05   7.1186000e+05   7.0186400e+05   7.0378900e+05   7.0799100e+05   7.0476100e+05   6.8215200e+05   6.6458000e+05   6.8417600e+05   6.7917300e+05   6.6732700e+05   6.8122900e+05   6.9649900e+05   6.8100400e+05   6.6585700e+05   6.8785600e+05   6.8490200e+05
   1.1026300e+05   1.1539400e+05   1.1294100e+05   1.1737300e+05   1.1178100e+05   1.2288600e+05   1.1784300e+05   1.1310800e+05   0.0000000e+00   1.1953800e+05   1.1440100e+05   1.2778000e+05   1.1621500e+05   1.0691000e+05   1.1658900e+05   1.1777900e+05   1.0956200e+05   1.0983200e+05   1.0981000e+05   1.1197900e+05   1.0210200e+05   1.1649300e+05   1.1506800e+05   1.1428800e+05   1.1496500e+05   1.1490000e+05   1.1513900e+05   1.1472800e+05   1.1586600e+05   1.1284000e+05   1.1381100e+05   1.0891300e+05   1.0944100e+05   1.0579800e+05   1.2743700e+05   1.1156900e+05   1.2367500e+05   1.0265000e+05   1.0324800e+05   1.1420000e+05   9.8024000e+04   1.0409400e+05   1.0579100e+05   1.1261800e+05   1.0991100e+05   1.2374600e+05   1.2121100e+05   1.0351900e+05   1.0603500e+05   1.0087300e+05   1.1515700e+05   1.0607600e+05   1.1768600e+05   1.2250500e+05   1.2820000e+05   1.2355900e+05   1.2274500e+05   1.2624900e+05   1.2576600e+05   1.1927600e+05   1.2308600e+05   1.1522200e+05   1.1795500e+05   1.1314700e+05   1.2087700e+05   1.0860800e+05   1.0664400e+05   1.1902300e+05   1.2386500e+05   1.1711700e+05   1.2093600e+05   1.1897900e+05   1.2399700e+05   1.2989300e+05   1.1545700e+05   1.1169000e+05   1.1560100e+05   1.1821000e+05   1.2369100e+05   1.3539200e+05   1.2737200e+05   1.1941700e+05   1.1488100e+05   1.1437400e+05   1.0144600e+05   1.1328200e+05   1.0722400e+05   1.1775000e+05   1.1439200e+05   1.1426800e+05
   1.5865400e+05   1.4359700e+05   1.4821500e+05   1.3674700e+05   1.3786800e+05   1.5788200e+05   1.6148500e+05   1.6029800e+05   1.4648500e+05   0.0000000e+00   1.5268700e+05   1.5178200e+05   1.4937700e+05   1.3127600e+05   1.4227000e+05   1.5718600e+05   1.5542500e+05   1.5734400e+05   1.6115800e+05   1.6473700e+05   1.6018400e+05   1.4261900e+05   1.4912500e+05   1.3799200e+05   1.2182100e+05   1.3866500e+05   1.4505200e+05   1.5943900e+05   1.4153500e+05   1.4058700e+05   1.3004800e+05   1.3354300e+05   1.3212500e+05   1.4411200e+05   1.4996400e+05   1.5780900e+05   1.5343900e+05   1.7123400e+05   1.5900200e+05   1.6262600e+05   1.4839800e+05   1.5660700e+05   1.5195300e+05   1.3376600e+05   1.5976600e+05   1.6914900e+05   1.6942300e+05   1.7462300e+05   1.5866000e+05   1.8256700e+05   1.7259200e+05   1.6045200e+05   1.4899300e+05   1.3857800e+05   1.4061300e+05   1.5169100e+05   1.5941400e+05   1.6688600e+05   1.6120500e+05   1.6215600e+05   1.6922000e+05   1.5755600e+05   1.6739500e+05   1.6598500e+05   1.6691600e+05   1.5714000e+05   1.6272400e+05   1.5480700e+05   1.5502200e+05   1.5179900e+05   1.4761300e+05   1.5844000e+05   1.5727200e+05   1.6078400e+05   1.5614100e+05   1.6191700e+05   1.6456800e+05   1.8640000e+05   1.7238400e+05   1.7407700e+05   1.5673200e+05   1.2963000e+05   1.4201300e+05   1.5578200e+05   1.3653700e+05   1.5293800e+05   1.5209800e+05   1.6577800e+05   1.5574100e+05   1.5493200e+05
   1.0138200e+05   1.1486700e+05   9.8245000e+04   9.8180000e+04   1.0282100e+05   1.0628400e+05   9.8332000e+04   8.8506000e+04   8.4562000e+04   8.5267000e+04   0.0000000e+00   1.0344000e+05   1.1115200e+05   1.1946800e+05   1.1848700e+05   1.1160200e+05   1.1279500e+05   1.1740000e+05   1.1267200e+05   1.1220600e+05   1.1318700e+05   1.2467300e+05   1.2120300e+05   1.3191100e+05   1.2856400e+05   1.1345000e+05   1.2170700e+05   1.2110700e+05   1.2778800e+05   1.3268300e+05   1.2524400e+05   1.2129900e+05   1.3426400e+05   1.3793500e+05   1.2443200e+05   1.1232700e+05   1.0994000e+05   1.3470100e+05   1.2555000e+05   1.2225000e+05   1.0844100e+05   1.0563900e+05   1.1140700e+05   1.1090500e+05   1.1447000e+05   1.1898600e+05   1.2403800e+05   1.1135200e+05   1.0597400e+05   1.1439200e+05   1.1459800e+05   1.1610800e+05   1.1867400e+05   1.2866700e+05   1.2939000e+05   1.2104000e+05   1.0399400e+05   1.0627000e+05   9.7571000e+04   9.4250000e+04   1.0296900e+05   1.1425700e+05   1.1328300e+05   1.1246400e+05   1.1497000e+05   1.0504300e+05   9.9053000e+04   1.1035400e+05   1.1153500e+05   1.1224100e+05   1.2280900e+05   1.2057200e+05   1.1311600e+05   1.1357100e+05   1.0266900e+05   1.0649100e+05   1.2194100e+05   1.1872000e+05   9.9762000e+04   1.0488600e+05   1.0668200e+05   1.0586700e+05   1.1409000e+05   1.1502200e+05   1.1871700e+05   1.1550100e+05   1.0308400e+05   1.1289600e+05   1.1674000e+05   1.0104100e+05
   1.5189300e+05   1.5095400e+05   1.5296200e+05   1.5080100e+05   1.4949100e+05   1.5266200e+05   1.5582900e+05   1.5057200e+05   1.4821400e+05   1.5028800e+05   1.4664400e+05   0.0000000e+00   1.3248200e+05   1.2996000e+05   1.5017100e+05   1.7037900e+05   1.6338600e+05   1.7367200e+05   1.5765100e+05   1.4917100e+05   1.4987300e+05   1.6382500e+05   1.6496900e+05   1.6161200e+05   1.6352400e+05   1.5944400e+05   1.5982700e+05   1.5753000e+05   1.4673800e+05   1.3841800e+05   1.4525700e+05   1.5024100e+05   1.3656000e+05   1.4755400e+05   1.5054900e+05   1.6161300e+05   1.7222100e+05   1.6945900e+05   1.5824500e+05   1.6493800e+05   1.5252000e+05   1.2846400e+05   1.3302300e+05   1.4015200e+05   1.4091900e+05   1.4768100e+05   1.6427900e+05   1.6600300e+05   1.5340600e+05   1.5989600e+05   1.4336800e+05   1.4019600e+05   1.5064700e+05   1.3944600e+05   1.5394700e+05   1.5435900e+05   1.4757700e+05   1.4935800e+05   1.5182600e+05   1.5409200e+05   1.4577600e+05   1.3957200e+05   1.4851900e+05   1.4317900e+05   1.5269500e+05   1.4860900e+05   1.3877200e+05   1.4826100e+05   1.4900300e+05   1.5000200e+05   1.5176100e+05   1.5266700e+05   1.4831300e+05   1.5859700e+05   1.5000900e+05   1.5591000e+05   1.4603600e+05   1.4566100e+05   1.4033500e+05   1.4125500e+05   1.4415800e+05   1.5462300e+05   1.4865400e+05   1.4439700e+05   1.3743800e+05   1.3877100e+05   1.3949600e+05   1.4143000e+05   1.4356000e+05   1.4270800e+05
   2.9623100e+05   2.7766300e+05   2.7817600e+05   2.6623400e+05   2.6369600e+05   2.7838800e+05   2.6597800e+05   2.7035200e+05   2.7995100e+05   2.7470500e+05   2.9051000e+05   3.0263400e+05   0.0000000e+00   2.8252100e+05   2.7002600e+05   2.7191000e+05   2.8072300e+05   2.8994500e+05   2.9845700e+05   2.8115600e+05   2.6753400e+05   2.7625500e+05   2.8176900e+05   3.1387700e+05   2.8123000e+05   2.8098700e+05   2.7749300e+05   2.7876500e+05   2.8353200e+05   2.9664600e+05   2.8524400e+05   2.7317900e+05   2.7312500e+05   2.8179800e+05   2.8754000e+05   2.8781900e+05   2.8456300e+05   2.6982400e+05   2.6519200e+05   2.6461800e+05   2.7849900e+05   2.7291500e+05   2.8743200e+05   2.9386800e+05   2.8981300e+05   2.9792200e+05   2.7362800e+05   2.6692400e+05   2.7528700e+05   2.9151100e+05   2.8474400e+05   2.8072600e+05   2.7749800e+05   2.7513700e+05   2.7734600e+05   2.8673400e+05   2.8571100e+05   2.8964200e+05   2.7726100e+05   2.8173000e+05   2.8515600e+05   2.6432700e+05   2.7186700e+05   2.6355600e+05   2.6732100e+05   2.5897100e+05   2.7935200e+05   2.9512700e+05   2.9815500e+05   2.8767000e+05   2.8539900e+05   2.7631700e+05   2.6743600e+05   2.7151700e+05   2.7241500e+05   2.7361100e+05   2.7470700e+05   2.8443300e+05   2.9033600e+05   2.9696600e+05   2.9927000e+05   2.8966200e+05   2.7053100e+05   2.6121200e+05   2.7317300e+05   2.7546500e+05   2.7369900e+05   2.8268900e+05   2.9089600e+05   3.0986800e+05
   2.1212900e+05   2.5436200e+05   2.2038900e+05   2.3234900e+05   2.6250800e+05   2.0053500e+05   1.9034100e+05   2.0336200e+05   2.3759300e+05   2.4168500e+05   2.7339100e+05   2.8366800e+05   2.3617000e+05   0.0000000e+00   1.7544600e+05   2.0122400e+05   2.2497300e+05   2.1751800e+05   2.3444900e+05   2.5024400e+05   2.6866700e+05   2.6754000e+05   2.3964700e+05   2.0678900e+05   1.8244700e+05   2.0584400e+05   2.3593900e+05   2.1545500e+05   2.4945300e+05   2.2321400e+05   2.3162600e+05   2.2560800e+05   2.2516200e+05   2.4624100e+05   2.5514000e+05   2.2488600e+05   2.1761700e+05   2.0332100e+05   2.0293600e+05   2.0504100e+05   2.4425100e+05   2.1529200e+05   2.3244600e+05   2.2847100e+05   2.0516300e+05   2.1495300e+05   1.9192300e+05   1.9329100e+05   2.1199600e+05   2.3857600e+05   2.6368800e+05   2.4868400e+05   2.2086300e+05   2.5945100e+05   2.5655300e+05   2.4696600e+05   2.4185300e+05   2.1719900e+05   2.1734800e+05   2.2329100e+05   2.2470500e+05   2.2936500e+05   2.4086900e+05   2.7380700e+05   2.6772300e+05   2.4652800e+05   2.2902500e+05   2.3563100e+05   2.2511900e+05   2.3045500e+05   2.2454900e+05   2.3566900e+05   2.3435300e+05   2.4969400e+05   2.5724300e+05   2.6587300e+05   2.3350700e+05   2.3462300e+05   2.4576600e+05   2.5864200e+05   2.4357700e+05   2.4213800e+05   2.1507500e+05   2.2459300e+05   2.4271800e+05   2.1864700e+05   2.5431400e+05   2.3602600e+05   2.4802400e+05   2.1696700e+05
   2.2852300e+05   2.3150600e+05   2.5035400e+05   2.3831600e+05   2.2719600e+05   2.2685700e+05   2.3641200e+05   2.3855400e+05   2.4385200e+05   2.4557600e+05   2.4391300e+05   2.3461000e+05   2.6117400e+05   2.5007200e+05   0.0000000e+00   2.4174000e+05   2.5362100e+05   2.4624100e+05   2.5662100e+05   2.3998700e+05   2.6696800e+05   2.6186800e+05   2.7730000e+05   2.5782600e+05   2.6568200e+05   2.8677800e+05   2.6503200e+05   2.4702300e+05   2.3330100e+05   2.4824200e+05   2.7005300e+05   2.6990300e+05   2.6653700e+05   2.6254600e+05   2.7512400e+05   2.7239700e+05   2.5849000e+05   2.6494600e+05   2.8004300e+05   2.7067300e+05   2.6339400e+05   2.5305600e+05   2.5833800e+05   2.6368000e+05   2.6450600e+05   2.6026200e+05   2.6001200e+05   2.5870300e+05   2.6181500e+05   2.5741000e+05   2.6026500e+05   2.5310800e+05   2.4616100e+05   2.4813000e+05   2.5476100e+05   2.4595100e+05   2.5258700e+05   2.4215700e+05   2.4524200e+05   2.4613900e+05   2.6774900e+05   2.4372200e+05   2.3045200e+05   2.5518500e+05   2.5200900e+05   2.3462700e+05   2.2227700e+05   2.4451200e+05   2.3807600e+05   2.4573700e+05   2.3134800e+05   2.4387100e+05   2.3919400e+05   2.4361000e+05   2.3761600e+05   2.3048700e+05   2.2097000e+05   2.3000200e+05   2.2765200e+05   2.2705600e+05   2.2666500e+05   2.4508700e+05   2.3444900e+05   2.3786000e+05   2.4614300e+05   2.6621500e+05   2.5089700e+05   2.1403300e+05   2.3369200e+05   2.3748400e+05
   2.0960700e+05   2.0865700e+05   2.1422200e+05   2.1702800e+05   2.2520200e+05   2.0654900e+05   2.0928700e+05   2.1300400e+05   1.9615900e+05   2.0288800e+05   1.9624800e+05   2.0007600e+05   1.8437600e+05   1.9496800e+05   2.3424400e+05   0.0000000e+00   2.1729600e+05   2.2120400e+05   2.1695100e+05   2.2808200e+05   2.2645100e+05   2.2435000e+05   2.3725200e+05   2.2932700e+05   2.0055000e+05   1.9925300e+05   1.8787100e+05   1.9363200e+05   2.0742000e+05   2.0650700e+05   2.1203500e+05   2.3131200e+05   2.3559900e+05   2.3663100e+05   2.1293600e+05   2.1324000e+05   2.1307800e+05   2.0462800e+05   1.7315500e+05   1.6667900e+05   1.8774800e+05   1.8826700e+05   2.1212200e+05   2.1511300e+05   2.0165700e+05   2.1621800e+05   2.2707500e+05   1.8953800e+05   2.1313300e+05   2.1442800e+05   2.0997600e+05   2.1095900e+05   2.0730100e+05   1.6401600e+05   1.8793100e+05   1.7672400e+05   2.0059100e+05   2.2168100e+05   2.2560400e+05   2.1963400e+05   2.2622300e+05   2.1172100e+05   2.2493000e+05   2.0315400e+05   2.0238000e+05   1.9841800e+05   1.8503300e+05   1.8597100e+05   2.0625800e+05   2.0596900e+05   2.0489200e+05   2.1571700e+05   1.9918700e+05   1.9266400e+05   1.9703200e+05   1.9037800e+05   2.0675700e+05   2.0434800e+05   2.3284300e+05   2.2113100e+05   2.2139800e+05   2.0645300e+05   2.1850900e+05   1.9880900e+05   2.1253000e+05   1.9001200e+05   1.9622900e+05   2.0312300e+05   2.0022700e+05   1.9626400e+05
   1.1558500e+05   1.2225700e+05   1.0743900e+05   1.0523900e+05   8.6662000e+04   1.0052700e+05   1.0524500e+05   1.0642000e+05   1.0912100e+05   1.2016600e+05   1.1630900e+05   1.1364600e+05   1.1628800e+05   1.0628200e+05   1.0489600e+05   1.1948100e+05   0.0000000e+00   1.2607900e+05   1.3342200e+05   1.3822600e+05   1.2831700e+05   1.2445200e+05   1.2682800e+05   1.3204300e+05   1.2565500e+05   1.2212000e+05   1.3547800e+05   1.3946800e+05   1.2977700e+05   1.2806000e+05   1.1846500e+05   1.1679500e+05   1.2323600e+05   1.2103900e+05   1.0968100e+05   1.2324600e+05   9.7335000e+04   1.0263200e+05   1.2749900e+05   1.2378300e+05   1.2451500e+05   1.2671900e+05   1.0415700e+05   1.1176100e+05   1.0867500e+05   1.1716900e+05   1.3893100e+05   1.2986400e+05   1.1812500e+05   1.1972800e+05   1.3390500e+05   1.3870200e+05   1.2997000e+05   1.3608400e+05   1.2637400e+05   1.2322600e+05   1.4194300e+05   1.3900600e+05   1.3959500e+05   1.1952600e+05   1.2603800e+05   1.2969300e+05   1.2926700e+05   1.3640400e+05   1.3900300e+05   1.2319700e+05   1.0928200e+05   1.1178900e+05   1.1963700e+05   1.2680000e+05   1.1471800e+05   1.1984200e+05   1.2400600e+05   1.1618900e+05   1.2326700e+05   1.1041000e+05   1.0402700e+05   1.0596600e+05   1.2234100e+05   1.1739700e+05   1.0776400e+05   1.0062500e+05   1.1709200e+05   1.0400900e+05   1.1854400e+05   1.2097600e+05   1.2060200e+05   1.1197200e+05   1.0678600e+05   1.1611600e+05
   1.8069900e+05   1.8163000e+05   1.7869500e+05   1.9050500e+05   1.9616100e+05   1.9435600e+05   2.0221200e+05   1.9171200e+05   2.0527300e+05   1.9138600e+05   1.8380000e+05   1.7931500e+05   1.8573800e+05   1.9869300e+05   1.8512900e+05   1.9175400e+05   2.1852800e+05   0.0000000e+00   2.1281900e+05   2.0586600e+05   2.0681500e+05   2.0051600e+05   1.8308600e+05   1.8471500e+05   1.9527900e+05   2.0729800e+05   1.9953200e+05   1.9952000e+05   2.0082400e+05   2.1770600e+05   2.1434400e+05   2.1467100e+05   2.0801500e+05   1.9961300e+05   2.0176900e+05   2.0272200e+05   2.0324300e+05   1.8943000e+05   2.0878600e+05   2.2533300e+05   2.0640100e+05   2.0364500e+05   1.9426200e+05   1.9557400e+05   2.0013600e+05   1.9196700e+05   1.9456100e+05   1.9791500e+05   2.2003300e+05   2.1589200e+05   1.9987300e+05   1.9975800e+05   1.9245600e+05   1.8663500e+05   1.9657900e+05   1.8503100e+05   1.7306800e+05   1.9003500e+05   2.1087700e+05   1.9665500e+05   1.7818400e+05   1.7933400e+05   1.8527400e+05   1.8263500e+05   1.8684500e+05   1.7239100e+05   1.7166100e+05   1.7175400e+05   1.7345100e+05   1.8530100e+05   1.6561000e+05   1.7216700e+05   1.7578700e+05   1.8211400e+05   1.7773500e+05   1.8277700e+05   1.7355100e+05   1.7249300e+05   1.6705400e+05   1.7625200e+05   1.7419900e+05   1.9477700e+05   1.8484500e+05   1.9315700e+05   1.8720300e+05   1.8350600e+05   1.8706400e+05   1.8191200e+05   1.8759300e+05   1.9257800e+05
   2.3833800e+05   2.6152800e+05   2.7493400e+05   2.5822800e+05   2.6938100e+05   2.6374100e+05   2.6662200e+05   2.5457700e+05   2.8259500e+05   2.8464800e+05   2.6896900e+05   2.3669400e+05   2.6808500e+05   2.3576200e+05   2.8038500e+05   2.6270800e+05   2.5739900e+05   2.5279300e+05   0.0000000e+00   2.5476700e+05   2.5817900e+05   2.4172300e+05   2.4913800e+05   2.2056200e+05   2.3281500e+05   2.4444200e+05   2.5949400e+05   2.6106200e+05   2.3585600e+05   2.1982700e+05   2.3672000e+05   2.2475700e+05   2.4044900e+05   2.5570500e+05   2.3361100e+05   2.2428600e+05   2.5989800e+05   2.4525600e+05   2.3758700e+05   2.2632600e+05   2.4459000e+05   2.2993400e+05   2.5940900e+05   2.3787600e+05   2.4490700e+05   2.2152900e+05   2.3916900e+05   2.1695500e+05   2.3060800e+05   2.6211600e+05   2.4928900e+05   2.3850400e+05   2.3003500e+05   2.2711500e+05   2.3463100e+05   2.4490000e+05   2.3907100e+05   2.3068200e+05   2.3209500e+05   2.3797700e+05   2.3139900e+05   2.5124700e+05   2.5164300e+05   2.5562900e+05   2.5816400e+05   2.6207700e+05   2.6886800e+05   2.5722500e+05   2.5140500e+05   2.4398900e+05   2.5056700e+05   2.5377600e+05   2.5696700e+05   2.5744400e+05   2.6159700e+05   2.4503100e+05   2.5253000e+05   2.3327700e+05   2.3436800e+05   2.4721800e+05   2.6369400e+05   2.4146600e+05   2.4825100e+05   2.4342100e+05   2.4140600e+05   2.5483600e+05   2.8168100e+05   2.7793600e+05   2.8146500e+05   2.6180800e+05
   3.0001100e+05   2.7339800e+05   2.6349400e+05   2.7782800e+05   2.6772000e+05   2.7531500e+05   2.8411200e+05   2.6932800e+05   2.8695600e+05   2.6612800e+05   2.8574400e+05   2.7863800e+05   2.7146800e+05   2.7378500e+05   2.9364500e+05   2.8097600e+05   2.7950800e+05   2.7960000e+05   3.0083500e+05   0.0000000e+00   2.7664000e+05   2.9750600e+05   2.7570700e+05   2.9246100e+05   2.9354200e+05   2.8861900e+05   2.8485800e+05   2.8505100e+05   3.0708700e+05   2.9536600e+05   2.5707700e+05   2.6280300e+05   2.7196600e+05   2.8898900e+05   2.8712400e+05   2.9564200e+05   2.8302900e+05   2.7364800e+05   2.5896600e+05   2.7891200e+05   2.9429500e+05   2.9520800e+05   2.8795200e+05   2.7623100e+05   2.9220100e+05   2.9225400e+05   2.9686900e+05   2.8486900e+05   2.8344900e+05   2.8312200e+05   2.9123100e+05   3.1166600e+05   3.0526600e+05   2.8060400e+05   2.7275900e+05   2.7518000e+05   2.9217500e+05   3.0332700e+05   3.0121400e+05   2.6763300e+05   2.7443900e+05   2.8637200e+05   3.1130300e+05   3.0447400e+05   3.1373100e+05   3.0414700e+05   2.8627300e+05   2.9279200e+05   2.9976400e+05   2.8888100e+05   2.9889200e+05   2.9615200e+05   2.9163600e+05   2.9528600e+05   2.8344700e+05   2.9093500e+05   3.0349000e+05   3.0892600e+05   3.0048900e+05   2.9571700e+05   2.8817000e+05   2.9133200e+05   2.9496600e+05   3.1698900e+05   2.9908800e+05   2.7945900e+05   2.7801700e+05   2.7190200e+05   2.9997900e+05   2.8867600e+05
   5.0172000e+04   5.5480000e+04   6.2410000e+04   6.4825000e+04   6.4617000e+04   6.8222000e+04   6.3888000e+04   5.1885000e+04   5.8711000e+04   5.4452000e+04   5.4728000e+04   4.6767000e+04   5.5105000e+04   7.0394000e+04   6.1731000e+04   6.3800000e+04   4.7954000e+04   5.8628000e+04   5.7519000e+04   6.2491000e+04   0.0000000e+00   5.9497000e+04   6.2028000e+04   4.8618000e+04   5.8949000e+04   6.4655000e+04   8.4678000e+04   6.5009000e+04   5.8191000e+04   6.3986000e+04   6.4309000e+04   4.9563000e+04   6.1451000e+04   6.3750000e+04   6.5489000e+04   5.8129000e+04   5.7423000e+04   5.4620000e+04   5.7769000e+04   5.8303000e+04   6.3050000e+04   6.0588000e+04   6.4326000e+04   5.2246000e+04   5.8407000e+04   4.7623000e+04   6.0421000e+04   5.3056000e+04   5.5668000e+04   6.4407000e+04   7.8754000e+04   8.5627000e+04   8.4944000e+04   6.0553000e+04   6.9658000e+04   5.0785000e+04   6.6458000e+04   6.2196000e+04   6.5507000e+04   7.8270000e+04   7.6985000e+04   7.3417000e+04   7.9056000e+04   6.8592000e+04   6.7140000e+04   6.5411000e+04   5.9838000e+04   5.6854000e+04   6.5047000e+04   5.7036000e+04   4.8463000e+04   6.4761000e+04   5.7497000e+04   5.7581000e+04   5.7818000e+04   5.3821000e+04   6.7711000e+04   5.9226000e+04   5.7410000e+04   6.7601000e+04   7.2226000e+04   7.2474000e+04   7.4417000e+04   7.9842000e+04   6.0662000e+04   7.4721000e+04   6.3286000e+04   6.2328000e+04   5.2626000e+04   5.9382000e+04
   5.2542000e+04   5.5991000e+04   5.4614000e+04   4.6504000e+04   5.0076000e+04   4.9528000e+04   5.0545000e+04   5.5892000e+04   6.8573000e+04   5.9223000e+04   5.6853000e+04   6.0207000e+04   6.0281000e+04   5.1435000e+04   4.3053000e+04   5.2991000e+04   4.8613000e+04   5.4164000e+04   5.1134000e+04   5.7731000e+04   5.0634000e+04   0.0000000e+00   5.0924000e+04   4.3752000e+04   5.1781000e+04   4.5879000e+04   6.6096000e+04   6.6698000e+04   7.0936000e+04   5.9765000e+04   5.8241000e+04   5.7456000e+04   5.1007000e+04   4.6784000e+04   5.4608000e+04   5.8512000e+04   5.2692000e+04   6.7205000e+04   6.0588000e+04   5.1597000e+04   4.6071000e+04   5.3597000e+04   5.0914000e+04   5.3126000e+04   5.5982000e+04   4.9287000e+04   6.0427000e+04   6.1734000e+04   6.4747000e+04   6.2107000e+04   6.1655000e+04   5.2743000e+04   5.6374000e+04   6.4158000e+04   5.0112000e+04   4.6300000e+04   5.4987000e+04   4.7542000e+04   5.1222000e+04   5.7081000e+04   4.8505000e+04   6.1232000e+04   4.6619000e+04   5.4135000e+04   4.0700000e+04   4.6419000e+04   4.6980000e+04   4.6546000e+04   4.0204000e+04   5.4566000e+04   4.5185000e+04   4.6663000e+04   5.1883000e+04   5.4502000e+04   4.4513000e+04   4.2473000e+04   4.5171000e+04   4.8417000e+04   4.4034000e+04   3.7415000e+04   4.7592000e+04   5.7801000e+04   4.5242000e+04   5.1135000e+04   4.7600000e+04   5.1135000e+04   4.0191000e+04   4.9263000e+04   4.2790000e+04   4.6860000e+04
   3.9604400e+05   4.1042100e+05   4.2253000e+05   4.2471200e+05   4.3590600e+05   3.9498900e+05   4.3104600e+05   4.1692000e+05   4.1507000e+05   4.1656300e+05   4.2207900e+05   4.4112000e+05   4.0687500e+05   4.1400500e+05   4.2607400e+05   4.2406600e+05   4.1310500e+05   4.0256800e+05   4.0287200e+05   4.0665100e+05   4.4306000e+05   4.0192200e+05   0.0000000e+00   4.2313400e+05   4.0416900e+05   4.1498700e+05   3.9802600e+05   4.0927400e+05   3.9961200e+05   3.9073800e+05   4.1446500e+05   4.2297100e+05   4.1580900e+05   4.0062300e+05   4.1890400e+05   4.2510100e+05   4.2918200e+05   4.2915000e+05   4.2191300e+05   4.3214000e+05   4.5327700e+05   4.2209200e+05   4.0755700e+05   4.1512300e+05   4.1083100e+05   4.2988800e+05   4.3164000e+05   4.3650400e+05   4.3051800e+05   4.0421500e+05   4.0235000e+05   4.0697000e+05   3.7559700e+05   3.9281900e+05   3.8326200e+05   4.0105500e+05   3.9499100e+05   3.9906400e+05   4.0313200e+05   4.0858600e+05   3.9471400e+05   4.1827900e+05   4.1480200e+05   4.1628500e+05   4.3049100e+05   4.0997900e+05   4.2691300e+05   4.0667100e+05   4.1614600e+05   4.5474600e+05   4.0778800e+05   4.2263000e+05   4.1778800e+05   4.2712000e+05   4.0306800e+05   4.3139700e+05   4.1594900e+05   4.1330300e+05   4.2071400e+05   4.2759000e+05   4.4327800e+05   4.1312500e+05   4.1950600e+05   4.1335400e+05   4.3042500e+05   4.2573800e+05   4.4711500e+05   4.5020000e+05   4.1394000e+05   4.1180000e+05
   2.7534700e+05   2.7743200e+05   2.8333700e+05   2.6574700e+05   3.0323900e+05   2.9878200e+05   3.0209600e+05   3.0243200e+05   2.9503100e+05   3.0516200e+05   3.1611400e+05   2.7306700e+05   2.9068700e+05   2.8775600e+05   3.0391900e+05   2.9462700e+05   2.8806800e+05   2.8797800e+05   2.7861300e+05   2.7153100e+05   2.8438100e+05   2.8706200e+05   3.0490100e+05   0.0000000e+00   2.7716100e+05   2.7320500e+05   2.7539100e+05   3.0908400e+05   2.7807700e+05   2.7793300e+05   2.7870200e+05   2.8606600e+05   2.9064100e+05   2.9707000e+05   2.8223100e+05   2.9220700e+05   3.0228700e+05   3.1863100e+05   3.2493900e+05   3.1721000e+05   3.0330800e+05   3.2123000e+05   3.2423000e+05   3.0957600e+05   3.0803800e+05   3.2200300e+05   3.1209500e+05   2.9710500e+05   2.8559000e+05   2.9165100e+05   3.1068200e+05   2.9685400e+05   2.6705900e+05   2.8009800e+05   2.9682500e+05   2.9111600e+05   2.8821200e+05   2.7687400e+05   2.8745200e+05   3.0365200e+05   2.9127500e+05   2.7235700e+05   2.7329800e+05   2.8866200e+05   3.0678900e+05   3.0149600e+05   2.7381600e+05   2.8849500e+05   2.9863200e+05   2.8867100e+05   2.9338400e+05   2.8850900e+05   2.7372600e+05   2.8455900e+05   2.9632000e+05   2.9925500e+05   2.9388100e+05   2.7201600e+05   2.7523800e+05   2.9226600e+05   2.9718300e+05   2.9181400e+05   2.8804900e+05   2.8677500e+05   2.7041800e+05   2.7538400e+05   2.9394900e+05   2.7835100e+05   2.9559900e+05   2.7688600e+05
   9.6771000e+04   9.2608000e+04   9.6392000e+04   1.0258500e+05   9.8830000e+04   9.8923000e+04   7.9291000e+04   1.0770400e+05   1.1744600e+05   9.3851000e+04   8.5949000e+04   9.9133000e+04   1.1318600e+05   1.0636500e+05   9.6239000e+04   9.6057000e+04   1.0633100e+05   1.0907900e+05   1.0662700e+05   1.0184900e+05   9.8044000e+04   1.0402700e+05   1.1477600e+05   1.1571900e+05   0.0000000e+00   1.0271900e+05   1.0602600e+05   1.1728200e+05   1.1375100e+05   1.0666500e+05   1.0445600e+05   9.8939000e+04   1.0652500e+05   1.0255800e+05   9.8241000e+04   1.0169500e+05   1.0236300e+05   1.0643200e+05   8.9960000e+04   9.1087000e+04   1.0578400e+05   1.0632400e+05   1.0737100e+05   1.1291000e+05   1.0662300e+05   1.0551300e+05   9.5053000e+04   1.1222700e+05   1.0358000e+05   1.0503900e+05   9.9722000e+04   9.9626000e+04   1.1100100e+05   9.2956000e+04   9.7967000e+04   9.5432000e+04   8.6908000e+04   1.0148100e+05   9.3279000e+04   9.9643000e+04   1.0083400e+05   1.0277600e+05   9.4574000e+04   9.9561000e+04   9.5234000e+04   9.8420000e+04   8.8915000e+04   1.0850200e+05   1.0017300e+05   1.0286100e+05   9.8330000e+04   1.0413500e+05   9.9564000e+04   1.1416100e+05   1.0036100e+05   9.5699000e+04   9.0468000e+04   1.0972000e+05   1.0065000e+05   1.0620100e+05   1.1486700e+05   9.5483000e+04   9.8627000e+04   1.0106300e+05   1.0966200e+05   9.3441000e+04   8.8367000e+04   9.5489000e+04   1.0191900e+05   1.0016200e+05
   1.2861400e+05   1.4783600e+05   1.5275800e+05   1.5009800e+05   1.3019200e+05   1.4794800e+05   1.3544800e+05   1.4590600e+05   1.4988700e+05   1.5182500e+05   1.4683100e+05   1.5523400e+05   1.3846200e+05   1.5600900e+05   1.6503600e+05   1.4332700e+05   1.3605600e+05   1.4900900e+05   1.4946100e+05   1.6433500e+05   1.5058100e+05   1.3959500e+05   1.3533900e+05   1.4894800e+05   1.5130100e+05   0.0000000e+00   1.5503800e+05   1.5769500e+05   1.5818100e+05   1.5928900e+05   1.5698800e+05   1.4442700e+05   1.6536900e+05   1.7469300e+05   1.5394900e+05   1.7142500e+05   1.4988200e+05   1.4125000e+05   1.5827200e+05   1.4630300e+05   1.7044500e+05   1.4878200e+05   1.4556500e+05   1.5277200e+05   1.6247500e+05   1.5751400e+05   1.5233400e+05   1.7061600e+05   1.6990900e+05   1.7193800e+05   1.7182100e+05   1.5360900e+05   1.5995200e+05   1.4864200e+05   1.3613800e+05   1.7094800e+05   1.5019100e+05   1.6343200e+05   1.5920000e+05   1.4395700e+05   1.3613000e+05   1.4270800e+05   1.6983400e+05   1.4627900e+05   1.3161000e+05   1.4542600e+05   1.1249700e+05   1.4312900e+05   1.3330100e+05   1.3643400e+05   1.3111100e+05   1.4566200e+05   1.3332400e+05   1.3749700e+05   1.5402500e+05   1.3622000e+05   1.3718200e+05   1.3228400e+05   1.4977600e+05   1.5049900e+05   1.3092900e+05   1.4334600e+05   1.2630700e+05   1.3521000e+05   1.2552300e+05   1.4596200e+05   1.4019000e+05   1.3325000e+05   1.5235500e+05   1.4132300e+05
   1.1271100e+05   1.0542000e+05   1.1626200e+05   1.0285000e+05   1.1057100e+05   1.2480400e+05   1.1743100e+05   1.1531200e+05   1.1937100e+05   9.8757000e+04   1.0935700e+05   1.2072800e+05   1.3126100e+05   1.3199600e+05   1.1478100e+05   1.1771200e+05   1.1891300e+05   1.2390400e+05   1.3471300e+05   1.2581200e+05   1.1919500e+05   1.1919700e+05   1.2911900e+05   1.2925500e+05   1.2149300e+05   1.1328200e+05   0.0000000e+00   1.1203000e+05   1.1224800e+05   1.2669500e+05   1.2894200e+05   1.0867600e+05   1.1305400e+05   1.0602200e+05   1.1010500e+05   1.1849400e+05   1.3093000e+05   1.1005000e+05   1.1414200e+05   1.0560100e+05   1.0481200e+05   1.1720100e+05   1.0989800e+05   1.0189400e+05   1.1239400e+05   1.0193800e+05   9.0509000e+04   9.6873000e+04   1.0731000e+05   9.7578000e+04   1.0491400e+05   1.0920700e+05   1.1503600e+05   1.0793200e+05   9.1703000e+04   8.2781000e+04   1.0000200e+05   1.0126600e+05   1.0404200e+05   1.0117300e+05   9.7458000e+04   1.0110200e+05   1.0259100e+05   9.3877000e+04   1.0527200e+05   1.0418400e+05   8.8887000e+04   9.5876000e+04   1.1095400e+05   1.0305500e+05   1.2076200e+05   1.2020500e+05   1.1926300e+05   9.4137000e+04   1.1258500e+05   1.1603500e+05   1.1635700e+05   1.1340100e+05   1.1117700e+05   1.0829400e+05   1.1834300e+05   1.0344400e+05   1.0703100e+05   1.2254400e+05   1.3082400e+05   1.1424300e+05   1.0158300e+05   9.3618000e+04   1.1307900e+05   1.0508700e+05
   1.1489700e+05   1.0276000e+05   9.9902000e+04   9.8628000e+04   1.0588800e+05   1.1070700e+05   1.1234700e+05   1.0835100e+05   1.0916400e+05   1.0238300e+05   1.1450300e+05   1.1594600e+05   1.0616700e+05   1.0349400e+05   1.0916600e+05   1.0369900e+05   1.0123600e+05   1.0665500e+05   1.1532200e+05   1.0696000e+05   1.1687800e+05   1.1430500e+05   9.8818000e+04   1.0115400e+05   1.1754900e+05   1.0996400e+05   1.1828500e+05   0.0000000e+00   1.0619200e+05   1.0450100e+05   9.5647000e+04   1.1158400e+05   1.1432000e+05   1.0447700e+05   1.0934600e+05   1.1011500e+05   1.1622400e+05   1.1339100e+05   1.0685900e+05   9.2787000e+04   1.1490800e+05   1.2253300e+05   1.1558700e+05   1.1097500e+05   1.1436300e+05   1.0924400e+05   1.1366100e+05   1.1702100e+05   1.1330500e+05   1.1699700e+05   1.0069200e+05   1.0839700e+05   1.1309400e+05   1.1557800e+05   1.2166500e+05   1.0900300e+05   1.0859000e+05   1.0983800e+05   1.1266400e+05   1.1468300e+05   1.1954000e+05   1.1024900e+05   1.1738100e+05   1.1271000e+05   1.1588100e+05   1.1141800e+05   1.0491300e+05   9.3471000e+04   1.0579100e+05   1.1695600e+05   1.1450600e+05   1.1219800e+05   1.1284600e+05   1.1084000e+05   1.1812000e+05   1.1996300e+05   1.1864500e+05   1.0358700e+05   1.0920900e+05   1.1345000e+05   1.0698500e+05   9.6570000e+04   1.1976700e+05   1.2284600e+05   1.0154700e+05   1.1642700e+05   1.1004500e+05   1.0058500e+05   8.7370000e+04   1.0917400e+05
   2.4056400e+05   2.2555200e+05   2.3986300e+05   2.3813300e+05   2.2318800e+05   2.2644700e+05   2.3650700e+05   2.4228500e+05   2.1848500e+05   2.0527700e+05   2.1496400e+05   2.2071700e+05   2.2779400e+05   2.1825600e+05   2.0142800e+05   2.1194300e+05   2.1648700e+05   2.1589000e+05   2.3214300e+05   2.2088500e+05   2.2472300e+05   2.1770700e+05   2.1662500e+05   2.2000700e+05   2.3235100e+05   2.2739700e+05   2.3854400e+05   2.3240600e+05   0.0000000e+00   2.2949800e+05   2.2745600e+05   2.2068200e+05   2.2848200e+05   2.2638900e+05   2.1597200e+05   2.1951700e+05   2.2656400e+05   2.2395100e+05   2.1695200e+05   2.0426900e+05   2.1297800e+05   2.0072300e+05   2.2202700e+05   2.2514600e+05   2.3032900e+05   2.2931400e+05   2.1145400e+05   2.2208700e+05   2.1952300e+05   2.2290000e+05   2.2900900e+05   2.2675200e+05   2.2293200e+05   2.0686800e+05   2.2341600e+05   2.1698400e+05   2.3338900e+05   2.2371100e+05   2.1858300e+05   2.1910900e+05   2.3247800e+05   2.1416700e+05   2.1130800e+05   2.2654400e+05   2.1777900e+05   2.1822100e+05   2.2067900e+05   2.2688400e+05   2.2582300e+05   2.3086000e+05   2.1673300e+05   2.2017900e+05   2.0789400e+05   2.2966700e+05   2.4682200e+05   2.1660900e+05   2.3938100e+05   2.3839500e+05   2.3723800e+05   2.4070700e+05   2.3166000e+05   2.4149300e+05   2.2743800e+05   2.3538100e+05   2.4416800e+05   2.3010500e+05   2.4490000e+05   2.6447800e+05   2.3868300e+05   2.4794700e+05
   2.6140200e+05   2.4870700e+05   2.5931400e+05   2.7496900e+05   2.7270800e+05   2.8087400e+05   2.6368400e+05   2.7436900e+05   2.7483400e+05   2.9040600e+05   2.7886600e+05   2.7131200e+05   2.7705700e+05   2.6005200e+05   2.8705200e+05   2.6234300e+05   2.5991800e+05   2.5607900e+05   2.7717300e+05   2.7792600e+05   2.6150400e+05   2.7951800e+05   2.7072400e+05   2.5526300e+05   2.7086100e+05   2.5527900e+05   2.6183700e+05   2.4747700e+05   2.5504100e+05   0.0000000e+00   2.4105800e+05   2.4617500e+05   2.4035800e+05   2.5143800e+05   2.3663300e+05   2.3752000e+05   2.4222300e+05   2.3413800e+05   2.4331000e+05   2.4852200e+05   2.5328300e+05   2.4530300e+05   2.4687700e+05   2.3490000e+05   2.3233600e+05   2.3141500e+05   2.3860300e+05   2.4340800e+05   2.4839700e+05   2.4084600e+05   2.3363800e+05   2.2851400e+05   2.3903000e+05   2.4189700e+05   2.4118800e+05   2.3812100e+05   2.3439500e+05   2.3766400e+05   2.5331900e+05   2.4353200e+05   2.5481700e+05   2.4880100e+05   2.2263300e+05   2.3922400e+05   2.5606400e+05   2.3660900e+05   2.3820400e+05   2.4132000e+05   2.4770500e+05   2.4750400e+05   2.2479800e+05   2.4056800e+05   2.3635600e+05   2.5682300e+05   2.4167200e+05   2.5776700e+05   2.5606300e+05   2.6375200e+05   2.5044900e+05   2.5440200e+05   2.4291800e+05   2.5910400e+05   2.5282300e+05   2.5604300e+05   2.7211900e+05   2.6535900e+05   2.6317900e+05   2.5560500e+05   2.7456000e+05   2.6453800e+05
   2.3161700e+05   2.5085500e+05   2.5505800e+05   2.5523700e+05   2.6232200e+05   2.3901600e+05   2.4141800e+05   2.5716800e+05   2.9071800e+05   2.8305000e+05   2.6130700e+05   2.5614100e+05   2.6001100e+05   2.5724100e+05   2.6002200e+05   2.5806700e+05   2.4704000e+05   2.5099800e+05   2.5290100e+05   2.6542000e+05   2.7193100e+05   2.7739700e+05   2.6414600e+05   2.4034000e+05   2.6926500e+05   2.6723600e+05   2.6119000e+05   2.4047800e+05   2.4641200e+05   2.1852000e+05   0.0000000e+00   2.4763500e+05   2.4140600e+05   2.3714200e+05   2.4161900e+05   2.3430500e+05   2.4137500e+05   2.4358800e+05   2.5120300e+05   2.5146700e+05   2.6535900e+05   2.6016600e+05   2.5380200e+05   2.5424200e+05   2.6434800e+05   2.5721600e+05   2.5690500e+05   2.7565500e+05   2.7537800e+05   2.5500200e+05   2.6876600e+05   2.3831500e+05   2.4655500e+05   2.4214600e+05   2.6557200e+05   2.6449900e+05   2.4127700e+05   2.5487000e+05   2.4456500e+05   2.6283700e+05   2.5296900e+05   2.5746500e+05   2.7260800e+05   2.6865200e+05   2.7782600e+05   2.9004800e+05   2.6789900e+05   2.5104800e+05   2.4753700e+05   2.6282600e+05   2.6339900e+05   2.7804500e+05   2.6157400e+05   2.5042100e+05   2.4882400e+05   2.4049200e+05   2.5402100e+05   2.8734400e+05   2.7078400e+05   2.7257400e+05   2.4202800e+05   2.5120200e+05   2.4707800e+05   2.3074300e+05   2.3504000e+05   2.5301900e+05   2.4114600e+05   2.4460100e+05   2.4414500e+05   2.5597700e+05
   2.3836500e+05   2.1632300e+05   2.2466200e+05   2.2248500e+05   2.3575400e+05   2.4080400e+05   2.3639600e+05   2.2379000e+05   2.4511600e+05   2.3105600e+05   2.2504500e+05   2.1462300e+05   2.4467200e+05   2.2597700e+05   2.1215500e+05   2.0835200e+05   2.1662300e+05   2.1425900e+05   2.0260700e+05   2.2577300e+05   2.1418900e+05   2.1809200e+05   2.0433100e+05   1.9793200e+05   2.0472600e+05   1.8015500e+05   1.7091200e+05   1.9140500e+05   2.1922900e+05   2.1358400e+05   1.8975800e+05   0.0000000e+00   2.1866600e+05   2.0752800e+05   2.0720700e+05   2.1283200e+05   2.1290100e+05   2.1835100e+05   2.1408500e+05   2.0954400e+05   2.0557600e+05   2.1506400e+05   2.1260900e+05   2.1819900e+05   2.3287000e+05   2.1449700e+05   1.9285400e+05   2.0946700e+05   2.1548100e+05   2.2234000e+05   2.4762500e+05   2.2232300e+05   2.3267700e+05   2.3290800e+05   2.2816200e+05   2.1251600e+05   2.0275800e+05   2.2749300e+05   2.2414500e+05   2.5359400e+05   2.3285300e+05   2.1965100e+05   2.1619300e+05   2.1097500e+05   2.3679900e+05   2.6334300e+05   2.4690500e+05   2.5483400e+05   2.3749400e+05   2.5115500e+05   2.4752600e+05   2.4651900e+05   2.5841800e+05   2.6892200e+05   2.5068000e+05   2.3205000e+05   2.2739700e+05   2.1851800e+05   2.2206200e+05   2.3243500e+05   2.3981400e+05   2.3781500e+05   2.3449800e+05   2.1897000e+05   2.0911600e+05   2.1367000e+05   2.0878800e+05   2.2009600e+05   2.2002500e+05   2.4067500e+05
   3.8503000e+05   3.7826800e+05   3.9037200e+05   3.8720900e+05   3.6682600e+05   3.7168100e+05   3.9369600e+05   4.1486400e+05   3.8259600e+05   3.8830400e+05   4.1505100e+05   3.9456800e+05   3.6574500e+05   3.7626800e+05   3.8005900e+05   3.7499900e+05   3.7067400e+05   3.5201000e+05   3.8440300e+05   4.0368400e+05   3.8919700e+05   3.7396000e+05   3.8169300e+05   3.9225900e+05   3.8142100e+05   4.1777200e+05   3.8277500e+05   3.7573400e+05   3.8514400e+05   3.8772700e+05   4.0441600e+05   4.3883500e+05   0.0000000e+00   3.7703200e+05   3.7112900e+05   3.8147400e+05   3.9607700e+05   4.3702300e+05   3.9432100e+05   4.0152700e+05   4.0174800e+05   3.9346600e+05   3.8392500e+05   3.8388000e+05   4.0166600e+05   4.0853300e+05   3.7920900e+05   3.6237000e+05   3.8337100e+05   3.9819500e+05   3.9372800e+05   3.8617800e+05   3.9786700e+05   3.6004600e+05   3.7316100e+05   3.9110700e+05   3.8369300e+05   3.7432200e+05   3.7145100e+05   3.8473700e+05   3.9043100e+05   3.6813800e+05   3.9648400e+05   3.6139400e+05   3.3437700e+05   3.6932600e+05   3.6972300e+05   4.0938400e+05   4.0740300e+05   3.8963900e+05   3.8243200e+05   3.9832400e+05   4.0363900e+05   3.7014600e+05   3.8743900e+05   3.8544800e+05   4.1894000e+05   3.9728800e+05   3.8883700e+05   4.1251000e+05   3.9738400e+05   4.0339100e+05   3.9625100e+05   3.9519000e+05   3.9454600e+05   4.1047500e+05   3.7843900e+05   4.0143200e+05   4.3482100e+05   3.8906100e+05
   3.6551700e+05   3.9021900e+05   4.0572900e+05   3.9106900e+05   3.5735800e+05   3.5822200e+05   3.6924700e+05   3.7531100e+05   3.8390500e+05   3.6873900e+05   3.5915300e+05   3.5220700e+05   3.8460300e+05   3.4041400e+05   3.7773300e+05   3.6211400e+05   3.5082900e+05   3.5430000e+05   3.7226700e+05   3.8575400e+05   3.7476900e+05   3.5330900e+05   3.6770500e+05   3.6958500e+05   3.7855200e+05   3.6292700e+05   3.6694600e+05   3.7380600e+05   3.8404600e+05   3.7504700e+05   3.7462700e+05   3.9050800e+05   3.7838400e+05   0.0000000e+00   4.0075900e+05   3.8163700e+05   3.8883600e+05   3.6321700e+05   3.9399900e+05   3.9295100e+05   3.8387100e+05   3.9063300e+05   3.6600700e+05   3.4870100e+05   3.5970600e+05   4.0382200e+05   4.2153000e+05   4.0527400e+05   4.1233100e+05   3.9023500e+05   3.9319500e+05   3.9626600e+05   4.1995400e+05   4.1575600e+05   4.1635800e+05   4.2332500e+05   3.9925600e+05   4.0276300e+05   3.7995200e+05   4.1425800e+05   4.1182000e+05   3.9844300e+05   3.9575200e+05   3.9092200e+05   4.2053800e+05   3.9951800e+05   4.0177800e+05   3.8350800e+05   3.8746400e+05   3.9907500e+05   4.0101200e+05   4.0941800e+05   4.2828600e+05   4.2398300e+05   3.7760500e+05   3.8208800e+05   4.0503200e+05   3.8264200e+05   3.9507000e+05   3.6054300e+05   3.7979600e+05   3.5674100e+05   3.8618500e+05   3.7541200e+05   3.8775700e+05   3.6536800e+05   4.2424600e+05   3.8337200e+05   3.7930800e+05   3.4613100e+05
   1.1817600e+05   1.1426800e+05   1.2828300e+05   1.1452700e+05   1.0177100e+05   1.1659300e+05   1.1291100e+05   1.2857300e+05   1.2512200e+05   1.1175900e+05   1.0964200e+05   1.2385000e+05   1.2891200e+05   1.2069700e+05   1.2191200e+05   1.2552600e+05   1.2918700e+05   1.1603300e+05   1.1682600e+05   1.2205500e+05   1.1477500e+05   1.2423900e+05   1.2676900e+05   1.3441000e+05   1.2694200e+05   1.1682800e+05   1.1054300e+05   1.1235800e+05   1.0646000e+05   1.0652500e+05   1.1647100e+05   1.0503100e+05   1.1715900e+05   1.1447400e+05   0.0000000e+00   1.3817100e+05   1.4552800e+05   1.2736000e+05   1.1833900e+05   1.1476000e+05   1.1290500e+05   1.0713300e+05   1.1923400e+05   1.2775500e+05   1.0700400e+05   1.0674400e+05   1.1164800e+05   1.1660200e+05   1.2487000e+05   1.2548700e+05   1.3661100e+05   1.3203500e+05   1.3158800e+05   1.0640200e+05   1.0822000e+05   9.8391000e+04   1.1100200e+05   1.1141000e+05   1.1102500e+05   1.0334200e+05   1.0253200e+05   1.1458100e+05   1.2832900e+05   1.2499500e+05   9.8748000e+04   9.6685000e+04   1.0049600e+05   1.1176400e+05   1.1119100e+05   1.0525400e+05   1.0238900e+05   1.1476300e+05   1.2069800e+05   1.1032800e+05   1.0953900e+05   1.0087100e+05   1.0580200e+05   1.1024100e+05   1.0835500e+05   1.2177800e+05   1.1831600e+05   1.1598500e+05   1.0849400e+05   1.1555100e+05   1.1617800e+05   1.1503000e+05   1.2661500e+05   1.2264600e+05   1.2084100e+05   1.2270500e+05
   1.0316300e+05   1.0637700e+05   9.8285000e+04   9.8225000e+04   8.7307000e+04   7.8612000e+04   8.4251000e+04   7.9037000e+04   7.6240000e+04   7.9273000e+04   7.7212000e+04   7.0630000e+04   6.8766000e+04   7.8780000e+04   7.0697000e+04   7.1524000e+04   6.6397000e+04   7.5598000e+04   7.4152000e+04   8.5430000e+04   7.7336000e+04   7.6556000e+04   7.5683000e+04   8.1371000e+04   7.4368000e+04   7.4179000e+04   7.3127000e+04   7.6595000e+04   6.8890000e+04   6.7729000e+04   6.3839000e+04   7.2372000e+04   7.3735000e+04   6.9002000e+04   7.0908000e+04   0.0000000e+00   7.2751000e+04   7.6410000e+04   6.4841000e+04   7.2373000e+04   6.1010000e+04   6.3247000e+04   6.3304000e+04   7.7635000e+04   6.5811000e+04   8.7941000e+04   7.7889000e+04   7.0587000e+04   6.8467000e+04   6.3681000e+04   8.0034000e+04   7.3722000e+04   6.4949000e+04   7.3373000e+04   7.2125000e+04   8.2030000e+04   8.4775000e+04   7.5867000e+04   6.6182000e+04   7.3567000e+04   7.2361000e+04   9.4720000e+04   9.4387000e+04   8.1454000e+04   8.3107000e+04   8.0718000e+04   9.8474000e+04   8.6910000e+04   7.5087000e+04   8.2854000e+04   7.2496000e+04   7.7821000e+04   8.2437000e+04   7.9533000e+04   9.3981000e+04   8.4263000e+04   9.5223000e+04   9.3574000e+04   8.6040000e+04   7.8474000e+04   8.1138000e+04   7.0731000e+04   8.4114000e+04   8.3830000e+04   7.8313000e+04   8.4707000e+04   8.7610000e+04   1.0241900e+05   9.5558000e+04   8.8786000e+04
   1.5148400e+05   1.5586200e+05   1.6321500e+05   1.4902300e+05   1.5728300e+05   1.4844000e+05   1.3929600e+05   1.3990300e+05   1.5495900e+05   1.7250100e+05   1.6464500e+05   1.5227900e+05   1.5444300e+05   1.5183600e+05   1.5524600e+05   1.4009100e+05   1.4614900e+05   1.4722200e+05   1.6591800e+05   1.5378800e+05   1.4616600e+05   1.5434400e+05   1.4290700e+05   1.6037300e+05   1.6213900e+05   1.5853200e+05   1.5231400e+05   1.4426200e+05   1.5398100e+05   1.5856800e+05   1.5130200e+05   1.4860500e+05   1.4787500e+05   1.5188300e+05   1.6929400e+05   1.5761000e+05   0.0000000e+00   1.3477400e+05   1.4834100e+05   1.7318500e+05   1.6095000e+05   1.7481000e+05   1.4780900e+05   1.4795500e+05   1.7047900e+05   1.6106300e+05   1.6362200e+05   1.7732400e+05   1.5373400e+05   1.5587900e+05   1.7848800e+05   1.6365100e+05   1.5532000e+05   1.5925500e+05   1.6920800e+05   1.6278900e+05   1.6059500e+05   1.6363000e+05   1.8108300e+05   1.9377400e+05   1.8689600e+05   1.8060900e+05   1.7063900e+05   1.6943600e+05   1.7350900e+05   1.7396200e+05   1.6753800e+05   1.6676300e+05   1.8767100e+05   1.8636400e+05   1.6749600e+05   1.5785600e+05   1.3981400e+05   1.4696200e+05   1.4336200e+05   1.3631100e+05   1.3202900e+05   1.6107400e+05   1.6713800e+05   1.6760900e+05   1.5563100e+05   1.5740600e+05   1.5884300e+05   1.7345500e+05   1.5166000e+05   1.5470200e+05   1.3702100e+05   1.5059200e+05   1.4874300e+05   1.2941000e+05
   1.8139100e+05   2.0835400e+05   1.9341400e+05   1.9926300e+05   2.0235100e+05   2.1285100e+05   1.9609900e+05   1.9860700e+05   2.0417500e+05   1.9087100e+05   1.8310800e+05   1.9436000e+05   2.2227600e+05   2.0604200e+05   1.8654900e+05   2.0250000e+05   2.1462200e+05   2.0369000e+05   1.8802300e+05   1.9288000e+05   2.0487700e+05   1.7516900e+05   1.6707600e+05   2.0199800e+05   2.0753500e+05   1.8579900e+05   1.7620500e+05   1.8820500e+05   1.8052000e+05   2.0715100e+05   1.7781200e+05   1.8494200e+05   1.8644000e+05   1.5319500e+05   1.6165300e+05   1.9318100e+05   1.7910900e+05   0.0000000e+00   1.5538800e+05   1.7807500e+05   1.6961000e+05   1.8445000e+05   1.9217500e+05   1.9860800e+05   1.6770900e+05   1.7624000e+05   1.7029600e+05   1.8602000e+05   1.9100300e+05   1.9014900e+05   1.6830900e+05   1.7682200e+05   1.6724300e+05   1.6204900e+05   1.8591200e+05   1.9160500e+05   1.8036300e+05   1.7901800e+05   1.8776100e+05   1.9805500e+05   1.8518200e+05   1.8644400e+05   1.8673000e+05   1.9859900e+05   1.8843400e+05   1.9597300e+05   1.7711900e+05   1.9017500e+05   1.9439700e+05   1.9188300e+05   1.6429600e+05   1.8448900e+05   1.9591500e+05   2.1428900e+05   2.1154200e+05   1.8033000e+05   1.9352700e+05   1.9863000e+05   2.0045000e+05   2.0533400e+05   1.9525700e+05   1.9049000e+05   1.7899100e+05   1.9754000e+05   2.0652800e+05   2.1363700e+05   2.0738600e+05   1.8111600e+05   1.8053500e+05   1.8430400e+05
   2.0014100e+05   2.0463300e+05   1.7281700e+05   1.8154200e+05   1.9651300e+05   2.1449100e+05   2.0336100e+05   2.2833700e+05   1.9899800e+05   2.1979100e+05   2.1014800e+05   1.9941300e+05   2.0819200e+05   2.0813900e+05   1.9562200e+05   2.0622400e+05   2.0003400e+05   1.8733100e+05   2.1266700e+05   2.1412000e+05   2.0415000e+05   1.8351400e+05   2.0986500e+05   2.0301000e+05   1.9387000e+05   1.9622800e+05   1.9287400e+05   2.1773200e+05   2.1702500e+05   2.0437700e+05   2.0961400e+05   2.0140900e+05   2.0170900e+05   2.0087600e+05   1.9264600e+05   2.1263800e+05   2.0676500e+05   2.0537700e+05   0.0000000e+00   1.8385400e+05   2.1068600e+05   2.0984500e+05   2.1442100e+05   1.9996400e+05   1.8975500e+05   1.8645500e+05   1.8988700e+05   1.9875700e+05   2.1047100e+05   1.9840100e+05   1.7677800e+05   1.8865600e+05   2.1876700e+05   2.0450100e+05   1.7668900e+05   1.9216600e+05   1.7174900e+05   1.8063400e+05   1.6260900e+05   1.7426700e+05   1.6858800e+05   1.9355600e+05   1.8258800e+05   2.0490500e+05   1.9545700e+05   1.7824200e+05   1.7924900e+05   1.8924700e+05   1.7531800e+05   1.6806900e+05   1.6851100e+05   1.7653600e+05   1.9235600e+05   1.8269300e+05   1.9753600e+05   1.7450900e+05   1.7154000e+05   1.9264700e+05   1.8875500e+05   1.8153400e+05   1.7625500e+05   1.7488700e+05   1.8014000e+05   1.8712400e+05   2.0734200e+05   2.0456600e+05   1.9064300e+05   1.9669500e+05   1.9350400e+05   2.2749000e+05
   2.1236100e+05   2.2080700e+05   2.0557700e+05   2.0194300e+05   2.0870900e+05   2.0690700e+05   1.8928200e+05   1.8210900e+05   1.7848900e+05   1.7655200e+05   1.8579500e+05   1.9030500e+05   1.9565000e+05   2.0162300e+05   1.8076900e+05   1.7449400e+05   1.6294100e+05   1.7249800e+05   1.8868800e+05   1.7589000e+05   1.7476200e+05   1.7726500e+05   1.7714200e+05   1.7766100e+05   1.6307400e+05   1.8800300e+05   1.8124200e+05   1.6626300e+05   1.6304800e+05   1.6712800e+05   1.6620700e+05   1.6668300e+05   1.8254400e+05   1.9582300e+05   1.8803800e+05   1.9097300e+05   1.8484900e+05   2.0011800e+05   1.9876100e+05   0.0000000e+00   1.9824200e+05   1.8994600e+05   1.8836500e+05   1.7635100e+05   1.8216500e+05   1.9689600e+05   1.9244300e+05   1.9132400e+05   1.7204600e+05   1.6127100e+05   1.7004700e+05   1.6210800e+05   1.5558600e+05   1.7802600e+05   1.9057600e+05   1.9657400e+05   1.8421400e+05   1.7575200e+05   1.8245700e+05   1.5425500e+05   1.6234000e+05   1.8572100e+05   1.9962600e+05   1.7537300e+05   1.7323100e+05   2.0068700e+05   1.9866300e+05   1.9671400e+05   1.7972700e+05   1.8554700e+05   1.9459700e+05   2.0985700e+05   2.0113500e+05   2.1514300e+05   2.3411800e+05   2.2576200e+05   2.1295900e+05   2.1507700e+05   2.0440400e+05   2.1242900e+05   2.3289100e+05   2.3056600e+05   2.2417500e+05   2.1597000e+05   2.1767700e+05   2.0679500e+05   2.0320400e+05   2.1773400e+05   2.1931500e+05   2.2960600e+05
   5.5681000e+04   5.4381000e+04   5.5065000e+04   5.0242000e+04   5.0538000e+04   6.2153000e+04   6.6143000e+04   6.3356000e+04   4.4973000e+04   4.2072000e+04   4.6009000e+04   5.8582000e+04   6.1437000e+04   5.3578000e+04   6.2540000e+04   4.5133000e+04   5.4035000e+04   5.6147000e+04   6.5583000e+04   5.8862000e+04   6.0011000e+04   5.6216000e+04   4.8306000e+04   4.4399000e+04   5.9852000e+04   6.4533000e+04   6.2083000e+04   5.5005000e+04   5.5908000e+04   5.0598000e+04   6.7915000e+04   6.9398000e+04   6.8839000e+04   5.2652000e+04   5.7474000e+04   6.4404000e+04   6.1447000e+04   6.6380000e+04   6.9139000e+04   6.1294000e+04   0.0000000e+00   5.4544000e+04   5.5033000e+04   5.8121000e+04   6.0277000e+04   5.9791000e+04   6.9994000e+04   5.6939000e+04   5.8811000e+04   5.6068000e+04   5.2870000e+04   5.4824000e+04   5.5709000e+04   5.6615000e+04   5.2328000e+04   5.5454000e+04   5.2532000e+04   4.7082000e+04   5.0690000e+04   5.7736000e+04   5.5798000e+04   5.7939000e+04   5.0369000e+04   6.0588000e+04   5.7225000e+04   5.8742000e+04   6.3638000e+04   5.3317000e+04   5.2430000e+04   5.0972000e+04   4.9920000e+04   6.4885000e+04   6.2893000e+04   6.6353000e+04   6.9024000e+04   6.3658000e+04   6.0342000e+04   5.3695000e+04   5.6462000e+04   5.0434000e+04   6.2596000e+04   5.4731000e+04   4.7317000e+04   5.6640000e+04   5.1226000e+04   5.4895000e+04   5.5231000e+04   6.2389000e+04   6.2968000e+04   5.1890000e+04
   6.2644000e+04   5.8835000e+04   6.1591000e+04   6.4572000e+04   6.4050000e+04   7.7655000e+04   6.7214000e+04   7.3415000e+04   6.8644000e+04   5.6698000e+04   5.4942000e+04   6.4455000e+04   6.2865000e+04   5.9720000e+04   7.6052000e+04   5.8940000e+04   4.8299000e+04   6.4014000e+04   6.9076000e+04   7.4272000e+04   7.5599000e+04   6.3696000e+04   4.9732000e+04   5.6998000e+04   5.3591000e+04   7.7880000e+04   7.3489000e+04   7.3648000e+04   6.2968000e+04   7.1371000e+04   6.0185000e+04   4.5141000e+04   3.7633000e+04   5.3364000e+04   6.3046000e+04   7.0854000e+04   7.9786000e+04   7.0533000e+04   5.6879000e+04   5.7861000e+04   4.5264000e+04   0.0000000e+00   4.8591000e+04   6.9721000e+04   8.3817000e+04   7.6682000e+04   6.1489000e+04   6.3819000e+04   5.5111000e+04   6.0519000e+04   6.5081000e+04   7.4655000e+04   7.5384000e+04   5.8566000e+04   5.4858000e+04   6.3319000e+04   6.4844000e+04   5.8231000e+04   5.0806000e+04   8.2669000e+04   8.3086000e+04   6.9432000e+04   6.4766000e+04   8.1168000e+04   6.8980000e+04   5.5079000e+04   5.6354000e+04   7.6211000e+04   8.3318000e+04   8.0602000e+04   7.1279000e+04   6.3801000e+04   6.3064000e+04   6.5880000e+04   7.4550000e+04   7.8556000e+04   8.0874000e+04   8.1008000e+04   7.5293000e+04   8.3787000e+04   8.4050000e+04   8.1291000e+04   5.7632000e+04   5.7627000e+04   6.5810000e+04   7.0797000e+04   7.5930000e+04   7.3167000e+04   5.2366000e+04   6.0596000e+04
   3.8199300e+05   3.8537900e+05   3.6521700e+05   3.4799300e+05   3.5958200e+05   3.2752500e+05   3.6090000e+05   3.4127100e+05   3.6201300e+05   3.6381000e+05   4.0678600e+05   3.9278600e+05   3.8475000e+05   3.6453500e+05   3.6135000e+05   3.3507400e+05   3.3874300e+05   3.3105800e+05   3.7042200e+05   3.6569800e+05   3.6636400e+05   3.5014100e+05   3.5500600e+05   3.3591400e+05   3.5246900e+05   3.6250500e+05   3.5339200e+05   3.6275700e+05   3.8803100e+05   3.9968900e+05   3.7912000e+05   3.7942600e+05   3.7987600e+05   3.8360800e+05   3.9384000e+05   3.6860800e+05   3.5803900e+05   3.5549200e+05   3.7060900e+05   4.0178900e+05   3.9921200e+05   3.8131900e+05   0.0000000e+00   3.6940200e+05   3.5529100e+05   3.9783900e+05   3.7029300e+05   3.8057600e+05   3.8310600e+05   3.7058900e+05   3.8507500e+05   3.9650000e+05   3.7346200e+05   3.6863600e+05   3.6604200e+05   3.5266400e+05   3.5760100e+05   3.5535600e+05   3.7031800e+05   3.6075100e+05   3.8788400e+05   3.9983100e+05   3.6944800e+05   3.4647200e+05   3.5325500e+05   3.7260800e+05   3.3947600e+05   3.7129100e+05   3.6913700e+05   3.5094400e+05   3.7513900e+05   3.5932700e+05   3.4963200e+05   3.3521600e+05   3.4871000e+05   3.4189900e+05   3.3898800e+05   3.6209800e+05   3.6557100e+05   3.7090700e+05   3.7557600e+05   3.6644400e+05   3.5971700e+05   3.6013300e+05   3.5467900e+05   3.4486200e+05   3.4681800e+05   3.5359100e+05   3.6402400e+05   3.9148700e+05
   3.4312800e+05   3.2409700e+05   3.1931100e+05   3.3027100e+05   3.4239100e+05   3.3866500e+05   3.3557300e+05   3.5627400e+05   3.4053300e+05   3.3169000e+05   3.2918900e+05   3.2546900e+05   3.3319500e+05   3.4819600e+05   3.3806100e+05   3.5043200e+05   3.6503300e+05   3.4111100e+05   3.6324100e+05   3.6052800e+05   3.4933700e+05   3.5086200e+05   3.2563800e+05   3.3934300e+05   3.5935600e+05   3.4933300e+05   3.1970700e+05   3.1060300e+05   3.1078800e+05   3.1383500e+05   3.2779500e+05   3.3553200e+05   3.2173600e+05   3.2541200e+05   3.2287000e+05   3.1637500e+05   3.2260600e+05   3.3509600e+05   3.3340500e+05   3.3774300e+05   3.2229100e+05   3.0829300e+05   2.8820900e+05   0.0000000e+00   3.1221000e+05   3.4032200e+05   3.4397800e+05   3.2816600e+05   3.3178600e+05   3.3027300e+05   2.9407100e+05   3.0825500e+05   3.3544900e+05   3.3900800e+05   3.0397800e+05   3.3455800e+05   3.2266100e+05   2.8881400e+05   3.2077500e+05   3.1288700e+05   3.2675100e+05   3.3034200e+05   2.9349800e+05   3.1057300e+05   3.1935800e+05   2.9346300e+05   2.9606300e+05   3.2378700e+05   3.0459000e+05   3.2797900e+05   3.2358600e+05   3.1548600e+05   3.0989700e+05   2.7908700e+05   2.9404600e+05   3.1321300e+05   3.3303000e+05   2.8783200e+05   2.8872700e+05   3.0586600e+05   3.3370300e+05   3.2707600e+05   3.1369900e+05   3.5211500e+05   3.2159200e+05   2.8145300e+05   3.2749300e+05   3.0810900e+05   3.2015900e+05   3.3672500e+05
   2.8143600e+05   2.9130800e+05   2.8198500e+05   2.7342100e+05   2.9141600e+05   2.8004800e+05   3.0953100e+05   2.9442700e+05   2.9254300e+05   2.9537000e+05   2.9122200e+05   2.9324600e+05   2.9630000e+05   3.0782500e+05   2.9238100e+05   2.9219500e+05   2.9253700e+05   2.7229200e+05   2.8082600e+05   2.8116300e+05   2.7659700e+05   2.8515200e+05   2.8188500e+05   2.9041200e+05   2.6610400e+05   2.8163000e+05   2.8401700e+05   2.9000500e+05   2.8561400e+05   2.7840000e+05   2.8696600e+05   2.9774400e+05   2.8472400e+05   2.7880900e+05   2.9092200e+05   2.9828000e+05   2.8529300e+05   2.7663400e+05   2.5583800e+05   2.8291700e+05   2.6509000e+05   2.8469000e+05   3.0624900e+05   3.2217300e+05   0.0000000e+00   3.0241100e+05   2.9882400e+05   3.1167800e+05   2.9784900e+05   2.7373000e+05   3.0377000e+05   3.1743600e+05   3.1827000e+05   2.8735200e+05   2.9070500e+05   2.6881200e+05   2.9007300e+05   2.9150200e+05   2.9513700e+05   2.7678600e+05   2.8301000e+05   2.5976500e+05   2.7876300e+05   2.9090000e+05   2.8734000e+05   2.8397000e+05   2.7555700e+05   2.8954900e+05   2.8028900e+05   2.6878300e+05   2.8494100e+05   3.0090100e+05   2.8931000e+05   2.9586800e+05   2.6906500e+05   2.5469100e+05   2.7006400e+05   2.8165100e+05   2.8426200e+05   2.8279300e+05   2.9339700e+05   2.8028200e+05   2.6785700e+05   3.0678200e+05   3.1337000e+05   2.8496000e+05   2.9084800e+05   2.6653700e+05   2.5982500e+05   2.7322900e+05
   3.0836700e+05   3.0846500e+05   2.9220300e+05   2.9529100e+05   3.0895700e+05   2.8694600e+05   2.9419900e+05   2.9038200e+05   2.9638100e+05   2.9368600e+05   2.9058500e+05   2.9036800e+05   2.8965600e+05   3.0446800e+05   3.1342500e+05   3.0290100e+05   2.9834200e+05   2.8252700e+05   2.9222300e+05   2.9946400e+05   3.2294500e+05   3.2902700e+05   3.1170000e+05   3.0501500e+05   2.9993200e+05   3.0194900e+05   3.1702800e+05   3.1530500e+05   3.3024300e+05   3.0449600e+05   3.0335300e+05   2.9807600e+05   2.8910500e+05   3.0043400e+05   2.9603500e+05   2.9805600e+05   3.0601000e+05   3.1250000e+05   3.0653900e+05   2.9439000e+05   2.9793600e+05   3.0140800e+05   2.9630000e+05   3.0055000e+05   3.0579800e+05   0.0000000e+00   2.9089300e+05   3.0478100e+05   3.0510100e+05   3.0424500e+05   3.0028200e+05   2.9910100e+05   3.0979700e+05   2.9838200e+05   2.8164000e+05   2.9151700e+05   2.8413800e+05   2.7757600e+05   3.0086000e+05   3.1026800e+05   3.0916700e+05   3.2767100e+05   3.1771100e+05   3.0229700e+05   2.9485100e+05   2.9798500e+05   2.9477900e+05   3.0046900e+05   3.0477100e+05   3.0054600e+05   3.0648200e+05   3.0396200e+05   3.0335600e+05   3.0221900e+05   2.8942800e+05   2.8972900e+05   2.9168400e+05   3.0058000e+05   3.2046500e+05   2.9252000e+05   3.1044100e+05   3.2594000e+05   2.9210800e+05   2.9625800e+05   2.8471300e+05   3.0554000e+05   3.1670400e+05   3.0779700e+05   2.9504900e+05   3.2000100e+05
   2.2397500e+05   2.1800200e+05   2.2801100e+05   2.3063100e+05   2.2646200e+05   2.0957100e+05   2.1287800e+05   2.1780700e+05   2.1656300e+05   2.0982500e+05   2.2781000e+05   2.5895400e+05   2.6381500e+05   2.3872500e+05   2.2600200e+05   2.3148600e+05   2.2401100e+05   2.1897500e+05   2.2310100e+05   2.3529200e+05   2.1406800e+05   2.0685000e+05   2.1628300e+05   2.2608900e+05   2.4937400e+05   2.2773800e+05   1.9975100e+05   2.2230200e+05   2.4933600e+05   2.3147500e+05   2.1348500e+05   2.1224000e+05   1.9954500e+05   2.2888000e+05   2.2894700e+05   2.2509800e+05   2.2381600e+05   2.1921800e+05   2.2158100e+05   2.4209300e+05   2.5373500e+05   2.5079000e+05   2.4872900e+05   2.2922100e+05   2.4416700e+05   2.3689300e+05   0.0000000e+00   2.2233900e+05   2.2824100e+05   2.2115900e+05   2.5471800e+05   2.8760300e+05   2.7470200e+05   2.4339400e+05   2.5912000e+05   2.6779100e+05   2.5687700e+05   2.1465800e+05   2.3660000e+05   2.3450900e+05   2.2769200e+05   2.2550100e+05   2.2181100e+05   2.2924500e+05   2.4300400e+05   2.4484400e+05   2.4154700e+05   2.4256100e+05   2.2917700e+05   2.3655400e+05   2.2838600e+05   2.3902200e+05   2.3304600e+05   2.3588400e+05   2.2661800e+05   2.3982600e+05   2.2707400e+05   2.5847700e+05   2.5172900e+05   2.3959400e+05   2.2414600e+05   2.1624700e+05   2.0460800e+05   2.1680400e+05   2.1636600e+05   2.2820900e+05   2.2275000e+05   2.2213000e+05   2.6057900e+05   2.3698200e+05
   2.4548900e+05   2.5985400e+05   2.7157500e+05   2.9346500e+05   2.7293500e+05   2.7921100e+05   2.8904600e+05   2.7787500e+05   2.7490000e+05   2.6638000e+05   2.6938200e+05   2.6356900e+05   2.7175500e+05   2.8826300e+05   2.9250600e+05   2.8149300e+05   3.0104500e+05   2.9011400e+05   2.6531600e+05   2.7788400e+05   2.5950800e+05   2.6314800e+05   2.4606000e+05   2.8906500e+05   2.7651000e+05   2.8354300e+05   2.7171800e+05   2.8416900e+05   2.8569400e+05   2.8064400e+05   2.5865800e+05   2.6275700e+05   2.6023500e+05   2.6249400e+05   2.5830400e+05   2.4617100e+05   2.7708100e+05   2.6562200e+05   2.5467600e+05   2.8293300e+05   2.6978700e+05   2.8150800e+05   2.6811000e+05   2.6226100e+05   2.5313200e+05   2.2936900e+05   2.5631200e+05   0.0000000e+00   2.5110900e+05   2.4070400e+05   2.5246800e+05   2.8403500e+05   2.8275000e+05   2.7822300e+05   2.4077600e+05   2.4067200e+05   2.4268800e+05   2.6011300e+05   2.8098900e+05   2.8096500e+05   2.7887700e+05   2.6299300e+05   2.7812100e+05   2.6599700e+05   2.9618600e+05   2.8838300e+05   2.6186100e+05   2.5472400e+05   2.7649300e+05   2.8757300e+05   2.8411400e+05   2.7458800e+05   2.6043000e+05   2.7763600e+05   2.6202800e+05   2.8542500e+05   2.6761500e+05   2.8965800e+05   2.6154000e+05   2.4842800e+05   2.4973700e+05   2.6307900e+05   2.9866200e+05   2.6914500e+05   2.8326000e+05   2.8944100e+05   3.0099000e+05   2.9961800e+05   2.7643500e+05   2.5542000e+05
   2.7162600e+05   2.4798400e+05   2.6263700e+05   2.7422100e+05   2.7000300e+05   2.6509200e+05   2.6701700e+05   2.8125200e+05   2.6203100e+05   2.6446500e+05   2.7280200e+05   2.7904100e+05   2.6405100e+05   2.7022600e+05   2.6853700e+05   2.6269700e+05   2.5936600e+05   2.6804900e+05   2.6023900e+05   2.9383900e+05   2.6702900e+05   2.4963000e+05   2.7786500e+05   2.7416900e+05   2.7390300e+05   2.5525000e+05   2.6005300e+05   2.9133700e+05   2.7513800e+05   2.7730000e+05   2.8560500e+05   2.8836600e+05   2.5309200e+05   2.6553300e+05   2.6091700e+05   2.4267500e+05   2.4140500e+05   2.4393000e+05   2.7036400e+05   2.5222900e+05   2.4664200e+05   2.5328000e+05   2.5988800e+05   2.3637400e+05   2.6209800e+05   2.6258900e+05   2.5409200e+05   2.4971200e+05   0.0000000e+00   2.2294700e+05   2.4345300e+05   2.5157100e+05   2.3408200e+05   2.5154000e+05   2.7295000e+05   2.5853500e+05   2.4571400e+05   2.4253600e+05   2.5479400e+05   2.2980400e+05   2.5392300e+05   2.4853400e+05   2.5458200e+05   2.6412300e+05   2.6536200e+05   2.3878200e+05   2.3953700e+05   2.6094700e+05   2.7214700e+05   2.6498200e+05   2.6437100e+05   2.4825000e+05   2.6565500e+05   2.8649500e+05   2.7418700e+05   2.5832200e+05   2.5008400e+05   2.8039900e+05   2.7358500e+05   2.7822900e+05   2.9732100e+05   2.5488400e+05   2.6806400e+05   2.8058500e+05   2.6155600e+05   2.8468700e+05   2.6496400e+05   2.7706600e+05   2.6886400e+05   2.7398700e+05
   1.9129900e+05   2.0634200e+05   2.0237900e+05   1.8826400e+05   1.9887000e+05   2.0535700e+05   2.0126800e+05   2.0861100e+05   2.2011000e+05   2.2040200e+05   2.2440400e+05   2.1155800e+05   2.1207600e+05   1.8133600e+05   1.9948500e+05   2.1209200e+05   2.1433100e+05   2.1150700e+05   2.0125700e+05   2.0398700e+05   2.0968500e+05   2.2517900e+05   2.1691400e+05   2.1274700e+05   2.0564200e+05   2.0274800e+05   2.1233300e+05   2.1056500e+05   2.1367300e+05   2.0147600e+05   2.1969400e+05   2.0875900e+05   2.0216600e+05   2.0483700e+05   2.3352300e+05   2.2604300e+05   2.1070800e+05   2.1042000e+05   2.1970200e+05   2.0540700e+05   2.0709800e+05   1.9818500e+05   1.9484200e+05   1.8232100e+05   1.8192400e+05   1.8432400e+05   1.8505500e+05   2.0041700e+05   2.0445400e+05   0.0000000e+00   1.9966900e+05   2.0136900e+05   2.1602800e+05   2.2048000e+05   2.0211900e+05   1.9787800e+05   1.9968000e+05   2.0169600e+05   2.1435000e+05   2.3911900e+05   2.1374500e+05   2.1464900e+05   2.0231100e+05   1.9436200e+05   2.0249300e+05   2.1985800e+05   2.1418400e+05   2.0049700e+05   2.1201300e+05   2.0682200e+05   2.1512700e+05   2.1050200e+05   2.0220300e+05   2.2719500e+05   2.2080700e+05   2.0597500e+05   2.0446300e+05   2.0910800e+05   2.0722400e+05   2.1510200e+05   2.3318700e+05   2.1209700e+05   1.8756900e+05   1.8271600e+05   2.0933400e+05   2.1944300e+05   2.2539400e+05   2.1683000e+05   1.9768500e+05   1.9980100e+05
   4.0122200e+05   3.8634200e+05   3.8765400e+05   3.9609200e+05   3.8487700e+05   4.1248800e+05   4.0809000e+05   3.7052000e+05   3.9347100e+05   3.8101900e+05   3.8099500e+05   3.8515500e+05   4.0859900e+05   4.1818700e+05   3.9375700e+05   3.7133600e+05   4.1336200e+05   4.0130800e+05   3.9712300e+05   4.1819800e+05   4.0655600e+05   4.0479200e+05   4.0967200e+05   3.7053800e+05   4.0868700e+05   4.4009800e+05   3.9936900e+05   4.0786700e+05   4.3016600e+05   4.0641900e+05   4.0995400e+05   3.9785400e+05   4.0663500e+05   4.1912800e+05   4.1874900e+05   4.2175700e+05   4.1529300e+05   3.9782300e+05   4.2891000e+05   4.0793000e+05   3.8377900e+05   3.8203500e+05   3.7117600e+05   4.0942600e+05   4.2965300e+05   3.9454500e+05   3.7870700e+05   3.6342800e+05   3.6617800e+05   3.8790500e+05   0.0000000e+00   3.8278500e+05   3.7754300e+05   3.7269400e+05   3.8659900e+05   3.9227200e+05   3.8791900e+05   3.6655000e+05   3.5840400e+05   3.6508200e+05   3.6469300e+05   3.7500700e+05   3.9098100e+05   4.0202500e+05   3.5289300e+05   3.5952900e+05   3.9318400e+05   3.8402400e+05   3.8680000e+05   3.5447100e+05   3.4177100e+05   3.4994300e+05   3.6955200e+05   3.7787200e+05   4.0159300e+05   3.5481900e+05   3.6628800e+05   3.5274900e+05   4.0997300e+05   4.0798200e+05   3.8275800e+05   3.7644700e+05   3.7529200e+05   4.0342900e+05   4.1114100e+05   3.8922300e+05   3.8698000e+05   3.8249800e+05   3.7182200e+05   3.9094800e+05
   2.0446400e+05   1.9155000e+05   2.2773700e+05   2.3971800e+05   2.1143500e+05   2.2388100e+05   2.0978700e+05   2.1043300e+05   2.0884500e+05   2.3121500e+05   2.1289900e+05   2.2590400e+05   2.1942000e+05   2.1439300e+05   2.3702700e+05   2.2181600e+05   2.4111000e+05   2.3620800e+05   2.1526800e+05   2.0986600e+05   2.2456300e+05   2.3201700e+05   2.3032100e+05   2.4813300e+05   2.3523600e+05   2.3293500e+05   2.1496400e+05   2.2398500e+05   2.2411100e+05   2.1164700e+05   2.3286700e+05   2.3002500e+05   2.3550000e+05   2.2653300e+05   2.4932800e+05   2.6120600e+05   2.5450600e+05   2.3336100e+05   2.3566300e+05   2.5025500e+05   2.2335000e+05   2.4352600e+05   2.3602000e+05   2.2312300e+05   2.2141200e+05   2.1896400e+05   2.3245700e+05   2.2972900e+05   2.3133500e+05   2.1063100e+05   2.2428900e+05   0.0000000e+00   2.1475200e+05   2.0915300e+05   2.3634700e+05   2.1672300e+05   2.1885900e+05   2.4147500e+05   2.1794600e+05   2.2438300e+05   2.3624900e+05   1.9756400e+05   1.8603900e+05   2.1290900e+05   2.0231800e+05   2.1576400e+05   2.2444800e+05   1.9581400e+05   1.8962300e+05   1.9935500e+05   2.1680000e+05   2.2347300e+05   2.3081200e+05   2.1859000e+05   2.1322800e+05   2.1808600e+05   2.0652800e+05   2.1985200e+05   2.1846500e+05   1.8380100e+05   1.8752600e+05   2.2444600e+05   2.2910500e+05   2.2089300e+05   2.3963400e+05   2.3047000e+05   2.2638500e+05   2.1509700e+05   2.1925300e+05   2.3051600e+05
   1.1967100e+05   1.0350000e+05   1.0397100e+05   1.1140300e+05   1.2896800e+05   1.1133500e+05   9.4766000e+04   9.3335000e+04   9.5527000e+04   9.7409000e+04   1.1566100e+05   1.2254600e+05   1.0579700e+05   1.0515300e+05   1.0156900e+05   1.1252100e+05   1.0946000e+05   1.0588900e+05   1.1179200e+05   1.1002000e+05   9.9892000e+04   8.9788000e+04   9.9789000e+04   9.9535000e+04   1.0971800e+05   9.4446000e+04   9.4382000e+04   9.9041000e+04   1.0071200e+05   9.7065000e+04   1.0224900e+05   9.1725000e+04   1.0007300e+05   1.2410600e+05   1.0726200e+05   8.9784000e+04   1.0850000e+05   1.0874300e+05   9.4749000e+04   1.2001200e+05   1.1562900e+05   1.0497800e+05   1.2071900e+05   1.2013200e+05   1.1767200e+05   1.1905700e+05   9.5225000e+04   9.7997000e+04   1.1766700e+05   1.1495700e+05   1.1805700e+05   1.0522800e+05   0.0000000e+00   9.5704000e+04   1.0117000e+05   9.6799000e+04   1.0458900e+05   8.0418000e+04   8.7596000e+04   8.5067000e+04   9.6157000e+04   1.0237700e+05   1.1145800e+05   9.6997000e+04   9.9220000e+04   1.0287200e+05   9.2117000e+04   8.4119000e+04   1.0506500e+05   1.1527700e+05   1.0655400e+05   1.2335400e+05   1.0783400e+05   1.0668200e+05   1.1500800e+05   9.6872000e+04   9.9332000e+04   1.1668600e+05   1.2075800e+05   1.0365300e+05   1.0726100e+05   1.0622900e+05   1.0998300e+05   1.0140100e+05   1.0570200e+05   1.0539900e+05   1.0845200e+05   9.9512000e+04   1.0265500e+05   1.1046300e+05
   1.1213700e+05   1.2740000e+05   1.2998200e+05   1.1704900e+05   1.1037100e+05   1.1308300e+05   1.0418300e+05   1.0845500e+05   1.0955700e+05   1.1083800e+05   1.2726100e+05   1.1962200e+05   1.1152100e+05   1.1364800e+05   1.0665500e+05   1.1501200e+05   1.1307500e+05   9.7551000e+04   9.8375000e+04   1.0511800e+05   9.7778000e+04   1.0194500e+05   1.0058500e+05   1.0176900e+05   1.0126800e+05   1.0190200e+05   1.2060800e+05   1.1295500e+05   1.1976800e+05   1.1247000e+05   1.1099200e+05   1.1446200e+05   1.1863000e+05   1.3267800e+05   1.1773900e+05   1.0086200e+05   9.6485000e+04   1.0054300e+05   1.0182400e+05   1.1161300e+05   1.0769400e+05   1.0875100e+05   1.0415900e+05   1.0121400e+05   9.2532000e+04   9.2142000e+04   1.0201000e+05   1.0740600e+05   1.1301900e+05   1.0924900e+05   1.0391200e+05   9.9747000e+04   9.4903000e+04   0.0000000e+00   8.5204000e+04   9.9431000e+04   8.7877000e+04   9.3655000e+04   1.0961900e+05   8.9884000e+04   9.9164000e+04   9.8853000e+04   9.6094000e+04   1.0314400e+05   7.9095000e+04   9.6497000e+04   9.6484000e+04   1.0867500e+05   1.0907300e+05   1.0762800e+05   9.0619000e+04   1.0315000e+05   9.9130000e+04   1.0154200e+05   1.0639700e+05   1.2232400e+05   1.0958800e+05   1.2000200e+05   9.8042000e+04   1.1183700e+05   9.2750000e+04   1.1271000e+05   1.1178000e+05   1.2258500e+05   1.3235900e+05   1.1613800e+05   1.0761500e+05   1.1395600e+05   1.1306900e+05   1.2383200e+05
   3.2695400e+05   3.3759700e+05   3.0363100e+05   2.9345400e+05   3.1574200e+05   3.3486600e+05   3.1724800e+05   3.3335500e+05   3.5160600e+05   3.4084300e+05   3.3124400e+05   3.2614800e+05   3.1829700e+05   3.2244200e+05   3.2746100e+05   3.2398500e+05   3.1456200e+05   3.2904300e+05   3.1543300e+05   3.2270300e+05   3.0605100e+05   3.2593100e+05   3.3506000e+05   3.2909500e+05   3.2484400e+05   3.4462700e+05   3.3490900e+05   3.0916800e+05   2.8939300e+05   3.0335700e+05   3.3267700e+05   3.3269300e+05   3.5034900e+05   3.3779200e+05   3.3849100e+05   3.3872500e+05   3.1978800e+05   3.2423800e+05   3.2282200e+05   3.1460800e+05   3.1272600e+05   2.8444000e+05   3.1109300e+05   3.2619500e+05   3.3186300e+05   3.4237500e+05   3.3170300e+05   3.3720400e+05   3.3141400e+05   3.1397300e+05   3.2283200e+05   3.2424700e+05   3.2953700e+05   3.3782300e+05   0.0000000e+00   3.1191300e+05   3.2419100e+05   3.0124000e+05   3.2576200e+05   3.2864600e+05   3.2640100e+05   3.6632800e+05   3.5788700e+05   3.3053000e+05   2.8392100e+05   3.0209000e+05   3.0712800e+05   3.2466700e+05   3.3760000e+05   3.2591800e+05   3.4495700e+05   3.5732700e+05   3.3741900e+05   3.4835800e+05   3.6419400e+05   3.4935300e+05   3.3810300e+05   3.3505400e+05   3.3804800e+05   3.3196100e+05   3.3778700e+05   3.4003800e+05   3.3866500e+05   3.4547100e+05   3.5585500e+05   3.4255600e+05   3.8847100e+05   3.5894400e+05   3.2803800e+05   3.1008900e+05
   3.3491500e+05   3.5728900e+05   3.5970300e+05   3.5219900e+05   3.6049400e+05   3.6161200e+05   3.4399500e+05   3.5827400e+05   3.3012600e+05   3.3818100e+05   3.4869900e+05   3.7289800e+05   3.6308800e+05   3.6515200e+05   3.5651600e+05   3.6085800e+05   3.6188900e+05   3.4765100e+05   3.7108700e+05   3.7754300e+05   3.5479800e+05   3.3932500e+05   3.4146600e+05   3.3369200e+05   3.5178300e+05   3.8861100e+05   3.7402700e+05   3.6854800e+05   3.8043100e+05   3.6585400e+05   3.5570500e+05   3.4792400e+05   3.3486800e+05   3.4730900e+05   3.6014500e+05   3.5815800e+05   3.5674900e+05   3.5284600e+05   4.0173300e+05   3.5975000e+05   3.6807500e+05   3.8618800e+05   3.5781900e+05   3.7473900e+05   3.7010000e+05   3.6380100e+05   3.6547600e+05   3.4178900e+05   3.7834100e+05   3.8092600e+05   3.9890900e+05   3.8587100e+05   3.5990500e+05   3.6024700e+05   3.4301000e+05   0.0000000e+00   3.5678600e+05   3.5629000e+05   3.3959700e+05   3.3336800e+05   3.9097500e+05   4.0475100e+05   3.8541200e+05   3.6195200e+05   3.5123600e+05   3.4022200e+05   3.2810100e+05   3.5690700e+05   3.7120700e+05   3.5790000e+05   3.5882300e+05   3.8428200e+05   4.1115200e+05   3.6161500e+05   3.4430300e+05   3.4629000e+05   3.5346400e+05   3.4609300e+05   3.5594200e+05   3.7785200e+05   3.7050700e+05   3.5208400e+05   3.5332300e+05   3.4129600e+05   3.7164200e+05   3.7678800e+05   3.5273400e+05   3.4487200e+05   3.5172000e+05   3.5293400e+05
   3.7729600e+05   3.7175900e+05   3.5860800e+05   3.3688500e+05   3.3897900e+05   3.3717600e+05   3.3035000e+05   3.4378700e+05   3.4690700e+05   3.2783400e+05   3.4014200e+05   3.5323600e+05   3.3912700e+05   3.2982000e+05   3.3659200e+05   3.1628400e+05   3.4994900e+05   3.5795400e+05   3.6348600e+05   3.4232700e+05   3.4687500e+05   3.5579900e+05   3.7410100e+05   3.6342900e+05   3.6607900e+05   3.5405300e+05   3.3485400e+05   3.6448600e+05   3.7425800e+05   3.7830800e+05   3.8508700e+05   3.7478200e+05   3.6454700e+05   3.9054500e+05   3.9570800e+05   3.7754200e+05   3.8175500e+05   3.6541500e+05   3.6693600e+05   3.8460200e+05   3.7546900e+05   3.7945600e+05   3.6910000e+05   3.6361200e+05   3.9236000e+05   3.7875100e+05   3.7635400e+05   3.7698400e+05   3.7163100e+05   3.6059500e+05   3.5782300e+05   3.6283200e+05   3.6240100e+05   3.6993400e+05   3.5529100e+05   3.6777200e+05   0.0000000e+00   3.6734700e+05   3.6062400e+05   3.4425200e+05   3.5787700e+05   3.4422200e+05   3.5727300e+05   3.6118800e+05   3.5012300e+05   3.5804400e+05   3.6925900e+05   3.6793900e+05   3.5866000e+05   3.4403900e+05   3.4448400e+05   3.5545600e+05   3.8495800e+05   3.6591900e+05   3.6639300e+05   3.5803800e+05   3.6847900e+05   3.7822000e+05   3.5393600e+05   3.6217200e+05   3.6125500e+05   3.8333200e+05   3.7607500e+05   3.7141700e+05   3.3675700e+05   3.3077700e+05   3.4486900e+05   3.3771900e+05   3.5338200e+05   3.5783100e+05
   3.8909200e+05   3.7180700e+05   3.7750800e+05   3.5718500e+05   3.6523100e+05   3.5470700e+05   3.6668000e+05   3.5324500e+05   3.7020300e+05   3.5092000e+05   3.7605700e+05   3.8567700e+05   3.7348700e+05   3.6998400e+05   3.6978900e+05   3.8698400e+05   3.8835900e+05   3.7910000e+05   3.8464200e+05   3.9088500e+05   3.8505600e+05   3.6550100e+05   3.7968500e+05   3.8441100e+05   3.9512600e+05   3.9884600e+05   4.0878000e+05   3.8313200e+05   4.0353600e+05   3.9709300e+05   4.0813300e+05   3.9925400e+05   3.9548600e+05   4.0177000e+05   4.0517500e+05   3.9776300e+05   3.8711700e+05   3.8095100e+05   3.9540200e+05   3.8121400e+05   3.9225100e+05   4.1046900e+05   3.7877300e+05   3.6244800e+05   3.8899300e+05   3.8448400e+05   3.8398500e+05   3.8236300e+05   3.6727700e+05   3.9357600e+05   3.7947800e+05   3.9301700e+05   3.9166300e+05   3.6922600e+05   3.4954200e+05   3.6117300e+05   3.7025300e+05   0.0000000e+00   3.7314800e+05   3.7875400e+05   3.6761700e+05   3.6499100e+05   3.7677300e+05   3.7922000e+05   3.7282700e+05   3.8093000e+05   3.7243800e+05   3.5867100e+05   3.7343500e+05   3.6171200e+05   3.7707600e+05   3.7971000e+05   3.9443700e+05   3.8473900e+05   3.9787400e+05   3.6887900e+05   3.7929200e+05   3.7085900e+05   3.7736100e+05   3.9343500e+05   3.8055100e+05   3.6803200e+05   3.6321500e+05   3.7671900e+05   3.5969700e+05   3.7406700e+05   3.8871100e+05   4.0547200e+05   3.8424900e+05   3.6494200e+05
   2.5697300e+05   2.4554400e+05   2.6642800e+05   2.5633100e+05   2.6662700e+05   2.6161900e+05   2.6208900e+05   2.5577300e+05   2.5561200e+05   2.4611500e+05   2.5465800e+05   2.5703900e+05   2.8041900e+05   2.8162700e+05   2.7023700e+05   2.2438400e+05   2.3772700e+05   2.5359100e+05   2.7239500e+05   2.4505700e+05   2.7057300e+05   2.6990700e+05   2.5559100e+05   2.4489000e+05   2.2341200e+05   2.6820900e+05   2.6906600e+05   2.7796400e+05   2.7314700e+05   2.3992300e+05   2.6143600e+05   2.5973000e+05   2.7394700e+05   2.8125000e+05   2.6463100e+05   2.5060900e+05   2.8318100e+05   2.8161400e+05   2.4890500e+05   2.4148200e+05   2.5501500e+05   2.5437500e+05   2.3970800e+05   2.4801100e+05   2.7579800e+05   2.6534100e+05   2.6653700e+05   2.6828000e+05   2.8055600e+05   2.4632200e+05   2.4515200e+05   2.6223800e+05   2.4779400e+05   2.6575600e+05   2.6760500e+05   2.3515700e+05   2.5668900e+05   2.6693700e+05   0.0000000e+00   2.5182100e+05   2.6990100e+05   2.6476700e+05   2.5687600e+05   2.6236100e+05   2.4355700e+05   2.4335900e+05   2.6252600e+05   2.5214300e+05   2.6176400e+05   2.4269500e+05   2.6360500e+05   2.4457400e+05   2.6238900e+05   2.6319800e+05   2.4867800e+05   2.3773400e+05   2.6856800e+05   2.6084400e+05   2.6349800e+05   2.4898800e+05   2.3851000e+05   2.7309100e+05   2.5112600e+05   2.5133500e+05   2.4133500e+05   2.4379100e+05   2.5190700e+05   2.6236000e+05   2.3329100e+05   2.4708300e+05
   2.5521800e+05   2.6268700e+05   2.4500300e+05   2.4768200e+05   2.5424500e+05   2.5935500e+05   2.3396000e+05   2.3075100e+05   2.3880600e+05   2.5791000e+05   2.5168200e+05   2.7669800e+05   2.4991400e+05   2.3543500e+05   2.3948200e+05   2.3748000e+05   2.4775300e+05   2.3918600e+05   2.5585200e+05   2.5652800e+05   2.5417600e+05   2.7172400e+05   2.3869300e+05   2.4760800e+05   2.2259900e+05   2.3397800e+05   2.3273100e+05   2.2711600e+05   2.4072700e+05   2.8550600e+05   2.5874700e+05   2.5519100e+05   2.4817800e+05   2.5083800e+05   2.4642800e+05   2.4823600e+05   2.4390100e+05   2.2948800e+05   2.3930100e+05   2.4985700e+05   2.5372100e+05   2.5977000e+05   2.6048900e+05   2.4726500e+05   2.2784400e+05   2.2927100e+05   2.3658400e+05   2.3075600e+05   2.3565400e+05   2.2392300e+05   2.2811700e+05   2.3223400e+05   2.2072600e+05   2.2350300e+05   2.2072500e+05   2.1570800e+05   2.4673500e+05   2.3361100e+05   2.2445100e+05   0.0000000e+00   2.4363700e+05   2.3730000e+05   2.3014200e+05   2.4859100e+05   2.5182400e+05   2.1994800e+05   2.3548300e+05   2.3006000e+05   2.3284000e+05   2.3449800e+05   2.5993300e+05   2.4937600e+05   2.4228600e+05   2.4953000e+05   2.3766700e+05   2.2283000e+05   2.1994000e+05   2.0735000e+05   2.3736000e+05   2.5109200e+05   2.3686000e+05   2.2939400e+05   2.4446300e+05   2.3892000e+05   2.1707300e+05   2.2478900e+05   2.3229800e+05   2.2323100e+05   2.2070100e+05   2.5157200e+05
   3.4965300e+05   3.3145600e+05   3.1953200e+05   3.1894300e+05   3.1562700e+05   3.2621800e+05   3.2353300e+05   3.2289800e+05   3.0982000e+05   3.0131800e+05   3.2293100e+05   3.0375400e+05   3.0517400e+05   3.1689600e+05   3.1868900e+05   3.2312800e+05   3.4258900e+05   3.1392000e+05   3.1299300e+05   3.2557700e+05   3.2468200e+05   3.0603100e+05   3.0411000e+05   3.0365100e+05   3.1097100e+05   2.9821100e+05   2.9364800e+05   2.9990100e+05   3.0570800e+05   3.2264500e+05   3.5108000e+05   3.4937900e+05   3.2140300e+05   3.2181600e+05   3.2037900e+05   3.1259200e+05   3.1338200e+05   3.2830300e+05   3.2577000e+05   3.1043900e+05   3.0230400e+05   3.0194100e+05   2.9861100e+05   3.2600000e+05   3.2560700e+05   3.3487200e+05   3.3291100e+05   3.1916100e+05   3.0533100e+05   3.0691600e+05   3.1606100e+05   3.1768700e+05   3.0860400e+05   3.2073900e+05   3.2589200e+05   3.4160800e+05   3.2460300e+05   3.2822100e+05   3.0724900e+05   3.1668500e+05   0.0000000e+00   3.1441300e+05   3.1306100e+05   3.0035500e+05   3.0323700e+05   3.3183700e+05   3.2623900e+05   3.2715800e+05   3.2072100e+05   3.2761500e+05   3.3202500e+05   3.4519000e+05   3.2307500e+05   3.1822600e+05   3.0244800e+05   3.2392200e+05   3.1894200e+05   3.2802000e+05   3.1894700e+05   2.9715100e+05   3.0512600e+05   3.2035200e+05   3.2573200e+05   3.2058400e+05   3.2168500e+05   3.0330100e+05   3.0947500e+05   3.3815400e+05   3.4263300e+05   3.4433200e+05
   2.8829000e+05   2.6930100e+05   2.7755300e+05   2.6575200e+05   2.7231100e+05   2.7393300e+05   2.7206400e+05   2.8406700e+05   2.8265900e+05   2.7381600e+05   2.8632200e+05   2.7054300e+05   2.6216800e+05   2.5998500e+05   2.7254900e+05   2.7304700e+05   2.7022800e+05   2.6053500e+05   2.7301000e+05   2.8754700e+05   2.8220500e+05   2.6972100e+05   2.7859400e+05   2.8045900e+05   2.6002800e+05   2.7445900e+05   2.7068500e+05   2.7189900e+05   2.6679900e+05   2.7202600e+05   2.6554700e+05   2.6507600e+05   2.5950900e+05   2.6742300e+05   2.7275700e+05   2.6842200e+05   2.7796600e+05   2.7170200e+05   2.5770200e+05   2.5406200e+05   2.6394900e+05   2.6960000e+05   2.6003700e+05   2.5677100e+05   2.7503200e+05   2.8297800e+05   2.7792500e+05   2.8923100e+05   2.7494900e+05   2.8651600e+05   2.7761100e+05   2.6228700e+05   2.5447500e+05   2.5992300e+05   2.7386900e+05   2.5747400e+05   2.7898400e+05   2.7948100e+05   2.7128200e+05   2.6476100e+05   2.6050400e+05   0.0000000e+00   2.6582000e+05   2.7238200e+05   2.6555300e+05   2.7814700e+05   2.6276600e+05   2.6547500e+05   2.6765600e+05   2.6278300e+05   2.5974500e+05   2.4460200e+05   2.6073800e+05   2.6669600e+05   2.7753300e+05   2.7084300e+05   2.7292200e+05   2.6112000e+05   2.7084100e+05   2.7887800e+05   2.5666600e+05   2.7300100e+05   2.5545100e+05   2.4659500e+05   2.5019400e+05   2.4854900e+05   2.4476500e+05   2.5991300e+05   2.6588500e+05   2.6787900e+05
   1.5484100e+05   1.5326700e+05   1.4878400e+05   1.3949600e+05   1.2120400e+05   1.1872800e+05   1.3537300e+05   1.3312000e+05   1.4887400e+05   1.4223800e+05   1.3693700e+05   1.3392500e+05   1.2062100e+05   1.3145400e+05   1.2227200e+05   1.3351100e+05   1.2441700e+05   1.1814900e+05   1.2567800e+05   1.1264400e+05   1.1941300e+05   1.1603500e+05   1.2304000e+05   1.2411600e+05   1.2179200e+05   1.1902000e+05   1.1540200e+05   1.1799800e+05   1.2285200e+05   1.2530000e+05   1.2935200e+05   1.2376100e+05   1.2395300e+05   1.3280600e+05   1.2494500e+05   1.2864300e+05   1.2209500e+05   1.2756000e+05   1.3160700e+05   1.1370200e+05   1.2811200e+05   1.2380600e+05   1.2047200e+05   1.2909100e+05   1.3317800e+05   1.1664100e+05   1.2179500e+05   1.2051600e+05   1.1696900e+05   1.1826100e+05   1.2506800e+05   1.2019300e+05   1.1076200e+05   1.3234600e+05   1.2310100e+05   1.3244800e+05   1.2604500e+05   1.2235200e+05   1.2727100e+05   1.1145000e+05   1.2252900e+05   1.1839200e+05   0.0000000e+00   1.3334400e+05   1.2807800e+05   1.2512600e+05   1.2443100e+05   1.2411800e+05   1.2620800e+05   1.0649400e+05   1.4679100e+05   1.3529000e+05   1.4417100e+05   1.3336900e+05   1.2741000e+05   1.2870300e+05   1.4762900e+05   1.5311400e+05   1.4107800e+05   1.2421300e+05   1.3270300e+05   1.3043300e+05   1.5275500e+05   1.5074500e+05   1.4945900e+05   1.3845100e+05   1.3759600e+05   1.3661700e+05   1.4398100e+05   1.3347100e+05
   2.4538100e+05   2.3342200e+05   2.2473200e+05   2.5325000e+05   2.6341300e+05   2.5561300e+05   2.6079900e+05   2.3993900e+05   2.4412900e+05   2.1931200e+05   2.4300000e+05   2.4495900e+05   2.4843800e+05   2.4564400e+05   2.4308900e+05   2.3781400e+05   2.5582700e+05   2.5057600e+05   2.4320700e+05   2.3549900e+05   2.3009200e+05   2.3205600e+05   2.2847300e+05   2.3631000e+05   2.4150100e+05   2.2071900e+05   2.5754500e+05   2.4913800e+05   2.5469500e+05   2.4668400e+05   2.2756200e+05   2.2244100e+05   2.3454000e+05   2.3364800e+05   2.4902400e+05   2.5622100e+05   2.5243400e+05   2.2992500e+05   2.4001700e+05   2.5886800e+05   2.6603100e+05   2.4862500e+05   2.4116100e+05   2.2633200e+05   2.5706600e+05   2.3228800e+05   2.4849100e+05   2.3780200e+05   2.4572200e+05   2.4370900e+05   2.3900500e+05   2.2232300e+05   2.3479700e+05   2.5000600e+05   2.3872700e+05   2.3929500e+05   2.3613600e+05   2.3536200e+05   2.3380400e+05   2.3230000e+05   2.4217000e+05   2.4141900e+05   2.4544700e+05   0.0000000e+00   2.3050200e+05   2.2547100e+05   2.4244900e+05   2.3665000e+05   2.3757600e+05   2.3672600e+05   2.4595700e+05   2.6635300e+05   2.5724600e+05   2.4019300e+05   2.4588400e+05   2.4754800e+05   2.2280200e+05   2.1118700e+05   2.1538800e+05   2.1791800e+05   2.3562400e+05   2.5362100e+05   2.5554000e+05   2.5624800e+05   2.4828100e+05   2.5096600e+05   2.3676900e+05   2.3083300e+05   2.3315800e+05   2.4669700e+05
   2.0093900e+05   1.9170200e+05   1.9460600e+05   1.7486700e+05   1.8221900e+05   1.8061900e+05   1.9418500e+05   1.9076000e+05   2.0469000e+05   1.9534900e+05   2.0665900e+05   2.0075600e+05   1.8431700e+05   1.8131800e+05   1.8542000e+05   1.8494900e+05   1.9787600e+05   2.1230600e+05   2.0905600e+05   2.0530900e+05   1.9917400e+05   1.9335400e+05   1.8556500e+05   1.8497100e+05   1.8691200e+05   2.0735100e+05   2.0965500e+05   2.0381800e+05   1.9462500e+05   1.9030000e+05   1.9300300e+05   2.0030100e+05   1.9572600e+05   1.9464200e+05   1.9443200e+05   2.0317100e+05   2.0136700e+05   1.9862500e+05   2.0774700e+05   2.0301400e+05   1.9350800e+05   1.9633700e+05   1.9031000e+05   1.8855700e+05   1.7928000e+05   1.9137400e+05   2.0822700e+05   2.0802900e+05   1.9411300e+05   2.1108600e+05   2.0749600e+05   1.9410500e+05   2.0754900e+05   1.8526300e+05   1.9152300e+05   1.9503000e+05   1.8479900e+05   1.9423400e+05   1.9809500e+05   2.0107500e+05   2.0249800e+05   2.0713600e+05   1.9502400e+05   1.8016600e+05   0.0000000e+00   1.8549200e+05   1.9875900e+05   1.9586900e+05   2.0380800e+05   2.0078000e+05   2.1710800e+05   2.1075200e+05   2.0452700e+05   2.0433900e+05   1.9065700e+05   1.9027100e+05   1.8939400e+05   1.9851800e+05   2.0572800e+05   1.9232800e+05   2.0299100e+05   1.8745600e+05   1.8360800e+05   1.8893000e+05   1.9509700e+05   1.9517800e+05   1.8125300e+05   1.9041000e+05   2.0417700e+05   2.1801500e+05
   2.8892200e+05   2.8062200e+05   2.7089400e+05   2.6811100e+05   2.8049400e+05   2.9808200e+05   2.8889800e+05   2.8072700e+05   2.7711900e+05   2.9666500e+05   2.8729000e+05   2.6207700e+05   2.5894500e+05   2.7288900e+05   2.9628700e+05   3.0763600e+05   3.0294500e+05   3.1256200e+05   3.0428300e+05   3.0147600e+05   2.7302900e+05   2.8296400e+05   2.7391600e+05   2.6667700e+05   2.7967900e+05   2.9004100e+05   2.9011600e+05   2.7581400e+05   2.6804500e+05   2.6275400e+05   2.7090700e+05   2.7768700e+05   2.7558600e+05   2.7135800e+05   2.8085000e+05   2.7311300e+05   2.7558100e+05   2.6284800e+05   2.9553300e+05   2.9223500e+05   3.0663300e+05   2.7395500e+05   2.8621300e+05   2.8587700e+05   2.9371800e+05   2.9511600e+05   2.9069500e+05   2.8563200e+05   2.8259100e+05   2.7708000e+05   2.7086100e+05   2.8851400e+05   2.9420100e+05   3.1349300e+05   2.8962300e+05   2.8370700e+05   2.8070100e+05   2.8623100e+05   2.9105700e+05   2.9257400e+05   2.7788000e+05   2.8808300e+05   2.9013600e+05   2.9538400e+05   3.1562000e+05   0.0000000e+00   2.8730300e+05   2.8105400e+05   2.7597100e+05   2.9311100e+05   3.1139500e+05   2.9094600e+05   2.7972400e+05   2.8045000e+05   2.5789300e+05   2.7596700e+05   2.9490900e+05   2.6993300e+05   2.7925900e+05   2.8154400e+05   2.8372300e+05   2.7629600e+05   2.6914100e+05   2.8102000e+05   2.7950100e+05   2.6853900e+05   2.8186600e+05   2.7496800e+05   2.8265400e+05   2.8168500e+05
   5.9375000e+05   5.9317200e+05   6.0013500e+05   5.9350600e+05   5.9325100e+05   6.0220400e+05   6.2334400e+05   6.2865500e+05   5.9657000e+05   5.7264200e+05   5.9932700e+05   6.3565200e+05   6.0180300e+05   5.9701900e+05   5.8855700e+05   5.7751400e+05   5.9987000e+05   5.9180400e+05   5.8699700e+05   5.9276100e+05   5.8862100e+05   6.0676700e+05   5.9451800e+05   5.6098500e+05   5.6520400e+05   5.9457600e+05   5.7421400e+05   5.6206600e+05   5.6934300e+05   6.0922000e+05   6.0813900e+05   5.5448700e+05   5.8658700e+05   5.7101200e+05   5.8952900e+05   6.0279500e+05   5.7479000e+05   5.6424600e+05   5.5846100e+05   5.9904100e+05   5.9813200e+05   5.8823100e+05   5.9175900e+05   5.9053600e+05   6.0813500e+05   5.5792700e+05   5.7125000e+05   5.9116400e+05   5.8113800e+05   5.9601500e+05   6.0036600e+05   6.2261600e+05   5.9338100e+05   5.9315800e+05   5.8689200e+05   5.9430000e+05   6.1546400e+05   5.9117900e+05   5.9410500e+05   5.7714800e+05   6.2783400e+05   6.3841300e+05   6.2665900e+05   6.0247600e+05   6.1027600e+05   6.3716500e+05   0.0000000e+00   5.8931600e+05   6.1284700e+05   6.0872600e+05   6.1083200e+05   5.8196000e+05   6.0109400e+05   6.1020500e+05   5.9332600e+05   6.1431600e+05   6.0053100e+05   5.9264800e+05   6.1965400e+05   5.9961100e+05   5.9843800e+05   6.2537800e+05   5.9998500e+05   6.1298000e+05   6.1138400e+05   5.8405900e+05   5.7517500e+05   5.8528100e+05   6.0417700e+05   6.3221900e+05
   7.0536500e+05   6.4007200e+05   6.4614900e+05   6.6967400e+05   6.5125100e+05   6.3864300e+05   6.5578800e+05   6.6521900e+05   6.8028300e+05   6.7725300e+05   6.8731300e+05   6.5063700e+05   6.8217200e+05   6.5320400e+05   6.5406300e+05   6.5490200e+05   6.9002500e+05   6.4972400e+05   6.8862300e+05   6.6614600e+05   6.6818600e+05   6.4141000e+05   6.5567600e+05   6.4972700e+05   6.6784600e+05   6.7175700e+05   6.7216400e+05   6.5976700e+05   6.7205200e+05   6.7188300e+05   6.5430400e+05   6.2385700e+05   6.4504000e+05   6.5248800e+05   6.2726400e+05   6.2519100e+05   6.5903600e+05   6.4709300e+05   6.5993400e+05   6.3184900e+05   6.6907500e+05   6.2434900e+05   6.1383400e+05   6.1196400e+05   6.3326600e+05   6.2063300e+05   6.3373900e+05   6.3918900e+05   6.7071700e+05   6.4976100e+05   6.3832700e+05   6.2137100e+05   6.1235400e+05   6.1289600e+05   6.3546100e+05   7.2118800e+05   6.6485600e+05   6.0226900e+05   6.0562700e+05   6.4276600e+05   6.5173400e+05   6.7066500e+05   6.5291400e+05   6.4547100e+05   6.2676600e+05   6.1934000e+05   5.7503800e+05   0.0000000e+00   6.6447300e+05   6.5065500e+05   6.5810100e+05   6.4875000e+05   6.0072600e+05   5.9721200e+05   6.2744000e+05   6.2337800e+05   6.5735400e+05   6.3546100e+05   6.0969000e+05   6.3519400e+05   6.7247400e+05   6.4354300e+05   6.3881500e+05   6.4034300e+05   6.4421500e+05   6.4073600e+05   6.4108400e+05   6.6089400e+05   6.5171400e+05   6.8578800e+05
   1.2136400e+05   1.1887900e+05   1.4769200e+05   1.3099700e+05   1.1878500e+05   1.2568000e+05   1.2520400e+05   1.1855000e+05   1.3189300e+05   1.2742100e+05   1.4274000e+05   1.4249600e+05   1.4042800e+05   1.6410500e+05   1.4083400e+05   1.5283700e+05   1.3719700e+05   1.3846300e+05   1.3898700e+05   1.6834700e+05   1.5800900e+05   1.5863900e+05   1.4437200e+05   1.5495800e+05   1.6701600e+05   1.6285800e+05   1.4787400e+05   1.6200500e+05   1.6979400e+05   1.7792000e+05   1.6699700e+05   1.7311600e+05   1.6469100e+05   1.4665000e+05   1.5558400e+05   1.7113600e+05   1.5789600e+05   1.5410300e+05   1.4621700e+05   1.5303400e+05   1.4670900e+05   1.3301400e+05   1.4797700e+05   1.5350000e+05   1.6819700e+05   1.4105800e+05   1.6083800e+05   1.3649700e+05   1.5143200e+05   1.5839900e+05   1.4816300e+05   1.5927500e+05   1.6327100e+05   1.7190300e+05   1.6943900e+05   1.5775700e+05   1.5800300e+05   1.6463900e+05   1.5514600e+05   1.5851900e+05   1.4901200e+05   1.6312700e+05   1.6348000e+05   1.5322300e+05   1.5620300e+05   1.7221800e+05   1.7326000e+05   1.7847400e+05   0.0000000e+00   1.5679600e+05   1.5059500e+05   1.3612400e+05   1.6727400e+05   1.4761600e+05   1.5318700e+05   1.5552400e+05   1.5080300e+05   1.5059000e+05   1.3757200e+05   1.4549100e+05   1.3026900e+05   1.3591200e+05   1.4706400e+05   1.4314900e+05   1.2642300e+05   1.2829500e+05   1.1611200e+05   1.1802500e+05   1.2884300e+05   1.4221300e+05
   8.6933000e+04   9.4133000e+04   9.9530000e+04   8.8549000e+04   8.6894000e+04   9.5045000e+04   1.0122700e+05   8.3902000e+04   9.2879000e+04   7.9218000e+04   9.0735000e+04   7.8983000e+04   7.2349000e+04   7.7759000e+04   8.4488000e+04   9.0719000e+04   9.7799000e+04   8.4725000e+04   9.3199000e+04   1.0110300e+05   1.0239400e+05   1.0659700e+05   8.9550000e+04   1.1192500e+05   1.1560000e+05   9.9322000e+04   1.1563700e+05   1.0469900e+05   1.0220800e+05   1.0225800e+05   1.0334200e+05   1.1041800e+05   1.2438400e+05   1.2177400e+05   1.0404200e+05   1.1761700e+05   1.2980200e+05   1.1122200e+05   1.1972200e+05   1.1896300e+05   1.1333900e+05   9.3494000e+04   1.0517000e+05   1.0802200e+05   1.0275000e+05   8.8448000e+04   9.3388000e+04   8.8369000e+04   9.5582000e+04   1.0115100e+05   9.6080000e+04   9.4143000e+04   9.5237000e+04   8.0481000e+04   9.9974000e+04   1.0383200e+05   9.5236000e+04   9.0876000e+04   9.3508000e+04   8.9087000e+04   9.4814000e+04   9.1664000e+04   9.4490000e+04   9.2991000e+04   1.0809400e+05   9.3873000e+04   9.5710000e+04   1.0762900e+05   1.1455900e+05   0.0000000e+00   1.2297900e+05   1.1664300e+05   1.1697100e+05   1.1141500e+05   1.2180900e+05   1.2645900e+05   1.1638900e+05   1.0405900e+05   1.1191000e+05   1.1224700e+05   1.1180600e+05   1.0839800e+05   1.1008600e+05   1.0989900e+05   9.7898000e+04   1.0912400e+05   1.2592000e+05   1.0693300e+05   1.0924100e+05   9.6418000e+04
   1.4011000e+05   1.3544000e+05   1.4893100e+05   1.4514800e+05   1.4649000e+05   1.3583200e+05   1.4031600e+05   1.4225400e+05   1.3473900e+05   1.3958800e+05   1.4906300e+05   1.4427000e+05   1.3511600e+05   1.4398500e+05   1.5287300e+05   1.6132400e+05   1.4768800e+05   1.4605000e+05   1.4405100e+05   1.4129700e+05   1.5803600e+05   1.6337300e+05   1.5907000e+05   1.4450800e+05   1.4793900e+05   1.6258900e+05   1.5843100e+05   1.5148400e+05   1.4069000e+05   1.3618900e+05   1.5720100e+05   1.4405000e+05   1.4155200e+05   1.3003800e+05   1.3917500e+05   1.4564300e+05   1.5038300e+05   1.2507100e+05   1.2558700e+05   1.2764800e+05   1.3524200e+05   1.5310900e+05   1.2345700e+05   1.4035500e+05   1.3877800e+05   1.5347600e+05   1.3794700e+05   1.3550600e+05   1.4464600e+05   1.4913600e+05   1.5461100e+05   1.5562100e+05   1.5098600e+05   1.4438300e+05   1.4916500e+05   1.6460700e+05   1.6351500e+05   1.4789700e+05   1.4839100e+05   1.4439900e+05   1.7995800e+05   1.5426000e+05   1.4307300e+05   1.5930000e+05   1.6929400e+05   1.5983600e+05   1.4501300e+05   1.4091400e+05   1.5355700e+05   1.7385300e+05   0.0000000e+00   1.4994900e+05   1.5634500e+05   1.4061300e+05   1.5364200e+05   1.5675800e+05   1.5276400e+05   1.4774100e+05   1.3134300e+05   1.3166300e+05   1.4279700e+05   1.5088700e+05   1.3585000e+05   1.3832700e+05   1.3536900e+05   1.4582600e+05   1.3203000e+05   1.5010400e+05   1.3885200e+05   1.4664400e+05
   1.8912500e+05   1.7572600e+05   1.6716400e+05   1.6196200e+05   1.7741600e+05   1.7149100e+05   1.8485700e+05   1.7892400e+05   1.8357600e+05   1.6111200e+05   1.7206800e+05   1.9395300e+05   1.8326900e+05   1.7685500e+05   1.5987100e+05   1.6985700e+05   1.7703500e+05   1.8668700e+05   1.8389400e+05   1.6400600e+05   1.9086700e+05   1.9156400e+05   1.5591400e+05   1.7949700e+05   1.8667500e+05   1.7575700e+05   1.7113800e+05   1.7281500e+05   1.7803900e+05   1.6188100e+05   1.8730800e+05   1.9429000e+05   1.5451100e+05   1.8194700e+05   1.8177400e+05   1.7585900e+05   1.8875200e+05   1.9519800e+05   1.7369300e+05   1.6148600e+05   1.8402300e+05   1.9843700e+05   1.7710700e+05   1.9474500e+05   1.8309400e+05   1.8887100e+05   1.8593100e+05   1.7442700e+05   1.8559100e+05   1.8642300e+05   1.8120900e+05   2.0251000e+05   2.0208000e+05   1.8867200e+05   1.7806200e+05   2.0276200e+05   1.9513000e+05   1.8310900e+05   1.9319200e+05   1.7803500e+05   1.9201100e+05   1.9730400e+05   1.6583800e+05   1.7023500e+05   1.9675400e+05   2.0114300e+05   1.7389100e+05   1.7172700e+05   1.7589500e+05   1.7476300e+05   1.8780700e+05   0.0000000e+00   1.8678900e+05   1.8179400e+05   1.8421600e+05   1.7944500e+05   1.8588300e+05   1.9006000e+05   1.9490800e+05   1.7441800e+05   1.8683100e+05   1.9734000e+05   1.8431100e+05   1.8580100e+05   1.8010400e+05   1.7402800e+05   1.9187100e+05   1.7047300e+05   1.7966900e+05   1.7332200e+05
   2.1798800e+05   2.3045500e+05   2.2753300e+05   2.2646400e+05   2.0398100e+05   2.4601500e+05   2.0790600e+05   2.1051800e+05   2.0885100e+05   2.3364900e+05   2.3829100e+05   2.1455200e+05   2.2237500e+05   2.1119300e+05   2.1295500e+05   2.3306400e+05   2.1285200e+05   2.2861600e+05   2.1236600e+05   2.2852800e+05   2.3089900e+05   2.2921700e+05   2.3086000e+05   2.1317800e+05   2.2183400e+05   2.2278200e+05   2.2818700e+05   2.1210600e+05   2.1117500e+05   2.2189800e+05   2.1692000e+05   2.2549300e+05   2.1305900e+05   2.1342100e+05   2.1988800e+05   2.1757600e+05   2.3530700e+05   2.1309400e+05   2.0739700e+05   2.0321100e+05   2.0486300e+05   2.0911900e+05   1.9701000e+05   2.3396200e+05   2.2709800e+05   2.1261700e+05   2.2268400e+05   2.0543300e+05   2.0747700e+05   2.3552800e+05   2.2325800e+05   2.3193800e+05   2.4987300e+05   2.3986200e+05   2.2097200e+05   2.2612100e+05   2.0395500e+05   2.3206300e+05   2.3328300e+05   2.3948000e+05   2.3889700e+05   2.3229300e+05   2.4313500e+05   2.3479000e+05   2.1379700e+05   2.0352400e+05   2.2822900e+05   2.2944900e+05   2.2726800e+05   2.4565400e+05   2.4339000e+05   2.2910000e+05   0.0000000e+00   2.2238600e+05   2.2233700e+05   2.1039700e+05   2.4790900e+05   2.3758100e+05   2.2034700e+05   2.0719000e+05   2.2066200e+05   2.2988800e+05   2.0974400e+05   2.2193900e+05   2.2354500e+05   2.2245800e+05   2.2757600e+05   2.2452500e+05   2.3009200e+05   2.1009800e+05
   2.6403800e+05   2.7398400e+05   2.8981300e+05   2.6703600e+05   2.6527500e+05   2.5678600e+05   2.8296400e+05   3.1666000e+05   2.7908200e+05   2.8144100e+05   2.7008700e+05   2.7078900e+05   2.6755000e+05   2.7963900e+05   2.9121900e+05   2.9449400e+05   2.7302500e+05   2.7561200e+05   2.7054500e+05   2.7269000e+05   2.9782600e+05   2.6190300e+05   2.6613400e+05   2.7062400e+05   2.4581100e+05   2.9378300e+05   2.8436900e+05   2.6094100e+05   2.4061600e+05   2.5571300e+05   2.6739900e+05   2.5824700e+05   2.4777100e+05   2.8400100e+05   2.5954700e+05   2.7183000e+05   2.7088300e+05   2.5087200e+05   2.4392200e+05   2.4718400e+05   2.7124800e+05   2.5853300e+05   2.5791800e+05   2.5553500e+05   2.5317400e+05   2.5001000e+05   2.5884600e+05   2.6684500e+05   2.5060500e+05   2.5734600e+05   2.6956100e+05   2.6926800e+05   2.7479800e+05   2.5075800e+05   2.5167000e+05   2.4779800e+05   2.7139600e+05   2.7654200e+05   2.6877000e+05   2.4841500e+05   2.4942700e+05   2.5695400e+05   2.6446800e+05   2.6354300e+05   2.7896400e+05   2.6607700e+05   2.4614500e+05   2.3656200e+05   2.4980700e+05   2.6026400e+05   2.5313400e+05   2.7350500e+05   2.6323600e+05   0.0000000e+00   2.5484100e+05   2.5547900e+05   2.6425400e+05   2.6646400e+05   2.6438600e+05   2.6305900e+05   2.5100600e+05   2.6865600e+05   2.6821200e+05   2.7957300e+05   2.8021600e+05   2.6528000e+05   2.6709600e+05   2.7755300e+05   2.6977200e+05   2.8384700e+05
   5.8399000e+04   7.0527000e+04   7.2677000e+04   7.3255000e+04   7.3079000e+04   6.1550000e+04   6.5771000e+04   6.6351000e+04   5.7716000e+04   7.2814000e+04   7.1157000e+04   7.2078000e+04   6.7638000e+04   6.2789000e+04   5.9043000e+04   6.8036000e+04   6.2835000e+04   6.6576000e+04   6.6591000e+04   7.4996000e+04   6.3560000e+04   5.8986000e+04   5.4497000e+04   6.3317000e+04   7.5000000e+04   6.3907000e+04   6.3552000e+04   5.7482000e+04   6.4696000e+04   5.5883000e+04   5.7575000e+04   5.7244000e+04   6.5624000e+04   5.9871000e+04   5.9306000e+04   5.0103000e+04   6.3114000e+04   6.7043000e+04   5.7435000e+04   5.9951000e+04   5.6944000e+04   4.4622000e+04   5.5178000e+04   7.1345000e+04   7.4391000e+04   6.5347000e+04   6.3492000e+04   5.6762000e+04   5.7301000e+04   6.1444000e+04   6.3388000e+04   7.5347000e+04   7.8408000e+04   7.0117000e+04   5.9497000e+04   6.4968000e+04   6.2625000e+04   6.1942000e+04   7.1127000e+04   7.0826000e+04   6.7741000e+04   6.0347000e+04   6.0351000e+04   5.7997000e+04   7.2015000e+04   7.2292000e+04   6.2160000e+04   6.2790000e+04   6.1398000e+04   6.2946000e+04   6.8243000e+04   5.7734000e+04   6.9605000e+04   6.3414000e+04   0.0000000e+00   5.8289000e+04   5.1750000e+04   5.7912000e+04   5.9053000e+04   5.8278000e+04   5.9241000e+04   5.7665000e+04   6.1678000e+04   5.5199000e+04   5.6304000e+04   6.4956000e+04   6.4298000e+04   6.8172000e+04   5.1214000e+04   5.5504000e+04
   6.3826000e+04   6.9203000e+04   7.7316000e+04   7.1107000e+04   7.6337000e+04   7.4411000e+04   8.1849000e+04   6.4735000e+04   7.4912000e+04   7.1595000e+04   7.1371000e+04   6.7711000e+04   7.0874000e+04   6.6428000e+04   8.9255000e+04   7.7398000e+04   7.0151000e+04   7.8255000e+04   6.0752000e+04   6.0055000e+04   7.5077000e+04   7.1503000e+04   7.7215000e+04   6.6664000e+04   5.9214000e+04   5.6633000e+04   4.9965000e+04   6.3972000e+04   6.7561000e+04   6.0382000e+04   4.9537000e+04   4.2509000e+04   5.1169000e+04   6.5094000e+04   5.6311000e+04   5.0461000e+04   5.4634000e+04   6.2150000e+04   6.6433000e+04   6.2156000e+04   5.8469000e+04   6.4705000e+04   6.4720000e+04   7.0710000e+04   8.0501000e+04   7.5755000e+04   7.6424000e+04   8.2824000e+04   8.0095000e+04   6.9407000e+04   6.5453000e+04   8.2639000e+04   8.4971000e+04   7.5642000e+04   7.3015000e+04   7.2766000e+04   6.9607000e+04   7.3577000e+04   8.9529000e+04   7.3133000e+04   6.0248000e+04   6.6196000e+04   7.7455000e+04   7.6215000e+04   7.6298000e+04   5.9563000e+04   5.6112000e+04   7.3962000e+04   6.4097000e+04   6.8004000e+04   6.2002000e+04   5.0283000e+04   5.4822000e+04   5.0813000e+04   5.5821000e+04   0.0000000e+00   4.6390000e+04   5.0117000e+04   5.1689000e+04   6.4513000e+04   5.6656000e+04   5.9281000e+04   6.3566000e+04   5.8791000e+04   6.0254000e+04   6.3928000e+04   6.6048000e+04   6.7896000e+04   7.5401000e+04   7.6512000e+04
   1.7057300e+05   1.5820300e+05   1.5412800e+05   1.8003400e+05   1.9567000e+05   1.8649800e+05   1.8090400e+05   1.5291200e+05   1.4694500e+05   1.5638000e+05   1.6348900e+05   1.7095400e+05   1.6304400e+05   1.6360600e+05   1.7304300e+05   1.7691800e+05   1.7458200e+05   1.6476100e+05   1.5030100e+05   1.5388700e+05   1.5440100e+05   1.6506500e+05   1.8299600e+05   1.7389800e+05   1.8185300e+05   1.7338400e+05   1.6999700e+05   1.6428800e+05   1.4600000e+05   1.4305900e+05   1.6557300e+05   1.6494000e+05   1.7167700e+05   1.7572000e+05   2.0568200e+05   2.0182300e+05   1.8483000e+05   1.6330200e+05   1.5682300e+05   1.8473800e+05   1.8609700e+05   1.8514000e+05   1.7476500e+05   1.7767200e+05   2.0028100e+05   1.9217400e+05   1.8261200e+05   1.7513500e+05   1.7326000e+05   1.5650300e+05   1.7160100e+05   1.5571700e+05   1.7758400e+05   2.0233200e+05   2.1588500e+05   1.8209900e+05   1.5938500e+05   1.8403700e+05   1.8649000e+05   1.8390700e+05   1.6665400e+05   1.7681200e+05   1.8582600e+05   1.9522500e+05   2.0134900e+05   1.8365500e+05   1.7135900e+05   1.8900000e+05   1.8151400e+05   1.7135200e+05   1.6958000e+05   1.9837700e+05   1.9468900e+05   1.8889700e+05   1.7781100e+05   1.9536500e+05   0.0000000e+00   1.7282900e+05   1.5617000e+05   1.5626300e+05   1.6825600e+05   1.6739000e+05   1.7822800e+05   1.7723300e+05   1.7202600e+05   1.7229800e+05   1.5887100e+05   1.5340400e+05   1.5447900e+05   1.7683400e+05
   2.0868300e+05   2.0895300e+05   2.2717000e+05   1.9853800e+05   2.0124600e+05   2.1220700e+05   2.0571400e+05   2.0431000e+05   2.0149900e+05   1.9038700e+05   2.3045700e+05   2.1338800e+05   2.0404600e+05   2.2201700e+05   2.1692600e+05   1.9546700e+05   2.1206000e+05   2.0598900e+05   2.0608700e+05   2.1752300e+05   2.0732500e+05   1.9022200e+05   2.1853700e+05   2.1378500e+05   2.2583900e+05   2.1965500e+05   2.0842200e+05   2.1040000e+05   1.9883100e+05   1.9631600e+05   1.9381500e+05   1.9688200e+05   2.1381700e+05   2.2114200e+05   2.1004700e+05   2.0686900e+05   2.0387100e+05   1.9656100e+05   1.9627800e+05   1.8920800e+05   2.0427200e+05   2.0332600e+05   2.1096100e+05   2.0978000e+05   2.1580800e+05   2.0948700e+05   2.1608500e+05   2.2299700e+05   2.0399400e+05   1.9988400e+05   1.9467700e+05   2.0958200e+05   2.0681600e+05   2.2250700e+05   2.2559100e+05   2.1596500e+05   1.7911500e+05   1.8637900e+05   1.9812700e+05   2.0705400e+05   2.0590400e+05   2.1191500e+05   2.0948100e+05   1.9285000e+05   1.7248500e+05   1.9043700e+05   1.9283400e+05   2.1139600e+05   2.0426900e+05   2.0718000e+05   2.0112200e+05   1.9927400e+05   1.9582700e+05   1.9502900e+05   2.1183200e+05   1.9857600e+05   2.1304400e+05   0.0000000e+00   2.1372600e+05   2.1054000e+05   1.9679900e+05   1.7571100e+05   1.8630000e+05   2.1757800e+05   2.1395400e+05   2.0235800e+05   1.9724700e+05   1.6907500e+05   1.9519800e+05   2.0845500e+05
   3.0647000e+04   2.9567000e+04   3.1421000e+04   2.8566000e+04   2.9506000e+04   3.0570000e+04   3.3773000e+04   2.8413000e+04   2.9006000e+04   2.9196000e+04   3.2650000e+04   3.5660000e+04   3.7666000e+04   3.8704000e+04   3.5747000e+04   3.5656000e+04   3.1152000e+04   3.9943000e+04   3.7207000e+04   3.8027000e+04   3.9287000e+04   3.4460000e+04   3.2563000e+04   2.8817000e+04   3.6211000e+04   3.8269000e+04   3.7543000e+04   3.7486000e+04   3.4697000e+04   4.4006000e+04   4.0454000e+04   4.0216000e+04   4.8559000e+04   4.1426000e+04   4.2337000e+04   3.4852000e+04   3.9594000e+04   4.2217000e+04   3.7860000e+04   3.0934000e+04   3.2832000e+04   3.4808000e+04   3.1943000e+04   3.4006000e+04   3.7263000e+04   3.7107000e+04   2.8800000e+04   2.9566000e+04   3.9652000e+04   4.0298000e+04   3.7401000e+04   3.6016000e+04   4.1346000e+04   3.7574000e+04   3.3918000e+04   4.4349000e+04   4.1791000e+04   2.8905000e+04   3.5433000e+04   4.2588000e+04   3.7373000e+04   4.0676000e+04   3.9224000e+04   3.7974000e+04   3.3904000e+04   3.3373000e+04   3.6923000e+04   4.1006000e+04   3.9157000e+04   3.9318000e+04   3.8369000e+04   3.7636000e+04   4.0725000e+04   3.9339000e+04   3.7975000e+04   2.9759000e+04   3.7527000e+04   3.9535000e+04   0.0000000e+00   3.6888000e+04   3.0347000e+04   2.9091000e+04   3.4882000e+04   3.4721000e+04   3.5588000e+04   3.5607000e+04   3.5717000e+04   3.2145000e+04   3.1980000e+04   3.3028000e+04
   2.2867000e+04   1.4602000e+04   2.1841000e+04   2.3107000e+04   2.3834000e+04   1.7940000e+04   2.2522000e+04   2.4763000e+04   1.9642000e+04   2.3967000e+04   2.3122000e+04   3.2063000e+04   3.5116000e+04   3.1101000e+04   2.8637000e+04   2.6643000e+04   2.8043000e+04   2.9896000e+04   3.2289000e+04   3.4780000e+04   2.3176000e+04   2.6459000e+04   2.5571000e+04   3.1509000e+04   2.7221000e+04   2.6219000e+04   2.7283000e+04   2.7791000e+04   3.1649000e+04   2.8913000e+04   2.6219000e+04   3.1263000e+04   2.8044000e+04   2.3309000e+04   2.6077000e+04   2.8926000e+04   3.0540000e+04   2.6305000e+04   2.9940000e+04   2.5161000e+04   2.6097000e+04   2.7512000e+04   3.0840000e+04   2.7051000e+04   2.4074000e+04   3.0495000e+04   2.2991000e+04   2.9685000e+04   2.2185000e+04   2.2008000e+04   2.6237000e+04   3.7553000e+04   2.6177000e+04   2.4509000e+04   2.7462000e+04   2.8477000e+04   2.9288000e+04   3.4755000e+04   3.0449000e+04   3.0462000e+04   2.4200000e+04   2.4807000e+04   3.0558000e+04   3.6517000e+04   3.2804000e+04   2.8451000e+04   2.9385000e+04   3.3780000e+04   3.1291000e+04   3.1089000e+04   3.7167000e+04   3.7226000e+04   2.8644000e+04   2.6194000e+04   2.5541000e+04   2.3068000e+04   2.7838000e+04   2.5663000e+04   2.7784000e+04   0.0000000e+00   2.2261000e+04   3.0233000e+04   2.9519000e+04   3.3188000e+04   2.7167000e+04   2.3934000e+04   2.9814000e+04   2.8775000e+04   2.7665000e+04   3.4634000e+04
   3.0285600e+05   3.0522900e+05   2.8592700e+05   3.2394100e+05   3.3137100e+05   3.0488300e+05   2.9222500e+05   3.0975500e+05   3.1089700e+05   3.1039600e+05   3.0996000e+05   2.9569600e+05   2.8621500e+05   3.0915100e+05   3.2508100e+05   3.3876400e+05   3.4315500e+05   3.0561100e+05   3.1186700e+05   3.1775500e+05   3.1094200e+05   3.0938500e+05   2.9903300e+05   3.0184200e+05   3.0152000e+05   3.2500800e+05   3.4472700e+05   3.2974100e+05   3.2197900e+05   3.1258100e+05   3.0362000e+05   3.0527700e+05   3.0505500e+05   3.2050900e+05   3.4786500e+05   3.2079100e+05   3.0592700e+05   3.2693900e+05   3.2326300e+05   3.2037800e+05   3.1422100e+05   3.0020100e+05   2.9264000e+05   3.0926800e+05   2.9753400e+05   3.0630500e+05   3.2910900e+05   3.1531900e+05   3.1566500e+05   3.1893500e+05   3.1480400e+05   3.2383900e+05   3.1647000e+05   2.9207900e+05   3.0599000e+05   3.2335400e+05   3.1152700e+05   3.1011800e+05   3.2534200e+05   3.2305400e+05   3.1360600e+05   3.2886100e+05   3.2658400e+05   3.4768500e+05   3.3333500e+05   3.1825500e+05   3.0943100e+05   3.2489100e+05   3.4569300e+05   3.1753200e+05   3.2038800e+05   3.1008900e+05   3.2861300e+05   3.2937700e+05   3.4895800e+05   3.4997500e+05   3.2743700e+05   3.2448500e+05   3.0824600e+05   3.0973800e+05   0.0000000e+00   3.3088400e+05   3.1094300e+05   3.0958000e+05   3.2097500e+05   3.2428900e+05   3.1580300e+05   3.1444800e+05   3.1080400e+05   3.1056300e+05
   3.8466600e+05   3.7818300e+05   3.6851500e+05   3.6693700e+05   3.7974400e+05   3.7753300e+05   3.7575100e+05   3.8627800e+05   3.4608500e+05   3.7702200e+05   3.8204300e+05   4.0021400e+05   3.7417100e+05   3.7458200e+05   3.7885700e+05   3.7388700e+05   3.7713800e+05   3.5946700e+05   3.6460800e+05   3.7870900e+05   3.7898500e+05   3.7868000e+05   3.6593200e+05   3.9193500e+05   3.8563800e+05   3.9513000e+05   3.6099400e+05   3.6162500e+05   3.6555600e+05   3.5704700e+05   3.6967000e+05   3.7035600e+05   3.7513200e+05   3.5050000e+05   3.5649100e+05   3.5957700e+05   3.5791000e+05   3.6051200e+05   3.5570800e+05   3.5339500e+05   3.4258200e+05   3.7431700e+05   3.8539100e+05   3.9166100e+05   3.7385800e+05   3.5771900e+05   3.5723100e+05   3.5138800e+05   3.7285600e+05   3.7413100e+05   3.7966300e+05   3.6648200e+05   3.4325900e+05   3.6322400e+05   3.8295100e+05   3.8453100e+05   3.7239600e+05   3.9076100e+05   3.7598400e+05   3.7647400e+05   3.7274600e+05   3.6331000e+05   3.6210400e+05   3.7243800e+05   3.9299900e+05   3.7494400e+05   3.7166900e+05   3.7272400e+05   3.8491500e+05   3.8139600e+05   3.6035200e+05   3.6381700e+05   3.6438600e+05   3.7338200e+05   3.8209300e+05   3.6499000e+05   4.0785900e+05   4.1857500e+05   3.8162300e+05   3.7341900e+05   3.7189900e+05   0.0000000e+00   3.7015100e+05   3.8150600e+05   3.7944600e+05   3.7206900e+05   3.8546000e+05   3.8159000e+05   3.8064000e+05   3.8531400e+05
   2.1983500e+05   2.1140300e+05   2.2158200e+05   2.1312100e+05   2.2190200e+05   2.0534000e+05   2.0625800e+05   2.0386200e+05   2.1129100e+05   2.1775400e+05   1.8875300e+05   2.1181200e+05   2.3431200e+05   2.3106100e+05   2.3853300e+05   2.2951500e+05   2.0439500e+05   2.0480900e+05   2.0182200e+05   1.8938400e+05   2.1552500e+05   2.2032900e+05   2.4488100e+05   2.4090100e+05   2.1250100e+05   1.9840100e+05   2.1297100e+05   2.1893800e+05   2.2502100e+05   2.1626000e+05   2.3168700e+05   2.2046900e+05   2.1493500e+05   2.1383600e+05   2.0651700e+05   2.0739300e+05   2.1197000e+05   2.1723500e+05   2.2174700e+05   2.1328700e+05   2.3162600e+05   2.1184500e+05   2.0494000e+05   2.0214500e+05   2.1340500e+05   2.1063400e+05   2.1251100e+05   2.2240400e+05   2.1624200e+05   2.0885200e+05   1.9958300e+05   1.9448600e+05   1.8444600e+05   2.2171300e+05   2.3023300e+05   2.1131500e+05   2.2978500e+05   2.2517100e+05   1.8933800e+05   2.0215600e+05   2.0306500e+05   1.9230500e+05   2.2261400e+05   2.3360300e+05   2.0978300e+05   2.3161800e+05   2.2602500e+05   1.9122500e+05   2.1080200e+05   2.1034100e+05   2.1344800e+05   2.2453200e+05   2.2538900e+05   2.1606900e+05   2.4069400e+05   2.4063700e+05   2.2754800e+05   2.1283500e+05   2.2193700e+05   2.4392500e+05   2.3910400e+05   2.2179300e+05   0.0000000e+00   2.0041100e+05   2.1819400e+05   2.2018200e+05   2.1356100e+05   2.1414100e+05   2.2050600e+05   2.2111900e+05
   1.9020200e+05   1.8896700e+05   1.9122100e+05   2.0605700e+05   1.8069700e+05   1.7657900e+05   1.7662000e+05   1.7852200e+05   1.8445700e+05   1.7262800e+05   1.7751400e+05   1.8003300e+05   1.8643300e+05   2.0800100e+05   2.0142700e+05   1.7754600e+05   1.8985300e+05   1.8423500e+05   1.8742300e+05   1.8960500e+05   1.6137900e+05   1.6562400e+05   1.8862500e+05   1.9425200e+05   1.8924200e+05   1.8343400e+05   1.7818200e+05   1.9132400e+05   1.7808400e+05   1.9509600e+05   1.7382100e+05   1.6868600e+05   1.9795200e+05   2.0770400e+05   1.9338300e+05   1.7848100e+05   1.7593300e+05   1.9471700e+05   1.8819800e+05   1.8040000e+05   1.9515000e+05   1.6954200e+05   1.9532200e+05   2.0363500e+05   1.7735500e+05   1.8652400e+05   1.6258800e+05   1.6801600e+05   2.0311200e+05   1.8114000e+05   1.6248700e+05   1.5120500e+05   1.7145600e+05   1.8794100e+05   1.7368500e+05   1.9068100e+05   1.9140400e+05   1.7813600e+05   1.7563400e+05   1.8252400e+05   1.6135900e+05   1.6116200e+05   1.7517300e+05   1.8387100e+05   1.8396100e+05   1.8584200e+05   1.6603400e+05   1.6268400e+05   1.9627500e+05   1.9547600e+05   1.7963000e+05   1.6740700e+05   1.8357800e+05   1.7932800e+05   1.7263900e+05   1.9168400e+05   1.7692400e+05   1.8506900e+05   2.0040100e+05   1.9683200e+05   1.9165800e+05   1.9812800e+05   2.0538300e+05   0.0000000e+00   1.7025800e+05   1.7665200e+05   1.8368700e+05   1.9407300e+05   2.0595300e+05   1.8822100e+05
   4.0277800e+05   3.9853000e+05   4.0957200e+05   4.1269400e+05   4.0957800e+05   4.1018900e+05   4.1874000e+05   4.1000500e+05   4.1988200e+05   4.0680500e+05   4.1436300e+05   4.0561400e+05   4.0746900e+05   4.1843100e+05   4.0269600e+05   4.2509300e+05   4.0992900e+05   4.0946000e+05   4.0584000e+05   4.0032500e+05   4.0985700e+05   4.0085700e+05   3.9081800e+05   4.0387100e+05   4.2320800e+05   4.2393600e+05   4.1143600e+05   4.0118000e+05   4.1066300e+05   4.2260800e+05   4.3659400e+05   4.3248100e+05   4.2158700e+05   4.2681000e+05   4.1307700e+05   4.2632400e+05   4.2020800e+05   4.2272700e+05   4.1444700e+05   4.2352100e+05   4.2015300e+05   4.3427900e+05   4.3008800e+05   4.3556400e+05   4.4056000e+05   4.4664700e+05   4.4236100e+05   4.3746500e+05   4.2006700e+05   4.3422400e+05   4.2231500e+05   4.3848900e+05   4.3174700e+05   4.4311800e+05   4.3388800e+05   4.3201700e+05   4.4289000e+05   4.2846600e+05   4.3775400e+05   4.2679300e+05   4.5054100e+05   4.2450000e+05   4.2991300e+05   4.4182300e+05   4.3630900e+05   4.3157900e+05   4.1101600e+05   4.4106800e+05   4.4314000e+05   4.3403200e+05   4.5443500e+05   4.4232800e+05   4.4631800e+05   4.5973900e+05   4.5688000e+05   4.3674400e+05   4.3063000e+05   4.4483500e+05   4.4522200e+05   4.4884800e+05   4.4232800e+05   4.3726400e+05   4.4834100e+05   4.4869400e+05   0.0000000e+00   4.2141500e+05   4.2487100e+05   4.3363000e+05   4.1242800e+05   4.3316500e+05
   5.1954600e+05   5.4388700e+05   5.1840400e+05   5.3197500e+05   5.0924400e+05   5.0566900e+05   5.2806500e+05   4.9751400e+05   4.8846200e+05   4.8766000e+05   5.0244500e+05   5.2133300e+05   5.1574600e+05   5.0202700e+05   5.0643300e+05   5.4033000e+05   5.0134900e+05   4.9211200e+05   4.8340500e+05   4.8868300e+05   4.8668800e+05   4.9663300e+05   5.1339800e+05   5.2032000e+05   5.2612600e+05   5.0824800e+05   5.0559000e+05   4.9840400e+05   4.7828300e+05   4.8333900e+05   4.9714800e+05   5.0261100e+05   5.1587900e+05   5.2434200e+05   5.1610500e+05   5.5201300e+05   5.2150000e+05   4.8051800e+05   4.6980700e+05   4.7965000e+05   4.8906800e+05   5.1191300e+05   5.0978900e+05   5.0710100e+05   5.2258000e+05   5.1423100e+05   5.2751900e+05   4.9367500e+05   4.9481900e+05   4.9568500e+05   5.0588800e+05   5.2121200e+05   5.1603700e+05   5.1067400e+05   5.0975200e+05   4.9849600e+05   5.0993300e+05   4.7298200e+05   4.8007300e+05   5.0085200e+05   5.3239900e+05   5.5134600e+05   5.3075400e+05   5.3023600e+05   5.1775300e+05   4.9099000e+05   5.1989600e+05   5.0877200e+05   4.8170700e+05   5.1371100e+05   5.1872300e+05   5.3127600e+05   5.2749900e+05   5.3136100e+05   5.1815100e+05   4.9533300e+05   5.2635300e+05   4.9441500e+05   4.8253100e+05   4.8569900e+05   5.1030600e+05   5.3404500e+05   5.4240200e+05   5.6682300e+05   5.1770700e+05   0.0000000e+00   5.2509200e+05   5.0462900e+05   4.7488300e+05   4.8347300e+05
   9.8312000e+04   1.0144300e+05   1.0494900e+05   9.5206000e+04   8.3216000e+04   7.6290000e+04   8.5351000e+04   1.0126600e+05   1.0563500e+05   1.1548000e+05   1.0198300e+05   9.2409000e+04   9.4318000e+04   9.5455000e+04   1.0235100e+05   9.4263000e+04   9.9461000e+04   8.9376000e+04   9.6869000e+04   9.9131000e+04   1.0256500e+05   8.5787000e+04   8.4660000e+04   9.9581000e+04   1.1139300e+05   9.6771000e+04   8.6088000e+04   7.8199000e+04   7.4849000e+04   8.1266000e+04   9.7332000e+04   9.9884000e+04   1.1167300e+05   1.1395200e+05   1.1461600e+05   9.4449000e+04   8.8558000e+04   9.4804000e+04   1.1368000e+05   9.7605000e+04   9.0498000e+04   8.9654000e+04   9.2903000e+04   1.0680300e+05   1.0690300e+05   9.6747000e+04   1.0191300e+05   8.9358000e+04   9.6336000e+04   9.8117000e+04   1.1392600e+05   1.0940000e+05   1.1535600e+05   1.1009300e+05   1.1164700e+05   1.0815500e+05   1.0658700e+05   8.1530000e+04   8.8402000e+04   8.2173000e+04   8.5976000e+04   1.1525500e+05   1.1627100e+05   1.2372300e+05   1.0727600e+05   9.2527000e+04   1.1325600e+05   1.1058100e+05   1.3185700e+05   1.2005400e+05   1.1219400e+05   1.0415900e+05   7.9363000e+04   8.7012000e+04   8.6363000e+04   7.8938000e+04   9.1668000e+04   9.5761000e+04   1.1959500e+05   1.2483700e+05   1.1824600e+05   1.0712000e+05   9.4308000e+04   8.4003000e+04   1.0948300e+05   9.2368000e+04   0.0000000e+00   1.1312800e+05   1.1032500e+05   1.0424400e+05
   1.5676600e+05   1.5321300e+05   1.4617600e+05   1.3096800e+05   1.4471700e+05   1.5744700e+05   1.6001300e+05   1.4044200e+05   1.2162500e+05   1.2685900e+05   1.3787100e+05   1.3788200e+05   1.4716900e+05   1.3516200e+05   1.4263900e+05   1.4284700e+05   1.5382200e+05   1.6418300e+05   1.5772300e+05   1.2133200e+05   1.3080200e+05   1.3506400e+05   1.5859400e+05   1.4502000e+05   1.5248400e+05   1.4902500e+05   1.7123100e+05   1.6519000e+05   1.6496600e+05   1.5925800e+05   1.5681800e+05   1.3965400e+05   1.4365800e+05   1.4489800e+05   1.4559600e+05   1.4106200e+05   1.5455000e+05   1.4905100e+05   1.6025700e+05   1.7778800e+05   1.8884300e+05   1.7500700e+05   1.5801500e+05   1.5423900e+05   1.3771800e+05   1.5212700e+05   1.3940000e+05   1.3801800e+05   1.1690100e+05   1.2806800e+05   1.4594000e+05   1.3855500e+05   1.3803900e+05   1.4280300e+05   1.6856500e+05   1.7912800e+05   1.8461400e+05   1.5137000e+05   1.4286200e+05   1.3783200e+05   1.4162800e+05   1.3670700e+05   1.3619000e+05   1.3011200e+05   1.3160600e+05   1.3806200e+05   1.3923700e+05   1.4776900e+05   1.4028800e+05   1.5361900e+05   1.4396500e+05   1.5981900e+05   1.5379700e+05   1.6052400e+05   1.6316600e+05   1.3338800e+05   1.5122100e+05   1.3779000e+05   1.2741300e+05   1.3080600e+05   1.4382200e+05   1.4701400e+05   1.3587400e+05   1.3949200e+05   1.3510300e+05   1.4686800e+05   1.3816100e+05   0.0000000e+00   1.3555500e+05   1.5933200e+05
   2.5519800e+05   2.4857700e+05   2.5484000e+05   2.7828500e+05   3.0108100e+05   3.0262000e+05   3.0155500e+05   2.7403700e+05   2.7867000e+05   2.6136100e+05   2.5097500e+05   2.6475900e+05   2.6925700e+05   2.6613400e+05   2.9003800e+05   3.0123800e+05   2.8967600e+05   2.5117700e+05   2.5409100e+05   2.5477000e+05   2.6610300e+05   2.6769100e+05   2.9267000e+05   2.8628300e+05   2.8919600e+05   2.8701500e+05   2.8148100e+05   2.9286200e+05   2.6728600e+05   2.8606200e+05   2.8063600e+05   2.8598100e+05   3.0181600e+05   2.9079000e+05   2.8719800e+05   2.9808600e+05   3.0228900e+05   2.7074000e+05   2.5625700e+05   2.8554400e+05   2.9309200e+05   2.9051100e+05   3.0023300e+05   2.7496500e+05   2.7786800e+05   2.8708900e+05   2.9224800e+05   2.9388800e+05   3.0074400e+05   2.9007500e+05   2.8233800e+05   2.7096300e+05   2.7396800e+05   2.7808200e+05   2.9737600e+05   2.8186400e+05   3.0070100e+05   2.7836700e+05   2.7621400e+05   2.7220400e+05   2.5577500e+05   2.7020300e+05   2.5249400e+05   2.7995300e+05   2.6059600e+05   2.7579600e+05   2.8476200e+05   2.7799800e+05   2.8088300e+05   2.7157400e+05   2.7297600e+05   2.9034800e+05   2.8187900e+05   2.8081300e+05   2.8730500e+05   2.4923300e+05   2.9037300e+05   2.7723400e+05   2.8763100e+05   2.7842800e+05   2.6366400e+05   2.5478000e+05   2.7870200e+05   2.8077300e+05   2.7731600e+05   2.6285600e+05   2.5764400e+05   2.6066100e+05   0.0000000e+00   2.7996900e+05
   3.7851600e+05   3.8958000e+05   3.7255200e+05   3.8772900e+05   3.7405000e+05   3.5548600e+05   3.7435800e+05   3.9403500e+05   4.0510100e+05   3.8144200e+05   3.7523100e+05   4.0148900e+05   3.9220800e+05   3.7612300e+05   3.5304800e+05   3.4170500e+05   3.6067700e+05   3.8366300e+05   3.9613200e+05   3.6482800e+05   3.6535700e+05   3.8514900e+05   3.7494300e+05   3.6412700e+05   3.7321900e+05   3.5643500e+05   3.6449700e+05   3.5227000e+05   3.5501700e+05   3.5544000e+05   3.8494100e+05   3.8119200e+05   3.7636000e+05   3.6570400e+05   3.5632300e+05   3.7627100e+05   3.7442100e+05   3.9398400e+05   3.6892900e+05   3.5340800e+05   3.6392600e+05   3.7653300e+05   3.6277800e+05   3.5661700e+05   3.8111200e+05   3.8817900e+05   3.9869400e+05   3.7989800e+05   3.8242500e+05   3.7079500e+05   3.3900800e+05   3.5986300e+05   3.8171600e+05   3.8259300e+05   3.7449300e+05   3.8541800e+05   3.8245100e+05   3.6556200e+05   3.6697900e+05   3.7695000e+05   3.6024100e+05   3.6822500e+05   3.5772200e+05   3.6187100e+05   3.9174900e+05   4.0591000e+05   3.8304600e+05   3.7688900e+05   3.7902700e+05   3.8847000e+05   3.7415800e+05   3.6419200e+05   3.5934400e+05   3.5881000e+05   3.9112000e+05   4.2085800e+05   3.7216400e+05   3.6523800e+05   3.8830900e+05   4.0737100e+05   4.0746500e+05   3.7578000e+05   3.7603100e+05   4.0227200e+05   3.6614700e+05   3.7122600e+05   3.7413500e+05   3.7694600e+05   3.7398600e+05   0.0000000e+00
