# Supplementary material for: Autistic traits and individual brain differences: functional network efficiency reflects attentional and social impairments, structural nodal efficiencies index systemising and theory-of-mind skills
Source: Mol Autism. 2021 Jan 21;12:3. doi: 10.1186/s13229-020-00377-8 (PMC7818759; doi:10.1186/s13229-020-00377-8)
Supplement: Supplementary file 9 — Additional file 9. Brain-behaviour correlations. README file detailing data curation; AAL-90 region masks in NIfTI format; spreadseehts of Spearman correlations; code and data for the correlational analysis. [file 13229_2020_377_MOESM9_ESM.zip › Paul_Arora_et_al_data/Physiological/BBC/analysis/Diffusion_Analaysis/adj_matrixes/NOS_weighted/asymmetric/connection_matrix_asym_aHU0660.txt]

   0.0000000e+00   4.8715400e+05   4.6063500e+05   4.6448800e+05   4.9104100e+05   4.6947000e+05   4.6771700e+05   4.8061000e+05   4.5563300e+05   4.6509300e+05   4.6409200e+05   4.5423600e+05   4.5338600e+05   4.5703200e+05   4.8524400e+05   4.9546400e+05   4.8054000e+05   4.8850700e+05   5.0047900e+05   4.9536100e+05   5.1034900e+05   4.9984200e+05   4.5995100e+05   4.4195200e+05   4.5062200e+05   4.5126400e+05   4.6746200e+05   4.7441700e+05   5.1041200e+05   5.3277600e+05   5.3160600e+05   4.9649500e+05   4.8525700e+05   4.9680700e+05   4.9493000e+05   5.1595300e+05   4.6697900e+05   4.6903300e+05   4.4941500e+05   4.7431900e+05   5.0577400e+05   4.7342000e+05   4.8607400e+05   4.9997200e+05   5.0512500e+05   5.3090900e+05   5.0599300e+05   5.1349200e+05   4.9127000e+05   4.6986000e+05   5.1704100e+05   5.0207600e+05   4.6958300e+05   4.6935500e+05   4.6889300e+05   4.9130300e+05   5.0742000e+05   5.0998600e+05   5.0755100e+05   4.9477700e+05   4.8308200e+05   4.8884800e+05   4.7871900e+05   4.4820300e+05   4.7460600e+05   4.6400700e+05   4.5442600e+05   4.7880200e+05   4.8091600e+05   4.6480200e+05   4.8592100e+05   4.9414700e+05   4.9092500e+05   4.8480700e+05   4.5229400e+05   4.7665100e+05   4.6515800e+05   4.6600000e+05   4.6749600e+05   4.7725600e+05   4.7659900e+05   4.7820000e+05   4.4412000e+05   4.5854300e+05   4.6867300e+05   4.8004300e+05   4.5695800e+05   4.7511700e+05   4.5344000e+05   4.8740800e+05
   4.9522600e+05   0.0000000e+00   4.8691100e+05   4.9774700e+05   4.8023100e+05   4.6716600e+05   4.5977700e+05   4.6695300e+05   4.8844900e+05   4.8351200e+05   5.0175300e+05   5.0919600e+05   5.3972800e+05   4.9963700e+05   5.3647900e+05   5.1214900e+05   4.7681700e+05   4.6682700e+05   4.7301800e+05   4.9017100e+05   5.1125100e+05   4.9113500e+05   4.7515900e+05   4.7162000e+05   4.5115900e+05   4.5910100e+05   4.6024900e+05   4.7946800e+05   4.6689300e+05   4.6442900e+05   4.5848800e+05   4.6746800e+05   4.8770200e+05   5.0436400e+05   4.9348600e+05   5.1793800e+05   5.1085400e+05   4.8939500e+05   4.5263700e+05   4.7961100e+05   4.7320800e+05   4.9653600e+05   4.9248700e+05   4.7977600e+05   4.9831700e+05   5.2263600e+05   4.8732700e+05   4.8491200e+05   4.7908900e+05   4.9933500e+05   4.7617100e+05   4.8439400e+05   4.9567500e+05   5.0587400e+05   4.7073500e+05   4.7311200e+05   4.8978400e+05   5.1499000e+05   5.2166100e+05   5.1286500e+05   4.9958600e+05   5.2252600e+05   5.0095000e+05   5.0880700e+05   4.7715200e+05   4.7758000e+05   4.9842500e+05   5.0054900e+05   5.0298300e+05   5.1881400e+05   5.1352400e+05   4.8253800e+05   4.9707500e+05   5.0245200e+05   4.9718400e+05   5.1337900e+05   5.0643400e+05   5.1372200e+05   5.1335300e+05   5.1415400e+05   4.8880000e+05   4.9862300e+05   4.8254800e+05   5.0184200e+05   4.6707600e+05   5.0724100e+05   4.9977900e+05   5.0675300e+05   4.9557800e+05   5.0722700e+05
   5.0105100e+05   5.0516600e+05   0.0000000e+00   5.2844700e+05   5.1130400e+05   4.9461200e+05   5.2072700e+05   5.2714100e+05   4.9318700e+05   5.3018500e+05   5.3496500e+05   4.8308500e+05   5.0821500e+05   4.9504800e+05   5.0878200e+05   5.1419200e+05   5.2399700e+05   5.0111800e+05   5.1108800e+05   5.1249600e+05   5.0667000e+05   4.9349600e+05   5.2385900e+05   5.4556900e+05   4.9359900e+05   4.9485400e+05   5.2563500e+05   5.0910800e+05   5.0771400e+05   4.9626700e+05   4.9900100e+05   5.2501000e+05   5.4376400e+05   5.2833200e+05   4.7585200e+05   5.1401700e+05   5.2305400e+05   5.0664100e+05   5.1297100e+05   5.2442000e+05   5.0221800e+05   5.1284400e+05   4.9272800e+05   5.1319100e+05   4.9848200e+05   4.9319200e+05   4.8479400e+05   5.1220600e+05   4.8709600e+05   4.7907900e+05   5.0643300e+05   4.6252000e+05   4.8386000e+05   4.8353200e+05   4.7418400e+05   4.9446300e+05   5.4416800e+05   5.0592600e+05   4.8025900e+05   5.0029700e+05   4.5763000e+05   4.8006900e+05   5.0924600e+05   5.3317100e+05   5.0719900e+05   4.9563800e+05   4.8388100e+05   4.9201600e+05   5.0120900e+05   4.8733900e+05   4.8920100e+05   4.9808900e+05   4.8626800e+05   4.9077500e+05   4.8203900e+05   4.6201500e+05   4.7481400e+05   4.6976500e+05   4.7817600e+05   4.8780900e+05   5.1358600e+05   5.0922700e+05   4.6085500e+05   4.6044400e+05   4.9605900e+05   5.3562400e+05   5.1348000e+05   4.9908300e+05   5.0709300e+05   5.0403900e+05
   4.6262400e+05   5.0259700e+05   4.6022500e+05   0.0000000e+00   4.7664500e+05   4.7615500e+05   4.9001500e+05   4.5308900e+05   4.5958500e+05   4.7233400e+05   4.8785300e+05   4.7189700e+05   5.0361700e+05   5.1232400e+05   5.1303400e+05   4.8310700e+05   4.6840700e+05   4.6828700e+05   4.6549900e+05   4.8012000e+05   4.9832600e+05   5.2656800e+05   4.9129900e+05   4.7175800e+05   4.7746700e+05   4.6216200e+05   4.7177700e+05   4.6879300e+05   5.0215700e+05   4.7523300e+05   4.7518600e+05   4.8856500e+05   5.0704900e+05   4.7911300e+05   4.8623100e+05   4.7119000e+05   4.4945400e+05   4.6017300e+05   5.1195900e+05   4.9341300e+05   5.0763800e+05   4.7625300e+05   4.9581400e+05   4.7869500e+05   4.5904700e+05   4.8010400e+05   4.6525900e+05   4.7544500e+05   4.9862100e+05   5.0532800e+05   4.9767200e+05   5.0156300e+05   4.8266100e+05   4.9359200e+05   5.0341700e+05   5.2078800e+05   5.0625700e+05   4.7785900e+05   4.5237500e+05   4.7713000e+05   5.0069300e+05   5.2162800e+05   5.0662700e+05   5.0924500e+05   4.7971600e+05   4.6569500e+05   4.5817000e+05   4.8243700e+05   4.9494500e+05   4.9096600e+05   4.9822400e+05   5.0048700e+05   4.9966700e+05   4.6668700e+05   4.7568600e+05   5.0503800e+05   5.0273900e+05   4.7763500e+05   4.9577800e+05   4.9704500e+05   4.7745100e+05   4.9691800e+05   4.7146600e+05   4.5459200e+05   4.8826800e+05   4.9221000e+05   4.9392500e+05   4.5797500e+05   4.7079400e+05   4.8341500e+05
   2.0102600e+05   1.6058000e+05   1.5710000e+05   1.9611200e+05   0.0000000e+00   1.6388000e+05   1.7050000e+05   1.7910500e+05   1.6688500e+05   1.7477600e+05   1.9897400e+05   1.7050600e+05   1.8605900e+05   1.8909400e+05   1.9637900e+05   1.8898700e+05   1.8234700e+05   1.9351800e+05   2.0221700e+05   1.8953700e+05   1.7377200e+05   2.0026700e+05   2.0476400e+05   1.8206300e+05   1.7332300e+05   1.8144500e+05   1.8450500e+05   1.7677100e+05   1.8001300e+05   1.6159300e+05   1.9101300e+05   1.8665300e+05   1.7609600e+05   1.9259700e+05   1.8448200e+05   1.8177200e+05   1.9915000e+05   1.8112000e+05   1.8719400e+05   1.7821400e+05   1.9871800e+05   1.8199000e+05   1.9773600e+05   1.9019200e+05   2.0345600e+05   1.9841100e+05   1.8834300e+05   1.7795800e+05   1.7913600e+05   1.8492700e+05   1.8885900e+05   2.2439500e+05   2.2732500e+05   1.8899700e+05   2.1077400e+05   1.8932500e+05   1.9790400e+05   2.1290500e+05   2.0697100e+05   2.0557200e+05   2.0372000e+05   2.0421700e+05   1.7844700e+05   1.7866400e+05   1.8797800e+05   1.8778600e+05   2.2841000e+05   1.7239000e+05   1.7309700e+05   1.9502300e+05   1.9201700e+05   2.0092500e+05   1.7696400e+05   1.7549300e+05   1.6785200e+05   1.8233000e+05   1.7947800e+05   1.7624200e+05   1.9880800e+05   1.9502100e+05   2.0453300e+05   1.9920500e+05   1.6556300e+05   1.7376700e+05   1.9976500e+05   2.0500000e+05   1.8220200e+05   1.9301500e+05   1.9217000e+05   1.8727000e+05
   1.6011300e+05   1.2837800e+05   1.7281400e+05   1.4578300e+05   1.4385500e+05   0.0000000e+00   1.5011300e+05   1.3648100e+05   1.7630600e+05   1.4997900e+05   1.4582400e+05   1.5957200e+05   1.7098500e+05   1.5289200e+05   1.5857800e+05   1.6056100e+05   1.7746600e+05   1.5480300e+05   1.7642300e+05   1.6876100e+05   1.7799900e+05   1.8985100e+05   1.9285700e+05   1.7442500e+05   1.8893900e+05   1.8121200e+05   1.7907200e+05   1.9931300e+05   1.6386700e+05   1.5710400e+05   1.7707800e+05   1.7649500e+05   1.7059700e+05   1.7978200e+05   1.4721900e+05   1.5663300e+05   1.7213700e+05   1.8126800e+05   1.7336100e+05   1.5663800e+05   1.5540700e+05   1.5729100e+05   1.5936000e+05   1.4838100e+05   1.4566600e+05   1.5465200e+05   1.4915400e+05   1.6098500e+05   1.4352300e+05   1.7089400e+05   1.5952300e+05   1.3347700e+05   1.5628400e+05   1.4806900e+05   1.8595300e+05   1.6525300e+05   1.3285400e+05   1.3276400e+05   1.5774200e+05   1.3373800e+05   1.6377400e+05   1.7247600e+05   1.5762800e+05   1.5217300e+05   1.6993900e+05   1.7934500e+05   1.6784100e+05   2.0117300e+05   2.0300100e+05   1.7680600e+05   1.6852000e+05   1.7903400e+05   1.7612500e+05   1.9003500e+05   1.7960000e+05   1.6887400e+05   1.7586600e+05   1.8768200e+05   1.7421300e+05   1.5651600e+05   1.5748000e+05   1.6239800e+05   1.6310800e+05   1.5242200e+05   1.5764400e+05   1.5910800e+05   1.5761600e+05   1.3798500e+05   1.4309100e+05   1.8184900e+05
   7.6205000e+05   7.3924200e+05   7.5101900e+05   7.5893800e+05   7.4248500e+05   7.3885300e+05   0.0000000e+00   7.3757800e+05   7.6537300e+05   7.4441700e+05   7.4160500e+05   7.3041600e+05   7.5203600e+05   7.5283000e+05   7.3708800e+05   7.1892400e+05   7.4997700e+05   7.2468600e+05   7.4458300e+05   7.4296100e+05   7.6309500e+05   7.6773800e+05   7.3643200e+05   7.3667300e+05   7.3348300e+05   7.2198600e+05   7.1622800e+05   7.1792800e+05   7.1836300e+05   7.1653300e+05   7.1157700e+05   6.8805100e+05   7.1397600e+05   6.8361800e+05   6.8538300e+05   7.1467000e+05   7.0249900e+05   7.2265300e+05   7.0618700e+05   7.1056200e+05   7.3485100e+05   7.1904500e+05   7.3324900e+05   7.3006000e+05   6.9902200e+05   7.2076800e+05   7.1728700e+05   7.0426900e+05   6.9938900e+05   6.9575600e+05   7.0605400e+05   7.1009300e+05   7.1264200e+05   7.7064500e+05   7.4586100e+05   6.9602900e+05   6.7377500e+05   7.0802700e+05   7.2350800e+05   7.1085600e+05   6.7529900e+05   6.8651800e+05   7.0115200e+05   6.8579800e+05   6.8566900e+05   6.8087400e+05   6.6745800e+05   6.5497700e+05   6.6782800e+05   6.7942600e+05   7.2733400e+05   7.1171500e+05   7.3882200e+05   7.2756100e+05   6.9984900e+05   7.1488300e+05   7.1048400e+05   7.4873900e+05   7.6307800e+05   7.1310300e+05   7.0245000e+05   6.9289000e+05   7.0412300e+05   6.8692100e+05   6.8903700e+05   7.1428900e+05   7.3756700e+05   7.6230300e+05   7.4938800e+05   7.4973100e+05
   5.9091400e+05   5.7290100e+05   5.8707700e+05   6.3171800e+05   6.3526000e+05   6.0695000e+05   5.9926900e+05   0.0000000e+00   5.6214000e+05   6.1427700e+05   6.1473100e+05   6.2038500e+05   6.1381500e+05   6.1324300e+05   6.2106100e+05   5.9142200e+05   5.9143500e+05   5.6352800e+05   5.8600200e+05   5.7814200e+05   6.1765500e+05   6.2409200e+05   6.2805200e+05   6.2840100e+05   6.1227100e+05   5.8030500e+05   6.0128800e+05   6.1556800e+05   6.1596000e+05   6.2252100e+05   6.3793300e+05   6.3635200e+05   5.9791800e+05   5.8131600e+05   6.0479800e+05   6.0974200e+05   6.0445400e+05   6.0836200e+05   6.2823800e+05   6.2097100e+05   5.9299500e+05   5.8087400e+05   5.8276600e+05   5.7007500e+05   5.7913800e+05   5.9536900e+05   5.8832000e+05   5.7030900e+05   5.7887200e+05   5.7595200e+05   5.5227700e+05   5.4436500e+05   5.6305900e+05   5.9779800e+05   5.6924200e+05   5.6262600e+05   5.5693200e+05   5.6269500e+05   5.7058100e+05   5.9261100e+05   6.0180900e+05   5.9228700e+05   5.6515000e+05   6.1105600e+05   5.9613600e+05   6.0575900e+05   5.7719400e+05   5.6176500e+05   5.7014700e+05   5.6017700e+05   5.6311200e+05   5.6913500e+05   5.9040400e+05   5.6954600e+05   5.7049000e+05   5.9466800e+05   5.7720300e+05   5.4940500e+05   5.8299500e+05   6.1010100e+05   6.0869700e+05   5.9909300e+05   5.8895000e+05   5.6662100e+05   5.7910400e+05   5.7316600e+05   5.7890000e+05   5.7274100e+05   5.8884700e+05   5.9058300e+05
   1.6206400e+05   1.5131000e+05   1.4241500e+05   1.5246200e+05   1.5158100e+05   1.7589100e+05   1.6396000e+05   1.3722100e+05   0.0000000e+00   1.2164100e+05   1.3918700e+05   1.2688100e+05   1.5653000e+05   1.6252800e+05   1.6717800e+05   1.5782600e+05   1.6377700e+05   1.5047800e+05   1.5702200e+05   1.3525100e+05   1.3316000e+05   1.3551600e+05   1.4089600e+05   1.2839400e+05   1.3887400e+05   1.2696400e+05   1.3847100e+05   1.2675400e+05   1.3828400e+05   1.2394400e+05   1.4363700e+05   1.3183000e+05   1.3738400e+05   1.2835000e+05   1.1192800e+05   1.3866400e+05   1.4115300e+05   1.6091300e+05   1.6041800e+05   1.4878900e+05   1.3908400e+05   1.1221600e+05   1.2191400e+05   1.2594600e+05   1.4352400e+05   1.5583900e+05   1.3428400e+05   1.3896200e+05   1.4115000e+05   1.4501400e+05   1.5814300e+05   1.3858100e+05   1.3197700e+05   1.2725400e+05   1.3608100e+05   1.2592800e+05   1.3013500e+05   1.2548700e+05   1.4048800e+05   1.5086700e+05   1.5537600e+05   1.6928000e+05   1.6736200e+05   1.4297000e+05   1.3360300e+05   1.4997400e+05   1.5139200e+05   1.2988800e+05   1.3154000e+05   1.3804400e+05   1.5261400e+05   1.3555200e+05   1.4044200e+05   1.6391600e+05   1.5332900e+05   1.4527600e+05   1.5708900e+05   1.5039200e+05   1.5508700e+05   1.4192500e+05   1.3360200e+05   1.4495400e+05   1.3698300e+05   1.3165200e+05   1.4900200e+05   1.3433500e+05   1.3585000e+05   1.4671000e+05   1.4203100e+05   1.5647800e+05
   1.5856600e+05   1.5161400e+05   1.6303800e+05   1.4759500e+05   1.4252500e+05   1.4700400e+05   1.2335900e+05   1.2240700e+05   1.4063200e+05   0.0000000e+00   1.4130700e+05   1.4385300e+05   1.3707200e+05   1.5536100e+05   1.5187700e+05   1.5865700e+05   1.4753500e+05   1.3952200e+05   1.4672800e+05   1.4462700e+05   1.4092100e+05   1.4741300e+05   1.5951000e+05   1.4536200e+05   1.5192100e+05   1.5238500e+05   1.5164800e+05   1.6439700e+05   1.3343000e+05   1.3523400e+05   1.3911700e+05   1.3425900e+05   1.3402900e+05   1.4827800e+05   1.3854800e+05   1.3555700e+05   1.3300600e+05   1.2717000e+05   1.3452000e+05   1.3780300e+05   1.5265900e+05   1.4194100e+05   1.3497200e+05   1.1499700e+05   1.1639600e+05   1.6064000e+05   1.7252500e+05   1.6220500e+05   1.4423600e+05   1.4943500e+05   1.3655600e+05   1.3988500e+05   1.2582500e+05   1.3740100e+05   1.2863600e+05   1.2023200e+05   1.2566300e+05   1.2756400e+05   1.2806700e+05   1.6426300e+05   1.7923000e+05   1.6931500e+05   1.5222100e+05   1.3225900e+05   1.3691700e+05   1.3535600e+05   1.3702600e+05   1.3726900e+05   1.3756200e+05   1.3161700e+05   1.2771900e+05   1.4201800e+05   1.4599000e+05   1.5725700e+05   1.7215100e+05   1.7047700e+05   1.6273300e+05   1.3833400e+05   1.3361100e+05   1.1361000e+05   1.1541500e+05   1.3451100e+05   1.3786600e+05   1.4329700e+05   1.5987700e+05   1.4807400e+05   1.4539000e+05   1.6022100e+05   1.6863300e+05   1.4222900e+05
   1.4482100e+05   1.4237300e+05   1.3211000e+05   1.3260200e+05   1.3177900e+05   1.3057300e+05   1.4063700e+05   1.3633500e+05   1.4022700e+05   1.3471700e+05   0.0000000e+00   1.4763300e+05   1.5399400e+05   1.4087500e+05   1.4250500e+05   1.4172600e+05   1.3813400e+05   1.4980200e+05   1.4222100e+05   1.5134500e+05   1.5525000e+05   1.5506200e+05   1.5361400e+05   1.3795800e+05   1.4145300e+05   1.3865000e+05   1.3177000e+05   1.3397800e+05   1.5197700e+05   1.4264300e+05   1.4994900e+05   1.3971200e+05   1.3223000e+05   1.3564900e+05   1.3752500e+05   1.2764200e+05   1.4801900e+05   1.4916100e+05   1.4773900e+05   1.5246500e+05   1.4801200e+05   1.3799700e+05   1.3394600e+05   1.3766900e+05   1.2569900e+05   1.2831400e+05   1.2081400e+05   1.2589500e+05   1.2989200e+05   1.3133400e+05   1.3900900e+05   1.4359400e+05   1.3203200e+05   1.3557000e+05   1.3756500e+05   1.4420700e+05   1.4205900e+05   1.4280400e+05   1.4627100e+05   1.2032000e+05   1.3752300e+05   1.3478900e+05   1.3321800e+05   1.1480100e+05   1.2732900e+05   1.3531100e+05   1.3567000e+05   1.3431100e+05   1.5897400e+05   1.5164100e+05   1.4437200e+05   1.4695300e+05   1.2815100e+05   1.2058000e+05   1.3912500e+05   1.3630500e+05   1.3288200e+05   1.4161400e+05   1.3822500e+05   1.2565900e+05   1.4070600e+05   1.4186400e+05   1.4776400e+05   1.2860000e+05   1.4177000e+05   1.4767500e+05   1.2275900e+05   1.3591700e+05   1.3618300e+05   1.4020800e+05
   1.4921200e+05   1.3654700e+05   1.4399200e+05   1.3983500e+05   1.4195800e+05   1.3642200e+05   1.6388300e+05   1.5114900e+05   1.5137700e+05   1.4110800e+05   1.4003800e+05   0.0000000e+00   1.4834700e+05   1.4662600e+05   1.3408600e+05   1.3840000e+05   1.4379300e+05   1.4324900e+05   1.4157700e+05   1.4404400e+05   1.4762600e+05   1.4833100e+05   1.6634400e+05   1.6267000e+05   1.5378800e+05   1.4481100e+05   1.5577900e+05   1.4769200e+05   1.5329400e+05   1.5267400e+05   1.4855300e+05   1.4745800e+05   1.4719800e+05   1.5560300e+05   1.3803800e+05   1.5457400e+05   1.5478900e+05   1.5426100e+05   1.4671800e+05   1.3854300e+05   1.4477600e+05   1.4076800e+05   1.3230400e+05   1.3769800e+05   1.3839300e+05   1.3790800e+05   1.4303100e+05   1.6165000e+05   1.6824000e+05   1.5643600e+05   1.4579100e+05   1.4407800e+05   1.3517500e+05   1.4191600e+05   1.4422700e+05   1.4253400e+05   1.5545100e+05   1.4676900e+05   1.5215100e+05   1.6326000e+05   1.6328800e+05   1.5299600e+05   1.4233200e+05   1.3511900e+05   1.6302500e+05   1.6013400e+05   1.6547400e+05   1.5101900e+05   1.3844600e+05   1.4069100e+05   1.3874800e+05   1.4118200e+05   1.5956600e+05   1.4032100e+05   1.3240500e+05   1.5406200e+05   1.5770500e+05   1.4929800e+05   1.3943500e+05   1.4580900e+05   1.6624600e+05   1.4937500e+05   1.3944800e+05   1.6053900e+05   1.5554900e+05   1.5244100e+05   1.4835600e+05   1.3607200e+05   1.3279600e+05   1.4649400e+05
   3.8030800e+05   3.7686100e+05   3.8947100e+05   4.0430100e+05   4.0798400e+05   4.0966300e+05   4.0238800e+05   3.9802300e+05   4.0396900e+05   3.7667700e+05   4.0022100e+05   4.0732700e+05   0.0000000e+00   3.9097800e+05   3.7864100e+05   3.8423300e+05   4.1932700e+05   4.1432200e+05   4.1106800e+05   4.1902800e+05   4.4439900e+05   4.1902200e+05   4.0287000e+05   3.8643800e+05   3.9913000e+05   3.9494100e+05   3.9066800e+05   3.8508200e+05   3.7237100e+05   3.5398600e+05   3.6803600e+05   3.7600100e+05   4.0574700e+05   3.7153500e+05   3.8083100e+05   3.9640900e+05   3.9173300e+05   3.8213800e+05   3.7374500e+05   3.7197100e+05   3.7424200e+05   3.5758000e+05   3.6406300e+05   3.6455700e+05   3.7628100e+05   3.7832500e+05   3.8232800e+05   3.9981100e+05   3.9352800e+05   3.9699100e+05   3.8394200e+05   3.7469000e+05   3.6692500e+05   3.5787500e+05   3.8676400e+05   3.7583300e+05   3.9401400e+05   3.8398900e+05   4.1336200e+05   4.0354300e+05   3.8691700e+05   3.7247300e+05   3.8824500e+05   4.0144100e+05   3.8919700e+05   3.8507800e+05   3.7240200e+05   3.8893300e+05   3.8446400e+05   3.7568100e+05   3.8366000e+05   4.0814700e+05   4.0198000e+05   4.0852800e+05   4.0156600e+05   3.8247900e+05   3.9250800e+05   3.7665700e+05   3.7616600e+05   3.7692700e+05   3.7548100e+05   3.6713200e+05   3.8237900e+05   3.8269500e+05   4.1752200e+05   4.0090500e+05   3.9130800e+05   3.9098000e+05   3.6012600e+05   3.6817400e+05
   1.5826800e+05   1.6007200e+05   1.7128400e+05   1.5616800e+05   1.5870700e+05   1.7341100e+05   1.7977900e+05   1.9449500e+05   1.6745500e+05   1.7674800e+05   1.7880500e+05   1.6335000e+05   1.8390400e+05   0.0000000e+00   1.8192700e+05   1.7741700e+05   1.6313900e+05   1.6670900e+05   1.7409800e+05   1.6544300e+05   1.8872900e+05   1.8664500e+05   1.6115000e+05   1.7013800e+05   1.5315800e+05   1.6805500e+05   1.7060500e+05   1.6953800e+05   1.8998900e+05   1.9504400e+05   1.4811200e+05   1.5322200e+05   1.5569100e+05   1.2436100e+05   1.5077700e+05   1.5958200e+05   1.5146600e+05   1.7922300e+05   1.7318100e+05   1.6467700e+05   1.6397700e+05   1.6215300e+05   1.6364800e+05   1.7984800e+05   1.7659300e+05   1.8009000e+05   1.8317800e+05   1.6955800e+05   1.8602200e+05   1.6254400e+05   1.6920800e+05   1.7056400e+05   1.3873400e+05   1.5772900e+05   1.6209900e+05   1.7801200e+05   1.9078000e+05   1.9456700e+05   1.6613300e+05   1.8459100e+05   1.4766100e+05   1.3202200e+05   1.5536400e+05   1.2641300e+05   1.5592800e+05   1.6781000e+05   1.8826800e+05   1.8834200e+05   1.6430500e+05   1.7409600e+05   1.7151300e+05   1.5478800e+05   1.6613400e+05   1.7188600e+05   1.7567300e+05   1.9290200e+05   1.8660000e+05   2.1088100e+05   2.1131800e+05   1.7851600e+05   1.7542100e+05   1.7862800e+05   1.6987800e+05   1.7032400e+05   1.7023000e+05   1.8018500e+05   1.9819000e+05   2.0266400e+05   1.6859700e+05   1.7027500e+05
   3.1583400e+05   3.0396000e+05   3.0121400e+05   3.0195600e+05   2.8696900e+05   3.2020700e+05   3.0070600e+05   3.2133000e+05   3.0951100e+05   3.1564400e+05   3.3096100e+05   3.1690900e+05   3.3853900e+05   3.2018100e+05   0.0000000e+00   3.1306500e+05   2.9052000e+05   3.4345900e+05   3.1835900e+05   3.2186300e+05   3.3165100e+05   3.2953700e+05   3.1049000e+05   3.1236900e+05   3.1074300e+05   3.2894300e+05   3.1931800e+05   3.1291200e+05   3.0565900e+05   2.7918800e+05   2.7484200e+05   3.1154400e+05   3.0953200e+05   3.1375000e+05   3.0607500e+05   3.2052500e+05   3.1228900e+05   3.3140400e+05   3.2014300e+05   2.9854700e+05   2.8536200e+05   2.7848100e+05   2.8084300e+05   2.6769500e+05   2.8302100e+05   2.9106800e+05   2.8226200e+05   3.0598100e+05   3.2567900e+05   2.8657000e+05   2.6454000e+05   2.9557300e+05   3.0884800e+05   3.2476700e+05   2.8680500e+05   2.8043000e+05   2.8724200e+05   2.9694400e+05   2.8542900e+05   3.0878000e+05   2.9060400e+05   2.5984300e+05   2.7248200e+05   2.7630800e+05   2.8988200e+05   2.9749700e+05   3.0725700e+05   3.4312100e+05   3.0624500e+05   3.2935500e+05   3.1304500e+05   2.9500300e+05   2.8293700e+05   3.0123700e+05   3.0552200e+05   2.8637300e+05   2.8873800e+05   3.0635800e+05   3.0690600e+05   3.1582700e+05   3.0899600e+05   3.2744000e+05   3.0387400e+05   2.9856300e+05   2.8900600e+05   3.0119800e+05   2.8420100e+05   3.2120900e+05   3.1879700e+05   3.2332800e+05
   2.0329500e+05   1.8967200e+05   1.8751900e+05   1.8599900e+05   1.8859200e+05   1.9309400e+05   1.8210600e+05   1.8361500e+05   1.7200700e+05   1.5606100e+05   1.8075300e+05   1.7574400e+05   1.7188400e+05   1.7779800e+05   1.7952600e+05   0.0000000e+00   1.7407200e+05   1.8022300e+05   1.8023600e+05   1.6579000e+05   1.8088800e+05   1.5913100e+05   1.6650300e+05   1.8082300e+05   1.7666200e+05   1.6605600e+05   1.8399400e+05   1.7936700e+05   1.8218100e+05   1.7774300e+05   1.7502200e+05   1.8757200e+05   1.8798500e+05   1.9603700e+05   1.8141700e+05   1.7293100e+05   1.6897200e+05   1.9040000e+05   1.9460200e+05   1.7380400e+05   1.8052100e+05   2.0922600e+05   1.9256100e+05   1.9703000e+05   2.1338200e+05   2.1209200e+05   1.9907600e+05   2.2613800e+05   1.9985600e+05   1.7762200e+05   1.7569500e+05   1.9759100e+05   1.9725300e+05   1.9527800e+05   1.8944100e+05   1.7409000e+05   1.9964700e+05   1.8301200e+05   1.7936000e+05   1.7446500e+05   1.9371000e+05   1.8440200e+05   1.8558400e+05   1.6282200e+05   1.9010300e+05   1.8168600e+05   1.7136000e+05   1.8579100e+05   1.8576700e+05   1.8132900e+05   1.7496500e+05   1.5259800e+05   1.5445500e+05   1.7875600e+05   1.8264400e+05   2.1536700e+05   2.0895400e+05   1.8991900e+05   1.9621900e+05   1.8483600e+05   1.8050500e+05   1.6682600e+05   1.7526700e+05   1.7925900e+05   1.8865300e+05   1.9482500e+05   2.0169900e+05   1.9948000e+05   1.8826200e+05   1.9434200e+05
   1.2474200e+05   1.2081900e+05   1.3771000e+05   1.2930800e+05   1.1847500e+05   1.2888800e+05   1.3620300e+05   1.2038100e+05   1.1758300e+05   1.2385300e+05   1.2256500e+05   1.1986000e+05   1.2530200e+05   1.1657700e+05   1.1990000e+05   1.1644800e+05   0.0000000e+00   1.2652100e+05   1.1635600e+05   1.2604200e+05   1.0870200e+05   1.1052100e+05   1.0131600e+05   1.1804600e+05   1.2286400e+05   1.2385800e+05   1.1469500e+05   1.1981000e+05   1.0538600e+05   1.1000100e+05   1.0986100e+05   1.1713800e+05   1.1894100e+05   1.2502800e+05   1.1721100e+05   1.2301500e+05   1.1643500e+05   1.2194200e+05   1.0938400e+05   1.0918000e+05   1.1915900e+05   1.1793000e+05   1.2579600e+05   1.1578600e+05   1.2456700e+05   1.1956800e+05   1.3522400e+05   1.3487400e+05   1.0847700e+05   1.1080600e+05   1.2456500e+05   1.2784300e+05   1.4197800e+05   1.4339800e+05   1.4515500e+05   1.2034900e+05   1.1555200e+05   1.1774800e+05   1.2715600e+05   1.4073000e+05   1.2346300e+05   1.2685600e+05   1.1446400e+05   1.0671100e+05   1.0926500e+05   1.1470400e+05   1.0047200e+05   1.1790800e+05   1.1178700e+05   1.1134000e+05   1.1132000e+05   1.2036900e+05   1.1354100e+05   1.0895100e+05   1.0855800e+05   1.1083500e+05   1.1786200e+05   1.1853500e+05   1.1871100e+05   1.1964600e+05   1.1616500e+05   1.3451000e+05   1.3374600e+05   1.3897400e+05   1.3808800e+05   1.3576000e+05   1.4988400e+05   1.3002800e+05   1.2928700e+05   1.3959100e+05
   2.0108700e+05   1.7591300e+05   1.6298200e+05   1.7316600e+05   1.9031600e+05   1.8354300e+05   1.7813200e+05   1.9641900e+05   2.0009200e+05   1.9557500e+05   1.9170300e+05   1.9211200e+05   1.9311300e+05   1.7165900e+05   1.8783800e+05   2.0080500e+05   1.9837000e+05   0.0000000e+00   1.9848700e+05   2.0736500e+05   2.0636600e+05   1.9244000e+05   1.7841900e+05   1.9280600e+05   2.0794800e+05   2.0548500e+05   1.8814200e+05   1.9824300e+05   1.9222000e+05   1.9466400e+05   1.8760200e+05   1.9681100e+05   2.1045000e+05   2.0248200e+05   1.8118100e+05   1.8259500e+05   1.7765700e+05   1.9271000e+05   1.8201600e+05   1.7442900e+05   1.8505900e+05   1.9323400e+05   1.9364600e+05   1.7055300e+05   1.6685200e+05   1.7215400e+05   1.8413700e+05   1.7163300e+05   1.8404100e+05   1.6994300e+05   1.7621300e+05   1.8715300e+05   1.7571200e+05   1.6320600e+05   1.5262700e+05   1.6695500e+05   1.7150700e+05   1.7180400e+05   1.6149200e+05   1.6330000e+05   1.7405000e+05   1.8512500e+05   1.7158100e+05   1.6027400e+05   1.6583000e+05   1.6059300e+05   1.5759900e+05   1.6050800e+05   1.6394300e+05   1.6401200e+05   1.5010800e+05   1.7124200e+05   1.8768600e+05   1.7400600e+05   1.5541400e+05   1.4951500e+05   1.6357800e+05   1.7331200e+05   1.7416000e+05   1.8526100e+05   1.9675000e+05   1.9102600e+05   1.8938100e+05   1.6703400e+05   1.8557800e+05   1.9650800e+05   1.8520200e+05   1.7984600e+05   1.9022900e+05   2.0022100e+05
   3.8021300e+05   3.5879700e+05   3.6653000e+05   3.7382000e+05   3.7934200e+05   3.6100800e+05   3.7814300e+05   3.8884600e+05   3.6321900e+05   3.5468500e+05   3.3908600e+05   3.5174600e+05   3.5804000e+05   3.5355400e+05   3.6778900e+05   3.5685900e+05   3.5634900e+05   3.5907700e+05   0.0000000e+00   3.6818900e+05   3.5054700e+05   3.4027700e+05   3.5968300e+05   3.7689500e+05   3.8440700e+05   3.5608600e+05   3.4704800e+05   3.7001400e+05   3.7113300e+05   3.6955400e+05   3.5037900e+05   3.6192300e+05   3.7283100e+05   3.8646800e+05   3.8554600e+05   3.8652200e+05   3.6208200e+05   3.6647900e+05   3.7980400e+05   3.8630400e+05   3.7581200e+05   3.6950900e+05   3.8107500e+05   3.8471400e+05   3.8798900e+05   3.4949000e+05   3.3895400e+05   3.2884200e+05   3.6582900e+05   4.1483900e+05   3.8588700e+05   3.6647300e+05   3.4081400e+05   3.3895400e+05   3.4369500e+05   3.4446500e+05   3.4664100e+05   3.7017300e+05   3.7478000e+05   3.8833100e+05   3.7046100e+05   3.5142100e+05   3.4668400e+05   3.6200200e+05   3.5105500e+05   3.2206600e+05   3.5713500e+05   3.6371000e+05   3.6185300e+05   3.5864200e+05   3.3186900e+05   3.2375600e+05   3.3178700e+05   3.7060200e+05   3.4155100e+05   3.4375700e+05   3.4330800e+05   3.6053400e+05   3.8008800e+05   4.0042400e+05   3.6590000e+05   3.6442600e+05   3.5672400e+05   3.6832300e+05   3.7956500e+05   3.7281100e+05   3.7940300e+05   3.7850700e+05   3.4283500e+05   3.6555400e+05
   4.3334300e+05   4.3949400e+05   4.1860800e+05   4.1094800e+05   3.9931500e+05   4.1079800e+05   4.0826900e+05   4.2304900e+05   4.3147700e+05   4.4585400e+05   4.1558500e+05   4.2895800e+05   4.4991100e+05   4.6187700e+05   4.1528100e+05   4.1473300e+05   4.1441100e+05   3.8664200e+05   4.0683800e+05   0.0000000e+00   4.2080900e+05   4.2115700e+05   4.2872400e+05   4.4018900e+05   4.4495600e+05   4.2069200e+05   4.0105600e+05   4.1589800e+05   3.8916000e+05   4.1028800e+05   4.0708000e+05   4.6287500e+05   4.8082600e+05   4.4297200e+05   4.2042700e+05   4.3297300e+05   4.0464900e+05   4.2538200e+05   4.1029200e+05   4.1451100e+05   4.5806300e+05   4.4669800e+05   4.4102200e+05   4.3000700e+05   4.1380700e+05   4.2125600e+05   4.2722900e+05   4.4050300e+05   4.4635200e+05   4.3896000e+05   4.2039800e+05   4.2741600e+05   4.4164800e+05   4.3546300e+05   4.0781600e+05   4.1251100e+05   4.2048300e+05   4.1170100e+05   4.0418800e+05   3.9740800e+05   4.2200000e+05   4.2279400e+05   4.3491600e+05   4.0658500e+05   4.0766700e+05   3.9023800e+05   3.9028600e+05   4.1079600e+05   4.4417300e+05   4.6746800e+05   4.3355200e+05   4.2722200e+05   4.4054700e+05   4.2643400e+05   4.1074000e+05   4.2090900e+05   4.3480200e+05   4.5978700e+05   4.3548200e+05   4.3362900e+05   4.2906800e+05   4.1413300e+05   4.1646900e+05   4.4194100e+05   4.1649600e+05   4.0207100e+05   4.3121200e+05   4.1753000e+05   3.9917000e+05   4.0443400e+05
   5.6367000e+04   5.4757000e+04   5.2430000e+04   4.1789000e+04   5.0609000e+04   5.1233000e+04   6.7098000e+04   5.9201000e+04   5.2182000e+04   5.9214000e+04   4.9532000e+04   4.8316000e+04   4.6523000e+04   6.0548000e+04   5.1467000e+04   6.3209000e+04   5.6026000e+04   5.4298000e+04   6.4893000e+04   6.1957000e+04   0.0000000e+00   5.5952000e+04   6.9257000e+04   6.8920000e+04   6.8028000e+04   6.5957000e+04   7.5030000e+04   6.0285000e+04   6.5190000e+04   5.9267000e+04   6.8699000e+04   6.5239000e+04   7.3891000e+04   7.0617000e+04   7.0702000e+04   7.1835000e+04   7.0546000e+04   6.7781000e+04   5.9382000e+04   6.2225000e+04   6.3453000e+04   5.3257000e+04   6.2268000e+04   5.5465000e+04   5.9487000e+04   5.8135000e+04   6.4393000e+04   7.2114000e+04   5.7988000e+04   6.6723000e+04   6.6077000e+04   6.2852000e+04   6.5004000e+04   6.0932000e+04   5.3922000e+04   6.0409000e+04   6.1536000e+04   5.5719000e+04   5.3995000e+04   5.7967000e+04   5.0436000e+04   5.9423000e+04   6.5337000e+04   6.0691000e+04   5.6477000e+04   6.1379000e+04   5.8172000e+04   5.2685000e+04   5.1982000e+04   5.6304000e+04   6.0442000e+04   5.3188000e+04   6.0859000e+04   6.1438000e+04   4.7800000e+04   5.7265000e+04   5.3748000e+04   5.0368000e+04   4.9422000e+04   4.9419000e+04   6.1970000e+04   6.0735000e+04   6.9199000e+04   6.9667000e+04   7.0378000e+04   5.3283000e+04   6.7872000e+04   5.7275000e+04   6.2308000e+04   5.8447000e+04
   6.0426000e+04   4.5379000e+04   4.8862000e+04   5.1008000e+04   4.6874000e+04   5.2516000e+04   5.5847000e+04   6.2424000e+04   6.6956000e+04   6.0532000e+04   5.7156000e+04   6.4029000e+04   5.0953000e+04   5.7896000e+04   5.5915000e+04   6.1661000e+04   6.9837000e+04   5.9391000e+04   4.9506000e+04   4.8306000e+04   5.7302000e+04   0.0000000e+00   5.6228000e+04   5.5660000e+04   6.3776000e+04   4.2330000e+04   6.2295000e+04   6.2227000e+04   5.3622000e+04   4.3339000e+04   4.0035000e+04   5.1818000e+04   5.0573000e+04   5.5808000e+04   4.4122000e+04   5.2559000e+04   5.8238000e+04   5.8744000e+04   5.8889000e+04   5.2054000e+04   7.0344000e+04   5.5617000e+04   6.4446000e+04   5.6726000e+04   5.6688000e+04   5.1853000e+04   6.5064000e+04   5.0613000e+04   6.3074000e+04   5.0492000e+04   5.4042000e+04   7.5855000e+04   4.5906000e+04   4.2804000e+04   5.4577000e+04   6.1815000e+04   4.0088000e+04   5.7544000e+04   6.0933000e+04   5.7979000e+04   6.6697000e+04   5.9610000e+04   5.5536000e+04   4.9617000e+04   5.1137000e+04   4.8170000e+04   5.3706000e+04   5.2467000e+04   4.7075000e+04   5.8253000e+04   5.8293000e+04   5.6528000e+04   5.8077000e+04   5.2940000e+04   5.5421000e+04   5.8677000e+04   4.4794000e+04   6.0977000e+04   5.5954000e+04   5.7438000e+04   5.4340000e+04   5.8388000e+04   5.8884000e+04   6.4837000e+04   5.9912000e+04   5.8929000e+04   6.9425000e+04   5.0970000e+04   4.3201000e+04   5.5585000e+04
   4.8110500e+05   4.8340300e+05   5.0453400e+05   4.8944100e+05   4.9180500e+05   4.7213600e+05   4.6379600e+05   4.7811200e+05   5.0138700e+05   5.1679800e+05   4.8033100e+05   4.8587000e+05   4.8113500e+05   4.8082000e+05   5.0533600e+05   5.3218600e+05   5.2556600e+05   5.0115300e+05   4.7715600e+05   4.7362800e+05   4.9150400e+05   5.3154400e+05   0.0000000e+00   5.0071300e+05   5.0728600e+05   4.6545500e+05   4.7150500e+05   4.8492500e+05   5.1605500e+05   4.9262700e+05   4.8818600e+05   4.9324400e+05   5.0348800e+05   4.7224600e+05   4.9248900e+05   4.7844200e+05   4.8661200e+05   4.9512400e+05   5.0520000e+05   4.9623600e+05   4.9232500e+05   4.9858700e+05   4.8064700e+05   4.6328600e+05   4.6402000e+05   4.5171700e+05   4.8736000e+05   4.8392700e+05   5.1264200e+05   4.6973800e+05   4.7151800e+05   4.5768300e+05   4.8668100e+05   4.9442700e+05   5.0722600e+05   4.9611700e+05   4.9725200e+05   4.4840600e+05   4.8364900e+05   4.7144900e+05   5.3254300e+05   4.8904900e+05   4.8013500e+05   5.0957300e+05   4.7758500e+05   4.6473400e+05   4.9330900e+05   4.9223400e+05   4.9872600e+05   4.7143500e+05   4.8777700e+05   4.7506500e+05   4.6084400e+05   4.8265300e+05   4.6166900e+05   4.4936300e+05   5.0013600e+05   5.0678300e+05   4.7586900e+05   4.7987400e+05   4.9077700e+05   4.8810000e+05   5.0898700e+05   4.9262700e+05   4.8214400e+05   4.9705300e+05   4.9594800e+05   4.9543400e+05   5.0701700e+05   5.0273800e+05
   3.4479100e+05   3.3905700e+05   3.3561900e+05   3.2000000e+05   3.5073700e+05   3.4672600e+05   3.4793900e+05   3.4045400e+05   3.1988100e+05   3.3951400e+05   3.3870600e+05   3.4850100e+05   3.5910500e+05   3.6396700e+05   3.4322900e+05   3.2399100e+05   3.4532000e+05   3.6612800e+05   3.4951500e+05   3.5758500e+05   3.5462500e+05   3.5215000e+05   3.3883800e+05   0.0000000e+00   3.4880700e+05   3.4358100e+05   3.4250400e+05   3.4713900e+05   3.2946800e+05   3.4278300e+05   3.4929900e+05   3.4579400e+05   3.5142600e+05   3.5263700e+05   3.5243200e+05   3.2451200e+05   3.0820500e+05   3.4991100e+05   3.6294900e+05   3.6153500e+05   3.4453500e+05   3.2167300e+05   3.4314100e+05   3.4281700e+05   3.5244100e+05   3.7444100e+05   3.5109400e+05   3.4712900e+05   3.6037000e+05   3.3757900e+05   3.4979400e+05   3.4173000e+05   3.3107300e+05   3.3264200e+05   3.4775600e+05   3.6156100e+05   3.6584300e+05   3.7648400e+05   3.5997400e+05   3.5439800e+05   3.3891700e+05   3.3818600e+05   3.6145700e+05   3.6263300e+05   3.4741400e+05   3.4138500e+05   3.2886900e+05   3.2742600e+05   3.6341800e+05   3.5555200e+05   3.5069700e+05   3.6252400e+05   3.6621500e+05   3.4561400e+05   3.4900900e+05   3.4615600e+05   3.4324100e+05   3.3426000e+05   3.3345600e+05   3.5683700e+05   3.6730300e+05   3.3064400e+05   3.3866000e+05   3.7402200e+05   3.5416500e+05   3.3134300e+05   3.4612100e+05   3.6932600e+05   3.4317500e+05   3.6539900e+05
   1.7781800e+05   1.5264300e+05   1.6862400e+05   1.6785700e+05   1.6417400e+05   1.5362100e+05   1.4008300e+05   1.5607400e+05   1.5382300e+05   1.5502600e+05   1.6373700e+05   1.5241200e+05   1.6372400e+05   1.5516400e+05   1.5834900e+05   1.6959000e+05   1.7162900e+05   1.6077800e+05   1.7076400e+05   1.7938400e+05   1.5495000e+05   1.4256300e+05   1.6601400e+05   1.6798300e+05   0.0000000e+00   1.6940600e+05   1.5832400e+05   1.6074200e+05   1.6595800e+05   1.7611900e+05   1.7240300e+05   1.6732000e+05   1.7157800e+05   1.4854300e+05   1.6469200e+05   1.6852800e+05   1.5871100e+05   1.6617400e+05   1.5306900e+05   1.5143600e+05   1.7119700e+05   1.6261400e+05   1.5409200e+05   1.7839400e+05   1.6427000e+05   1.6341400e+05   1.7261300e+05   1.7832700e+05   1.6382800e+05   1.6128500e+05   1.6976800e+05   1.7661400e+05   1.8524600e+05   1.7597500e+05   1.7310400e+05   1.6970900e+05   1.7526700e+05   1.8129400e+05   1.7860900e+05   1.8486300e+05   1.7665100e+05   1.7580200e+05   1.8538800e+05   1.7435300e+05   1.7589700e+05   1.7428800e+05   1.6465500e+05   1.6368900e+05   1.8434900e+05   1.9063200e+05   1.7279700e+05   1.4751200e+05   1.6625100e+05   1.8527200e+05   1.8131300e+05   1.5854600e+05   1.5424100e+05   1.3549900e+05   1.6396800e+05   1.6401400e+05   1.6867600e+05   1.4929700e+05   1.3959500e+05   1.5724200e+05   1.5859700e+05   1.7236800e+05   1.5939300e+05   1.8957000e+05   1.6089800e+05   1.6412500e+05
   1.8726600e+05   1.7353100e+05   1.7378000e+05   1.7495000e+05   1.7419000e+05   1.9138100e+05   1.6932900e+05   1.6092700e+05   1.7096200e+05   1.6713000e+05   1.6873900e+05   1.5511600e+05   1.7216400e+05   1.7178200e+05   1.7635100e+05   1.9414600e+05   1.7206600e+05   1.7801900e+05   1.5762300e+05   1.7522000e+05   1.7997000e+05   1.7436400e+05   1.7710500e+05   1.6969200e+05   1.5893200e+05   0.0000000e+00   1.8089800e+05   1.6126800e+05   1.5029300e+05   1.5112200e+05   1.6111000e+05   1.5992900e+05   1.6818800e+05   1.6648700e+05   1.6670700e+05   1.6700200e+05   1.7151100e+05   1.6808500e+05   1.6880000e+05   1.8122400e+05   1.5358000e+05   1.7493000e+05   1.6985900e+05   1.7219200e+05   1.6115700e+05   1.3909700e+05   1.8515200e+05   1.7272900e+05   1.8255600e+05   1.6866800e+05   1.4368100e+05   1.5171000e+05   1.7960200e+05   1.5846000e+05   1.7047300e+05   1.6685300e+05   1.6668200e+05   1.5459600e+05   1.5912900e+05   1.6161500e+05   1.5477500e+05   1.6718300e+05   1.7143700e+05   1.8190000e+05   1.6340800e+05   1.4833500e+05   1.7058300e+05   1.6879800e+05   1.8516300e+05   1.7761000e+05   1.5695700e+05   1.6751400e+05   1.7483900e+05   1.8130800e+05   1.8669800e+05   1.9113500e+05   1.6733300e+05   1.6125100e+05   1.8954900e+05   1.8621500e+05   1.8985700e+05   1.6765000e+05   1.7261200e+05   1.8294500e+05   1.8098600e+05   1.6936800e+05   1.6963200e+05   1.7487200e+05   1.7684700e+05   1.6882400e+05
   1.4994000e+05   1.4021900e+05   1.4386300e+05   1.6252100e+05   1.6517000e+05   1.4841100e+05   1.6507400e+05   1.3369800e+05   1.4872100e+05   1.4494700e+05   1.3682900e+05   1.6568100e+05   1.5693700e+05   1.5231200e+05   1.5366500e+05   1.4909700e+05   1.4007600e+05   1.3892000e+05   1.5990400e+05   1.5503100e+05   1.4677800e+05   1.6469800e+05   1.5271600e+05   1.4449900e+05   1.4923600e+05   1.6598400e+05   0.0000000e+00   1.4284700e+05   1.4718900e+05   1.6139700e+05   1.5706400e+05   1.4249800e+05   1.4884900e+05   1.4155100e+05   1.5709700e+05   1.5526600e+05   1.4139100e+05   1.4490300e+05   1.5508700e+05   1.5155400e+05   1.5559200e+05   1.5276300e+05   1.5562800e+05   1.5306000e+05   1.5256700e+05   1.4442100e+05   1.7034000e+05   1.5986200e+05   1.4422000e+05   1.6137800e+05   1.5365400e+05   1.4844700e+05   1.4125400e+05   1.6237800e+05   1.5422900e+05   1.3838200e+05   1.5220600e+05   1.3582900e+05   1.5101200e+05   1.5867200e+05   1.4027900e+05   1.3145700e+05   1.4478900e+05   1.4361100e+05   1.2954000e+05   1.3095000e+05   1.4385800e+05   1.3423200e+05   1.0887300e+05   1.2817900e+05   1.3179100e+05   1.4313800e+05   1.5383200e+05   1.3715100e+05   1.4502600e+05   1.3064900e+05   1.3984400e+05   1.5717000e+05   1.5070900e+05   1.2197800e+05   1.2728400e+05   1.3441800e+05   1.5243600e+05   1.4951000e+05   1.5083600e+05   1.2966100e+05   1.5318000e+05   1.7216200e+05   1.5983600e+05   1.5590600e+05
   1.3738700e+05   1.0601100e+05   1.1291700e+05   1.1397500e+05   1.0537900e+05   1.2946000e+05   1.3708100e+05   1.1564100e+05   1.1351000e+05   1.2051000e+05   1.1203500e+05   1.2771300e+05   1.3360200e+05   1.1158300e+05   1.1417900e+05   1.2091200e+05   1.2653400e+05   1.2304900e+05   1.1244800e+05   1.1888800e+05   1.2569000e+05   1.1938000e+05   1.1432600e+05   1.3240100e+05   1.4128100e+05   1.1908800e+05   1.0368500e+05   0.0000000e+00   1.2112200e+05   1.3017800e+05   1.2244500e+05   1.3428700e+05   1.3683000e+05   1.1906600e+05   1.3594300e+05   1.4128500e+05   1.1352500e+05   1.3780400e+05   1.4199100e+05   1.3865900e+05   1.5660100e+05   1.3585600e+05   1.3886900e+05   1.3820500e+05   1.4423400e+05   1.3582000e+05   1.3834600e+05   1.2309400e+05   1.2478900e+05   1.2981600e+05   1.2810700e+05   1.3402000e+05   1.2303400e+05   1.0805800e+05   1.3257100e+05   1.2008700e+05   1.1987000e+05   1.1826600e+05   1.2035600e+05   1.1771500e+05   1.1838500e+05   1.2551600e+05   1.2572000e+05   1.2079700e+05   1.0956200e+05   1.1045000e+05   1.0557800e+05   1.3090200e+05   1.3299900e+05   1.2788800e+05   1.1228600e+05   1.3153400e+05   1.3942400e+05   1.5173800e+05   1.4519900e+05   1.3092800e+05   1.4746700e+05   1.2309000e+05   1.3891700e+05   1.5314200e+05   1.2698600e+05   1.2858600e+05   1.4324600e+05   1.3585100e+05   1.4591800e+05   1.1181600e+05   1.3128900e+05   1.3568700e+05   1.2178000e+05   1.1131400e+05
   2.2835500e+05   2.1699800e+05   2.2289100e+05   2.1757000e+05   2.0661900e+05   1.9886800e+05   2.0676200e+05   2.1388000e+05   2.0694100e+05   2.1965700e+05   2.0453600e+05   2.0690200e+05   1.9490600e+05   2.0744000e+05   2.0617000e+05   1.9242800e+05   1.9128400e+05   2.2342300e+05   2.1455700e+05   2.2154400e+05   2.3147100e+05   2.3532500e+05   2.3194800e+05   2.5546500e+05   2.2658400e+05   2.3144700e+05   2.1987100e+05   2.2099200e+05   0.0000000e+00   2.2730400e+05   2.2082800e+05   2.4414100e+05   2.3538300e+05   2.4368100e+05   2.6136900e+05   2.5501300e+05   2.5023800e+05   2.3185200e+05   2.3423800e+05   2.2915900e+05   2.2493200e+05   2.5204700e+05   2.4343700e+05   2.4737600e+05   2.6027400e+05   2.6573700e+05   2.6669300e+05   2.5269400e+05   2.6593200e+05   2.3370700e+05   2.3147000e+05   2.3994600e+05   2.4555600e+05   2.7061300e+05   2.4680500e+05   2.3917400e+05   2.3799200e+05   2.2778000e+05   2.4398900e+05   2.5326800e+05   2.4834200e+05   2.3499800e+05   2.3486200e+05   2.4448500e+05   2.3415000e+05   2.4630300e+05   2.3694600e+05   2.3174100e+05   2.3164200e+05   2.4809300e+05   2.4212200e+05   2.4471900e+05   2.4225100e+05   2.5642700e+05   2.2850500e+05   2.2264900e+05   2.4284200e+05   2.3290300e+05   2.3191800e+05   2.3641200e+05   2.3250100e+05   2.2795900e+05   2.4225800e+05   2.3523800e+05   2.3004600e+05   2.4423500e+05   2.2828000e+05   2.5201900e+05   2.4060600e+05   2.2520700e+05
   2.2703600e+05   2.1522200e+05   2.1174400e+05   2.2889100e+05   2.2102500e+05   2.0520200e+05   2.2087100e+05   2.2299200e+05   2.1990200e+05   2.3934000e+05   2.2193000e+05   1.9884700e+05   2.0058700e+05   2.0149600e+05   2.1820300e+05   2.2608200e+05   1.9725700e+05   2.0782300e+05   2.2609800e+05   2.1455300e+05   2.0303200e+05   2.1867600e+05   2.2018500e+05   2.0904600e+05   2.0782400e+05   2.2211500e+05   2.1353600e+05   2.0759300e+05   2.0904700e+05   0.0000000e+00   2.1914500e+05   2.1552000e+05   2.2039200e+05   2.1434700e+05   2.2806100e+05   2.2945500e+05   2.3133400e+05   2.2304700e+05   2.2921600e+05   2.3620600e+05   2.2053400e+05   2.3964500e+05   2.5145600e+05   2.4589400e+05   2.2646200e+05   2.3735300e+05   2.3479200e+05   2.4040600e+05   2.4202500e+05   2.4261400e+05   2.2019200e+05   2.3096200e+05   2.3144400e+05   2.1738300e+05   2.1606100e+05   2.3648400e+05   2.2645300e+05   2.2817800e+05   2.2155700e+05   2.1361000e+05   2.2948800e+05   2.1338700e+05   1.9633900e+05   2.0535600e+05   2.0128500e+05   1.9196900e+05   1.9832300e+05   1.9522100e+05   1.9655000e+05   2.0371400e+05   2.1305100e+05   2.1773300e+05   2.0269300e+05   2.0335000e+05   2.0498100e+05   2.0439500e+05   2.0687400e+05   2.1854100e+05   1.8542900e+05   1.9869500e+05   2.1076200e+05   1.8413300e+05   1.9598600e+05   2.1977900e+05   2.1018800e+05   1.8359700e+05   1.9827500e+05   2.0416500e+05   2.1216800e+05   2.0836400e+05
   3.0658100e+05   2.9783600e+05   3.1581800e+05   2.9443600e+05   2.9451000e+05   2.9918100e+05   3.2159100e+05   3.0922100e+05   3.0450200e+05   3.1118100e+05   3.1559800e+05   2.9978100e+05   2.9591400e+05   3.0837000e+05   2.9866500e+05   3.1073900e+05   3.2808500e+05   3.1375100e+05   3.1673500e+05   3.2672500e+05   3.3372700e+05   3.2948600e+05   3.1092800e+05   3.0199000e+05   3.3083100e+05   2.9843600e+05   3.0328500e+05   2.8450800e+05   3.1524800e+05   3.2561200e+05   0.0000000e+00   3.0273000e+05   3.0705900e+05   3.2140000e+05   3.1760400e+05   3.0468900e+05   3.0636300e+05   2.9477700e+05   2.9566500e+05   3.1659800e+05   2.9482100e+05   3.0661400e+05   3.4277700e+05   3.2010900e+05   3.1256000e+05   3.2073100e+05   3.1455000e+05   2.9869700e+05   3.0251100e+05   3.1205400e+05   3.2718200e+05   3.2498100e+05   3.2799200e+05   2.9864100e+05   3.0081700e+05   3.0033300e+05   3.1158400e+05   3.0985400e+05   3.0052800e+05   3.0477500e+05   2.9567500e+05   2.8125900e+05   3.0310300e+05   3.2506100e+05   3.3491300e+05   2.9890900e+05   2.8617900e+05   2.7648000e+05   2.8311500e+05   3.1736800e+05   3.0240700e+05   3.1363100e+05   3.0533100e+05   3.1240300e+05   3.2017200e+05   3.0057400e+05   3.4027900e+05   3.3072600e+05   3.1738500e+05   3.1623400e+05   3.2888700e+05   3.3028800e+05   3.3829000e+05   3.2027600e+05   3.3159400e+05   3.2573800e+05   3.0901800e+05   3.0294300e+05   3.2458300e+05   3.2205700e+05
   2.3184100e+05   2.6291100e+05   2.5504400e+05   2.6544300e+05   2.6538300e+05   2.7973100e+05   2.5428400e+05   2.6904600e+05   2.8444600e+05   2.4831100e+05   2.6485300e+05   2.9246900e+05   2.8534200e+05   2.7425900e+05   2.7994100e+05   2.7819100e+05   2.4330800e+05   2.5978300e+05   2.5600000e+05   2.5737800e+05   2.4908100e+05   2.4635700e+05   2.6730600e+05   2.8830100e+05   2.5254400e+05   2.4844800e+05   2.3945100e+05   2.6212000e+05   2.6060000e+05   2.5747900e+05   2.7011600e+05   0.0000000e+00   2.6291600e+05   2.7689600e+05   2.6876700e+05   2.5762800e+05   2.7122600e+05   2.8342100e+05   2.5984800e+05   2.7597200e+05   2.6114100e+05   2.5994300e+05   2.4780300e+05   2.7682600e+05   2.5848900e+05   2.7393100e+05   2.6737400e+05   2.7584700e+05   2.7834000e+05   2.6934400e+05   2.6066400e+05   2.8410600e+05   2.6145400e+05   2.4758300e+05   2.6759800e+05   2.8565400e+05   2.8310500e+05   2.8777300e+05   2.7714100e+05   2.7029100e+05   2.6117500e+05   2.5754800e+05   2.5496900e+05   2.6175500e+05   2.5466100e+05   2.6071700e+05   2.6725500e+05   2.6975100e+05   2.8009100e+05   2.7715300e+05   2.4375600e+05   2.6795300e+05   2.8925600e+05   2.6648600e+05   2.7702000e+05   2.9136400e+05   2.7228600e+05   2.8974500e+05   2.7822100e+05   2.8960400e+05   2.6577800e+05   2.6228900e+05   2.6002100e+05   2.5627700e+05   2.6030300e+05   2.5852700e+05   2.6869500e+05   2.7192900e+05   2.5758200e+05   2.5073400e+05
   3.4088000e+05   3.0233400e+05   2.9691400e+05   3.4455900e+05   3.6194500e+05   3.6781700e+05   3.6088100e+05   3.3563700e+05   3.1744500e+05   3.1552000e+05   3.4446900e+05   3.6246400e+05   3.4260000e+05   3.4844700e+05   3.3929400e+05   3.3454400e+05   3.5472300e+05   3.5532600e+05   3.4284900e+05   3.2261100e+05   3.3441400e+05   3.4030700e+05   3.4682400e+05   3.6310500e+05   3.5880000e+05   3.5054400e+05   3.2288700e+05   3.1809000e+05   3.5422700e+05   3.6040500e+05   3.3304000e+05   3.1330800e+05   0.0000000e+00   3.2913800e+05   3.3676300e+05   3.3743600e+05   3.1069000e+05   3.1240900e+05   3.1745500e+05   3.2851300e+05   3.3565000e+05   3.4141800e+05   3.4312500e+05   2.9968900e+05   3.0859800e+05   3.1547700e+05   3.3379600e+05   3.4008500e+05   3.2523200e+05   3.2566400e+05   3.1467500e+05   3.2761800e+05   3.3051300e+05   3.2544700e+05   3.4907000e+05   3.3786500e+05   3.2177200e+05   3.3068000e+05   3.4375900e+05   3.2767900e+05   3.5390700e+05   3.3615500e+05   3.1933000e+05   3.1673600e+05   3.2527400e+05   3.4795500e+05   3.6439800e+05   3.2143100e+05   3.3120400e+05   3.1981700e+05   3.1402900e+05   3.4693200e+05   3.6540100e+05   3.3568600e+05   3.0855400e+05   2.9840000e+05   3.1376800e+05   3.5156400e+05   3.4417800e+05   3.1428400e+05   3.1690000e+05   3.2342900e+05   3.2023200e+05   3.2370700e+05   3.2579800e+05   3.0860100e+05   3.3319300e+05   3.4124700e+05   3.5438900e+05   3.3859000e+05
   3.4140300e+05   3.5204600e+05   3.7966300e+05   3.8641200e+05   3.7088000e+05   3.6234000e+05   3.3303700e+05   3.3182800e+05   3.6585800e+05   3.7528400e+05   3.9006400e+05   3.7433000e+05   3.6846800e+05   3.4554000e+05   3.5344700e+05   3.6574800e+05   3.5592800e+05   3.4970600e+05   3.6373200e+05   3.7076800e+05   3.8396100e+05   3.5420800e+05   3.4371600e+05   3.5203700e+05   3.6453600e+05   3.8710500e+05   3.6570100e+05   3.5180100e+05   3.5732800e+05   3.6903100e+05   3.7115000e+05   3.7285100e+05   3.7867900e+05   0.0000000e+00   3.7893600e+05   3.5904600e+05   3.8975300e+05   3.5311200e+05   3.5528500e+05   3.9159100e+05   3.8666700e+05   3.7575500e+05   3.6864900e+05   3.8274200e+05   3.9251800e+05   4.0321900e+05   3.9845800e+05   3.6162200e+05   3.5420600e+05   3.6362300e+05   3.8132000e+05   3.7719700e+05   3.5183000e+05   3.6067200e+05   3.7052300e+05   3.7432200e+05   3.7703700e+05   3.5034600e+05   3.6565500e+05   3.7222100e+05   3.7043900e+05   3.7578700e+05   3.6807000e+05   3.5360800e+05   3.5761500e+05   3.7659600e+05   3.7132700e+05   3.7489500e+05   3.9476600e+05   3.6397700e+05   3.4712600e+05   3.5169800e+05   3.6429600e+05   3.6080900e+05   3.5481900e+05   3.8062500e+05   3.6669700e+05   3.9804400e+05   3.6809200e+05   3.5881300e+05   3.4934000e+05   3.3624000e+05   3.4467900e+05   3.5811900e+05   3.9643700e+05   3.8572400e+05   3.6696300e+05   3.4861000e+05   3.4411800e+05   3.5345600e+05
   6.3069000e+04   5.1724000e+04   5.7490000e+04   6.4341000e+04   6.5820000e+04   6.2438000e+04   6.5729000e+04   6.1923000e+04   6.6319000e+04   6.4651000e+04   5.8087000e+04   6.4563000e+04   6.3027000e+04   5.3902000e+04   5.8705000e+04   6.4613000e+04   6.4310000e+04   6.5351000e+04   5.8895000e+04   5.6714000e+04   5.4711000e+04   5.9862000e+04   7.7025000e+04   7.7037000e+04   7.0802000e+04   6.4001000e+04   6.2861000e+04   6.7718000e+04   7.0728000e+04   6.6710000e+04   6.9488000e+04   6.2283000e+04   6.7484000e+04   6.3766000e+04   0.0000000e+00   5.7299000e+04   5.1835000e+04   5.8034000e+04   5.0296000e+04   5.1002000e+04   5.3605000e+04   5.4625000e+04   6.0460000e+04   6.8382000e+04   6.3453000e+04   5.4963000e+04   5.6746000e+04   5.3762000e+04   4.8867000e+04   5.0834000e+04   5.7288000e+04   6.0251000e+04   4.8404000e+04   5.3024000e+04   5.7356000e+04   5.5170000e+04   6.4376000e+04   5.9011000e+04   5.5526000e+04   5.5617000e+04   5.7832000e+04   7.0746000e+04   7.1496000e+04   6.6668000e+04   6.3460000e+04   5.8436000e+04   5.0263000e+04   5.2277000e+04   5.5207000e+04   6.7874000e+04   7.0019000e+04   5.7229000e+04   4.9826000e+04   5.4380000e+04   6.5266000e+04   7.8003000e+04   5.9480000e+04   6.2915000e+04   6.4432000e+04   5.7941000e+04   5.8702000e+04   5.7318000e+04   6.3988000e+04   6.1622000e+04   5.4650000e+04   5.6547000e+04   6.5340000e+04   6.0763000e+04   7.3466000e+04   7.6651000e+04
   2.9273000e+04   3.4819000e+04   2.9200000e+04   2.9468000e+04   3.3766000e+04   3.6954000e+04   4.4092000e+04   3.2737000e+04   3.3044000e+04   2.9075000e+04   2.6245000e+04   3.3041000e+04   3.0200000e+04   2.5818000e+04   3.0576000e+04   4.0759000e+04   3.5034000e+04   3.0337000e+04   2.6045000e+04   2.9617000e+04   4.4351000e+04   3.4520000e+04   3.5583000e+04   3.4850000e+04   2.9114000e+04   3.7257000e+04   4.5140000e+04   3.9514000e+04   4.1468000e+04   3.7323000e+04   3.6542000e+04   5.4857000e+04   3.3168000e+04   2.7804000e+04   3.6352000e+04   0.0000000e+00   5.5214000e+04   4.0370000e+04   4.4487000e+04   4.0169000e+04   4.5717000e+04   5.8297000e+04   5.1156000e+04   3.4738000e+04   3.7543000e+04   4.3738000e+04   4.6084000e+04   4.3563000e+04   3.5058000e+04   4.2518000e+04   5.0268000e+04   6.4629000e+04   4.7766000e+04   3.9479000e+04   3.9875000e+04   4.1839000e+04   5.0494000e+04   4.5415000e+04   4.2916000e+04   4.1072000e+04   4.9613000e+04   5.1950000e+04   3.9677000e+04   4.4809000e+04   4.3113000e+04   3.9089000e+04   3.8207000e+04   3.9285000e+04   4.1764000e+04   4.5249000e+04   4.5426000e+04   4.2010000e+04   4.6062000e+04   3.6578000e+04   3.8305000e+04   3.1025000e+04   3.4142000e+04   4.1423000e+04   3.3440000e+04   3.2948000e+04   2.9839000e+04   3.7631000e+04   3.9591000e+04   3.3483000e+04   3.2384000e+04   4.0593000e+04   3.7721000e+04   3.9471000e+04   3.5846000e+04   3.5532000e+04
   1.5065200e+05   1.4251400e+05   1.5474800e+05   1.6068700e+05   1.6877800e+05   1.6352400e+05   1.5765200e+05   1.4864300e+05   1.3667200e+05   1.4424500e+05   1.4402800e+05   1.5620700e+05   1.6624000e+05   1.7131000e+05   1.7280100e+05   1.5651300e+05   1.5330200e+05   1.4446800e+05   1.4896300e+05   1.5017700e+05   1.4392000e+05   1.5572700e+05   1.6800400e+05   1.7903800e+05   1.7893900e+05   1.5968300e+05   1.3522400e+05   1.5230200e+05   1.6427400e+05   1.9047400e+05   1.7406500e+05   1.7842100e+05   1.8461800e+05   1.9085800e+05   1.5706400e+05   1.6260600e+05   0.0000000e+00   1.6727900e+05   1.7122300e+05   1.7274900e+05   1.7108400e+05   1.7008000e+05   1.6555300e+05   1.7748200e+05   1.5882100e+05   1.6125800e+05   1.4577900e+05   1.5220100e+05   1.6126000e+05   1.7500800e+05   1.8625400e+05   1.9148400e+05   1.8056600e+05   1.6337300e+05   1.5093600e+05   1.4388300e+05   1.2857500e+05   1.3597900e+05   1.5861400e+05   1.5011400e+05   1.6301500e+05   1.6418400e+05   1.7628200e+05   1.5986900e+05   1.5190600e+05   1.5046500e+05   1.3997900e+05   1.3159600e+05   1.4040400e+05   1.5216200e+05   1.4235600e+05   1.5699100e+05   1.5518500e+05   1.5108100e+05   1.5353900e+05   1.5244800e+05   1.4465100e+05   1.4818600e+05   1.4946600e+05   1.4274500e+05   1.3518400e+05   1.5461000e+05   1.4931100e+05   1.4419200e+05   1.5635000e+05   1.6660700e+05   1.7782700e+05   1.6346900e+05   1.4742800e+05   1.6370500e+05
   1.8300100e+05   1.6909900e+05   1.5365100e+05   1.5686200e+05   1.6051600e+05   1.4962800e+05   1.5357400e+05   1.5538200e+05   1.5804700e+05   1.5444100e+05   1.7255400e+05   1.4332400e+05   1.5087300e+05   1.6300000e+05   1.5345600e+05   1.6179100e+05   1.5882300e+05   1.5853700e+05   1.5769800e+05   1.4544400e+05   1.5959500e+05   1.5534200e+05   1.6002500e+05   1.4073100e+05   1.4604700e+05   1.4884400e+05   1.6236300e+05   1.6114000e+05   1.5324600e+05   1.6646300e+05   1.5742800e+05   1.7887600e+05   1.6441800e+05   1.5550100e+05   1.5240000e+05   1.4642200e+05   1.5420100e+05   0.0000000e+00   1.4035600e+05   1.5858400e+05   1.5650100e+05   1.7110400e+05   1.6695200e+05   1.5875000e+05   1.6016300e+05   1.8034800e+05   1.6199900e+05   1.4791100e+05   1.6300000e+05   1.4710800e+05   1.6840700e+05   1.6171700e+05   1.6752900e+05   1.5842800e+05   1.5122000e+05   1.6815300e+05   1.5217700e+05   1.6323400e+05   1.5527800e+05   1.6382100e+05   1.6192300e+05   1.5692500e+05   1.8675500e+05   1.5331300e+05   1.2504400e+05   1.4648000e+05   1.3382900e+05   1.3940900e+05   1.5659700e+05   1.7218900e+05   1.4812600e+05   1.6236400e+05   1.5759400e+05   1.6536200e+05   1.4015600e+05   1.5566800e+05   1.5272300e+05   1.4738900e+05   1.5382600e+05   1.4335900e+05   1.3969200e+05   1.4881800e+05   1.7182300e+05   1.7839800e+05   1.7960000e+05   1.7635600e+05   1.6273100e+05   1.6920900e+05   1.5778200e+05   1.6911200e+05
   1.5478800e+05   1.5772900e+05   1.6059800e+05   1.6191600e+05   1.7803500e+05   1.8415500e+05   1.6693300e+05   1.5571800e+05   1.5696900e+05   1.3597700e+05   1.3544000e+05   1.5706600e+05   1.5117200e+05   1.4937500e+05   1.6080600e+05   1.5961100e+05   1.5028500e+05   1.5486800e+05   1.4339000e+05   1.2377400e+05   1.2798000e+05   1.2821300e+05   1.3290900e+05   1.4097300e+05   1.3991700e+05   1.5963200e+05   1.5668800e+05   1.5287000e+05   1.3351200e+05   1.3953200e+05   1.5631600e+05   1.5638000e+05   1.5322700e+05   1.5874800e+05   1.4865800e+05   1.5686700e+05   1.7754000e+05   1.6278300e+05   0.0000000e+00   1.4354300e+05   1.1703800e+05   1.3133100e+05   1.6639600e+05   1.5842900e+05   1.6780200e+05   1.5992900e+05   1.5474200e+05   1.4840200e+05   1.3402300e+05   1.4391300e+05   1.4610900e+05   1.5376500e+05   1.7474500e+05   1.6738300e+05   1.5868500e+05   1.5321300e+05   1.5986800e+05   1.5747400e+05   1.6430200e+05   1.5935500e+05   1.5120000e+05   1.4578100e+05   1.6119300e+05   1.7878500e+05   1.7948000e+05   1.9009200e+05   1.8235100e+05   1.6543300e+05   1.5767900e+05   1.5031100e+05   1.5102400e+05   1.5899600e+05   1.6612200e+05   1.5563000e+05   1.6720900e+05   1.6997600e+05   1.5038100e+05   1.5054800e+05   1.5417300e+05   1.5181000e+05   1.5057000e+05   1.5436000e+05   1.4951100e+05   1.5590800e+05   1.6010300e+05   1.7385500e+05   1.7992700e+05   1.6181300e+05   1.7062300e+05   1.7381400e+05
   1.4018200e+05   1.4373000e+05   1.2497000e+05   1.4247300e+05   1.2975800e+05   1.3526900e+05   1.2981000e+05   1.4183800e+05   1.3977200e+05   1.3985700e+05   1.4326500e+05   1.4819400e+05   1.3221100e+05   1.2556600e+05   1.3566500e+05   1.4233700e+05   1.4268100e+05   1.6684000e+05   1.6399100e+05   1.7284200e+05   1.6476400e+05   1.5040200e+05   1.4140000e+05   1.4687900e+05   1.6910800e+05   1.7037400e+05   1.6911400e+05   1.6152200e+05   1.5320800e+05   1.4143100e+05   1.6152900e+05   1.5516500e+05   1.6206800e+05   1.6506000e+05   1.6041600e+05   1.6310400e+05   1.5178100e+05   1.4913400e+05   1.6034700e+05   0.0000000e+00   1.5825400e+05   1.6782000e+05   1.4535800e+05   1.4159900e+05   1.6196300e+05   1.7205300e+05   1.6788900e+05   1.5022000e+05   1.4051100e+05   1.4542700e+05   1.6939200e+05   1.6328600e+05   1.5225400e+05   1.5808900e+05   1.6613100e+05   1.5804700e+05   1.4843200e+05   1.4958900e+05   1.5854200e+05   1.7564000e+05   1.6257600e+05   1.6089700e+05   1.3798300e+05   1.4501300e+05   1.5910100e+05   1.7368600e+05   1.6481000e+05   1.5215000e+05   1.2654900e+05   1.3193700e+05   1.3680700e+05   1.4884900e+05   1.4102200e+05   1.4506900e+05   1.3361400e+05   1.5158500e+05   1.4022600e+05   1.3156600e+05   1.2859800e+05   1.3381000e+05   1.4898200e+05   1.4936600e+05   1.3926300e+05   1.3015100e+05   1.3721100e+05   1.3917600e+05   1.4284400e+05   1.5585500e+05   1.3129200e+05   1.3278100e+05
   6.8786000e+04   5.7870000e+04   5.9287000e+04   5.9494000e+04   6.8978000e+04   7.4979000e+04   6.5998000e+04   7.1360000e+04   6.7448000e+04   5.8901000e+04   5.5408000e+04   5.1158000e+04   5.3360000e+04   6.3056000e+04   6.6877000e+04   6.3832000e+04   5.4160000e+04   5.4518000e+04   5.7145000e+04   6.4101000e+04   6.2690000e+04   5.6848000e+04   6.2126000e+04   6.1287000e+04   5.8222000e+04   5.6493000e+04   5.8422000e+04   6.3456000e+04   6.2679000e+04   6.0737000e+04   6.3570000e+04   5.8560000e+04   6.6105000e+04   6.8278000e+04   7.0943000e+04   6.3242000e+04   5.9869000e+04   5.5495000e+04   5.9033000e+04   5.9980000e+04   0.0000000e+00   6.0623000e+04   6.0134000e+04   6.7811000e+04   5.7300000e+04   6.3573000e+04   6.6046000e+04   6.2133000e+04   5.7699000e+04   5.5559000e+04   6.5463000e+04   5.5428000e+04   5.9188000e+04   6.8222000e+04   5.0332000e+04   5.9227000e+04   6.0188000e+04   5.3575000e+04   5.3551000e+04   5.8839000e+04   4.7494000e+04   6.3034000e+04   6.6050000e+04   6.1278000e+04   6.4045000e+04   5.2707000e+04   5.3240000e+04   4.9057000e+04   5.1130000e+04   4.7915000e+04   5.4335000e+04   5.1783000e+04   5.1121000e+04   5.1202000e+04   5.7400000e+04   6.1330000e+04   6.0171000e+04   5.2772000e+04   5.7025000e+04   5.7854000e+04   6.1524000e+04   6.7583000e+04   6.4019000e+04   6.0936000e+04   6.3608000e+04   5.4609000e+04   5.6016000e+04   6.2792000e+04   5.8380000e+04   6.0347000e+04
   5.0410000e+04   4.3731000e+04   6.8100000e+04   5.7778000e+04   5.0556000e+04   4.9253000e+04   4.4875000e+04   4.2719000e+04   6.0582000e+04   5.5459000e+04   5.8908000e+04   5.1775000e+04   4.4787000e+04   4.2434000e+04   4.0624000e+04   4.3746000e+04   4.2314000e+04   6.3039000e+04   5.8279000e+04   5.5847000e+04   5.5149000e+04   5.4799000e+04   4.8681000e+04   4.8914000e+04   4.6144000e+04   4.9500000e+04   5.2004000e+04   6.4023000e+04   6.0370000e+04   5.2000000e+04   4.2886000e+04   3.9524000e+04   5.8357000e+04   5.6458000e+04   4.8501000e+04   4.6027000e+04   4.9454000e+04   4.5576000e+04   4.8242000e+04   4.6107000e+04   6.4170000e+04   0.0000000e+00   5.7168000e+04   5.6807000e+04   5.2677000e+04   5.0293000e+04   5.1876000e+04   5.3395000e+04   6.4154000e+04   4.5848000e+04   4.7215000e+04   5.0001000e+04   5.2464000e+04   5.0081000e+04   4.5747000e+04   4.3820000e+04   4.1346000e+04   4.4391000e+04   5.0804000e+04   4.3506000e+04   5.0850000e+04   4.5931000e+04   6.3365000e+04   5.6998000e+04   5.0122000e+04   4.9031000e+04   4.4851000e+04   4.3750000e+04   5.9845000e+04   6.4590000e+04   6.2550000e+04   6.6301000e+04   6.2545000e+04   4.3750000e+04   4.4355000e+04   5.4011000e+04   6.0609000e+04   6.2405000e+04   7.0022000e+04   5.9139000e+04   6.8264000e+04   5.6146000e+04   5.4316000e+04   5.9287000e+04   5.8509000e+04   5.5838000e+04   5.9204000e+04   6.8051000e+04   7.0063000e+04   5.7552000e+04
   3.3087000e+05   3.1213300e+05   3.1473600e+05   3.0498600e+05   3.3188500e+05   3.1914100e+05   3.2981100e+05   3.2268500e+05   3.2920100e+05   3.2588400e+05   3.2128400e+05   3.0092000e+05   3.0970600e+05   3.2878300e+05   3.3486000e+05   3.3455500e+05   3.2729900e+05   3.3851300e+05   3.2619100e+05   2.9066300e+05   3.1331700e+05   3.0627200e+05   3.5007000e+05   3.1970900e+05   3.3346400e+05   3.4663500e+05   3.2670600e+05   3.0695400e+05   3.1364000e+05   2.9690300e+05   3.0335600e+05   3.1529100e+05   3.1618000e+05   3.1255100e+05   3.4472900e+05   2.8779600e+05   2.9607600e+05   3.0293600e+05   3.0220900e+05   2.9470900e+05   3.2993100e+05   3.0310700e+05   0.0000000e+00   2.9634400e+05   3.2642800e+05   3.1500900e+05   3.1786800e+05   2.9236900e+05   3.2099200e+05   3.0500100e+05   3.2274900e+05   3.1611800e+05   3.1344600e+05   3.1571600e+05   3.2233100e+05   3.3647000e+05   3.0826100e+05   3.0265900e+05   3.0420400e+05   3.1070400e+05   3.0127000e+05   3.1398600e+05   3.2239500e+05   2.9496700e+05   2.9750700e+05   2.9585500e+05   2.8746100e+05   2.8509600e+05   3.0840900e+05   2.9300700e+05   3.1107500e+05   3.3010000e+05   3.1117300e+05   3.1105900e+05   3.0963000e+05   2.8681800e+05   2.8880800e+05   3.3373200e+05   3.2635600e+05   3.1146900e+05   2.9526100e+05   2.9236300e+05   3.1423100e+05   3.4541300e+05   3.3964800e+05   3.2305900e+05   3.2770300e+05   3.2917700e+05   3.3956100e+05   3.2907800e+05
   3.5665800e+05   3.4117700e+05   3.3878100e+05   3.3799300e+05   3.4646600e+05   3.2962300e+05   3.4977000e+05   3.4166900e+05   3.4310400e+05   3.1690600e+05   3.3079400e+05   3.2438900e+05   3.2195300e+05   3.1897800e+05   3.4538300e+05   3.3135800e+05   3.4146200e+05   3.3919000e+05   3.6320300e+05   3.4889200e+05   3.5349600e+05   3.4473800e+05   3.5461200e+05   3.5239000e+05   3.5097100e+05   3.5259400e+05   3.7612600e+05   3.7054100e+05   3.6436000e+05   3.7470700e+05   3.6630800e+05   3.4602900e+05   3.6223600e+05   3.8611600e+05   3.5030600e+05   3.6141700e+05   3.4413400e+05   3.2777000e+05   3.3912100e+05   3.3517600e+05   3.5921600e+05   3.4706900e+05   3.6074100e+05   0.0000000e+00   3.7194000e+05   3.8083200e+05   3.5466000e+05   3.4673600e+05   3.3175600e+05   3.1190400e+05   3.4772500e+05   3.4644200e+05   3.5470400e+05   3.4548400e+05   3.4298400e+05   3.2714800e+05   3.2684200e+05   3.3385400e+05   3.1921900e+05   3.1383500e+05   3.1586200e+05   3.3312500e+05   3.3401000e+05   3.1943900e+05   3.4123500e+05   3.3363100e+05   3.3834900e+05   3.1688700e+05   3.3636100e+05   3.4590600e+05   3.3826400e+05   3.1709800e+05   3.2823800e+05   3.3634900e+05   3.6274100e+05   3.3964200e+05   3.6997600e+05   3.5676400e+05   3.4422300e+05   3.6462000e+05   3.5639100e+05   3.4757200e+05   3.1879000e+05   3.1914700e+05   3.4733200e+05   3.2321400e+05   3.3361200e+05   3.2831700e+05   3.6574200e+05   3.5940200e+05
   2.7179200e+05   2.5072600e+05   2.2881200e+05   2.3846200e+05   2.3948000e+05   2.3950800e+05   2.4728600e+05   2.6000900e+05   2.4574600e+05   2.6092500e+05   2.8113100e+05   2.7594300e+05   2.5019700e+05   2.5181700e+05   2.3435400e+05   2.3613800e+05   2.4416700e+05   2.6970400e+05   2.5887900e+05   2.6413400e+05   2.7400700e+05   2.8109000e+05   2.7153400e+05   2.4649400e+05   2.2485700e+05   2.4464300e+05   2.5351200e+05   2.6647800e+05   2.8906800e+05   2.5383600e+05   2.7192200e+05   2.6864800e+05   2.6171000e+05   2.5566600e+05   2.6004200e+05   2.6782700e+05   2.7325900e+05   2.4416500e+05   2.4868300e+05   2.3828800e+05   2.5038000e+05   2.7764200e+05   2.8130900e+05   2.6455800e+05   0.0000000e+00   2.5051200e+05   2.4429900e+05   2.2980400e+05   2.6003400e+05   2.4233400e+05   2.4413400e+05   2.4285500e+05   2.5350900e+05   2.4128600e+05   2.5225300e+05   2.5626400e+05   2.4697700e+05   2.4966500e+05   2.5069200e+05   2.3879700e+05   2.4418600e+05   2.3452500e+05   2.5616500e+05   2.4331800e+05   2.6363800e+05   2.6077500e+05   2.6645100e+05   2.4076800e+05   2.6701200e+05   2.5902000e+05   2.5723000e+05   2.6657200e+05   2.4673500e+05   2.5675700e+05   2.5095400e+05   2.5643300e+05   2.9246800e+05   2.5377700e+05   2.6828400e+05   2.8702400e+05   2.8248200e+05   2.7063300e+05   2.6704100e+05   2.6532100e+05   2.5576300e+05   2.6076800e+05   2.5162300e+05   2.7427300e+05   2.5704300e+05   2.6444600e+05
   2.9684400e+05   3.1375100e+05   3.1762900e+05   2.9936500e+05   2.9456300e+05   3.0225800e+05   3.1092600e+05   2.9941800e+05   3.0495000e+05   2.9685700e+05   2.9847400e+05   3.2492700e+05   3.0320100e+05   2.9187000e+05   2.8285600e+05   2.7797800e+05   2.8188800e+05   3.0041000e+05   3.2476000e+05   3.2668600e+05   3.1253800e+05   2.8313000e+05   2.9615100e+05   3.0898100e+05   3.3071000e+05   3.1503300e+05   2.9018600e+05   3.0645400e+05   3.1124100e+05   3.2692600e+05   3.1144800e+05   3.0801200e+05   3.1316600e+05   3.1561000e+05   2.9359100e+05   3.1086700e+05   2.9757000e+05   2.8368700e+05   2.9105700e+05   2.9723700e+05   3.1571100e+05   3.1956900e+05   3.3540500e+05   3.1462100e+05   2.9862800e+05   0.0000000e+00   3.0873100e+05   3.1275600e+05   3.2012100e+05   2.9538100e+05   2.8869200e+05   2.9125800e+05   3.0909600e+05   3.1546700e+05   2.8253400e+05   2.8891400e+05   2.7973200e+05   2.8483900e+05   3.1620000e+05   3.3825800e+05   3.3346100e+05   3.1881600e+05   3.0036400e+05   3.0402400e+05   3.2591900e+05   3.0902500e+05   3.2098900e+05   3.3030900e+05   3.3213700e+05   3.2204800e+05   3.1228300e+05   3.2413100e+05   3.3243200e+05   3.2591000e+05   3.2377900e+05   3.2830600e+05   3.0856100e+05   3.1416400e+05   3.1423200e+05   3.3681200e+05   3.0744300e+05   3.1490500e+05   3.2801500e+05   3.2129800e+05   3.2027900e+05   2.8950600e+05   2.8958600e+05   2.8535500e+05   3.0267400e+05   3.0561400e+05
   2.4393900e+05   2.5371400e+05   2.6560400e+05   2.5533200e+05   2.5058200e+05   2.5509200e+05   2.4505300e+05   2.3992500e+05   2.5637000e+05   2.5765000e+05   2.6226400e+05   2.4643200e+05   2.4248900e+05   2.3989400e+05   2.3039700e+05   2.3682600e+05   2.5685700e+05   2.6530100e+05   2.5614300e+05   2.4318900e+05   2.4810000e+05   2.6397700e+05   2.3460400e+05   2.4443700e+05   2.6610500e+05   2.6352700e+05   2.6274200e+05   2.4761700e+05   2.3467700e+05   2.4276300e+05   2.3751800e+05   2.3742400e+05   2.4830200e+05   2.4932800e+05   2.4665300e+05   2.3573500e+05   2.4410500e+05   2.3134800e+05   2.5862700e+05   2.4949800e+05   2.6029800e+05   2.7424700e+05   2.4573700e+05   2.5183400e+05   2.2996300e+05   2.5906200e+05   0.0000000e+00   2.8300500e+05   2.6574100e+05   2.4583600e+05   2.3424400e+05   2.2254100e+05   2.3474000e+05   2.6244500e+05   2.8289600e+05   2.6828700e+05   2.6470000e+05   2.4837300e+05   2.3001300e+05   2.4791100e+05   2.4599200e+05   2.7254800e+05   2.8009100e+05   2.5475800e+05   2.5280100e+05   2.5890500e+05   2.6316100e+05   2.6146400e+05   2.8392700e+05   3.0027600e+05   2.7640500e+05   2.6761600e+05   2.5747300e+05   2.7892400e+05   2.6361100e+05   2.6381600e+05   2.6534400e+05   2.6645400e+05   2.5187700e+05   2.4212100e+05   2.3881900e+05   2.5102000e+05   2.6362400e+05   2.5503800e+05   2.4345300e+05   2.6036900e+05   2.7585400e+05   2.6415800e+05   2.5095300e+05   2.6161100e+05
   2.9976600e+05   3.2045400e+05   2.9540400e+05   3.1537300e+05   3.1420000e+05   3.1427700e+05   3.0214300e+05   2.9059000e+05   2.9524800e+05   2.7891200e+05   2.5763500e+05   2.8252300e+05   2.8630600e+05   3.1373200e+05   2.9321400e+05   2.9076200e+05   3.0158700e+05   3.0726800e+05   3.0253300e+05   2.9804200e+05   2.7765600e+05   2.6826600e+05   2.5917300e+05   2.7655300e+05   2.8368600e+05   2.8550000e+05   2.9297200e+05   2.8192900e+05   3.0417300e+05   3.0945100e+05   3.1425900e+05   3.0511100e+05   2.8632600e+05   2.8677200e+05   2.7696300e+05   2.9180500e+05   2.8370600e+05   2.7016800e+05   2.8239400e+05   3.1520700e+05   3.2920700e+05   3.0023000e+05   2.8805600e+05   2.9751200e+05   2.8030900e+05   2.8041600e+05   3.0225800e+05   0.0000000e+00   3.0833300e+05   3.0685000e+05   3.3004900e+05   3.2301500e+05   3.0160100e+05   3.0882000e+05   3.1654000e+05   3.0457100e+05   3.1361100e+05   3.0849800e+05   3.2222100e+05   3.2603200e+05   3.5204500e+05   3.2028000e+05   3.0830000e+05   3.0409400e+05   2.9262600e+05   3.0827700e+05   3.1527300e+05   2.9288600e+05   3.0963400e+05   3.1078400e+05   3.2184200e+05   3.1644500e+05   3.2114700e+05   3.0191800e+05   3.2318500e+05   2.9409400e+05   3.1461200e+05   3.0324000e+05   3.0563000e+05   3.1190400e+05   2.9663300e+05   3.2314000e+05   3.1472800e+05   3.2560200e+05   3.0031700e+05   2.9494700e+05   2.8918900e+05   2.7574800e+05   2.7882300e+05   2.8367500e+05
   2.2293800e+05   2.4240000e+05   2.1618900e+05   2.4469500e+05   2.2172700e+05   2.2823500e+05   2.1062000e+05   2.4672100e+05   2.4518700e+05   2.5371500e+05   2.2560800e+05   2.4045900e+05   2.5744600e+05   2.6705900e+05   2.3923700e+05   2.4616200e+05   2.8553200e+05   2.5940700e+05   2.3629300e+05   2.6382200e+05   2.7178000e+05   2.4940900e+05   2.3116700e+05   2.5392000e+05   2.5941900e+05   2.5076900e+05   2.3937300e+05   2.6211300e+05   2.4811500e+05   2.5016000e+05   2.5196600e+05   2.4503700e+05   2.3452700e+05   2.3447500e+05   2.2586700e+05   2.2063500e+05   2.0985800e+05   2.3379200e+05   2.1383400e+05   2.2782200e+05   2.2837600e+05   2.2158500e+05   2.2090200e+05   2.2752400e+05   2.3554400e+05   2.3322800e+05   2.3157100e+05   2.4526000e+05   0.0000000e+00   2.2674100e+05   2.3743600e+05   2.3969000e+05   2.4268600e+05   2.1046500e+05   2.3925300e+05   2.3870800e+05   2.4045200e+05   2.3040000e+05   2.2523400e+05   2.4231600e+05   2.4010000e+05   2.1754400e+05   2.1016100e+05   2.3385800e+05   2.1924200e+05   2.1958200e+05   2.0588800e+05   2.3043400e+05   2.2413000e+05   2.2414200e+05   2.1118800e+05   2.3909700e+05   2.3275700e+05   2.4560400e+05   2.5234400e+05   2.4666600e+05   2.3844500e+05   2.3242300e+05   2.3629600e+05   2.4271900e+05   2.2670900e+05   2.4123300e+05   2.4118600e+05   2.3713700e+05   2.4908200e+05   2.5017600e+05   2.3745000e+05   2.3384400e+05   2.3785800e+05   2.3499600e+05
   2.3840500e+05   2.3205500e+05   2.2684700e+05   2.4871900e+05   2.4051300e+05   2.0780000e+05   2.3192700e+05   2.4127600e+05   2.6844800e+05   2.2442000e+05   2.2160200e+05   2.3904500e+05   2.3657700e+05   2.2286900e+05   2.3587600e+05   2.3623400e+05   2.2242900e+05   2.3932200e+05   2.6446600e+05   2.2241600e+05   2.1227800e+05   2.2897900e+05   2.3301200e+05   2.3340800e+05   2.3354500e+05   2.2896700e+05   2.0983100e+05   2.2899200e+05   2.4831400e+05   2.4612900e+05   2.3074400e+05   2.3216800e+05   2.2773300e+05   2.3527000e+05   2.2003400e+05   2.3982100e+05   2.3297700e+05   2.1731900e+05   2.2939000e+05   2.2640100e+05   2.0394300e+05   2.2935600e+05   2.1442400e+05   2.2093600e+05   2.1134500e+05   2.1236800e+05   2.2013600e+05   2.0235800e+05   1.9746700e+05   0.0000000e+00   2.0086700e+05   2.0349700e+05   2.0576800e+05   1.9568900e+05   2.0563100e+05   2.0812500e+05   1.9842700e+05   1.8297400e+05   2.0151700e+05   2.0408000e+05   1.9079200e+05   2.0836400e+05   2.1652900e+05   1.9017800e+05   1.9682800e+05   2.0057800e+05   1.9616700e+05   1.8779300e+05   2.1120500e+05   2.2601200e+05   2.1112100e+05   1.8473500e+05   2.0660700e+05   1.9393500e+05   1.8529900e+05   1.7778600e+05   2.0021100e+05   2.1524100e+05   2.2703300e+05   2.2073500e+05   2.0679400e+05   1.9380300e+05   2.2134000e+05   2.1847800e+05   2.1570900e+05   2.0739000e+05   2.3669800e+05   2.5026300e+05   2.2802800e+05   2.2534700e+05
   4.3260500e+05   4.0943400e+05   4.1361000e+05   4.0789500e+05   4.4241700e+05   4.4768600e+05   4.2105000e+05   4.3052500e+05   4.4645500e+05   4.2873400e+05   4.4553500e+05   4.2235200e+05   4.5653400e+05   4.3107400e+05   4.1429000e+05   4.0900900e+05   4.1238800e+05   3.9148000e+05   4.1573000e+05   4.3069400e+05   4.4063300e+05   4.3154800e+05   4.0457300e+05   4.1398400e+05   4.0246200e+05   4.1001800e+05   4.1705400e+05   4.0760400e+05   4.3180000e+05   4.2980700e+05   4.4146700e+05   4.2456300e+05   3.9268100e+05   4.1725700e+05   4.4348500e+05   4.3661600e+05   4.1349600e+05   4.1805900e+05   4.2491400e+05   4.3917900e+05   4.4372400e+05   4.1856300e+05   4.0495300e+05   3.4992900e+05   4.0311500e+05   4.3955500e+05   4.6534600e+05   4.5140300e+05   4.5874700e+05   4.5643000e+05   0.0000000e+00   3.9580000e+05   3.8558600e+05   3.9126900e+05   4.2782700e+05   4.5926200e+05   4.5385900e+05   4.1865300e+05   4.1839900e+05   4.1572800e+05   4.1240800e+05   3.9401200e+05   4.1036400e+05   4.2385000e+05   4.2716300e+05   4.1118000e+05   4.3276100e+05   4.0374300e+05   4.0739800e+05   4.0892400e+05   4.3504300e+05   4.4671600e+05   4.1959000e+05   4.1104300e+05   4.0317200e+05   3.9610900e+05   4.1803000e+05   4.1970900e+05   4.2170300e+05   3.9387700e+05   3.9838800e+05   3.9856700e+05   4.0678300e+05   4.2904200e+05   4.4710300e+05   4.0346300e+05   4.2512500e+05   4.0777100e+05   4.0709200e+05   4.2691200e+05
   1.5939100e+05   1.7488000e+05   1.7229700e+05   1.6231100e+05   1.6099200e+05   1.6989100e+05   1.4380000e+05   1.6298300e+05   1.4310400e+05   1.5006700e+05   1.7421800e+05   1.7193600e+05   1.7381800e+05   1.6697000e+05   1.4945400e+05   1.5322400e+05   1.6109300e+05   1.6012000e+05   1.5737800e+05   1.6682000e+05   1.6708300e+05   1.5954100e+05   1.6784800e+05   1.7780600e+05   1.5139900e+05   1.4177300e+05   1.5251900e+05   1.5353500e+05   1.5891800e+05   1.6308800e+05   1.5418500e+05   1.5202400e+05   1.6095500e+05   1.4266300e+05   1.3090600e+05   1.5589100e+05   1.6623900e+05   1.5717500e+05   1.5349100e+05   1.6012400e+05   1.4335000e+05   1.4402100e+05   1.6096700e+05   1.5529000e+05   1.5465300e+05   1.5408200e+05   1.4951500e+05   1.4289400e+05   1.5483300e+05   1.6688300e+05   1.6149700e+05   0.0000000e+00   1.7243300e+05   1.6206500e+05   1.5877500e+05   1.5131500e+05   1.6194600e+05   1.8570600e+05   1.8251200e+05   1.5559600e+05   1.7145700e+05   1.4471800e+05   1.4910400e+05   1.5730000e+05   1.6951400e+05   1.7598200e+05   1.5514700e+05   1.7587500e+05   1.7533400e+05   1.7365700e+05   1.7136300e+05   1.7273000e+05   1.7016900e+05   1.6324900e+05   1.6628600e+05   1.8112500e+05   1.6262600e+05   1.5723100e+05   1.4974500e+05   1.5088000e+05   1.5380700e+05   1.5335800e+05   1.5435700e+05   1.5566900e+05   1.5400600e+05   1.6846100e+05   1.6157600e+05   1.6186400e+05   1.6059700e+05   1.5293500e+05
   1.4734100e+05   1.5072900e+05   1.4481900e+05   1.4074000e+05   1.3508300e+05   1.3823500e+05   1.5293000e+05   1.5001700e+05   1.4620400e+05   1.4026500e+05   1.4386500e+05   1.3350900e+05   1.5162000e+05   1.4480800e+05   1.2538200e+05   1.2548100e+05   1.3716400e+05   1.4923400e+05   1.3213000e+05   1.3297500e+05   1.1841400e+05   1.2195500e+05   1.1429400e+05   1.2588000e+05   1.2374800e+05   1.3616300e+05   1.3327800e+05   1.2344800e+05   1.2130300e+05   1.1378500e+05   1.2385900e+05   1.1616700e+05   1.0461700e+05   1.0352100e+05   1.1810600e+05   1.2257000e+05   1.2113500e+05   1.0813200e+05   9.9278000e+04   9.5912000e+04   1.0170700e+05   1.2556200e+05   1.1168000e+05   1.0207300e+05   1.1680600e+05   1.1228000e+05   9.9509000e+04   1.0410000e+05   1.1955200e+05   1.2057400e+05   1.2263600e+05   1.1624400e+05   0.0000000e+00   1.4000500e+05   1.3499700e+05   1.3305300e+05   1.1873400e+05   1.1282600e+05   1.3314800e+05   1.3577500e+05   1.3207900e+05   1.2769300e+05   1.2554800e+05   1.2489800e+05   1.2950700e+05   1.4875500e+05   1.4990800e+05   1.3734500e+05   1.3430400e+05   1.3625200e+05   1.2940000e+05   1.5866900e+05   1.6650600e+05   1.4959800e+05   1.2732400e+05   1.2278200e+05   1.1989500e+05   1.5172300e+05   1.5646100e+05   1.5773200e+05   1.4817900e+05   1.4426300e+05   1.4732700e+05   1.4775800e+05   1.5301600e+05   1.5169000e+05   1.4306300e+05   1.5848400e+05   1.5937700e+05   1.4396900e+05
   9.0153000e+04   7.7947000e+04   8.0626000e+04   8.8246000e+04   9.3620000e+04   7.8585000e+04   7.6399000e+04   7.4867000e+04   8.4490000e+04   8.0126000e+04   8.1305000e+04   8.6668000e+04   9.3434000e+04   9.3139000e+04   1.0018200e+05   8.6346000e+04   8.9735000e+04   1.0178400e+05   9.7394000e+04   8.9342000e+04   8.9594000e+04   8.8212000e+04   1.0255000e+05   9.8418000e+04   9.4937000e+04   9.1513000e+04   1.0232700e+05   8.7799000e+04   9.2892000e+04   9.2496000e+04   1.0371900e+05   1.0277500e+05   1.1385800e+05   9.0786000e+04   1.0404200e+05   1.0283000e+05   1.0752300e+05   1.0614100e+05   1.0187700e+05   9.3182000e+04   8.8614000e+04   8.8144000e+04   8.7856000e+04   1.0877300e+05   1.0670000e+05   9.3819000e+04   9.5684000e+04   1.0871500e+05   1.0410000e+05   9.5515000e+04   1.0418100e+05   1.1315400e+05   1.2111600e+05   0.0000000e+00   1.0073400e+05   9.5286000e+04   8.6764000e+04   8.6963000e+04   8.4097000e+04   9.6795000e+04   9.8270000e+04   8.8674000e+04   8.0959000e+04   8.3657000e+04   8.3980000e+04   9.0075000e+04   9.4849000e+04   9.3608000e+04   8.8132000e+04   8.6888000e+04   7.9579000e+04   8.2446000e+04   8.8106000e+04   9.7521000e+04   8.7893000e+04   7.9843000e+04   8.3301000e+04   9.0546000e+04   9.2378000e+04   8.8853000e+04   8.9114000e+04   8.8576000e+04   7.7889000e+04   7.6117000e+04   7.7838000e+04   8.3469000e+04   8.8809000e+04   8.6513000e+04   1.0028700e+05   8.2888000e+04
   3.3695000e+05   3.5703600e+05   3.3984800e+05   3.4652500e+05   3.5513900e+05   3.3833000e+05   3.3811500e+05   3.5495100e+05   3.6557300e+05   3.4900100e+05   3.5577000e+05   3.5072300e+05   3.6411500e+05   3.4381000e+05   3.5173800e+05   3.4656800e+05   3.5277300e+05   3.5668300e+05   3.4263900e+05   3.4625000e+05   3.4787200e+05   3.5433800e+05   3.3884300e+05   3.4366400e+05   3.4887600e+05   3.2926600e+05   3.3209300e+05   3.3959100e+05   3.4454700e+05   3.3826900e+05   3.3686500e+05   3.1844700e+05   3.2029800e+05   3.3435700e+05   3.5150800e+05   3.4035100e+05   3.5316300e+05   3.6089600e+05   3.3435300e+05   3.2534700e+05   3.1576700e+05   3.3012700e+05   3.4303200e+05   3.3520800e+05   3.4582200e+05   3.3576800e+05   3.2376500e+05   3.3264100e+05   3.3654700e+05   3.3941300e+05   3.3574100e+05   3.1845300e+05   3.3230900e+05   3.3300400e+05   0.0000000e+00   3.5674300e+05   3.4439400e+05   3.2527000e+05   3.5298200e+05   3.4549100e+05   3.5972800e+05   3.5020100e+05   3.4904700e+05   3.6459100e+05   3.5252700e+05   3.5370000e+05   3.3237200e+05   3.3448800e+05   3.3219900e+05   3.2868200e+05   3.5096900e+05   3.5093000e+05   3.4579300e+05   3.4578800e+05   3.3839400e+05   3.3221900e+05   3.1308000e+05   3.2127000e+05   3.4400800e+05   3.4260800e+05   3.3920800e+05   3.3770500e+05   3.5357200e+05   3.3529200e+05   3.3284700e+05   3.3177700e+05   3.2830900e+05   3.5786300e+05   3.5499400e+05   3.5755700e+05
   2.7775700e+05   3.0609200e+05   3.0593200e+05   2.9373500e+05   2.9484300e+05   3.1669300e+05   2.9720600e+05   2.5547700e+05   2.5182100e+05   2.8113700e+05   2.8661900e+05   2.9146600e+05   2.9483500e+05   2.9185800e+05   2.7591300e+05   2.6988100e+05   2.9062200e+05   2.9386000e+05   3.0136500e+05   2.8431700e+05   2.9414400e+05   2.8233600e+05   2.5702000e+05   2.6118500e+05   2.9028200e+05   2.8282800e+05   2.7110900e+05   2.9983000e+05   2.8731900e+05   2.7251400e+05   2.6862500e+05   3.0508200e+05   2.7904700e+05   2.9639700e+05   2.7441700e+05   2.7922700e+05   2.7246600e+05   2.7889000e+05   3.0014500e+05   2.9508900e+05   2.9443400e+05   2.5311800e+05   2.7504300e+05   2.6978300e+05   2.4690400e+05   2.3828000e+05   2.7110200e+05   2.6392600e+05   2.6776700e+05   2.6580700e+05   2.6007100e+05   2.5653400e+05   2.4244900e+05   2.6493300e+05   2.3932000e+05   0.0000000e+00   2.3572700e+05   2.5452000e+05   2.5050500e+05   2.5607600e+05   2.8246200e+05   2.9084500e+05   2.7508500e+05   2.5785100e+05   2.4554900e+05   2.6214800e+05   2.5536600e+05   2.7753500e+05   2.5186700e+05   2.6110300e+05   2.5508500e+05   2.6549400e+05   2.5261600e+05   2.8541700e+05   3.2281200e+05   2.8060000e+05   2.4046900e+05   2.3983200e+05   2.4754300e+05   2.5974500e+05   2.8731000e+05   2.7268000e+05   2.9902000e+05   2.9528200e+05   2.6665700e+05   2.7220400e+05   2.8728400e+05   2.9239300e+05   2.7867600e+05   2.8444700e+05
   5.1839000e+05   5.1692400e+05   5.2424800e+05   5.4180100e+05   5.5232700e+05   5.2064800e+05   4.8929800e+05   4.9783900e+05   5.1163900e+05   5.1942900e+05   4.8511400e+05   4.8869000e+05   4.8970100e+05   4.7973900e+05   4.4468900e+05   4.4834800e+05   4.5697800e+05   4.5663400e+05   4.8298600e+05   5.0104700e+05   5.0533100e+05   4.9843500e+05   5.1393000e+05   4.6675400e+05   4.9344800e+05   5.1341100e+05   5.0616600e+05   4.8751200e+05   4.7465500e+05   4.7553200e+05   4.8613000e+05   4.6353900e+05   4.4132600e+05   4.4402700e+05   4.7699000e+05   4.7555000e+05   4.7338500e+05   4.7109200e+05   5.0622500e+05   4.8622000e+05   4.6293000e+05   4.4974400e+05   4.9158300e+05   4.6129900e+05   4.9472000e+05   4.9029600e+05   4.5447300e+05   4.4945900e+05   4.7481800e+05   4.6995600e+05   4.6986700e+05   4.5700200e+05   4.7877000e+05   4.5766400e+05   4.5372600e+05   4.7041900e+05   0.0000000e+00   4.6967500e+05   4.9358100e+05   4.7035300e+05   4.8000100e+05   4.9541600e+05   4.7008300e+05   4.9352100e+05   4.7199600e+05   4.5482500e+05   4.8931200e+05   4.7154700e+05   4.6592100e+05   4.7304000e+05   4.9224100e+05   4.9337200e+05   4.9576900e+05   5.0770500e+05   4.8527000e+05   5.0994800e+05   4.7763600e+05   4.7874000e+05   4.9145900e+05   4.8500600e+05   4.9062000e+05   4.8687500e+05   4.6985000e+05   4.2707400e+05   4.7123300e+05   4.7522300e+05   4.8439600e+05   4.5907000e+05   4.8512800e+05   4.7305400e+05
   4.3812600e+05   4.4104200e+05   4.5275100e+05   4.6823900e+05   4.8345700e+05   4.6787100e+05   4.8514600e+05   4.6748700e+05   4.4974600e+05   4.1073300e+05   4.0850700e+05   3.8223600e+05   4.2405200e+05   4.3850800e+05   4.4410500e+05   4.4143100e+05   4.4895600e+05   4.3831300e+05   3.9775900e+05   4.0694200e+05   4.1497200e+05   4.2036200e+05   4.0601400e+05   4.2090100e+05   4.2798000e+05   4.3181800e+05   4.2500400e+05   4.0759000e+05   3.8241100e+05   3.9808200e+05   4.0345800e+05   4.1493700e+05   4.5458900e+05   4.3987200e+05   4.1310100e+05   4.4769400e+05   4.6561400e+05   4.4333600e+05   4.5179700e+05   4.3579400e+05   4.2646400e+05   4.4322400e+05   4.3629700e+05   4.3020400e+05   4.3721900e+05   4.5403800e+05   4.5625400e+05   4.6542300e+05   4.5460100e+05   4.5421400e+05   4.5057200e+05   4.5750200e+05   4.3134500e+05   4.3910200e+05   4.4985900e+05   4.7777000e+05   4.8266700e+05   0.0000000e+00   4.6060500e+05   4.6258500e+05   4.4284500e+05   4.6343800e+05   4.5340600e+05   4.5938000e+05   4.6550000e+05   4.5710200e+05   4.6345100e+05   4.6462000e+05   4.8055400e+05   4.4770400e+05   4.4417800e+05   4.3436000e+05   4.3804400e+05   4.7539700e+05   4.7061600e+05   4.5414900e+05   4.5013400e+05   4.4207400e+05   4.5416400e+05   4.7092900e+05   4.5668300e+05   4.5692600e+05   4.4702300e+05   4.1040500e+05   4.2975600e+05   4.5484400e+05   4.5501000e+05   4.0963400e+05   4.2028600e+05   4.4048900e+05
   3.8815100e+05   3.9058200e+05   3.9423800e+05   3.9596100e+05   4.1424600e+05   3.9453200e+05   3.8141000e+05   3.7490400e+05   3.9550600e+05   4.1971300e+05   4.2206200e+05   4.0247900e+05   3.9736200e+05   3.9819500e+05   4.1221500e+05   4.0844000e+05   4.2247000e+05   4.2070600e+05   3.9640900e+05   3.8104300e+05   4.2498700e+05   4.4691300e+05   4.2770000e+05   3.8978300e+05   3.8526800e+05   4.1551900e+05   4.1017300e+05   4.0710300e+05   3.9781100e+05   4.1113200e+05   4.0857800e+05   3.8893100e+05   3.9432200e+05   3.5816700e+05   3.8016300e+05   3.8715300e+05   4.0122800e+05   3.8932200e+05   3.7639000e+05   3.8964100e+05   3.7860200e+05   3.6087300e+05   3.8997600e+05   3.7458600e+05   3.8815000e+05   3.6223300e+05   3.7149700e+05   3.9397600e+05   4.0836600e+05   4.1444800e+05   4.0845600e+05   4.0488000e+05   3.9873800e+05   3.7455600e+05   3.8985000e+05   3.9503600e+05   4.0529800e+05   4.1225100e+05   0.0000000e+00   4.0657500e+05   4.1039300e+05   3.9977400e+05   4.0270900e+05   3.9840500e+05   3.9982100e+05   3.9671200e+05   3.8165800e+05   3.9524300e+05   3.7437000e+05   3.9946400e+05   4.0184000e+05   3.8318500e+05   4.2227500e+05   4.3875300e+05   4.4530700e+05   4.2674600e+05   4.1144600e+05   4.1698400e+05   3.8950600e+05   3.6776100e+05   4.0839900e+05   4.1654800e+05   4.2946700e+05   4.2296200e+05   4.0328400e+05   3.8339800e+05   3.9816100e+05   4.0253300e+05   3.7974100e+05   3.7538700e+05
   3.8061100e+05   3.8298000e+05   3.9417000e+05   3.8910200e+05   3.8190000e+05   3.7930900e+05   4.0061200e+05   3.7517500e+05   3.8479300e+05   3.7872100e+05   3.8107600e+05   3.9512300e+05   4.0377200e+05   3.9555300e+05   3.9697200e+05   3.9400600e+05   3.9953000e+05   4.0782600e+05   3.8605500e+05   3.7858700e+05   3.8485200e+05   4.0243000e+05   4.1177900e+05   4.2838900e+05   4.0869000e+05   3.8527500e+05   3.7793900e+05   3.8224200e+05   3.8991700e+05   3.9255600e+05   3.8129300e+05   4.0094300e+05   4.2205800e+05   3.9059300e+05   3.9429200e+05   3.8538100e+05   3.5977000e+05   3.7718500e+05   4.0702700e+05   4.0030900e+05   4.2264100e+05   4.0175600e+05   4.0275300e+05   3.9764200e+05   3.7929300e+05   3.8790500e+05   4.0639600e+05   4.3774800e+05   4.2048900e+05   3.9969300e+05   4.0263400e+05   3.9296700e+05   3.9540700e+05   4.0028600e+05   3.6962000e+05   3.8105600e+05   4.0108500e+05   3.9566900e+05   3.8354500e+05   0.0000000e+00   4.1764600e+05   4.1301900e+05   4.1051700e+05   3.9232900e+05   3.9316200e+05   3.8731500e+05   3.9579100e+05   3.7560600e+05   3.8289400e+05   3.9346500e+05   3.8473300e+05   3.4927500e+05   3.5848400e+05   3.9139100e+05   3.6713600e+05   3.9409000e+05   4.1690000e+05   4.1837700e+05   4.0401000e+05   3.9426400e+05   4.0343000e+05   4.0293200e+05   3.7107200e+05   3.6272100e+05   3.5926100e+05   3.7127800e+05   3.8657500e+05   3.8939700e+05   3.9465400e+05   3.8746400e+05
   3.7176700e+05   3.8169900e+05   3.8717800e+05   3.9999400e+05   4.2044400e+05   4.1823500e+05   4.4163700e+05   4.2756400e+05   4.1645800e+05   4.0565800e+05   4.0740600e+05   4.1524600e+05   4.1756300e+05   3.9894000e+05   4.0447100e+05   4.0806300e+05   4.0567800e+05   4.0845500e+05   3.9978300e+05   3.8021400e+05   4.1839700e+05   4.2369500e+05   4.3334600e+05   4.2146000e+05   3.9516200e+05   4.0297700e+05   4.1292700e+05   4.2193900e+05   3.9146500e+05   3.8238300e+05   4.1913900e+05   4.0249000e+05   4.0417500e+05   4.1804400e+05   4.3882500e+05   4.1449200e+05   4.1812500e+05   4.0482600e+05   3.9813300e+05   3.5866500e+05   3.8893200e+05   3.8016800e+05   3.9251600e+05   3.9291100e+05   4.2610100e+05   4.2669000e+05   4.0619700e+05   3.8790200e+05   3.9309900e+05   3.9660800e+05   4.1370400e+05   4.0011100e+05   4.2163100e+05   4.2889700e+05   3.8870500e+05   3.6530000e+05   3.6140000e+05   3.5845900e+05   3.8782000e+05   3.8244000e+05   0.0000000e+00   3.6318300e+05   3.8689600e+05   3.7774600e+05   4.0330400e+05   3.9743500e+05   3.9367700e+05   3.7844300e+05   3.7506000e+05   3.6531600e+05   3.8134900e+05   3.7295900e+05   3.5534600e+05   3.5816300e+05   3.4626200e+05   3.6384000e+05   4.0926900e+05   3.9795900e+05   3.8858100e+05   3.9171800e+05   4.0068400e+05   3.7769800e+05   3.7131300e+05   3.5686100e+05   3.5326600e+05   3.4655500e+05   3.5084700e+05   3.7847000e+05   3.9800700e+05   3.9619500e+05
   2.7325100e+05   2.8941200e+05   2.9477800e+05   3.1393700e+05   2.8172100e+05   2.7132500e+05   2.8005000e+05   2.8296700e+05   3.0555200e+05   2.9577800e+05   2.7993800e+05   2.7452500e+05   2.9440500e+05   2.9030000e+05   2.9355400e+05   2.7138200e+05   2.9036300e+05   2.6051200e+05   2.5970500e+05   2.6232800e+05   2.6725700e+05   3.0513700e+05   3.0432200e+05   3.0868400e+05   2.9232900e+05   2.8423900e+05   2.6964600e+05   2.9113800e+05   2.7993600e+05   2.9217800e+05   3.1016900e+05   2.9785600e+05   2.7809800e+05   2.7218300e+05   2.9098400e+05   2.8336100e+05   2.8250100e+05   2.8102700e+05   3.0766200e+05   3.1444400e+05   3.0555100e+05   2.7229100e+05   2.6574800e+05   2.7691900e+05   2.8100100e+05   2.8721400e+05   3.0030300e+05   3.0958300e+05   2.9216200e+05   2.7309300e+05   2.7278100e+05   2.8210000e+05   2.8896900e+05   2.6754300e+05   2.8330800e+05   2.7526600e+05   2.9340800e+05   3.1476800e+05   2.9298500e+05   2.8215300e+05   2.8943900e+05   0.0000000e+00   3.0430000e+05   3.0231700e+05   2.8073200e+05   3.0636200e+05   2.9020300e+05   2.4566400e+05   2.7190200e+05   2.5707800e+05   2.4463500e+05   2.5880900e+05   2.6749100e+05   2.7678900e+05   2.8360400e+05   3.0773500e+05   2.9034900e+05   2.9441500e+05   2.8532800e+05   2.8922500e+05   2.6594600e+05   2.9742500e+05   2.9438600e+05   2.9087800e+05   2.7374600e+05   2.8336900e+05   2.8505100e+05   2.6431500e+05   2.7266900e+05   2.6105700e+05
   1.6577900e+05   1.7811800e+05   1.6243200e+05   1.7692900e+05   1.7347500e+05   1.7643800e+05   1.8033500e+05   1.7214900e+05   1.7742700e+05   1.6982800e+05   1.6383600e+05   1.6146100e+05   1.6679900e+05   1.7855200e+05   1.6877100e+05   1.7458100e+05   1.7571600e+05   1.8988700e+05   1.8164400e+05   1.7227400e+05   1.7560200e+05   1.6988000e+05   1.6876600e+05   1.6876800e+05   1.7112300e+05   1.6730300e+05   1.8027700e+05   1.6802000e+05   1.6912200e+05   1.5920800e+05   1.6445800e+05   1.6716900e+05   1.7085000e+05   1.7336800e+05   1.7394000e+05   1.8511500e+05   1.6675700e+05   1.7256900e+05   1.6731800e+05   1.6544600e+05   1.5794500e+05   1.6110100e+05   1.6166800e+05   1.6876000e+05   1.8194500e+05   1.8755400e+05   1.6204300e+05   1.6228900e+05   1.6620000e+05   1.6894800e+05   1.6729600e+05   1.6894900e+05   1.6189500e+05   1.6293600e+05   1.6705600e+05   1.6897500e+05   1.7250600e+05   1.7235700e+05   1.7156500e+05   1.8103800e+05   1.6257200e+05   1.6665400e+05   0.0000000e+00   1.6040200e+05   1.6347300e+05   1.8092900e+05   1.6249500e+05   1.6846100e+05   1.6972700e+05   1.6058700e+05   1.7029100e+05   1.8176400e+05   1.6465500e+05   1.6764800e+05   1.5467100e+05   1.5771000e+05   1.7740700e+05   1.8503200e+05   1.8003400e+05   1.7011000e+05   1.6689700e+05   1.7896600e+05   1.6869500e+05   1.7860800e+05   1.7423700e+05   1.7132500e+05   1.7639100e+05   1.9219800e+05   1.9739900e+05   1.9103000e+05
   2.4556900e+05   2.7127200e+05   2.6361700e+05   2.4965200e+05   2.5301700e+05   2.5168000e+05   2.6284500e+05   2.6178400e+05   2.5743300e+05   2.4335800e+05   2.5048100e+05   2.5955500e+05   2.7918900e+05   2.6886300e+05   2.5740600e+05   2.4224200e+05   2.6504500e+05   2.5882700e+05   2.5716800e+05   2.3543800e+05   2.5154100e+05   2.3789900e+05   2.6239000e+05   2.7311800e+05   2.4411700e+05   2.5846100e+05   2.5270400e+05   2.5292200e+05   2.6122500e+05   2.6819200e+05   2.4807000e+05   2.6955800e+05   2.5992200e+05   2.3811000e+05   2.5500400e+05   2.4375600e+05   2.6100900e+05   2.6503200e+05   2.4433700e+05   2.4182600e+05   2.3423200e+05   2.5819400e+05   2.5568300e+05   2.3271300e+05   2.1876900e+05   2.3514700e+05   2.3568900e+05   2.6401800e+05   2.5435600e+05   2.4679400e+05   2.5579900e+05   2.5592100e+05   2.5445300e+05   2.4737700e+05   2.5394000e+05   2.5316600e+05   2.6824800e+05   2.5179700e+05   2.6602700e+05   2.5891700e+05   2.6307400e+05   2.5788000e+05   2.6496100e+05   0.0000000e+00   2.6177200e+05   2.7217900e+05   2.9267200e+05   2.9274700e+05   2.9648900e+05   2.6174300e+05   2.7614900e+05   2.8891200e+05   2.7220900e+05   2.7478100e+05   2.7919700e+05   2.8154800e+05   2.7478600e+05   2.8127300e+05   2.8211200e+05   2.9139500e+05   2.7646300e+05   2.9197700e+05   2.9370400e+05   2.8079400e+05   2.6710900e+05   2.8363300e+05   2.7540600e+05   2.7773900e+05   2.5922900e+05   2.5908100e+05
   2.4416100e+05   2.2870800e+05   2.4516000e+05   2.1250300e+05   2.2039200e+05   2.2063700e+05   2.2859300e+05   2.3570300e+05   2.5173600e+05   2.5058100e+05   2.4297400e+05   2.5656200e+05   2.3187500e+05   2.4797400e+05   2.2834800e+05   2.1985100e+05   2.2797000e+05   2.2329900e+05   2.4645500e+05   2.4386800e+05   2.3718700e+05   2.2930400e+05   2.3033000e+05   2.2691000e+05   2.2020200e+05   2.2380600e+05   2.3746200e+05   2.3614100e+05   2.3003200e+05   2.1617700e+05   2.2822100e+05   2.4468600e+05   2.3909400e+05   2.3970200e+05   2.1349400e+05   2.1972300e+05   2.1599100e+05   2.2116900e+05   2.2986900e+05   2.2891000e+05   2.3493900e+05   2.2941500e+05   2.2349100e+05   2.1946900e+05   2.0938400e+05   2.1501000e+05   2.4127500e+05   2.4394400e+05   2.2896200e+05   2.2324200e+05   2.4017300e+05   2.3616600e+05   2.1333000e+05   2.0767300e+05   2.3826400e+05   2.3468400e+05   2.3045300e+05   2.3677400e+05   2.4960200e+05   2.4457100e+05   2.4556400e+05   2.2778200e+05   2.2759100e+05   2.2599000e+05   0.0000000e+00   2.4223800e+05   2.3801300e+05   2.4894500e+05   2.4658000e+05   2.3099600e+05   2.4457400e+05   2.2398700e+05   2.3869700e+05   2.3447400e+05   2.3783300e+05   2.4995200e+05   2.3568300e+05   2.2508100e+05   2.2769200e+05   2.5431900e+05   2.3612800e+05   2.2094900e+05   2.3524100e+05   2.3307800e+05   2.1457900e+05   2.3542800e+05   2.4207800e+05   2.4223400e+05   2.4813900e+05   2.3870500e+05
   2.7625000e+05   2.5190800e+05   2.5625300e+05   2.7207500e+05   2.6942000e+05   2.6039400e+05   2.7432400e+05   2.6266100e+05   2.4222700e+05   2.3450600e+05   2.5160300e+05   2.5218500e+05   2.4736200e+05   2.5767900e+05   2.4953500e+05   2.6322600e+05   2.5519800e+05   2.5590800e+05   2.5980400e+05   2.5698100e+05   2.6308000e+05   2.5469100e+05   2.5823300e+05   2.5293200e+05   2.6428800e+05   2.7856500e+05   2.6889400e+05   2.5406300e+05   2.6361700e+05   2.6287900e+05   2.6730800e+05   2.5559800e+05   2.6308300e+05   2.5927400e+05   2.4940100e+05   2.6173500e+05   2.8158800e+05   2.6120600e+05   2.4851800e+05   2.3935900e+05   2.7453100e+05   2.4318200e+05   2.3890600e+05   2.5740100e+05   2.2958000e+05   2.5234200e+05   2.5718800e+05   2.6915400e+05   2.5760000e+05   2.4526800e+05   2.5683200e+05   2.6541200e+05   2.6635600e+05   2.5071000e+05   2.4399500e+05   2.7218200e+05   2.8987300e+05   2.5062100e+05   2.4465600e+05   2.6653200e+05   2.6931600e+05   2.6392800e+05   2.7028900e+05   2.8402800e+05   2.7308400e+05   0.0000000e+00   2.5566300e+05   2.4590900e+05   2.2651500e+05   2.3773500e+05   2.5522000e+05   2.6180600e+05   2.6825100e+05   2.7889700e+05   2.4120500e+05   2.6369900e+05   2.6538500e+05   2.7820500e+05   2.5767900e+05   2.5063500e+05   2.7220900e+05   2.6350300e+05   2.7802400e+05   2.8237400e+05   2.7007800e+05   2.6566900e+05   2.6621400e+05   2.4576600e+05   2.5259400e+05   2.4450300e+05
   4.5493800e+05   4.7558800e+05   4.6063300e+05   4.5844400e+05   4.3490600e+05   4.6284900e+05   4.7484900e+05   4.6338200e+05   4.5846700e+05   4.2024000e+05   4.2901300e+05   4.6027200e+05   4.5742700e+05   4.5224900e+05   4.4733500e+05   4.4344500e+05   4.4253200e+05   4.2263600e+05   4.3232500e+05   4.5106600e+05   4.3802900e+05   4.4063100e+05   4.7285800e+05   4.5920200e+05   4.2051000e+05   4.4038300e+05   4.4294700e+05   4.3803900e+05   4.4922100e+05   4.5749800e+05   4.6386200e+05   4.7019400e+05   4.8845400e+05   4.6462600e+05   4.0689000e+05   4.4059000e+05   4.6867200e+05   4.6578200e+05   4.4000900e+05   4.4611200e+05   4.4880200e+05   4.5273900e+05   4.6488300e+05   4.9667500e+05   4.7388700e+05   4.3846800e+05   4.5076700e+05   4.3420400e+05   4.5436800e+05   4.3765200e+05   4.6074800e+05   4.5798600e+05   4.3873000e+05   4.4015900e+05   4.4572000e+05   4.2621600e+05   4.6457600e+05   4.6960700e+05   4.5334100e+05   4.4497300e+05   4.1463900e+05   4.3139700e+05   4.4798900e+05   4.5476800e+05   4.4751000e+05   4.3743600e+05   0.0000000e+00   4.6419000e+05   4.7066800e+05   4.6083600e+05   4.4344500e+05   4.4949500e+05   4.5918100e+05   4.4233500e+05   4.5470200e+05   4.4401400e+05   4.5717400e+05   4.6061000e+05   4.8029300e+05   4.5181200e+05   4.7683900e+05   4.5336600e+05   4.3549300e+05   4.5849800e+05   4.5096900e+05   4.6639300e+05   4.5351400e+05   4.3811000e+05   4.5011100e+05   4.5001500e+05
   5.0851900e+05   5.1147900e+05   5.1823500e+05   4.9046500e+05   4.7868500e+05   4.8866300e+05   5.4887300e+05   5.7142800e+05   5.5392600e+05   5.2377900e+05   5.1599500e+05   5.1240900e+05   4.9404100e+05   4.8522500e+05   5.0101700e+05   5.2255200e+05   5.0752700e+05   5.1546700e+05   5.1219100e+05   5.2835700e+05   5.1117700e+05   5.1981000e+05   5.2926900e+05   5.2363300e+05   5.1499000e+05   5.0776600e+05   5.0324100e+05   5.0936500e+05   5.1249300e+05   5.4291800e+05   5.4521800e+05   5.0345600e+05   4.7046600e+05   5.0547800e+05   5.0144800e+05   4.8677500e+05   5.0261600e+05   5.1956500e+05   5.1134100e+05   5.2494100e+05   5.1243700e+05   5.1610500e+05   5.3050000e+05   5.1422800e+05   5.3296900e+05   5.2078700e+05   5.2233800e+05   4.9486300e+05   5.0736600e+05   5.1146500e+05   5.3281100e+05   5.6958900e+05   5.3853300e+05   5.3145700e+05   5.2277400e+05   5.3773200e+05   5.2862000e+05   5.0235200e+05   5.1236300e+05   5.1154300e+05   5.5190600e+05   5.4907300e+05   5.6439900e+05   5.5063000e+05   5.0819000e+05   5.2264100e+05   5.3218200e+05   0.0000000e+00   5.4416300e+05   5.2692100e+05   5.1085200e+05   5.1447700e+05   5.5469200e+05   5.3672800e+05   5.3840800e+05   5.1895900e+05   5.2383600e+05   5.0375500e+05   5.3668400e+05   5.3170800e+05   5.3512800e+05   4.9367200e+05   5.0659900e+05   5.2473300e+05   5.2030600e+05   5.0845700e+05   4.8842100e+05   5.0736800e+05   5.4242900e+05   5.5158000e+05
   1.9826300e+05   1.9548700e+05   1.8651900e+05   1.8271500e+05   1.8262600e+05   1.7835500e+05   1.9233200e+05   1.9918800e+05   1.8595500e+05   1.8702700e+05   1.9319600e+05   2.0492800e+05   1.7136600e+05   2.0436800e+05   2.1323700e+05   2.1466400e+05   1.9395500e+05   1.9190100e+05   1.8537900e+05   1.9288900e+05   2.0330900e+05   1.9695600e+05   1.9314400e+05   2.0757800e+05   2.1386900e+05   1.9254400e+05   1.9277600e+05   2.0063000e+05   1.7787800e+05   2.1490100e+05   2.1091700e+05   2.0740300e+05   1.9741800e+05   2.0427800e+05   2.0054500e+05   2.1486600e+05   2.0635700e+05   2.1378800e+05   2.1729600e+05   2.0019200e+05   1.9637300e+05   1.9835400e+05   2.0467800e+05   1.8644600e+05   1.9860700e+05   2.0980400e+05   2.0208300e+05   2.0473100e+05   2.0568900e+05   2.1061200e+05   2.0742900e+05   1.9878200e+05   2.0543900e+05   1.9891600e+05   2.0137200e+05   2.1966100e+05   1.9639300e+05   1.8007300e+05   2.0196500e+05   2.1053000e+05   2.0823900e+05   2.1825400e+05   2.1316600e+05   2.1614900e+05   2.0601800e+05   2.0183700e+05   2.2587100e+05   2.2136300e+05   0.0000000e+00   2.0912700e+05   2.0026500e+05   1.9167400e+05   1.9972900e+05   2.0385000e+05   2.1725600e+05   2.1764100e+05   2.0975300e+05   2.0552300e+05   2.0453500e+05   2.0161900e+05   2.2316900e+05   2.1784700e+05   1.8910700e+05   1.9840300e+05   2.1241500e+05   2.0458600e+05   1.9630500e+05   1.9202300e+05   1.9801300e+05   1.9773200e+05
   1.0515700e+05   1.2235100e+05   1.2987100e+05   1.1558400e+05   1.1438200e+05   1.1736000e+05   1.1785300e+05   1.1148100e+05   1.0936100e+05   1.2238900e+05   1.0489900e+05   1.0603000e+05   1.1521900e+05   1.1733300e+05   1.2013200e+05   1.4027000e+05   1.4353000e+05   1.3193500e+05   1.4142700e+05   1.5185100e+05   1.4612500e+05   1.4645000e+05   1.3797500e+05   1.3684700e+05   1.2601100e+05   1.2685200e+05   1.3319900e+05   1.2920800e+05   1.2314500e+05   1.3149900e+05   1.1310500e+05   1.1346200e+05   1.0939700e+05   1.1954200e+05   1.2572600e+05   1.2972600e+05   1.2258000e+05   1.1811200e+05   1.2804800e+05   1.2201200e+05   1.1134200e+05   1.1539500e+05   1.2770300e+05   1.2185100e+05   1.1600900e+05   1.0779200e+05   1.0431400e+05   1.1622900e+05   1.1244300e+05   1.1764300e+05   1.0305100e+05   1.1130200e+05   1.1294800e+05   1.3521900e+05   1.2490000e+05   1.3590300e+05   1.2024700e+05   1.3803400e+05   1.4257800e+05   1.3984700e+05   1.2979000e+05   1.4043500e+05   1.3049300e+05   1.2740800e+05   1.2429400e+05   1.1964100e+05   1.2463200e+05   1.2447000e+05   1.2040800e+05   0.0000000e+00   1.1926300e+05   1.2702100e+05   1.3038600e+05   1.3784200e+05   1.3632800e+05   1.3375400e+05   1.1991600e+05   1.2344600e+05   1.2178400e+05   1.2624300e+05   1.1714000e+05   1.1785100e+05   9.6814000e+04   9.8036000e+04   1.0643500e+05   1.0449600e+05   9.9812000e+04   9.7957000e+04   1.0252900e+05   1.1693300e+05
   1.2187500e+05   1.2009100e+05   1.2157500e+05   1.1549900e+05   1.1876200e+05   1.1141400e+05   1.2492800e+05   1.2083100e+05   1.3059300e+05   1.2295700e+05   1.4032500e+05   1.3866500e+05   1.3530500e+05   1.2335700e+05   1.4710800e+05   1.4298800e+05   1.3207100e+05   1.1048900e+05   1.4148400e+05   1.4223500e+05   1.3504800e+05   1.2551000e+05   1.2120100e+05   1.3314800e+05   1.1930300e+05   1.1223800e+05   1.1686100e+05   1.1935700e+05   1.0325200e+05   1.0644300e+05   1.2795200e+05   1.2573100e+05   1.2473100e+05   1.3535700e+05   1.2432800e+05   1.2469900e+05   1.2061700e+05   1.2796000e+05   1.1634600e+05   1.3579900e+05   1.3363400e+05   1.2334100e+05   1.2699100e+05   1.3136300e+05   1.3150400e+05   1.3057000e+05   1.2607700e+05   1.3136300e+05   1.3226600e+05   1.2250100e+05   1.3399200e+05   1.4025500e+05   1.2977300e+05   1.2986700e+05   1.2338700e+05   1.2564000e+05   1.2245800e+05   1.2873100e+05   1.1784000e+05   1.1830100e+05   1.2961000e+05   1.1265800e+05   1.1876700e+05   1.4169900e+05   1.2718200e+05   1.1351300e+05   1.2247200e+05   1.3338100e+05   1.4139000e+05   1.2210900e+05   0.0000000e+00   1.3309900e+05   1.3306200e+05   1.1253200e+05   1.0857400e+05   1.1936900e+05   1.2093600e+05   1.1445200e+05   1.1627500e+05   1.4914300e+05   1.2823900e+05   1.3540600e+05   1.2006200e+05   1.2852100e+05   1.3254500e+05   1.2007300e+05   1.1349500e+05   1.0942700e+05   1.2756500e+05   1.2177700e+05
   9.9498000e+04   1.0089800e+05   9.4626000e+04   1.0388300e+05   1.0157400e+05   1.1063500e+05   1.1612200e+05   9.8899000e+04   1.1885000e+05   1.1564000e+05   1.1972800e+05   1.1501400e+05   1.0163100e+05   1.1215100e+05   1.2224200e+05   1.1626800e+05   1.0877500e+05   1.0382300e+05   1.1312400e+05   1.1213800e+05   1.0966800e+05   1.0612100e+05   9.9191000e+04   1.0847100e+05   1.0741500e+05   1.0727800e+05   1.0892600e+05   1.0574000e+05   1.0041000e+05   1.0461400e+05   1.0602000e+05   1.0955800e+05   1.0747300e+05   1.1239700e+05   1.0404100e+05   1.0173700e+05   9.2570000e+04   1.0184700e+05   1.0525200e+05   1.0458900e+05   1.0105800e+05   1.1047000e+05   1.1402700e+05   1.1497900e+05   1.0695200e+05   9.8748000e+04   1.1869200e+05   1.0429300e+05   1.1212000e+05   1.0918400e+05   1.1272600e+05   1.1742300e+05   1.0052200e+05   1.1245900e+05   1.1429200e+05   1.0495200e+05   1.0440800e+05   1.1229100e+05   1.1170100e+05   1.0639700e+05   1.0015800e+05   9.3359000e+04   1.1759000e+05   9.9150000e+04   1.1107100e+05   8.3150000e+04   1.0201900e+05   9.8033000e+04   9.9407000e+04   1.0353300e+05   1.1348800e+05   0.0000000e+00   1.0326900e+05   1.1510600e+05   1.1260300e+05   1.1700200e+05   1.0712600e+05   9.8939000e+04   1.0267200e+05   1.0551000e+05   1.1890700e+05   9.6212000e+04   1.0428700e+05   1.0781300e+05   9.5800000e+04   1.0157900e+05   1.2565300e+05   9.6871000e+04   1.0718000e+05   9.5473000e+04
   2.1385500e+05   2.1627800e+05   1.9749700e+05   2.0473600e+05   2.1829600e+05   2.1072100e+05   2.2249900e+05   2.3807800e+05   2.1373500e+05   2.1373900e+05   2.1397000e+05   1.9687100e+05   2.3577400e+05   2.2795500e+05   2.2414000e+05   2.3317000e+05   2.4707500e+05   2.3340700e+05   2.1809100e+05   2.2445100e+05   2.0937300e+05   2.0798800e+05   2.3038900e+05   2.0482500e+05   2.1709000e+05   2.1650600e+05   2.1590300e+05   2.2084400e+05   2.0963000e+05   2.1911800e+05   2.1437600e+05   2.1900000e+05   2.2335500e+05   2.1819100e+05   2.2629500e+05   2.2330200e+05   2.1238400e+05   2.2306200e+05   2.2971300e+05   2.1571700e+05   2.1111000e+05   2.0998200e+05   2.0392000e+05   2.1298900e+05   2.0677200e+05   1.9754900e+05   2.2424600e+05   2.2486700e+05   1.9967200e+05   2.0589300e+05   2.1091300e+05   2.0433700e+05   1.9115400e+05   1.9702200e+05   2.0608000e+05   2.1443600e+05   2.3440400e+05   2.2722100e+05   2.1231900e+05   2.0065900e+05   2.1169600e+05   1.9881600e+05   2.1544900e+05   2.1919100e+05   2.0235200e+05   2.1799800e+05   2.2960800e+05   2.1739900e+05   2.2425200e+05   2.1884500e+05   2.1402300e+05   2.1222200e+05   0.0000000e+00   2.2349200e+05   2.2975400e+05   2.1904000e+05   2.1791800e+05   2.3342000e+05   2.4286900e+05   2.3549900e+05   2.0767200e+05   2.2194500e+05   2.0816800e+05   2.0595200e+05   2.2925700e+05   1.9586600e+05   2.1984300e+05   2.2106300e+05   2.1763100e+05   2.0763400e+05
   2.3494800e+05   2.5003400e+05   2.4224000e+05   2.2853600e+05   2.2466400e+05   2.3033900e+05   2.4609500e+05   2.5840300e+05   2.5655100e+05   2.2738700e+05   2.4169500e+05   2.3622500e+05   2.3968200e+05   2.3309900e+05   2.2925700e+05   2.5037700e+05   2.4876900e+05   2.4319700e+05   2.5885100e+05   2.2679200e+05   2.3477600e+05   2.5390600e+05   2.4963600e+05   2.2326700e+05   2.3428400e+05   2.4011200e+05   2.4000000e+05   2.4675600e+05   2.3608000e+05   2.1945300e+05   2.2052100e+05   2.4610300e+05   2.5517200e+05   2.4878100e+05   2.2207500e+05   2.2258000e+05   2.3791300e+05   2.3707000e+05   2.4922300e+05   2.4356500e+05   2.2775900e+05   2.3508100e+05   2.3463700e+05   2.2738300e+05   2.2303400e+05   2.2113100e+05   2.2469100e+05   2.5397900e+05   2.6152500e+05   2.3607400e+05   2.4202100e+05   2.3013600e+05   2.3905900e+05   2.4716900e+05   2.3611400e+05   2.4242100e+05   2.3883600e+05   2.4518400e+05   2.4917000e+05   2.4682100e+05   2.3506500e+05   2.4400400e+05   2.2606800e+05   2.4474200e+05   2.4889800e+05   2.3305800e+05   2.2610100e+05   2.2672300e+05   2.3696700e+05   2.3259800e+05   2.2297300e+05   2.5400700e+05   2.2145400e+05   0.0000000e+00   2.0222800e+05   2.3872800e+05   2.3147200e+05   2.1497200e+05   2.1721000e+05   2.0935300e+05   2.1719900e+05   2.1271500e+05   2.1840900e+05   2.1952200e+05   2.1919100e+05   2.2191800e+05   2.1585000e+05   2.1688600e+05   2.2066900e+05   2.0891900e+05
   4.7691000e+04   6.1842000e+04   5.6072000e+04   5.3999000e+04   5.6641000e+04   4.9400000e+04   6.0370000e+04   4.8406000e+04   4.4782000e+04   4.5402000e+04   4.6979000e+04   4.3477000e+04   4.0069000e+04   4.4078000e+04   5.1676000e+04   4.9633000e+04   5.7345000e+04   5.8219000e+04   5.9137000e+04   5.5413000e+04   5.1265000e+04   5.4550000e+04   6.0739000e+04   5.1784000e+04   6.5474000e+04   5.6045000e+04   6.5967000e+04   5.4808000e+04   5.9867000e+04   5.9851000e+04   6.1608000e+04   5.7387000e+04   5.7744000e+04   5.8537000e+04   4.9597000e+04   5.2432000e+04   5.4781000e+04   6.5283000e+04   5.8372000e+04   5.7782000e+04   5.5185000e+04   5.8440000e+04   5.3740000e+04   5.1724000e+04   5.7200000e+04   5.1838000e+04   4.7083000e+04   5.9341000e+04   5.5826000e+04   5.2160000e+04   5.0883000e+04   5.6458000e+04   5.3823000e+04   5.6318000e+04   5.4483000e+04   4.7434000e+04   5.3231000e+04   5.4801000e+04   6.1557000e+04   6.0185000e+04   5.6744000e+04   5.8319000e+04   4.7556000e+04   5.6675000e+04   4.8848000e+04   5.6882000e+04   4.4122000e+04   4.6830000e+04   5.2878000e+04   4.8216000e+04   5.5084000e+04   4.9503000e+04   4.9245000e+04   5.6502000e+04   0.0000000e+00   5.5843000e+04   5.2347000e+04   4.5397000e+04   6.0361000e+04   5.8628000e+04   5.5905000e+04   5.2881000e+04   5.7073000e+04   5.7507000e+04   5.7710000e+04   5.0635000e+04   4.6456000e+04   5.3486000e+04   6.6652000e+04   5.6567000e+04
   7.1913000e+04   7.3348000e+04   6.2077000e+04   5.1441000e+04   5.1091000e+04   7.3798000e+04   8.2487000e+04   7.2247000e+04   6.2754000e+04   7.0340000e+04   7.0287000e+04   7.4902000e+04   6.7782000e+04   7.3628000e+04   7.1989000e+04   5.8342000e+04   4.6057000e+04   7.2593000e+04   6.4501000e+04   5.3334000e+04   5.0700000e+04   6.3654000e+04   6.0249000e+04   5.7531000e+04   5.6912000e+04   5.7959000e+04   4.6820000e+04   5.0181000e+04   3.4824000e+04   3.3751000e+04   5.3463000e+04   4.4897000e+04   5.2317000e+04   5.6401000e+04   5.7715000e+04   4.9630000e+04   3.9367000e+04   5.0331000e+04   6.4749000e+04   6.7524000e+04   6.5267000e+04   5.0386000e+04   4.9235000e+04   4.8771000e+04   6.4146000e+04   5.9528000e+04   6.5622000e+04   5.9776000e+04   5.7457000e+04   6.0081000e+04   6.6853000e+04   7.1188000e+04   6.5931000e+04   6.2141000e+04   5.9665000e+04   6.7890000e+04   6.4372000e+04   5.8572000e+04   7.7227000e+04   6.7196000e+04   5.8390000e+04   4.6350000e+04   6.8928000e+04   6.5249000e+04   4.6574000e+04   4.0050000e+04   6.5472000e+04   6.8727000e+04   4.6052000e+04   4.6084000e+04   5.9977000e+04   5.8666000e+04   6.3878000e+04   5.4828000e+04   4.3484000e+04   0.0000000e+00   6.0121000e+04   5.3062000e+04   5.0655000e+04   5.5946000e+04   5.6652000e+04   5.1954000e+04   4.9025000e+04   6.2189000e+04   5.7450000e+04   6.6793000e+04   5.1727000e+04   4.1527000e+04   4.5046000e+04   5.3934000e+04
   1.9539700e+05   2.0932300e+05   1.9884300e+05   1.9064800e+05   1.9733700e+05   1.9060600e+05   1.8472100e+05   1.8112800e+05   1.7994300e+05   1.9357600e+05   1.8662600e+05   1.9182000e+05   1.9020200e+05   2.0186300e+05   2.0595000e+05   2.0873000e+05   2.0074000e+05   1.8773400e+05   1.6365900e+05   1.8110400e+05   1.9985500e+05   1.9780100e+05   1.9398600e+05   2.0973800e+05   1.9850000e+05   1.9802100e+05   1.9512600e+05   1.9617700e+05   1.8371300e+05   1.9187900e+05   1.7848900e+05   1.7201700e+05   1.7267700e+05   2.1044800e+05   2.1738900e+05   2.2789700e+05   2.1535600e+05   1.9799400e+05   1.5723900e+05   1.6576400e+05   1.9552000e+05   1.9070000e+05   1.9116200e+05   1.9843600e+05   1.9150200e+05   2.0286600e+05   2.1244500e+05   2.0429200e+05   1.9464100e+05   1.7737500e+05   1.6367800e+05   1.6287500e+05   1.7739800e+05   2.0088000e+05   2.2029700e+05   2.2911200e+05   1.9798700e+05   1.8524600e+05   1.9118100e+05   1.9096800e+05   1.9821700e+05   2.0313800e+05   1.7957100e+05   1.8612500e+05   1.8532200e+05   1.9265600e+05   2.2578600e+05   2.2352500e+05   2.1171600e+05   1.8451200e+05   1.8029600e+05   1.6825100e+05   1.8430500e+05   1.8005100e+05   1.8721900e+05   1.8972200e+05   0.0000000e+00   2.0740100e+05   1.9616400e+05   2.0385600e+05   2.1858400e+05   1.9547300e+05   1.9351000e+05   1.7883300e+05   1.8583500e+05   2.1038200e+05   2.0000500e+05   1.8848400e+05   1.7155400e+05   1.8199300e+05
   1.6506900e+05   1.5880800e+05   1.4724800e+05   1.4387600e+05   1.4426700e+05   1.5611300e+05   1.5575600e+05   1.6354000e+05   1.5427100e+05   1.5590300e+05   1.5054400e+05   1.4916000e+05   1.4539000e+05   1.6419700e+05   1.5350900e+05   1.5623400e+05   1.5341700e+05   1.4692200e+05   1.5746100e+05   1.6185300e+05   1.5366800e+05   1.6500400e+05   1.6597700e+05   1.6376800e+05   1.5381100e+05   1.5343800e+05   1.5393200e+05   1.6800200e+05   1.6046600e+05   1.6589000e+05   1.5674800e+05   1.5237800e+05   1.5462000e+05   1.7005000e+05   1.7556200e+05   1.6533200e+05   1.6115300e+05   1.5147800e+05   1.4763400e+05   1.7180000e+05   1.7638400e+05   1.7624300e+05   1.7611100e+05   1.6570700e+05   1.6555700e+05   1.5312100e+05   1.7353900e+05   1.7265300e+05   1.6695800e+05   1.8181900e+05   1.8558700e+05   1.6354700e+05   1.5350600e+05   1.6863500e+05   1.6643000e+05   1.7436900e+05   1.9652100e+05   1.5857600e+05   1.7689000e+05   1.8879500e+05   1.8583900e+05   1.7739100e+05   1.6963000e+05   1.5664000e+05   1.6235000e+05   1.8391300e+05   1.7692600e+05   1.9074000e+05   1.8661900e+05   1.7666400e+05   1.7650600e+05   1.7876800e+05   1.6941000e+05   1.7234900e+05   1.8674600e+05   1.8286500e+05   1.8575000e+05   0.0000000e+00   1.7043800e+05   1.7594800e+05   1.6415200e+05   1.5933100e+05   1.6628100e+05   1.7951300e+05   1.8328600e+05   1.6785800e+05   1.5456700e+05   1.5819900e+05   1.4379800e+05   1.4816200e+05
   3.3843000e+04   3.1217000e+04   3.7301000e+04   3.5879000e+04   4.0106000e+04   3.3669000e+04   3.2625000e+04   3.9158000e+04   2.2335000e+04   3.0664000e+04   3.2338000e+04   3.1163000e+04   1.9916000e+04   3.4638000e+04   3.0262000e+04   3.3184000e+04   2.6578000e+04   3.4037000e+04   3.5362000e+04   2.8757000e+04   3.3462000e+04   3.8330000e+04   3.4156000e+04   3.1241000e+04   3.9353000e+04   3.4913000e+04   4.0837000e+04   4.2365000e+04   4.2586000e+04   4.2004000e+04   4.2675000e+04   4.5861000e+04   3.5702000e+04   3.9386000e+04   3.3269000e+04   3.8639000e+04   4.2528000e+04   3.3990000e+04   3.7961000e+04   3.5029000e+04   2.9413000e+04   3.4992000e+04   3.4294000e+04   3.2421000e+04   2.6663000e+04   2.8500000e+04   3.2764000e+04   3.3337000e+04   3.8157000e+04   2.6437000e+04   3.5077000e+04   4.3055000e+04   3.2253000e+04   2.4533000e+04   2.9350000e+04   3.5942000e+04   3.6548000e+04   3.2539000e+04   3.2234000e+04   2.9443000e+04   3.5760000e+04   3.4919000e+04   3.8504000e+04   3.8477000e+04   3.0663000e+04   3.0069000e+04   3.9261000e+04   3.5937000e+04   3.9507000e+04   3.6387000e+04   4.1027000e+04   4.3166000e+04   4.8081000e+04   4.6451000e+04   4.2965000e+04   4.1834000e+04   4.9272000e+04   4.8535000e+04   0.0000000e+00   4.8552000e+04   4.7562000e+04   4.2287000e+04   4.8745000e+04   4.5731000e+04   3.6564000e+04   3.1312000e+04   3.3116000e+04   3.5355000e+04   3.8272000e+04   3.3671000e+04
   2.3744000e+04   2.0405000e+04   2.0476000e+04   2.8763000e+04   2.9243000e+04   2.6377000e+04   2.4323000e+04   2.0897000e+04   2.6857000e+04   3.1860000e+04   2.5682000e+04   2.5147000e+04   2.8821000e+04   2.8448000e+04   2.2979000e+04   3.5494000e+04   3.3030000e+04   2.8517000e+04   2.0947000e+04   1.9158000e+04   2.8078000e+04   2.7140000e+04   2.2438000e+04   2.0951000e+04   2.9986000e+04   2.7019000e+04   3.1918000e+04   2.9349000e+04   2.6556000e+04   2.7993000e+04   2.2130000e+04   3.2142000e+04   2.8695000e+04   2.0254000e+04   2.9004000e+04   2.7443000e+04   3.2613000e+04   3.4408000e+04   2.8909000e+04   3.0994000e+04   3.8334000e+04   3.1332000e+04   3.0448000e+04   2.4232000e+04   2.1372000e+04   2.6459000e+04   3.1959000e+04   2.9818000e+04   2.2399000e+04   2.5921000e+04   2.5025000e+04   3.2764000e+04   3.0388000e+04   2.7859000e+04   2.1102000e+04   2.1403000e+04   2.4052000e+04   2.9219000e+04   3.2343000e+04   2.9917000e+04   2.3817000e+04   2.7890000e+04   3.1802000e+04   3.0046000e+04   3.0463000e+04   2.6512000e+04   2.9938000e+04   3.3341000e+04   3.0626000e+04   2.9848000e+04   3.2343000e+04   3.4238000e+04   2.9643000e+04   3.2456000e+04   2.9625000e+04   3.3892000e+04   2.9979000e+04   3.0157000e+04   2.7290000e+04   0.0000000e+00   2.1369000e+04   3.1639000e+04   3.5202000e+04   2.9230000e+04   2.3908000e+04   2.7031000e+04   3.0597000e+04   2.4564000e+04   2.8559000e+04   2.9876000e+04
   3.7677900e+05   3.8351000e+05   3.7451500e+05   3.6842000e+05   3.8095700e+05   3.9574900e+05   3.8447500e+05   3.7551600e+05   3.6428400e+05   3.7483600e+05   3.6317800e+05   3.6687200e+05   3.5161900e+05   3.6497600e+05   3.6595300e+05   3.5801100e+05   3.5513600e+05   3.7532300e+05   3.7142700e+05   3.8967800e+05   3.9690800e+05   3.8049500e+05   3.6669500e+05   3.5678800e+05   3.4376700e+05   3.4743100e+05   3.6418700e+05   3.7121500e+05   3.6421500e+05   3.3504000e+05   3.3172300e+05   3.5358400e+05   3.5369800e+05   3.5931300e+05   3.5873200e+05   3.6359200e+05   3.8261600e+05   3.6807700e+05   3.8909000e+05   3.6815100e+05   3.8669400e+05   3.7853100e+05   3.6353100e+05   3.5636100e+05   3.7252200e+05   3.7893200e+05   3.7983200e+05   3.8089700e+05   3.8219000e+05   3.5695100e+05   3.5239500e+05   3.3915700e+05   3.5620800e+05   3.9099700e+05   3.8330900e+05   3.6989800e+05   3.7465600e+05   3.6956500e+05   3.9215600e+05   3.9524500e+05   3.7187000e+05   3.6272100e+05   3.5814100e+05   3.6474000e+05   3.6164200e+05   3.5336500e+05   3.3627900e+05   3.5616000e+05   3.6852100e+05   3.7132200e+05   3.5600900e+05   3.6762000e+05   3.8214100e+05   3.8342400e+05   3.7814400e+05   3.6817100e+05   3.9066400e+05   3.7983900e+05   3.8150300e+05   3.7221200e+05   0.0000000e+00   3.8569300e+05   3.9257900e+05   3.9663200e+05   3.8888200e+05   4.0672800e+05   3.9086200e+05   3.5712000e+05   3.7510300e+05   3.8329900e+05
   3.5587400e+05   3.5682400e+05   3.7091500e+05   3.7062300e+05   3.6804100e+05   3.8882800e+05   3.9896500e+05   3.7010700e+05   3.5649300e+05   3.7038700e+05   3.6521600e+05   3.5324400e+05   3.5650600e+05   3.7943200e+05   3.6976600e+05   3.7480700e+05   3.7973400e+05   3.8742200e+05   3.8360700e+05   4.0175200e+05   3.8214000e+05   3.6606800e+05   3.9104400e+05   3.8538600e+05   3.8855700e+05   3.7183500e+05   3.8253000e+05   3.5583400e+05   3.8577400e+05   3.6727000e+05   3.7088100e+05   3.8133400e+05   3.7988400e+05   3.8380100e+05   3.8311200e+05   3.8669900e+05   4.0523500e+05   3.8989100e+05   3.8005300e+05   3.7086400e+05   3.8772900e+05   3.7048900e+05   3.7333000e+05   3.8085800e+05   3.6291500e+05   3.6461300e+05   3.5916200e+05   3.8493900e+05   3.7670200e+05   3.8359200e+05   3.9820800e+05   3.9120000e+05   3.6342400e+05   3.7393400e+05   3.6297000e+05   3.3974500e+05   3.3994600e+05   3.4550700e+05   3.6669100e+05   3.6455500e+05   3.5643000e+05   3.6440000e+05   3.3383000e+05   3.5361300e+05   3.5812100e+05   3.6494200e+05   3.6963800e+05   3.4410200e+05   3.2040800e+05   3.3390600e+05   3.5749200e+05   3.4598400e+05   3.3537500e+05   3.4552300e+05   3.3222300e+05   3.3009300e+05   3.4944700e+05   3.5662800e+05   3.6522700e+05   3.7299500e+05   3.7996100e+05   0.0000000e+00   3.8424300e+05   3.7261700e+05   3.5902100e+05   3.5264100e+05   3.4063200e+05   3.4266000e+05   3.7123300e+05   3.7375600e+05
   1.4861500e+05   1.6031900e+05   1.5561400e+05   1.6573700e+05   1.7724900e+05   1.7141900e+05   1.5576800e+05   1.5291700e+05   1.5413800e+05   1.4937300e+05   1.5919600e+05   1.4244300e+05   1.5072700e+05   1.7734200e+05   1.7656500e+05   1.7841500e+05   1.5562600e+05   1.6953500e+05   1.4022300e+05   1.4536500e+05   1.5743500e+05   1.5934200e+05   1.4257400e+05   1.8628000e+05   1.8015300e+05   1.5536700e+05   1.4541800e+05   1.5852300e+05   1.4284100e+05   1.5257200e+05   1.5427200e+05   1.6930300e+05   1.6844100e+05   1.5722300e+05   1.5722500e+05   1.6085600e+05   1.6990700e+05   1.6466400e+05   1.6615600e+05   1.7496000e+05   1.6219400e+05   1.7233900e+05   1.8047700e+05   1.5940100e+05   1.5177400e+05   1.5101400e+05   1.6184000e+05   1.5513500e+05   1.6074700e+05   1.5800000e+05   1.6109100e+05   1.6288400e+05   1.6035800e+05   1.3573500e+05   1.4018100e+05   1.5432400e+05   1.5017900e+05   1.6869400e+05   1.4360700e+05   1.3679100e+05   1.4150800e+05   1.4210500e+05   1.4317800e+05   1.5143300e+05   1.4040700e+05   1.5304800e+05   1.6024800e+05   1.6079900e+05   1.4911000e+05   1.3900500e+05   1.4878200e+05   1.2750500e+05   1.4271800e+05   1.2743000e+05   1.2848100e+05   1.5799600e+05   1.5040100e+05   1.7170800e+05   1.4986400e+05   1.3254100e+05   1.4185600e+05   1.3022300e+05   0.0000000e+00   1.5363400e+05   1.5288900e+05   1.5438300e+05   1.5865500e+05   1.4022900e+05   1.4270200e+05   1.4508900e+05
   1.3452200e+05   1.2982800e+05   1.2515400e+05   1.3766700e+05   1.6133300e+05   1.6894300e+05   1.5840200e+05   1.5100100e+05   1.5203400e+05   1.4398700e+05   1.3492500e+05   1.3199300e+05   1.3096100e+05   1.3335300e+05   1.4861400e+05   1.5335400e+05   1.5521600e+05   1.4825400e+05   1.6910700e+05   1.6311100e+05   1.5848700e+05   1.5201300e+05   1.4525400e+05   1.4653600e+05   1.4374600e+05   1.4834800e+05   1.7189100e+05   1.4813800e+05   1.5775400e+05   1.5930600e+05   1.4317900e+05   1.4377700e+05   1.5308500e+05   1.7576500e+05   1.6654100e+05   1.3637500e+05   1.5501100e+05   1.3999000e+05   1.4861500e+05   1.4649000e+05   1.5151200e+05   1.6420500e+05   1.6790600e+05   1.5483000e+05   1.6115300e+05   1.6272700e+05   1.4593400e+05   1.4557100e+05   1.5060800e+05   1.5424900e+05   1.6045100e+05   1.4539100e+05   1.5313800e+05   1.5761500e+05   1.6261700e+05   1.6195900e+05   1.6122300e+05   1.4304200e+05   1.5491200e+05   1.6925300e+05   1.6131500e+05   1.6517400e+05   1.6703500e+05   1.8502000e+05   1.6684400e+05   1.4119300e+05   1.4848300e+05   1.5468600e+05   1.4981100e+05   1.5753100e+05   1.5073100e+05   1.4724300e+05   1.5493100e+05   1.7528000e+05   1.6082500e+05   1.6423100e+05   1.5915000e+05   1.5754100e+05   1.5173000e+05   1.6191000e+05   1.5023800e+05   1.5799500e+05   1.6726700e+05   0.0000000e+00   1.7999700e+05   1.4560700e+05   1.6567700e+05   1.5910100e+05   1.5586100e+05   1.5702300e+05
   4.8038500e+05   4.7959100e+05   4.8320800e+05   4.4410700e+05   4.5575600e+05   4.6066200e+05   4.6939000e+05   4.6002800e+05   4.4941700e+05   4.3877100e+05   4.4623600e+05   4.5538200e+05   4.4061800e+05   4.4067100e+05   4.7810900e+05   4.5202800e+05   4.5690500e+05   4.5710800e+05   4.5602300e+05   4.6070500e+05   4.6173600e+05   4.5596800e+05   4.4839500e+05   4.2977000e+05   4.4248300e+05   4.5201000e+05   4.7272500e+05   4.6918600e+05   4.7340700e+05   4.7114100e+05   4.6902300e+05   4.5732200e+05   4.5783400e+05   4.4867000e+05   4.5946100e+05   4.7483700e+05   4.7658000e+05   4.6909500e+05   4.6388000e+05   4.6710900e+05   4.6055200e+05   4.2294500e+05   4.3408100e+05   4.5945400e+05   4.6505900e+05   4.7109100e+05   4.6894400e+05   4.6741300e+05   4.6192900e+05   4.4417500e+05   4.4403100e+05   4.5008000e+05   4.8101600e+05   4.5536700e+05   4.6638000e+05   4.4243600e+05   4.5796700e+05   4.6232900e+05   4.4500200e+05   4.4935500e+05   4.5464700e+05   4.5825400e+05   4.6485400e+05   4.7147600e+05   4.8316100e+05   4.7563000e+05   4.7163900e+05   4.7288000e+05   4.8589200e+05   4.7265200e+05   4.8060800e+05   4.7473100e+05   4.7131700e+05   4.5223000e+05   4.8374200e+05   4.6942600e+05   4.7018400e+05   4.7949200e+05   5.0101600e+05   4.9103400e+05   5.1833000e+05   4.9997200e+05   4.6766500e+05   4.8659200e+05   0.0000000e+00   5.0394000e+05   4.9510900e+05   4.8634100e+05   4.9717100e+05   4.7912100e+05
   4.1331500e+05   4.4417300e+05   4.3137000e+05   4.3007200e+05   4.0446000e+05   3.9574400e+05   4.1284700e+05   4.4050900e+05   4.2100900e+05   4.2616300e+05   4.2366900e+05   4.3892100e+05   4.4719700e+05   4.4496000e+05   4.3371000e+05   4.0718600e+05   4.2321400e+05   4.2332400e+05   4.1812000e+05   4.3435200e+05   4.3805300e+05   4.2444700e+05   4.1335300e+05   4.4964600e+05   4.3163300e+05   4.4338200e+05   4.2409500e+05   4.2657000e+05   3.9518100e+05   4.2725100e+05   4.3858700e+05   4.3822400e+05   4.3505100e+05   4.1944600e+05   4.2145100e+05   4.2510400e+05   4.3261700e+05   4.3871500e+05   4.3408600e+05   4.2406300e+05   4.2403500e+05   4.4540800e+05   4.2995200e+05   4.2402600e+05   4.1572300e+05   4.3711100e+05   4.2525000e+05   4.1613000e+05   4.1798300e+05   4.4398600e+05   4.4277000e+05   4.4376300e+05   4.4013000e+05   4.3143400e+05   4.2808000e+05   4.5315100e+05   4.4878200e+05   4.1754000e+05   4.3935000e+05   4.3994700e+05   4.3771200e+05   4.2035200e+05   3.9484500e+05   4.4160100e+05   4.4119500e+05   4.4276200e+05   4.4083500e+05   4.1435900e+05   4.1875400e+05   4.1401800e+05   4.1524100e+05   4.3845900e+05   4.2936600e+05   4.4800700e+05   4.6079500e+05   4.1575600e+05   4.2610400e+05   4.0611500e+05   4.0297400e+05   4.2589200e+05   4.2566900e+05   4.0236400e+05   4.2301600e+05   4.2070200e+05   4.1206300e+05   0.0000000e+00   4.2575900e+05   4.2241600e+05   4.2715000e+05   4.1103500e+05
   7.7034000e+04   9.2639000e+04   9.3344000e+04   1.0054300e+05   8.4739000e+04   7.8111000e+04   8.0001000e+04   7.2303000e+04   6.8004000e+04   7.5760000e+04   1.0353100e+05   8.7436000e+04   9.0289000e+04   7.7722000e+04   7.8672000e+04   6.4365000e+04   5.1950000e+04   6.6486000e+04   8.4071000e+04   8.0969000e+04   8.0796000e+04   9.5315000e+04   8.2299000e+04   7.7829000e+04   8.8061000e+04   9.3876000e+04   7.4188000e+04   8.1797000e+04   1.1220500e+05   1.0623900e+05   1.0473800e+05   8.7974000e+04   1.0027800e+05   7.6289000e+04   7.3547000e+04   9.3367000e+04   9.2337000e+04   1.0794200e+05   8.9074000e+04   1.0505100e+05   7.9150000e+04   8.7466000e+04   8.5954000e+04   8.0518000e+04   6.4930000e+04   6.3678000e+04   1.0885900e+05   9.3305000e+04   8.2097000e+04   8.4079000e+04   9.5453000e+04   8.7547000e+04   6.5575000e+04   8.1579000e+04   8.2739000e+04   8.7309000e+04   8.8383000e+04   1.0702100e+05   9.5336000e+04   8.5147000e+04   8.1537000e+04   8.0186000e+04   7.7473000e+04   6.9793000e+04   9.1825000e+04   9.1683000e+04   8.1527000e+04   8.4978000e+04   8.8720000e+04   7.3611000e+04   6.4435000e+04   7.6010000e+04   8.5016000e+04   9.3791000e+04   8.8557000e+04   8.2673000e+04   8.6271000e+04   7.0174000e+04   8.0246000e+04   7.3404000e+04   5.9078000e+04   6.8616000e+04   1.0210000e+05   1.0278700e+05   1.0476000e+05   8.8125000e+04   0.0000000e+00   7.8145000e+04   5.9340000e+04   6.0946000e+04
   7.7307000e+04   1.0598400e+05   1.2754800e+05   1.2861400e+05   1.3495000e+05   1.0486700e+05   1.1530400e+05   1.0867300e+05   1.2130000e+05   1.1803300e+05   1.4143200e+05   1.2127900e+05   1.0752500e+05   1.1289500e+05   1.1774000e+05   1.1717400e+05   1.0644300e+05   1.1447100e+05   1.1895900e+05   1.4040500e+05   1.3945500e+05   1.1582500e+05   1.3329900e+05   1.2829400e+05   1.4849800e+05   1.2487700e+05   1.2187900e+05   1.2972200e+05   1.2445200e+05   1.4892600e+05   1.3013200e+05   1.3380000e+05   1.3950600e+05   1.3534900e+05   1.3282300e+05   1.3267100e+05   1.0960500e+05   1.1560700e+05   1.1626600e+05   1.3454000e+05   1.4502000e+05   1.3276900e+05   1.2199300e+05   1.2406400e+05   1.4289500e+05   1.2924100e+05   1.3871700e+05   1.4066400e+05   1.3014700e+05   1.2554200e+05   1.2003700e+05   1.1590200e+05   1.1686600e+05   9.5040000e+04   9.3616000e+04   1.1154300e+05   1.1961500e+05   1.1633900e+05   1.3091000e+05   1.1624900e+05   1.2307500e+05   1.0913900e+05   1.1933200e+05   1.1484800e+05   1.1610100e+05   1.1268500e+05   1.2288900e+05   1.1834500e+05   1.1090600e+05   1.0449400e+05   1.1020200e+05   1.2733700e+05   9.9286000e+04   1.1572600e+05   1.1958600e+05   1.1816800e+05   1.0785800e+05   1.2119600e+05   1.3217700e+05   1.1253400e+05   1.1316200e+05   1.3880700e+05   1.2907800e+05   1.3571300e+05   1.3492200e+05   1.2454900e+05   1.1433300e+05   0.0000000e+00   1.0200400e+05   1.1320300e+05
   3.2541000e+05   3.4400100e+05   3.4127200e+05   3.1177300e+05   3.3376100e+05   3.3567100e+05   3.2913800e+05   3.2179600e+05   3.2764100e+05   3.3389300e+05   3.3707200e+05   3.2811500e+05   3.2004900e+05   3.2956200e+05   3.2296600e+05   3.3364300e+05   3.1716800e+05   3.1697500e+05   3.4260300e+05   3.3445400e+05   3.2854800e+05   3.1286700e+05   3.2625700e+05   3.1979000e+05   3.0931600e+05   3.3254700e+05   3.2589900e+05   3.1773400e+05   3.2153300e+05   3.1174700e+05   3.1317300e+05   3.0709400e+05   3.1846600e+05   3.4842300e+05   3.4044800e+05   3.2755200e+05   3.0764200e+05   3.0839900e+05   3.1479400e+05   3.3167300e+05   3.1979700e+05   3.3662400e+05   3.1322600e+05   3.1156600e+05   2.8914100e+05   3.0330800e+05   3.0604300e+05   3.1084400e+05   3.2622000e+05   3.2614000e+05   3.2059700e+05   3.0493100e+05   3.2012800e+05   3.1041100e+05   3.1810600e+05   3.1056900e+05   3.0583200e+05   3.0857800e+05   3.1412900e+05   3.2650300e+05   3.2882700e+05   3.3081600e+05   3.3057200e+05   3.2530300e+05   3.1685400e+05   3.1294200e+05   3.2436400e+05   3.2513000e+05   3.2462200e+05   3.0898900e+05   3.3930400e+05   3.2961400e+05   3.2951600e+05   3.2308700e+05   3.3134600e+05   3.2388400e+05   3.4192400e+05   3.4414900e+05   3.2375200e+05   3.1831900e+05   3.2776100e+05   3.5712100e+05   3.5872300e+05   3.3561200e+05   3.1604200e+05   3.2585200e+05   3.1890400e+05   3.6389600e+05   0.0000000e+00   3.2996600e+05
   3.0782300e+05   3.1545900e+05   3.0553900e+05   2.6656000e+05   2.8493600e+05   3.1128200e+05   3.0252200e+05   2.7748100e+05   2.8464800e+05   2.9990900e+05   3.0932800e+05   3.0414000e+05   2.8716900e+05   2.8840400e+05   3.0568300e+05   2.8548000e+05   2.9220900e+05   2.6936100e+05   2.7072300e+05   2.6156400e+05   2.6672800e+05   2.9227900e+05   2.7249200e+05   2.6000600e+05   2.7243400e+05   2.8565000e+05   2.7122500e+05   2.7821700e+05   3.0907400e+05   2.8711800e+05   2.8926700e+05   2.6540900e+05   2.6628500e+05   2.7680600e+05   2.8342300e+05   2.8490200e+05   2.7831900e+05   2.9879200e+05   2.9701300e+05   2.9172400e+05   3.1100300e+05   3.0558300e+05   3.0167300e+05   3.0254900e+05   2.8449300e+05   2.8067900e+05   2.7745800e+05   2.9915700e+05   3.1761000e+05   3.2015100e+05   3.3427500e+05   3.0500100e+05   2.9381100e+05   3.0854500e+05   2.9465700e+05   2.7017200e+05   2.9679700e+05   2.9305400e+05   3.0027900e+05   2.8832800e+05   2.9977900e+05   2.8917100e+05   2.9119800e+05   2.9159000e+05   2.9072300e+05   2.8870200e+05   2.7810600e+05   2.6908500e+05   2.7970300e+05   2.8376600e+05   2.8648200e+05   3.0235700e+05   3.0650400e+05   3.1144300e+05   2.9593000e+05   2.9431700e+05   2.9419700e+05   3.0383000e+05   2.9229300e+05   2.7469000e+05   2.7950000e+05   2.9284800e+05   3.1495700e+05   3.1974300e+05   2.9071100e+05   2.8581100e+05   3.1009700e+05   2.9425400e+05   2.9368200e+05   0.0000000e+00
