# Supplementary material for: Autistic traits and individual brain differences: functional network efficiency reflects attentional and social impairments, structural nodal efficiencies index systemising and theory-of-mind skills
Source: Mol Autism. 2021 Jan 21;12:3. doi: 10.1186/s13229-020-00377-8 (PMC7818759; doi:10.1186/s13229-020-00377-8)
Supplement: Supplementary file 9 — Additional file 9. Brain-behaviour correlations. README file detailing data curation; AAL-90 region masks in NIfTI format; spreadseehts of Spearman correlations; code and data for the correlational analysis. [file 13229_2020_377_MOESM9_ESM.zip › Paul_Arora_et_al_data/Physiological/BBC/analysis/Diffusion_Analaysis/adj_matrixes/NOS_weighted/asymmetric/connection_matrix_asym_aHU0338.txt]

   0.0000000e+00   3.8738500e+05   4.3719000e+05   4.3592000e+05   4.1915900e+05   4.2982800e+05   4.1123700e+05   3.7920000e+05   4.1777600e+05   4.0507000e+05   3.8403600e+05   3.9468600e+05   4.2771400e+05   4.4351200e+05   4.7693700e+05   4.4987300e+05   4.2089000e+05   4.3372500e+05   4.4073900e+05   4.6464100e+05   4.5733500e+05   4.4480800e+05   4.3882200e+05   4.1294300e+05   4.0053100e+05   4.0725000e+05   4.1664900e+05   4.4059400e+05   4.5625900e+05   4.4669400e+05   4.4149500e+05   4.2857000e+05   4.4251900e+05   4.3448600e+05   4.1646000e+05   4.0082100e+05   4.1910100e+05   4.0868900e+05   4.2753600e+05   4.2582300e+05   4.4718800e+05   4.5400400e+05   4.4884900e+05   4.3633800e+05   4.2743400e+05   4.1298700e+05   4.0021500e+05   4.1809900e+05   3.9727200e+05   4.0103900e+05   4.1480400e+05   4.1139200e+05   4.1084600e+05   4.0770700e+05   4.3643200e+05   4.6164600e+05   4.4469900e+05   4.3539000e+05   4.2614500e+05   4.0772900e+05   4.4864300e+05   4.2282300e+05   4.2225000e+05   4.1921800e+05   4.3713100e+05   4.3111700e+05   4.0753100e+05   4.0779600e+05   4.2381400e+05   4.1841300e+05   4.3610200e+05   4.2388000e+05   4.1897000e+05   4.0404100e+05   4.2527500e+05   4.3132300e+05   4.1464200e+05   4.3326300e+05   4.1180600e+05   4.0255900e+05   3.9890400e+05   3.9735200e+05   4.2252700e+05   4.3328100e+05   4.2155500e+05   4.0890700e+05   3.8970000e+05   3.7690500e+05   3.8278700e+05   3.5589800e+05
   4.2925700e+05   0.0000000e+00   4.3225600e+05   4.2075500e+05   4.2463600e+05   4.3166400e+05   4.0883500e+05   3.8867400e+05   3.8007300e+05   4.1273200e+05   4.1281500e+05   4.3936200e+05   4.2474800e+05   4.4597400e+05   4.3770700e+05   4.1913500e+05   4.1387700e+05   3.9955600e+05   4.1357500e+05   4.3722800e+05   4.3782200e+05   4.1155900e+05   4.0959000e+05   4.2309800e+05   4.1153900e+05   4.3863200e+05   4.5182500e+05   4.4107000e+05   4.2107900e+05   4.3042000e+05   4.0345800e+05   4.0551000e+05   4.0631500e+05   4.2214200e+05   4.3746400e+05   4.2411000e+05   4.3846000e+05   4.5699500e+05   4.3449400e+05   4.3344700e+05   4.1955100e+05   4.2826100e+05   4.1760800e+05   4.1625200e+05   4.1554800e+05   4.5341800e+05   4.5886200e+05   4.5590100e+05   4.4998200e+05   4.5919900e+05   4.2810100e+05   4.3232200e+05   4.3684000e+05   4.3488000e+05   4.2909300e+05   4.2886500e+05   4.4219400e+05   4.3288600e+05   4.3534000e+05   4.3649000e+05   4.6503200e+05   4.6907600e+05   4.5816100e+05   4.5244300e+05   4.5574200e+05   4.4256600e+05   4.2651600e+05   4.2922500e+05   4.2987400e+05   4.5779900e+05   4.3448400e+05   4.2084200e+05   4.1519900e+05   4.3322000e+05   4.2762700e+05   4.1333800e+05   4.0379900e+05   4.0288600e+05   4.1700800e+05   4.3727600e+05   4.6826500e+05   4.3327700e+05   4.1084100e+05   4.1246600e+05   4.1282300e+05   4.0095400e+05   4.0507800e+05   4.3822100e+05   4.1832200e+05   4.4220600e+05
   3.7337000e+05   3.9309800e+05   0.0000000e+00   3.9290800e+05   4.1117700e+05   3.9302700e+05   3.8506700e+05   3.7956400e+05   3.5181700e+05   3.8467800e+05   4.0221000e+05   3.9471300e+05   4.1041100e+05   3.8632700e+05   3.8038700e+05   3.8175800e+05   3.7724600e+05   3.7115100e+05   3.9444900e+05   4.0606700e+05   3.8991000e+05   3.6803100e+05   3.6223100e+05   3.6686300e+05   3.7985700e+05   3.9294900e+05   3.7187100e+05   3.7324400e+05   3.4872800e+05   3.8309500e+05   3.7653700e+05   3.8069700e+05   3.5902600e+05   3.6146500e+05   3.6821100e+05   3.8425000e+05   3.7807400e+05   3.8056400e+05   3.5535000e+05   3.8773400e+05   3.6534400e+05   3.7998300e+05   3.6339900e+05   3.7767800e+05   3.5954600e+05   3.6760500e+05   3.6752100e+05   3.9106000e+05   3.8226300e+05   3.7802000e+05   3.8506800e+05   4.0826400e+05   4.1097600e+05   4.2227300e+05   3.8819900e+05   3.9139400e+05   3.9284100e+05   3.9533600e+05   4.0677300e+05   3.9992300e+05   3.8533300e+05   3.8665300e+05   3.9823600e+05   4.0894500e+05   3.9649300e+05   3.9663600e+05   3.6473300e+05   3.7708400e+05   3.8033200e+05   3.9312100e+05   3.9888000e+05   4.0633100e+05   3.8510800e+05   3.8758200e+05   3.9496500e+05   3.7947300e+05   3.6133900e+05   3.7036600e+05   4.2069500e+05   3.7115900e+05   3.6391700e+05   3.5338600e+05   3.7892700e+05   3.7566600e+05   4.0810200e+05   4.0720100e+05   3.7064500e+05   4.1582900e+05   3.8491600e+05   3.6574500e+05
   3.4263900e+05   3.3022300e+05   3.3529200e+05   0.0000000e+00   3.6826300e+05   3.4176000e+05   3.6860200e+05   3.5394300e+05   3.5553700e+05   3.8136900e+05   3.8133400e+05   3.5970900e+05   3.7457800e+05   3.6614900e+05   3.8319300e+05   3.7562000e+05   3.9773100e+05   3.7414100e+05   3.7742000e+05   3.8281500e+05   3.7745300e+05   3.8543100e+05   3.7829400e+05   3.9612500e+05   3.7860500e+05   3.8083900e+05   3.8314000e+05   3.6761200e+05   3.6245500e+05   4.0547100e+05   3.9247000e+05   3.5734700e+05   3.6855000e+05   4.0028800e+05   3.5981100e+05   3.5336000e+05   3.6175200e+05   3.9456500e+05   3.7753000e+05   3.6477500e+05   3.4043500e+05   3.6795800e+05   3.8353800e+05   3.9452000e+05   3.7563500e+05   3.4962800e+05   3.6010800e+05   3.7430600e+05   3.8219600e+05   3.7822000e+05   3.4364400e+05   3.9152300e+05   3.7559500e+05   3.6587300e+05   3.8607000e+05   3.8214700e+05   3.4611800e+05   3.3438600e+05   3.7159900e+05   3.7740600e+05   3.9580500e+05   3.9667100e+05   3.8589000e+05   3.7994000e+05   3.5278900e+05   3.5271300e+05   3.5882900e+05   3.8238500e+05   3.6169200e+05   3.6174800e+05   3.7319900e+05   3.7489700e+05   3.7786500e+05   3.6959900e+05   3.5661000e+05   3.7423900e+05   3.7378200e+05   3.7813500e+05   3.5981900e+05   3.5836200e+05   3.6014800e+05   3.8997500e+05   3.7279800e+05   3.7893100e+05   3.5753900e+05   3.3188200e+05   3.6382000e+05   3.4262200e+05   3.6090100e+05   3.6039700e+05
   1.3383300e+05   1.3313800e+05   1.3063200e+05   1.4457800e+05   0.0000000e+00   1.3214000e+05   1.2543000e+05   1.2800000e+05   1.2331200e+05   1.3598100e+05   1.2226700e+05   1.4056700e+05   1.1980500e+05   1.4711800e+05   1.2486900e+05   1.2753900e+05   1.4619400e+05   1.3285700e+05   1.4187500e+05   1.2893300e+05   1.1962900e+05   1.3275200e+05   1.2188700e+05   1.2611100e+05   1.0985300e+05   1.2047900e+05   1.0016200e+05   1.1888300e+05   1.2418600e+05   1.2656100e+05   1.1980400e+05   1.5665700e+05   1.2255300e+05   1.2702800e+05   1.3601200e+05   1.3414100e+05   1.3157400e+05   1.3199500e+05   1.5009400e+05   1.3453900e+05   1.2383800e+05   1.3035400e+05   1.1953400e+05   1.2790400e+05   1.1537300e+05   1.2675700e+05   1.2213500e+05   1.2590400e+05   1.2625400e+05   1.1202500e+05   1.1515100e+05   1.2341000e+05   1.2862600e+05   1.4124300e+05   1.2293900e+05   1.1673300e+05   1.3347000e+05   1.3223600e+05   1.2153300e+05   1.3167000e+05   1.3364700e+05   1.3911800e+05   1.3448100e+05   1.2008400e+05   1.3216100e+05   1.3414900e+05   1.4446400e+05   1.3528600e+05   1.2467000e+05   1.2531200e+05   1.3822000e+05   1.2576500e+05   1.3036900e+05   1.2964800e+05   1.4896500e+05   1.3416000e+05   1.4091900e+05   1.2008300e+05   1.2019800e+05   1.2499500e+05   1.3326200e+05   1.3113000e+05   1.4162700e+05   1.3469000e+05   1.3287900e+05   1.2963800e+05   1.2349700e+05   1.3393600e+05   1.2642200e+05   1.1391700e+05
   9.8614000e+04   1.0249500e+05   1.2902000e+05   1.1249000e+05   1.0841300e+05   0.0000000e+00   1.2948000e+05   1.2632700e+05   1.1777900e+05   1.1449800e+05   1.1665000e+05   1.2335700e+05   1.0300000e+05   1.1380300e+05   1.1241600e+05   9.9744000e+04   1.1817700e+05   9.5135000e+04   1.1772700e+05   1.0657500e+05   1.0989200e+05   1.2134500e+05   1.1380300e+05   1.1032100e+05   1.0582100e+05   1.2315100e+05   1.1603900e+05   1.0787500e+05   1.1359600e+05   1.0197900e+05   1.1907600e+05   9.9952000e+04   1.0597900e+05   1.1822300e+05   1.0249300e+05   9.3359000e+04   8.8386000e+04   1.1871900e+05   1.0460800e+05   8.8538000e+04   1.1225400e+05   1.0221000e+05   9.5969000e+04   9.4853000e+04   8.4630000e+04   1.0286000e+05   1.0265200e+05   8.6837000e+04   8.8016000e+04   1.1201100e+05   1.1618900e+05   9.4637000e+04   9.2420000e+04   1.1381500e+05   1.1266000e+05   1.2462200e+05   1.0948000e+05   1.2031200e+05   1.2608400e+05   1.2298000e+05   1.1438800e+05   1.2275000e+05   1.2573100e+05   1.2961300e+05   1.2631600e+05   1.2235700e+05   1.4223100e+05   1.3052800e+05   1.3418200e+05   1.2225400e+05   1.3253600e+05   1.3368200e+05   1.2283000e+05   1.1516900e+05   1.2423500e+05   1.2706200e+05   1.2856500e+05   1.0501300e+05   1.1922400e+05   1.1238900e+05   1.2223800e+05   1.1979600e+05   1.0655400e+05   1.0959900e+05   1.2581300e+05   1.1824600e+05   1.2459800e+05   1.2550900e+05   1.1318800e+05   1.1507700e+05
   5.1524100e+05   4.8781500e+05   4.8208800e+05   4.8416700e+05   4.9428800e+05   4.9656900e+05   0.0000000e+00   5.1692500e+05   5.2228500e+05   5.0343800e+05   4.8759600e+05   4.8725200e+05   4.8129600e+05   5.0152900e+05   4.9903000e+05   4.9663500e+05   4.7243000e+05   4.6888300e+05   5.1184400e+05   4.9061500e+05   4.9077900e+05   4.9679200e+05   4.9182800e+05   4.9000400e+05   5.0746700e+05   5.0468100e+05   4.7015300e+05   4.8023000e+05   4.9777400e+05   4.9372700e+05   5.0158400e+05   4.7944700e+05   4.7567600e+05   4.9931600e+05   4.9310000e+05   4.8633500e+05   4.8451600e+05   4.9166200e+05   5.0580600e+05   5.0547400e+05   4.9253700e+05   5.1659700e+05   5.2023500e+05   4.9209300e+05   5.0373500e+05   4.9728700e+05   4.8893500e+05   4.7765700e+05   4.7684500e+05   5.0091400e+05   4.9338500e+05   4.9229500e+05   5.1515500e+05   5.0191500e+05   5.2048500e+05   4.8494800e+05   4.7202300e+05   5.0342100e+05   5.0130700e+05   4.9298400e+05   5.0277400e+05   4.9510100e+05   4.9868700e+05   4.9093300e+05   5.0106400e+05   4.9814800e+05   4.9764500e+05   4.9207500e+05   4.8002400e+05   4.7844800e+05   4.8811200e+05   4.9012600e+05   4.8719700e+05   4.8788000e+05   5.0534800e+05   5.1383300e+05   5.1005300e+05   4.8710300e+05   4.9673800e+05   4.9152700e+05   4.6493800e+05   5.0119300e+05   4.8442400e+05   5.0849400e+05   5.3283600e+05   5.1875800e+05   5.1523100e+05   5.4202300e+05   5.3680300e+05   5.4296800e+05
   5.4918700e+05   5.5263100e+05   5.2973100e+05   5.3748200e+05   5.3271900e+05   5.2637000e+05   5.4553000e+05   0.0000000e+00   5.4712100e+05   5.5117600e+05   5.4843900e+05   5.4057400e+05   5.6110300e+05   5.6624200e+05   5.6122800e+05   5.8207000e+05   5.6164500e+05   5.6633400e+05   5.3843600e+05   5.1535500e+05   5.2654200e+05   5.0999500e+05   5.3865200e+05   5.4185700e+05   5.6567300e+05   5.6612000e+05   5.5539100e+05   5.4418000e+05   5.3545200e+05   5.1423100e+05   5.2135000e+05   5.2679600e+05   5.2287600e+05   5.4260200e+05   5.4097900e+05   5.4740800e+05   5.7140100e+05   5.5729200e+05   5.4474000e+05   5.5532300e+05   5.5805400e+05   5.4874100e+05   5.2936200e+05   5.6247800e+05   5.4259600e+05   5.2446700e+05   5.3280800e+05   5.3565200e+05   5.1902500e+05   5.1255800e+05   5.5972400e+05   5.4203800e+05   5.4397900e+05   5.7242400e+05   5.9282300e+05   5.5453600e+05   5.8548800e+05   5.7740300e+05   5.6618900e+05   5.4601800e+05   5.5747700e+05   5.3198800e+05   5.4322600e+05   5.4480800e+05   5.7628200e+05   5.7582500e+05   6.0133700e+05   5.9540700e+05   5.7720400e+05   5.7885600e+05   5.5753100e+05   5.5327800e+05   5.4939400e+05   5.4861400e+05   5.6583100e+05   5.5039600e+05   5.6088600e+05   5.5995800e+05   5.6317700e+05   5.5319400e+05   5.5673100e+05   5.5913400e+05   5.2996200e+05   5.1925100e+05   5.5203300e+05   5.2088800e+05   5.4685800e+05   5.4327000e+05   5.3633100e+05   5.5986600e+05
   1.0113900e+05   1.1626900e+05   1.1033300e+05   1.1031600e+05   1.0950800e+05   1.1664700e+05   9.1390000e+04   7.7171000e+04   0.0000000e+00   8.7520000e+04   1.0321600e+05   1.0701900e+05   1.1336100e+05   8.7006000e+04   8.4753000e+04   1.1485800e+05   1.1480100e+05   1.1343100e+05   1.1199900e+05   1.0994400e+05   8.2683000e+04   1.1742600e+05   8.6478000e+04   8.1288000e+04   7.9605000e+04   1.2123800e+05   1.1886600e+05   1.0048400e+05   9.8428000e+04   1.0578900e+05   1.0273100e+05   9.2147000e+04   8.3665000e+04   1.2328700e+05   1.0687200e+05   1.1240600e+05   9.7458000e+04   9.7369000e+04   1.1028500e+05   1.2331100e+05   1.2180800e+05   1.0949200e+05   9.3504000e+04   1.0534800e+05   1.0619900e+05   1.0037400e+05   1.0697400e+05   1.4525000e+05   1.1986500e+05   1.1682700e+05   9.1792000e+04   1.0949800e+05   1.0960600e+05   1.0216100e+05   1.1319700e+05   1.2235200e+05   1.1119700e+05   1.2043000e+05   1.0277200e+05   1.1364200e+05   1.3005400e+05   8.8660000e+04   1.1985900e+05   1.1039500e+05   1.0889100e+05   1.1614800e+05   9.7164000e+04   1.0568300e+05   1.0487700e+05   1.2917100e+05   1.0749300e+05   1.0039400e+05   1.0800800e+05   1.0529000e+05   1.0410300e+05   1.0423300e+05   1.0731800e+05   1.0414600e+05   1.0433600e+05   8.9879000e+04   9.4932000e+04   1.1174100e+05   1.0009400e+05   1.1320000e+05   1.1161800e+05   1.2451300e+05   1.1633500e+05   1.0183500e+05   8.3764000e+04   1.0035300e+05
   1.5566000e+05   1.4180900e+05   1.3446400e+05   1.3211200e+05   1.4092400e+05   1.4627200e+05   1.5455200e+05   1.5842300e+05   1.6089000e+05   0.0000000e+00   1.6434900e+05   1.5440800e+05   1.4930800e+05   1.5032800e+05   1.5434600e+05   1.4864400e+05   1.6025800e+05   1.4798000e+05   1.3921700e+05   1.6155700e+05   1.6391600e+05   1.4189500e+05   1.5888500e+05   1.5390400e+05   1.5479600e+05   1.5971200e+05   1.5665700e+05   1.7184600e+05   1.7033000e+05   1.5791200e+05   1.5496600e+05   1.4033300e+05   1.4624400e+05   1.5324800e+05   1.4389500e+05   1.5720000e+05   1.5324000e+05   1.5829700e+05   1.4579900e+05   1.6239000e+05   1.6610000e+05   1.5154400e+05   1.4727100e+05   1.4069700e+05   1.5813300e+05   1.3155900e+05   1.3607800e+05   1.2898400e+05   1.4179200e+05   1.4424500e+05   1.5574400e+05   1.5015700e+05   1.4929400e+05   1.3244400e+05   1.4685700e+05   1.4493500e+05   1.3888200e+05   1.2274900e+05   1.4055200e+05   1.4458600e+05   1.5846200e+05   1.4461000e+05   1.3843300e+05   1.4214200e+05   1.5887900e+05   1.4039500e+05   1.5579000e+05   1.4272000e+05   1.4575900e+05   1.4337800e+05   1.5040300e+05   1.5621200e+05   1.5377800e+05   1.4600000e+05   1.3111500e+05   1.3380600e+05   1.3368000e+05   1.3806100e+05   1.5720400e+05   1.4346300e+05   1.5065200e+05   1.5286800e+05   1.4528400e+05   1.3865800e+05   1.5084600e+05   1.4420800e+05   1.2167700e+05   1.3390200e+05   1.5112000e+05   1.4636700e+05
   1.2010900e+05   1.1799700e+05   1.2429000e+05   1.2058300e+05   1.4756700e+05   1.4036900e+05   1.4354800e+05   1.3571200e+05   1.2665700e+05   1.1483900e+05   0.0000000e+00   1.3006800e+05   1.4437900e+05   1.3993600e+05   1.5008900e+05   1.6011100e+05   1.4604100e+05   1.4596000e+05   1.2658300e+05   1.2677500e+05   1.3242600e+05   1.3930700e+05   1.6099700e+05   1.5215200e+05   1.5891700e+05   1.4117900e+05   1.2799500e+05   1.1601000e+05   1.3747300e+05   1.3447700e+05   1.3333400e+05   1.2845300e+05   1.3474100e+05   1.3776700e+05   1.2080500e+05   1.2687200e+05   1.2710400e+05   1.3413700e+05   1.2470700e+05   1.2137600e+05   1.3221400e+05   1.2332900e+05   1.0810300e+05   1.2447600e+05   1.2833000e+05   1.3356000e+05   1.2953900e+05   1.3109100e+05   1.2949300e+05   1.4159700e+05   1.3673900e+05   1.4116500e+05   1.1709400e+05   1.1694700e+05   1.3407500e+05   1.2372300e+05   1.3469600e+05   1.3240500e+05   1.3235400e+05   1.3587600e+05   1.1740200e+05   1.4710500e+05   1.3214200e+05   1.3457700e+05   1.3645600e+05   1.2378400e+05   1.3182300e+05   1.0978800e+05   1.1471900e+05   1.1217900e+05   1.2544800e+05   1.2646700e+05   1.3142600e+05   1.2599700e+05   1.2863400e+05   1.3403900e+05   1.3394600e+05   1.3338700e+05   1.2494800e+05   1.2851600e+05   1.2618900e+05   1.2064400e+05   1.3254700e+05   1.2469400e+05   1.4287300e+05   1.3245700e+05   1.3047800e+05   1.3139200e+05   1.3340800e+05   1.2322500e+05
   1.3922200e+05   1.5015000e+05   1.3709500e+05   1.2706200e+05   1.3615600e+05   1.4142500e+05   1.4802400e+05   1.5058000e+05   1.5469200e+05   1.3634300e+05   1.4544700e+05   0.0000000e+00   1.5756700e+05   1.4726400e+05   1.5951500e+05   1.5446600e+05   1.3917800e+05   1.3944700e+05   1.4238600e+05   1.5020200e+05   1.4235000e+05   1.4912500e+05   1.4278700e+05   1.4876400e+05   1.4048500e+05   1.3596100e+05   1.2322900e+05   1.2988200e+05   1.3619900e+05   1.5624700e+05   1.4215400e+05   1.5418300e+05   1.3995900e+05   1.4033600e+05   1.4609400e+05   1.2758900e+05   1.2933400e+05   1.3189800e+05   1.4354900e+05   1.6134500e+05   1.6495700e+05   1.6263500e+05   1.5608900e+05   1.4891300e+05   1.2570700e+05   1.2483100e+05   1.2494600e+05   1.4059400e+05   1.5344900e+05   1.5990500e+05   1.4571400e+05   1.4297000e+05   1.4598000e+05   1.4877000e+05   1.4320900e+05   1.5347600e+05   1.6526900e+05   1.5114000e+05   1.4298300e+05   1.5701000e+05   1.4346300e+05   1.3763900e+05   1.3643200e+05   1.4757200e+05   1.4915600e+05   1.5501000e+05   1.5884800e+05   1.4732400e+05   1.3875100e+05   1.4325900e+05   1.5433900e+05   1.4198400e+05   1.5002300e+05   1.3731800e+05   1.6056800e+05   1.4914300e+05   1.5923500e+05   1.5279700e+05   1.4826900e+05   1.4310400e+05   1.4037000e+05   1.4271600e+05   1.4561900e+05   1.3924100e+05   1.3049600e+05   1.3751300e+05   1.3893400e+05   1.4748100e+05   1.4552000e+05   1.3414200e+05
   2.7171700e+05   2.6594400e+05   2.7758800e+05   2.7176900e+05   2.8948600e+05   2.9914900e+05   2.8239300e+05   2.7938100e+05   2.8649300e+05   2.7703800e+05   2.7547500e+05   2.6659500e+05   0.0000000e+00   2.7548500e+05   2.6642400e+05   2.8012000e+05   2.8440400e+05   2.8251900e+05   2.6411000e+05   2.5246000e+05   2.4706500e+05   2.5076700e+05   2.7817200e+05   2.7660900e+05   2.6417700e+05   2.7235300e+05   2.7575600e+05   2.5490000e+05   2.5440500e+05   2.5506300e+05   2.3819600e+05   2.4320100e+05   2.5143300e+05   2.6497100e+05   2.7780400e+05   2.8408700e+05   2.8105600e+05   2.6921100e+05   2.7796700e+05   2.6205700e+05   2.5954300e+05   2.6382700e+05   2.6997400e+05   2.6797100e+05   2.7200400e+05   2.7413100e+05   2.6980400e+05   2.6431700e+05   2.6430400e+05   2.6002300e+05   2.7405000e+05   2.5669500e+05   2.8182700e+05   2.7934800e+05   2.5078400e+05   2.7830400e+05   2.7808900e+05   2.7284800e+05   2.6447000e+05   2.6561600e+05   2.4696600e+05   2.5101200e+05   2.4531600e+05   2.5733500e+05   2.8337400e+05   2.8540800e+05   2.7775900e+05   2.6307200e+05   2.5998600e+05   2.5330500e+05   2.5343200e+05   2.4654500e+05   2.7864000e+05   2.7866300e+05   2.8081600e+05   3.0480600e+05   2.9009400e+05   2.7699000e+05   2.8085700e+05   2.6008300e+05   2.6957800e+05   2.6707700e+05   2.6676200e+05   2.5455100e+05   2.7019300e+05   2.9912200e+05   2.8724900e+05   2.7184400e+05   2.7428500e+05   2.7028500e+05
   1.3257100e+05   1.4276200e+05   1.4845200e+05   1.6116700e+05   1.4568300e+05   1.5174800e+05   1.2913100e+05   1.3653700e+05   1.4863600e+05   1.3667600e+05   1.5888200e+05   1.7004200e+05   1.7137400e+05   0.0000000e+00   1.4329800e+05   1.4057300e+05   1.5270800e+05   1.6354000e+05   1.7153900e+05   1.6024300e+05   1.5142700e+05   1.5318100e+05   1.3849400e+05   1.5982500e+05   1.6212100e+05   1.6250700e+05   1.5856100e+05   1.6256300e+05   1.7447800e+05   1.5754400e+05   1.4839500e+05   1.6218400e+05   1.4902600e+05   1.4831700e+05   1.4412400e+05   1.5660200e+05   1.6944700e+05   1.7454500e+05   1.8058000e+05   1.8462400e+05   1.4597900e+05   1.4856100e+05   1.4748800e+05   1.5577200e+05   1.6295800e+05   1.7013900e+05   1.5218700e+05   1.8004700e+05   1.5844900e+05   1.7912300e+05   1.7176700e+05   1.7297700e+05   1.6362600e+05   1.5727000e+05   1.8097800e+05   1.6865100e+05   1.8764500e+05   1.6795500e+05   1.6745400e+05   1.6715400e+05   1.5487500e+05   1.4900300e+05   1.8167000e+05   1.7109600e+05   1.6449900e+05   1.5926800e+05   1.6138900e+05   1.6012000e+05   1.6936000e+05   1.7738300e+05   1.5389600e+05   1.5872000e+05   1.6398000e+05   1.6603300e+05   1.5294200e+05   1.5154000e+05   1.5171200e+05   1.4757700e+05   1.5110600e+05   1.5133700e+05   1.5411300e+05   1.5113100e+05   1.3848000e+05   1.4859800e+05   1.5333000e+05   1.4755100e+05   1.4201600e+05   1.4472300e+05   1.4746700e+05   1.4843700e+05
   2.2771600e+05   2.1814000e+05   2.1402300e+05   2.0444000e+05   2.0412900e+05   2.0743500e+05   2.2838900e+05   2.1658900e+05   2.1579400e+05   2.3904100e+05   2.3457800e+05   2.1071300e+05   2.1900600e+05   2.1477000e+05   0.0000000e+00   2.0945900e+05   2.3039300e+05   2.3552800e+05   2.5262900e+05   2.4578900e+05   2.5673400e+05   2.3577900e+05   2.4522800e+05   2.2950800e+05   2.3587000e+05   2.2666600e+05   2.1384400e+05   2.2256100e+05   2.4859400e+05   2.3984800e+05   2.4546800e+05   2.3265200e+05   2.6912700e+05   2.5409300e+05   2.4130100e+05   2.3350700e+05   2.3239800e+05   2.2961100e+05   2.3988700e+05   2.5029500e+05   2.7637400e+05   2.6351700e+05   2.5940800e+05   2.4710100e+05   2.4298500e+05   2.4766600e+05   2.5742000e+05   2.4700700e+05   2.5231300e+05   2.6483900e+05   2.6551800e+05   2.5858400e+05   2.8339000e+05   2.6171300e+05   2.5897500e+05   2.5255500e+05   2.3995100e+05   2.4868400e+05   2.4422700e+05   2.4666900e+05   2.5111200e+05   2.6380300e+05   2.6293400e+05   2.4720500e+05   2.4537400e+05   2.7086000e+05   2.7564000e+05   2.6646700e+05   2.5988000e+05   2.5615700e+05   2.4558600e+05   2.5751800e+05   2.3183500e+05   2.5397400e+05   2.5730500e+05   2.4794400e+05   2.2533600e+05   2.3773000e+05   2.4036200e+05   2.4479500e+05   2.5077300e+05   2.6060600e+05   2.5160100e+05   2.4480500e+05   2.4615400e+05   2.3311000e+05   2.2379000e+05   2.3788300e+05   2.3224600e+05   2.2722400e+05
   2.3363600e+05   2.2922400e+05   2.2097200e+05   2.2341700e+05   2.1522300e+05   2.3395000e+05   2.1906200e+05   2.1566200e+05   2.2139400e+05   2.2068200e+05   2.2072900e+05   2.3096200e+05   2.1207600e+05   2.0026500e+05   2.2151400e+05   0.0000000e+00   2.1640000e+05   2.2278500e+05   2.2062400e+05   2.1432600e+05   2.1729300e+05   1.9980200e+05   2.1296100e+05   2.0937000e+05   1.9558400e+05   2.0972900e+05   1.8857900e+05   1.8669600e+05   1.8563200e+05   1.9448400e+05   2.0220200e+05   2.4282900e+05   2.2320100e+05   2.2496400e+05   2.1523400e+05   2.0806200e+05   2.0732900e+05   2.0189700e+05   1.8642600e+05   1.9484800e+05   2.1525900e+05   2.1657400e+05   2.0425400e+05   2.1667100e+05   2.2799600e+05   2.1407400e+05   1.9265700e+05   2.3291200e+05   2.2631400e+05   2.4238200e+05   2.2129100e+05   2.1878700e+05   2.2381900e+05   2.2199600e+05   1.9735600e+05   2.1215500e+05   2.0230000e+05   1.9743100e+05   2.0814600e+05   2.3454300e+05   2.4251200e+05   2.3939000e+05   2.3963300e+05   2.4811400e+05   2.2890700e+05   2.2542500e+05   2.0576000e+05   2.2104900e+05   1.9481900e+05   1.8371800e+05   2.1604200e+05   2.1346000e+05   2.1066400e+05   2.3537200e+05   2.2548000e+05   1.9510400e+05   1.8857400e+05   2.0048300e+05   1.9630900e+05   2.2813000e+05   2.2317800e+05   2.3231100e+05   2.3438100e+05   2.1717400e+05   2.1191500e+05   2.1945400e+05   2.1210000e+05   1.9253200e+05   2.1489300e+05   2.1081300e+05
   1.0745700e+05   1.0769700e+05   1.0639300e+05   1.1236900e+05   1.2001700e+05   1.1968100e+05   1.1986800e+05   1.0635700e+05   1.2011700e+05   1.2097700e+05   1.0894800e+05   1.2879500e+05   1.2433600e+05   1.3919300e+05   1.2753500e+05   1.2400800e+05   0.0000000e+00   1.2944100e+05   1.2378500e+05   1.2825500e+05   1.3934900e+05   1.2751400e+05   1.4010300e+05   1.3269700e+05   1.3645700e+05   1.4005000e+05   1.2987100e+05   1.2070300e+05   1.2628100e+05   1.3514300e+05   1.2598900e+05   1.3381300e+05   1.2969700e+05   1.1811400e+05   1.2191000e+05   1.3759300e+05   1.3544900e+05   1.2537300e+05   1.0278100e+05   1.1649400e+05   1.2379000e+05   1.2877600e+05   1.3850100e+05   1.4943600e+05   1.2709500e+05   1.3197500e+05   1.1519900e+05   1.2409800e+05   1.3410800e+05   1.3958000e+05   1.2008900e+05   1.0870200e+05   1.3225000e+05   1.2144300e+05   1.2859800e+05   1.2242300e+05   1.2190000e+05   1.1840400e+05   1.1208600e+05   1.2531100e+05   1.3524100e+05   1.1805200e+05   1.1233300e+05   1.0355800e+05   1.2282400e+05   1.3068300e+05   1.1495000e+05   1.1997600e+05   1.0266100e+05   1.3251500e+05   1.2595400e+05   1.0823400e+05   1.2109700e+05   1.3823900e+05   1.1052000e+05   1.1727000e+05   1.1176000e+05   1.2193300e+05   1.2524300e+05   1.2015600e+05   1.1683500e+05   1.0998300e+05   1.0924600e+05   1.0568700e+05   1.1453800e+05   1.1596000e+05   1.1956500e+05   1.1306000e+05   1.0161400e+05   1.0252800e+05
   2.1522600e+05   2.0562000e+05   1.8289500e+05   1.8786300e+05   1.7157800e+05   1.7587700e+05   1.6543100e+05   1.7469200e+05   1.7357000e+05   1.7372300e+05   1.9286500e+05   1.9335300e+05   1.7911800e+05   1.8193800e+05   1.8007700e+05   1.8654400e+05   1.7026400e+05   0.0000000e+00   1.9992200e+05   1.8485500e+05   1.7369000e+05   1.8894200e+05   1.7572300e+05   1.7129500e+05   1.8551100e+05   1.9246500e+05   2.0009400e+05   2.0390700e+05   2.0531800e+05   1.9075000e+05   1.9774200e+05   1.8307400e+05   1.7574800e+05   1.9288300e+05   1.8486800e+05   2.0481900e+05   2.1773200e+05   2.1206000e+05   2.0937000e+05   1.8096300e+05   1.6463800e+05   1.7624100e+05   1.9366700e+05   1.8205300e+05   1.7937100e+05   1.7261900e+05   1.9018400e+05   1.9479500e+05   2.1212800e+05   1.9949200e+05   1.8811700e+05   1.9079700e+05   1.8903600e+05   1.9486600e+05   1.9720100e+05   2.0912900e+05   2.0806000e+05   2.0775200e+05   1.7984300e+05   1.8411900e+05   1.8395800e+05   1.8386600e+05   1.9499700e+05   1.7499500e+05   1.7772800e+05   1.8944200e+05   1.8235800e+05   1.7333200e+05   1.9837400e+05   1.9423900e+05   1.7400300e+05   1.6310000e+05   1.6858000e+05   1.6930000e+05   1.6714200e+05   1.5387700e+05   1.6331500e+05   1.7499500e+05   1.7717400e+05   1.8166000e+05   1.8533700e+05   1.7560800e+05   1.6238300e+05   1.7980600e+05   1.8027100e+05   1.6547500e+05   1.6775100e+05   1.6834000e+05   1.7190900e+05   1.8180800e+05
   2.3628700e+05   2.2318900e+05   2.1854200e+05   2.0601000e+05   2.0770700e+05   2.0191400e+05   2.2428500e+05   1.9611300e+05   2.0238300e+05   2.0380000e+05   2.2077800e+05   2.1307000e+05   2.1923900e+05   2.1331700e+05   2.1212900e+05   1.9710600e+05   2.1017500e+05   2.1433400e+05   0.0000000e+00   2.1086900e+05   1.8942200e+05   2.0096800e+05   1.8971600e+05   2.0465500e+05   2.1078400e+05   1.9624200e+05   2.2338200e+05   2.0075300e+05   1.8729300e+05   1.9416300e+05   2.1389700e+05   2.1296500e+05   2.0297300e+05   2.0428800e+05   2.0474300e+05   1.9415800e+05   2.2636300e+05   1.9444400e+05   1.9700900e+05   1.9248200e+05   1.9754100e+05   2.1138200e+05   2.0746500e+05   1.8884300e+05   1.8709100e+05   1.8395200e+05   1.8847400e+05   2.0411700e+05   1.9731800e+05   1.9579900e+05   1.8339900e+05   2.0736000e+05   1.9725700e+05   2.0580500e+05   2.1288800e+05   2.2311100e+05   2.2262700e+05   2.0946300e+05   2.1038100e+05   1.9854400e+05   2.4964200e+05   2.3502100e+05   2.0658100e+05   1.8355200e+05   2.0100700e+05   1.8780900e+05   2.1378100e+05   2.1418200e+05   2.1155100e+05   2.0087300e+05   1.9890000e+05   1.9826700e+05   2.1555400e+05   2.0259400e+05   2.0486100e+05   2.0232900e+05   1.9257300e+05   1.9717700e+05   2.1803900e+05   2.1243000e+05   2.0608500e+05   2.1802900e+05   2.2123700e+05   2.1677800e+05   2.3622100e+05   2.1940200e+05   2.1634800e+05   2.0208600e+05   2.2991800e+05   2.3072500e+05
   2.1785400e+05   2.3157600e+05   2.3749800e+05   2.1403800e+05   2.2246400e+05   2.2116100e+05   2.3077200e+05   2.5183600e+05   2.4870900e+05   2.2124400e+05   2.3410800e+05   2.1831500e+05   2.3240300e+05   2.3664900e+05   2.2776300e+05   2.4164600e+05   2.4492400e+05   2.2660800e+05   2.3995300e+05   0.0000000e+00   2.2181500e+05   2.2991800e+05   2.2792500e+05   2.2127200e+05   2.0847300e+05   1.9857500e+05   2.1842200e+05   2.2517900e+05   2.5283300e+05   2.3161500e+05   2.1651200e+05   2.1944100e+05   2.3329500e+05   2.3321200e+05   2.3470300e+05   2.5260800e+05   2.3528300e+05   2.3128400e+05   2.3608800e+05   2.3591500e+05   2.4919500e+05   2.4263200e+05   2.3111200e+05   2.1489700e+05   2.1776600e+05   2.1462500e+05   2.4163400e+05   2.4211400e+05   2.4909800e+05   2.2648000e+05   2.2949400e+05   2.4117100e+05   2.4077600e+05   2.1416800e+05   2.4040700e+05   2.5074400e+05   2.4044000e+05   2.3895000e+05   2.3846500e+05   2.2164000e+05   2.4394900e+05   2.2324600e+05   2.3605400e+05   2.2791100e+05   2.3720000e+05   2.3719800e+05   2.7221300e+05   2.3432600e+05   2.6583200e+05   2.4786300e+05   2.4246300e+05   2.5004600e+05   2.6816500e+05   2.6050800e+05   2.6566600e+05   2.3259000e+05   2.2490600e+05   2.4559700e+05   2.5524000e+05   2.5144300e+05   2.2889100e+05   2.1474000e+05   1.9793100e+05   2.0753100e+05   2.4585900e+05   2.4160700e+05   2.3255400e+05   2.2714200e+05   2.2134200e+05   2.1032100e+05
   4.9865000e+04   4.7201000e+04   3.4951000e+04   4.0047000e+04   4.0335000e+04   5.5406000e+04   6.7342000e+04   6.6292000e+04   5.4479000e+04   5.4549000e+04   5.5857000e+04   5.8489000e+04   6.2438000e+04   5.5972000e+04   3.7907000e+04   4.1803000e+04   4.4198000e+04   5.5990000e+04   4.8879000e+04   4.9639000e+04   0.0000000e+00   4.0716000e+04   4.5299000e+04   5.0199000e+04   5.4042000e+04   5.9141000e+04   5.8557000e+04   5.8318000e+04   4.9075000e+04   4.5201000e+04   3.8706000e+04   4.3896000e+04   4.5428000e+04   4.4471000e+04   4.5546000e+04   4.8480000e+04   4.4778000e+04   4.9823000e+04   4.6819000e+04   4.2383000e+04   4.4185000e+04   4.4552000e+04   5.5061000e+04   5.6774000e+04   4.5333000e+04   5.3012000e+04   5.2840000e+04   5.4329000e+04   4.9709000e+04   4.2806000e+04   4.3973000e+04   4.8698000e+04   4.5644000e+04   3.9666000e+04   4.5547000e+04   4.8527000e+04   4.7912000e+04   4.4573000e+04   4.8977000e+04   5.5402000e+04   6.8461000e+04   6.2369000e+04   5.9500000e+04   5.5505000e+04   5.9466000e+04   6.5695000e+04   6.6186000e+04   6.9223000e+04   5.0050000e+04   5.0108000e+04   5.8591000e+04   5.0822000e+04   4.9332000e+04   4.5776000e+04   3.9185000e+04   4.2547000e+04   5.3082000e+04   6.1480000e+04   5.6551000e+04   5.5943000e+04   5.1542000e+04   5.6074000e+04   5.3117000e+04   5.3087000e+04   6.9873000e+04   6.3528000e+04   4.0705000e+04   5.3858000e+04   4.8528000e+04   5.1000000e+04
   3.5524000e+04   3.8644000e+04   3.8043000e+04   3.8645000e+04   3.4652000e+04   3.3148000e+04   2.9623000e+04   4.7515000e+04   5.1345000e+04   4.9253000e+04   4.1350000e+04   3.4692000e+04   3.2863000e+04   2.8585000e+04   3.4663000e+04   3.7029000e+04   3.7671000e+04   4.0800000e+04   3.8284000e+04   3.5312000e+04   5.0633000e+04   0.0000000e+00   2.9603000e+04   2.8455000e+04   2.5094000e+04   2.9178000e+04   3.6277000e+04   4.7073000e+04   3.7652000e+04   3.4367000e+04   4.3586000e+04   3.5524000e+04   4.3416000e+04   3.8817000e+04   3.7993000e+04   3.9374000e+04   4.4692000e+04   4.8830000e+04   3.8279000e+04   3.9682000e+04   4.3199000e+04   3.7713000e+04   4.6886000e+04   4.1470000e+04   3.7733000e+04   5.3285000e+04   4.7811000e+04   4.7967000e+04   3.4464000e+04   4.0996000e+04   3.9811000e+04   3.8676000e+04   3.8752000e+04   4.2591000e+04   3.5268000e+04   4.3055000e+04   4.8407000e+04   4.8059000e+04   5.6250000e+04   5.3033000e+04   4.5249000e+04   3.6693000e+04   4.4485000e+04   3.3136000e+04   3.1345000e+04   3.6183000e+04   4.4405000e+04   6.0004000e+04   4.1860000e+04   4.0272000e+04   4.0322000e+04   3.9017000e+04   3.4673000e+04   3.6040000e+04   3.6606000e+04   4.1489000e+04   3.5837000e+04   5.0760000e+04   5.9285000e+04   4.1319000e+04   5.2971000e+04   4.7858000e+04   4.8896000e+04   3.5729000e+04   3.7159000e+04   3.2080000e+04   3.1152000e+04   3.4736000e+04   3.7885000e+04   3.3149000e+04
   3.1090900e+05   3.2194100e+05   3.1497900e+05   3.1365700e+05   3.2565900e+05   3.2566100e+05   3.3169600e+05   3.2906900e+05   3.2573200e+05   3.2243000e+05   3.1811300e+05   3.1712200e+05   3.4377400e+05   3.1922200e+05   3.2915600e+05   3.1655600e+05   3.0949600e+05   3.0626100e+05   3.1671300e+05   3.0811200e+05   3.2920500e+05   3.2731600e+05   0.0000000e+00   3.0794500e+05   3.2172400e+05   3.3581800e+05   3.6807800e+05   3.3299100e+05   3.1951800e+05   3.1250700e+05   3.3654700e+05   3.4347200e+05   3.5815000e+05   3.2791600e+05   3.0981700e+05   3.3460500e+05   3.4931000e+05   3.4081400e+05   3.1905600e+05   3.3364900e+05   3.4547900e+05   3.7662800e+05   3.4514900e+05   3.5070000e+05   3.3641000e+05   3.4720600e+05   3.5139000e+05   3.5111000e+05   3.2486900e+05   3.2529000e+05   3.3216400e+05   3.5688700e+05   3.4382700e+05   3.3812900e+05   3.3769000e+05   3.2615300e+05   3.3495100e+05   3.4730300e+05   3.3974700e+05   3.1553100e+05   3.1019300e+05   3.1792200e+05   3.2967900e+05   3.5054800e+05   3.2537400e+05   3.0943800e+05   3.1947400e+05   3.4058800e+05   3.5298500e+05   3.3094000e+05   3.0121700e+05   3.0458100e+05   2.9397400e+05   3.3755600e+05   3.2988500e+05   3.2960300e+05   3.1915600e+05   3.1438300e+05   3.3008300e+05   3.3534000e+05   3.1713500e+05   3.1933300e+05   3.0361400e+05   3.2321300e+05   3.1829400e+05   3.1659400e+05   3.2268700e+05   3.2572100e+05   3.2818200e+05   3.2158600e+05
   2.5180000e+05   2.6239600e+05   2.6507800e+05   2.5581100e+05   2.5336000e+05   2.6058400e+05   2.4679700e+05   2.7378200e+05   2.4661200e+05   2.5324100e+05   2.3939200e+05   2.5378600e+05   2.3258200e+05   2.4812800e+05   2.4922000e+05   2.3629500e+05   2.3682300e+05   2.5340800e+05   2.4491900e+05   2.5719800e+05   2.2537100e+05   2.2590100e+05   2.4473600e+05   0.0000000e+00   2.3088200e+05   2.5800700e+05   2.4038000e+05   2.3813700e+05   2.3706100e+05   2.5082600e+05   2.2977000e+05   2.3820800e+05   2.3671100e+05   2.4402200e+05   2.4563500e+05   2.5254500e+05   2.5096400e+05   2.7067700e+05   2.6023900e+05   2.4720500e+05   2.5837900e+05   2.5416100e+05   2.5209800e+05   2.5360000e+05   2.5582800e+05   2.6498500e+05   2.6923900e+05   2.5973800e+05   2.4043000e+05   2.5666200e+05   2.5317900e+05   2.4852900e+05   2.5111500e+05   2.3855800e+05   2.3727300e+05   2.2729900e+05   2.3774300e+05   2.4374900e+05   2.2666800e+05   2.2634100e+05   2.3681600e+05   2.3920800e+05   2.2675700e+05   2.2073300e+05   2.2665700e+05   2.4337000e+05   2.1818000e+05   2.1433800e+05   2.2720500e+05   2.3292500e+05   2.2676500e+05   2.2585000e+05   2.4273300e+05   2.4161000e+05   2.3601100e+05   2.4936100e+05   2.4435300e+05   2.2443200e+05   2.3466500e+05   2.5008700e+05   2.5545100e+05   2.5771400e+05   2.5464200e+05   2.4773900e+05   2.6503500e+05   2.4964100e+05   2.5178700e+05   2.5585800e+05   2.3680700e+05   2.5305300e+05
   9.4222000e+04   9.8512000e+04   9.6295000e+04   9.7239000e+04   9.8545000e+04   9.7767000e+04   8.8668000e+04   9.2690000e+04   9.2522000e+04   1.0042200e+05   9.2772000e+04   1.0604300e+05   9.2658000e+04   9.7415000e+04   1.0583100e+05   9.8648000e+04   9.7663000e+04   9.6233000e+04   9.4751000e+04   8.9339000e+04   9.8698000e+04   1.0268100e+05   9.0496000e+04   9.3233000e+04   0.0000000e+00   9.4217000e+04   9.9123000e+04   9.7291000e+04   8.8743000e+04   9.5094000e+04   1.0081400e+05   7.8792000e+04   7.9074000e+04   8.3474000e+04   7.8142000e+04   8.4302000e+04   8.1218000e+04   8.0884000e+04   8.3052000e+04   8.6762000e+04   8.6461000e+04   8.8504000e+04   8.7607000e+04   8.9722000e+04   9.1789000e+04   8.8491000e+04   1.0017200e+05   8.7202000e+04   8.8000000e+04   9.1925000e+04   1.0127700e+05   9.2349000e+04   8.9629000e+04   1.0131600e+05   9.7182000e+04   1.0185700e+05   9.8003000e+04   1.0712100e+05   9.5086000e+04   9.6365000e+04   1.0624100e+05   1.0195300e+05   9.9408000e+04   9.9435000e+04   1.0373300e+05   8.6756000e+04   9.1760000e+04   8.7443000e+04   8.9240000e+04   9.4279000e+04   8.4393000e+04   9.4413000e+04   9.3464000e+04   1.1152400e+05   9.2199000e+04   8.7097000e+04   8.8751000e+04   8.4163000e+04   8.9136000e+04   8.6775000e+04   8.0623000e+04   8.1576000e+04   9.7999000e+04   8.6035000e+04   8.9347000e+04   8.0572000e+04   9.7220000e+04   8.9203000e+04   9.8840000e+04   8.9567000e+04
   1.1540800e+05   1.1351300e+05   1.0549600e+05   1.1802600e+05   9.5476000e+04   9.8050000e+04   1.0485900e+05   1.2063000e+05   1.1700300e+05   1.0232800e+05   1.0530900e+05   1.1311600e+05   1.1237500e+05   1.1755100e+05   1.2149700e+05   1.2124900e+05   1.1736200e+05   1.0045800e+05   1.1214700e+05   1.2595600e+05   1.2828200e+05   1.0104100e+05   1.1552800e+05   1.2396100e+05   1.2952400e+05   0.0000000e+00   1.2520600e+05   1.1548000e+05   1.3774500e+05   1.1832100e+05   1.3230600e+05   1.1698300e+05   1.1748700e+05   1.1713000e+05   1.1005200e+05   1.0596700e+05   1.0456500e+05   1.1726600e+05   1.0325600e+05   1.0611800e+05   9.2042000e+04   1.0435800e+05   1.0615800e+05   1.0494300e+05   1.2035600e+05   1.1651600e+05   1.1998600e+05   1.0617600e+05   9.7656000e+04   1.0467200e+05   1.2708800e+05   1.3039500e+05   1.1750200e+05   1.0744800e+05   1.0846900e+05   1.0026500e+05   1.1386600e+05   1.1334700e+05   1.0881200e+05   1.0826800e+05   1.1062900e+05   1.1509600e+05   1.1629900e+05   1.2346200e+05   1.1700200e+05   1.0622000e+05   9.9625000e+04   1.0354500e+05   1.1412900e+05   1.0987200e+05   9.2948000e+04   9.9776000e+04   9.9409000e+04   1.0583800e+05   1.0602200e+05   1.1322600e+05   9.6470000e+04   1.1110700e+05   1.1607500e+05   1.1336000e+05   1.1070100e+05   1.2354600e+05   1.2278300e+05   1.1310400e+05   1.3592800e+05   1.1306100e+05   1.2104900e+05   1.2929400e+05   1.1437000e+05   1.0818000e+05
   1.0110300e+05   1.0060000e+05   9.2902000e+04   9.6766000e+04   9.1882000e+04   8.3436000e+04   9.3844000e+04   9.8847000e+04   1.0400300e+05   9.0267000e+04   9.4003000e+04   9.2752000e+04   8.3458000e+04   9.8005000e+04   9.5627000e+04   1.0541500e+05   9.7473000e+04   8.9222000e+04   9.7431000e+04   9.3750000e+04   9.1914000e+04   9.8621000e+04   9.7070000e+04   9.3617000e+04   9.1473000e+04   8.9201000e+04   0.0000000e+00   9.1175000e+04   9.4379000e+04   9.9423000e+04   9.3405000e+04   8.1370000e+04   7.6451000e+04   7.4472000e+04   8.7895000e+04   8.8195000e+04   7.5556000e+04   7.6859000e+04   7.6407000e+04   8.4455000e+04   8.5259000e+04   8.2861000e+04   7.9957000e+04   9.0941000e+04   8.7603000e+04   8.7738000e+04   7.5181000e+04   8.2303000e+04   7.9073000e+04   9.0857000e+04   8.3852000e+04   1.0260900e+05   8.2630000e+04   8.4757000e+04   8.1473000e+04   9.0117000e+04   9.9670000e+04   8.5333000e+04   8.2213000e+04   9.6000000e+04   8.4379000e+04   1.0752500e+05   1.0739900e+05   1.0960100e+05   1.0689500e+05   9.8864000e+04   1.1130500e+05   1.0641800e+05   1.1153300e+05   1.0544500e+05   1.1467300e+05   1.2463500e+05   1.1257900e+05   1.2797400e+05   1.1732800e+05   1.1165000e+05   1.2733700e+05   1.3053100e+05   1.1117100e+05   1.1453800e+05   1.0149600e+05   1.0361300e+05   1.1990800e+05   1.2400000e+05   9.8308000e+04   9.6475000e+04   1.1025100e+05   9.2595000e+04   1.0598200e+05   8.4096000e+04
   7.0198000e+04   8.2637000e+04   9.0008000e+04   6.8016000e+04   9.0892000e+04   7.7314000e+04   8.3324000e+04   7.8834000e+04   7.1751000e+04   8.1351000e+04   9.8581000e+04   7.7762000e+04   7.9193000e+04   8.1411000e+04   9.5733000e+04   8.0590000e+04   8.9278000e+04   8.6138000e+04   8.7670000e+04   1.0208600e+05   8.4865000e+04   8.3578000e+04   9.1751000e+04   9.8249000e+04   9.3474000e+04   8.8754000e+04   8.1721000e+04   0.0000000e+00   9.5938000e+04   1.1080000e+05   9.9238000e+04   8.8705000e+04   9.8196000e+04   1.0641300e+05   1.0649500e+05   9.1202000e+04   9.1695000e+04   1.0271900e+05   1.0348200e+05   9.5301000e+04   9.3725000e+04   9.2076000e+04   9.7657000e+04   9.9877000e+04   9.2646000e+04   1.0566800e+05   9.3219000e+04   1.1141400e+05   1.0139400e+05   9.1932000e+04   1.0285200e+05   1.0492600e+05   9.2359000e+04   7.7133000e+04   7.9697000e+04   7.4357000e+04   7.4484000e+04   6.8893000e+04   8.3116000e+04   6.0693000e+04   7.0884000e+04   5.9168000e+04   7.6398000e+04   6.4894000e+04   7.1340000e+04   6.1196000e+04   7.4777000e+04   8.1715000e+04   7.0567000e+04   7.0901000e+04   8.2988000e+04   7.9286000e+04   8.0066000e+04   7.2705000e+04   6.6472000e+04   7.5250000e+04   7.1748000e+04   7.3722000e+04   7.9234000e+04   6.9709000e+04   7.2118000e+04   7.5963000e+04   7.8784000e+04   7.5153000e+04   6.8248000e+04   7.5025000e+04   8.7171000e+04   7.8484000e+04   7.6390000e+04   7.0495000e+04
   1.9454100e+05   2.0000600e+05   2.2154100e+05   2.1515500e+05   2.1901800e+05   2.1713100e+05   2.0979500e+05   2.2564800e+05   2.2289900e+05   2.2485600e+05   2.4794800e+05   2.4830400e+05   2.3004400e+05   2.3725100e+05   2.3794300e+05   2.3945400e+05   2.5300700e+05   2.4678200e+05   2.4479000e+05   2.3577500e+05   2.0140000e+05   2.2291600e+05   2.1343400e+05   1.9461300e+05   2.0248600e+05   1.8501600e+05   1.7931400e+05   1.6744900e+05   0.0000000e+00   1.8026400e+05   1.8313400e+05   1.6903900e+05   1.6173000e+05   1.5381100e+05   1.5762900e+05   1.5439500e+05   1.6749900e+05   1.7883400e+05   1.7381400e+05   1.8474600e+05   1.8119900e+05   1.8290400e+05   1.9615200e+05   1.6983500e+05   1.5740900e+05   1.6827600e+05   1.7669200e+05   1.7789200e+05   1.7696600e+05   1.7474700e+05   1.7948100e+05   1.8587400e+05   1.8298100e+05   1.8936500e+05   1.8599400e+05   1.8592200e+05   1.8516200e+05   1.8817700e+05   1.9271600e+05   1.8122000e+05   2.0092700e+05   1.8994200e+05   1.8586900e+05   1.9076800e+05   2.0478600e+05   2.1317700e+05   2.0422000e+05   1.9462900e+05   2.0502900e+05   2.1559100e+05   2.1184100e+05   2.1281700e+05   2.1726600e+05   2.1766900e+05   1.9963400e+05   1.9558100e+05   1.8955100e+05   1.9531100e+05   1.9389000e+05   1.9756500e+05   1.9977000e+05   2.1210800e+05   1.9848300e+05   1.9501100e+05   2.0460000e+05   1.9604300e+05   2.0828000e+05   2.0148100e+05   2.0690500e+05   2.1341000e+05
   1.9227700e+05   1.8912200e+05   1.7490600e+05   1.7165700e+05   1.7580900e+05   1.7459800e+05   1.8066800e+05   1.7929000e+05   1.6617800e+05   1.7648400e+05   1.9127900e+05   1.7913400e+05   1.7626400e+05   1.7836100e+05   1.7522300e+05   1.7075300e+05   1.7436600e+05   1.6259300e+05   1.5885900e+05   1.7535500e+05   1.7907900e+05   1.7692200e+05   1.8414600e+05   1.8596800e+05   1.8707500e+05   1.8925400e+05   1.8827800e+05   2.0877000e+05   2.1124000e+05   0.0000000e+00   2.0887800e+05   2.1065600e+05   2.2071700e+05   2.2599300e+05   2.1041500e+05   2.1398500e+05   2.2283500e+05   2.3216600e+05   2.3218300e+05   2.2032100e+05   2.2672600e+05   2.3485100e+05   2.4156900e+05   2.2050600e+05   2.2429400e+05   2.4218600e+05   2.2695000e+05   2.3651400e+05   2.3604700e+05   2.5128200e+05   2.4062700e+05   2.5084700e+05   2.3784200e+05   2.4515900e+05   2.3748100e+05   2.4648900e+05   2.3651600e+05   2.4266100e+05   2.4276900e+05   2.6404200e+05   2.4849000e+05   2.3932100e+05   2.4415400e+05   2.6131300e+05   2.5295800e+05   2.6439100e+05   2.5691200e+05   2.4771400e+05   2.4165500e+05   2.4493400e+05   2.3224400e+05   2.4310000e+05   2.4799600e+05   2.2829000e+05   2.4038000e+05   2.6082500e+05   2.4602400e+05   2.1968800e+05   2.2772300e+05   2.2288800e+05   2.2259000e+05   2.1940000e+05   2.1308600e+05   2.0358500e+05   2.0258800e+05   1.9604000e+05   1.9033200e+05   1.9590100e+05   1.8213100e+05   1.8442700e+05
   2.2362700e+05   2.0663800e+05   2.1651100e+05   1.9070700e+05   2.1211700e+05   2.0955600e+05   2.2101600e+05   2.0914000e+05   1.7475100e+05   2.0543100e+05   2.0725200e+05   2.1797000e+05   2.0522700e+05   2.0004400e+05   2.2939800e+05   1.7119100e+05   1.7818100e+05   2.0238000e+05   2.0176000e+05   2.0269000e+05   1.8988200e+05   1.7119100e+05   1.6665300e+05   1.8402100e+05   2.1874400e+05   1.9042300e+05   1.8331300e+05   1.6798500e+05   1.5886700e+05   2.0437500e+05   0.0000000e+00   2.0042700e+05   1.7276400e+05   1.4584500e+05   1.5139800e+05   1.8264200e+05   1.7577400e+05   1.8975800e+05   1.9120200e+05   1.6876300e+05   1.8821400e+05   1.8241300e+05   1.8114400e+05   1.8764200e+05   1.8987500e+05   1.9701800e+05   1.7824800e+05   2.0268300e+05   2.0777800e+05   1.9744700e+05   2.0050200e+05   1.7161600e+05   2.0041700e+05   2.2811400e+05   1.9455400e+05   1.7165200e+05   1.8603500e+05   1.8843800e+05   2.0247600e+05   2.0114400e+05   1.7223800e+05   1.7913400e+05   1.8149100e+05   2.0137500e+05   1.9597800e+05   2.0341100e+05   1.8952700e+05   1.9597800e+05   1.8077100e+05   2.0798700e+05   1.6899600e+05   1.9225400e+05   1.8563900e+05   1.7689200e+05   1.8585500e+05   1.8317900e+05   1.8718600e+05   1.8895300e+05   1.8602200e+05   1.7505500e+05   1.7355900e+05   1.6636000e+05   1.6592200e+05   1.9719600e+05   2.0601900e+05   2.1098200e+05   1.9240400e+05   1.7612100e+05   1.6914800e+05   2.0892800e+05
   1.8390100e+05   1.6263200e+05   1.6399300e+05   1.6101900e+05   1.7052700e+05   1.8951000e+05   2.0161200e+05   1.8438100e+05   1.8600300e+05   1.8510100e+05   1.8534900e+05   1.9331900e+05   1.8123200e+05   1.8134300e+05   1.8825700e+05   1.8026300e+05   1.6417400e+05   1.7172600e+05   1.6801400e+05   1.7265100e+05   1.7334500e+05   1.8522400e+05   1.7224000e+05   1.7574400e+05   1.7717800e+05   1.5870800e+05   1.8123900e+05   1.7205300e+05   1.7245500e+05   1.7837100e+05   1.7879100e+05   0.0000000e+00   1.6307100e+05   1.7538500e+05   1.7748600e+05   1.7608000e+05   1.6187900e+05   1.6755000e+05   1.5656400e+05   1.6271300e+05   1.8433300e+05   1.6376800e+05   1.7021800e+05   1.4852900e+05   1.6160200e+05   1.6549900e+05   1.7139200e+05   1.8252100e+05   1.8012700e+05   1.7647300e+05   1.6296900e+05   1.7005300e+05   1.8097600e+05   1.8674800e+05   1.8916300e+05   1.8613800e+05   1.7525100e+05   1.8197600e+05   1.7339800e+05   1.6807400e+05   1.7609200e+05   1.7729300e+05   1.7779500e+05   1.7339800e+05   1.6853500e+05   1.6910800e+05   1.6491900e+05   1.7589900e+05   2.0124500e+05   1.9017500e+05   1.9752200e+05   1.8005900e+05   1.7898800e+05   1.6647500e+05   1.8459500e+05   1.8412200e+05   1.9983300e+05   1.8196600e+05   1.6041500e+05   1.6951600e+05   1.7161700e+05   1.7225800e+05   1.8242600e+05   1.9539100e+05   1.8178400e+05   1.5727900e+05   1.6739000e+05   1.5891500e+05   1.9213700e+05   1.8230600e+05
   3.3805600e+05   3.1730100e+05   3.2660600e+05   3.2752300e+05   3.1766900e+05   3.0487700e+05   3.2726700e+05   3.4409000e+05   3.1937000e+05   3.3251100e+05   3.3009200e+05   3.2225900e+05   3.3619800e+05   3.1891900e+05   3.4017100e+05   3.4551700e+05   3.1953100e+05   3.3787500e+05   3.4452600e+05   3.1951300e+05   3.1769200e+05   3.1389600e+05   3.1796200e+05   3.2050200e+05   3.2298300e+05   3.2821500e+05   3.0099800e+05   2.9031300e+05   2.9947500e+05   3.0612100e+05   3.2223300e+05   3.1612800e+05   0.0000000e+00   3.0947900e+05   3.3101000e+05   3.2202100e+05   3.5227300e+05   3.2107600e+05   3.3082800e+05   3.2201100e+05   3.3168000e+05   3.3274100e+05   3.2672000e+05   3.2605500e+05   3.3851800e+05   3.2657400e+05   3.2837800e+05   3.1307300e+05   3.2568200e+05   3.0548500e+05   3.4427200e+05   3.3261600e+05   3.4851900e+05   3.2096200e+05   3.4427500e+05   3.4334100e+05   3.5944100e+05   3.6324900e+05   3.6488200e+05   3.5082000e+05   3.6213700e+05   3.5846000e+05   3.5388200e+05   3.5094900e+05   3.7011900e+05   3.5912400e+05   3.6937700e+05   3.7205300e+05   3.6562300e+05   3.7228000e+05   3.6524500e+05   3.4934500e+05   3.4716000e+05   3.5489400e+05   3.8280400e+05   3.6953300e+05   3.7160000e+05   3.5226300e+05   3.6044100e+05   3.3468400e+05   3.3953100e+05   3.4854600e+05   3.6970300e+05   3.5933000e+05   3.3856300e+05   3.3814900e+05   3.5860700e+05   3.2528600e+05   3.3473600e+05   3.2032500e+05
   2.8530300e+05   2.6728500e+05   2.8204900e+05   2.7924800e+05   2.7653500e+05   2.7365400e+05   2.6840900e+05   2.8868000e+05   2.8069600e+05   2.7703300e+05   2.6782500e+05   2.8585800e+05   2.7211400e+05   3.0222700e+05   2.7119900e+05   2.6508200e+05   2.8491800e+05   3.0549100e+05   2.6691600e+05   2.7572800e+05   2.8033900e+05   3.1063800e+05   2.8075100e+05   2.9702000e+05   2.9729500e+05   3.2137800e+05   2.9588000e+05   3.0425500e+05   3.0504700e+05   3.2620500e+05   3.1144900e+05   3.2692300e+05   3.1700900e+05   0.0000000e+00   3.4113800e+05   3.3150400e+05   3.3467900e+05   2.9883800e+05   3.3557400e+05   3.3231600e+05   3.1552900e+05   3.1353200e+05   3.2066300e+05   2.9824800e+05   3.0656500e+05   3.3201700e+05   3.1326600e+05   3.0706500e+05   3.0632500e+05   3.4851500e+05   3.4155800e+05   2.9692100e+05   2.5941600e+05   3.2250200e+05   3.2610500e+05   3.4569800e+05   3.0309400e+05   3.0556000e+05   2.8854300e+05   3.0702000e+05   3.0382300e+05   2.9596100e+05   3.1366800e+05   3.0458500e+05   3.0286500e+05   2.8084700e+05   2.8597200e+05   3.0762500e+05   2.9127400e+05   2.8160800e+05   2.9199000e+05   2.9334100e+05   2.8574100e+05   2.7110200e+05   3.0324200e+05   3.0511000e+05   2.8673100e+05   2.8638000e+05   3.0626400e+05   2.7027300e+05   3.1400000e+05   2.9063600e+05   2.8516300e+05   2.8920500e+05   2.9832200e+05   3.3506800e+05   3.1349000e+05   2.6152400e+05   2.7269900e+05   2.9999700e+05
   7.7352000e+04   8.2253000e+04   9.3802000e+04   9.2961000e+04   7.8791000e+04   7.8874000e+04   9.0733000e+04   1.0068800e+05   9.7810000e+04   1.0454700e+05   9.7445000e+04   9.5070000e+04   9.7214000e+04   1.0841000e+05   1.0284500e+05   9.6969000e+04   9.6223000e+04   9.5209000e+04   1.0596200e+05   8.1176000e+04   8.7427000e+04   1.0147800e+05   1.0581600e+05   1.0214000e+05   9.6885000e+04   9.1681000e+04   9.8503000e+04   1.0345300e+05   1.0474300e+05   1.0940000e+05   8.4414000e+04   8.2579000e+04   8.8116000e+04   1.0087600e+05   0.0000000e+00   8.4873000e+04   9.3710000e+04   9.5578000e+04   8.1111000e+04   9.2449000e+04   9.7149000e+04   9.2603000e+04   9.8998000e+04   1.0436700e+05   8.8199000e+04   8.6435000e+04   7.8899000e+04   7.9127000e+04   9.1427000e+04   8.2015000e+04   8.0768000e+04   8.8271000e+04   8.9576000e+04   8.5713000e+04   7.4133000e+04   7.4014000e+04   7.7909000e+04   8.6033000e+04   7.6013000e+04   7.9051000e+04   8.5237000e+04   8.2850000e+04   8.6234000e+04   9.3637000e+04   8.3276000e+04   8.7743000e+04   8.9319000e+04   9.5688000e+04   9.0087000e+04   9.1650000e+04   9.2591000e+04   9.6007000e+04   9.3861000e+04   1.0601200e+05   9.3321000e+04   8.0161000e+04   8.8920000e+04   8.8208000e+04   9.2474000e+04   6.8982000e+04   8.8939000e+04   8.3585000e+04   8.5675000e+04   9.0352000e+04   7.6298000e+04   7.6766000e+04   7.9406000e+04   8.4152000e+04   7.9285000e+04   8.2371000e+04
   6.9742000e+04   7.3201000e+04   8.0799000e+04   9.3462000e+04   8.9388000e+04   7.0191000e+04   6.9050000e+04   6.9390000e+04   8.6481000e+04   7.2028000e+04   7.5106000e+04   6.6067000e+04   7.4550000e+04   7.2721000e+04   6.7557000e+04   6.0699000e+04   6.0284000e+04   4.7314000e+04   6.3198000e+04   5.4901000e+04   5.0768000e+04   6.5742000e+04   6.8706000e+04   7.5174000e+04   8.5731000e+04   7.6759000e+04   6.8725000e+04   8.2991000e+04   7.5176000e+04   7.3447000e+04   6.9440000e+04   7.4282000e+04   7.2252000e+04   7.8411000e+04   6.8834000e+04   0.0000000e+00   6.7824000e+04   6.8530000e+04   6.3941000e+04   5.8322000e+04   7.6816000e+04   7.4252000e+04   7.4979000e+04   7.0983000e+04   7.0845000e+04   6.5611000e+04   7.2623000e+04   6.8843000e+04   6.8734000e+04   7.1571000e+04   7.4085000e+04   7.9170000e+04   6.5654000e+04   8.1142000e+04   7.7704000e+04   7.9439000e+04   7.2480000e+04   6.8575000e+04   7.0342000e+04   7.6418000e+04   6.9904000e+04   5.4881000e+04   6.6123000e+04   7.2221000e+04   7.0071000e+04   5.8287000e+04   6.3168000e+04   5.6469000e+04   6.4679000e+04   6.9277000e+04   8.0962000e+04   6.6887000e+04   7.1395000e+04   7.5186000e+04   7.1451000e+04   7.0367000e+04   7.5694000e+04   7.1673000e+04   6.7352000e+04   6.3952000e+04   6.4006000e+04   5.9834000e+04   5.7512000e+04   7.6858000e+04   7.2836000e+04   7.0531000e+04   6.9214000e+04   6.9101000e+04   7.2067000e+04   7.3468000e+04
   1.5583500e+05   1.4182500e+05   1.4337300e+05   1.3467500e+05   1.4722600e+05   1.4909000e+05   1.4494200e+05   1.3915600e+05   1.4538500e+05   1.3833800e+05   1.3658200e+05   1.3820100e+05   1.3151100e+05   1.3044600e+05   1.4153800e+05   1.3321700e+05   1.4859900e+05   1.5174600e+05   1.5274800e+05   1.3513300e+05   1.5215600e+05   1.3518400e+05   1.4971900e+05   1.7055600e+05   1.4377600e+05   1.4147900e+05   1.4792300e+05   1.3622200e+05   1.4403100e+05   1.3489400e+05   1.4081500e+05   1.4074700e+05   1.5128400e+05   1.5104700e+05   1.5980600e+05   1.5979500e+05   0.0000000e+00   1.5873600e+05   1.4538800e+05   1.4943800e+05   1.5307800e+05   1.4974000e+05   1.3702500e+05   1.4664900e+05   1.5557900e+05   1.4584200e+05   1.4562900e+05   1.4767900e+05   1.5514900e+05   1.5409600e+05   1.6011600e+05   1.4504800e+05   1.4484600e+05   1.4529400e+05   1.5323900e+05   1.3448100e+05   1.3313900e+05   1.1579700e+05   1.2832600e+05   1.4810000e+05   1.4466600e+05   1.3651200e+05   1.3527700e+05   1.4505000e+05   1.3204300e+05   1.3388900e+05   1.4214300e+05   1.4440400e+05   1.4837500e+05   1.4193100e+05   1.3507200e+05   1.2510600e+05   1.3843200e+05   1.3427200e+05   1.3198200e+05   1.2713500e+05   1.4032500e+05   1.3530200e+05   1.3411800e+05   1.3217500e+05   1.3512700e+05   1.5455000e+05   1.5526700e+05   1.3575400e+05   1.3631700e+05   1.4195200e+05   1.4315800e+05   1.4531700e+05   1.4674000e+05   1.4602600e+05
   1.5744300e+05   1.4986500e+05   1.4129500e+05   1.2244600e+05   1.3859300e+05   1.3188500e+05   1.4470900e+05   1.4907500e+05   1.3506300e+05   1.4049100e+05   1.4190000e+05   1.2963000e+05   1.4123600e+05   1.3642100e+05   1.4589900e+05   1.3890600e+05   1.3154700e+05   1.2767100e+05   1.2195200e+05   1.3348500e+05   1.3767000e+05   1.4838800e+05   1.3681400e+05   1.2969500e+05   1.3258200e+05   1.4256600e+05   1.4025900e+05   1.5121500e+05   1.4242400e+05   1.2055800e+05   1.1761200e+05   1.2983600e+05   1.3563100e+05   1.3995500e+05   1.4697300e+05   1.2088900e+05   1.2625400e+05   0.0000000e+00   1.1554300e+05   1.1879400e+05   1.2071400e+05   1.3168100e+05   1.2465200e+05   1.2733600e+05   1.1344200e+05   1.3204800e+05   1.1582500e+05   1.1725700e+05   1.1967000e+05   1.2962300e+05   1.2245000e+05   1.2383500e+05   1.2596800e+05   1.3561900e+05   1.3539100e+05   1.2585800e+05   1.2016100e+05   1.2342100e+05   1.1746600e+05   1.3377000e+05   1.2789500e+05   1.1842200e+05   1.3194700e+05   1.4277900e+05   1.2954900e+05   1.2469500e+05   1.1749500e+05   1.1056300e+05   1.1530100e+05   1.2994200e+05   1.3410200e+05   1.3091600e+05   1.4107200e+05   1.3684300e+05   1.1929000e+05   1.2374300e+05   1.4160000e+05   1.4620600e+05   1.4422300e+05   1.4432800e+05   1.3679400e+05   1.5295700e+05   1.5435800e+05   1.4926900e+05   1.5833400e+05   1.3808500e+05   1.3533600e+05   1.3464000e+05   1.2037300e+05   1.2865000e+05
   1.5554000e+05   1.5427100e+05   1.3696400e+05   1.5196200e+05   1.5158300e+05   1.3332100e+05   1.3292900e+05   1.5131100e+05   1.5527800e+05   1.5066600e+05   1.5627300e+05   1.6856000e+05   1.6001400e+05   1.7127300e+05   1.5446000e+05   1.5596800e+05   1.5478400e+05   1.5426600e+05   1.4765600e+05   1.5479200e+05   1.5776900e+05   1.6184000e+05   1.6478800e+05   1.5818000e+05   1.5231100e+05   1.3703100e+05   1.3640300e+05   1.5130800e+05   1.5016000e+05   1.4911500e+05   1.4012600e+05   1.3375800e+05   1.4156900e+05   1.5040900e+05   1.4609900e+05   1.3948900e+05   1.3585400e+05   1.5638700e+05   0.0000000e+00   1.4831100e+05   1.5187600e+05   1.4528900e+05   1.3384500e+05   1.3036200e+05   1.2779600e+05   1.5026500e+05   1.4426500e+05   1.5504400e+05   1.3215700e+05   1.1548800e+05   1.3212400e+05   1.1987500e+05   1.3431000e+05   1.5014300e+05   1.5374600e+05   1.4924300e+05   1.3873400e+05   1.2953600e+05   1.3990000e+05   1.4631700e+05   1.5192200e+05   1.3988900e+05   1.3852600e+05   1.3851500e+05   1.1774300e+05   1.2792500e+05   1.1604500e+05   1.2089900e+05   1.3713200e+05   1.5556500e+05   1.5208600e+05   1.5026800e+05   1.5467000e+05   1.4491700e+05   1.4062200e+05   1.1922000e+05   1.2706400e+05   1.2299400e+05   1.4381800e+05   1.4616700e+05   1.4129500e+05   1.5517700e+05   1.4933300e+05   1.3392300e+05   1.3628500e+05   1.3592900e+05   1.1962900e+05   1.3967600e+05   1.5653100e+05   1.4281100e+05
   1.3705500e+05   1.3225000e+05   1.4202100e+05   1.3048500e+05   1.5252900e+05   1.5913100e+05   1.5669100e+05   1.4498600e+05   1.4464700e+05   1.5165600e+05   1.4276300e+05   1.5486700e+05   1.6249500e+05   1.3917000e+05   1.6173900e+05   1.6065500e+05   1.6251800e+05   1.7429000e+05   1.5988100e+05   1.5750800e+05   1.4613000e+05   1.5553200e+05   1.5496500e+05   1.6354300e+05   1.5837900e+05   1.7245300e+05   1.7554300e+05   1.8644700e+05   1.5984000e+05   1.4367100e+05   1.4337200e+05   1.7594800e+05   1.7571500e+05   1.5709200e+05   1.7046000e+05   1.7486200e+05   1.7683000e+05   1.6788500e+05   1.6481500e+05   0.0000000e+00   1.5055700e+05   1.7428700e+05   1.6645100e+05   1.5490400e+05   1.6063300e+05   1.5722600e+05   1.4580100e+05   1.4680600e+05   1.3360600e+05   1.3440400e+05   1.5241700e+05   1.3468000e+05   1.5304900e+05   1.6704000e+05   1.5803800e+05   1.4472200e+05   1.1550000e+05   1.2428200e+05   1.3257800e+05   1.3821900e+05   1.5281000e+05   1.4161100e+05   1.4595900e+05   1.3679200e+05   1.4393500e+05   1.4963200e+05   1.3955700e+05   1.1911000e+05   1.3131300e+05   1.1846200e+05   1.0898300e+05   1.2608100e+05   1.5007800e+05   1.3658500e+05   1.3691800e+05   1.3446200e+05   1.2127400e+05   1.3258300e+05   1.4061200e+05   1.2648900e+05   1.2253900e+05   1.2763400e+05   1.2924400e+05   1.4210000e+05   1.5019000e+05   1.3453000e+05   1.3682900e+05   1.3937500e+05   1.5240200e+05   1.3870300e+05
   4.7759000e+04   4.2957000e+04   4.4091000e+04   4.7079000e+04   3.9672000e+04   4.6036000e+04   4.7657000e+04   2.9811000e+04   3.2000000e+04   3.6855000e+04   4.0832000e+04   3.3785000e+04   4.1136000e+04   4.2345000e+04   3.5476000e+04   3.1308000e+04   3.3364000e+04   3.7104000e+04   3.7909000e+04   2.9720000e+04   3.5013000e+04   3.4916000e+04   3.7160000e+04   3.6014000e+04   4.6511000e+04   4.6254000e+04   4.0257000e+04   4.3866000e+04   4.8269000e+04   4.7611000e+04   5.6330000e+04   4.4483000e+04   4.4906000e+04   4.0248000e+04   3.9248000e+04   4.2006000e+04   4.2871000e+04   4.5897000e+04   3.9750000e+04   4.3516000e+04   0.0000000e+00   3.5808000e+04   2.6238000e+04   3.8522000e+04   4.4259000e+04   3.5472000e+04   3.6167000e+04   3.6110000e+04   3.4630000e+04   2.7166000e+04   3.8402000e+04   3.3219000e+04   3.1689000e+04   3.2052000e+04   3.8879000e+04   3.0137000e+04   4.0311000e+04   4.7702000e+04   4.4028000e+04   3.7054000e+04   3.8188000e+04   4.3051000e+04   4.4392000e+04   4.3098000e+04   4.2702000e+04   4.3091000e+04   4.6800000e+04   3.6938000e+04   3.8952000e+04   3.7977000e+04   2.6519000e+04   3.1011000e+04   3.7577000e+04   4.1686000e+04   4.3341000e+04   4.4551000e+04   3.9101000e+04   3.5647000e+04   3.3126000e+04   3.3050000e+04   3.1886000e+04   3.9468000e+04   2.9310000e+04   3.6099000e+04   3.6967000e+04   3.6975000e+04   3.3008000e+04   3.4150000e+04   3.5978000e+04   4.5009000e+04
   3.7879000e+04   3.9368000e+04   3.4239000e+04   2.9809000e+04   3.0091000e+04   3.2770000e+04   4.2796000e+04   3.5656000e+04   4.1356000e+04   3.9937000e+04   4.0925000e+04   3.6031000e+04   3.5570000e+04   4.0549000e+04   5.1858000e+04   4.7164000e+04   4.9570000e+04   5.1401000e+04   4.5772000e+04   3.2476000e+04   3.4781000e+04   3.5545000e+04   4.0869000e+04   4.1652000e+04   4.6635000e+04   3.9822000e+04   3.7690000e+04   3.6996000e+04   4.0479000e+04   3.8025000e+04   2.8660000e+04   2.7758000e+04   3.0480000e+04   3.5213000e+04   3.5746000e+04   3.1879000e+04   4.0836000e+04   3.6103000e+04   3.8631000e+04   4.7959000e+04   3.4053000e+04   0.0000000e+00   3.9149000e+04   2.9845000e+04   2.8370000e+04   3.2021000e+04   3.6405000e+04   3.2735000e+04   3.4165000e+04   3.0607000e+04   3.1462000e+04   3.5697000e+04   3.6141000e+04   5.0396000e+04   4.8039000e+04   3.6797000e+04   3.5767000e+04   4.5119000e+04   5.0662000e+04   3.8488000e+04   3.7119000e+04   4.8606000e+04   4.7175000e+04   4.3176000e+04   4.9355000e+04   4.4488000e+04   3.7858000e+04   3.5944000e+04   2.9265000e+04   3.3653000e+04   3.4418000e+04   4.0786000e+04   5.3039000e+04   4.5067000e+04   3.2765000e+04   3.6509000e+04   4.1589000e+04   4.9588000e+04   5.0215000e+04   4.5983000e+04   5.2851000e+04   4.2303000e+04   4.6986000e+04   4.3251000e+04   3.9369000e+04   3.2198000e+04   3.2240000e+04   3.4499000e+04   3.5011000e+04   3.5839000e+04
   3.2253800e+05   3.2937200e+05   3.3498700e+05   3.3355100e+05   3.4443400e+05   3.4057200e+05   3.2920900e+05   3.2243700e+05   3.2011100e+05   3.3420400e+05   3.3614200e+05   3.5057500e+05   3.4834200e+05   3.2354100e+05   3.3934200e+05   3.2726900e+05   3.1777600e+05   3.2761800e+05   3.2124700e+05   3.0296400e+05   3.2890800e+05   3.3743300e+05   3.3802400e+05   3.3260000e+05   3.4418600e+05   3.2790800e+05   3.4926800e+05   3.3188900e+05   3.3052200e+05   3.3536000e+05   3.2925200e+05   3.2230800e+05   3.3093500e+05   3.3965000e+05   3.2360200e+05   3.3445200e+05   3.3176100e+05   3.4673300e+05   3.3940600e+05   3.4218300e+05   3.4762200e+05   3.5340700e+05   0.0000000e+00   3.5742500e+05   3.1918300e+05   3.4072300e+05   3.7884400e+05   3.8084200e+05   3.3365200e+05   3.4151200e+05   3.6081600e+05   3.4488300e+05   3.5058300e+05   3.2954500e+05   3.3574500e+05   3.5764000e+05   3.6155600e+05   3.5855800e+05   3.5142200e+05   3.1068800e+05   3.5904700e+05   3.4794300e+05   3.5080600e+05   3.6142400e+05   3.7360400e+05   3.7401900e+05   3.6744800e+05   3.1686100e+05   3.1459800e+05   3.8469500e+05   3.7359500e+05   3.6065000e+05   3.6469100e+05   3.5107100e+05   3.5371400e+05   3.4808600e+05   3.2744800e+05   3.3295500e+05   3.7621900e+05   3.8852300e+05   3.6766800e+05   3.7599200e+05   3.5195900e+05   3.4542800e+05   3.5735100e+05   3.5512900e+05   3.2004400e+05   3.3208500e+05   3.3755000e+05   3.3814300e+05
   3.1924800e+05   3.1410000e+05   2.9555100e+05   2.7701300e+05   2.8081500e+05   2.7195400e+05   2.9599800e+05   3.3876200e+05   3.2436100e+05   3.2869300e+05   3.3639800e+05   3.0887800e+05   3.0795000e+05   3.1028400e+05   3.0109700e+05   2.8742700e+05   2.9815500e+05   3.0245400e+05   3.2470600e+05   3.3334400e+05   3.3827600e+05   3.2505400e+05   3.1049000e+05   3.0806200e+05   2.9910200e+05   2.9882800e+05   3.1591800e+05   3.2043700e+05   3.2161600e+05   3.2254100e+05   3.0629900e+05   3.3188600e+05   3.4357900e+05   3.2523900e+05   3.1949700e+05   3.3968300e+05   3.0836000e+05   3.1785600e+05   3.0015000e+05   2.9031200e+05   2.9226700e+05   2.8646700e+05   3.0998600e+05   0.0000000e+00   3.0979400e+05   3.3177700e+05   3.2874300e+05   3.2234900e+05   3.1521200e+05   3.0104600e+05   2.9372900e+05   3.0251500e+05   2.9963400e+05   3.1587100e+05   3.0551600e+05   2.8437300e+05   3.1328200e+05   3.1101700e+05   3.1172600e+05   3.2098600e+05   3.1223600e+05   3.1421000e+05   3.1720900e+05   3.0062500e+05   3.1843300e+05   3.0444400e+05   3.0971800e+05   3.2068200e+05   3.1246400e+05   3.0962700e+05   2.9003100e+05   2.8934800e+05   2.9362500e+05   3.1504700e+05   3.1331600e+05   3.0952200e+05   3.1685000e+05   2.7939600e+05   2.9054100e+05   2.7141100e+05   2.8702900e+05   2.9929800e+05   3.1317600e+05   3.0601500e+05   2.9779200e+05   2.9963000e+05   2.9488800e+05   2.8006100e+05   3.0680700e+05   2.9329800e+05
   2.7367900e+05   2.7449400e+05   2.7083900e+05   2.8803100e+05   2.6958500e+05   3.0177200e+05   3.0661400e+05   3.0921600e+05   2.9928900e+05   2.8126300e+05   2.8349400e+05   2.8199600e+05   2.9794700e+05   2.8365900e+05   3.0210500e+05   3.0041500e+05   2.7966700e+05   2.6712600e+05   2.6516800e+05   3.1562800e+05   3.1609200e+05   3.1132400e+05   3.1212700e+05   2.9146300e+05   3.0390900e+05   2.9656800e+05   3.0944600e+05   2.9958400e+05   3.1427300e+05   3.1054100e+05   3.0039600e+05   2.9321500e+05   3.0877600e+05   3.1310500e+05   3.0756400e+05   3.1848900e+05   3.1024300e+05   3.1162500e+05   2.8967700e+05   3.0951200e+05   2.9922800e+05   3.1863700e+05   3.2073900e+05   3.3274200e+05   0.0000000e+00   3.0028800e+05   2.9741900e+05   3.1062500e+05   3.2248000e+05   3.0220800e+05   3.1316800e+05   2.9660000e+05   3.1106500e+05   3.1288600e+05   3.1787300e+05   3.0464400e+05   2.8216600e+05   3.1556200e+05   3.1607300e+05   3.2119600e+05   3.1096500e+05   3.1826400e+05   3.2397900e+05   2.9022200e+05   2.9568200e+05   2.7325400e+05   2.9152200e+05   3.0441100e+05   3.0311900e+05   3.1548500e+05   2.8395200e+05   3.0473500e+05   2.8323900e+05   2.7929500e+05   2.8724700e+05   3.0684800e+05   3.0886000e+05   2.8213600e+05   2.7432800e+05   2.7395000e+05   2.7713200e+05   2.9846000e+05   2.7864800e+05   2.8334900e+05   2.8324300e+05   2.9333100e+05   2.9479400e+05   3.0263900e+05   2.8103800e+05   2.8802100e+05
   3.6975600e+05   3.7933900e+05   3.6865100e+05   3.7111400e+05   3.7858400e+05   4.0401700e+05   3.8437800e+05   3.6881500e+05   3.7635400e+05   3.9998200e+05   3.7473400e+05   3.7801700e+05   3.6136600e+05   3.7668300e+05   3.7730500e+05   3.7923500e+05   3.9292700e+05   3.7727000e+05   3.4697800e+05   3.6374000e+05   3.8276700e+05   3.7886700e+05   3.8462300e+05   3.7812400e+05   3.5531700e+05   3.6320900e+05   3.7581900e+05   3.6859000e+05   3.8112400e+05   3.5646500e+05   3.7588500e+05   3.8076200e+05   3.5039500e+05   3.5497100e+05   3.6713300e+05   3.8051300e+05   3.6974600e+05   3.8323500e+05   3.8684400e+05   3.8137700e+05   3.6659800e+05   3.5624400e+05   3.6515900e+05   3.8171300e+05   3.7136300e+05   0.0000000e+00   3.7515400e+05   3.6744700e+05   3.7024900e+05   3.6737700e+05   3.7183400e+05   3.7575800e+05   3.7150700e+05   3.7665200e+05   3.7555700e+05   3.6507500e+05   3.8144900e+05   3.9084100e+05   3.9775400e+05   3.9576000e+05   3.7041000e+05   3.6956900e+05   3.8977600e+05   3.7739200e+05   3.6261400e+05   3.7536400e+05   3.7747100e+05   3.6629800e+05   3.6892700e+05   3.7115900e+05   3.5549600e+05   3.6377200e+05   3.6177300e+05   3.6358400e+05   3.8074400e+05   3.7776800e+05   3.8799500e+05   3.9820200e+05   3.8810500e+05   3.6500700e+05   3.5714000e+05   3.6724500e+05   3.8249100e+05   3.8723800e+05   4.0013500e+05   3.9046300e+05   3.9414100e+05   3.8357900e+05   3.7507900e+05   3.8573500e+05
   2.5761800e+05   2.5073200e+05   2.3472500e+05   2.3425300e+05   2.4127500e+05   2.4702700e+05   2.4217800e+05   2.3888500e+05   2.2191200e+05   2.4965800e+05   2.3842900e+05   2.3809700e+05   2.3394300e+05   2.3459100e+05   2.2934400e+05   2.4781100e+05   2.4750400e+05   2.3636900e+05   2.3431400e+05   2.3424900e+05   2.2886300e+05   2.1554700e+05   2.2817700e+05   2.3073300e+05   2.2074200e+05   2.2117800e+05   2.0311900e+05   2.2976500e+05   2.2155300e+05   2.2163000e+05   2.3794300e+05   2.3310500e+05   2.1988500e+05   2.2200500e+05   2.2251100e+05   2.3174200e+05   2.3022900e+05   2.2413000e+05   2.1951600e+05   2.3140500e+05   2.2032500e+05   2.3370600e+05   2.2064100e+05   2.3691200e+05   2.1252500e+05   2.3143600e+05   0.0000000e+00   2.1269500e+05   2.3365300e+05   2.3273800e+05   2.4056000e+05   2.3430200e+05   2.3974200e+05   2.3074300e+05   2.5425200e+05   2.5116500e+05   2.6537900e+05   2.4953200e+05   2.2624800e+05   2.3318200e+05   2.4064100e+05   2.5407200e+05   2.6513000e+05   2.5270300e+05   2.5054800e+05   2.2328100e+05   2.5280500e+05   2.4570600e+05   2.4672700e+05   2.3240500e+05   2.3274000e+05   2.3345200e+05   2.2218500e+05   2.3694000e+05   2.4489800e+05   2.6570400e+05   2.4348500e+05   2.3736800e+05   2.3644900e+05   2.3779700e+05   2.4612700e+05   2.4742400e+05   2.3060300e+05   2.3136000e+05   2.2876000e+05   2.3519700e+05   2.3164700e+05   2.4208400e+05   2.2239400e+05   2.3172200e+05
   2.6872600e+05   2.4764600e+05   2.6209700e+05   2.6104500e+05   2.8228600e+05   2.6157900e+05   2.3995300e+05   2.4156000e+05   2.2371900e+05   2.3583400e+05   2.6712300e+05   2.7846500e+05   2.8119900e+05   2.7045500e+05   2.8526500e+05   2.7327800e+05   2.4620300e+05   2.4747900e+05   2.3948100e+05   2.5453900e+05   2.5725200e+05   2.5866700e+05   2.6727400e+05   2.7999400e+05   2.9319200e+05   2.5983000e+05   2.7750100e+05   2.7884300e+05   2.5968900e+05   2.5064400e+05   2.5425900e+05   2.6525500e+05   2.5021600e+05   2.6388100e+05   2.9087600e+05   2.6580700e+05   2.6195500e+05   2.5252700e+05   2.6316100e+05   2.5989200e+05   2.4797700e+05   2.6268800e+05   2.6024900e+05   2.4371700e+05   2.5564500e+05   2.5082300e+05   2.2929000e+05   0.0000000e+00   2.5916900e+05   2.5620100e+05   2.3896700e+05   2.5622700e+05   2.3031500e+05   2.4021100e+05   2.4665100e+05   2.5162800e+05   2.4702800e+05   2.4252000e+05   2.6390900e+05   2.6068800e+05   2.9111200e+05   2.6592400e+05   2.4388200e+05   2.3805300e+05   2.4509800e+05   2.5664200e+05   2.4549100e+05   2.5541600e+05   2.7152700e+05   2.8623300e+05   2.7043500e+05   2.6311700e+05   2.3772000e+05   2.4507800e+05   2.5469300e+05   2.6498400e+05   2.5722800e+05   2.8083300e+05   2.6472600e+05   2.8340700e+05   2.5558900e+05   2.6234000e+05   2.6330400e+05   2.6423000e+05   2.4949300e+05   2.6709800e+05   2.6545700e+05   2.5650000e+05   2.6378600e+05   2.5133200e+05
   2.2432000e+05   2.1854800e+05   2.2032500e+05   2.1149200e+05   2.0454900e+05   2.4066700e+05   2.4117400e+05   2.2930700e+05   2.1504000e+05   2.2352500e+05   2.2335500e+05   2.2444900e+05   2.3286900e+05   2.1155800e+05   2.4605800e+05   2.3998300e+05   2.3724000e+05   2.3171200e+05   2.2808800e+05   2.2459700e+05   2.1366100e+05   2.3617300e+05   2.3068400e+05   2.6790900e+05   2.4609800e+05   2.3669100e+05   2.2651700e+05   2.0903100e+05   2.2302700e+05   2.3504800e+05   2.3077100e+05   2.2194100e+05   2.4176600e+05   2.3561700e+05   2.4536300e+05   2.3227000e+05   2.1090200e+05   2.3558800e+05   2.2079000e+05   2.3804900e+05   2.4943700e+05   2.4225000e+05   2.2083100e+05   2.1051900e+05   1.9932500e+05   2.6226900e+05   2.6002100e+05   2.2685400e+05   0.0000000e+00   2.5050700e+05   2.5225200e+05   2.6637200e+05   2.4113400e+05   2.3924600e+05   2.4691200e+05   2.4681500e+05   2.5262000e+05   2.2071300e+05   2.4358000e+05   2.3294400e+05   2.4446800e+05   2.3313200e+05   2.1954700e+05   2.0985600e+05   2.3346000e+05   2.4788200e+05   2.4014200e+05   2.2234700e+05   2.2250700e+05   2.1112800e+05   2.3723200e+05   2.5136300e+05   2.4677000e+05   2.1735400e+05   2.3105400e+05   2.4312800e+05   2.2851700e+05   2.3353100e+05   2.2816800e+05   2.3124200e+05   2.2904200e+05   2.3469000e+05   2.2160500e+05   2.2528000e+05   2.4105500e+05   2.2500500e+05   2.3466200e+05   2.1942300e+05   2.4054500e+05   2.1301300e+05
   2.4242700e+05   2.4851900e+05   2.4755900e+05   2.5903200e+05   2.3258700e+05   2.5408000e+05   2.4776700e+05   2.4657600e+05   2.4098800e+05   2.4310900e+05   2.3148200e+05   2.6226300e+05   2.5057300e+05   2.5080600e+05   2.6045300e+05   2.6943500e+05   2.7597700e+05   2.3685200e+05   2.3140900e+05   2.6529600e+05   2.4646300e+05   2.6431600e+05   2.4067200e+05   2.3308200e+05   2.5515300e+05   2.8853100e+05   2.5413000e+05   2.4844000e+05   2.6084700e+05   2.6803900e+05   2.5113200e+05   2.6220600e+05   2.4977600e+05   2.5119300e+05   2.4334600e+05   2.7387500e+05   2.6006400e+05   2.4192900e+05   2.4283900e+05   2.4533900e+05   2.5270600e+05   2.6154500e+05   2.6334300e+05   2.5614100e+05   2.3623100e+05   2.4552100e+05   2.7155500e+05   2.7828200e+05   2.6220100e+05   0.0000000e+00   2.5411300e+05   2.7709000e+05   2.5405700e+05   2.7993500e+05   2.6308900e+05   2.7375800e+05   2.8476500e+05   2.6417700e+05   2.4892100e+05   2.4975100e+05   2.7615000e+05   2.7767000e+05   2.4555400e+05   2.6131000e+05   2.5685400e+05   2.8019900e+05   2.6168500e+05   2.5684000e+05   2.5120900e+05   2.6734200e+05   2.6774500e+05   2.6560500e+05   2.3770300e+05   2.3764800e+05   2.7082900e+05   2.8867600e+05   2.4987900e+05   2.4204600e+05   2.3624500e+05   2.6039000e+05   2.6793200e+05   2.4673000e+05   2.3790600e+05   2.4950600e+05   2.3422200e+05   2.5670300e+05   2.5690900e+05   2.3361800e+05   2.4682900e+05   2.4082700e+05
   4.6571900e+05   4.4469700e+05   4.2487900e+05   4.3692100e+05   4.5313000e+05   4.5455400e+05   4.7712000e+05   4.7144000e+05   4.9671000e+05   4.7618400e+05   4.4797400e+05   4.5327800e+05   4.3716800e+05   4.5182500e+05   4.8199100e+05   4.7836600e+05   4.7084400e+05   4.6321600e+05   4.7868500e+05   4.5592800e+05   4.5279200e+05   4.5820500e+05   4.5876000e+05   4.4426400e+05   4.3425900e+05   4.4870200e+05   4.4832000e+05   4.4695400e+05   4.7061800e+05   4.7597300e+05   4.7156800e+05   4.6925000e+05   4.3423800e+05   4.4664700e+05   4.8722700e+05   4.6475200e+05   4.6766200e+05   4.7687600e+05   4.8120500e+05   4.8497500e+05   4.6925200e+05   4.5412500e+05   4.6656000e+05   4.6325500e+05   4.8085500e+05   4.8725900e+05   4.7901300e+05   4.5670600e+05   4.8122600e+05   4.6051400e+05   0.0000000e+00   4.6737800e+05   4.4807900e+05   4.3094000e+05   4.6465600e+05   4.6047100e+05   4.4526000e+05   4.4434200e+05   4.5519800e+05   4.3351700e+05   4.5439700e+05   4.6097400e+05   4.5637200e+05   4.5119500e+05   4.4320300e+05   4.2161500e+05   4.4007800e+05   4.4892000e+05   4.4143800e+05   4.1805000e+05   4.5241100e+05   4.2363700e+05   4.1866700e+05   4.3430100e+05   4.5242100e+05   4.5238300e+05   4.4546200e+05   4.2065700e+05   4.2430500e+05   4.3808200e+05   4.4836600e+05   4.5503100e+05   4.5495600e+05   4.1193600e+05   4.2553600e+05   4.3829300e+05   4.5976200e+05   4.5214300e+05   4.6190100e+05   4.7530000e+05
   1.9099800e+05   1.7555500e+05   1.8859200e+05   1.9882300e+05   1.8224500e+05   1.9854700e+05   2.0405100e+05   1.8408500e+05   1.8692700e+05   1.9203400e+05   1.7440600e+05   1.8788800e+05   1.8847000e+05   1.8009200e+05   2.0425900e+05   1.9862500e+05   1.9524600e+05   1.9373700e+05   1.9832400e+05   2.0421400e+05   2.2941500e+05   2.0335400e+05   2.1342500e+05   2.0036700e+05   2.0546900e+05   1.9684300e+05   1.9373000e+05   1.8917000e+05   1.9986500e+05   2.0884800e+05   2.0040300e+05   1.7891000e+05   1.8685300e+05   1.8539400e+05   1.7890100e+05   1.8033900e+05   1.8354900e+05   1.9614300e+05   1.9661500e+05   1.8201600e+05   1.8089600e+05   2.0111900e+05   2.0362900e+05   2.0302200e+05   2.0367600e+05   2.0159400e+05   1.8345900e+05   1.9574700e+05   2.0531300e+05   2.0651800e+05   2.2965900e+05   0.0000000e+00   2.1116100e+05   2.1501900e+05   2.0795900e+05   1.9877400e+05   1.8696900e+05   1.9983000e+05   2.1148900e+05   2.1356400e+05   1.8498300e+05   1.9522400e+05   1.8956300e+05   2.0343900e+05   1.8533700e+05   1.9396400e+05   1.9145600e+05   1.9318300e+05   1.9934100e+05   1.9854000e+05   1.8577200e+05   1.9000500e+05   1.9297000e+05   1.8100900e+05   1.9191300e+05   1.9672000e+05   1.8910300e+05   1.9254300e+05   2.0515000e+05   2.0409000e+05   2.0800300e+05   1.9630700e+05   1.9907300e+05   1.9767400e+05   2.0883000e+05   2.0654400e+05   1.9769200e+05   1.8796300e+05   1.9539500e+05   1.9890200e+05
   1.2280200e+05   1.2484800e+05   1.4358000e+05   1.4275700e+05   1.2463400e+05   1.2345600e+05   1.2876500e+05   1.2872000e+05   1.2453700e+05   1.1827900e+05   1.1394800e+05   1.2721400e+05   1.1313100e+05   1.1004100e+05   1.0832900e+05   1.1228900e+05   1.1573300e+05   1.1230600e+05   1.1505900e+05   1.1454700e+05   9.8850000e+04   1.1635900e+05   1.1725600e+05   1.2842700e+05   1.1302900e+05   1.1212600e+05   1.1503100e+05   1.0346100e+05   9.5684000e+04   1.0870300e+05   1.1773400e+05   1.2293000e+05   1.1835300e+05   1.0996300e+05   1.1504500e+05   1.1124500e+05   1.0825100e+05   1.0742100e+05   9.7285000e+04   1.2202100e+05   1.2093800e+05   1.1595400e+05   1.0290100e+05   1.0905900e+05   9.6808000e+04   9.5098000e+04   8.9701000e+04   1.0158200e+05   1.0396900e+05   1.0475000e+05   1.0786200e+05   1.0458000e+05   0.0000000e+00   9.0473000e+04   8.7006000e+04   9.4630000e+04   1.1337700e+05   1.1865700e+05   1.0882900e+05   1.1484400e+05   1.1326000e+05   1.1386600e+05   1.0897000e+05   1.0459100e+05   1.0888700e+05   1.1259900e+05   1.1916300e+05   1.1737200e+05   1.2563700e+05   1.2331700e+05   1.1455200e+05   1.1804000e+05   1.2179900e+05   1.0964300e+05   9.3073000e+04   1.1070400e+05   1.2156300e+05   1.2662100e+05   1.2307000e+05   1.1593600e+05   1.1433400e+05   1.2269800e+05   1.1118900e+05   1.2064500e+05   1.2552300e+05   1.2176400e+05   1.1582100e+05   1.1185400e+05   1.2329700e+05   1.2977300e+05
   9.0910000e+04   1.0485400e+05   9.9449000e+04   1.0070900e+05   8.8652000e+04   8.7071000e+04   8.5159000e+04   9.9445000e+04   9.7664000e+04   9.9877000e+04   8.5810000e+04   9.1708000e+04   9.5490000e+04   1.0070000e+05   9.1078000e+04   9.6657000e+04   1.0664300e+05   1.0920700e+05   9.7600000e+04   9.9419000e+04   9.8468000e+04   1.0137500e+05   9.8923000e+04   1.0507400e+05   9.4823000e+04   1.0857100e+05   1.0670500e+05   1.2485100e+05   1.1797900e+05   1.1051200e+05   1.0907100e+05   1.1758000e+05   1.2047000e+05   1.2783200e+05   1.2669800e+05   1.0767000e+05   1.0079800e+05   1.1992600e+05   1.1746700e+05   1.1295100e+05   1.0484400e+05   1.1095700e+05   1.0348100e+05   1.1285600e+05   1.1001100e+05   1.0379900e+05   1.0245800e+05   1.2204400e+05   1.0986300e+05   1.0859900e+05   1.0418700e+05   1.1206100e+05   1.1729200e+05   0.0000000e+00   1.1041300e+05   1.0988500e+05   1.0787700e+05   1.1625100e+05   1.0161500e+05   1.0795200e+05   1.0515400e+05   1.0876000e+05   1.1269700e+05   1.1517500e+05   1.1549300e+05   1.0470200e+05   9.6402000e+04   9.7841000e+04   1.0714300e+05   1.0300100e+05   1.0533900e+05   1.0794700e+05   9.8777000e+04   9.9230000e+04   8.8757000e+04   1.0013500e+05   1.0187100e+05   1.0151000e+05   1.0128200e+05   1.0409800e+05   9.3327000e+04   9.7134000e+04   8.8626000e+04   1.0081200e+05   9.3394000e+04   1.0341100e+05   9.8748000e+04   1.0484900e+05   8.7650000e+04   9.2132000e+04
   2.4974700e+05   2.6390000e+05   2.4421000e+05   2.4453200e+05   2.7511000e+05   2.7088100e+05   2.5693200e+05   2.3896200e+05   2.3249700e+05   2.4289100e+05   2.3769000e+05   2.6235600e+05   2.5130900e+05   2.3563900e+05   2.2655000e+05   2.3269500e+05   2.3538400e+05   2.4516900e+05   2.3455500e+05   2.2291900e+05   2.1920500e+05   2.2438400e+05   2.2969200e+05   2.3510800e+05   2.2603200e+05   2.4224500e+05   2.5026300e+05   2.6032100e+05   2.6234800e+05   2.3430900e+05   2.5994600e+05   2.5497400e+05   2.3055500e+05   2.4903700e+05   2.3102100e+05   2.2955800e+05   2.4969900e+05   2.6777900e+05   2.6648000e+05   2.3806900e+05   2.4281900e+05   2.5385700e+05   2.4454900e+05   2.6834100e+05   2.5757900e+05   2.5162700e+05   2.3610400e+05   2.4533000e+05   2.5479800e+05   2.6224100e+05   2.4165500e+05   2.5217900e+05   2.7194500e+05   2.3938700e+05   0.0000000e+00   2.5547600e+05   2.4367700e+05   2.4650700e+05   2.5525500e+05   2.6333100e+05   2.6282800e+05   2.5417200e+05   2.7192700e+05   2.4052800e+05   2.5391200e+05   2.5652300e+05   2.6161600e+05   2.6833000e+05   2.5998300e+05   2.6377200e+05   2.7004500e+05   2.6366300e+05   2.7175200e+05   2.8732800e+05   2.7782100e+05   2.5148300e+05   2.5359600e+05   2.6859300e+05   2.6661700e+05   2.4770700e+05   2.5067700e+05   2.5752100e+05   2.5403600e+05   2.7682000e+05   2.7772300e+05   2.8304000e+05   2.7069500e+05   2.6915800e+05   2.6117600e+05   2.5883600e+05
   3.0063000e+05   2.6919400e+05   2.7281200e+05   2.7829700e+05   2.5644600e+05   2.7348500e+05   2.8976400e+05   2.9290900e+05   2.7858200e+05   2.5626400e+05   2.4018600e+05   2.7311500e+05   2.7632500e+05   2.5967800e+05   2.7421100e+05   2.8471700e+05   3.0400700e+05   3.0036000e+05   2.5287400e+05   2.6840500e+05   2.8983400e+05   3.0329500e+05   2.9436700e+05   2.7542400e+05   2.8655300e+05   3.0864700e+05   2.7625700e+05   2.9086500e+05   3.1345300e+05   3.1979700e+05   2.8887300e+05   3.0669300e+05   2.9864900e+05   2.9922800e+05   2.9269400e+05   2.9003700e+05   2.8586900e+05   2.9184100e+05   2.8028300e+05   2.9328900e+05   2.9441400e+05   3.0886700e+05   2.8890500e+05   2.9653000e+05   2.7291300e+05   2.6256900e+05   2.7353900e+05   2.7322600e+05   2.7140700e+05   2.8246900e+05   2.8299900e+05   2.7714600e+05   2.7119200e+05   2.8905700e+05   2.6854000e+05   0.0000000e+00   2.7433000e+05   2.6255500e+05   2.6444500e+05   2.6652700e+05   2.6793200e+05   2.5372100e+05   2.7046100e+05   2.5638500e+05   2.7084700e+05   2.8288400e+05   2.8693000e+05   2.9677700e+05   3.0098000e+05   2.9637400e+05   2.8492700e+05   2.9040100e+05   2.6273200e+05   2.7475100e+05   2.9127600e+05   2.5802000e+05   2.5541900e+05   2.8659800e+05   3.0158300e+05   2.9097400e+05   2.6841400e+05   2.8221300e+05   2.9257700e+05   2.9266000e+05   2.6362900e+05   2.5754800e+05   2.8484000e+05   2.7550000e+05   2.5648400e+05   2.7745000e+05
   4.2477000e+05   4.1243600e+05   4.2493400e+05   4.1548600e+05   4.2049800e+05   4.0571300e+05   4.1508600e+05   4.1173100e+05   4.1119200e+05   3.8772400e+05   3.9991700e+05   4.0363000e+05   4.2361300e+05   4.4378900e+05   4.5923300e+05   4.3477100e+05   4.3136500e+05   4.2787000e+05   4.2913500e+05   4.1432700e+05   4.0494800e+05   4.3666500e+05   4.3446600e+05   4.1378400e+05   4.1399600e+05   4.3240200e+05   4.2119500e+05   3.9468100e+05   4.1522500e+05   4.2233500e+05   4.1183600e+05   4.3658200e+05   4.1506300e+05   4.2232800e+05   4.0298100e+05   3.9728300e+05   3.7549000e+05   4.0809000e+05   4.4271800e+05   4.3898400e+05   4.1044400e+05   3.9314200e+05   4.0649200e+05   4.0665900e+05   4.0096400e+05   3.9158300e+05   3.8586300e+05   3.8780500e+05   3.7486800e+05   3.7977600e+05   4.3305200e+05   3.9557800e+05   4.0548700e+05   3.9742700e+05   4.2267900e+05   3.9700600e+05   0.0000000e+00   4.2459200e+05   4.0422700e+05   4.0501400e+05   4.2648500e+05   4.0440600e+05   3.8889600e+05   3.6794500e+05   4.0725600e+05   4.0881500e+05   4.0793700e+05   3.9963500e+05   3.9093200e+05   4.0727100e+05   4.1996700e+05   4.0374000e+05   4.0295900e+05   3.8580100e+05   3.8694300e+05   3.9446900e+05   4.2859300e+05   4.3240000e+05   4.3543100e+05   4.1002700e+05   4.1753400e+05   4.0579400e+05   3.9112300e+05   4.0239100e+05   4.1159700e+05   3.8939600e+05   4.1592900e+05   4.0369500e+05   4.0056600e+05   4.2921100e+05
   4.2758700e+05   4.4716200e+05   4.3548700e+05   4.2370400e+05   4.0793200e+05   4.1252900e+05   4.4027600e+05   4.0635200e+05   4.2354000e+05   4.2129200e+05   4.3821400e+05   4.1139600e+05   4.2579900e+05   4.3732400e+05   4.1841700e+05   4.1622200e+05   4.4731500e+05   4.5215300e+05   4.4601600e+05   4.5183300e+05   4.5359000e+05   4.4720700e+05   4.3755000e+05   4.2931800e+05   4.0631800e+05   4.0525300e+05   4.2315600e+05   4.1017300e+05   4.2603100e+05   4.3265100e+05   4.1985100e+05   4.3502200e+05   4.0931100e+05   4.1176800e+05   4.1392800e+05   3.8970100e+05   4.1011400e+05   4.3427200e+05   4.2854600e+05   4.4572700e+05   4.5793300e+05   4.6908900e+05   4.2813900e+05   4.0246700e+05   4.2487900e+05   4.2309300e+05   4.0807300e+05   4.0009000e+05   4.1873500e+05   4.1787200e+05   4.5608900e+05   4.3298800e+05   4.1245100e+05   4.3138700e+05   4.3851200e+05   4.5619800e+05   4.4263300e+05   0.0000000e+00   4.6144200e+05   4.2447600e+05   4.2460200e+05   4.2099500e+05   4.1593100e+05   4.3908100e+05   4.5016900e+05   4.3578400e+05   4.2333500e+05   4.1070100e+05   4.0016800e+05   4.0702200e+05   4.1931300e+05   4.1633300e+05   4.1906300e+05   4.3284800e+05   4.3202800e+05   4.4465900e+05   4.4368000e+05   3.9294600e+05   4.2052200e+05   4.3531500e+05   4.2459700e+05   4.1909600e+05   4.1535300e+05   4.3017400e+05   4.1155300e+05   4.1077800e+05   4.1042800e+05   4.0505900e+05   4.1282500e+05   4.4935600e+05
   2.7680700e+05   2.6847200e+05   2.4607100e+05   2.3850300e+05   2.6150300e+05   2.6564200e+05   2.5165700e+05   2.4808300e+05   2.6593500e+05   2.7599200e+05   2.6493900e+05   2.4689300e+05   2.6071800e+05   2.6855400e+05   2.7617200e+05   2.5998400e+05   2.5421700e+05   2.6757200e+05   2.6658300e+05   2.6705500e+05   2.5678400e+05   2.5013000e+05   2.7111100e+05   2.6619300e+05   2.5905100e+05   2.5411800e+05   2.9613900e+05   2.8199600e+05   2.9214100e+05   2.5847700e+05   2.6600100e+05   2.5436300e+05   2.5947000e+05   2.6324900e+05   2.7679800e+05   2.5627900e+05   2.6178300e+05   2.7046800e+05   2.5753200e+05   2.6255600e+05   2.7385000e+05   2.7675000e+05   2.4394800e+05   2.5887200e+05   2.5498800e+05   2.5886700e+05   2.4886800e+05   2.6753000e+05   2.6878500e+05   2.5388600e+05   2.5299200e+05   2.4871200e+05   2.5491700e+05   2.7921900e+05   2.7080100e+05   2.6822700e+05   2.6416700e+05   2.6500000e+05   0.0000000e+00   2.5835200e+05   2.6622900e+05   2.5073000e+05   2.5159400e+05   2.5511600e+05   2.6634700e+05   2.6273600e+05   2.7685200e+05   2.6932300e+05   2.6545200e+05   2.6488000e+05   2.7200200e+05   2.5582600e+05   2.6344800e+05   2.4477900e+05   2.7135800e+05   2.5184500e+05   2.6830100e+05   2.6104000e+05   2.4879300e+05   2.4641600e+05   2.4312100e+05   2.5683500e+05   2.6598200e+05   2.6513600e+05   2.4012200e+05   2.2725700e+05   2.5536000e+05   2.5913300e+05   2.4139100e+05   2.6673600e+05
   2.3443500e+05   2.2064300e+05   2.3186700e+05   2.4264300e+05   2.3206300e+05   2.0442900e+05   2.2003300e+05   2.2941300e+05   2.3091400e+05   2.3512900e+05   2.1086900e+05   2.0529800e+05   2.1352400e+05   2.0131800e+05   2.0527500e+05   2.3027500e+05   2.1271300e+05   2.3686900e+05   2.1819500e+05   2.4672000e+05   2.2533100e+05   2.0944400e+05   2.1217600e+05   2.0990200e+05   1.9551500e+05   2.1516000e+05   2.3279600e+05   2.3652900e+05   2.1694200e+05   2.3043500e+05   2.3481100e+05   2.2988100e+05   2.1569500e+05   2.0552100e+05   2.1303700e+05   2.1319800e+05   2.3715500e+05   2.4540200e+05   2.1171300e+05   2.0476000e+05   2.1350500e+05   2.1179900e+05   2.2417200e+05   2.2435900e+05   2.1629700e+05   2.2569300e+05   2.4164600e+05   2.4172900e+05   2.0741300e+05   2.2187000e+05   2.0988300e+05   1.9832200e+05   2.1814200e+05   2.1735200e+05   2.2278000e+05   2.1970700e+05   2.3132300e+05   2.1667600e+05   2.2125700e+05   0.0000000e+00   2.2899700e+05   2.2610100e+05   2.2881800e+05   2.1606700e+05   2.2341300e+05   2.3725500e+05   2.1641900e+05   2.2555000e+05   2.2808700e+05   2.4478700e+05   2.2968900e+05   2.1126900e+05   2.3206100e+05   2.4620200e+05   2.2842200e+05   2.3206600e+05   2.2313900e+05   2.3330000e+05   2.4433800e+05   2.1541100e+05   2.3337500e+05   2.6201000e+05   2.4962500e+05   2.2592300e+05   2.2428900e+05   2.3485000e+05   2.2570800e+05   2.3333400e+05   2.2843000e+05   2.3149900e+05
   3.3584000e+05   3.3991100e+05   3.2924700e+05   3.1095000e+05   3.2199600e+05   3.4482200e+05   3.5387100e+05   3.4277800e+05   3.2360200e+05   3.0002100e+05   3.0872500e+05   3.2451700e+05   3.1834500e+05   3.0528200e+05   3.1416000e+05   3.2343100e+05   3.3781200e+05   3.3283600e+05   3.0843500e+05   3.0256000e+05   3.1441300e+05   3.1363000e+05   3.1433300e+05   3.2993600e+05   3.1087200e+05   2.9209100e+05   3.4361200e+05   3.1016000e+05   3.1985100e+05   3.2568400e+05   3.3093900e+05   3.2240000e+05   3.1378400e+05   3.1093700e+05   3.2058400e+05   3.4717200e+05   3.3227900e+05   3.2719000e+05   3.1599500e+05   3.0927700e+05   3.1913800e+05   3.1713400e+05   3.3983400e+05   3.5085100e+05   3.4003500e+05   3.2966100e+05   3.1439300e+05   3.1852900e+05   3.0854800e+05   2.9430800e+05   3.0078600e+05   3.2054400e+05   3.2013300e+05   3.0378600e+05   3.0625400e+05   2.9548800e+05   3.4390800e+05   3.1506700e+05   2.9214800e+05   2.9778100e+05   0.0000000e+00   3.2578700e+05   2.9800800e+05   2.8406400e+05   2.9525300e+05   3.2823000e+05   3.3042100e+05   3.3545900e+05   3.0863600e+05   2.8554800e+05   3.0056800e+05   3.0020200e+05   3.2005200e+05   3.1993300e+05   3.0458600e+05   3.0349000e+05   3.1278100e+05   3.1182300e+05   3.0180700e+05   2.9853900e+05   3.1425600e+05   3.3390100e+05   3.2268500e+05   3.3639100e+05   3.2748900e+05   3.0506000e+05   3.3399900e+05   3.1326900e+05   3.0289300e+05   3.2852500e+05
   2.7228000e+05   2.6282200e+05   2.7506100e+05   2.6942800e+05   2.8553800e+05   2.9114000e+05   2.8138300e+05   2.6643100e+05   2.6147900e+05   2.6925300e+05   3.0354700e+05   2.8705500e+05   2.6834800e+05   2.7829200e+05   2.7909500e+05   2.8159000e+05   2.6983300e+05   2.7589900e+05   2.6334800e+05   2.7726700e+05   2.9344000e+05   2.8974800e+05   2.8045500e+05   2.8657000e+05   2.6967500e+05   2.6081600e+05   2.7901400e+05   2.4135300e+05   2.5768700e+05   2.5198200e+05   2.5032600e+05   2.7321900e+05   2.6082300e+05   2.5338900e+05   2.5573700e+05   2.5298000e+05   2.6863900e+05   2.5549700e+05   2.4644200e+05   2.5359500e+05   2.6309300e+05   2.5211500e+05   2.6819000e+05   2.4252800e+05   2.5524500e+05   2.6807700e+05   2.6774400e+05   2.6076000e+05   2.6386300e+05   2.7085200e+05   2.5745900e+05   2.7390500e+05   2.8153000e+05   2.6649900e+05   2.6721500e+05   2.7428800e+05   2.5691200e+05   2.6107700e+05   2.7048100e+05   2.4668800e+05   2.7231000e+05   0.0000000e+00   2.6582800e+05   2.6435400e+05   2.6786500e+05   2.6621500e+05   2.7419200e+05   2.6767100e+05   2.6612200e+05   2.4080000e+05   2.6120400e+05   2.7120100e+05   2.3947800e+05   2.4692600e+05   2.4107500e+05   2.5100600e+05   2.5183900e+05   2.3954200e+05   2.4017400e+05   2.4929000e+05   2.5323700e+05   2.4429800e+05   2.4505200e+05   2.5076400e+05   2.4879800e+05   2.6283100e+05   2.5689300e+05   2.5597500e+05   2.7446500e+05   2.6954600e+05
   1.1326300e+05   1.2479200e+05   1.2291400e+05   1.1677000e+05   1.0491300e+05   1.0626700e+05   1.2853500e+05   1.1874700e+05   1.1268100e+05   1.2101000e+05   1.2576900e+05   1.1920800e+05   1.1025600e+05   1.0117400e+05   1.1116300e+05   1.1392800e+05   1.1689900e+05   1.2691000e+05   1.1456700e+05   1.0107300e+05   1.0535000e+05   1.1077300e+05   1.1437600e+05   1.1754500e+05   1.2945400e+05   1.4029200e+05   1.2266000e+05   1.0163900e+05   1.0626900e+05   1.0875600e+05   1.1648800e+05   1.1190600e+05   1.2030000e+05   1.1519500e+05   1.1078800e+05   1.0837700e+05   1.0534100e+05   1.0922600e+05   1.2392600e+05   1.1230200e+05   1.1535000e+05   1.1517200e+05   1.1404700e+05   1.1636500e+05   1.1548300e+05   1.1539900e+05   1.1266700e+05   9.8497000e+04   1.1186700e+05   1.1416700e+05   1.1633900e+05   1.0977500e+05   1.1157300e+05   1.1444500e+05   1.0403700e+05   1.0954700e+05   1.1451100e+05   1.0871700e+05   1.1255000e+05   1.1108400e+05   1.1546400e+05   1.0269600e+05   0.0000000e+00   1.0633300e+05   1.1438000e+05   1.0541500e+05   1.3145600e+05   1.2045600e+05   1.1898200e+05   9.9332000e+04   1.2664500e+05   1.2629500e+05   1.2614600e+05   1.1363500e+05   1.2944200e+05   1.2760500e+05   1.2042200e+05   1.2475200e+05   1.2679700e+05   1.2444100e+05   1.0738900e+05   1.1880400e+05   1.1865400e+05   1.2115100e+05   1.2295200e+05   1.2254100e+05   1.2183000e+05   1.1107500e+05   1.1121200e+05   1.0491600e+05
   3.2269900e+05   2.8147100e+05   2.6526900e+05   2.7027300e+05   2.2317800e+05   2.4181600e+05   2.6157500e+05   2.8320500e+05   2.6888600e+05   2.9636500e+05   2.7404100e+05   2.5405300e+05   2.9379200e+05   3.1252700e+05   3.1986400e+05   3.2581700e+05   2.3869900e+05   2.6256200e+05   2.6067900e+05   2.5980900e+05   2.5554100e+05   2.7329500e+05   2.9690900e+05   2.8702400e+05   2.9147000e+05   3.4190800e+05   3.1964700e+05   2.6908800e+05   2.6763100e+05   2.3017000e+05   2.2461500e+05   2.5885300e+05   2.5884300e+05   2.9689100e+05   2.9439500e+05   3.3745500e+05   2.9563400e+05   2.8057400e+05   2.8089800e+05   2.1763900e+05   2.6062600e+05   2.5744600e+05   2.5234300e+05   2.5834600e+05   2.8093400e+05   2.7211300e+05   2.8051000e+05   2.9276700e+05   2.2980000e+05   2.5873800e+05   2.7992800e+05   2.7866600e+05   3.1788700e+05   3.0324600e+05   2.9481800e+05   2.8287400e+05   3.1011000e+05   3.0437300e+05   3.0215600e+05   2.5830200e+05   2.2491500e+05   2.5238100e+05   2.5455900e+05   0.0000000e+00   2.8111800e+05   3.0460900e+05   2.7640500e+05   2.9639000e+05   2.6097400e+05   2.4614000e+05   2.6828300e+05   2.3646600e+05   2.6002100e+05   2.0876200e+05   2.4343400e+05   2.8379200e+05   3.0086600e+05   2.9504000e+05   2.4182900e+05   2.4788500e+05   3.0444200e+05   2.7159400e+05   2.2217500e+05   2.1898000e+05   2.4138000e+05   2.1571500e+05   2.0267700e+05   2.2637700e+05   2.5844200e+05   2.9517000e+05
   1.5414000e+05   1.6063400e+05   1.5935700e+05   1.5446800e+05   1.5579300e+05   1.6128800e+05   1.4860800e+05   1.4934500e+05   1.4901400e+05   1.5192300e+05   1.6691200e+05   1.6975000e+05   1.6341900e+05   1.6981800e+05   1.6572400e+05   1.5703400e+05   1.6032800e+05   1.6198600e+05   1.6866700e+05   1.6021700e+05   1.5509500e+05   1.6091600e+05   1.7209500e+05   1.7808600e+05   1.8071600e+05   1.8425500e+05   1.7397000e+05   1.6696600e+05   1.6317200e+05   1.7323700e+05   1.7023900e+05   1.5786500e+05   1.7822100e+05   1.8004700e+05   1.7546100e+05   1.6802500e+05   1.7668600e+05   1.7837500e+05   1.6865100e+05   1.6214800e+05   1.5615100e+05   1.6497500e+05   1.7823200e+05   1.7507300e+05   1.8621800e+05   1.7088500e+05   1.6745200e+05   1.7546000e+05   1.5853000e+05   1.7085700e+05   1.6205300e+05   1.5968200e+05   1.7736100e+05   1.6594200e+05   1.7253700e+05   1.6427600e+05   1.5181700e+05   1.5878000e+05   1.5891600e+05   1.5630000e+05   1.6093500e+05   1.4966300e+05   1.4446300e+05   1.7618400e+05   0.0000000e+00   1.7064500e+05   1.7239100e+05   1.6275300e+05   1.6414100e+05   1.7017600e+05   1.6434000e+05   1.5440100e+05   1.7069800e+05   1.6407600e+05   1.8345100e+05   1.7008200e+05   1.6382900e+05   1.5613500e+05   1.5139000e+05   1.4966300e+05   1.7279000e+05   1.6380000e+05   1.5989400e+05   1.6047600e+05   1.6698600e+05   1.5189400e+05   1.5133100e+05   1.4875800e+05   1.4263200e+05   1.4900100e+05
   2.6626900e+05   2.7522700e+05   2.8124700e+05   2.7834100e+05   2.7042800e+05   2.6180900e+05   2.4850300e+05   2.4664000e+05   2.6686600e+05   2.5611500e+05   2.8434600e+05   2.8239400e+05   2.9533100e+05   2.8256500e+05   3.1322600e+05   2.7710100e+05   2.6020200e+05   2.4839100e+05   2.6082600e+05   2.7100500e+05   2.7346700e+05   2.8902900e+05   2.7174200e+05   2.5819100e+05   2.5109700e+05   2.7518100e+05   2.6406900e+05   2.6736100e+05   2.7909400e+05   2.6428300e+05   2.5172800e+05   2.5564900e+05   2.8321700e+05   2.7116900e+05   2.6848600e+05   2.4062500e+05   2.5487200e+05   2.6116500e+05   2.4806000e+05   2.5565500e+05   2.5697900e+05   2.5987000e+05   2.6349200e+05   2.5453600e+05   2.4505400e+05   2.5076600e+05   2.6043000e+05   2.6453500e+05   2.6424300e+05   2.7170100e+05   2.8178700e+05   2.7370300e+05   2.9442100e+05   2.7435600e+05   2.8007500e+05   2.7737100e+05   2.8011700e+05   2.7098900e+05   2.4263100e+05   2.6410100e+05   2.6704900e+05   2.6080400e+05   2.5225600e+05   2.7288300e+05   2.6958200e+05   0.0000000e+00   2.8979300e+05   2.7269500e+05   2.7166200e+05   2.9688300e+05   2.9983900e+05   2.9991700e+05   2.8049600e+05   2.7402500e+05   2.8676800e+05   2.9464500e+05   2.8949200e+05   2.8066500e+05   2.6906300e+05   2.6865900e+05   2.6604600e+05   2.6329200e+05   2.8851000e+05   2.8104000e+05   2.9429500e+05   3.1318200e+05   3.0030200e+05   2.7659700e+05   2.6123000e+05   2.7688200e+05
   5.6387400e+05   5.7748500e+05   5.4842900e+05   5.9836300e+05   6.2218600e+05   5.8456400e+05   6.1279000e+05   5.4094300e+05   6.2935800e+05   5.6513300e+05   5.6287900e+05   5.6699000e+05   5.3989300e+05   5.7460100e+05   5.2180600e+05   5.3692100e+05   4.5359900e+05   4.9804100e+05   5.6172300e+05   4.9774800e+05   5.0003900e+05   5.1994400e+05   5.2773900e+05   5.3568000e+05   5.3802700e+05   5.6686800e+05   5.2026400e+05   5.4300700e+05   5.4315900e+05   5.4507800e+05   5.5582300e+05   5.3729100e+05   5.5350400e+05   5.3834500e+05   5.4998100e+05   5.6358600e+05   5.8949300e+05   5.6115800e+05   5.4325500e+05   5.3681100e+05   4.9727000e+05   5.4389100e+05   5.7717800e+05   6.0209300e+05   5.8940300e+05   5.9239700e+05   5.8391300e+05   5.9998500e+05   5.9356900e+05   6.2905400e+05   6.2555700e+05   5.8340400e+05   5.4765500e+05   5.6423100e+05   5.9373000e+05   6.2168400e+05   5.7436300e+05   6.1837200e+05   6.2536400e+05   5.5733900e+05   5.6309900e+05   5.4456700e+05   5.6372600e+05   5.9121200e+05   5.3277800e+05   5.3999900e+05   0.0000000e+00   5.4118600e+05   5.6658800e+05   5.7281300e+05   5.8252800e+05   5.6370500e+05   5.4882400e+05   5.4470700e+05   5.0587000e+05   5.6821800e+05   5.8264300e+05   6.4187200e+05   6.5264000e+05   5.9883900e+05   5.8442700e+05   5.7385600e+05   6.0005400e+05   6.0667600e+05   6.2466200e+05   6.3207600e+05   6.2111800e+05   5.9604500e+05   5.9930500e+05   5.9832800e+05
   5.3069500e+05   5.1270700e+05   5.9199700e+05   6.0800200e+05   5.9853000e+05   5.8780400e+05   5.8660100e+05   5.9121300e+05   5.5950200e+05   5.7135500e+05   5.8525600e+05   5.4269200e+05   5.4592600e+05   5.2407200e+05   5.8133600e+05   5.5052200e+05   5.8048100e+05   5.9353300e+05   5.8286800e+05   5.7827800e+05   5.5739300e+05   5.4326300e+05   5.7174400e+05   5.7837100e+05   5.9886000e+05   5.9312100e+05   5.7314700e+05   5.5247400e+05   5.6921200e+05   5.5072400e+05   5.8653500e+05   5.7521900e+05   5.6715500e+05   5.8412600e+05   5.7301200e+05   5.5656500e+05   5.5570600e+05   5.7284600e+05   5.5807600e+05   5.7837400e+05   5.9394700e+05   5.6509300e+05   6.0562800e+05   5.5403500e+05   5.9346700e+05   5.8654900e+05   5.5552300e+05   6.0188500e+05   5.6779800e+05   5.7593100e+05   5.6419400e+05   5.9442700e+05   5.6191400e+05   5.5210200e+05   6.1058900e+05   5.8829800e+05   5.4881900e+05   5.5274300e+05   5.8658800e+05   5.8910300e+05   5.6284500e+05   5.8475300e+05   5.4429200e+05   5.4928100e+05   5.5954600e+05   5.7619800e+05   5.9964700e+05   0.0000000e+00   6.0415300e+05   5.5212500e+05   5.4110000e+05   5.6921400e+05   5.9385400e+05   5.5458400e+05   5.6485800e+05   5.8351800e+05   5.6779000e+05   5.6237900e+05   5.8280100e+05   5.7647800e+05   5.6032400e+05   5.8276800e+05   6.0131500e+05   5.6706600e+05   5.6921200e+05   5.9904400e+05   5.8333000e+05   5.9362700e+05   5.9159600e+05   5.5650700e+05
   1.5848700e+05   1.6753100e+05   1.7263500e+05   1.7364400e+05   1.6047200e+05   1.7535500e+05   1.7311400e+05   1.7046400e+05   1.7934200e+05   1.7334700e+05   1.6784400e+05   1.7286700e+05   1.6001200e+05   1.7348100e+05   1.6413900e+05   1.6769500e+05   1.5522700e+05   1.6453100e+05   1.6431600e+05   1.8318800e+05   1.5648100e+05   1.5614500e+05   1.6987100e+05   1.7682600e+05   1.7972400e+05   1.6271300e+05   1.6527800e+05   1.6744300e+05   1.6006500e+05   1.6344400e+05   1.8345500e+05   1.7293400e+05   1.6679900e+05   1.4433600e+05   1.6730800e+05   1.6701700e+05   1.5578500e+05   1.5862900e+05   1.5327800e+05   1.6406800e+05   1.6720500e+05   1.6310000e+05   1.3241600e+05   1.5377300e+05   1.5037100e+05   1.6953100e+05   1.4770600e+05   1.5676000e+05   1.6314600e+05   1.5904000e+05   1.7044300e+05   1.6357300e+05   1.6878700e+05   1.8344600e+05   1.5601700e+05   1.5131200e+05   1.6594400e+05   1.6065200e+05   1.7486700e+05   1.4596600e+05   1.5581600e+05   1.4158800e+05   1.6238600e+05   1.5183900e+05   1.4914300e+05   1.4740500e+05   1.4760400e+05   1.3233800e+05   0.0000000e+00   1.2549000e+05   1.4105000e+05   1.5822000e+05   1.4455500e+05   1.5823900e+05   1.2075400e+05   1.3262600e+05   1.5032800e+05   1.5554500e+05   1.5963700e+05   1.5614200e+05   1.4688800e+05   1.4247600e+05   1.2917300e+05   1.3224500e+05   1.4787000e+05   1.6313300e+05   1.4230800e+05   1.3989800e+05   1.6660000e+05   1.7064800e+05
   9.8841000e+04   1.2048200e+05   1.1135400e+05   1.0513800e+05   1.0971700e+05   1.1256200e+05   1.1190600e+05   1.1661600e+05   1.0173000e+05   9.2929000e+04   1.0653300e+05   9.6880000e+04   9.0740000e+04   1.1166700e+05   9.5132000e+04   9.6642000e+04   9.3813000e+04   9.5329000e+04   8.8966000e+04   1.0774200e+05   9.7571000e+04   1.0457300e+05   9.9945000e+04   9.8223000e+04   1.0757800e+05   1.0545300e+05   1.1282500e+05   1.0439600e+05   1.0376600e+05   1.1252100e+05   1.1154500e+05   1.1443800e+05   1.1846600e+05   1.2349200e+05   1.1871900e+05   1.0960700e+05   1.2334000e+05   1.2799400e+05   1.2631100e+05   1.1973300e+05   1.0859100e+05   9.5854000e+04   9.3290000e+04   1.0563300e+05   8.3018000e+04   7.6495000e+04   8.4143000e+04   8.9572000e+04   9.0450000e+04   9.7009000e+04   9.5765000e+04   1.0473900e+05   9.3015000e+04   1.0580300e+05   1.0048700e+05   1.1588500e+05   1.1450700e+05   1.1719800e+05   1.0733400e+05   1.0281800e+05   1.0034900e+05   9.0704000e+04   1.0543000e+05   1.0771900e+05   1.0427900e+05   9.5103000e+04   1.1770700e+05   1.0367300e+05   1.0636400e+05   0.0000000e+00   1.0334600e+05   1.0473100e+05   1.1549000e+05   1.1357800e+05   1.2995300e+05   1.1240300e+05   1.0549500e+05   1.0426200e+05   1.1287900e+05   1.2874900e+05   1.1562300e+05   1.0932900e+05   1.2012200e+05   1.2170600e+05   1.1073500e+05   1.1794600e+05   9.3443000e+04   9.9344000e+04   9.7139000e+04   1.0341600e+05
   9.5136000e+04   8.6799000e+04   1.0362400e+05   9.4059000e+04   9.4138000e+04   9.5104000e+04   1.1441600e+05   1.0571000e+05   1.0046000e+05   9.1400000e+04   1.0523100e+05   1.0208800e+05   9.9402000e+04   9.9989000e+04   1.0087400e+05   9.9353000e+04   1.0353000e+05   8.9750000e+04   1.0115600e+05   1.0028000e+05   1.0250600e+05   9.8563000e+04   9.0617000e+04   9.1050000e+04   8.9934000e+04   9.1270000e+04   1.0190500e+05   9.0990000e+04   1.0134900e+05   8.6595000e+04   8.5921000e+04   9.1017000e+04   8.5745000e+04   9.3158000e+04   9.1702000e+04   8.1161000e+04   8.7369000e+04   9.3252000e+04   9.7230000e+04   8.1694000e+04   9.4403000e+04   9.4015000e+04   1.0747400e+05   8.8419000e+04   8.8737000e+04   9.6006000e+04   9.3879000e+04   9.7562000e+04   1.0535700e+05   9.4570000e+04   1.1026900e+05   9.7680000e+04   1.1220000e+05   1.0464300e+05   9.6192000e+04   9.8134000e+04   9.9997000e+04   1.0387300e+05   1.0901000e+05   9.5007000e+04   1.1369200e+05   1.0278900e+05   9.9339000e+04   9.3193000e+04   9.8776000e+04   9.4863000e+04   9.5631000e+04   9.1369000e+04   9.7219000e+04   9.7333000e+04   0.0000000e+00   9.1508000e+04   9.4022000e+04   1.0254300e+05   9.7349000e+04   8.9722000e+04   9.4871000e+04   9.6794000e+04   9.4428000e+04   8.6357000e+04   9.3764000e+04   9.0598000e+04   9.6822000e+04   9.5405000e+04   8.9350000e+04   9.0143000e+04   9.2086000e+04   9.1629000e+04   9.5437000e+04   8.6760000e+04
   1.5440700e+05   1.2454800e+05   1.2603000e+05   1.3475600e+05   1.2279500e+05   1.2901000e+05   1.2186000e+05   1.4669500e+05   1.2869400e+05   1.1524100e+05   1.2913100e+05   1.2161900e+05   1.1942000e+05   1.1436400e+05   1.1551400e+05   1.2056300e+05   1.1742000e+05   1.1074600e+05   1.1920400e+05   1.2226900e+05   1.2454500e+05   1.2138800e+05   1.1413300e+05   1.3754600e+05   1.1977400e+05   1.2426800e+05   1.2825300e+05   1.2666900e+05   1.2495500e+05   1.1338500e+05   1.3028000e+05   1.2106300e+05   1.2907400e+05   1.2340100e+05   1.1349000e+05   1.2113900e+05   1.1527500e+05   1.2207100e+05   1.1172500e+05   9.8204000e+04   1.2136100e+05   1.3097700e+05   1.1476000e+05   1.1939200e+05   1.1448100e+05   1.1575300e+05   1.2560200e+05   1.1489000e+05   1.1308200e+05   1.2026700e+05   1.2250300e+05   1.1389200e+05   1.2327400e+05   1.3337900e+05   1.1406100e+05   1.2428800e+05   1.2780700e+05   1.1392600e+05   1.1050600e+05   1.0652300e+05   1.2481200e+05   1.1832800e+05   1.2228000e+05   1.1454100e+05   1.0776200e+05   1.3260500e+05   1.1540500e+05   1.1073200e+05   1.2292400e+05   1.2801400e+05   1.2918000e+05   0.0000000e+00   1.0211800e+05   1.0365200e+05   1.1736900e+05   1.1310200e+05   1.2094800e+05   1.0103100e+05   1.0942700e+05   1.1793800e+05   1.0949600e+05   1.2116400e+05   1.1096800e+05   1.2513000e+05   1.0725700e+05   1.2893300e+05   1.1995400e+05   1.0669400e+05   1.2956000e+05   1.1765100e+05
   1.7835200e+05   1.9765700e+05   1.8851700e+05   1.8404900e+05   1.9715900e+05   2.0890000e+05   2.0922600e+05   2.0573000e+05   1.9539100e+05   1.9288600e+05   2.1669300e+05   2.1170600e+05   2.0904400e+05   1.7767200e+05   1.7965800e+05   1.9470100e+05   1.9831200e+05   1.9762700e+05   2.0009900e+05   1.9883600e+05   2.0650400e+05   1.7746600e+05   1.8061100e+05   1.7440800e+05   1.8105300e+05   1.8183500e+05   1.8973700e+05   1.9519800e+05   1.7214200e+05   1.7118600e+05   1.8229000e+05   1.9101400e+05   1.9773400e+05   1.8512000e+05   1.7170500e+05   1.9402100e+05   1.8875300e+05   1.7398300e+05   1.8357900e+05   1.8941600e+05   1.8655900e+05   1.7822800e+05   1.9013500e+05   1.8272900e+05   1.7471000e+05   1.9051600e+05   1.8799000e+05   1.8517700e+05   1.7938700e+05   1.7860500e+05   1.7403100e+05   1.6600100e+05   1.8322300e+05   1.9782600e+05   1.7271200e+05   1.6820700e+05   1.7088900e+05   1.7569300e+05   1.8314800e+05   1.8237200e+05   1.8827900e+05   1.9589600e+05   1.7547300e+05   1.6601800e+05   1.8016200e+05   1.9944000e+05   1.7978500e+05   1.7193200e+05   1.8432400e+05   1.6825000e+05   1.7529600e+05   1.8291000e+05   0.0000000e+00   1.7122300e+05   1.6900800e+05   1.7783900e+05   1.5574800e+05   1.6628300e+05   1.7491100e+05   1.9501000e+05   1.8224900e+05   1.7944200e+05   1.8757000e+05   1.7341100e+05   1.8161500e+05   1.8319600e+05   1.7810200e+05   1.9462300e+05   2.0347400e+05   2.0288700e+05
   2.1690600e+05   1.9447100e+05   2.0307000e+05   2.1031300e+05   2.1422300e+05   2.0092100e+05   2.0787500e+05   1.8959700e+05   1.9626900e+05   1.9720500e+05   1.9308400e+05   1.8462400e+05   2.1460000e+05   2.1354900e+05   2.0168800e+05   1.9120300e+05   1.9748300e+05   2.0052900e+05   2.1140600e+05   1.8969000e+05   1.8131800e+05   1.7041700e+05   1.7451300e+05   1.7551200e+05   1.7761500e+05   1.8445900e+05   1.9239000e+05   1.7340200e+05   1.7394100e+05   1.7538700e+05   1.8466400e+05   1.9600000e+05   1.7783600e+05   1.7648900e+05   1.7783200e+05   1.5678600e+05   1.8471200e+05   1.8188400e+05   1.7581600e+05   1.9756800e+05   1.8776900e+05   1.8614100e+05   1.8685600e+05   1.8736900e+05   1.8690500e+05   1.9382000e+05   1.8409400e+05   1.8021300e+05   1.8475500e+05   1.7877000e+05   1.8295700e+05   1.9304400e+05   2.0673100e+05   1.6430900e+05   1.8111900e+05   1.9081300e+05   1.8073700e+05   1.8086500e+05   1.9568200e+05   1.9733200e+05   1.9640000e+05   2.1007400e+05   2.0372900e+05   1.9881100e+05   1.9475900e+05   1.8546000e+05   1.8600500e+05   1.8026900e+05   1.8382200e+05   1.9552000e+05   1.8576600e+05   1.7854700e+05   2.0887700e+05   0.0000000e+00   1.7358200e+05   1.8719300e+05   1.9483900e+05   1.8148700e+05   1.8478500e+05   1.9577000e+05   2.0685100e+05   1.9699100e+05   1.7600800e+05   1.9103600e+05   1.9965200e+05   2.0324100e+05   2.1483000e+05   1.9301600e+05   2.1123800e+05   1.9722600e+05
   6.1552000e+04   5.9378000e+04   6.4597000e+04   5.9970000e+04   5.6690000e+04   6.1005000e+04   6.2190000e+04   5.3560000e+04   5.3668000e+04   5.0404000e+04   4.9466000e+04   4.9440000e+04   5.9669000e+04   4.9675000e+04   4.6329000e+04   4.4218000e+04   4.8580000e+04   4.7048000e+04   4.8008000e+04   5.5168000e+04   4.6589000e+04   4.9917000e+04   5.3536000e+04   5.9313000e+04   6.0432000e+04   4.9449000e+04   4.2704000e+04   5.0293000e+04   5.0162000e+04   5.6567000e+04   5.9034000e+04   5.2815000e+04   5.0741000e+04   5.3064000e+04   5.4840000e+04   5.4335000e+04   4.3822000e+04   4.4455000e+04   5.1009000e+04   5.5908000e+04   5.2072000e+04   5.2222000e+04   4.8220000e+04   4.7740000e+04   5.5383000e+04   5.5499000e+04   5.3697000e+04   5.3936000e+04   5.9873000e+04   5.3912000e+04   6.0767000e+04   5.4903000e+04   4.7733000e+04   5.3733000e+04   5.2776000e+04   5.9930000e+04   6.0092000e+04   6.2698000e+04   6.5980000e+04   5.3236000e+04   6.8751000e+04   6.2287000e+04   6.5553000e+04   5.4605000e+04   5.1451000e+04   5.5670000e+04   5.6895000e+04   6.7282000e+04   7.1515000e+04   5.9584000e+04   5.6393000e+04   5.6570000e+04   6.4529000e+04   7.1736000e+04   0.0000000e+00   6.5635000e+04   5.7304000e+04   6.5555000e+04   6.5183000e+04   6.9199000e+04   7.2403000e+04   6.9169000e+04   6.9749000e+04   7.0720000e+04   6.2236000e+04   7.1700000e+04   7.9259000e+04   6.6223000e+04   5.9636000e+04   6.9429000e+04
   4.9025000e+04   5.5295000e+04   6.0014000e+04   6.3521000e+04   5.5470000e+04   5.4618000e+04   5.3350000e+04   5.4133000e+04   5.3226000e+04   6.3458000e+04   5.5309000e+04   6.2185000e+04   5.9079000e+04   5.9006000e+04   6.3250000e+04   6.7708000e+04   6.0568000e+04   5.8703000e+04   6.2938000e+04   6.6641000e+04   6.2175000e+04   6.5234000e+04   6.6872000e+04   6.1364000e+04   5.3811000e+04   5.4346000e+04   5.7581000e+04   5.7246000e+04   5.3990000e+04   5.4427000e+04   5.4219000e+04   4.1536000e+04   4.5148000e+04   4.2265000e+04   4.3883000e+04   4.4637000e+04   4.4185000e+04   4.6052000e+04   4.8363000e+04   4.1745000e+04   4.6350000e+04   3.8944000e+04   4.2379000e+04   4.3387000e+04   4.7926000e+04   4.5679000e+04   5.1914000e+04   4.4380000e+04   4.1013000e+04   5.3046000e+04   4.7696000e+04   5.4452000e+04   5.7829000e+04   4.5986000e+04   4.3397000e+04   4.8807000e+04   4.9226000e+04   5.4926000e+04   5.6524000e+04   5.3388000e+04   4.3060000e+04   4.4824000e+04   5.5346000e+04   5.7264000e+04   4.9371000e+04   5.5491000e+04   5.2675000e+04   4.8248000e+04   4.6035000e+04   5.2400000e+04   5.2577000e+04   4.4348000e+04   4.9214000e+04   4.3976000e+04   5.3789000e+04   0.0000000e+00   5.3762000e+04   4.6236000e+04   4.5079000e+04   4.3452000e+04   4.2808000e+04   4.3671000e+04   4.2067000e+04   4.3087000e+04   4.5903000e+04   4.3312000e+04   4.4576000e+04   4.8262000e+04   4.9387000e+04   4.8280000e+04
   1.5897600e+05   1.6240700e+05   1.6327700e+05   1.7105600e+05   1.8648000e+05   1.8419800e+05   1.6972100e+05   1.5630500e+05   1.5508200e+05   1.6745400e+05   1.7080300e+05   1.7617900e+05   1.7375100e+05   1.7805100e+05   1.7053600e+05   1.6969200e+05   1.5893700e+05   1.6359100e+05   1.5282000e+05   1.6150800e+05   1.5648800e+05   1.5619600e+05   1.5459500e+05   1.5369900e+05   1.6284700e+05   1.4849700e+05   1.3670400e+05   1.2843200e+05   1.4238300e+05   1.3352000e+05   1.2365500e+05   1.2639900e+05   1.5659200e+05   1.5294400e+05   1.4597400e+05   1.4300500e+05   1.3997100e+05   1.4810500e+05   1.3625300e+05   1.3699900e+05   1.3316600e+05   1.3635300e+05   1.3537100e+05   1.4445800e+05   1.4070800e+05   1.4420800e+05   1.2884500e+05   1.2320400e+05   1.3498900e+05   1.3086000e+05   1.2946300e+05   1.2938600e+05   1.4770900e+05   1.4632300e+05   1.3910300e+05   1.3400600e+05   1.3712700e+05   1.3665700e+05   1.4049200e+05   1.2444200e+05   1.2501700e+05   1.4065400e+05   1.5475200e+05   1.4851800e+05   1.4903200e+05   1.3622900e+05   1.4033900e+05   1.5027700e+05   1.4832500e+05   1.3056400e+05   1.4161500e+05   1.3547800e+05   1.4823700e+05   1.4709600e+05   1.5132200e+05   1.5638100e+05   0.0000000e+00   1.4528600e+05   1.3165500e+05   1.3530900e+05   1.4760100e+05   1.6265100e+05   1.6190600e+05   1.5142900e+05   1.4826100e+05   1.6099000e+05   1.5581000e+05   1.4811700e+05   1.4999400e+05   1.6904600e+05
   1.6387700e+05   1.4744800e+05   1.6046800e+05   1.4873400e+05   1.6452900e+05   1.7078500e+05   1.6991200e+05   1.6427700e+05   1.6109400e+05   1.6710100e+05   1.4239200e+05   1.5600200e+05   1.6478100e+05   1.5092600e+05   1.6389300e+05   1.6827800e+05   1.4600200e+05   1.4273000e+05   1.3924300e+05   1.4273900e+05   1.5601400e+05   1.5195500e+05   1.5939300e+05   1.5772000e+05   1.4399200e+05   1.4369400e+05   1.3514800e+05   1.3583400e+05   1.4503900e+05   1.6523600e+05   1.4557000e+05   1.4802200e+05   1.3042900e+05   1.2810100e+05   1.3817800e+05   1.4626100e+05   1.4979100e+05   1.5472400e+05   1.3973900e+05   1.3472900e+05   1.2578200e+05   1.3659000e+05   1.4332800e+05   1.3316700e+05   1.2668200e+05   1.2616100e+05   1.3150400e+05   1.3165600e+05   1.3252900e+05   1.3885400e+05   1.4449900e+05   1.5460000e+05   1.4777400e+05   1.4717400e+05   1.5036000e+05   1.2800300e+05   1.3849300e+05   1.3379100e+05   1.5780200e+05   1.4249200e+05   1.6836500e+05   1.6629800e+05   1.4617600e+05   1.4994000e+05   1.6268800e+05   1.4034700e+05   1.4031300e+05   1.5976400e+05   1.6775300e+05   1.6210500e+05   1.7492800e+05   1.7818900e+05   1.5435000e+05   1.8269200e+05   1.5619700e+05   1.5402600e+05   1.6223700e+05   0.0000000e+00   1.7442000e+05   1.6024400e+05   1.7922100e+05   1.5783300e+05   1.5768300e+05   1.9190600e+05   1.8914100e+05   1.6876500e+05   1.4404700e+05   1.3775300e+05   1.7087700e+05   1.7980400e+05
   3.0073000e+04   4.1738000e+04   2.8203000e+04   3.6448000e+04   4.0257000e+04   3.4104000e+04   2.9728000e+04   3.8821000e+04   4.5292000e+04   3.9240000e+04   3.7928000e+04   3.6869000e+04   4.2101000e+04   4.3399000e+04   3.3923000e+04   3.6675000e+04   4.6252000e+04   3.5018000e+04   3.7036000e+04   3.6731000e+04   4.1278000e+04   3.7192000e+04   2.6899000e+04   3.0686000e+04   3.5311000e+04   3.3647000e+04   2.6664000e+04   2.6663000e+04   2.8783000e+04   3.4612000e+04   2.9355000e+04   2.2883000e+04   2.5575000e+04   2.6626000e+04   2.1039000e+04   2.5860000e+04   2.3172000e+04   2.6592000e+04   2.7395000e+04   3.0133000e+04   3.2926000e+04   3.4301000e+04   3.2476000e+04   3.6060000e+04   3.8404000e+04   4.2455000e+04   4.0433000e+04   3.6856000e+04   4.0220000e+04   4.0300000e+04   3.9228000e+04   3.4631000e+04   3.7374000e+04   3.4254000e+04   3.4321000e+04   4.1707000e+04   3.7057000e+04   3.8781000e+04   2.9539000e+04   3.4096000e+04   4.2164000e+04   4.8922000e+04   3.2551000e+04   3.3536000e+04   3.8487000e+04   4.0830000e+04   3.6925000e+04   3.1329000e+04   2.9055000e+04   2.4640000e+04   2.8060000e+04   2.5786000e+04   3.3969000e+04   3.7186000e+04   2.9546000e+04   2.6847000e+04   3.9454000e+04   3.7978000e+04   0.0000000e+00   3.3445000e+04   3.7409000e+04   2.9139000e+04   2.9752000e+04   2.5865000e+04   2.3574000e+04   2.8488000e+04   3.2633000e+04   3.3825000e+04   2.8121000e+04   2.6484000e+04
   2.7445000e+04   2.4960000e+04   2.0433000e+04   2.5410000e+04   2.8242000e+04   2.8051000e+04   2.6575000e+04   2.6972000e+04   2.8019000e+04   3.1321000e+04   2.8183000e+04   2.9505000e+04   2.6613000e+04   2.8245000e+04   3.4408000e+04   2.5505000e+04   2.7253000e+04   2.8544000e+04   2.7618000e+04   2.5961000e+04   1.7261000e+04   1.9031000e+04   1.5504000e+04   1.5909000e+04   1.4251000e+04   1.7561000e+04   2.1206000e+04   1.9645000e+04   1.5866000e+04   1.4173000e+04   1.5656000e+04   1.5214000e+04   1.5463000e+04   1.5098000e+04   1.3742000e+04   1.2124000e+04   1.4231000e+04   1.9755000e+04   1.6903000e+04   1.3910000e+04   1.3362000e+04   1.6179000e+04   1.3713000e+04   1.4139000e+04   1.7393000e+04   1.8664000e+04   1.8051000e+04   1.3341000e+04   1.6211000e+04   2.4055000e+04   2.5352000e+04   2.8818000e+04   2.0504000e+04   2.1280000e+04   2.5535000e+04   2.7082000e+04   2.1013000e+04   2.0564000e+04   1.7721000e+04   1.9732000e+04   2.4887000e+04   2.9150000e+04   2.2957000e+04   2.4576000e+04   2.9311000e+04   2.5024000e+04   2.5567000e+04   2.9370000e+04   2.1379000e+04   2.5245000e+04   3.0113000e+04   2.6893000e+04   2.2405000e+04   2.7014000e+04   2.5015000e+04   2.9299000e+04   2.8040000e+04   2.7099000e+04   2.3383000e+04   0.0000000e+00   2.1166000e+04   3.1689000e+04   2.3698000e+04   2.2125000e+04   2.7031000e+04   2.6262000e+04   3.0964000e+04   2.8164000e+04   2.5223000e+04   2.6183000e+04
   3.3843100e+05   3.4814200e+05   3.2516800e+05   3.4246000e+05   3.3036400e+05   3.4628700e+05   3.3999000e+05   3.4627000e+05   3.2901500e+05   3.3250900e+05   3.3971900e+05   3.2820300e+05   3.3960200e+05   3.4849600e+05   3.5210600e+05   3.4916400e+05   3.3290000e+05   3.3610300e+05   3.2135000e+05   3.4383200e+05   3.4259400e+05   3.3558800e+05   3.3377400e+05   3.2754200e+05   3.4060500e+05   3.3658200e+05   3.3102700e+05   3.5228100e+05   3.2773300e+05   3.4203400e+05   3.6474900e+05   3.5685100e+05   3.5067100e+05   3.4773600e+05   3.3021000e+05   3.3427300e+05   3.3433600e+05   3.2598200e+05   3.2851100e+05   3.5740000e+05   3.5585400e+05   3.4855800e+05   3.6719100e+05   3.4290800e+05   3.3654700e+05   3.3825600e+05   3.2632600e+05   3.3618100e+05   3.3444100e+05   3.3340400e+05   3.5172100e+05   3.5435300e+05   3.5505900e+05   3.5455400e+05   3.5518500e+05   3.4338100e+05   3.3249900e+05   3.3053800e+05   3.3123500e+05   3.2950200e+05   3.2432700e+05   3.2814700e+05   3.4183000e+05   3.4170900e+05   3.4697100e+05   3.5801800e+05   3.4255000e+05   3.5753200e+05   3.3855100e+05   3.3911300e+05   3.4407600e+05   3.4405400e+05   3.3047200e+05   3.4128000e+05   3.4138600e+05   3.3321000e+05   3.3790500e+05   3.3282700e+05   3.3141300e+05   3.2504100e+05   0.0000000e+00   3.5902300e+05   3.5887500e+05   3.5960100e+05   3.4310100e+05   3.2553300e+05   3.3935300e+05   3.2441500e+05   3.2457300e+05   3.2403100e+05
   3.4762000e+05   3.7391600e+05   3.5659400e+05   3.8053400e+05   3.8108100e+05   3.7058400e+05   3.7650500e+05   3.8892700e+05   3.7205200e+05   3.7502100e+05   3.6355200e+05   3.4915100e+05   3.7230300e+05   3.7595000e+05   3.5805800e+05   3.5406900e+05   3.5677200e+05   3.4370500e+05   3.3610900e+05   3.7747200e+05   4.0710000e+05   4.1108900e+05   3.9443700e+05   3.8700400e+05   3.4553500e+05   3.4500600e+05   3.3035000e+05   3.2445100e+05   3.6176500e+05   3.7744700e+05   3.7370200e+05   3.8848900e+05   4.1392200e+05   3.9811100e+05   4.0398100e+05   4.0639400e+05   3.7839300e+05   3.8017200e+05   3.5610700e+05   3.4920900e+05   3.7308700e+05   3.5912300e+05   3.5309900e+05   3.8468400e+05   4.0186600e+05   3.9462100e+05   4.1079500e+05   3.9163300e+05   4.0076600e+05   4.0055100e+05   3.8734800e+05   3.5952600e+05   3.7115600e+05   3.6012500e+05   3.3716400e+05   3.6477200e+05   3.8140700e+05   3.8818500e+05   3.9475900e+05   3.9897300e+05   3.7240000e+05   3.7685200e+05   3.6214400e+05   3.5335100e+05   3.6433200e+05   3.7678900e+05   3.7931700e+05   3.8513700e+05   4.0114800e+05   3.8596700e+05   3.9550800e+05   3.9911400e+05   3.8558100e+05   3.6248500e+05   3.5972800e+05   3.5703100e+05   3.8222600e+05   4.0124200e+05   4.0641200e+05   3.9517200e+05   3.8609200e+05   0.0000000e+00   3.9763200e+05   4.0625000e+05   4.1026400e+05   4.1782800e+05   3.9454400e+05   3.9396800e+05   3.7370000e+05   3.7276600e+05
   1.9310200e+05   2.0684700e+05   1.9698600e+05   2.0240100e+05   1.9941600e+05   2.0798600e+05   1.7590300e+05   1.8773100e+05   1.8650600e+05   1.9956900e+05   1.8948400e+05   2.0571200e+05   1.7169100e+05   2.0499600e+05   2.1308700e+05   2.1297500e+05   2.0264600e+05   1.9636600e+05   1.8614000e+05   1.8835500e+05   1.8315400e+05   1.9376500e+05   1.9643800e+05   2.0394600e+05   1.8630300e+05   1.8950600e+05   1.9320400e+05   2.2301500e+05   2.1559100e+05   2.1040400e+05   2.1394700e+05   2.1830600e+05   2.0492600e+05   1.9494600e+05   1.9829200e+05   1.9708300e+05   1.8463500e+05   2.0558400e+05   2.0174800e+05   2.0068800e+05   2.0295700e+05   2.0680800e+05   1.9614400e+05   2.1004400e+05   2.2152200e+05   2.0627100e+05   2.0894500e+05   1.9795400e+05   2.0364400e+05   2.1797800e+05   2.1981200e+05   2.0751800e+05   1.9796200e+05   2.1179200e+05   2.2128300e+05   2.3277400e+05   2.0896500e+05   1.9198700e+05   2.1922600e+05   2.2185600e+05   1.9630500e+05   2.1452800e+05   2.0859100e+05   2.0875000e+05   2.0621500e+05   2.0372800e+05   1.8658700e+05   2.0252400e+05   1.9816300e+05   2.0357100e+05   1.9173700e+05   2.0327300e+05   2.1035400e+05   2.0387000e+05   1.9615000e+05   1.8705600e+05   1.7671100e+05   1.8322400e+05   1.7643100e+05   1.7929900e+05   2.0158100e+05   2.0338500e+05   0.0000000e+00   1.9475500e+05   1.8680400e+05   1.8094100e+05   1.8282100e+05   1.9716300e+05   1.9848000e+05   1.8931600e+05
   1.8561200e+05   2.1168800e+05   2.1610000e+05   2.1875100e+05   2.0851800e+05   2.1162800e+05   2.1003100e+05   2.2086000e+05   1.8281500e+05   1.7564600e+05   1.7928000e+05   1.8400500e+05   1.7663800e+05   1.9974900e+05   1.9189300e+05   1.9800500e+05   2.3219100e+05   1.9500900e+05   1.8711100e+05   1.8413100e+05   1.8264600e+05   1.9801500e+05   2.0220500e+05   2.0872600e+05   2.0781100e+05   1.9743100e+05   1.8852500e+05   1.7544800e+05   1.8746400e+05   1.8611300e+05   2.0914500e+05   2.1121900e+05   1.9694000e+05   1.8698400e+05   1.7897000e+05   1.8332200e+05   1.9188600e+05   1.9931300e+05   1.8304100e+05   1.7501700e+05   2.2541400e+05   2.0057500e+05   2.1597500e+05   1.9753200e+05   1.8748100e+05   1.9140300e+05   1.9372000e+05   2.0637000e+05   1.8524500e+05   1.8509300e+05   2.1906300e+05   2.2099900e+05   2.2096100e+05   2.1395400e+05   2.0107000e+05   2.1482000e+05   2.2517800e+05   2.2201000e+05   2.1173400e+05   2.3227800e+05   2.0515800e+05   2.0388000e+05   2.1283700e+05   2.2826900e+05   2.1996800e+05   2.1298500e+05   2.0380300e+05   1.8769100e+05   1.8933100e+05   2.0578100e+05   2.0137500e+05   2.0670900e+05   2.1613600e+05   2.1192800e+05   2.1477800e+05   2.2170400e+05   2.1360500e+05   2.0996100e+05   2.0654500e+05   2.1131600e+05   1.9691100e+05   2.0233600e+05   2.0582800e+05   0.0000000e+00   2.1107800e+05   2.2691800e+05   2.1711200e+05   2.1847700e+05   1.9695100e+05   1.9120600e+05
   4.5092200e+05   4.7646200e+05   4.5572900e+05   4.6314300e+05   4.3742100e+05   4.3418900e+05   4.4264800e+05   4.4102400e+05   4.2198100e+05   4.2025200e+05   4.2734500e+05   4.4322100e+05   4.3616000e+05   4.3367700e+05   4.2550200e+05   4.2462000e+05   4.3456100e+05   4.2890300e+05   4.3152700e+05   4.4224500e+05   4.1309200e+05   4.1715000e+05   4.1796300e+05   4.2397500e+05   4.3203600e+05   4.2154900e+05   4.2188900e+05   4.1139100e+05   4.2482300e+05   4.2442400e+05   4.2745800e+05   4.0025300e+05   4.2789300e+05   4.3304900e+05   4.4343400e+05   4.3903800e+05   4.3339900e+05   4.3417400e+05   4.3353700e+05   4.1776700e+05   4.2553800e+05   4.2855300e+05   4.3253600e+05   4.4842100e+05   4.4657200e+05   4.2964100e+05   4.3572300e+05   4.2159600e+05   4.2346300e+05   4.4350000e+05   4.5179600e+05   4.4740600e+05   4.4734200e+05   4.2180700e+05   4.2292400e+05   4.5717400e+05   4.5005400e+05   4.5593000e+05   4.5251900e+05   4.6495400e+05   4.5781300e+05   4.5190400e+05   4.5911900e+05   4.5556900e+05   4.5500400e+05   4.8382600e+05   4.7892900e+05   4.4928200e+05   4.7095100e+05   4.8538800e+05   4.9670300e+05   5.1327400e+05   4.8307600e+05   4.7622600e+05   4.7549400e+05   4.8267300e+05   4.6172800e+05   4.7114900e+05   4.7842200e+05   4.7001600e+05   4.9601700e+05   4.8556300e+05   4.7075200e+05   4.4674400e+05   0.0000000e+00   4.4409200e+05   4.5892000e+05   4.6811200e+05   4.5345600e+05   4.5474100e+05
   4.0262300e+05   4.1968800e+05   4.2332900e+05   4.1707800e+05   4.1437400e+05   4.2766300e+05   3.9892500e+05   4.1807300e+05   4.1900800e+05   4.1730900e+05   4.1368600e+05   4.2043400e+05   3.9530300e+05   4.3625700e+05   4.0694200e+05   4.0599100e+05   4.1015900e+05   4.2901000e+05   4.1107600e+05   4.3626000e+05   4.1281100e+05   4.2114400e+05   4.1870300e+05   4.2071600e+05   4.1533700e+05   4.1513800e+05   4.3899500e+05   4.4314300e+05   4.1492400e+05   4.2544300e+05   4.1854600e+05   4.1907600e+05   4.4790800e+05   4.6102200e+05   4.1634200e+05   4.5394300e+05   4.2360900e+05   4.2880900e+05   4.1441900e+05   4.3902100e+05   4.4050900e+05   4.3141100e+05   4.1104000e+05   4.2700800e+05   4.2297500e+05   4.3373700e+05   4.0318700e+05   4.5392700e+05   4.4711500e+05   4.4483400e+05   4.2644200e+05   4.2549500e+05   4.3134200e+05   4.3701500e+05   4.0968800e+05   4.1165600e+05   3.9654400e+05   4.0215200e+05   4.2552900e+05   4.3418200e+05   4.1774900e+05   4.1844400e+05   4.0449500e+05   4.3098800e+05   4.1362900e+05   4.0336200e+05   4.0797700e+05   4.2557000e+05   4.3141200e+05   4.2384800e+05   4.3011300e+05   4.2314900e+05   4.1791400e+05   4.3697200e+05   4.2050800e+05   4.2117700e+05   3.9860800e+05   4.0413900e+05   4.1896600e+05   4.1770400e+05   3.9435000e+05   3.9212200e+05   4.0901800e+05   4.2285600e+05   4.1823700e+05   0.0000000e+00   4.0757300e+05   4.1303500e+05   3.9034500e+05   3.9405900e+05
   1.2624500e+05   1.1007600e+05   9.6333000e+04   9.4525000e+04   1.0223900e+05   8.8934000e+04   8.7986000e+04   8.3036000e+04   8.3586000e+04   9.6785000e+04   1.0813900e+05   1.1188500e+05   9.9656000e+04   9.5884000e+04   1.0322100e+05   1.0386200e+05   9.5105000e+04   1.0521100e+05   9.5321000e+04   1.0222700e+05   9.3376000e+04   9.8419000e+04   9.3689000e+04   8.8580000e+04   8.5658000e+04   8.2962000e+04   8.2453000e+04   1.0083600e+05   9.1501000e+04   1.0516200e+05   1.0084100e+05   1.0603600e+05   1.1246900e+05   1.2406800e+05   1.0570100e+05   1.1208000e+05   1.1019700e+05   9.4603000e+04   1.1790700e+05   1.0495400e+05   8.8554000e+04   8.0355000e+04   7.6063000e+04   8.5382000e+04   9.1390000e+04   8.9598000e+04   9.2381000e+04   1.1042400e+05   1.0222600e+05   1.0323700e+05   1.0206400e+05   9.1544000e+04   1.0493300e+05   1.1262800e+05   1.0696400e+05   1.0659400e+05   8.3088000e+04   9.4294000e+04   8.8323000e+04   9.0971000e+04   1.0269800e+05   1.0271500e+05   9.8741000e+04   1.0308700e+05   9.4739000e+04   1.0304700e+05   1.0314800e+05   1.1115500e+05   1.0648000e+05   1.0302600e+05   1.0014500e+05   1.1839400e+05   1.1049400e+05   1.0964300e+05   1.0136500e+05   8.9528000e+04   9.4635000e+04   8.3535000e+04   8.0787000e+04   8.3647000e+04   7.5718000e+04   9.4970000e+04   9.1777000e+04   9.4611000e+04   1.0508400e+05   1.2348700e+05   0.0000000e+00   1.1256100e+05   1.0488900e+05   1.0287400e+05
   1.3458800e+05   1.1817700e+05   1.4396900e+05   1.5483400e+05   1.5972400e+05   1.6467600e+05   1.5744100e+05   1.5079200e+05   1.5425100e+05   1.4892600e+05   1.7402500e+05   1.4680800e+05   1.4403100e+05   1.5353400e+05   1.4298400e+05   1.6372100e+05   1.6649100e+05   1.7130800e+05   1.4254800e+05   1.3491600e+05   1.4085700e+05   1.5033700e+05   1.3907700e+05   1.2655500e+05   1.4343400e+05   1.5076400e+05   1.6989000e+05   1.6635800e+05   1.6931800e+05   1.5701700e+05   1.4531400e+05   1.4171900e+05   1.5656700e+05   1.7744300e+05   1.7763500e+05   1.6654800e+05   1.2935500e+05   1.2193700e+05   1.4257000e+05   1.4693400e+05   1.3535800e+05   1.3697000e+05   1.5578700e+05   1.6783100e+05   1.7169600e+05   1.4705200e+05   1.5458100e+05   1.4746100e+05   1.4325000e+05   1.4542000e+05   1.5788000e+05   1.6876900e+05   1.6997300e+05   1.7721400e+05   1.5731300e+05   1.4068200e+05   1.3826100e+05   1.4219100e+05   1.3115700e+05   1.5495400e+05   1.3477000e+05   1.4854500e+05   1.5045300e+05   1.6743000e+05   1.7299500e+05   1.5641400e+05   1.6136600e+05   1.5105000e+05   1.5636500e+05   1.7017900e+05   1.6620200e+05   1.7135300e+05   1.3420800e+05   1.1676700e+05   1.3201800e+05   1.3507200e+05   1.3636100e+05   1.4150400e+05   1.5297800e+05   1.4462500e+05   1.6712100e+05   1.6103200e+05   1.8532400e+05   1.6462200e+05   1.5166800e+05   1.4771300e+05   1.6485000e+05   0.0000000e+00   1.6894400e+05   1.7628800e+05
   2.9519600e+05   2.8480500e+05   2.7146500e+05   2.5529400e+05   2.8849200e+05   2.9869900e+05   3.1130300e+05   2.8640700e+05   2.8505600e+05   2.8802500e+05   2.7420800e+05   2.7218800e+05   2.8399000e+05   2.9202100e+05   2.7115900e+05   2.7466100e+05   2.9169100e+05   2.8410900e+05   2.7461300e+05   2.8092300e+05   2.7174400e+05   2.7259500e+05   2.7345500e+05   2.7582100e+05   2.8237400e+05   2.7500400e+05   2.7291200e+05   2.8720900e+05   2.8988100e+05   2.6425800e+05   2.5278500e+05   2.6805600e+05   2.9364400e+05   2.9924800e+05   3.0139300e+05   2.9406300e+05   2.7202500e+05   2.6374800e+05   2.5882600e+05   2.6560400e+05   2.6126200e+05   2.9213500e+05   2.8483000e+05   2.7941100e+05   2.7674600e+05   2.9648300e+05   2.7039000e+05   2.6258600e+05   2.7478500e+05   2.7434300e+05   2.8981900e+05   2.8466000e+05   2.7828700e+05   2.7712300e+05   2.8092800e+05   2.7973800e+05   2.7340100e+05   2.6780900e+05   2.5701700e+05   2.8687200e+05   3.1065100e+05   3.1233600e+05   2.8545600e+05   2.9607500e+05   2.5255800e+05   2.7412700e+05   2.7746600e+05   2.8000200e+05   3.0054700e+05   2.8996400e+05   3.0017300e+05   2.7916300e+05   2.6129900e+05   2.4918500e+05   2.5733900e+05   2.6712800e+05   2.8177100e+05   2.8959700e+05   2.9530900e+05   2.9242300e+05   2.5876300e+05   2.6290100e+05   2.4986200e+05   2.6498600e+05   2.6448100e+05   2.8674800e+05   2.8496500e+05   2.8521900e+05   0.0000000e+00   2.9272700e+05
   3.3343400e+05   3.5414500e+05   3.6312700e+05   3.5740200e+05   3.6271500e+05   3.3675400e+05   3.3065200e+05   3.2040600e+05   3.0726200e+05   3.3557300e+05   3.5295800e+05   3.5635000e+05   3.3522700e+05   3.4014400e+05   3.3749300e+05   3.2805000e+05   3.1921400e+05   3.1137400e+05   3.4561900e+05   3.4252200e+05   3.5970100e+05   3.3701700e+05   3.5295600e+05   3.2168300e+05   3.1703500e+05   3.3402000e+05   3.2933200e+05   3.3214000e+05   3.3143800e+05   3.3949800e+05   3.4537300e+05   3.4971700e+05   3.1836800e+05   3.0689000e+05   3.1049000e+05   3.2692400e+05   3.3697400e+05   3.2165600e+05   3.1551500e+05   3.4131000e+05   3.4352500e+05   3.5892600e+05   3.4885000e+05   3.3696100e+05   3.3644200e+05   3.3591700e+05   3.3310500e+05   3.3868100e+05   3.3167500e+05   3.4108500e+05   3.3777800e+05   3.3021000e+05   3.2488700e+05   3.3237300e+05   3.4755100e+05   3.3919600e+05   3.4612600e+05   3.6438300e+05   3.4311700e+05   3.3276200e+05   3.2758000e+05   3.1928400e+05   3.2299800e+05   3.1539900e+05   3.3304500e+05   3.3918600e+05   3.3203200e+05   3.4185700e+05   3.4184900e+05   3.5949900e+05   3.5235500e+05   3.4024100e+05   3.2182400e+05   3.3980000e+05   3.3296300e+05   3.3720400e+05   3.5602900e+05   3.6040800e+05   3.5914200e+05   3.6225400e+05   3.4756500e+05   3.4288800e+05   3.5047200e+05   3.6048000e+05   3.4261700e+05   3.5464800e+05   3.4696900e+05   3.5456500e+05   3.4630200e+05   0.0000000e+00
