# Supplementary material for: Autistic traits and individual brain differences: functional network efficiency reflects attentional and social impairments, structural nodal efficiencies index systemising and theory-of-mind skills
Source: Mol Autism. 2021 Jan 21;12:3. doi: 10.1186/s13229-020-00377-8 (PMC7818759; doi:10.1186/s13229-020-00377-8)
Supplement: Supplementary file 9 — Additional file 9. Brain-behaviour correlations. README file detailing data curation; AAL-90 region masks in NIfTI format; spreadseehts of Spearman correlations; code and data for the correlational analysis. [file 13229_2020_377_MOESM9_ESM.zip › Paul_Arora_et_al_data/Physiological/BBC/analysis/Diffusion_Analaysis/adj_matrixes/NOS_weighted/asymmetric/connection_matrix_asym_aHU0879.txt]

   0.0000000e+00   4.0971500e+05   4.1212300e+05   4.0420400e+05   4.3360900e+05   4.2092200e+05   4.1567400e+05   4.3208300e+05   4.3820800e+05   4.3888500e+05   4.2829400e+05   4.1549700e+05   4.2040100e+05   4.1929000e+05   4.1871700e+05   4.4403200e+05   4.2464500e+05   3.9392900e+05   3.8747600e+05   3.8974700e+05   4.0188100e+05   3.8693100e+05   3.9234000e+05   3.9292200e+05   4.0107000e+05   3.7510800e+05   3.6555600e+05   3.7524900e+05   3.9783700e+05   4.0804700e+05   3.7940600e+05   4.1323800e+05   3.9600700e+05   3.9685200e+05   4.0779700e+05   4.0623800e+05   4.1034900e+05   3.9684600e+05   3.9512400e+05   3.6980700e+05   3.8327400e+05   3.6688400e+05   3.7018600e+05   3.9668800e+05   3.9400400e+05   3.9873800e+05   3.8552500e+05   4.0595100e+05   4.2197400e+05   4.2372400e+05   4.1674000e+05   4.0458900e+05   3.9835800e+05   4.0468900e+05   4.0731500e+05   4.2040600e+05   3.9957000e+05   3.9425200e+05   4.0069000e+05   3.9444600e+05   4.0067200e+05   3.7527800e+05   3.8653400e+05   3.8561400e+05   4.0097100e+05   4.0419500e+05   4.0755600e+05   3.9894000e+05   3.9803600e+05   3.6714000e+05   3.6370400e+05   3.4485100e+05   3.6076400e+05   3.7589000e+05   3.7963800e+05   4.1634000e+05   4.0830000e+05   4.0713100e+05   4.0695000e+05   3.9356700e+05   3.8380200e+05   3.7939500e+05   3.7829200e+05   3.7529800e+05   3.8365500e+05   3.9575000e+05   4.0573800e+05   3.9201400e+05   3.9004300e+05   3.7949000e+05
   3.8248100e+05   0.0000000e+00   3.9574300e+05   3.9198200e+05   3.9180400e+05   3.9691400e+05   3.6174700e+05   3.8264300e+05   3.9884300e+05   4.2616000e+05   4.0321600e+05   3.9877300e+05   4.2397100e+05   3.9834800e+05   3.8219400e+05   4.1014400e+05   4.0513900e+05   3.9783000e+05   4.0043400e+05   4.0487300e+05   4.0918000e+05   3.9245200e+05   4.0694800e+05   4.1056000e+05   4.4781400e+05   4.6057500e+05   4.4405300e+05   4.4294000e+05   4.4998800e+05   4.4248700e+05   4.3428400e+05   3.9411900e+05   3.8007400e+05   4.1840700e+05   4.1043600e+05   4.0424600e+05   4.1991400e+05   4.2173000e+05   4.3940700e+05   4.1474300e+05   3.9879500e+05   4.1345200e+05   3.8839300e+05   4.0416000e+05   4.0256100e+05   4.1652100e+05   4.2617500e+05   3.6870800e+05   3.9399300e+05   4.1110400e+05   4.0308600e+05   3.8773100e+05   4.0298000e+05   4.1927700e+05   4.0963600e+05   3.9824000e+05   4.1031700e+05   4.1669000e+05   4.2575300e+05   4.1535100e+05   4.0086300e+05   3.7284600e+05   4.0864200e+05   3.9935200e+05   3.7371900e+05   3.8963000e+05   4.0651200e+05   4.0681600e+05   3.6714700e+05   3.6780400e+05   3.8087700e+05   3.9959200e+05   3.8395100e+05   4.0251100e+05   3.9789500e+05   3.9769200e+05   4.0735600e+05   3.9338800e+05   3.7560800e+05   3.8097000e+05   3.8629100e+05   3.8180200e+05   3.6792500e+05   3.7742700e+05   3.7214000e+05   3.7550300e+05   3.8237800e+05   4.0843600e+05   3.9595700e+05   3.9355700e+05
   3.8562200e+05   3.8016700e+05   0.0000000e+00   3.7397000e+05   3.8110000e+05   3.5981300e+05   3.9001700e+05   3.9957800e+05   3.5770800e+05   3.6484000e+05   3.8036800e+05   3.9608300e+05   3.6137000e+05   3.6388100e+05   3.5533800e+05   3.8075000e+05   3.7261800e+05   3.8665600e+05   3.5676900e+05   3.6003900e+05   4.0984800e+05   3.7160300e+05   3.6583700e+05   3.8034500e+05   3.8191900e+05   3.4941900e+05   3.6878400e+05   3.8395700e+05   3.7607700e+05   3.8013500e+05   3.8233100e+05   3.5917800e+05   3.5234200e+05   3.7049400e+05   3.8152400e+05   3.6195300e+05   3.7080400e+05   3.6342200e+05   3.9934800e+05   3.7893300e+05   3.6059600e+05   3.4049700e+05   3.5877100e+05   3.7086100e+05   3.5624700e+05   3.3623000e+05   3.6649500e+05   3.8555600e+05   3.7023900e+05   3.7177500e+05   3.5031200e+05   3.5302500e+05   3.7406100e+05   3.8939500e+05   3.8763300e+05   3.5523400e+05   3.4819600e+05   3.5822700e+05   3.6973800e+05   3.6126300e+05   3.5235500e+05   3.4897000e+05   3.5469500e+05   3.7585300e+05   3.5722500e+05   3.4956100e+05   3.5313500e+05   3.9159900e+05   3.7124600e+05   3.6213200e+05   3.6783300e+05   3.5915000e+05   3.7699100e+05   3.5809700e+05   3.6331700e+05   3.3512500e+05   3.8062400e+05   3.4678500e+05   3.8956000e+05   3.4948200e+05   3.4584600e+05   3.4362200e+05   3.7204900e+05   3.4792700e+05   3.5005600e+05   3.3845300e+05   3.3665700e+05   3.4780000e+05   3.7973300e+05   3.5003000e+05
   3.5508300e+05   3.6793700e+05   3.8383900e+05   0.0000000e+00   3.9110900e+05   3.7404600e+05   4.1435400e+05   3.8352600e+05   3.4133300e+05   3.7547800e+05   3.8761400e+05   3.9482400e+05   3.7920400e+05   3.8897300e+05   4.1988300e+05   3.9252500e+05   3.6616800e+05   4.0800000e+05   3.9696900e+05   4.1221700e+05   4.0039600e+05   3.9740300e+05   3.8543500e+05   4.0577000e+05   4.1430000e+05   4.0964400e+05   3.9179100e+05   4.0146300e+05   3.7203500e+05   3.7583500e+05   4.0706600e+05   3.9692600e+05   3.8100100e+05   3.8134600e+05   4.1297700e+05   3.7259400e+05   3.7766100e+05   3.9644200e+05   3.9380400e+05   3.7927000e+05   3.7285100e+05   3.7039800e+05   3.5294300e+05   3.7415000e+05   3.8052000e+05   3.9290400e+05   3.6589000e+05   3.8081600e+05   3.9037300e+05   3.4815200e+05   3.4818000e+05   3.7437300e+05   3.7808700e+05   3.8552600e+05   3.5640000e+05   3.3804700e+05   3.6590800e+05   3.9690100e+05   3.7974100e+05   4.0128800e+05   3.6178900e+05   3.6352200e+05   3.8016000e+05   3.5295600e+05   3.6854000e+05   3.5893000e+05   3.7774200e+05   3.8519400e+05   3.7499900e+05   3.7185300e+05   3.9872300e+05   3.6869700e+05   3.5799700e+05   3.7760200e+05   4.0278000e+05   3.7007800e+05   3.5399700e+05   3.9219500e+05   3.7309700e+05   3.7338400e+05   3.5959000e+05   4.0168300e+05   3.9795200e+05   3.8375400e+05   3.6512900e+05   4.0147800e+05   3.8279200e+05   3.8217700e+05   3.9734500e+05   3.8445400e+05
   1.2621800e+05   1.3325900e+05   1.4263100e+05   1.2148200e+05   0.0000000e+00   1.2194700e+05   1.3144700e+05   1.3134700e+05   1.4214800e+05   1.2574600e+05   1.1998200e+05   1.1722300e+05   1.3019000e+05   1.1296000e+05   1.3691100e+05   1.1761400e+05   1.3408300e+05   1.4592000e+05   1.4055100e+05   1.3776100e+05   1.4218800e+05   1.4190100e+05   1.3537200e+05   1.3448700e+05   1.2775300e+05   1.4022500e+05   1.3044100e+05   1.2992300e+05   1.1278800e+05   1.2268300e+05   1.2749700e+05   1.2320600e+05   1.3534100e+05   1.1956200e+05   1.0574300e+05   1.2314600e+05   1.2757800e+05   1.2949700e+05   1.2912100e+05   1.2798100e+05   1.3031200e+05   1.3207200e+05   1.2108800e+05   1.2618000e+05   1.2635700e+05   1.1602800e+05   1.1205500e+05   1.3827100e+05   1.1763000e+05   1.1971500e+05   1.3125800e+05   1.2985700e+05   1.3041300e+05   1.3168300e+05   1.3394900e+05   1.3086000e+05   1.4307800e+05   1.4321400e+05   1.4006700e+05   1.3477000e+05   1.3437600e+05   1.2623700e+05   1.3662700e+05   1.1013200e+05   1.2504900e+05   1.2962200e+05   1.4635800e+05   1.4775000e+05   1.3894100e+05   1.3900600e+05   1.5017600e+05   1.3836700e+05   1.3857200e+05   1.2411000e+05   1.3541100e+05   1.2279800e+05   1.1171100e+05   1.1702700e+05   1.1281500e+05   1.3166700e+05   1.2680800e+05   1.2875100e+05   1.2703400e+05   1.3172800e+05   1.1643000e+05   1.4236700e+05   1.3314400e+05   1.3037400e+05   1.2867000e+05   1.3854300e+05
   1.3682000e+05   1.4058200e+05   1.1946100e+05   1.2504300e+05   1.3525200e+05   0.0000000e+00   1.2645900e+05   1.3525400e+05   1.4270400e+05   1.3258100e+05   1.2870700e+05   1.2159200e+05   1.5034100e+05   1.3197500e+05   1.3708000e+05   1.3400600e+05   1.3226000e+05   1.4446400e+05   1.3491400e+05   1.3751600e+05   1.4482300e+05   1.5252000e+05   1.4948500e+05   1.4341200e+05   1.6230400e+05   1.6420600e+05   1.4737200e+05   1.5249800e+05   1.5400500e+05   1.5134700e+05   1.6082400e+05   1.6432000e+05   1.4580600e+05   1.5374000e+05   1.4803800e+05   1.5829200e+05   1.5920700e+05   1.6046000e+05   1.5870700e+05   1.7024800e+05   1.6143200e+05   1.6745000e+05   1.2825000e+05   1.4083500e+05   1.5474800e+05   1.7128400e+05   1.5429300e+05   1.4638900e+05   1.6877600e+05   1.5973500e+05   1.4976900e+05   1.3358300e+05   1.4645100e+05   1.5426300e+05   1.4198700e+05   1.3598700e+05   1.4824100e+05   1.2962100e+05   1.3357500e+05   1.4146000e+05   1.3791800e+05   1.6762300e+05   1.4832600e+05   1.1608500e+05   1.3787300e+05   1.4404600e+05   1.4724400e+05   1.4359900e+05   1.4266100e+05   1.4321100e+05   1.4933100e+05   1.3900400e+05   1.4779200e+05   1.3925700e+05   1.5818300e+05   1.5074700e+05   1.3511300e+05   1.4646600e+05   1.3918000e+05   1.4105500e+05   1.4068000e+05   1.4147700e+05   1.3624400e+05   1.3727100e+05   1.4677800e+05   1.3526900e+05   1.3100500e+05   1.3536000e+05   1.2490900e+05   1.4820000e+05
   5.3352700e+05   5.0959200e+05   4.9331700e+05   5.1011000e+05   5.0422700e+05   4.8239700e+05   0.0000000e+00   4.9350600e+05   4.8300800e+05   5.1511500e+05   5.4293600e+05   5.5177500e+05   5.2698600e+05   5.0979200e+05   5.2434400e+05   5.1572300e+05   5.0944500e+05   5.0979000e+05   5.1321700e+05   5.1253200e+05   5.1426100e+05   5.1635300e+05   5.0413800e+05   4.9918200e+05   4.9311300e+05   5.0871800e+05   5.2320500e+05   5.2240100e+05   5.1105400e+05   5.1858700e+05   5.0606600e+05   5.3917700e+05   5.2678100e+05   5.1815500e+05   5.1882500e+05   4.9015900e+05   5.1032700e+05   5.0688900e+05   5.2168400e+05   5.3389300e+05   5.5243200e+05   5.3619100e+05   5.2552400e+05   5.1818800e+05   5.1161300e+05   5.0090300e+05   5.0055100e+05   5.0532500e+05   4.9690700e+05   5.0334200e+05   5.0438800e+05   5.3264900e+05   5.2566400e+05   5.1952400e+05   5.1200300e+05   4.9058000e+05   5.0805800e+05   5.1507400e+05   5.0221200e+05   5.2773800e+05   5.1398600e+05   5.1959100e+05   5.1349400e+05   5.1298600e+05   5.0375400e+05   4.8598300e+05   4.8468200e+05   5.1166900e+05   5.1690000e+05   5.3676600e+05   5.1188600e+05   5.4027300e+05   5.2237600e+05   5.2992100e+05   5.3241700e+05   5.3669400e+05   5.3154700e+05   5.2378100e+05   5.2178400e+05   5.2827000e+05   5.3232600e+05   5.2207600e+05   5.0302300e+05   5.1072000e+05   5.2066000e+05   4.8818800e+05   4.8399000e+05   5.1467900e+05   5.4848500e+05   5.5416900e+05
   5.0312900e+05   4.7677400e+05   4.8035000e+05   4.7988100e+05   4.7227900e+05   4.8919100e+05   5.0730000e+05   0.0000000e+00   5.0842900e+05   4.9559600e+05   4.8986700e+05   4.8558800e+05   4.9185300e+05   4.7972700e+05   5.0753300e+05   4.8781100e+05   4.6374600e+05   4.8922000e+05   4.9570700e+05   4.8526200e+05   5.0500200e+05   4.7760700e+05   4.7227600e+05   4.8513200e+05   5.1115500e+05   4.8970300e+05   4.7906500e+05   4.6769900e+05   4.6964900e+05   4.9656600e+05   4.6438700e+05   4.6634200e+05   5.0472900e+05   4.8820800e+05   5.0974100e+05   5.0119300e+05   4.9031400e+05   4.9467100e+05   4.9548100e+05   5.0239900e+05   5.1308100e+05   4.7099700e+05   4.6117700e+05   4.7536900e+05   4.9367800e+05   4.8666400e+05   4.7219000e+05   4.9981700e+05   4.8357400e+05   4.9114100e+05   4.7777900e+05   4.6763800e+05   4.6899100e+05   4.4979600e+05   4.8187000e+05   4.7457900e+05   4.9489700e+05   4.6587000e+05   4.7216700e+05   4.7399300e+05   4.9222800e+05   5.0708200e+05   4.8641400e+05   4.8626200e+05   5.0761200e+05   4.9201800e+05   4.8778000e+05   4.9022000e+05   4.7719400e+05   4.8535800e+05   4.7843400e+05   5.0125400e+05   5.1460000e+05   4.9605500e+05   5.1362500e+05   5.0370800e+05   4.8842900e+05   4.9580700e+05   4.7664300e+05   5.0044700e+05   4.9495100e+05   4.9016000e+05   5.0771400e+05   5.0652000e+05   5.0077500e+05   5.0644800e+05   5.1393600e+05   4.9923200e+05   5.0844600e+05   5.1081100e+05
   1.0696500e+05   1.0710600e+05   1.0062800e+05   1.0557800e+05   1.0189800e+05   1.1208100e+05   1.2116300e+05   1.2743100e+05   0.0000000e+00   1.0847800e+05   1.1568500e+05   1.1322900e+05   1.1245400e+05   9.9443000e+04   1.0723200e+05   1.0601500e+05   1.1956200e+05   1.2915900e+05   1.1201200e+05   1.0776200e+05   1.0481600e+05   1.2883800e+05   1.1343100e+05   1.0839400e+05   1.1170800e+05   1.1370200e+05   1.1308000e+05   1.0744500e+05   1.1564100e+05   1.1831100e+05   1.2574800e+05   1.1646900e+05   1.1401300e+05   1.1175900e+05   1.1658800e+05   1.1746300e+05   1.1918100e+05   1.1867900e+05   1.0970100e+05   1.0645100e+05   1.1224800e+05   1.2058000e+05   1.1379000e+05   1.1132200e+05   1.1194100e+05   1.1191700e+05   1.2422800e+05   1.1679400e+05   1.1414900e+05   1.2519000e+05   1.0948300e+05   1.1432200e+05   1.1200200e+05   1.1427800e+05   1.1688900e+05   1.1558400e+05   1.0942000e+05   1.0326200e+05   1.0297600e+05   1.0069500e+05   9.9001000e+04   1.0727500e+05   1.0659600e+05   1.0909600e+05   1.1504300e+05   1.0303800e+05   1.0474800e+05   1.1032800e+05   1.1207200e+05   1.0946100e+05   1.1184400e+05   1.0339900e+05   9.7603000e+04   1.0226300e+05   1.1338900e+05   1.0695000e+05   1.1351200e+05   1.1747800e+05   1.0944000e+05   1.0380500e+05   1.1182500e+05   1.2586300e+05   1.1297700e+05   1.1899500e+05   1.2423100e+05   1.1064000e+05   1.1189600e+05   1.0658600e+05   1.1493500e+05   1.1501000e+05
   2.1217100e+05   2.0250200e+05   1.8312600e+05   1.7521300e+05   2.0087500e+05   1.9393800e+05   2.1390100e+05   2.2052300e+05   2.1142100e+05   0.0000000e+00   2.1359300e+05   2.0464500e+05   1.8800800e+05   2.0607000e+05   1.9204100e+05   2.0397900e+05   2.0654200e+05   1.9713900e+05   1.9595500e+05   2.0467600e+05   2.3229600e+05   2.1853500e+05   2.1762900e+05   2.3709900e+05   1.9434000e+05   1.9249800e+05   1.9740200e+05   1.9814200e+05   1.8009900e+05   2.0944200e+05   1.8987700e+05   1.9941700e+05   2.0649400e+05   2.1725300e+05   2.2962300e+05   2.5010500e+05   2.3546000e+05   2.1799500e+05   2.0571800e+05   1.9705600e+05   1.9427800e+05   2.0320000e+05   1.8852200e+05   2.0315100e+05   2.1575700e+05   2.0913000e+05   2.2826700e+05   2.2670800e+05   2.0485400e+05   2.2137400e+05   2.1949800e+05   2.2188100e+05   2.0316300e+05   1.8257200e+05   1.8604400e+05   2.1461400e+05   2.0153800e+05   2.0423700e+05   1.9995800e+05   2.0098700e+05   2.1394800e+05   2.0837700e+05   2.0823700e+05   2.0883700e+05   2.0149300e+05   2.0973800e+05   2.0212900e+05   2.0179800e+05   1.9962200e+05   2.1691300e+05   2.1658400e+05   2.1592500e+05   2.1460400e+05   2.2725400e+05   2.4331500e+05   2.3344100e+05   2.0214300e+05   2.0039600e+05   2.0105000e+05   1.9507000e+05   1.9715000e+05   2.1778300e+05   2.2526500e+05   2.1331100e+05   2.0883900e+05   2.1245300e+05   2.0447300e+05   2.2126800e+05   2.3545800e+05   2.1982300e+05
   1.5672200e+05   1.5020400e+05   1.5506000e+05   1.4157500e+05   1.3741800e+05   1.3679300e+05   1.3206200e+05   1.4195600e+05   1.4984800e+05   1.5631100e+05   0.0000000e+00   1.3884700e+05   1.3988800e+05   1.4916300e+05   1.5932400e+05   1.5487400e+05   1.4925800e+05   1.6714400e+05   1.5681500e+05   1.5378100e+05   1.4680600e+05   1.4584800e+05   1.4582600e+05   1.3685800e+05   1.3759800e+05   1.4210300e+05   1.4131100e+05   1.5356700e+05   1.6598300e+05   1.5363100e+05   1.5379600e+05   1.4945800e+05   1.5321600e+05   1.3593700e+05   1.3196200e+05   1.2894500e+05   1.2449700e+05   1.2892700e+05   1.3798100e+05   1.5604700e+05   1.5054600e+05   1.4214300e+05   1.3970000e+05   1.3281700e+05   1.4270700e+05   1.2937600e+05   1.4583000e+05   1.3452600e+05   1.3267600e+05   1.2829000e+05   1.2809500e+05   1.3858100e+05   1.4746500e+05   1.6149800e+05   1.8388300e+05   1.7457800e+05   1.6045700e+05   1.4567300e+05   1.4595700e+05   1.4421200e+05   1.3873400e+05   1.2824600e+05   1.3949200e+05   1.4574200e+05   1.5078800e+05   1.5629300e+05   1.3637700e+05   1.3370400e+05   1.4626100e+05   1.4806700e+05   1.4608000e+05   1.4782300e+05   1.3828800e+05   1.4449100e+05   1.4721600e+05   1.2198300e+05   1.3609900e+05   1.5206700e+05   1.4384000e+05   1.3460400e+05   1.3906500e+05   1.3658200e+05   1.5816900e+05   1.4583700e+05   1.3443300e+05   1.3149300e+05   1.4093400e+05   1.4607400e+05   1.4096500e+05   1.4948600e+05
   1.4459500e+05   1.5139300e+05   1.4247300e+05   1.3275300e+05   1.1635100e+05   1.1244900e+05   1.2678800e+05   1.5022700e+05   1.4588900e+05   1.4497800e+05   1.3939600e+05   0.0000000e+00   1.4332200e+05   1.4390000e+05   1.4281200e+05   1.4195200e+05   1.3175900e+05   1.3203900e+05   1.4243500e+05   1.4699100e+05   1.4672500e+05   1.5555700e+05   1.4649800e+05   1.4975300e+05   1.3498700e+05   1.1311600e+05   1.3381700e+05   1.4013800e+05   1.3830500e+05   1.3013000e+05   1.3454300e+05   1.4785400e+05   1.3991600e+05   1.4460400e+05   1.4317900e+05   1.3801000e+05   1.2438500e+05   1.2247200e+05   1.3689300e+05   1.3903000e+05   1.2576900e+05   1.4671300e+05   1.3479300e+05   1.3754900e+05   1.3449000e+05   1.3586500e+05   1.3406200e+05   1.2955300e+05   1.2472100e+05   1.2663600e+05   1.3817500e+05   1.4654400e+05   1.3994900e+05   1.4279400e+05   1.3706500e+05   1.2592100e+05   1.3050400e+05   1.4268500e+05   1.3359300e+05   1.3917700e+05   1.3714100e+05   1.2217900e+05   1.2881000e+05   1.4454000e+05   1.3870100e+05   1.4297200e+05   1.3852700e+05   1.4064900e+05   1.4618000e+05   1.3134100e+05   1.3425800e+05   1.2785400e+05   1.3680400e+05   1.4784000e+05   1.4074500e+05   1.3240200e+05   1.4218200e+05   1.2807700e+05   1.2987100e+05   1.2597700e+05   1.4257600e+05   1.4895900e+05   1.3267100e+05   1.5433100e+05   1.2887300e+05   1.2134400e+05   1.3160500e+05   1.3164800e+05   1.3606800e+05   1.3833500e+05
   3.6199800e+05   3.4880000e+05   3.7045400e+05   3.6128700e+05   3.3969100e+05   3.4679000e+05   3.2528400e+05   3.3815300e+05   3.2639300e+05   3.6044300e+05   3.5336600e+05   3.5780000e+05   0.0000000e+00   3.3915700e+05   3.2897100e+05   3.2394500e+05   3.4503400e+05   3.4472900e+05   3.3586700e+05   3.3199800e+05   3.4559400e+05   3.3885600e+05   3.3342100e+05   3.2454500e+05   3.0464500e+05   3.2164400e+05   3.1734900e+05   3.1571300e+05   3.3041300e+05   3.5110900e+05   3.4285300e+05   3.2038000e+05   3.2292000e+05   3.2422400e+05   3.0366600e+05   3.0827700e+05   3.0385600e+05   3.2998900e+05   3.2775600e+05   3.5268500e+05   3.3476700e+05   3.3154100e+05   3.4405700e+05   3.4301400e+05   3.3549600e+05   3.0925000e+05   3.3126600e+05   3.4633800e+05   3.4423800e+05   3.5417700e+05   3.7312500e+05   3.4466500e+05   3.2306100e+05   3.2820800e+05   3.1336900e+05   3.4082000e+05   3.4826600e+05   3.5372400e+05   3.6584000e+05   3.6010700e+05   3.5740000e+05   3.3348100e+05   3.3193500e+05   3.2969200e+05   3.3381500e+05   3.4513700e+05   3.3916500e+05   3.4619200e+05   3.4553400e+05   3.6048600e+05   3.5078400e+05   3.4499800e+05   3.5519100e+05   3.8006100e+05   3.4332800e+05   3.3803000e+05   3.3737600e+05   3.2961200e+05   3.5088200e+05   3.7539100e+05   3.7278900e+05   3.5310500e+05   3.5452600e+05   3.4864400e+05   3.3178600e+05   3.4892600e+05   3.4236300e+05   3.3519200e+05   3.3379900e+05   3.5388300e+05
   1.9574500e+05   2.0653900e+05   2.1597200e+05   2.2927600e+05   2.4345700e+05   2.2353000e+05   2.2956900e+05   2.2751200e+05   2.1458900e+05   1.9956900e+05   2.2114300e+05   2.0995000e+05   2.2053000e+05   0.0000000e+00   2.4744700e+05   2.3291600e+05   2.2713000e+05   2.2871600e+05   2.3108400e+05   2.5121500e+05   2.4259200e+05   2.1852900e+05   2.2591400e+05   2.2127300e+05   2.1411100e+05   2.3839400e+05   2.1782700e+05   2.1209700e+05   2.1948300e+05   2.2483800e+05   2.2175100e+05   2.2341400e+05   2.2054900e+05   2.1118500e+05   1.9345600e+05   1.9881500e+05   2.1286000e+05   2.1767800e+05   2.1114500e+05   2.1689800e+05   2.0773800e+05   2.0778400e+05   1.9772500e+05   1.9851900e+05   2.0654700e+05   2.0568900e+05   2.0798600e+05   1.8876800e+05   1.9835700e+05   2.0981900e+05   2.3324400e+05   2.2211600e+05   2.0181500e+05   2.0194800e+05   2.0131600e+05   1.9664700e+05   1.9643100e+05   2.0739700e+05   2.2249800e+05   2.0463600e+05   2.1357100e+05   2.2318300e+05   2.1872900e+05   2.2148300e+05   2.3772100e+05   2.1514300e+05   2.1586800e+05   2.2776300e+05   2.3048400e+05   2.2571400e+05   2.2130000e+05   2.0462700e+05   2.1567900e+05   2.2881100e+05   2.0095900e+05   2.1046800e+05   2.0817200e+05   2.0312400e+05   2.1223300e+05   2.3403600e+05   2.1228300e+05   2.1689800e+05   2.1678900e+05   2.0808000e+05   2.1718000e+05   2.1990100e+05   2.1346800e+05   2.1336800e+05   2.1037500e+05   1.8856600e+05
   2.4266300e+05   2.4905700e+05   2.4145600e+05   2.4830900e+05   2.3629100e+05   2.4660700e+05   2.5525700e+05   2.6261900e+05   2.5158300e+05   2.5266700e+05   2.6806300e+05   2.6457900e+05   2.4682400e+05   2.5493800e+05   0.0000000e+00   2.7313600e+05   2.6380000e+05   2.4415300e+05   2.4749400e+05   2.6863300e+05   2.6623300e+05   2.5668800e+05   2.5405200e+05   2.4570200e+05   2.5088000e+05   2.5987500e+05   2.4923600e+05   2.6309900e+05   2.7783600e+05   2.7049300e+05   2.5763100e+05   2.5961000e+05   2.6721000e+05   2.5768900e+05   2.5244500e+05   2.5676500e+05   2.4284600e+05   2.6112700e+05   2.6727500e+05   2.6925900e+05   2.7620600e+05   2.6128700e+05   2.7143800e+05   2.5393000e+05   2.4847900e+05   2.4141600e+05   2.5697000e+05   2.6483800e+05   2.5776900e+05   2.7760100e+05   2.6143600e+05   2.7132300e+05   2.7762900e+05   2.8960900e+05   2.7184600e+05   2.7130900e+05   2.8836900e+05   2.7990800e+05   2.6942900e+05   2.4949500e+05   2.6670500e+05   2.7314500e+05   2.6732400e+05   2.6017500e+05   2.3943800e+05   2.3667200e+05   2.4706700e+05   2.5716900e+05   2.5758800e+05   2.6649600e+05   2.7971300e+05   2.8081600e+05   2.8095100e+05   2.8420200e+05   2.7683200e+05   2.6024000e+05   2.6455300e+05   2.5284500e+05   2.3484200e+05   2.5254100e+05   2.5496000e+05   2.6203600e+05   2.4264700e+05   2.7003700e+05   2.5922300e+05   2.7491000e+05   2.6419400e+05   2.7847900e+05   2.6125700e+05   2.5208500e+05
   1.9598600e+05   2.0409700e+05   2.0244100e+05   1.8047700e+05   1.8745300e+05   2.0979300e+05   2.0228600e+05   2.1714400e+05   2.2265600e+05   2.3558300e+05   2.1703400e+05   2.0966300e+05   1.9942200e+05   1.6934700e+05   1.8314100e+05   0.0000000e+00   2.0144700e+05   1.9324500e+05   1.9650100e+05   2.1912000e+05   2.3014500e+05   2.2859300e+05   2.1493000e+05   2.1680000e+05   2.2640500e+05   2.0381500e+05   1.9288700e+05   1.8561300e+05   2.0380600e+05   2.2202300e+05   1.8807800e+05   1.9265800e+05   1.9774400e+05   1.9109200e+05   1.8581100e+05   1.8843000e+05   2.2030600e+05   2.2566500e+05   2.1273300e+05   2.1810200e+05   2.1399600e+05   1.9991100e+05   2.1164900e+05   2.0828800e+05   2.0818700e+05   2.1704100e+05   2.3068900e+05   2.0678800e+05   2.0928200e+05   1.9099200e+05   2.1415000e+05   2.0008300e+05   2.3517500e+05   2.2179200e+05   2.0719900e+05   1.9578100e+05   2.1024500e+05   2.1076900e+05   2.0946400e+05   2.2146600e+05   2.2915500e+05   2.2476100e+05   2.1210800e+05   2.1175200e+05   1.9992000e+05   2.0414200e+05   2.1474200e+05   2.2555500e+05   2.1673200e+05   2.4050800e+05   2.2857800e+05   2.0954500e+05   1.8129700e+05   1.9042700e+05   1.9975700e+05   1.9406500e+05   2.0121000e+05   2.1010100e+05   2.2350400e+05   2.2382600e+05   2.2098000e+05   2.1069400e+05   2.1249200e+05   2.0494100e+05   2.1069300e+05   2.0495000e+05   1.8944500e+05   2.0373600e+05   2.1552300e+05   2.0587900e+05
   1.0568800e+05   1.0440900e+05   1.0473400e+05   1.1171200e+05   1.0499900e+05   9.7043000e+04   9.6937000e+04   9.8133000e+04   9.9015000e+04   9.0312000e+04   9.6341000e+04   1.0168600e+05   1.1326700e+05   1.0587700e+05   1.0652300e+05   1.1933000e+05   0.0000000e+00   1.0933900e+05   1.0404500e+05   1.0847800e+05   1.0207500e+05   1.0531300e+05   1.0954000e+05   1.1494600e+05   1.1918000e+05   1.0467500e+05   1.0197800e+05   1.2696000e+05   1.3418500e+05   1.2208400e+05   1.2167500e+05   1.2073600e+05   1.2073900e+05   1.3340900e+05   1.2770400e+05   1.2823700e+05   1.4224500e+05   1.3846400e+05   1.3179500e+05   1.1620600e+05   1.0679500e+05   1.2040400e+05   1.3618700e+05   1.4318500e+05   1.3061600e+05   1.2718500e+05   1.1660500e+05   1.3171700e+05   1.2001900e+05   1.3187300e+05   1.1907500e+05   1.1868000e+05   1.2073500e+05   1.3065600e+05   1.3881100e+05   1.2706700e+05   1.1962700e+05   1.1661300e+05   1.2131700e+05   1.0927400e+05   1.1179100e+05   1.2629800e+05   1.2876600e+05   1.2281400e+05   1.1505300e+05   1.1628300e+05   1.2112400e+05   1.1409400e+05   1.1029600e+05   1.2278100e+05   1.2693700e+05   1.4679500e+05   1.2494700e+05   1.1108200e+05   1.2208200e+05   1.1885700e+05   1.1986400e+05   1.1778400e+05   1.2022500e+05   1.1858700e+05   1.2069600e+05   1.2187900e+05   1.2649500e+05   1.1124900e+05   1.1312600e+05   1.2494900e+05   1.1642400e+05   9.7989000e+04   1.1405700e+05   1.0533000e+05
   1.6096000e+05   1.4148300e+05   1.5180200e+05   1.7078600e+05   1.6191400e+05   1.6057000e+05   1.5435100e+05   1.5680300e+05   1.6803500e+05   1.6965300e+05   1.7383200e+05   1.6389000e+05   1.5644600e+05   1.6828900e+05   1.7330100e+05   1.7800300e+05   1.8380400e+05   0.0000000e+00   1.6574500e+05   1.6403300e+05   1.6846600e+05   1.8046700e+05   1.9058400e+05   1.7216400e+05   1.6002600e+05   1.5229100e+05   1.6457400e+05   1.7336000e+05   1.6826900e+05   1.6600300e+05   1.6617700e+05   1.7772100e+05   1.7318500e+05   1.5532000e+05   1.5529700e+05   1.4059500e+05   1.3705000e+05   1.6027900e+05   1.7441100e+05   1.9204800e+05   1.7272400e+05   1.6808400e+05   1.7739500e+05   1.2931200e+05   1.5553200e+05   1.6815900e+05   1.7480800e+05   1.7105900e+05   1.7333100e+05   1.5386700e+05   1.6391900e+05   1.6900900e+05   1.9211700e+05   1.7666900e+05   1.6038000e+05   1.5971200e+05   1.6304500e+05   1.6901600e+05   1.9321000e+05   1.6827900e+05   1.7550200e+05   1.9268700e+05   1.6712400e+05   1.7102700e+05   1.7275500e+05   1.5685300e+05   1.5421000e+05   1.6033800e+05   1.5713300e+05   1.7825600e+05   1.8280700e+05   1.6463400e+05   1.5402400e+05   1.7565300e+05   1.6687900e+05   1.5929100e+05   1.6030300e+05   1.6759700e+05   1.6996600e+05   1.9020100e+05   1.7106300e+05   1.6609700e+05   1.6118200e+05   1.6651500e+05   1.6810000e+05   1.5675900e+05   1.6172900e+05   1.8009700e+05   1.6547500e+05   1.7158500e+05
   2.6056800e+05   2.5576600e+05   2.5860100e+05   2.5741500e+05   2.3719200e+05   2.4527800e+05   2.7477300e+05   2.5253000e+05   2.6955800e+05   2.3850000e+05   2.1804000e+05   2.2864700e+05   2.3440700e+05   2.5673800e+05   2.4160400e+05   2.4532400e+05   2.3053300e+05   2.5505900e+05   0.0000000e+00   2.4380100e+05   2.6613400e+05   2.6806500e+05   2.6364300e+05   2.4843600e+05   2.4177900e+05   2.5340800e+05   2.8159100e+05   2.8746600e+05   2.6114500e+05   2.4620600e+05   2.3880100e+05   2.5296000e+05   2.7311500e+05   2.6134600e+05   2.5461300e+05   2.5602200e+05   2.3847300e+05   2.5514700e+05   2.6161800e+05   2.5420600e+05   2.5021400e+05   2.3920300e+05   2.5208700e+05   2.6868000e+05   2.5052500e+05   2.4842800e+05   2.4809400e+05   2.3753300e+05   2.5400100e+05   2.4914200e+05   2.6747200e+05   2.4904100e+05   2.4806400e+05   2.7704000e+05   2.5819100e+05   2.7111200e+05   2.7246000e+05   2.6763900e+05   2.7139300e+05   2.5012000e+05   2.4857700e+05   2.5304900e+05   2.4162300e+05   2.7143600e+05   2.7744700e+05   2.7061600e+05   2.4535300e+05   2.4207300e+05   2.6333900e+05   2.5683800e+05   2.6814600e+05   2.6159300e+05   2.5699300e+05   2.5145600e+05   2.4389700e+05   2.4322100e+05   2.8440600e+05   2.7342500e+05   2.6946500e+05   2.5779200e+05   2.7215900e+05   2.7948100e+05   2.7438600e+05   2.7709100e+05   2.6847400e+05   2.5261200e+05   2.6384700e+05   2.4832400e+05   2.6434400e+05   2.6699100e+05
   3.0887100e+05   3.0863700e+05   3.4508500e+05   3.0277100e+05   2.8588100e+05   2.9653800e+05   2.9851900e+05   2.9230800e+05   3.3013400e+05   3.2695400e+05   3.3018800e+05   2.9627100e+05   2.9081700e+05   3.0433000e+05   3.1130300e+05   3.2603900e+05   3.1626900e+05   3.1887700e+05   3.1846000e+05   0.0000000e+00   3.1274900e+05   3.1285600e+05   3.2702500e+05   3.3860200e+05   3.1769100e+05   3.2077800e+05   3.5455600e+05   3.0373400e+05   3.0359000e+05   3.3322600e+05   3.2190600e+05   3.0699400e+05   3.1562900e+05   3.0465200e+05   3.1008800e+05   3.0354900e+05   3.0199100e+05   3.0877000e+05   2.9022500e+05   2.9745800e+05   3.1076700e+05   2.8942400e+05   3.1243300e+05   3.1727300e+05   3.1361500e+05   3.1387800e+05   3.1427800e+05   3.0858600e+05   3.2736600e+05   3.2477400e+05   3.0116200e+05   3.2047200e+05   3.0218100e+05   3.0873300e+05   3.1635900e+05   3.1677100e+05   2.8860400e+05   3.0904100e+05   3.0380900e+05   3.0255300e+05   3.0621600e+05   2.7383700e+05   3.0214900e+05   2.9572100e+05   3.0002100e+05   2.9570800e+05   2.9561300e+05   3.1994300e+05   2.9938100e+05   2.8400000e+05   3.0629000e+05   2.9640900e+05   3.1630200e+05   2.9901000e+05   3.1796100e+05   2.9437600e+05   3.0737700e+05   3.0985800e+05   3.1151700e+05   2.9429700e+05   3.0642500e+05   3.1548000e+05   3.3032100e+05   2.8580200e+05   3.0206600e+05   3.1053900e+05   3.0226000e+05   3.0336400e+05   2.8763100e+05   2.8297500e+05
   6.2182000e+04   6.2792000e+04   6.8188000e+04   6.4195000e+04   7.3085000e+04   6.0782000e+04   5.4687000e+04   5.0234000e+04   5.9358000e+04   5.6256000e+04   4.8782000e+04   5.6678000e+04   5.1837000e+04   6.9912000e+04   6.4410000e+04   5.7106000e+04   6.1504000e+04   5.4322000e+04   4.4702000e+04   4.8837000e+04   0.0000000e+00   4.9461000e+04   4.7431000e+04   5.4314000e+04   4.6011000e+04   4.1655000e+04   4.0237000e+04   5.3276000e+04   5.6489000e+04   5.1181000e+04   5.5530000e+04   4.7052000e+04   4.6173000e+04   4.7155000e+04   4.3930000e+04   5.0432000e+04   4.5698000e+04   4.8481000e+04   4.4691000e+04   5.1698000e+04   5.7925000e+04   4.1462000e+04   4.7649000e+04   4.6800000e+04   4.1959000e+04   4.2720000e+04   5.0523000e+04   5.4139000e+04   4.8451000e+04   4.7637000e+04   5.5673000e+04   5.3081000e+04   5.2194000e+04   4.9045000e+04   4.6765000e+04   4.4793000e+04   5.7379000e+04   5.2501000e+04   4.8440000e+04   4.1855000e+04   6.2671000e+04   5.2085000e+04   5.7959000e+04   5.7425000e+04   6.3717000e+04   5.3491000e+04   5.9135000e+04   5.3585000e+04   6.4563000e+04   5.4880000e+04   6.0580000e+04   6.0335000e+04   6.3255000e+04   5.1761000e+04   6.4360000e+04   5.4203000e+04   5.8633000e+04   7.1010000e+04   6.9450000e+04   6.1902000e+04   8.0500000e+04   7.1817000e+04   7.1003000e+04   5.8638000e+04   6.0278000e+04   5.8079000e+04   6.0414000e+04   7.1539000e+04   6.7854000e+04   5.7804000e+04
   4.7911000e+04   4.7314000e+04   2.8663000e+04   4.9107000e+04   3.7096000e+04   3.9295000e+04   5.5713000e+04   5.8311000e+04   7.0922000e+04   5.5254000e+04   6.0339000e+04   4.5794000e+04   4.5929000e+04   5.9773000e+04   4.6918000e+04   5.3355000e+04   6.0106000e+04   5.2172000e+04   4.0213000e+04   4.3411000e+04   5.8585000e+04   0.0000000e+00   4.7202000e+04   5.0201000e+04   4.9517000e+04   4.3642000e+04   4.6918000e+04   3.5792000e+04   4.2628000e+04   4.1419000e+04   4.7844000e+04   4.0564000e+04   5.0421000e+04   4.9338000e+04   4.4059000e+04   3.4964000e+04   3.9223000e+04   3.9514000e+04   4.3743000e+04   4.2598000e+04   4.4916000e+04   4.6922000e+04   4.4029000e+04   3.6318000e+04   4.0492000e+04   3.8141000e+04   3.6904000e+04   2.8858000e+04   3.8199000e+04   3.8779000e+04   3.9526000e+04   5.0038000e+04   4.1821000e+04   4.4027000e+04   5.2511000e+04   4.1627000e+04   4.0948000e+04   4.6615000e+04   4.7590000e+04   3.5339000e+04   3.8234000e+04   4.6384000e+04   5.7517000e+04   2.9300000e+04   4.3545000e+04   3.9828000e+04   3.8393000e+04   3.6742000e+04   3.9541000e+04   3.9712000e+04   4.2096000e+04   4.2739000e+04   5.5987000e+04   4.7847000e+04   5.1276000e+04   4.1652000e+04   4.4694000e+04   4.6560000e+04   4.5659000e+04   4.6271000e+04   4.6698000e+04   4.4711000e+04   4.5050000e+04   3.5954000e+04   4.5975000e+04   4.9605000e+04   4.1417000e+04   4.2575000e+04   6.0676000e+04   4.1521000e+04
   3.5802900e+05   3.5990900e+05   3.7840700e+05   3.9870600e+05   4.0119300e+05   3.6505500e+05   3.7654600e+05   3.6912200e+05   3.7321400e+05   3.9317700e+05   3.8736900e+05   3.9128200e+05   3.9205000e+05   3.6652400e+05   3.6306200e+05   3.7281200e+05   3.7335200e+05   3.9874900e+05   3.6076200e+05   3.7845500e+05   3.5888100e+05   3.8024600e+05   0.0000000e+00   3.8742500e+05   3.7753700e+05   3.7743400e+05   3.9421600e+05   3.7237000e+05   3.8043600e+05   4.0014600e+05   3.9086600e+05   3.8095600e+05   3.9021400e+05   3.7650800e+05   3.8802700e+05   3.9519200e+05   3.9320100e+05   4.0071400e+05   3.8754900e+05   3.8665600e+05   3.7597500e+05   3.8337600e+05   4.0036900e+05   4.0065000e+05   3.8629500e+05   3.6158200e+05   3.7536000e+05   4.0649300e+05   4.0389000e+05   3.7565600e+05   3.8980600e+05   3.8114400e+05   3.8266900e+05   3.7139900e+05   3.6274600e+05   3.9269900e+05   3.9489600e+05   4.0450200e+05   4.1588900e+05   4.0281000e+05   3.8265400e+05   3.9153500e+05   4.1917500e+05   4.0824600e+05   3.9387900e+05   4.0169100e+05   3.9313300e+05   4.2924200e+05   4.0401700e+05   4.2671400e+05   3.9683500e+05   3.9872100e+05   4.0120300e+05   3.9351800e+05   3.9866700e+05   3.7905600e+05   4.0645300e+05   3.8732900e+05   3.8070800e+05   3.8342700e+05   4.0161700e+05   3.8360300e+05   3.8954300e+05   3.7885700e+05   3.7705300e+05   3.7733700e+05   3.6801800e+05   3.9644600e+05   3.8172400e+05   3.6022100e+05
   2.5925400e+05   2.6610900e+05   2.7317300e+05   3.0711500e+05   3.0474900e+05   3.0142200e+05   2.7927700e+05   2.8774100e+05   2.7639200e+05   2.8427700e+05   2.8382800e+05   2.9033600e+05   2.6305400e+05   2.7319900e+05   2.4655200e+05   2.6416300e+05   2.6503300e+05   2.5774000e+05   2.5339000e+05   2.6012300e+05   2.7247500e+05   2.4989900e+05   2.4596600e+05   0.0000000e+00   2.3640000e+05   2.7297000e+05   2.4790600e+05   2.4169000e+05   2.3940500e+05   2.3291900e+05   2.3160400e+05   2.7646600e+05   2.4379500e+05   2.1187800e+05   2.4547600e+05   2.2917600e+05   2.7403200e+05   2.4183400e+05   2.3781600e+05   2.6489500e+05   2.5188300e+05   2.3293700e+05   2.4962600e+05   2.4036500e+05   2.6071300e+05   2.7039400e+05   2.5595200e+05   2.6263300e+05   2.3643900e+05   2.7031600e+05   2.3698800e+05   2.3916300e+05   2.3808100e+05   2.3403000e+05   2.4026500e+05   2.5724000e+05   2.6581500e+05   2.5464200e+05   2.5926400e+05   2.8781200e+05   2.6505200e+05   2.4636100e+05   2.4727100e+05   2.5785000e+05   2.6580200e+05   2.9373700e+05   2.7879100e+05   2.8238100e+05   2.7837300e+05   2.7673100e+05   2.8004400e+05   2.8722000e+05   2.8009800e+05   2.8924100e+05   2.6508300e+05   2.6461700e+05   2.7378400e+05   2.5239500e+05   2.4594100e+05   2.5773800e+05   2.3644400e+05   2.6615100e+05   2.7407500e+05   2.5422800e+05   2.6965200e+05   2.4397900e+05   2.2622100e+05   2.4770100e+05   2.4722800e+05   2.4384000e+05
   1.4204400e+05   1.4026100e+05   1.3863500e+05   1.4215400e+05   1.3537000e+05   1.3287200e+05   1.2056600e+05   1.2751800e+05   1.2175400e+05   1.1921400e+05   1.3066800e+05   1.2837100e+05   1.2348400e+05   1.2166500e+05   1.2004000e+05   1.2287900e+05   1.2268100e+05   1.2084700e+05   1.1769100e+05   1.0898500e+05   1.1557100e+05   1.1473200e+05   1.2508700e+05   1.1771900e+05   0.0000000e+00   1.1966500e+05   1.2902200e+05   1.2586200e+05   1.2014200e+05   1.2886200e+05   1.1726500e+05   1.3063600e+05   1.1837500e+05   1.3669400e+05   1.4009800e+05   1.3066300e+05   1.3460300e+05   1.1816800e+05   1.2683900e+05   1.2743500e+05   1.2643600e+05   1.2746400e+05   1.2612800e+05   1.1210800e+05   1.2395200e+05   1.3253200e+05   1.2260200e+05   1.2099200e+05   1.1386200e+05   1.1972400e+05   1.2490800e+05   1.1946700e+05   1.2415400e+05   1.1391100e+05   1.2368400e+05   1.2483600e+05   1.2141100e+05   1.2343400e+05   1.1996700e+05   1.2307200e+05   1.2550900e+05   1.5138500e+05   1.3557900e+05   1.2768900e+05   1.3258500e+05   1.3363000e+05   1.4227000e+05   1.4258200e+05   1.2937100e+05   1.3802600e+05   1.4101700e+05   1.2288500e+05   1.3322100e+05   1.3836800e+05   1.4251900e+05   1.4414300e+05   1.3228500e+05   1.4313400e+05   1.2427200e+05   1.3148400e+05   1.4566700e+05   1.5552500e+05   1.5478600e+05   1.3247800e+05   1.3742200e+05   1.3136600e+05   1.4300100e+05   1.4715400e+05   1.3806600e+05   1.2986100e+05
   1.3589800e+05   1.3952000e+05   1.2533900e+05   1.2099500e+05   1.2627700e+05   1.2603600e+05   1.4488300e+05   1.6243600e+05   1.5625600e+05   1.3382400e+05   1.3556500e+05   1.4989900e+05   1.4696900e+05   1.6608000e+05   1.6633800e+05   1.4966000e+05   1.4624600e+05   1.4443400e+05   1.4845700e+05   1.5274700e+05   1.7131400e+05   1.5446900e+05   1.4908500e+05   1.5093400e+05   1.5433700e+05   0.0000000e+00   1.5409200e+05   1.4974100e+05   1.6394900e+05   1.4820600e+05   1.4861700e+05   1.2641200e+05   1.3983400e+05   1.5906100e+05   1.5595700e+05   1.4795300e+05   1.4220100e+05   1.3478500e+05   1.4435900e+05   1.3464900e+05   1.3669200e+05   1.4946400e+05   1.4772100e+05   1.3162600e+05   1.2979000e+05   1.2916400e+05   1.2877900e+05   1.2431000e+05   1.2924100e+05   1.2836200e+05   1.2691800e+05   1.3411700e+05   1.3592300e+05   1.3724600e+05   1.3413200e+05   1.4407400e+05   1.2588700e+05   1.4356600e+05   1.5271300e+05   1.3741000e+05   1.4074200e+05   1.5316700e+05   1.6042800e+05   1.5296200e+05   1.4525000e+05   1.4308600e+05   1.3100100e+05   1.2782500e+05   1.4388000e+05   1.4646400e+05   1.4483300e+05   1.3215600e+05   1.3345200e+05   1.4320000e+05   1.4587400e+05   1.5497300e+05   1.4777600e+05   1.4506700e+05   1.3599100e+05   1.3583600e+05   1.5846100e+05   1.4652300e+05   1.4579000e+05   1.4838400e+05   1.4924400e+05   1.2795800e+05   1.3729000e+05   1.2409300e+05   1.2774300e+05   1.3134600e+05
   1.3798300e+05   1.1128300e+05   1.0779500e+05   1.0995900e+05   1.2077200e+05   1.1254900e+05   1.0609000e+05   1.0942200e+05   1.0474900e+05   9.7354000e+04   1.1538300e+05   9.3364000e+04   1.1407600e+05   1.0244000e+05   1.1037700e+05   1.1149000e+05   1.0705000e+05   1.1124900e+05   1.1407400e+05   1.1831300e+05   1.0469100e+05   1.0922600e+05   1.2609300e+05   1.3517600e+05   1.2527700e+05   1.0166400e+05   0.0000000e+00   1.1251100e+05   1.1874000e+05   1.1736900e+05   1.1012100e+05   1.1389200e+05   1.3427400e+05   1.1797300e+05   1.2108600e+05   1.0821700e+05   1.1834400e+05   1.1293500e+05   1.3553600e+05   1.1405000e+05   1.2286800e+05   1.2118800e+05   1.1190100e+05   1.1628100e+05   1.2496500e+05   1.2259900e+05   1.2037300e+05   1.1828200e+05   1.1868100e+05   1.1277200e+05   1.1065000e+05   1.1029400e+05   1.1649500e+05   1.1832700e+05   1.1299800e+05   1.0332900e+05   1.0727600e+05   1.0199800e+05   1.1049000e+05   1.0951900e+05   1.1250700e+05   9.8980000e+04   1.0354300e+05   1.0763000e+05   1.1405300e+05   1.2157100e+05   1.1149400e+05   1.1006100e+05   1.1771700e+05   1.0982200e+05   1.1221300e+05   1.1126500e+05   1.2883100e+05   1.2065800e+05   1.1813900e+05   9.8646000e+04   9.3480000e+04   1.1283300e+05   1.1333900e+05   9.7101000e+04   1.0839700e+05   1.1302900e+05   1.0449300e+05   9.8722000e+04   1.1506600e+05   1.1947500e+05   1.1841800e+05   9.5203000e+04   1.2559400e+05   1.1252300e+05
   9.2073000e+04   8.9947000e+04   9.3116000e+04   9.0667000e+04   1.0183500e+05   8.8154000e+04   8.3264000e+04   9.5276000e+04   9.4471000e+04   9.2467000e+04   8.5684000e+04   9.3139000e+04   9.2799000e+04   9.8661000e+04   1.0505300e+05   1.0865300e+05   7.8267000e+04   7.6138000e+04   8.6536000e+04   1.1313200e+05   9.8105000e+04   8.4359000e+04   7.4212000e+04   1.0001000e+05   9.1723000e+04   9.0347000e+04   8.8161000e+04   0.0000000e+00   8.3519000e+04   7.6369000e+04   7.4085000e+04   8.9314000e+04   9.8793000e+04   8.5834000e+04   8.8083000e+04   8.9277000e+04   8.9658000e+04   9.4664000e+04   9.9147000e+04   1.0318100e+05   9.9810000e+04   9.9328000e+04   1.0302500e+05   1.1229900e+05   9.9855000e+04   9.2149000e+04   1.0859800e+05   1.0163100e+05   1.0918900e+05   9.7847000e+04   1.0093000e+05   9.1772000e+04   8.5646000e+04   8.4453000e+04   9.9763000e+04   9.4733000e+04   1.0508800e+05   9.7518000e+04   8.1805000e+04   8.2063000e+04   9.5399000e+04   8.4109000e+04   9.1234000e+04   9.7892000e+04   9.1672000e+04   8.3529000e+04   9.7891000e+04   9.4691000e+04   8.2410000e+04   8.8225000e+04   9.7428000e+04   9.6944000e+04   9.3953000e+04   1.0855200e+05   9.8053000e+04   9.0392000e+04   8.6324000e+04   9.5060000e+04   9.0534000e+04   8.9300000e+04   9.0597000e+04   8.6330000e+04   9.3932000e+04   9.1966000e+04   8.9195000e+04   8.9559000e+04   8.9053000e+04   8.0927000e+04   7.3430000e+04   8.5965000e+04
   2.3247900e+05   2.2668100e+05   2.2405500e+05   2.1318500e+05   2.2211300e+05   2.0916800e+05   2.1356700e+05   2.2519300e+05   2.0088700e+05   2.0415300e+05   2.1051600e+05   2.1700100e+05   2.2352700e+05   2.2654900e+05   2.1513000e+05   1.9415800e+05   2.0661100e+05   2.0254900e+05   2.0998700e+05   2.0318800e+05   2.1975700e+05   2.0202100e+05   1.9405200e+05   2.1794500e+05   2.1117100e+05   2.1582200e+05   2.1685400e+05   2.0939600e+05   0.0000000e+00   2.0943100e+05   2.0832700e+05   2.2720800e+05   2.2062900e+05   2.1890800e+05   2.2629100e+05   2.1616700e+05   2.1293200e+05   2.1909900e+05   2.2064200e+05   2.0936400e+05   2.0909700e+05   2.0388200e+05   2.2028800e+05   2.1606400e+05   2.1669300e+05   2.1388100e+05   2.2514800e+05   2.2379000e+05   2.4685600e+05   2.3726300e+05   2.2006800e+05   2.0860100e+05   2.0278700e+05   2.0945600e+05   2.2309300e+05   2.2597000e+05   2.2394300e+05   2.1685100e+05   1.8778000e+05   1.9504500e+05   2.1100200e+05   2.2625700e+05   2.2025500e+05   2.2077500e+05   2.1380500e+05   2.2074200e+05   2.3560800e+05   2.1455700e+05   2.1480600e+05   2.0825700e+05   2.2211500e+05   2.3420100e+05   2.3399500e+05   2.3391900e+05   2.2580100e+05   2.1227300e+05   2.1635900e+05   2.4575100e+05   2.4049300e+05   2.3897700e+05   2.4126500e+05   2.2004600e+05   2.0234500e+05   2.2562200e+05   2.3098100e+05   2.3803900e+05   2.3723700e+05   2.1936900e+05   2.2081500e+05   2.0984400e+05
   2.1564600e+05   1.9159300e+05   2.0108100e+05   2.0776600e+05   2.2113100e+05   2.2378000e+05   2.0494900e+05   1.9498200e+05   2.1431700e+05   2.1252500e+05   2.1268200e+05   1.9577000e+05   2.0879400e+05   1.9558800e+05   1.9358500e+05   2.0294600e+05   1.9814300e+05   2.0412400e+05   2.0240500e+05   2.0705400e+05   2.2622100e+05   2.1335900e+05   2.1109000e+05   2.1473600e+05   2.1393600e+05   2.3574100e+05   2.1160700e+05   2.1298400e+05   2.1474300e+05   0.0000000e+00   2.2243700e+05   2.2157700e+05   2.1181700e+05   2.0302000e+05   2.1552800e+05   2.0743500e+05   2.0624900e+05   2.1223800e+05   2.0260400e+05   2.1506400e+05   2.1346600e+05   2.1469700e+05   2.0244300e+05   2.0463000e+05   1.9895900e+05   2.1217600e+05   2.0650800e+05   2.1103200e+05   1.9913600e+05   1.8974300e+05   2.0265800e+05   1.9556800e+05   2.0243100e+05   2.0261300e+05   2.0948300e+05   1.9928200e+05   2.0040100e+05   2.0496300e+05   1.9889800e+05   2.0271600e+05   1.8642900e+05   1.9260000e+05   1.8028900e+05   1.9257700e+05   1.8766200e+05   1.8979100e+05   1.9091400e+05   2.0336200e+05   1.9539600e+05   1.7130900e+05   1.8242800e+05   1.9243700e+05   1.7996200e+05   1.8939900e+05   2.0319200e+05   2.0376200e+05   1.9084300e+05   1.8186700e+05   1.8508600e+05   1.8493800e+05   1.8974600e+05   1.7518900e+05   1.9438100e+05   1.9674300e+05   1.8815600e+05   1.9828700e+05   1.9605800e+05   2.0289300e+05   2.0941100e+05   1.9859100e+05
   2.2365900e+05   2.2675700e+05   2.3551700e+05   2.3919700e+05   2.1905500e+05   1.9693200e+05   2.2012100e+05   2.2202300e+05   2.4035100e+05   2.3809600e+05   2.4421000e+05   2.3257300e+05   2.2222400e+05   2.4737800e+05   2.3245400e+05   2.1396200e+05   2.1420500e+05   2.0497000e+05   2.2909700e+05   2.2821900e+05   2.1600700e+05   2.4177800e+05   2.2130400e+05   2.0464400e+05   2.2330700e+05   2.5544100e+05   2.3682300e+05   2.4410700e+05   2.5424800e+05   2.4300500e+05   0.0000000e+00   2.3160400e+05   2.3350300e+05   2.1943300e+05   2.4474600e+05   2.4816800e+05   2.2605700e+05   2.2310800e+05   2.1661300e+05   2.2005500e+05   2.1907300e+05   2.0513300e+05   2.4356500e+05   2.3568300e+05   2.2359000e+05   2.1078100e+05   2.2054100e+05   2.3952800e+05   2.2562600e+05   2.3863200e+05   2.3514700e+05   2.1140300e+05   2.2550500e+05   2.2645600e+05   2.3596200e+05   2.4182300e+05   2.1444100e+05   2.2114000e+05   1.9936700e+05   2.0809400e+05   2.1822900e+05   2.4685800e+05   2.5479000e+05   2.1323200e+05   1.8330600e+05   1.9178900e+05   1.8470700e+05   2.1989400e+05   2.4986900e+05   2.2798700e+05   1.9331800e+05   2.0409100e+05   2.1578800e+05   2.1990600e+05   2.2455800e+05   2.0692100e+05   2.0909300e+05   1.9625300e+05   2.2294900e+05   2.3601700e+05   2.2025800e+05   2.2309300e+05   2.1056100e+05   2.1861800e+05   2.1850600e+05   2.4567600e+05   2.2602100e+05   2.2800300e+05   2.0165900e+05   2.1190800e+05
   2.0793100e+05   2.1300200e+05   1.9820600e+05   2.1679200e+05   2.0133900e+05   2.1987600e+05   2.0607000e+05   2.2197200e+05   1.9702400e+05   2.0863700e+05   2.0883000e+05   2.1419500e+05   1.9128400e+05   1.9008300e+05   1.9904300e+05   1.8861800e+05   1.9572600e+05   1.7068800e+05   1.5536700e+05   1.7594900e+05   1.7728200e+05   1.9497400e+05   1.9521000e+05   1.7353500e+05   1.7283900e+05   1.7715000e+05   1.7217600e+05   1.7543500e+05   1.6135300e+05   1.7433000e+05   1.7615700e+05   0.0000000e+00   1.7607100e+05   1.7822500e+05   1.7928700e+05   1.6051200e+05   1.7624700e+05   1.9019600e+05   1.7433800e+05   1.8368600e+05   1.7439600e+05   1.7523800e+05   1.6215300e+05   1.8961900e+05   1.8554100e+05   1.6501200e+05   1.7537000e+05   1.8337500e+05   1.8100200e+05   1.7404600e+05   1.7593100e+05   1.6672300e+05   1.6286500e+05   1.6091500e+05   1.6474900e+05   1.8460800e+05   1.9551800e+05   1.8071400e+05   1.7355700e+05   1.6591600e+05   1.8203500e+05   1.8766700e+05   1.8033800e+05   1.8775000e+05   1.7429800e+05   1.8640800e+05   1.7329000e+05   1.7621100e+05   1.8589500e+05   1.8986900e+05   1.9399900e+05   1.7801300e+05   1.8832500e+05   1.8233600e+05   1.8747000e+05   2.1903400e+05   2.0953500e+05   1.7643900e+05   1.7018100e+05   2.2068700e+05   2.0430100e+05   2.0042200e+05   2.0400300e+05   2.3602100e+05   1.9874500e+05   2.0601200e+05   1.8183600e+05   2.0163700e+05   2.0678800e+05   2.1690000e+05
   2.7487100e+05   2.8115500e+05   2.6993800e+05   2.6657100e+05   2.5397400e+05   2.5273300e+05   2.8091400e+05   2.7492600e+05   2.6755300e+05   2.6405400e+05   2.8220200e+05   2.7484800e+05   3.0242100e+05   2.7446100e+05   2.7856100e+05   2.6464900e+05   2.9179700e+05   2.7141000e+05   2.6123500e+05   2.8077300e+05   3.0350000e+05   2.8909600e+05   2.8877100e+05   2.8033700e+05   2.7929800e+05   2.8093600e+05   2.7985600e+05   2.7758600e+05   2.9357500e+05   3.1047600e+05   2.7802400e+05   2.8027000e+05   0.0000000e+00   3.0226900e+05   2.7752500e+05   2.8934400e+05   2.9143700e+05   3.0934500e+05   3.0329000e+05   2.7964500e+05   2.7203700e+05   2.8372700e+05   3.1116500e+05   2.8928500e+05   2.8652400e+05   2.7260200e+05   2.8792900e+05   3.1012600e+05   2.9928500e+05   2.6824300e+05   2.7317700e+05   2.8024200e+05   3.1227900e+05   2.8758800e+05   2.8707300e+05   2.7139500e+05   2.8462700e+05   3.1056600e+05   3.0499900e+05   2.9429400e+05   3.0689500e+05   2.7837500e+05   2.6717800e+05   2.6097400e+05   2.7820500e+05   2.9036900e+05   3.1259800e+05   2.8485800e+05   2.7112400e+05   2.7082000e+05   2.8408300e+05   2.9686200e+05   2.9420400e+05   2.8472300e+05   2.8540600e+05   2.7540100e+05   2.7157100e+05   2.7097200e+05   2.8594200e+05   2.8052800e+05   2.9851500e+05   2.8346300e+05   2.7231000e+05   2.6628800e+05   2.7600000e+05   2.9254200e+05   2.8348300e+05   2.8414200e+05   2.6905900e+05   2.7003400e+05
   3.1516600e+05   3.3509600e+05   3.3178800e+05   3.2248500e+05   3.2370400e+05   3.3065300e+05   3.3627600e+05   3.2633700e+05   3.3629200e+05   3.2083800e+05   3.1667500e+05   3.1008900e+05   3.1416100e+05   3.0914300e+05   3.3284000e+05   3.2302500e+05   3.2521500e+05   3.2484900e+05   3.0051000e+05   2.8388700e+05   2.9647600e+05   3.2145500e+05   3.0358200e+05   3.2829700e+05   3.1221400e+05   3.2356800e+05   3.1280300e+05   3.2414500e+05   3.1562900e+05   3.1866900e+05   3.0573700e+05   3.0997300e+05   3.1878300e+05   0.0000000e+00   3.2012600e+05   3.0335000e+05   3.1769400e+05   3.0329900e+05   3.2311100e+05   3.3822200e+05   3.1214500e+05   3.1305700e+05   3.2052500e+05   3.3246900e+05   3.3967000e+05   3.3524800e+05   3.3566100e+05   3.2201300e+05   3.1580100e+05   3.3356300e+05   3.3252600e+05   3.6335100e+05   3.5751200e+05   3.2868800e+05   3.2345300e+05   3.4250400e+05   3.4285900e+05   3.2786200e+05   3.4025100e+05   3.4376000e+05   3.4700800e+05   3.5276100e+05   3.2515400e+05   3.2991200e+05   3.4285800e+05   3.3674600e+05   3.2924700e+05   3.2479500e+05   3.0569200e+05   3.2111100e+05   3.3934900e+05   3.4250500e+05   3.2056000e+05   3.2806700e+05   3.2919600e+05   3.3091600e+05   3.5329000e+05   3.2351600e+05   3.2604500e+05   3.4736700e+05   3.3155700e+05   3.0569600e+05   3.2003700e+05   3.3372400e+05   3.2761400e+05   3.3658600e+05   3.3277200e+05   3.2020800e+05   3.4809100e+05   3.2270900e+05
   5.5344000e+04   5.5811000e+04   5.7482000e+04   5.5827000e+04   5.7808000e+04   4.8833000e+04   5.6643000e+04   6.2455000e+04   6.1189000e+04   6.0713000e+04   5.0340000e+04   5.5731000e+04   5.1812000e+04   5.2488000e+04   5.1571000e+04   5.1091000e+04   5.1244000e+04   6.1043000e+04   6.0284000e+04   5.0150000e+04   5.2838000e+04   6.2094000e+04   5.0674000e+04   5.0935000e+04   5.2018000e+04   5.8453000e+04   5.6362000e+04   5.6359000e+04   5.7248000e+04   4.9275000e+04   5.4378000e+04   5.4253000e+04   5.6393000e+04   5.0935000e+04   0.0000000e+00   5.6329000e+04   5.4814000e+04   5.0574000e+04   5.2905000e+04   5.9362000e+04   5.8040000e+04   6.0318000e+04   5.4736000e+04   5.8741000e+04   6.4717000e+04   5.2155000e+04   5.5848000e+04   5.3796000e+04   5.4427000e+04   5.2421000e+04   5.6772000e+04   5.9003000e+04   5.6700000e+04   5.4476000e+04   5.8677000e+04   6.0323000e+04   6.0388000e+04   5.7807000e+04   5.9898000e+04   6.2752000e+04   6.1054000e+04   6.6130000e+04   7.0101000e+04   6.8986000e+04   6.5074000e+04   6.7456000e+04   6.4950000e+04   6.0789000e+04   5.8685000e+04   5.9280000e+04   6.1997000e+04   6.2285000e+04   6.7882000e+04   5.9809000e+04   5.2053000e+04   5.7111000e+04   5.2937000e+04   5.3141000e+04   5.5540000e+04   6.0778000e+04   5.5260000e+04   5.6925000e+04   5.5457000e+04   5.1272000e+04   5.0692000e+04   5.4557000e+04   5.4781000e+04   5.0341000e+04   5.0675000e+04   4.8820000e+04
   4.0698000e+04   4.3433000e+04   5.3079000e+04   5.8326000e+04   4.4357000e+04   5.0169000e+04   4.0980000e+04   5.8611000e+04   6.4088000e+04   4.7527000e+04   6.2738000e+04   5.1139000e+04   4.8644000e+04   4.7146000e+04   4.0099000e+04   3.9014000e+04   5.1299000e+04   5.6535000e+04   4.5947000e+04   4.3449000e+04   4.0377000e+04   5.6327000e+04   4.5941000e+04   3.4537000e+04   4.7661000e+04   4.4231000e+04   4.8460000e+04   4.8807000e+04   4.4883000e+04   4.4109000e+04   4.0896000e+04   5.2290000e+04   4.3439000e+04   4.3713000e+04   4.1618000e+04   0.0000000e+00   3.1992000e+04   4.0390000e+04   3.8893000e+04   4.8611000e+04   5.1187000e+04   4.0448000e+04   3.0929000e+04   3.5379000e+04   4.8552000e+04   3.7774000e+04   5.2150000e+04   4.8093000e+04   3.5664000e+04   5.4847000e+04   4.5704000e+04   4.7934000e+04   4.2665000e+04   4.1588000e+04   5.3244000e+04   5.5944000e+04   5.3494000e+04   6.1314000e+04   4.8802000e+04   5.0992000e+04   4.1307000e+04   4.5432000e+04   6.3895000e+04   5.9385000e+04   5.6870000e+04   4.4870000e+04   4.1857000e+04   5.4834000e+04   5.5090000e+04   5.6840000e+04   5.9705000e+04   5.4609000e+04   3.6095000e+04   4.3987000e+04   5.2181000e+04   5.4074000e+04   3.8789000e+04   4.5292000e+04   3.5761000e+04   2.4086000e+04   5.2061000e+04   3.3786000e+04   3.7784000e+04   4.5712000e+04   4.2472000e+04   5.7027000e+04   4.8794000e+04   4.9898000e+04   4.7884000e+04   4.1933000e+04
   1.2604500e+05   1.3875200e+05   1.3099600e+05   1.2682300e+05   1.1757900e+05   1.0233000e+05   1.1775500e+05   1.4404500e+05   1.3966500e+05   1.3802900e+05   1.2900800e+05   1.2161800e+05   1.2563200e+05   1.1840300e+05   1.1808400e+05   1.1549800e+05   1.1959400e+05   1.1882400e+05   1.1998700e+05   1.2509300e+05   1.2611400e+05   1.3123500e+05   1.3481200e+05   1.1646800e+05   1.0019800e+05   8.4074000e+04   1.1637800e+05   1.2053900e+05   1.1759700e+05   1.3128300e+05   1.3958700e+05   1.4481900e+05   1.3626900e+05   1.2191500e+05   1.3654700e+05   1.2369300e+05   0.0000000e+00   1.2863800e+05   1.4729400e+05   1.3161700e+05   1.2188800e+05   1.3432900e+05   1.3227200e+05   1.2514500e+05   1.2327800e+05   1.2048300e+05   1.2581700e+05   1.3306600e+05   1.2447100e+05   1.0931200e+05   1.2471500e+05   1.3224500e+05   1.4298600e+05   1.3066400e+05   9.7420000e+04   9.9021000e+04   1.0957300e+05   1.2128200e+05   1.1909500e+05   1.1743600e+05   1.3479400e+05   1.3212700e+05   1.1766900e+05   1.1347900e+05   1.2713200e+05   1.0612500e+05   1.1761300e+05   1.2723900e+05   1.2490300e+05   1.2068200e+05   1.2702200e+05   1.4325100e+05   1.3034000e+05   1.1544300e+05   1.1769400e+05   1.0289000e+05   1.1719100e+05   1.2195700e+05   1.2963900e+05   1.3467600e+05   1.3178900e+05   1.3176500e+05   1.2679200e+05   1.2567600e+05   1.3573100e+05   1.1836700e+05   1.1913200e+05   1.1555600e+05   1.1631800e+05   1.2159800e+05
   1.2677000e+05   1.2991200e+05   1.5805700e+05   1.6253900e+05   1.5832100e+05   1.3807900e+05   1.6076800e+05   1.5611500e+05   1.3733000e+05   1.4765500e+05   1.5628500e+05   1.4465100e+05   1.3416600e+05   1.2426200e+05   1.4786000e+05   1.4182100e+05   1.4945700e+05   1.7101700e+05   1.4064000e+05   1.3817800e+05   1.3934600e+05   1.4250200e+05   1.5170400e+05   1.5415300e+05   1.3744200e+05   1.4610800e+05   1.4482400e+05   1.3326400e+05   1.2640700e+05   1.5293900e+05   1.3183500e+05   1.6050300e+05   1.4983100e+05   1.5964300e+05   1.4596100e+05   1.4287700e+05   1.4268400e+05   0.0000000e+00   1.3813000e+05   1.4364600e+05   1.3828300e+05   1.4116700e+05   1.5648400e+05   1.4540800e+05   1.5120500e+05   1.3765400e+05   1.3803300e+05   1.5186200e+05   1.5961600e+05   1.6568000e+05   1.3279700e+05   1.3318900e+05   1.2758600e+05   1.3951600e+05   1.5942500e+05   1.3185000e+05   1.2845300e+05   1.4369100e+05   1.5317100e+05   1.5723700e+05   1.4908400e+05   1.4479400e+05   1.5493300e+05   1.7133800e+05   1.5070700e+05   1.4227500e+05   1.4167400e+05   1.4147400e+05   1.6295900e+05   1.7214500e+05   1.4973600e+05   1.5794900e+05   1.4285400e+05   1.4619200e+05   1.3677900e+05   1.3722300e+05   1.4947000e+05   1.4511700e+05   1.4863500e+05   1.7084800e+05   1.5225700e+05   1.3886000e+05   1.2505500e+05   1.3483100e+05   1.4908800e+05   1.4959300e+05   1.5889300e+05   1.6793000e+05   1.6456800e+05   1.5144900e+05
   1.3598600e+05   1.4441800e+05   1.3425300e+05   1.4375500e+05   1.4768300e+05   1.5148700e+05   1.3751500e+05   1.4159600e+05   1.3092600e+05   1.2998400e+05   1.2615400e+05   1.3003500e+05   1.5187900e+05   1.4419000e+05   1.5331400e+05   1.2992100e+05   1.3844000e+05   1.2921500e+05   1.3810400e+05   1.4010000e+05   1.3818100e+05   1.3568100e+05   1.4712200e+05   1.4638300e+05   1.4372600e+05   1.3091000e+05   1.3952700e+05   1.2327800e+05   1.2077600e+05   1.2523500e+05   1.2366200e+05   1.2514600e+05   1.3810200e+05   1.3732600e+05   1.4110300e+05   1.5719900e+05   1.4731900e+05   1.4092500e+05   0.0000000e+00   1.4476500e+05   1.3311400e+05   1.4402400e+05   1.5201500e+05   1.6625100e+05   1.5785100e+05   1.4249300e+05   1.3345000e+05   1.3402600e+05   1.3614200e+05   1.4200500e+05   1.2173800e+05   1.2238600e+05   1.3929400e+05   1.3444100e+05   1.3150700e+05   1.2658900e+05   1.2187400e+05   1.2261300e+05   1.2634100e+05   1.1443500e+05   1.2032200e+05   1.2417900e+05   1.3589200e+05   1.3272500e+05   1.3997000e+05   1.3878500e+05   1.3184200e+05   1.1977100e+05   1.3059500e+05   1.3046300e+05   1.2210600e+05   1.2968000e+05   1.3586100e+05   1.3956900e+05   1.3867300e+05   1.4603500e+05   1.2956300e+05   1.2815800e+05   1.1596900e+05   1.2332900e+05   1.2421100e+05   1.3420900e+05   1.3675300e+05   1.4321100e+05   1.3634000e+05   1.2801800e+05   1.2381500e+05   1.2949700e+05   1.2970700e+05   1.4898700e+05
   1.5815300e+05   1.6462100e+05   1.4527400e+05   1.4763700e+05   1.4766700e+05   1.3453300e+05   1.2602500e+05   1.3920300e+05   1.2811000e+05   1.2325400e+05   1.2639400e+05   1.3063100e+05   1.3117600e+05   1.2924700e+05   1.3335500e+05   1.3835600e+05   1.2527500e+05   1.2497700e+05   1.3995400e+05   1.4116000e+05   1.6519300e+05   1.6901200e+05   1.4830100e+05   1.2797000e+05   1.3603200e+05   1.4147100e+05   1.3901500e+05   1.6260800e+05   1.6375300e+05   1.6599600e+05   1.6270800e+05   1.4916100e+05   1.4628800e+05   1.5640600e+05   1.4476300e+05   1.6190700e+05   1.7517600e+05   1.4848400e+05   1.5017800e+05   0.0000000e+00   1.4248400e+05   1.6315900e+05   1.3030700e+05   1.4874200e+05   1.7555400e+05   1.8393300e+05   1.9898100e+05   1.8795000e+05   1.7465300e+05   1.7556300e+05   1.9794400e+05   2.2404800e+05   1.9681800e+05   1.8504200e+05   2.0467100e+05   2.1659000e+05   1.9455200e+05   1.9504200e+05   1.8845000e+05   2.0278200e+05   2.0907600e+05   2.2337000e+05   1.8932000e+05   1.8285200e+05   1.5941200e+05   1.7772500e+05   1.8612100e+05   1.9502500e+05   1.7088600e+05   1.6543300e+05   1.6298100e+05   1.6551900e+05   1.6538400e+05   1.5230000e+05   1.6768200e+05   1.8428400e+05   1.7831600e+05   1.7233100e+05   1.5988500e+05   1.7772100e+05   1.7990700e+05   1.7567500e+05   1.6513500e+05   1.8104700e+05   1.7121300e+05   1.8025100e+05   1.5163000e+05   1.6591000e+05   1.4542700e+05   1.5336900e+05
   4.4057000e+04   4.5901000e+04   4.3278000e+04   4.3018000e+04   4.1392000e+04   3.6217000e+04   3.9454000e+04   4.4787000e+04   4.4486000e+04   4.0349000e+04   4.7139000e+04   4.8042000e+04   3.7118000e+04   4.7294000e+04   5.6962000e+04   5.5987000e+04   3.3018000e+04   3.6151000e+04   4.4151000e+04   4.7073000e+04   3.6960000e+04   4.4008000e+04   5.4653000e+04   4.9947000e+04   3.2743000e+04   3.7953000e+04   4.6304000e+04   4.0666000e+04   3.0923000e+04   3.4285000e+04   4.6711000e+04   4.9409000e+04   4.6640000e+04   4.0383000e+04   3.7165000e+04   3.2707000e+04   3.1750000e+04   3.5664000e+04   3.3184000e+04   3.8166000e+04   0.0000000e+00   3.8380000e+04   4.2780000e+04   3.7294000e+04   3.5508000e+04   3.9854000e+04   4.5739000e+04   4.8905000e+04   4.0551000e+04   3.5510000e+04   5.0273000e+04   4.6064000e+04   4.4973000e+04   4.6788000e+04   5.6519000e+04   4.9094000e+04   4.2903000e+04   4.2765000e+04   3.9602000e+04   4.0041000e+04   4.8282000e+04   4.7779000e+04   4.1775000e+04   4.1162000e+04   4.3512000e+04   4.8949000e+04   3.6414000e+04   2.9915000e+04   3.5284000e+04   3.6965000e+04   3.9949000e+04   5.1532000e+04   5.4987000e+04   5.2681000e+04   4.2146000e+04   3.8989000e+04   4.9312000e+04   4.8423000e+04   4.8340000e+04   5.8733000e+04   5.6397000e+04   5.7294000e+04   4.6156000e+04   4.8515000e+04   4.7638000e+04   3.9912000e+04   4.3306000e+04   4.3495000e+04   3.7476000e+04   4.3283000e+04
   4.8011000e+04   4.0385000e+04   3.7919000e+04   5.6650000e+04   6.1266000e+04   5.5425000e+04   5.0500000e+04   4.5250000e+04   3.6518000e+04   4.0251000e+04   4.3305000e+04   5.1790000e+04   6.0154000e+04   4.8645000e+04   4.0965000e+04   4.0929000e+04   4.9546000e+04   6.3618000e+04   6.1756000e+04   5.3124000e+04   4.7534000e+04   4.7896000e+04   4.5982000e+04   4.6376000e+04   6.3298000e+04   6.6469000e+04   5.3274000e+04   5.7283000e+04   5.3868000e+04   5.9610000e+04   4.9045000e+04   4.4290000e+04   4.7206000e+04   5.8758000e+04   5.5896000e+04   4.8768000e+04   4.2690000e+04   4.2341000e+04   4.0014000e+04   3.6074000e+04   4.3655000e+04   0.0000000e+00   4.4510000e+04   4.2389000e+04   3.2558000e+04   3.0578000e+04   3.9220000e+04   3.9049000e+04   5.7646000e+04   4.9440000e+04   4.0274000e+04   5.4037000e+04   5.0024000e+04   6.5039000e+04   7.0031000e+04   5.7550000e+04   3.9714000e+04   5.6890000e+04   4.9293000e+04   6.1495000e+04   6.3589000e+04   6.7715000e+04   5.1426000e+04   4.8542000e+04   5.0879000e+04   5.8469000e+04   6.5449000e+04   6.0751000e+04   5.4991000e+04   5.1768000e+04   5.9619000e+04   4.9746000e+04   4.0979000e+04   3.9849000e+04   5.0535000e+04   4.1613000e+04   3.9373000e+04   6.3951000e+04   4.9839000e+04   5.4909000e+04   4.3304000e+04   4.2136000e+04   4.3165000e+04   4.5243000e+04   4.8890000e+04   5.1772000e+04   5.0815000e+04   5.5765000e+04   5.2150000e+04   4.3135000e+04
   3.5201300e+05   3.5628300e+05   3.6912400e+05   3.6492200e+05   3.7913800e+05   3.3593100e+05   3.2620100e+05   3.1332900e+05   3.3221400e+05   3.6123500e+05   3.3859900e+05   3.4604300e+05   3.5976300e+05   3.6631000e+05   3.5676800e+05   3.8621600e+05   3.7775600e+05   3.1902500e+05   3.3202500e+05   3.3987800e+05   3.0685400e+05   3.4816300e+05   3.6509900e+05   3.4424700e+05   3.3772200e+05   3.7694900e+05   3.8216200e+05   3.4753800e+05   3.5353400e+05   3.5751100e+05   3.5153700e+05   3.6388000e+05   3.6249300e+05   3.2923000e+05   3.3678900e+05   3.7155100e+05   3.8659300e+05   3.7591700e+05   3.4795200e+05   3.6071200e+05   3.3304500e+05   3.1417100e+05   0.0000000e+00   3.4651700e+05   3.0493000e+05   3.2344800e+05   3.5192500e+05   3.6139000e+05   3.5962800e+05   3.4280300e+05   3.4399900e+05   3.5447300e+05   3.3590800e+05   3.4639100e+05   3.3437900e+05   3.2767800e+05   3.4250900e+05   3.5681500e+05   3.7680900e+05   3.6486600e+05   3.3870800e+05   3.5059500e+05   3.5875300e+05   3.4753200e+05   3.6477000e+05   3.3783700e+05   3.6051300e+05   3.4065800e+05   3.8014400e+05   3.7392200e+05   3.8214200e+05   3.6660500e+05   3.6074500e+05   3.5366400e+05   3.2660600e+05   3.4110400e+05   3.8042400e+05   3.6193700e+05   3.8207100e+05   4.0042700e+05   3.6722900e+05   3.4919100e+05   3.4775800e+05   3.3823300e+05   3.5639200e+05   3.6222000e+05   3.8158900e+05   3.6438200e+05   3.6727700e+05   3.7670200e+05
   2.7655200e+05   3.0586700e+05   3.0098600e+05   2.9763600e+05   2.9874400e+05   2.7940700e+05   2.7866800e+05   3.0272700e+05   2.9604000e+05   3.0861400e+05   3.0413500e+05   3.0764500e+05   3.1042200e+05   2.8316200e+05   2.9383800e+05   3.0838900e+05   2.8362400e+05   3.1514000e+05   3.2603000e+05   3.3943400e+05   3.1386000e+05   2.9287400e+05   2.8297300e+05   2.7216100e+05   2.6102500e+05   2.7859200e+05   2.8492700e+05   2.9021200e+05   2.7876800e+05   2.7267800e+05   2.9500300e+05   2.8810600e+05   2.8006900e+05   3.0756000e+05   2.9499500e+05   2.9550900e+05   2.5346500e+05   2.9208100e+05   2.6100000e+05   2.7785500e+05   2.7790800e+05   2.9704700e+05   2.7810500e+05   0.0000000e+00   2.7945700e+05   2.8981600e+05   2.8901100e+05   2.7839100e+05   2.9842500e+05   2.9684200e+05   2.7899000e+05   2.8609800e+05   2.6849000e+05   2.8419000e+05   3.0026700e+05   2.9398100e+05   2.8045700e+05   2.7757100e+05   2.9381500e+05   2.8598300e+05   2.6421400e+05   2.8935900e+05   2.7769000e+05   2.8362800e+05   3.0010900e+05   2.9940200e+05   3.0217000e+05   2.8944400e+05   2.7729400e+05   2.7497400e+05   2.6051600e+05   2.8578900e+05   2.7295900e+05   2.8342200e+05   2.8197800e+05   2.7924000e+05   2.7130000e+05   2.9774600e+05   2.8502800e+05   2.8953400e+05   2.7656300e+05   2.8784600e+05   2.9323100e+05   2.8575300e+05   2.8668000e+05   2.6794100e+05   2.7450600e+05   2.8667700e+05   2.6966200e+05   2.7105300e+05
   2.9219600e+05   2.6648800e+05   2.6403700e+05   2.5257600e+05   2.5633900e+05   2.5741400e+05   2.7491600e+05   2.7961000e+05   2.9655700e+05   3.0521000e+05   2.5803600e+05   2.4149500e+05   2.5441800e+05   2.4194300e+05   2.4277000e+05   2.7177500e+05   2.6736800e+05   2.6145500e+05   2.6541100e+05   2.6937300e+05   2.6346100e+05   2.5058100e+05   2.6762700e+05   2.7911000e+05   2.6171100e+05   2.6350200e+05   2.7562800e+05   2.8854900e+05   2.5989000e+05   2.6563300e+05   2.8457900e+05   2.8865900e+05   2.5909500e+05   2.6578100e+05   2.6896700e+05   2.8166900e+05   2.7881900e+05   2.8240200e+05   2.5491500e+05   2.8253700e+05   2.8828200e+05   2.7025500e+05   2.8745700e+05   2.7848700e+05   0.0000000e+00   2.7925200e+05   2.9870600e+05   2.8331900e+05   2.9126500e+05   2.7613600e+05   2.6777200e+05   2.7651100e+05   2.6159400e+05   2.7275400e+05   2.8225000e+05   2.6436800e+05   2.7919400e+05   2.6585400e+05   2.7218200e+05   2.7663900e+05   2.8952200e+05   3.0191800e+05   2.7847500e+05   2.6627100e+05   2.5293900e+05   2.2983700e+05   2.6647700e+05   2.8100200e+05   2.8194900e+05   2.7026700e+05   2.6731900e+05   2.7892100e+05   2.6215100e+05   2.7124200e+05   2.8426900e+05   2.7196500e+05   2.6098200e+05   2.9176300e+05   2.9501000e+05   3.0670500e+05   2.8902700e+05   2.8712000e+05   2.7838000e+05   2.6768400e+05   2.7460700e+05   2.5073100e+05   2.4976600e+05   2.7352400e+05   3.0595600e+05   3.1822300e+05
   2.9848400e+05   2.7101700e+05   2.7252200e+05   2.9136000e+05   2.7439500e+05   2.8184900e+05   2.7482700e+05   2.5892100e+05   2.6611400e+05   2.6249400e+05   2.6236700e+05   2.6541300e+05   2.6919100e+05   2.7917100e+05   2.7689600e+05   2.5247700e+05   2.5139500e+05   2.4861100e+05   2.6857500e+05   2.6879000e+05   2.5628300e+05   2.4844300e+05   2.6818700e+05   2.8542700e+05   2.6298600e+05   2.5378800e+05   2.5234900e+05   2.4707700e+05   2.4470300e+05   2.5118800e+05   2.4691300e+05   2.4641400e+05   2.3479500e+05   2.4034600e+05   2.2453700e+05   2.2276500e+05   2.4260800e+05   2.4659000e+05   2.6203300e+05   2.6741300e+05   2.5167400e+05   2.4893700e+05   2.5637200e+05   2.6614900e+05   2.5440600e+05   0.0000000e+00   2.6265900e+05   2.8079900e+05   2.9454600e+05   2.5941100e+05   2.7600200e+05   2.6742800e+05   2.6557000e+05   2.6825800e+05   2.8458000e+05   2.5865200e+05   2.6026200e+05   2.6074700e+05   2.5629100e+05   2.3942900e+05   2.4021600e+05   2.5356300e+05   2.5921600e+05   2.4898100e+05   2.5359500e+05   2.5260300e+05   2.5943000e+05   2.4742800e+05   2.5952700e+05   2.6678900e+05   2.4816300e+05   2.7392300e+05   2.7393700e+05   2.5979900e+05   2.6727300e+05   2.6054300e+05   2.5098000e+05   2.6617700e+05   2.5833100e+05   2.8192000e+05   2.8444500e+05   2.6217000e+05   2.5474300e+05   2.5854700e+05   2.5271900e+05   2.6626700e+05   2.8802900e+05   2.8266800e+05   2.6998100e+05   2.7539900e+05
   2.1691300e+05   2.2939100e+05   2.3514100e+05   2.1846700e+05   2.2978300e+05   2.0817200e+05   2.0894700e+05   2.1063200e+05   2.1839600e+05   2.1287400e+05   2.1912100e+05   2.4303600e+05   2.3190900e+05   2.2567800e+05   2.2751000e+05   2.2627200e+05   2.2739100e+05   2.3805800e+05   2.3027100e+05   2.1264900e+05   2.1390400e+05   2.1229400e+05   2.0887300e+05   2.2620100e+05   2.2276400e+05   2.2881600e+05   2.1291800e+05   2.1755000e+05   2.1902800e+05   2.1367700e+05   2.2501600e+05   2.1781500e+05   2.1709300e+05   2.2822400e+05   2.4240000e+05   2.3565300e+05   2.5264900e+05   2.3524600e+05   2.1913000e+05   2.2968000e+05   2.2489900e+05   2.2736400e+05   2.0897800e+05   2.2077000e+05   2.4963400e+05   2.5169100e+05   0.0000000e+00   2.5589100e+05   2.2726900e+05   2.3205700e+05   2.4019300e+05   2.4048000e+05   2.2207700e+05   2.2398800e+05   2.3429000e+05   2.2786300e+05   2.2560500e+05   2.2040800e+05   2.3201000e+05   2.2360000e+05   2.1736700e+05   2.2118200e+05   2.4175900e+05   2.1746500e+05   2.3696400e+05   2.3219700e+05   2.2861500e+05   2.3771200e+05   2.3333300e+05   2.4465900e+05   2.4258600e+05   2.2712200e+05   2.2159000e+05   2.3689900e+05   2.1334500e+05   2.2258800e+05   2.4083300e+05   2.4480400e+05   2.4209400e+05   2.4910300e+05   2.3605200e+05   2.3204200e+05   2.3018900e+05   2.2164500e+05   2.2214200e+05   2.0547800e+05   2.2364600e+05   2.2068900e+05   2.3408900e+05   2.2417200e+05
   2.5425600e+05   2.5329900e+05   2.3075000e+05   2.2204900e+05   2.4322500e+05   2.7065300e+05   2.7266900e+05   2.4809000e+05   2.4233700e+05   2.4970500e+05   2.2866900e+05   2.6830600e+05   2.5386900e+05   2.5589300e+05   2.7631900e+05   2.5645600e+05   2.3346500e+05   2.2946800e+05   2.2008200e+05   2.2904800e+05   2.4690400e+05   2.7501400e+05   2.5043200e+05   2.3813000e+05   2.4389100e+05   2.6434200e+05   2.5967400e+05   2.3005900e+05   2.2756600e+05   2.3521300e+05   2.3179600e+05   2.2812200e+05   2.2493000e+05   2.4773700e+05   2.5150000e+05   2.7120600e+05   2.5985700e+05   2.3777800e+05   2.2899400e+05   2.4155400e+05   2.3658500e+05   2.5902000e+05   2.5790700e+05   2.5139500e+05   2.5278000e+05   2.5284900e+05   2.4765800e+05   0.0000000e+00   2.3085300e+05   2.3868800e+05   2.4124000e+05   2.6707800e+05   2.6265500e+05   2.5082000e+05   2.4415000e+05   2.3554300e+05   2.3017000e+05   2.4410800e+05   2.3620100e+05   2.4588600e+05   2.3728200e+05   2.3430600e+05   2.4032100e+05   2.4369200e+05   2.2920000e+05   2.3752100e+05   2.3701200e+05   2.4578600e+05   2.4567700e+05   2.5797900e+05   2.5858400e+05   2.6695900e+05   2.5927400e+05   2.4405800e+05   2.4587100e+05   2.4569300e+05   2.3997500e+05   2.2801000e+05   2.3350400e+05   2.5447200e+05   2.5719100e+05   2.5064500e+05   2.5727000e+05   2.4210800e+05   2.2714300e+05   2.2505300e+05   2.5182200e+05   2.2999100e+05   2.2996500e+05   2.5081800e+05
   2.0971500e+05   2.1820400e+05   2.0461100e+05   1.9904800e+05   1.9518600e+05   2.0301400e+05   2.1588000e+05   2.0146000e+05   1.9562200e+05   2.1778900e+05   2.2940600e+05   2.2640100e+05   2.1138000e+05   2.0368300e+05   2.0075600e+05   1.9777400e+05   2.1481600e+05   2.1782700e+05   2.1133900e+05   1.9019300e+05   2.1343600e+05   2.2782600e+05   2.2970400e+05   2.1365300e+05   2.1397600e+05   1.9822000e+05   1.9985700e+05   2.0725500e+05   2.0026000e+05   2.2449700e+05   2.3112400e+05   2.4130300e+05   2.2220500e+05   2.2054900e+05   1.9956600e+05   1.8719700e+05   2.1089200e+05   2.2379200e+05   2.0903100e+05   2.0768900e+05   2.0032800e+05   2.0147000e+05   2.0507500e+05   2.0384600e+05   2.2924600e+05   2.2587200e+05   2.2942100e+05   2.0566600e+05   0.0000000e+00   1.8425700e+05   1.9993600e+05   2.1964700e+05   2.1517300e+05   1.9985800e+05   2.0171500e+05   2.1134300e+05   1.9737000e+05   1.7829300e+05   1.9862400e+05   2.0953900e+05   2.2276500e+05   2.0821700e+05   2.1361600e+05   2.0515600e+05   1.8606200e+05   1.8939800e+05   2.0564800e+05   1.8880300e+05   1.8232700e+05   1.8728700e+05   1.9461700e+05   2.0644200e+05   1.8566000e+05   1.9077600e+05   1.9599500e+05   1.8213900e+05   1.8094700e+05   2.0471700e+05   1.8485000e+05   2.0249700e+05   1.9598800e+05   1.9514600e+05   2.0814600e+05   2.0555100e+05   1.9983200e+05   2.0286400e+05   1.8388400e+05   1.7243700e+05   2.0786000e+05   2.0363200e+05
   2.2610700e+05   1.8694300e+05   1.9416900e+05   1.9385700e+05   1.8445400e+05   2.0873400e+05   2.1302200e+05   2.1481500e+05   1.9548100e+05   1.9019500e+05   2.1781400e+05   1.8702400e+05   1.7273000e+05   1.9775400e+05   1.8734600e+05   1.8700500e+05   2.0906300e+05   2.0595500e+05   1.8670600e+05   1.8900600e+05   2.1127000e+05   1.9805700e+05   2.0299000e+05   2.0614600e+05   1.7272100e+05   1.8853400e+05   2.1254000e+05   2.0933900e+05   1.7957000e+05   1.9294700e+05   2.0725400e+05   1.9827900e+05   1.8385700e+05   1.9779400e+05   1.9616000e+05   1.9796100e+05   1.7929300e+05   1.8640600e+05   2.1280800e+05   2.1014800e+05   2.2095700e+05   2.1482100e+05   1.7110000e+05   1.9071000e+05   1.7939500e+05   1.8676900e+05   2.1330700e+05   2.1308900e+05   1.9967600e+05   0.0000000e+00   2.0782700e+05   1.9709400e+05   1.8826100e+05   2.0378100e+05   1.9103500e+05   2.0667100e+05   2.1170200e+05   1.9900500e+05   1.9250300e+05   2.1580900e+05   2.0574100e+05   2.1315600e+05   1.9356100e+05   2.0483800e+05   1.9965700e+05   2.0266900e+05   2.1866300e+05   2.1111800e+05   1.8995400e+05   2.3558000e+05   2.2488900e+05   2.0934700e+05   1.9049800e+05   1.9447100e+05   1.9232300e+05   2.2461200e+05   2.4979800e+05   2.3763900e+05   1.9695600e+05   2.5644200e+05   2.2821800e+05   1.9198300e+05   1.7639900e+05   2.0715200e+05   1.8900100e+05   1.9488100e+05   2.2445200e+05   2.2818200e+05   1.8274300e+05   2.1528000e+05
   3.0706000e+05   2.9277700e+05   3.1906900e+05   3.2634000e+05   3.1719100e+05   3.0615300e+05   2.9314400e+05   2.7420500e+05   2.8209700e+05   3.2577300e+05   2.9254200e+05   3.0768100e+05   3.1490500e+05   2.9795600e+05   2.9132300e+05   2.6862600e+05   2.8932500e+05   3.1984300e+05   3.2985900e+05   3.2287400e+05   2.9525200e+05   2.8766200e+05   2.9221100e+05   2.9992400e+05   2.8395400e+05   3.0362600e+05   3.1266500e+05   3.1187200e+05   2.6798600e+05   2.8257800e+05   2.7811500e+05   2.8706700e+05   2.9375900e+05   2.8460100e+05   2.7802300e+05   2.8673600e+05   3.0633700e+05   2.7385200e+05   2.9291500e+05   2.9251200e+05   3.0118900e+05   3.1876700e+05   3.0628900e+05   2.9183800e+05   2.9109200e+05   3.0494800e+05   3.2007700e+05   2.8057900e+05   2.9187300e+05   3.0424900e+05   0.0000000e+00   2.8655100e+05   3.3740200e+05   3.1049500e+05   3.0396600e+05   2.9843700e+05   3.0493500e+05   2.9018200e+05   2.7893300e+05   3.1177400e+05   3.0681800e+05   2.9678400e+05   3.1078300e+05   3.0658600e+05   3.0889800e+05   3.0534900e+05   3.0081900e+05   3.2111600e+05   2.9372600e+05   3.0428800e+05   3.0398900e+05   2.9281500e+05   3.2756200e+05   3.2016000e+05   3.0893400e+05   2.8870100e+05   3.0034800e+05   3.3693800e+05   3.2878300e+05   2.9635300e+05   2.8503700e+05   2.7496600e+05   3.1245700e+05   3.1381900e+05   3.0454100e+05   3.0854800e+05   3.1001100e+05   3.1116200e+05   3.1418200e+05   2.9707100e+05
   1.8643200e+05   1.7245700e+05   1.5884600e+05   1.4134000e+05   1.4961000e+05   1.7686600e+05   1.9485200e+05   1.9638900e+05   1.9214300e+05   1.6271700e+05   1.5124200e+05   1.6600100e+05   1.6844400e+05   1.7987900e+05   1.8780600e+05   1.6794300e+05   1.8094700e+05   1.6913000e+05   1.6771500e+05   1.8245000e+05   1.7968000e+05   1.8088200e+05   1.4997900e+05   1.6180900e+05   1.9161300e+05   1.8237800e+05   1.8004800e+05   1.9770700e+05   1.6647400e+05   1.5343400e+05   1.6944500e+05   1.7788500e+05   1.7115600e+05   1.9070200e+05   1.6864000e+05   1.5485900e+05   1.6716800e+05   1.7008000e+05   1.6348600e+05   1.6018700e+05   1.7872500e+05   1.8266500e+05   1.6531200e+05   1.7184100e+05   1.5422700e+05   1.6722500e+05   1.6851300e+05   1.5655000e+05   1.5981000e+05   1.5050800e+05   1.4967700e+05   0.0000000e+00   1.7274800e+05   1.6420800e+05   1.7618600e+05   1.8379200e+05   1.5459800e+05   1.6511900e+05   1.5852900e+05   1.6907600e+05   1.6714000e+05   1.7136400e+05   1.7371200e+05   1.5605500e+05   1.6250100e+05   1.5755800e+05   1.6400600e+05   1.7307900e+05   1.6117100e+05   1.5764800e+05   1.6535600e+05   1.4347100e+05   1.4403200e+05   1.5349800e+05   1.3895700e+05   1.4137300e+05   1.7885800e+05   1.6263300e+05   1.6414300e+05   1.7512800e+05   1.5851800e+05   1.5831900e+05   1.5905400e+05   1.3645500e+05   1.5403600e+05   1.7589900e+05   1.7474700e+05   1.6582900e+05   1.5382600e+05   1.6655600e+05
   9.0994000e+04   9.5314000e+04   8.9608000e+04   8.6932000e+04   8.9272000e+04   9.9765000e+04   8.5567000e+04   8.7468000e+04   9.6652000e+04   8.5451000e+04   8.9289000e+04   9.5307000e+04   9.9948000e+04   9.3298000e+04   9.6291000e+04   7.3763000e+04   8.4656000e+04   1.0547700e+05   1.0465100e+05   1.0612300e+05   9.4852000e+04   9.3500000e+04   1.0619800e+05   9.5551000e+04   9.2099000e+04   9.5787000e+04   1.0450800e+05   1.1647900e+05   9.8034000e+04   9.6754000e+04   8.9113000e+04   9.5604000e+04   8.8467000e+04   9.5030000e+04   1.0807000e+05   1.0404900e+05   1.0927800e+05   1.0234400e+05   9.5644000e+04   1.0491900e+05   1.0070200e+05   1.0494500e+05   1.0456700e+05   1.0379500e+05   1.0623100e+05   8.7878000e+04   1.0193800e+05   1.0805000e+05   1.0905300e+05   1.0057000e+05   1.1430700e+05   1.0663800e+05   0.0000000e+00   1.0035300e+05   9.3827000e+04   1.0177400e+05   9.8961000e+04   1.0047100e+05   1.0378300e+05   9.6483000e+04   8.6476000e+04   8.3584000e+04   8.1699000e+04   7.7035000e+04   8.5571000e+04   8.7063000e+04   8.5415000e+04   9.8918000e+04   9.3799000e+04   7.9453000e+04   7.4408000e+04   8.9788000e+04   9.5775000e+04   8.0798000e+04   1.0150600e+05   9.0276000e+04   9.9326000e+04   9.6496000e+04   8.0558000e+04   8.6363000e+04   9.4329000e+04   9.0162000e+04   1.0052900e+05   8.0131000e+04   8.1608000e+04   8.1901000e+04   8.5376000e+04   1.0175200e+05   9.8530000e+04   8.6649000e+04
   8.7521000e+04   9.0867000e+04   9.2906000e+04   9.9883000e+04   1.0002200e+05   8.3499000e+04   1.0018800e+05   9.0616000e+04   9.7553000e+04   7.9538000e+04   1.0480700e+05   1.0254100e+05   8.8455000e+04   8.2189000e+04   7.8576000e+04   9.6263000e+04   8.7852000e+04   7.8754000e+04   9.0505000e+04   9.1734000e+04   1.0295100e+05   8.5059000e+04   7.7357000e+04   7.4635000e+04   8.9148000e+04   8.7291000e+04   8.7309000e+04   9.6428000e+04   9.4530000e+04   9.3586000e+04   1.0818400e+05   9.7317000e+04   1.1425800e+05   9.5666000e+04   9.2344000e+04   9.0941000e+04   1.1410400e+05   9.6400000e+04   9.4679000e+04   1.0249900e+05   1.0922200e+05   1.0909400e+05   8.5412000e+04   9.0444000e+04   1.1137400e+05   1.0407900e+05   8.2509000e+04   9.8217000e+04   1.1376900e+05   1.0801000e+05   9.6684000e+04   1.0583100e+05   1.1829800e+05   0.0000000e+00   9.7447000e+04   9.2351000e+04   1.0141200e+05   1.0537100e+05   9.7734000e+04   1.0126200e+05   1.0551800e+05   1.2444700e+05   1.0805500e+05   9.8979000e+04   1.0922100e+05   1.0571700e+05   9.7036000e+04   1.0417600e+05   1.1975500e+05   1.1312500e+05   1.0744700e+05   1.0066100e+05   1.0443100e+05   1.0755100e+05   1.0258000e+05   1.0530200e+05   1.1050500e+05   1.0571300e+05   9.9004000e+04   9.5603000e+04   1.0420300e+05   1.0369000e+05   9.8869000e+04   9.5974000e+04   1.1936200e+05   1.0150500e+05   9.9023000e+04   8.5699000e+04   8.5127000e+04   8.4993000e+04
   2.4397600e+05   2.5037300e+05   2.3838300e+05   2.4700600e+05   2.4845000e+05   2.4112600e+05   2.2756200e+05   2.3433800e+05   2.6204300e+05   2.5664500e+05   2.2475900e+05   2.2937500e+05   2.5803900e+05   2.5506600e+05   2.5538300e+05   2.4362200e+05   2.4625000e+05   2.3811400e+05   2.6557000e+05   2.5618600e+05   2.5069500e+05   2.4749400e+05   2.4505100e+05   2.5931200e+05   2.3919700e+05   2.6038200e+05   2.6802300e+05   2.6043800e+05   2.7119900e+05   2.4521900e+05   2.4574600e+05   2.5206800e+05   2.5277800e+05   2.4687100e+05   2.5029900e+05   2.5767900e+05   2.5164500e+05   2.5762200e+05   2.6518200e+05   2.6969500e+05   2.4788400e+05   2.6030300e+05   2.5952700e+05   2.5778700e+05   2.6132100e+05   2.5982900e+05   2.8008600e+05   2.8470200e+05   2.6228400e+05   2.5988700e+05   2.7687000e+05   2.6962700e+05   2.5773000e+05   2.7498000e+05   0.0000000e+00   2.8647200e+05   2.5596500e+05   2.4379200e+05   2.5989900e+05   2.6714200e+05   2.8588800e+05   2.6072300e+05   2.6430600e+05   2.7498700e+05   2.5773000e+05   2.7415300e+05   2.5778300e+05   2.5692800e+05   2.5982600e+05   2.7904100e+05   2.6017700e+05   2.5951700e+05   2.7917500e+05   2.6627300e+05   2.4580500e+05   2.4941400e+05   2.5773300e+05   2.5767000e+05   2.4406000e+05   2.5066000e+05   2.7038700e+05   2.7408000e+05   2.7243100e+05   2.4579200e+05   2.4522000e+05   2.3993500e+05   2.3424500e+05   2.4367600e+05   2.4726300e+05   2.4591000e+05
   2.7362500e+05   2.8338400e+05   2.9984200e+05   3.0776100e+05   3.1237300e+05   3.1229200e+05   3.0591500e+05   2.9079200e+05   3.0953400e+05   2.8293400e+05   2.8225900e+05   3.0960400e+05   3.0682200e+05   2.9903600e+05   3.0866400e+05   2.7753200e+05   3.0326700e+05   2.9441100e+05   2.8025800e+05   3.0277800e+05   3.0189000e+05   2.8498200e+05   3.1128800e+05   3.1518300e+05   3.0963500e+05   3.2855600e+05   3.5443900e+05   3.2029900e+05   2.9204400e+05   3.0976800e+05   3.2376900e+05   3.1133800e+05   3.1098600e+05   3.1804700e+05   3.3161800e+05   3.0281600e+05   2.8793800e+05   2.8968000e+05   3.0084700e+05   2.9557600e+05   3.0076600e+05   3.1759400e+05   3.0105000e+05   2.7744000e+05   2.8774500e+05   2.8289300e+05   2.8095400e+05   3.2387200e+05   3.4630200e+05   3.3881600e+05   3.0643600e+05   2.6605900e+05   2.9162800e+05   3.3009300e+05   2.8516100e+05   0.0000000e+00   2.8474500e+05   2.9203400e+05   2.9822300e+05   2.7649400e+05   3.0611800e+05   2.8306300e+05   2.9978000e+05   2.9964700e+05   2.8188600e+05   2.9904700e+05   3.1226400e+05   3.0908600e+05   3.0549500e+05   2.6646700e+05   2.8101300e+05   2.8853700e+05   2.8976000e+05   2.8671100e+05   2.7915200e+05   2.9296400e+05   2.6057900e+05   2.8535500e+05   2.9463100e+05   3.0263900e+05   3.0610500e+05   3.1101200e+05   2.7416200e+05   2.9274900e+05   3.1313600e+05   3.0546400e+05   2.9750600e+05   2.9076300e+05   2.9048500e+05   2.7450500e+05
   3.1896800e+05   3.0521500e+05   3.1614600e+05   3.1313300e+05   3.1411800e+05   2.9887300e+05   2.9222000e+05   2.9291800e+05   3.0605900e+05   3.1485100e+05   3.0704800e+05   3.1261900e+05   2.9794600e+05   2.9962400e+05   3.0279700e+05   3.0292100e+05   2.9971000e+05   3.0624500e+05   3.2447500e+05   3.2363300e+05   3.4433800e+05   3.0309300e+05   3.1952000e+05   3.1761800e+05   3.2479500e+05   3.2730000e+05   3.2664800e+05   3.1735900e+05   3.1712200e+05   3.0736300e+05   3.0492300e+05   2.9213700e+05   2.8943000e+05   3.0615700e+05   3.0405400e+05   3.1505000e+05   3.1462500e+05   3.0725600e+05   3.1589200e+05   3.4023500e+05   3.3959900e+05   3.4502500e+05   3.0595800e+05   3.1503500e+05   3.1046400e+05   3.3581100e+05   3.2814100e+05   3.3048600e+05   3.1584300e+05   3.0406700e+05   3.2511400e+05   3.0717900e+05   3.0250000e+05   3.1098000e+05   3.1098700e+05   3.3615700e+05   0.0000000e+00   3.1745400e+05   3.0301800e+05   3.0873700e+05   3.0011500e+05   3.0965600e+05   3.1778900e+05   3.2033700e+05   3.0091600e+05   2.9150500e+05   3.0576800e+05   3.0162900e+05   3.2389000e+05   3.2907800e+05   3.2105600e+05   3.0477800e+05   3.1751100e+05   3.0458600e+05   3.0547600e+05   3.1988900e+05   3.2359900e+05   2.9969900e+05   3.0397900e+05   2.9870900e+05   3.1056300e+05   3.1544100e+05   3.1270500e+05   3.2241400e+05   3.1863800e+05   2.9509100e+05   3.0668300e+05   2.9824100e+05   3.0529900e+05   3.1883500e+05
   4.1572800e+05   3.9215000e+05   3.7205400e+05   3.9554600e+05   3.9007000e+05   4.1249400e+05   3.9662200e+05   3.7511700e+05   3.7733600e+05   3.9138000e+05   3.8583800e+05   3.7214400e+05   3.7991900e+05   4.0619600e+05   4.3077700e+05   4.2209100e+05   4.1615900e+05   3.9694700e+05   3.9760300e+05   3.8852600e+05   3.9348400e+05   4.0742200e+05   3.8297000e+05   3.8120000e+05   3.8112100e+05   4.0408300e+05   3.9377600e+05   3.9883200e+05   3.9627400e+05   4.1942500e+05   4.0727600e+05   3.9287500e+05   4.1244600e+05   4.2193200e+05   4.1223800e+05   4.2858100e+05   4.1319200e+05   4.1283000e+05   3.8624500e+05   3.7824700e+05   3.6597900e+05   3.6943600e+05   4.0786700e+05   3.9079400e+05   4.0190700e+05   4.1010700e+05   4.2331300e+05   4.3682900e+05   4.4092900e+05   4.2828100e+05   4.0371200e+05   4.1781400e+05   4.0568600e+05   4.1892700e+05   4.2683600e+05   4.0666500e+05   4.1121000e+05   0.0000000e+00   4.0784100e+05   4.1383000e+05   4.2953900e+05   4.2529700e+05   4.1704800e+05   4.3654100e+05   4.5445100e+05   4.7288500e+05   4.3509100e+05   4.4703200e+05   4.0664500e+05   4.1320100e+05   3.8497200e+05   4.2042300e+05   4.1000600e+05   4.0444200e+05   3.8147100e+05   3.9456700e+05   3.9517800e+05   4.0238200e+05   4.0202000e+05   4.2001900e+05   4.3347100e+05   4.2247500e+05   4.2369900e+05   4.3806000e+05   4.5056000e+05   4.0095800e+05   3.9242200e+05   3.9100500e+05   3.8796500e+05   3.9846800e+05
   2.7566400e+05   2.8553900e+05   2.7458000e+05   2.7556700e+05   2.5944400e+05   2.6666800e+05   2.7214900e+05   2.6727800e+05   2.7167600e+05   2.7745500e+05   2.9444000e+05   2.9941600e+05   2.8559800e+05   2.8461900e+05   2.8201700e+05   2.5751800e+05   2.6647700e+05   2.7252800e+05   2.6453300e+05   2.8838600e+05   3.0512500e+05   2.8756500e+05   2.9611600e+05   2.8823600e+05   2.7780600e+05   2.5685200e+05   2.7807400e+05   2.7292100e+05   2.6985900e+05   2.9299700e+05   2.9226800e+05   2.9333700e+05   2.9347800e+05   2.7222100e+05   2.8313600e+05   2.8485400e+05   3.0294100e+05   2.7894400e+05   2.7679000e+05   2.8560600e+05   2.6940300e+05   2.7504700e+05   2.8685700e+05   2.9620600e+05   2.8180800e+05   2.6568200e+05   2.9104800e+05   2.9741600e+05   2.7152900e+05   2.8000900e+05   2.7257000e+05   2.9042100e+05   3.0342100e+05   2.8646500e+05   2.8361000e+05   2.9099700e+05   3.0025100e+05   2.8084900e+05   0.0000000e+00   2.7163200e+05   3.0389000e+05   2.8975600e+05   2.8175300e+05   2.6026900e+05   2.8307900e+05   2.7533500e+05   2.8275000e+05   2.8373200e+05   2.7515000e+05   2.8053500e+05   2.8959700e+05   2.8754500e+05   2.9105000e+05   2.9719100e+05   2.9200900e+05   2.6892100e+05   2.5820000e+05   2.8717400e+05   2.8222600e+05   2.7992600e+05   2.8403400e+05   2.9483400e+05   3.0406500e+05   2.7834700e+05   2.7345500e+05   2.7630000e+05   2.7336300e+05   2.7251600e+05   2.8142600e+05   2.5063800e+05
   2.5243500e+05   2.4599100e+05   2.6030400e+05   2.5994300e+05   2.4997600e+05   2.5595900e+05   2.6868100e+05   2.4416200e+05   2.5273500e+05   2.8216300e+05   2.5742600e+05   2.5029500e+05   2.6886200e+05   2.5466800e+05   2.8181800e+05   2.8441100e+05   2.6455100e+05   2.3511700e+05   2.3988000e+05   2.5007200e+05   2.3713900e+05   2.5683800e+05   2.5979700e+05   2.5716100e+05   2.6944400e+05   2.6879600e+05   2.6274100e+05   2.7312800e+05   2.7305300e+05   2.6869400e+05   2.2693900e+05   2.2168300e+05   2.5904300e+05   2.4165700e+05   2.3700800e+05   2.6008200e+05   2.3751100e+05   2.3984900e+05   2.6037600e+05   2.5542000e+05   2.4705800e+05   2.4071700e+05   2.5739400e+05   2.6041300e+05   2.6258300e+05   2.7893000e+05   2.7170600e+05   2.5365800e+05   2.5642500e+05   2.6226400e+05   2.7360800e+05   2.6602500e+05   2.5791900e+05   2.5406400e+05   2.4829300e+05   2.6810700e+05   2.5909600e+05   2.6909300e+05   2.6867900e+05   0.0000000e+00   2.5591400e+05   2.7999400e+05   2.5169100e+05   2.5280200e+05   2.5516200e+05   2.4808300e+05   2.4153000e+05   2.4137400e+05   2.5102500e+05   2.7557000e+05   2.7222000e+05   2.7074200e+05   2.7191000e+05   2.7287400e+05   2.5775600e+05   2.6582900e+05   2.6321600e+05   2.3566600e+05   2.6966000e+05   2.7520800e+05   2.6957900e+05   2.4573900e+05   2.5105600e+05   2.2643400e+05   2.6042000e+05   2.6311000e+05   2.6944900e+05   2.6776200e+05   2.8261400e+05   2.7743000e+05
   2.6341300e+05   2.4741300e+05   2.5451500e+05   2.5634700e+05   2.6463400e+05   2.6592500e+05   2.6141900e+05   2.4835300e+05   2.6884900e+05   2.6278300e+05   2.7107100e+05   2.8892400e+05   2.9328200e+05   2.7356000e+05   2.6963000e+05   2.4673900e+05   2.4790300e+05   2.5858500e+05   2.7021000e+05   2.6580700e+05   2.8536600e+05   2.7898800e+05   3.0185700e+05   2.8150700e+05   2.6283600e+05   2.5713800e+05   2.5948000e+05   2.6009000e+05   2.6967900e+05   2.5608000e+05   2.5799600e+05   2.5069300e+05   2.7615500e+05   2.7490000e+05   2.7704200e+05   2.4570300e+05   2.5025300e+05   2.7267300e+05   2.8783200e+05   2.9311700e+05   2.6118500e+05   2.5733300e+05   2.5414700e+05   2.4034600e+05   2.5452900e+05   2.4792400e+05   2.5556000e+05   2.5197000e+05   2.6363100e+05   2.6184800e+05   2.8015600e+05   2.7854500e+05   2.6965000e+05   2.6066200e+05   2.6420600e+05   2.6153400e+05   2.6388200e+05   2.6278700e+05   2.6932600e+05   2.7077400e+05   0.0000000e+00   2.8583800e+05   2.7342900e+05   2.4357000e+05   2.5182000e+05   2.4886200e+05   2.5932100e+05   2.6931600e+05   2.6354300e+05   2.6510100e+05   2.9019900e+05   2.8145100e+05   2.8387900e+05   2.8861500e+05   2.6839800e+05   2.6972800e+05   2.8169400e+05   2.9275500e+05   2.8445400e+05   2.8259700e+05   2.7922800e+05   2.7537200e+05   2.7743900e+05   2.8152000e+05   2.8264400e+05   2.7119500e+05   2.8469300e+05   2.8270800e+05   2.6855100e+05   2.7024900e+05
   1.9678600e+05   2.0140300e+05   2.1513800e+05   2.0703900e+05   2.0613000e+05   2.1992800e+05   2.1207800e+05   2.2016400e+05   2.1747800e+05   2.1438400e+05   2.0669600e+05   2.0160100e+05   2.0267800e+05   2.0421700e+05   1.9857000e+05   2.1011800e+05   1.9778300e+05   2.0599200e+05   2.0850400e+05   2.1500600e+05   2.2207100e+05   2.3192100e+05   2.2453500e+05   2.3388300e+05   2.2865200e+05   2.1869200e+05   2.0965200e+05   1.8962100e+05   2.0584600e+05   2.0821700e+05   2.2353500e+05   2.2855200e+05   2.2247700e+05   2.1344300e+05   2.3371000e+05   2.3422300e+05   2.2151600e+05   2.1819300e+05   2.1289900e+05   2.2735900e+05   2.2985400e+05   2.1325000e+05   2.1738200e+05   2.1338800e+05   2.2260600e+05   2.3315400e+05   2.4041400e+05   2.3217200e+05   2.3449900e+05   2.1714900e+05   2.2355000e+05   2.0233100e+05   2.1468900e+05   2.2279300e+05   2.2221700e+05   2.2125600e+05   2.0606400e+05   1.9335800e+05   2.0279100e+05   2.3236400e+05   2.3343500e+05   0.0000000e+00   2.2062700e+05   2.2279000e+05   2.1787800e+05   2.2015500e+05   2.1139000e+05   2.2105300e+05   2.0372400e+05   2.0571700e+05   2.3408000e+05   2.4188000e+05   2.2111500e+05   2.1352600e+05   2.2612600e+05   2.3579700e+05   2.2887300e+05   2.1714500e+05   2.2257300e+05   2.3306900e+05   2.2116400e+05   2.2311100e+05   2.2109900e+05   2.2405600e+05   2.2368500e+05   2.1357900e+05   2.2833000e+05   2.2831000e+05   2.1818000e+05   1.9734300e+05
   9.9827000e+04   9.9269000e+04   1.0561700e+05   1.0756300e+05   1.1145100e+05   1.1695900e+05   1.1767000e+05   1.1064700e+05   1.0584900e+05   1.0864000e+05   1.1368300e+05   1.0966600e+05   1.1324200e+05   1.1253200e+05   1.1037600e+05   1.0516900e+05   9.6902000e+04   9.8251000e+04   9.5182000e+04   1.0585000e+05   9.6979000e+04   1.1042000e+05   1.1115800e+05   1.1151600e+05   1.1072600e+05   1.1435100e+05   1.1488700e+05   1.2278600e+05   1.2350100e+05   1.2786400e+05   1.2478600e+05   1.1250900e+05   1.0913900e+05   9.8259000e+04   9.3905000e+04   1.1311200e+05   1.1653800e+05   1.1227700e+05   1.0140200e+05   1.1101700e+05   1.0794500e+05   1.0644000e+05   9.6730000e+04   1.0041100e+05   9.9856000e+04   1.0465800e+05   1.1618300e+05   1.1122800e+05   1.1881400e+05   1.1345800e+05   1.0419800e+05   1.0970200e+05   1.1268600e+05   1.0702600e+05   1.1167900e+05   1.0709600e+05   1.0541800e+05   1.0941700e+05   1.0491900e+05   1.0923800e+05   1.1695700e+05   1.2024300e+05   0.0000000e+00   1.0062000e+05   9.2795000e+04   9.2642000e+04   1.0795000e+05   1.0552300e+05   1.0509000e+05   1.0714900e+05   1.1965100e+05   1.0565300e+05   1.0461800e+05   9.9587000e+04   1.1366100e+05   1.1129800e+05   1.0986400e+05   1.0798100e+05   1.1713500e+05   1.2174200e+05   1.0598300e+05   9.4148000e+04   9.4293000e+04   9.4003000e+04   1.0136400e+05   1.0352200e+05   1.0552400e+05   9.7170000e+04   9.3574000e+04   8.8154000e+04
   2.0521200e+05   2.0608600e+05   1.9852900e+05   2.0414500e+05   1.9527600e+05   1.8171700e+05   1.9227400e+05   1.9041500e+05   1.9268300e+05   1.9506700e+05   1.9400800e+05   1.9274100e+05   2.0168700e+05   1.9514200e+05   1.9764400e+05   1.8991000e+05   1.8255100e+05   1.7884100e+05   1.9229500e+05   1.8046500e+05   1.8844600e+05   1.9418800e+05   1.9947800e+05   1.9109900e+05   1.9300500e+05   1.9918700e+05   1.8076100e+05   1.8280400e+05   1.8012300e+05   1.7559900e+05   1.6599400e+05   1.5876900e+05   1.6598300e+05   1.7301000e+05   1.7416300e+05   1.6537900e+05   1.7008200e+05   1.8105200e+05   1.8122100e+05   1.9369300e+05   1.9301700e+05   1.8096300e+05   2.0248800e+05   1.9203500e+05   1.7953200e+05   1.8654200e+05   1.7374300e+05   1.7697700e+05   1.7196800e+05   1.7939400e+05   1.8552900e+05   2.0660000e+05   1.9208500e+05   2.1347000e+05   2.1228400e+05   2.1068400e+05   1.9070200e+05   1.7926200e+05   1.7926300e+05   1.8188200e+05   1.9037200e+05   1.9729200e+05   2.0116100e+05   0.0000000e+00   1.9771700e+05   1.9074600e+05   2.0853400e+05   1.9941300e+05   2.0398100e+05   2.0094300e+05   1.8919100e+05   2.0439400e+05   1.9355400e+05   1.8554600e+05   1.8683200e+05   1.8537600e+05   1.8704800e+05   1.9863600e+05   1.9901400e+05   1.9632800e+05   1.9109500e+05   1.8891400e+05   1.8460600e+05   1.8722500e+05   1.6806000e+05   1.7184900e+05   1.9224900e+05   1.9078800e+05   1.8014100e+05   1.9645600e+05
   1.2155000e+05   1.2048500e+05   1.0987000e+05   1.2211300e+05   1.3464500e+05   1.2574600e+05   1.2242500e+05   1.3232900e+05   1.3027700e+05   1.2538400e+05   1.3010300e+05   1.3174900e+05   1.1711600e+05   1.3487200e+05   1.3541200e+05   1.2647200e+05   1.2199100e+05   1.2498000e+05   1.3312700e+05   1.3304400e+05   1.3335900e+05   1.2855900e+05   1.2653300e+05   1.2254600e+05   1.3803800e+05   1.4143600e+05   1.5211400e+05   1.6567400e+05   1.5552900e+05   1.4359800e+05   1.3958500e+05   1.3846000e+05   1.3211900e+05   1.4474800e+05   1.4740800e+05   1.3830100e+05   1.3941000e+05   1.3688400e+05   1.4393200e+05   1.3642500e+05   1.3963300e+05   1.2455000e+05   1.3056000e+05   1.3738900e+05   1.3306100e+05   1.3539400e+05   1.2938300e+05   1.2235600e+05   1.2348900e+05   1.2601700e+05   1.3766600e+05   1.4321900e+05   1.3704600e+05   1.1855500e+05   1.3531100e+05   1.3884200e+05   1.3784100e+05   1.5791200e+05   1.4051300e+05   1.4158200e+05   1.3356500e+05   1.2339300e+05   1.2898900e+05   1.2778500e+05   0.0000000e+00   1.3509700e+05   1.2484400e+05   1.4583400e+05   1.4950200e+05   1.4883700e+05   1.4145300e+05   1.3533700e+05   1.2779400e+05   1.3491600e+05   1.3052300e+05   1.4426400e+05   1.4791300e+05   1.4699000e+05   1.3962900e+05   1.2480200e+05   1.2671600e+05   1.3050700e+05   1.5272800e+05   1.3886900e+05   1.4780100e+05   1.3430800e+05   1.3559900e+05   1.4841200e+05   1.4919100e+05   1.3468600e+05
   2.4660600e+05   2.5497300e+05   2.5718100e+05   2.4388400e+05   2.5278400e+05   2.5279400e+05   2.4157100e+05   2.3562800e+05   2.4344900e+05   2.4600000e+05   2.2770200e+05   2.4807100e+05   2.5554600e+05   2.6430600e+05   2.5163400e+05   2.4753400e+05   2.4322700e+05   2.4428100e+05   2.5397100e+05   2.4057400e+05   2.4214600e+05   2.4451900e+05   2.3389600e+05   2.5942600e+05   2.4679900e+05   2.5904800e+05   2.6582000e+05   2.6189300e+05   2.7206100e+05   2.4301700e+05   2.4160700e+05   2.4970400e+05   2.6926500e+05   2.4536700e+05   2.4656900e+05   2.6858800e+05   2.4933100e+05   2.4380200e+05   2.5800200e+05   2.5685000e+05   2.4001300e+05   2.4500200e+05   2.3813000e+05   2.4016700e+05   2.3935400e+05   2.5416800e+05   2.6488800e+05   2.6012000e+05   2.6639900e+05   2.5564900e+05   2.5157800e+05   2.3519500e+05   2.4680100e+05   2.6646800e+05   2.4848200e+05   2.4055600e+05   2.4452000e+05   2.3592000e+05   2.4882100e+05   2.4656700e+05   2.4172200e+05   2.1436700e+05   2.4652400e+05   2.4325600e+05   2.5124600e+05   0.0000000e+00   2.4770500e+05   2.5328800e+05   2.5629300e+05   2.2910500e+05   2.4310900e+05   2.3612900e+05   2.1684700e+05   2.3560200e+05   2.3882700e+05   2.4575600e+05   2.3518600e+05   2.5327700e+05   2.4001600e+05   2.4374400e+05   2.3901800e+05   2.4412700e+05   2.4232100e+05   2.4332600e+05   2.6821600e+05   2.4077200e+05   2.3535000e+05   2.4500600e+05   2.4281000e+05   2.3414900e+05
   5.1379900e+05   5.1905000e+05   5.5172300e+05   5.4257000e+05   5.3767100e+05   5.0303900e+05   5.1755300e+05   5.3768800e+05   5.4622000e+05   5.3016900e+05   5.2037500e+05   4.9194800e+05   4.9675700e+05   5.1068600e+05   5.2932300e+05   5.1302100e+05   4.9440300e+05   5.0020000e+05   5.3021200e+05   5.1415100e+05   5.1568600e+05   5.0592100e+05   4.8493400e+05   4.8491200e+05   5.3354500e+05   5.3788400e+05   5.1686800e+05   5.5689500e+05   5.3433700e+05   5.0728700e+05   4.9191700e+05   5.4544600e+05   4.7385300e+05   5.0135900e+05   4.9809800e+05   4.8253500e+05   5.0912300e+05   5.1482800e+05   5.3063300e+05   5.2163400e+05   4.8143700e+05   4.8297100e+05   4.8935700e+05   4.6892900e+05   4.8790200e+05   4.8620100e+05   5.0607900e+05   5.1069400e+05   4.9920200e+05   4.9655100e+05   5.2187200e+05   4.9913300e+05   4.7009000e+05   4.9655900e+05   5.0252400e+05   5.0090400e+05   5.0470600e+05   5.2573600e+05   5.2043500e+05   5.1619900e+05   5.1732300e+05   5.0476200e+05   5.1118500e+05   5.0625200e+05   5.0439800e+05   5.0201600e+05   0.0000000e+00   5.1825400e+05   5.1522500e+05   5.1334000e+05   5.0922200e+05   4.9834900e+05   4.9993600e+05   4.9429300e+05   5.2330100e+05   5.0380900e+05   4.9250500e+05   5.3124700e+05   5.3035200e+05   5.1886900e+05   5.1898200e+05   5.1787900e+05   5.0577700e+05   5.1305200e+05   5.2434800e+05   5.1185500e+05   5.4432100e+05   5.4641800e+05   5.0767600e+05   5.0262100e+05
   6.0328700e+05   5.9079200e+05   6.0754200e+05   6.2643300e+05   5.9223000e+05   5.9992300e+05   6.2369200e+05   5.9094200e+05   5.8537700e+05   6.0730200e+05   6.0230000e+05   5.8320100e+05   5.7499900e+05   5.8159200e+05   5.6701200e+05   5.6324400e+05   5.6757000e+05   5.7911800e+05   5.7985100e+05   5.8187400e+05   5.9009200e+05   5.6199700e+05   5.5718200e+05   5.7573500e+05   5.6437700e+05   5.5390600e+05   5.4847200e+05   5.5285400e+05   5.6786900e+05   5.8999200e+05   5.8777700e+05   5.6834000e+05   5.6116200e+05   5.7392200e+05   5.8580100e+05   5.8421400e+05   6.2184900e+05   5.9523400e+05   6.0046100e+05   5.7464400e+05   5.6729100e+05   5.7780000e+05   5.7178300e+05   5.9146000e+05   6.1052300e+05   6.1209800e+05   5.9076900e+05   5.4458500e+05   5.7461300e+05   5.9399200e+05   5.9109600e+05   5.5466900e+05   5.4485900e+05   5.4738700e+05   5.4577900e+05   5.7137200e+05   5.6099300e+05   5.6045500e+05   5.5237800e+05   5.5000800e+05   5.6074800e+05   5.5516500e+05   5.6771600e+05   6.0737700e+05   5.6546600e+05   5.6453300e+05   5.8779700e+05   0.0000000e+00   5.5555500e+05   5.8023500e+05   5.5413400e+05   5.8164400e+05   5.2242600e+05   5.5996800e+05   5.7728800e+05   6.0343900e+05   5.7194900e+05   5.4969400e+05   5.3564700e+05   5.5618500e+05   5.3409700e+05   5.8093900e+05   5.8566200e+05   5.8207700e+05   5.5435300e+05   5.6060100e+05   5.5014900e+05   5.9073000e+05   5.7934400e+05   5.9396100e+05
   1.6864600e+05   1.5196800e+05   1.6288500e+05   1.5865800e+05   1.4258900e+05   1.4393800e+05   1.5615100e+05   1.5535700e+05   1.8070500e+05   1.4081000e+05   1.3937500e+05   1.5494600e+05   1.5036800e+05   1.5530100e+05   1.5074100e+05   1.5170100e+05   1.5138600e+05   1.3595500e+05   1.3399500e+05   1.3220700e+05   1.5892000e+05   1.6401400e+05   1.5626500e+05   1.3628300e+05   1.3934700e+05   1.4207500e+05   1.4839600e+05   1.4816100e+05   1.5841900e+05   1.4859100e+05   1.4120400e+05   1.5954300e+05   1.4549600e+05   1.3656900e+05   1.4040400e+05   1.4428000e+05   1.4097700e+05   1.4186700e+05   1.2934600e+05   1.4139400e+05   1.3483900e+05   1.4397000e+05   1.3622800e+05   1.1306800e+05   1.1048400e+05   1.3661700e+05   1.4606300e+05   1.3261700e+05   1.2572400e+05   1.3589900e+05   1.2854900e+05   1.4275800e+05   1.4052900e+05   1.4670100e+05   1.3956900e+05   1.4906600e+05   1.6146900e+05   1.4966100e+05   1.4016900e+05   1.5756500e+05   1.6994600e+05   1.6757300e+05   1.5541900e+05   1.5559200e+05   1.6316800e+05   1.7140200e+05   1.7863900e+05   1.8099500e+05   0.0000000e+00   1.5924400e+05   1.5527800e+05   1.6999600e+05   1.6487400e+05   1.4560000e+05   1.5564400e+05   1.4573200e+05   1.5736000e+05   1.5709600e+05   1.7103900e+05   1.6195700e+05   1.6496900e+05   1.6823500e+05   1.6208300e+05   1.7254700e+05   1.7368500e+05   1.7950500e+05   1.6521200e+05   1.6193200e+05   1.6227300e+05   1.6111000e+05
   1.3619800e+05   1.3096200e+05   1.1432300e+05   1.3117700e+05   1.3809800e+05   1.4362700e+05   1.4792100e+05   1.3224400e+05   1.3694800e+05   1.4709500e+05   1.3739800e+05   1.1576900e+05   1.3635500e+05   1.3360200e+05   1.1284500e+05   1.3197100e+05   1.2981900e+05   1.2618600e+05   1.3150600e+05   1.1223700e+05   1.1741300e+05   1.2934300e+05   1.1081800e+05   1.2302200e+05   1.2915900e+05   1.0615500e+05   1.1641200e+05   1.2964400e+05   1.3018400e+05   1.1730500e+05   1.2689700e+05   1.2437100e+05   1.3302800e+05   1.2305400e+05   1.1865500e+05   1.1128500e+05   1.1954000e+05   1.2201400e+05   1.3925800e+05   1.2440300e+05   1.2429900e+05   1.3092900e+05   1.4563000e+05   1.4372600e+05   1.4249700e+05   1.5357500e+05   1.4397800e+05   1.2231400e+05   1.2072600e+05   1.5428000e+05   1.2601200e+05   1.1916100e+05   1.3230900e+05   1.2368900e+05   1.0366700e+05   1.2344600e+05   1.3378000e+05   1.3695500e+05   1.2609000e+05   1.1976500e+05   1.2496200e+05   1.3343800e+05   1.3066900e+05   1.2464200e+05   1.3213700e+05   1.2750400e+05   1.2449800e+05   1.2230000e+05   1.2545700e+05   0.0000000e+00   1.3233400e+05   1.2491400e+05   1.2084000e+05   1.1340900e+05   1.1749100e+05   1.4658300e+05   1.2210300e+05   1.1212300e+05   1.1639100e+05   1.3441900e+05   1.3203400e+05   1.2106100e+05   1.1707700e+05   1.3700000e+05   1.4294700e+05   1.4078800e+05   1.3428500e+05   1.3821500e+05   1.2302200e+05   1.3188400e+05
   1.2480200e+05   1.2421900e+05   1.2224200e+05   1.2758000e+05   1.1915900e+05   1.2494800e+05   1.5028400e+05   1.1253400e+05   1.4243900e+05   1.3280500e+05   1.2581400e+05   1.3316400e+05   1.4423900e+05   1.5022000e+05   1.2905300e+05   1.2892300e+05   1.3121600e+05   1.5389500e+05   1.4848200e+05   1.1011400e+05   1.1777100e+05   1.3074100e+05   1.3180500e+05   1.4958300e+05   1.3847700e+05   1.3165900e+05   1.3871800e+05   1.3837800e+05   1.3930200e+05   1.3468700e+05   1.3039500e+05   1.2275100e+05   1.4358200e+05   1.2025600e+05   1.2567900e+05   1.4664700e+05   1.2361300e+05   1.3270400e+05   1.3027800e+05   1.1715100e+05   1.3784300e+05   1.4474300e+05   1.2426900e+05   1.3546200e+05   1.2130000e+05   1.3802100e+05   1.3531800e+05   1.2639000e+05   1.3719900e+05   1.2210700e+05   1.3664300e+05   1.1539000e+05   1.2890600e+05   1.3871200e+05   1.5388700e+05   1.4083900e+05   1.1065300e+05   1.1460200e+05   1.2968500e+05   1.4528100e+05   1.4563700e+05   1.1604400e+05   1.2935600e+05   1.1308900e+05   1.4725100e+05   1.4484700e+05   1.3687700e+05   1.2657300e+05   1.3443900e+05   1.3301400e+05   0.0000000e+00   1.3961100e+05   1.3819300e+05   1.3431800e+05   1.2986700e+05   1.3116500e+05   1.4067500e+05   1.2361400e+05   1.2545000e+05   1.2848300e+05   1.2617600e+05   1.1071800e+05   1.3166100e+05   1.3108500e+05   1.4073400e+05   1.1284700e+05   1.2430300e+05   1.2678200e+05   1.3755100e+05   1.2762200e+05
   1.5754600e+05   1.6469200e+05   1.5585100e+05   1.6576700e+05   1.6494400e+05   1.6763700e+05   1.6758700e+05   1.5843300e+05   1.6532800e+05   1.5902300e+05   1.7409800e+05   1.7377500e+05   1.7778900e+05   1.5897500e+05   1.6110600e+05   1.6384500e+05   1.5341400e+05   1.4382900e+05   1.5637300e+05   1.7717600e+05   1.6763100e+05   1.6863200e+05   1.8477200e+05   1.7364300e+05   1.5864600e+05   1.5409400e+05   1.6990500e+05   1.4399300e+05   1.6320200e+05   1.5732300e+05   1.5988800e+05   1.5052800e+05   1.6623200e+05   1.7472700e+05   1.6728600e+05   1.6522000e+05   1.4763600e+05   1.6224300e+05   1.7645700e+05   1.5347500e+05   1.4100900e+05   1.7523600e+05   1.7121500e+05   1.6651600e+05   1.5850600e+05   1.6663500e+05   1.6233300e+05   1.6874900e+05   1.6369200e+05   1.5983000e+05   1.5949300e+05   1.5778900e+05   1.6924400e+05   1.6160900e+05   1.6249000e+05   1.7033300e+05   1.5860400e+05   1.5005600e+05   1.7023600e+05   1.5636700e+05   1.7023900e+05   1.4444900e+05   1.5966800e+05   1.6070600e+05   1.7207100e+05   1.6430400e+05   1.6971300e+05   1.6486700e+05   1.7201700e+05   1.7019500e+05   1.6430800e+05   0.0000000e+00   1.4884500e+05   1.5805100e+05   1.5113000e+05   1.7020900e+05   1.6708200e+05   1.6383000e+05   1.6534000e+05   1.6052000e+05   1.5499500e+05   1.3427000e+05   1.5722100e+05   1.6380400e+05   1.7859900e+05   1.5070900e+05   1.5659400e+05   1.6780100e+05   1.5578100e+05   1.5870900e+05
   1.5282900e+05   1.5396700e+05   1.6082200e+05   1.6155200e+05   1.5929500e+05   1.7020300e+05   1.6677100e+05   1.5955900e+05   1.6342700e+05   1.5275500e+05   1.6225100e+05   1.7119200e+05   1.6337900e+05   1.7427900e+05   1.8449100e+05   1.6222600e+05   1.6284900e+05   1.7749400e+05   1.5805500e+05   1.5650500e+05   1.5263100e+05   1.7824900e+05   1.6364800e+05   1.6945400e+05   1.7294200e+05   1.7253700e+05   1.6180700e+05   1.6279500e+05   1.9268500e+05   1.7530900e+05   1.5656600e+05   1.6955800e+05   1.7092000e+05   1.6648600e+05   1.8869000e+05   1.7754300e+05   1.8472100e+05   1.9329600e+05   1.7139400e+05   1.5866600e+05   1.6049700e+05   1.7668600e+05   1.8523300e+05   1.9353400e+05   1.9173800e+05   1.9567700e+05   1.9663700e+05   1.9901000e+05   1.9779400e+05   1.9634900e+05   1.9816100e+05   2.1252600e+05   2.0398100e+05   1.9322400e+05   2.0936000e+05   1.8631100e+05   1.8228200e+05   2.1179000e+05   1.8432500e+05   1.8407400e+05   1.7903400e+05   1.7898000e+05   1.8581600e+05   1.7996300e+05   1.7190700e+05   1.8468800e+05   1.8340700e+05   1.7711300e+05   1.8324500e+05   1.6976500e+05   1.9039500e+05   1.8322100e+05   0.0000000e+00   1.7506100e+05   1.6698700e+05   1.6290600e+05   2.0290700e+05   1.5509100e+05   1.6211500e+05   1.8168700e+05   1.6814300e+05   1.7204000e+05   1.7730100e+05   1.5609500e+05   1.7730800e+05   1.6092400e+05   1.6020500e+05   1.4395700e+05   1.5025300e+05   1.6571100e+05
   1.7747300e+05   1.7430100e+05   1.9138200e+05   1.9123100e+05   1.6700200e+05   1.9748600e+05   1.8585700e+05   1.6875400e+05   1.8729400e+05   2.0356100e+05   1.9179700e+05   1.7614900e+05   1.7861000e+05   1.8741600e+05   1.8819400e+05   1.7634900e+05   1.7911100e+05   1.6489100e+05   1.6998100e+05   1.7736500e+05   1.5705700e+05   1.7451400e+05   1.6771700e+05   1.5155900e+05   1.7424400e+05   1.7570300e+05   1.5208400e+05   1.4914500e+05   1.5402600e+05   1.7742000e+05   1.7653700e+05   1.6540500e+05   1.5810800e+05   1.6737300e+05   1.8406700e+05   1.7695700e+05   1.6155700e+05   1.5869200e+05   1.7711300e+05   1.8009000e+05   1.6993400e+05   1.7822300e+05   1.6446000e+05   1.6941700e+05   1.8064200e+05   1.9400900e+05   1.8638400e+05   1.8997600e+05   2.0534900e+05   2.0436700e+05   2.0444300e+05   2.1424100e+05   1.7519600e+05   1.8468000e+05   1.9102600e+05   1.9985900e+05   2.0972600e+05   1.8765800e+05   1.8044200e+05   1.7567800e+05   1.8020600e+05   1.7668400e+05   1.9529000e+05   1.9690000e+05   1.6888500e+05   1.7360000e+05   1.6648100e+05   1.7814700e+05   1.6731200e+05   1.6252800e+05   1.7325400e+05   1.7977000e+05   1.8810800e+05   0.0000000e+00   1.6387100e+05   1.6320300e+05   1.6981100e+05   1.8460400e+05   1.8282800e+05   1.8334400e+05   1.7606200e+05   1.8915000e+05   1.9032300e+05   1.9274200e+05   1.6762200e+05   1.9899300e+05   1.9378100e+05   2.1267000e+05   1.9543100e+05   1.7582100e+05
   5.9699000e+04   5.9102000e+04   6.0781000e+04   5.9860000e+04   5.0061000e+04   6.0392000e+04   5.5658000e+04   5.4578000e+04   4.8940000e+04   5.2606000e+04   5.4375000e+04   5.1696000e+04   5.6365000e+04   6.0005000e+04   5.4476000e+04   5.8689000e+04   6.2292000e+04   5.2191000e+04   5.1770000e+04   6.0285000e+04   5.5751000e+04   5.1867000e+04   5.5075000e+04   5.3836000e+04   5.3607000e+04   5.9983000e+04   5.1131000e+04   5.1329000e+04   5.7954000e+04   6.3428000e+04   5.2347000e+04   5.6582000e+04   4.7865000e+04   4.7590000e+04   5.5257000e+04   4.9570000e+04   5.7589000e+04   6.0741000e+04   5.1596000e+04   5.5301000e+04   4.5634000e+04   5.5179000e+04   6.0256000e+04   5.1227000e+04   5.2817000e+04   4.8012000e+04   5.1693000e+04   5.0034000e+04   6.1024000e+04   5.3152000e+04   4.6087000e+04   4.4038000e+04   3.8987000e+04   3.9909000e+04   3.1485000e+04   3.5420000e+04   3.7666000e+04   4.3539000e+04   4.5954000e+04   3.9452000e+04   3.6651000e+04   4.2660000e+04   4.4241000e+04   4.3647000e+04   3.5554000e+04   3.5797000e+04   4.4527000e+04   3.5748000e+04   4.2397000e+04   4.2270000e+04   4.0866000e+04   4.8557000e+04   4.9216000e+04   4.0560000e+04   0.0000000e+00   5.6983000e+04   5.3439000e+04   4.3659000e+04   4.5030000e+04   5.5313000e+04   5.4088000e+04   5.9728000e+04   6.5355000e+04   6.7678000e+04   6.0472000e+04   6.4107000e+04   6.5804000e+04   5.9062000e+04   5.5582000e+04   6.2255000e+04
   6.2585000e+04   6.0694000e+04   4.9812000e+04   4.9427000e+04   6.3786000e+04   6.0916000e+04   6.5170000e+04   5.9716000e+04   6.8903000e+04   6.7746000e+04   6.1508000e+04   5.5566000e+04   6.6019000e+04   5.7366000e+04   4.6450000e+04   5.1026000e+04   5.1524000e+04   5.6325000e+04   5.7295000e+04   4.6158000e+04   4.7528000e+04   4.7844000e+04   5.6912000e+04   5.5034000e+04   5.0508000e+04   5.4825000e+04   4.5849000e+04   3.8405000e+04   4.6115000e+04   4.9239000e+04   5.3432000e+04   4.5996000e+04   4.6557000e+04   4.9212000e+04   5.0459000e+04   5.3599000e+04   5.5354000e+04   5.1342000e+04   5.5773000e+04   6.8728000e+04   6.5026000e+04   7.1206000e+04   6.1225000e+04   5.2686000e+04   5.4801000e+04   5.5280000e+04   5.7092000e+04   4.8068000e+04   6.4243000e+04   5.5457000e+04   4.9087000e+04   5.3046000e+04   5.8515000e+04   6.0638000e+04   5.4816000e+04   5.9807000e+04   6.9768000e+04   6.1388000e+04   5.9448000e+04   6.0993000e+04   6.1324000e+04   5.3082000e+04   5.3776000e+04   5.5208000e+04   6.0451000e+04   6.3873000e+04   5.1581000e+04   4.8581000e+04   4.5538000e+04   3.6536000e+04   4.1830000e+04   4.3637000e+04   5.0072000e+04   4.6065000e+04   4.4360000e+04   0.0000000e+00   4.6614000e+04   5.5328000e+04   4.4718000e+04   5.1695000e+04   5.2897000e+04   5.1545000e+04   4.8023000e+04   5.5886000e+04   5.5137000e+04   6.1607000e+04   5.6777000e+04   6.8034000e+04   6.2274000e+04   5.9799000e+04
   1.8890400e+05   1.9632300e+05   1.8788500e+05   1.7260700e+05   1.6223500e+05   1.6670800e+05   1.5612200e+05   1.8297500e+05   1.8844700e+05   2.0470200e+05   2.0738400e+05   1.9090800e+05   1.7422300e+05   1.7538700e+05   1.7287300e+05   1.7757600e+05   1.8140400e+05   1.8480300e+05   1.7294400e+05   1.8632400e+05   1.7750300e+05   1.7190600e+05   1.7070700e+05   1.7146000e+05   1.7730800e+05   1.7605700e+05   1.7996500e+05   1.8633800e+05   1.9324000e+05   1.7521300e+05   1.7022600e+05   1.5811500e+05   1.7576300e+05   1.7091900e+05   1.7403300e+05   1.7451500e+05   1.6465700e+05   1.7093000e+05   1.6559500e+05   1.8459900e+05   1.8319900e+05   1.8964900e+05   1.8062200e+05   1.6569000e+05   1.6617400e+05   1.5811300e+05   1.7535600e+05   1.8796000e+05   1.8182500e+05   1.9437500e+05   1.7242400e+05   1.5822100e+05   1.6764500e+05   1.7699100e+05   1.8249700e+05   1.7398800e+05   1.7068700e+05   1.8533200e+05   1.9051700e+05   1.8168400e+05   1.7749600e+05   1.8132500e+05   1.7591000e+05   1.6442500e+05   1.7610700e+05   1.8211100e+05   1.7524300e+05   1.7740500e+05   1.9268300e+05   1.8760800e+05   1.9340000e+05   1.8697700e+05   1.7390100e+05   1.7587200e+05   1.5706100e+05   1.7224900e+05   0.0000000e+00   1.8189500e+05   1.8594600e+05   1.8620600e+05   1.7468600e+05   1.7329100e+05   1.8905700e+05   1.8626500e+05   1.7261200e+05   1.7483300e+05   1.5640700e+05   1.6344700e+05   1.8249100e+05   1.9036100e+05
   2.1644300e+05   1.9803600e+05   2.0287200e+05   2.1924700e+05   2.0868100e+05   2.0668100e+05   2.1086700e+05   2.0789600e+05   1.8959700e+05   2.0994100e+05   2.1236100e+05   2.0170500e+05   2.0402400e+05   2.2136600e+05   2.2379300e+05   2.1282000e+05   2.2965300e+05   1.9453000e+05   1.9641200e+05   1.8054700e+05   2.0258800e+05   2.3263200e+05   2.3625900e+05   2.3276400e+05   1.9729700e+05   2.0022300e+05   1.9629900e+05   1.8363200e+05   1.9281000e+05   1.9990000e+05   2.0283300e+05   2.1126100e+05   2.2262500e+05   2.2330800e+05   2.0588300e+05   1.9261800e+05   1.8699500e+05   1.9622200e+05   2.1238500e+05   1.9261400e+05   1.9615200e+05   2.2047800e+05   2.2439500e+05   2.1562400e+05   2.0907200e+05   2.1615900e+05   2.0568300e+05   2.1286500e+05   2.1269800e+05   1.8978000e+05   2.0006100e+05   2.1789600e+05   2.0417000e+05   2.1628300e+05   2.1574700e+05   2.1554700e+05   1.9829800e+05   2.1134300e+05   2.1069300e+05   1.9496900e+05   2.0976200e+05   2.0166600e+05   2.1848500e+05   2.0698300e+05   2.2165500e+05   2.2555000e+05   2.0828800e+05   1.9138100e+05   2.1349700e+05   2.2158600e+05   2.2598400e+05   2.3216400e+05   2.0263300e+05   2.0286700e+05   2.0526600e+05   2.1085900e+05   2.1059700e+05   0.0000000e+00   2.1848700e+05   2.0679000e+05   1.9735500e+05   2.0644800e+05   2.1810200e+05   2.1383700e+05   1.9563700e+05   2.1451800e+05   2.2345100e+05   1.9464600e+05   2.0050200e+05   2.0178000e+05
   3.1471000e+04   3.6341000e+04   4.0405000e+04   3.6876000e+04   3.2030000e+04   3.4299000e+04   2.9739000e+04   2.7912000e+04   3.2946000e+04   3.0903000e+04   3.0450000e+04   3.1185000e+04   2.8742000e+04   3.1294000e+04   3.2496000e+04   2.5584000e+04   2.5039000e+04   2.7264000e+04   2.4687000e+04   2.4287000e+04   3.4570000e+04   3.3779000e+04   1.7296000e+04   2.8062000e+04   3.0549000e+04   2.8796000e+04   3.1237000e+04   2.7476000e+04   2.3524000e+04   2.7152000e+04   2.7395000e+04   2.1483000e+04   2.1565000e+04   2.2767000e+04   2.3321000e+04   2.9500000e+04   2.8089000e+04   2.6413000e+04   2.3746000e+04   2.5874000e+04   2.8705000e+04   3.0334000e+04   3.1132000e+04   2.9518000e+04   3.0155000e+04   3.3483000e+04   4.0741000e+04   3.9862000e+04   4.0129000e+04   3.1087000e+04   2.7391000e+04   3.2555000e+04   3.4048000e+04   3.3801000e+04   3.3757000e+04   3.0890000e+04   3.0938000e+04   3.2306000e+04   3.3175000e+04   2.5348000e+04   2.0949000e+04   2.5181000e+04   2.5676000e+04   3.1540000e+04   2.6137000e+04   2.7568000e+04   3.5093000e+04   3.1082000e+04   1.7496000e+04   2.1639000e+04   2.4689000e+04   2.5826000e+04   2.4051000e+04   2.8318000e+04   2.6573000e+04   2.4792000e+04   2.7546000e+04   2.4832000e+04   0.0000000e+00   3.0439000e+04   2.7998000e+04   3.1403000e+04   2.5956000e+04   3.2761000e+04   2.9756000e+04   3.1842000e+04   3.6469000e+04   2.7085000e+04   3.4136000e+04   3.4128000e+04
   2.4244000e+04   1.6758000e+04   1.9723000e+04   2.4129000e+04   2.0858000e+04   2.6535000e+04   2.0009000e+04   2.2212000e+04   1.9157000e+04   2.5008000e+04   2.1180000e+04   2.9172000e+04   2.9117000e+04   2.8312000e+04   3.0645000e+04   2.8605000e+04   2.6997000e+04   2.9616000e+04   2.4629000e+04   3.0318000e+04   2.9870000e+04   2.6094000e+04   2.9690000e+04   2.3815000e+04   3.0672000e+04   2.7680000e+04   2.7559000e+04   3.1896000e+04   2.5960000e+04   1.9706000e+04   1.4712000e+04   2.3540000e+04   1.9925000e+04   2.5934000e+04   2.4398000e+04   1.5996000e+04   1.7872000e+04   2.2597000e+04   2.1309000e+04   2.3216000e+04   1.5534000e+04   2.5318000e+04   2.2380000e+04   1.8611000e+04   2.1335000e+04   2.3364000e+04   2.0223000e+04   2.0166000e+04   2.6463000e+04   2.4536000e+04   2.2436000e+04   2.9924000e+04   3.4079000e+04   3.1708000e+04   3.1692000e+04   2.6182000e+04   3.1744000e+04   3.5413000e+04   3.3031000e+04   3.5560000e+04   2.7947000e+04   3.2447000e+04   3.4506000e+04   2.9675000e+04   3.5561000e+04   3.9502000e+04   2.8870000e+04   2.1787000e+04   2.3697000e+04   2.8804000e+04   3.6508000e+04   3.2155000e+04   2.3838000e+04   2.6892000e+04   2.4364000e+04   2.7326000e+04   3.5356000e+04   2.6591000e+04   2.4631000e+04   0.0000000e+00   2.7275000e+04   2.6475000e+04   2.6057000e+04   2.2986000e+04   2.6103000e+04   2.8684000e+04   2.1480000e+04   2.2639000e+04   2.3935000e+04   1.8917000e+04
   2.5942000e+05   2.8245000e+05   2.7744500e+05   2.6655600e+05   2.8484000e+05   2.8382900e+05   2.9045700e+05   2.9959200e+05   3.1238700e+05   2.9836900e+05   2.9161900e+05   3.0131600e+05   2.9409400e+05   2.7267800e+05   2.8488200e+05   2.8623400e+05   2.8941500e+05   2.8268100e+05   2.9212700e+05   2.8098100e+05   2.5345400e+05   2.6878400e+05   2.7589800e+05   2.8667300e+05   3.0546000e+05   2.8553200e+05   2.9856000e+05   3.0656300e+05   3.1006400e+05   2.9951100e+05   3.0895300e+05   2.9451400e+05   2.7901000e+05   2.6958600e+05   2.8530100e+05   3.0771000e+05   3.2359800e+05   3.0606000e+05   3.0910400e+05   2.9774800e+05   2.9945600e+05   3.1759800e+05   3.0053200e+05   3.0081700e+05   3.2783200e+05   3.3188500e+05   3.1744400e+05   3.0678100e+05   2.9921100e+05   2.9847400e+05   2.9102600e+05   2.8697700e+05   2.9795500e+05   2.9317300e+05   2.9352400e+05   2.9888400e+05   3.1765300e+05   3.0565000e+05   2.8408400e+05   2.7971600e+05   2.7873400e+05   2.8481500e+05   3.0201800e+05   3.0075200e+05   2.9637000e+05   3.0217800e+05   2.9636900e+05   2.7504800e+05   2.6890000e+05   2.7179000e+05   2.7563900e+05   2.7554100e+05   2.8502700e+05   2.9529400e+05   2.8760100e+05   2.9215200e+05   2.9545100e+05   2.6997200e+05   2.6857500e+05   2.7617600e+05   0.0000000e+00   2.8573200e+05   2.9656500e+05   2.7763600e+05   3.0765600e+05   3.0483600e+05   2.8921400e+05   2.8234800e+05   2.9174600e+05   2.7400900e+05
   3.0994100e+05   3.0830100e+05   3.0368300e+05   2.9646100e+05   2.8352400e+05   2.7850800e+05   2.8716500e+05   2.8419100e+05   3.0548200e+05   3.0505300e+05   3.0362000e+05   3.2072100e+05   3.0585400e+05   3.1009300e+05   3.0384300e+05   2.9252700e+05   2.9763100e+05   3.0086600e+05   3.0870000e+05   3.0306100e+05   3.0269500e+05   3.1339800e+05   3.0831000e+05   2.9796500e+05   3.0610000e+05   2.9395900e+05   2.9968900e+05   2.9858200e+05   3.2290300e+05   3.0707600e+05   3.0289700e+05   3.0077800e+05   3.2421800e+05   3.1196700e+05   2.9587200e+05   3.0489700e+05   3.1031300e+05   3.1569300e+05   3.0241800e+05   2.8744600e+05   2.9458300e+05   3.0415500e+05   2.9542800e+05   2.9707000e+05   2.8547300e+05   3.1051000e+05   2.9562400e+05   2.9884000e+05   2.9586500e+05   2.9036700e+05   2.8772200e+05   2.9241200e+05   3.0457600e+05   3.0395500e+05   3.4720700e+05   3.3871700e+05   3.3460500e+05   3.0856300e+05   3.0534900e+05   3.0110000e+05   3.0895900e+05   3.0412200e+05   3.0310000e+05   3.1215300e+05   3.3306100e+05   3.4329600e+05   3.3078300e+05   3.3663900e+05   3.3089800e+05   3.2428200e+05   3.1570500e+05   3.2160400e+05   3.3404900e+05   3.1720100e+05   3.2332700e+05   3.0019700e+05   3.1076200e+05   3.2220100e+05   3.2403700e+05   3.2311700e+05   3.1233700e+05   0.0000000e+00   3.0218400e+05   3.0332400e+05   2.9476000e+05   2.9862800e+05   3.0258400e+05   2.9284000e+05   2.8906100e+05   2.9370500e+05
   1.8223600e+05   1.7544200e+05   1.7025900e+05   1.7592200e+05   1.7349300e+05   1.7866200e+05   1.8149300e+05   1.5679800e+05   1.6085800e+05   1.8304300e+05   1.8357000e+05   1.7854300e+05   1.6218200e+05   1.5956600e+05   1.7267300e+05   1.6156700e+05   1.7069800e+05   1.8451500e+05   1.7552600e+05   1.6682600e+05   1.6204100e+05   1.5888000e+05   1.6264500e+05   1.6311900e+05   1.4366200e+05   1.7079800e+05   1.6532900e+05   1.6414000e+05   1.6425900e+05   1.4991300e+05   1.6170500e+05   1.5510600e+05   1.5986600e+05   1.5534600e+05   1.5104700e+05   1.7197400e+05   1.7002500e+05   1.6368400e+05   1.5658500e+05   1.5514400e+05   1.7816900e+05   1.5747000e+05   1.6448100e+05   1.6320500e+05   1.6169500e+05   1.5305500e+05   1.5830500e+05   1.5470600e+05   1.4737800e+05   1.7017600e+05   1.6409300e+05   1.7570300e+05   1.8288100e+05   1.7634400e+05   1.4884900e+05   1.6315500e+05   1.6850300e+05   1.6807800e+05   1.6273900e+05   1.4603400e+05   1.6483000e+05   1.6979500e+05   1.5282700e+05   1.6991500e+05   1.6134400e+05   1.5642700e+05   1.6450900e+05   1.6688900e+05   1.5648800e+05   1.6468400e+05   1.6112600e+05   1.7970000e+05   1.6254800e+05   1.5046000e+05   1.6494700e+05   1.7397800e+05   1.6155500e+05   1.7023100e+05   1.4300500e+05   1.4888800e+05   1.5779500e+05   1.9125400e+05   0.0000000e+00   1.6077900e+05   1.5449100e+05   1.5669800e+05   1.6779600e+05   1.7708300e+05   1.7317100e+05   1.9521900e+05
   1.5844900e+05   1.7090500e+05   1.9480400e+05   1.9391600e+05   1.6688700e+05   1.9915300e+05   1.9562400e+05   2.1063800e+05   1.9439800e+05   1.9614700e+05   1.8996600e+05   1.8671400e+05   1.8961200e+05   1.6615600e+05   1.7198500e+05   1.8647700e+05   1.8752400e+05   2.0432600e+05   1.9712300e+05   1.7619000e+05   1.8812900e+05   2.0957200e+05   1.7744400e+05   1.6652400e+05   1.6251200e+05   2.0552600e+05   1.9161000e+05   1.7770600e+05   2.0879700e+05   1.8003500e+05   1.7550600e+05   1.5732000e+05   1.9329700e+05   1.7047900e+05   2.0416200e+05   2.0704700e+05   1.9305100e+05   1.7877100e+05   1.2601800e+05   1.7100500e+05   1.8690100e+05   1.8510100e+05   1.6705500e+05   1.9373900e+05   2.3585300e+05   2.7078400e+05   2.0057000e+05   1.9554100e+05   1.9540000e+05   1.8211900e+05   1.6676800e+05   1.7060000e+05   2.1979200e+05   2.7267800e+05   2.4026800e+05   1.7149500e+05   1.9870500e+05   2.1970900e+05   1.9296300e+05   1.7914100e+05   1.9341400e+05   2.0701700e+05   1.9476100e+05   2.0076100e+05   2.3726700e+05   2.3147900e+05   2.0220600e+05   1.9663400e+05   2.1347700e+05   2.0162800e+05   1.8650100e+05   2.1676900e+05   2.4172700e+05   2.1453800e+05   1.9896400e+05   1.8583900e+05   1.8431800e+05   1.8303800e+05   1.6616600e+05   1.7697800e+05   1.8237100e+05   2.2200500e+05   1.8820100e+05   0.0000000e+00   1.6317900e+05   1.8209100e+05   1.7116700e+05   1.6933900e+05   1.6287800e+05   1.7419300e+05
   3.8631200e+05   3.7002400e+05   3.9851700e+05   3.9207700e+05   3.8283900e+05   3.7666800e+05   3.5243300e+05   3.5807700e+05   3.7296100e+05   3.7363500e+05   3.8500400e+05   3.9207400e+05   3.8076300e+05   3.7487500e+05   3.7031000e+05   3.6700300e+05   3.5229700e+05   3.5756700e+05   3.7121500e+05   3.7244300e+05   3.7813500e+05   3.8292900e+05   3.7544800e+05   3.4978300e+05   3.4565700e+05   3.6488100e+05   3.7919100e+05   3.7171500e+05   3.4390000e+05   3.5051400e+05   3.5177700e+05   3.7158600e+05   3.7614300e+05   3.6134300e+05   3.5911900e+05   3.5803100e+05   3.7193100e+05   3.6635600e+05   3.6204700e+05   3.7101700e+05   3.6012600e+05   3.5488800e+05   3.5196100e+05   3.8234100e+05   3.5897500e+05   3.7125900e+05   3.5233000e+05   3.5579000e+05   3.5402000e+05   3.4288900e+05   3.4538300e+05   3.5643200e+05   3.7839500e+05   3.7300900e+05   3.6856800e+05   3.4852400e+05   3.5170700e+05   3.4547900e+05   3.6578400e+05   3.6160000e+05   3.5535900e+05   3.5866400e+05   3.4523400e+05   3.4843800e+05   3.4215100e+05   3.3370400e+05   3.6199900e+05   3.8629300e+05   3.6700300e+05   3.3898100e+05   3.6075800e+05   3.6200200e+05   3.5719800e+05   3.7381800e+05   3.6758700e+05   3.6282900e+05   3.7091700e+05   3.6756400e+05   3.9088400e+05   3.5610100e+05   3.6053900e+05   3.7135900e+05   3.6529800e+05   3.8698000e+05   0.0000000e+00   3.6464400e+05   3.6757600e+05   3.7361400e+05   3.9915500e+05   4.0003800e+05
   4.1736300e+05   3.9841300e+05   4.0269200e+05   4.0248300e+05   3.9763200e+05   3.9496800e+05   3.8418100e+05   3.7111500e+05   3.6698400e+05   4.0263800e+05   3.9921700e+05   4.0202600e+05   3.9246800e+05   3.8756000e+05   3.8559200e+05   3.8183000e+05   3.7974900e+05   3.8344900e+05   3.6764900e+05   3.7465000e+05   3.8292100e+05   3.9144000e+05   3.7489300e+05   3.4817200e+05   3.5080500e+05   3.6927700e+05   3.8031600e+05   4.0122200e+05   3.8231700e+05   3.6662300e+05   3.5850900e+05   3.6217000e+05   3.5158700e+05   3.5368900e+05   3.6413800e+05   3.7164000e+05   3.7215300e+05   3.8121000e+05   3.8901400e+05   3.8891800e+05   3.7045600e+05   3.6221000e+05   3.5027600e+05   3.5648100e+05   3.6778500e+05   3.7249800e+05   3.6481600e+05   3.5530600e+05   3.6232400e+05   3.6820900e+05   3.7203500e+05   3.6698400e+05   3.8135600e+05   3.5053500e+05   3.5940800e+05   3.7185900e+05   3.6465200e+05   3.7131900e+05   3.8445500e+05   3.7469100e+05   3.5208400e+05   3.7664700e+05   3.9735800e+05   3.9232900e+05   3.7451500e+05   3.8470500e+05   3.9348900e+05   3.6074600e+05   3.7264600e+05   3.6893300e+05   3.7296200e+05   3.8251400e+05   3.9717300e+05   4.0630600e+05   3.9748600e+05   3.9212300e+05   3.9412700e+05   3.9173700e+05   3.7721500e+05   3.8392300e+05   3.9464800e+05   3.8604400e+05   4.0943000e+05   3.9103200e+05   3.8464500e+05   0.0000000e+00   3.9315100e+05   4.0063200e+05   3.9175100e+05   4.0522100e+05
   1.0057900e+05   1.0186200e+05   1.0202000e+05   1.0541200e+05   1.2967300e+05   1.1166700e+05   9.2084000e+04   1.0556200e+05   9.8465000e+04   7.8828000e+04   9.9682000e+04   9.2017000e+04   9.6128000e+04   1.0506600e+05   1.2730500e+05   1.0642200e+05   1.0929100e+05   1.0245200e+05   9.2659000e+04   7.6436000e+04   9.1835000e+04   1.1271300e+05   1.0198400e+05   1.0177300e+05   1.0942000e+05   1.0852700e+05   1.1669600e+05   1.2136500e+05   1.0986000e+05   9.2602000e+04   1.1707600e+05   9.7960000e+04   9.6218000e+04   9.5123000e+04   8.4396000e+04   8.6471000e+04   8.5191000e+04   9.2343000e+04   1.1085200e+05   9.5704000e+04   1.0497900e+05   9.4351000e+04   1.0671500e+05   1.0946400e+05   9.4994000e+04   1.0044300e+05   1.0246600e+05   9.7979000e+04   1.0839300e+05   9.5156000e+04   1.0571400e+05   9.3116000e+04   1.0866100e+05   1.0201500e+05   1.0089200e+05   1.1060200e+05   1.0126200e+05   9.7974000e+04   8.1155000e+04   6.7470000e+04   8.2327000e+04   8.4467000e+04   8.2634000e+04   9.0612000e+04   8.9056000e+04   1.0388000e+05   1.2064300e+05   9.9621000e+04   8.0456000e+04   8.0129000e+04   8.6400000e+04   8.9706000e+04   9.8557000e+04   1.0011900e+05   9.3366000e+04   7.9112000e+04   7.7785000e+04   8.6411000e+04   8.8645000e+04   1.0931100e+05   1.1436300e+05   9.3863000e+04   1.0499200e+05   9.8318000e+04   8.5627000e+04   8.8373000e+04   0.0000000e+00   9.0397000e+04   8.4461000e+04   8.5093000e+04
   1.3132400e+05   1.2981400e+05   1.4829500e+05   1.4965200e+05   1.3629100e+05   1.4431800e+05   1.4785400e+05   1.2313100e+05   1.3144700e+05   1.2217200e+05   1.2333000e+05   1.4366000e+05   1.3130300e+05   1.3604100e+05   1.5142700e+05   1.4341800e+05   1.3663800e+05   1.4140200e+05   1.3901200e+05   1.5857200e+05   1.3833700e+05   1.2921100e+05   1.3402100e+05   1.5242100e+05   1.5686300e+05   1.4516300e+05   1.4808500e+05   1.5248700e+05   1.3169300e+05   1.4671300e+05   1.3530600e+05   1.3809900e+05   1.6008000e+05   1.4301500e+05   1.3740400e+05   1.4607000e+05   1.4203100e+05   1.5920400e+05   1.5693600e+05   1.5592100e+05   1.5196000e+05   1.6403600e+05   1.4357000e+05   1.3336200e+05   1.2012000e+05   1.3766500e+05   1.4817800e+05   1.5326400e+05   1.5583500e+05   1.5762100e+05   1.5384900e+05   1.4480300e+05   1.4037500e+05   1.3524300e+05   1.6388800e+05   1.5571900e+05   1.5240600e+05   1.4808600e+05   1.6619400e+05   1.6276000e+05   1.4750900e+05   1.4628500e+05   1.5674600e+05   1.6266600e+05   1.5882000e+05   1.7905500e+05   1.5412300e+05   1.5851400e+05   1.4269500e+05   1.4124900e+05   1.5878300e+05   1.5741200e+05   1.4516600e+05   1.4324600e+05   1.5339200e+05   1.5873000e+05   1.6305700e+05   1.6456800e+05   1.3678900e+05   1.3598400e+05   1.3059300e+05   1.4352300e+05   1.3334200e+05   1.4691700e+05   1.3080400e+05   1.3305400e+05   1.3654000e+05   0.0000000e+00   1.2303700e+05   1.3351300e+05
   2.1985400e+05   2.2692500e+05   1.8342400e+05   1.9323500e+05   1.9538400e+05   2.3576500e+05   2.2939500e+05   2.2025700e+05   2.1429500e+05   2.2232000e+05   2.3374700e+05   2.2320400e+05   2.1463500e+05   2.1574700e+05   2.0411800e+05   2.4296800e+05   2.2184400e+05   2.2135400e+05   2.1657700e+05   2.1871100e+05   2.1724200e+05   2.0636500e+05   2.3239000e+05   2.1952400e+05   2.1217000e+05   2.1585500e+05   2.1084100e+05   2.0051200e+05   2.1491700e+05   2.1375300e+05   2.3867800e+05   2.1284900e+05   2.3222600e+05   2.3016800e+05   2.1276900e+05   2.1129000e+05   2.2141700e+05   2.2029400e+05   2.2434900e+05   2.3279100e+05   1.9482000e+05   2.2222000e+05   2.6279900e+05   2.4644100e+05   2.3806600e+05   2.3777400e+05   2.3264600e+05   2.2059700e+05   2.5248100e+05   2.4167800e+05   2.2370200e+05   2.1331800e+05   2.2667300e+05   2.3586900e+05   2.3299000e+05   2.3848300e+05   2.3633600e+05   2.2098400e+05   2.3252700e+05   2.5160000e+05   2.2874700e+05   2.2130300e+05   2.1340500e+05   2.1836000e+05   2.2021300e+05   2.2303600e+05   2.1825800e+05   2.2859400e+05   2.3769600e+05   2.3998700e+05   2.2001000e+05   1.9013200e+05   1.9262900e+05   1.9813300e+05   2.1068800e+05   2.2906600e+05   2.4064200e+05   2.2503900e+05   2.0390400e+05   2.3586200e+05   2.3195900e+05   1.9539600e+05   2.0491000e+05   1.8673400e+05   2.1084300e+05   2.3729100e+05   2.4068800e+05   2.2745100e+05   0.0000000e+00   1.9769100e+05
   2.8157900e+05   2.9571400e+05   3.0861300e+05   2.9746800e+05   3.0553100e+05   2.9708200e+05   2.7638300e+05   2.6405200e+05   2.5573000e+05   2.8150200e+05   2.8069200e+05   3.0687800e+05   2.9714700e+05   2.8509700e+05   2.7585600e+05   2.8542200e+05   3.0435500e+05   2.8102100e+05   2.6232700e+05   2.7878700e+05   2.7872300e+05   2.8759100e+05   2.8746100e+05   2.6350600e+05   2.7995500e+05   2.9359100e+05   2.8909300e+05   3.0477000e+05   2.9675800e+05   2.8195000e+05   2.9823300e+05   2.7806300e+05   2.9054700e+05   3.0881100e+05   3.0205100e+05   2.8819500e+05   2.9247100e+05   2.9485700e+05   2.9052500e+05   3.0859800e+05   3.2819800e+05   3.0965100e+05   2.7889800e+05   2.9424800e+05   2.9323900e+05   2.7986900e+05   2.7772300e+05   2.7385000e+05   3.0080500e+05   2.7694300e+05   2.9892200e+05   3.0701800e+05   2.8958000e+05   2.8524800e+05   2.8066300e+05   2.9992000e+05   3.1210600e+05   2.9256000e+05   2.8263100e+05   2.7790000e+05   2.7754400e+05   2.8664900e+05   3.1030700e+05   3.0528500e+05   3.0195900e+05   2.9311100e+05   2.8806300e+05   2.9537200e+05   2.8973900e+05   3.0879700e+05   2.7590700e+05   2.7911200e+05   2.8799000e+05   2.8248200e+05   2.9643100e+05   3.0328700e+05   2.8522200e+05   2.7532000e+05   2.8701600e+05   2.8420100e+05   2.9187600e+05   3.0835700e+05   3.0886700e+05   2.9902200e+05   2.9949200e+05   2.8520800e+05   2.9603500e+05   2.7765300e+05   2.7966700e+05   0.0000000e+00
