# Supplementary material for: Autistic traits and individual brain differences: functional network efficiency reflects attentional and social impairments, structural nodal efficiencies index systemising and theory-of-mind skills
Source: Mol Autism. 2021 Jan 21;12:3. doi: 10.1186/s13229-020-00377-8 (PMC7818759; doi:10.1186/s13229-020-00377-8)
Supplement: Supplementary file 9 — Additional file 9. Brain-behaviour correlations. README file detailing data curation; AAL-90 region masks in NIfTI format; spreadseehts of Spearman correlations; code and data for the correlational analysis. [file 13229_2020_377_MOESM9_ESM.zip › Paul_Arora_et_al_data/Physiological/BBC/analysis/Diffusion_Analaysis/adj_matrixes/NOS_weighted/asymmetric/connection_matrix_asym_aHU0878.txt]

   0.0000000e+00   4.0559200e+05   4.1556300e+05   4.1878600e+05   4.2964800e+05   4.3920600e+05   4.2874900e+05   4.1983600e+05   4.3052700e+05   4.1033500e+05   4.1582200e+05   4.0674000e+05   4.1210400e+05   4.2510300e+05   4.0791200e+05   4.0716500e+05   4.1257100e+05   4.3295900e+05   4.0007700e+05   4.0247500e+05   4.0295600e+05   4.2835400e+05   4.3485300e+05   4.4475600e+05   4.2400600e+05   4.0682900e+05   4.1527100e+05   4.2569500e+05   4.1302600e+05   4.0635700e+05   4.1927200e+05   4.1211000e+05   4.1621400e+05   4.3487300e+05   4.1889600e+05   4.2458900e+05   4.3811300e+05   4.4592500e+05   4.2375300e+05   4.2434500e+05   4.3631000e+05   4.1218500e+05   4.1195100e+05   3.9655300e+05   4.0985100e+05   4.2613400e+05   4.1223400e+05   4.2242500e+05   4.2411400e+05   4.2500300e+05   4.1273700e+05   4.2016600e+05   4.1494800e+05   3.8698600e+05   4.2547700e+05   4.4548900e+05   4.5233900e+05   4.2342200e+05   3.8753900e+05   3.8679100e+05   4.0116900e+05   4.2582000e+05   4.0561600e+05   4.1751100e+05   4.0764400e+05   4.1656100e+05   4.1241000e+05   4.0926700e+05   4.2092700e+05   4.3425300e+05   3.9992600e+05   3.8166300e+05   4.0432200e+05   4.4068300e+05   3.9869900e+05   4.0188900e+05   3.9462900e+05   4.0317900e+05   4.0266400e+05   4.0296500e+05   4.2471400e+05   4.3130200e+05   4.2855100e+05   4.0752200e+05   4.1349100e+05   4.3329300e+05   4.1189100e+05   4.1814100e+05   4.2121300e+05   3.9875400e+05
   4.8826400e+05   0.0000000e+00   4.7028100e+05   4.6299900e+05   4.7948200e+05   4.8251300e+05   4.9692800e+05   4.6274300e+05   4.7883900e+05   4.9297300e+05   4.9105100e+05   5.0800400e+05   5.0435600e+05   4.8913100e+05   4.5974100e+05   4.8183500e+05   4.6214500e+05   4.4359700e+05   4.6207000e+05   4.8783000e+05   5.0303100e+05   5.2764400e+05   5.3972200e+05   4.8808800e+05   4.8745700e+05   5.1369200e+05   5.0330400e+05   4.8424100e+05   4.7840700e+05   4.8650300e+05   4.9612700e+05   5.0382700e+05   5.0254600e+05   4.6298800e+05   4.5858600e+05   4.9455500e+05   4.8269700e+05   4.6825400e+05   4.6934000e+05   4.8748100e+05   4.8341800e+05   4.9492400e+05   4.9223600e+05   5.0162600e+05   4.7997400e+05   4.9928900e+05   4.9401600e+05   4.6234900e+05   4.3799900e+05   4.8741400e+05   4.7278100e+05   4.7234800e+05   4.7145800e+05   4.5366200e+05   4.4944300e+05   4.6584500e+05   4.7149200e+05   4.6950800e+05   4.5359400e+05   4.9680500e+05   4.9453600e+05   4.9352100e+05   4.8930400e+05   4.6572300e+05   4.4904200e+05   4.4778800e+05   4.5043600e+05   4.0963800e+05   4.5036900e+05   4.7255900e+05   4.6186900e+05   4.7631800e+05   4.8962600e+05   4.6911500e+05   4.5549900e+05   4.5794500e+05   4.6496600e+05   4.3791600e+05   4.3866000e+05   4.7322400e+05   4.6068500e+05   4.6979400e+05   4.9032900e+05   4.8176100e+05   4.4140200e+05   4.6745300e+05   4.5584100e+05   4.5148600e+05   4.7209600e+05   5.0725000e+05
   4.4925300e+05   4.8680600e+05   0.0000000e+00   4.2693100e+05   4.7654500e+05   4.5552600e+05   4.2553700e+05   4.3694700e+05   4.7735700e+05   4.7034900e+05   4.4253500e+05   4.1759800e+05   4.6838500e+05   4.7808500e+05   4.5626900e+05   4.3990000e+05   4.4384000e+05   4.5741400e+05   4.8704600e+05   4.2287700e+05   4.0445600e+05   4.6035600e+05   4.4466400e+05   4.3818300e+05   4.2595200e+05   4.2409100e+05   4.2972600e+05   4.2490900e+05   4.1795400e+05   4.1602600e+05   4.2453500e+05   4.3780300e+05   4.6743300e+05   4.6370600e+05   4.4552900e+05   4.3997400e+05   4.3823700e+05   4.2702000e+05   4.4981900e+05   4.4852100e+05   4.3382000e+05   4.2534600e+05   4.2962500e+05   4.4552500e+05   4.2104700e+05   4.5228300e+05   4.4463100e+05   4.4570900e+05   4.4985900e+05   4.2601600e+05   4.2204000e+05   4.1556500e+05   4.1349500e+05   4.3891700e+05   4.2348700e+05   4.3082400e+05   4.2393300e+05   4.2769600e+05   4.2415100e+05   4.3547800e+05   4.5341300e+05   4.4830300e+05   4.2866400e+05   4.0154700e+05   4.3765100e+05   4.5930500e+05   4.3618900e+05   4.3958100e+05   4.5266200e+05   4.3856100e+05   4.2649700e+05   4.4226900e+05   4.5338900e+05   4.2626200e+05   4.3635500e+05   4.3883000e+05   4.4646200e+05   4.3489500e+05   4.2312600e+05   4.2090700e+05   4.9948600e+05   4.8756200e+05   4.4975700e+05   4.5519700e+05   4.3405700e+05   4.2938400e+05   4.9665800e+05   4.9957100e+05   4.3215700e+05   4.1482000e+05
   5.5710500e+05   5.1521000e+05   5.1768400e+05   0.0000000e+00   5.2439700e+05   5.4054600e+05   4.9774600e+05   5.0670000e+05   5.2926700e+05   5.2250200e+05   5.3025100e+05   5.1490900e+05   5.1757700e+05   5.0412700e+05   4.9957300e+05   5.2122900e+05   5.1445800e+05   4.9801900e+05   5.3628200e+05   5.0246500e+05   5.0187200e+05   4.9321500e+05   5.1701800e+05   5.1255900e+05   4.6577600e+05   4.9068300e+05   4.9134300e+05   5.1459000e+05   5.0666600e+05   5.0845400e+05   5.0360700e+05   4.8669100e+05   5.1047100e+05   5.0185800e+05   4.7864300e+05   5.1417600e+05   5.1518900e+05   5.3052600e+05   5.2223000e+05   5.0251200e+05   4.8271000e+05   4.6662700e+05   4.9789400e+05   5.0466300e+05   5.2094200e+05   5.0004100e+05   4.9012700e+05   5.0536900e+05   4.9572800e+05   4.9402500e+05   5.0120900e+05   5.0966200e+05   4.8438000e+05   4.7793000e+05   4.8295800e+05   4.9575500e+05   5.2159100e+05   5.3111500e+05   4.9274900e+05   5.0322000e+05   4.7268400e+05   4.8848700e+05   5.0779600e+05   5.0373000e+05   4.8479300e+05   4.9972300e+05   5.2192400e+05   4.9689500e+05   5.1440500e+05   4.7296200e+05   4.7885500e+05   5.0419200e+05   5.1791800e+05   5.1674000e+05   5.3576100e+05   5.1789200e+05   5.1665400e+05   5.3643700e+05   5.1847700e+05   5.0365200e+05   4.9756300e+05   5.2590700e+05   5.2720400e+05   5.3537500e+05   5.3300800e+05   5.0650800e+05   5.2165100e+05   5.4038900e+05   5.2245300e+05   5.2235400e+05
   1.5261300e+05   1.4445700e+05   1.4654400e+05   1.4500900e+05   0.0000000e+00   1.5263000e+05   1.6365400e+05   1.5474300e+05   1.3636100e+05   1.3091400e+05   1.4075300e+05   1.4976200e+05   1.6938200e+05   1.4804800e+05   1.4993500e+05   1.5525800e+05   1.2879100e+05   1.5362400e+05   1.3804100e+05   1.4675900e+05   1.6155500e+05   1.4555000e+05   1.4276400e+05   1.5191200e+05   1.3520100e+05   1.5539600e+05   1.3590700e+05   1.5068000e+05   1.4259700e+05   1.4861100e+05   1.6511700e+05   1.4835800e+05   1.4118000e+05   1.1661500e+05   1.5268600e+05   1.6461700e+05   1.5981000e+05   1.4733700e+05   1.5049000e+05   1.3844700e+05   1.4920600e+05   1.4822300e+05   1.4986500e+05   1.3914500e+05   1.5023300e+05   1.6313000e+05   1.3934900e+05   1.6098400e+05   1.7546200e+05   1.5074100e+05   1.5505300e+05   1.7466200e+05   1.7845800e+05   1.6512500e+05   1.8084300e+05   1.6981900e+05   1.5291900e+05   1.5937400e+05   1.4009600e+05   1.6613900e+05   1.7174500e+05   1.5949000e+05   1.5351200e+05   1.6414200e+05   1.4250200e+05   1.3274100e+05   1.3859000e+05   1.5149200e+05   1.7502300e+05   1.4685800e+05   1.5709500e+05   1.6571700e+05   1.6179700e+05   1.5282400e+05   1.3448100e+05   1.5020900e+05   1.6430000e+05   1.7037300e+05   1.6045800e+05   1.5787400e+05   1.5071300e+05   1.6063600e+05   1.6036300e+05   1.4330500e+05   1.5428100e+05   1.5198100e+05   1.4722100e+05   1.4198400e+05   1.5600900e+05   1.7358100e+05
   1.3492100e+05   1.2641900e+05   1.3879000e+05   1.3377500e+05   1.4484300e+05   0.0000000e+00   1.4465700e+05   1.6576700e+05   1.4447900e+05   1.6847300e+05   1.6164700e+05   1.4609600e+05   1.4568500e+05   1.5755500e+05   1.3603500e+05   1.5894400e+05   1.4966300e+05   1.5944700e+05   1.4172900e+05   1.4537100e+05   1.4484100e+05   1.4602300e+05   1.6981200e+05   1.7651300e+05   1.4643700e+05   1.3897300e+05   1.5033800e+05   1.5102300e+05   1.6167100e+05   1.3182800e+05   1.4298600e+05   1.4834500e+05   1.3715800e+05   1.4030900e+05   1.3361400e+05   1.4995400e+05   1.5505600e+05   1.1784000e+05   1.3736700e+05   1.4136200e+05   1.2912600e+05   1.4280700e+05   1.5710300e+05   1.3980800e+05   1.5754500e+05   1.5869900e+05   1.3802600e+05   1.6071800e+05   1.6746900e+05   1.4399900e+05   1.6547500e+05   1.5623500e+05   1.5382200e+05   1.6466500e+05   1.4269100e+05   1.4943300e+05   1.4647000e+05   1.4732200e+05   1.6412600e+05   1.5437700e+05   1.4867200e+05   1.6705100e+05   1.5040500e+05   1.5454800e+05   1.7359100e+05   1.4709300e+05   1.5020600e+05   1.5389100e+05   1.6227100e+05   1.7342200e+05   1.5840400e+05   1.4441400e+05   1.4171600e+05   1.4156500e+05   1.5311300e+05   1.5318500e+05   1.4686500e+05   1.2965200e+05   1.5921400e+05   1.4134200e+05   1.4215000e+05   1.4541600e+05   1.4423700e+05   1.4419600e+05   1.4504700e+05   1.3553400e+05   1.3526100e+05   1.4661700e+05   1.5882700e+05   1.4449700e+05
   5.9255400e+05   6.0077600e+05   5.9262400e+05   5.9275100e+05   5.9861000e+05   6.3074700e+05   0.0000000e+00   5.8883700e+05   5.7346700e+05   5.6613500e+05   5.8167000e+05   5.6585500e+05   5.6845300e+05   6.1718500e+05   6.1116700e+05   5.5576600e+05   5.8991000e+05   6.1028300e+05   5.9759300e+05   5.8510600e+05   5.9226200e+05   5.9631200e+05   6.0379400e+05   6.2297700e+05   6.2296600e+05   5.9298700e+05   5.9707400e+05   5.9277900e+05   6.1996800e+05   6.1142500e+05   5.9973800e+05   5.7950400e+05   6.0485800e+05   5.9300600e+05   6.0534800e+05   5.8090400e+05   5.8595800e+05   5.8725000e+05   5.9897800e+05   5.9676100e+05   5.8348300e+05   5.8136900e+05   5.7501300e+05   6.0297800e+05   6.1203100e+05   5.9843100e+05   5.9817200e+05   6.0214200e+05   6.0126400e+05   5.7556900e+05   5.7952700e+05   5.6168000e+05   5.6771300e+05   5.8065000e+05   5.9591300e+05   6.1970000e+05   6.0071800e+05   5.6772000e+05   5.8258800e+05   5.5809300e+05   5.9873800e+05   5.9639800e+05   6.1230100e+05   6.1857000e+05   5.7677000e+05   5.6215500e+05   5.5988200e+05   5.6170600e+05   6.0437200e+05   6.0133700e+05   5.8464000e+05   5.8274800e+05   5.9335300e+05   5.8950000e+05   5.9089700e+05   5.8945000e+05   5.9290100e+05   5.8004200e+05   5.9689900e+05   5.9092800e+05   5.9441200e+05   5.8127400e+05   5.5470500e+05   5.5145700e+05   5.9039400e+05   5.6469200e+05   5.8837500e+05   5.9109900e+05   5.9665900e+05   5.8476900e+05
   7.5174700e+05   7.4395500e+05   7.4396200e+05   7.4374400e+05   7.7168300e+05   7.5951500e+05   7.5230200e+05   0.0000000e+00   7.5005100e+05   7.4660300e+05   7.4459900e+05   7.3720800e+05   7.3315600e+05   7.0996500e+05   7.4656600e+05   7.5667600e+05   7.7659100e+05   7.8511000e+05   7.4500700e+05   7.2245200e+05   7.2713000e+05   6.9726400e+05   7.4959400e+05   7.4125500e+05   7.3131200e+05   7.2000500e+05   7.0618600e+05   7.2047900e+05   7.4534400e+05   7.6370500e+05   7.3690000e+05   7.4469600e+05   7.5700900e+05   7.2929900e+05   7.4105500e+05   7.6250900e+05   7.5964800e+05   7.5875100e+05   7.5322700e+05   7.6617100e+05   7.7070000e+05   7.5117300e+05   7.4625900e+05   7.7371400e+05   7.9212800e+05   7.6658600e+05   7.2719200e+05   7.7304100e+05   7.7970400e+05   7.7757300e+05   7.5900900e+05   7.5980700e+05   7.6336900e+05   7.3911100e+05   7.5610300e+05   7.5019900e+05   7.8460200e+05   7.7536800e+05   7.7144500e+05   7.5416700e+05   7.2198000e+05   7.4235400e+05   7.3265200e+05   7.5566200e+05   7.6669500e+05   7.4771100e+05   7.5844600e+05   7.3182100e+05   7.5139500e+05   7.7445800e+05   7.2858300e+05   7.3990400e+05   7.5908300e+05   7.3088300e+05   7.2844800e+05   7.4648100e+05   7.8421100e+05   7.5808700e+05   7.2317100e+05   7.3487000e+05   7.2936900e+05   7.3302100e+05   7.1743900e+05   7.3760400e+05   7.4721100e+05   7.4364700e+05   7.5879200e+05   7.4626500e+05   7.8246900e+05   7.6879000e+05
   1.3449400e+05   1.3381100e+05   1.2911700e+05   1.2767100e+05   1.3558200e+05   1.3698300e+05   1.4704300e+05   1.3278100e+05   0.0000000e+00   1.3759200e+05   1.2959100e+05   1.1470400e+05   1.1792400e+05   1.3692300e+05   1.2954800e+05   1.4701900e+05   1.4643600e+05   1.2754000e+05   1.3560200e+05   1.3357300e+05   1.2579000e+05   1.2415200e+05   1.2252600e+05   1.1885700e+05   1.2596500e+05   1.2329700e+05   1.3620700e+05   1.4513000e+05   1.3785300e+05   1.3562700e+05   1.3818700e+05   1.4646400e+05   1.4093400e+05   1.2925600e+05   1.3856900e+05   1.4057500e+05   1.3461800e+05   1.2692300e+05   1.3117600e+05   1.3580100e+05   1.3661500e+05   1.3179100e+05   1.2782700e+05   1.3993600e+05   1.4698900e+05   1.5899300e+05   1.4273600e+05   1.2591000e+05   1.1497400e+05   1.1841800e+05   1.2577900e+05   1.3401500e+05   1.3207500e+05   1.2708700e+05   1.4114900e+05   1.4068100e+05   1.4029400e+05   1.2965500e+05   1.2653100e+05   1.3861100e+05   1.2749400e+05   1.3440900e+05   1.3039700e+05   1.2240500e+05   1.2983500e+05   1.1146900e+05   1.2398000e+05   1.2836300e+05   1.3019500e+05   1.4294100e+05   1.4231800e+05   1.2338200e+05   1.2674000e+05   1.3900700e+05   1.3396500e+05   1.3476200e+05   1.2397600e+05   1.3666000e+05   1.4451400e+05   1.3523400e+05   1.4054100e+05   1.3762800e+05   1.4472400e+05   1.3799100e+05   1.2379700e+05   1.3772800e+05   1.4493100e+05   1.4299100e+05   1.4608800e+05   1.4553200e+05
   1.6437900e+05   1.7512300e+05   1.6722100e+05   1.7795500e+05   1.7064900e+05   1.8266300e+05   1.6908700e+05   1.6994700e+05   1.6413100e+05   0.0000000e+00   1.6585100e+05   1.8363300e+05   1.8326900e+05   1.9997200e+05   1.7928800e+05   1.7091400e+05   1.7748900e+05   1.6976900e+05   1.8459900e+05   1.7168000e+05   1.6979300e+05   1.6842100e+05   1.8056600e+05   1.8575800e+05   1.8755200e+05   1.7846600e+05   1.8391500e+05   1.8313300e+05   1.7390600e+05   1.6213400e+05   1.7383100e+05   1.7480000e+05   1.4866900e+05   1.6532200e+05   1.7060600e+05   1.7040200e+05   1.9087500e+05   1.9979400e+05   1.7576500e+05   1.8791200e+05   1.7859000e+05   1.8005600e+05   1.7448800e+05   1.6250000e+05   1.6117400e+05   1.7374600e+05   1.6536500e+05   1.6390500e+05   1.7556400e+05   1.7752400e+05   1.8484300e+05   1.8570900e+05   1.7332600e+05   1.8692400e+05   1.7018700e+05   1.7243800e+05   1.8028500e+05   1.5923400e+05   1.6756100e+05   1.8151300e+05   1.7389700e+05   1.7576900e+05   1.9260100e+05   1.9177400e+05   1.8345900e+05   1.7831900e+05   1.9327100e+05   1.7027000e+05   1.6670200e+05   1.6501600e+05   1.5950000e+05   1.4967000e+05   1.6030600e+05   1.7102600e+05   1.6834600e+05   1.6307700e+05   1.5874300e+05   1.8050900e+05   1.6866700e+05   1.8015100e+05   1.7906300e+05   1.6160900e+05   1.6738700e+05   1.5736000e+05   1.6644800e+05   1.6900800e+05   1.9299200e+05   1.8191100e+05   1.7977200e+05   1.6643100e+05
   1.1546800e+05   1.1300800e+05   1.2232500e+05   1.3434500e+05   1.3850500e+05   1.2043100e+05   1.2648700e+05   1.3263500e+05   1.1685500e+05   1.1743800e+05   0.0000000e+00   1.2156000e+05   1.3721900e+05   1.4383300e+05   1.3199600e+05   1.3022900e+05   1.3485700e+05   1.1827300e+05   1.1495200e+05   1.2827000e+05   1.4218600e+05   1.3167700e+05   1.2715500e+05   1.2432000e+05   1.2171200e+05   1.1669400e+05   1.2644800e+05   1.3309200e+05   1.1827700e+05   1.1624400e+05   1.2079400e+05   1.1701000e+05   1.1341500e+05   1.0908300e+05   1.2265600e+05   1.1884100e+05   1.2007500e+05   1.1961100e+05   1.1537300e+05   1.0445000e+05   1.2619000e+05   1.1996200e+05   1.2379100e+05   1.2284900e+05   1.3330000e+05   1.3294400e+05   1.2901800e+05   1.1225400e+05   1.2263700e+05   1.1121600e+05   1.1049200e+05   1.2084700e+05   1.3849400e+05   1.3462400e+05   1.3882300e+05   1.4318200e+05   1.3725700e+05   1.1484500e+05   1.2395900e+05   1.2244700e+05   1.2893500e+05   1.3297800e+05   1.3150800e+05   1.3614700e+05   1.4326700e+05   1.3651400e+05   1.3413200e+05   1.4017200e+05   1.5290400e+05   1.3255200e+05   1.3579800e+05   1.2767200e+05   1.2833600e+05   1.2215800e+05   1.2680000e+05   1.3191100e+05   1.2978000e+05   1.1997200e+05   1.2232100e+05   1.2658500e+05   1.1813700e+05   1.0175700e+05   1.1978900e+05   1.1325500e+05   1.2595300e+05   1.3378200e+05   1.2077500e+05   1.1315800e+05   1.2316700e+05   1.3446600e+05
   1.5736000e+05   1.4455000e+05   1.4367600e+05   1.3968300e+05   1.5220900e+05   1.3296000e+05   1.4139600e+05   1.3402300e+05   1.3861800e+05   1.3681600e+05   1.4742300e+05   0.0000000e+00   1.4591100e+05   1.5929400e+05   1.4939900e+05   1.3200200e+05   1.3848300e+05   1.5045000e+05   1.5457100e+05   1.5348500e+05   1.4216000e+05   1.4337500e+05   1.3998100e+05   1.6056600e+05   1.7005600e+05   1.6217600e+05   1.5152200e+05   1.4771700e+05   1.5117100e+05   1.5425200e+05   1.6209600e+05   1.5633600e+05   1.5531400e+05   1.5745100e+05   1.4483000e+05   1.6589500e+05   1.8024000e+05   1.8220800e+05   1.6904500e+05   1.6930500e+05   1.5341400e+05   1.6023200e+05   1.5691900e+05   1.6283200e+05   1.5927300e+05   1.5820600e+05   1.5475400e+05   1.6075900e+05   1.5456100e+05   1.5492400e+05   1.6067000e+05   1.6182300e+05   1.4928100e+05   1.6239900e+05   1.5966100e+05   1.4788100e+05   1.5703100e+05   1.5680000e+05   1.5807000e+05   1.4834100e+05   1.6148500e+05   1.5401800e+05   1.5533700e+05   1.6165900e+05   1.7347200e+05   1.4893300e+05   1.5253400e+05   1.5782400e+05   1.5456200e+05   1.4127000e+05   1.5930500e+05   1.6290200e+05   1.4272400e+05   1.6364000e+05   1.6923600e+05   1.5308800e+05   1.4867300e+05   1.6541800e+05   1.6922100e+05   1.7274400e+05   1.6672400e+05   1.5806600e+05   1.5107600e+05   1.5195100e+05   1.5543700e+05   1.4209100e+05   1.6122800e+05   1.4973000e+05   1.4246900e+05   1.4351200e+05
   3.0089700e+05   2.9433300e+05   3.0425900e+05   2.8998000e+05   2.8264300e+05   2.9269100e+05   2.8142800e+05   2.8166300e+05   2.9011400e+05   2.9093200e+05   2.9555800e+05   3.0038900e+05   0.0000000e+00   3.0126100e+05   3.0607900e+05   3.1024700e+05   2.9572400e+05   2.9826700e+05   2.9321400e+05   2.9879700e+05   3.0074500e+05   3.0045600e+05   3.2962900e+05   3.5508400e+05   3.2838600e+05   3.0310500e+05   2.8530300e+05   2.8884200e+05   3.0806500e+05   3.1571600e+05   3.2369100e+05   3.0331400e+05   3.0656400e+05   3.1466300e+05   3.0989700e+05   2.9757100e+05   2.8355900e+05   2.6598500e+05   2.8975700e+05   2.9941100e+05   3.2424300e+05   3.1678900e+05   2.9247500e+05   2.8596000e+05   2.9518300e+05   2.9297900e+05   3.1279600e+05   2.8522000e+05   2.9198900e+05   2.8975300e+05   3.0882800e+05   3.3596000e+05   3.1976100e+05   3.1112000e+05   3.2494100e+05   3.1584100e+05   2.9966200e+05   2.9620000e+05   3.0990800e+05   3.0533200e+05   3.0752600e+05   3.0872000e+05   3.2416500e+05   3.3094700e+05   3.1884900e+05   3.1039500e+05   3.0825600e+05   2.9938800e+05   3.1002400e+05   3.4630800e+05   3.3537500e+05   3.1951300e+05   3.2816800e+05   3.2261600e+05   3.1051400e+05   3.2333200e+05   3.3921800e+05   3.0236900e+05   3.0288100e+05   3.3592200e+05   3.4362700e+05   3.4764300e+05   3.1461100e+05   2.9414700e+05   2.7845200e+05   2.6719500e+05   2.8547700e+05   2.9183000e+05   2.9823500e+05   3.1305700e+05
   2.3154100e+05   2.4703900e+05   2.2734900e+05   2.3753900e+05   2.2978400e+05   2.1897300e+05   2.2616700e+05   2.3117600e+05   2.1396900e+05   2.2459900e+05   2.4318900e+05   2.4857600e+05   2.4611500e+05   0.0000000e+00   2.2788600e+05   2.3651200e+05   2.2862400e+05   2.3418000e+05   2.3349200e+05   2.3388000e+05   2.2980000e+05   2.4243900e+05   2.4935700e+05   2.5865400e+05   2.2999300e+05   2.3712900e+05   2.2284500e+05   2.2789400e+05   2.4562400e+05   2.5387000e+05   2.4875300e+05   2.5584600e+05   2.3269300e+05   2.2915900e+05   2.1963000e+05   2.2685100e+05   2.3535700e+05   2.3861100e+05   2.1889800e+05   2.3418500e+05   2.4326200e+05   2.5163300e+05   2.6041500e+05   2.3016300e+05   2.2120000e+05   2.3313900e+05   2.2147500e+05   2.2666500e+05   2.1491400e+05   2.1836700e+05   2.1471400e+05   2.2208300e+05   2.3416300e+05   2.3181800e+05   2.3286600e+05   2.3093100e+05   2.1233700e+05   1.9926200e+05   2.0693500e+05   2.3390000e+05   2.3930100e+05   2.4000700e+05   2.2354800e+05   2.2510200e+05   2.2109500e+05   2.1000500e+05   2.1486100e+05   2.1769300e+05   2.1179400e+05   2.2440800e+05   2.3003100e+05   2.3834900e+05   2.2459500e+05   2.1566200e+05   2.0602200e+05   2.0306500e+05   1.9748200e+05   2.1108600e+05   2.1874400e+05   2.1492800e+05   2.0948400e+05   2.3638700e+05   2.5069400e+05   2.3734600e+05   2.2336500e+05   2.3418100e+05   2.0915900e+05   2.2408800e+05   2.3813100e+05   2.3510800e+05
   2.2884700e+05   2.3447700e+05   2.3515600e+05   2.2649600e+05   2.4746600e+05   2.5066300e+05   2.3080500e+05   2.2656800e+05   2.4450700e+05   2.3009200e+05   2.2948400e+05   2.1327400e+05   2.2686400e+05   2.0539300e+05   0.0000000e+00   2.2934500e+05   2.3486900e+05   2.2680700e+05   2.2953800e+05   2.2786000e+05   2.1456900e+05   2.1387900e+05   1.9127000e+05   1.9612400e+05   1.9868900e+05   2.0683200e+05   2.2298700e+05   2.1101800e+05   2.0075500e+05   2.0920400e+05   1.9871200e+05   1.9293200e+05   1.9861500e+05   1.8266700e+05   1.9686600e+05   1.8776500e+05   1.9489400e+05   1.8764900e+05   1.9488000e+05   1.8338000e+05   2.2241100e+05   2.2472500e+05   2.2162700e+05   2.1380500e+05   1.7471300e+05   1.8142600e+05   2.0809100e+05   1.9841100e+05   2.0806100e+05   2.1237200e+05   2.4575500e+05   2.3587500e+05   2.2909700e+05   2.1767300e+05   2.0672400e+05   2.1879200e+05   2.1166100e+05   2.1589300e+05   2.0747700e+05   2.1211900e+05   2.3830900e+05   2.3309300e+05   2.4159200e+05   2.2455600e+05   2.3046000e+05   2.3102500e+05   2.4053300e+05   2.4380400e+05   2.4159000e+05   2.1384600e+05   2.1072300e+05   2.2529300e+05   2.4633100e+05   2.1432000e+05   2.0965300e+05   2.0749500e+05   2.3674400e+05   2.4119800e+05   2.2011800e+05   2.2740900e+05   2.2949600e+05   2.1512200e+05   2.3612700e+05   2.2181700e+05   2.3405600e+05   2.4550300e+05   2.1991500e+05   2.2110200e+05   2.4680600e+05   2.2943800e+05
   2.2203500e+05   2.3186000e+05   2.2629000e+05   2.3371700e+05   2.2860800e+05   2.2601200e+05   2.2024300e+05   2.2601900e+05   2.3391400e+05   2.1905800e+05   2.1724200e+05   2.2159300e+05   2.2912200e+05   2.2335200e+05   2.1130100e+05   0.0000000e+00   2.3139500e+05   2.2773400e+05   2.1784200e+05   2.1044200e+05   2.1917500e+05   2.3664700e+05   2.3330800e+05   2.1699300e+05   2.0648200e+05   2.0299200e+05   2.0019900e+05   1.9403600e+05   1.7597300e+05   1.9763700e+05   1.9582700e+05   1.9823800e+05   2.1518600e+05   2.2072700e+05   2.1864600e+05   2.1214000e+05   1.9304700e+05   1.9096800e+05   1.9512600e+05   2.0901900e+05   2.0941100e+05   2.0753500e+05   1.9770100e+05   1.9651500e+05   1.8815400e+05   1.8073700e+05   1.8137300e+05   1.8656600e+05   2.1154000e+05   2.1452200e+05   2.0959100e+05   2.2071600e+05   1.9985200e+05   1.8738600e+05   2.0362400e+05   2.0138900e+05   2.1170700e+05   1.9378100e+05   1.8715800e+05   1.9264600e+05   1.9759700e+05   2.0021700e+05   2.1525200e+05   2.1511000e+05   2.1621100e+05   2.0839100e+05   2.1479900e+05   2.2477900e+05   2.0193100e+05   1.7813900e+05   2.0105700e+05   1.8871600e+05   1.9236600e+05   2.1320400e+05   2.1206500e+05   2.1204400e+05   2.1033900e+05   1.9348000e+05   2.0606200e+05   2.0714200e+05   2.1542500e+05   2.1628700e+05   2.2735800e+05   2.1252100e+05   2.0159800e+05   2.2245100e+05   1.9387800e+05   2.1737200e+05   2.2755900e+05   2.3039300e+05
   1.0929800e+05   1.2526500e+05   1.2245200e+05   1.1495300e+05   1.1752700e+05   1.0460700e+05   1.0829300e+05   1.0478600e+05   1.0647800e+05   1.1339500e+05   1.1792200e+05   1.2623400e+05   1.0852500e+05   1.0849800e+05   1.2431100e+05   1.2533800e+05   0.0000000e+00   1.0475800e+05   9.8021000e+04   1.0545700e+05   9.9746000e+04   1.0631500e+05   1.0486500e+05   1.1173600e+05   1.0911100e+05   1.1358300e+05   1.0898300e+05   1.1019100e+05   1.1731600e+05   1.1850300e+05   1.2383000e+05   1.1909100e+05   1.0190100e+05   1.0833600e+05   1.2655400e+05   1.2979000e+05   1.1942200e+05   1.1227500e+05   1.2032200e+05   1.0184600e+05   1.1953400e+05   1.2343100e+05   1.1321200e+05   1.1118000e+05   1.2349500e+05   1.1849100e+05   1.1520400e+05   1.1870800e+05   1.0166400e+05   1.1052300e+05   1.0462200e+05   1.0871800e+05   1.0579700e+05   1.0956900e+05   1.0511400e+05   9.8693000e+04   9.4640000e+04   1.0483600e+05   1.0577300e+05   1.0442500e+05   1.1134300e+05   1.2076100e+05   1.0222700e+05   9.5736000e+04   1.1398400e+05   1.0772600e+05   1.0630100e+05   1.0518000e+05   1.0063600e+05   9.8616000e+04   1.2307700e+05   1.2853200e+05   1.1369100e+05   1.0784800e+05   1.1040500e+05   1.1983200e+05   1.2772100e+05   1.2641300e+05   1.1421800e+05   1.2187200e+05   1.1416400e+05   1.1955800e+05   1.2250200e+05   1.3276300e+05   1.2436500e+05   1.3817000e+05   1.1386400e+05   1.0883700e+05   1.0442000e+05   9.5529000e+04
   1.8595500e+05   2.0099500e+05   1.8892700e+05   1.8369000e+05   1.6616300e+05   1.7914700e+05   1.9568300e+05   2.0036600e+05   2.0261500e+05   1.7990900e+05   1.7347500e+05   1.6886900e+05   1.7588600e+05   1.8836500e+05   2.0112300e+05   1.8715800e+05   1.7916500e+05   0.0000000e+00   1.9188100e+05   1.9429200e+05   1.8790400e+05   1.8808400e+05   1.8309000e+05   2.0891700e+05   1.9903700e+05   1.9226500e+05   1.9833100e+05   2.0056500e+05   2.0615500e+05   2.1191000e+05   2.0694200e+05   1.9380400e+05   1.9907300e+05   1.9658500e+05   2.1969300e+05   2.2360500e+05   1.9757100e+05   1.7641500e+05   1.8620400e+05   1.7607800e+05   1.8842100e+05   1.9172700e+05   1.9782900e+05   2.0260500e+05   1.9611800e+05   2.1000000e+05   2.1301900e+05   1.9428800e+05   1.7634900e+05   1.6565400e+05   1.7071900e+05   1.8474400e+05   1.7750000e+05   1.8416600e+05   1.9842300e+05   1.9225700e+05   1.8779900e+05   1.8032800e+05   1.8623100e+05   1.9664200e+05   2.0165400e+05   1.9465900e+05   1.8061900e+05   1.9302100e+05   1.7342400e+05   1.8113000e+05   2.0833900e+05   2.1033700e+05   2.0068600e+05   1.9467700e+05   1.9871800e+05   1.9873900e+05   1.9927200e+05   1.9164300e+05   2.0269500e+05   1.9336800e+05   1.9012600e+05   1.8922900e+05   1.8043700e+05   2.0589800e+05   2.0805400e+05   1.8605900e+05   1.7320400e+05   1.7273700e+05   1.8972800e+05   1.7953900e+05   1.7766300e+05   1.7084300e+05   1.8380600e+05   1.8942300e+05
   2.3859400e+05   2.3387700e+05   2.3112700e+05   2.0918400e+05   2.2854400e+05   2.2931200e+05   2.3887900e+05   2.2939200e+05   2.2456100e+05   2.1724600e+05   2.3557800e+05   2.2980100e+05   2.3989200e+05   2.5158800e+05   2.4492500e+05   2.2796400e+05   2.2715300e+05   2.3375000e+05   0.0000000e+00   2.3303700e+05   2.5213800e+05   2.4302000e+05   2.2416500e+05   2.1429200e+05   2.4058400e+05   2.4720500e+05   2.5167500e+05   2.4347100e+05   2.5405300e+05   2.5487100e+05   2.4885200e+05   2.6301400e+05   2.4655200e+05   2.5065800e+05   2.5683000e+05   2.4622400e+05   2.4748700e+05   2.5862500e+05   2.4395600e+05   2.4181400e+05   2.4581700e+05   2.5645400e+05   2.4971200e+05   2.5566400e+05   2.5041300e+05   2.6657500e+05   2.4831700e+05   2.4616000e+05   2.4228200e+05   2.3942100e+05   2.4774700e+05   2.4314200e+05   2.3759200e+05   2.3354000e+05   2.3278900e+05   2.2875600e+05   2.5207100e+05   2.3706800e+05   2.3352000e+05   2.3647400e+05   2.4546900e+05   2.4066900e+05   2.4682800e+05   2.5955100e+05   2.5233000e+05   2.3127700e+05   2.3860300e+05   2.4904600e+05   2.3301500e+05   2.5218900e+05   2.5396700e+05   2.4388700e+05   2.4530600e+05   2.3539600e+05   2.2849100e+05   2.3261400e+05   2.4588000e+05   2.3716400e+05   2.3432600e+05   2.2893300e+05   2.1594100e+05   2.3000300e+05   2.4151600e+05   2.5184900e+05   2.4878400e+05   2.3729800e+05   2.2085500e+05   2.1714000e+05   2.4223800e+05   2.3801900e+05
   3.1275700e+05   2.9278800e+05   3.0047700e+05   3.0899100e+05   3.1179600e+05   3.1050500e+05   3.1293700e+05   3.0231000e+05   3.0547000e+05   3.1950700e+05   3.2112500e+05   3.1644500e+05   3.1184500e+05   3.1212100e+05   3.0728500e+05   2.9473800e+05   3.1397100e+05   3.0814400e+05   3.0418300e+05   0.0000000e+00   3.1444800e+05   3.0469000e+05   3.1058300e+05   2.9334200e+05   3.0773400e+05   3.0952200e+05   2.9910300e+05   2.9848600e+05   2.9410300e+05   2.9184500e+05   2.9013200e+05   2.8225800e+05   2.8717800e+05   2.9609000e+05   2.7598000e+05   2.8381300e+05   3.0196100e+05   2.8363400e+05   2.8494000e+05   2.7946400e+05   3.0302500e+05   3.0695000e+05   2.7905800e+05   2.8976300e+05   2.8760500e+05   3.0192600e+05   2.9780500e+05   2.8835500e+05   3.1257300e+05   3.1588400e+05   3.2478800e+05   3.1019600e+05   3.0521000e+05   3.1844000e+05   3.0632400e+05   3.0701500e+05   3.0675400e+05   3.2011300e+05   3.0707400e+05   3.0420700e+05   2.9856000e+05   3.2471800e+05   3.0930800e+05   3.1421700e+05   3.0075200e+05   3.1246900e+05   3.0667000e+05   3.1196600e+05   2.9510800e+05   2.9366100e+05   2.9074900e+05   2.9687500e+05   3.0704400e+05   3.0804500e+05   3.0286200e+05   2.7932900e+05   2.7543700e+05   2.7828200e+05   3.0020000e+05   2.7595100e+05   2.7244300e+05   2.8221600e+05   2.9063800e+05   2.8028000e+05   2.9578100e+05   2.9557700e+05   2.9407900e+05   2.8359600e+05   2.8136000e+05   3.0538200e+05
   5.8803000e+04   5.0744000e+04   6.8981000e+04   5.5002000e+04   6.3911000e+04   5.0701000e+04   5.6827000e+04   5.0109000e+04   6.6144000e+04   6.1337000e+04   7.0105000e+04   6.0698000e+04   5.9460000e+04   6.1845000e+04   7.1071000e+04   5.4760000e+04   4.8293000e+04   6.0756000e+04   4.6926000e+04   4.5946000e+04   0.0000000e+00   5.7565000e+04   5.9922000e+04   5.8710000e+04   5.4858000e+04   6.2054000e+04   5.3697000e+04   4.7509000e+04   4.9118000e+04   6.2197000e+04   5.8868000e+04   6.0224000e+04   6.3051000e+04   4.6342000e+04   5.0871000e+04   4.1996000e+04   4.6986000e+04   4.5511000e+04   4.6983000e+04   4.4395000e+04   4.4470000e+04   4.7879000e+04   5.0156000e+04   4.4447000e+04   5.6677000e+04   5.6257000e+04   5.8134000e+04   5.7750000e+04   5.6404000e+04   5.8076000e+04   6.6669000e+04   4.8326000e+04   6.0232000e+04   4.9987000e+04   6.0604000e+04   5.9338000e+04   5.7256000e+04   6.5863000e+04   5.3122000e+04   4.9142000e+04   6.2163000e+04   5.3350000e+04   5.1728000e+04   4.2270000e+04   4.7010000e+04   4.7998000e+04   4.7115000e+04   7.0117000e+04   6.6117000e+04   4.8433000e+04   7.2824000e+04   6.8793000e+04   6.7604000e+04   6.4710000e+04   5.8993000e+04   5.8470000e+04   5.3134000e+04   6.7206000e+04   6.7280000e+04   5.7159000e+04   5.6055000e+04   6.3003000e+04   5.0689000e+04   5.6390000e+04   6.0424000e+04   5.2457000e+04   6.2743000e+04   6.1404000e+04   5.1183000e+04   6.3994000e+04
   4.6612000e+04   3.6842000e+04   4.4192000e+04   4.7880000e+04   4.0677000e+04   3.5788000e+04   4.6073000e+04   4.0879000e+04   4.4797000e+04   4.2716000e+04   5.5759000e+04   5.2760000e+04   4.9474000e+04   4.9753000e+04   4.8784000e+04   4.3958000e+04   5.4791000e+04   4.9969000e+04   4.8612000e+04   3.6812000e+04   3.5800000e+04   0.0000000e+00   4.9476000e+04   4.1951000e+04   4.6591000e+04   5.0945000e+04   5.6033000e+04   4.6100000e+04   4.8694000e+04   6.3285000e+04   4.3803000e+04   4.5581000e+04   4.9120000e+04   4.1198000e+04   5.3200000e+04   4.9650000e+04   5.2741000e+04   4.2827000e+04   4.4780000e+04   4.0304000e+04   3.1254000e+04   3.7143000e+04   5.7656000e+04   5.2394000e+04   5.9264000e+04   5.2857000e+04   5.7050000e+04   5.3601000e+04   5.9063000e+04   4.2345000e+04   4.6767000e+04   4.2355000e+04   5.1723000e+04   5.0663000e+04   6.1394000e+04   6.8195000e+04   6.2182000e+04   5.2636000e+04   5.6068000e+04   5.0132000e+04   4.5001000e+04   3.9363000e+04   4.1923000e+04   4.4817000e+04   5.2385000e+04   5.0050000e+04   4.4694000e+04   4.0707000e+04   4.2072000e+04   3.6625000e+04   4.7064000e+04   4.0974000e+04   5.5588000e+04   4.5701000e+04   4.8563000e+04   4.0636000e+04   5.0222000e+04   4.8370000e+04   4.6427000e+04   3.2227000e+04   3.3281000e+04   3.1714000e+04   4.9822000e+04   5.7856000e+04   4.4014000e+04   4.2880000e+04   5.2487000e+04   3.1924000e+04   4.4499000e+04   3.9570000e+04
   4.6358900e+05   4.6616800e+05   4.6761200e+05   4.5153900e+05   4.6039600e+05   4.4690700e+05   4.4799900e+05   4.5616800e+05   4.4538200e+05   4.6478200e+05   4.6492300e+05   4.5382500e+05   4.5811100e+05   4.7031800e+05   4.5719500e+05   4.8737900e+05   4.6246600e+05   4.6058400e+05   4.5018200e+05   4.5718000e+05   4.6839300e+05   4.6900000e+05   0.0000000e+00   4.7362200e+05   4.6866400e+05   4.8051800e+05   4.6606000e+05   4.8692800e+05   4.6148300e+05   4.6312100e+05   4.5239300e+05   4.5851500e+05   4.5418400e+05   4.7920700e+05   4.4707600e+05   4.4706100e+05   4.5108300e+05   4.3099400e+05   4.2978900e+05   4.3184700e+05   4.3673800e+05   4.4414700e+05   4.3805400e+05   4.3519800e+05   4.2505000e+05   4.3162300e+05   4.5866700e+05   4.6288100e+05   4.7159600e+05   4.6375500e+05   4.5834500e+05   4.4914200e+05   4.6944000e+05   4.6307500e+05   4.7288000e+05   4.6228500e+05   4.7006700e+05   4.4889200e+05   4.5648000e+05   4.5638600e+05   4.5883500e+05   4.5252300e+05   4.7361500e+05   4.5236500e+05   4.5451900e+05   4.7475000e+05   4.7266100e+05   4.6444600e+05   4.4642000e+05   4.6453900e+05   4.7268900e+05   4.6380300e+05   4.7252500e+05   4.4477000e+05   4.6159900e+05   4.8602000e+05   4.9509200e+05   4.8437100e+05   4.4438300e+05   4.5679000e+05   4.8295900e+05   4.9139200e+05   4.9697400e+05   4.7084900e+05   4.7584900e+05   4.6897600e+05   4.7659700e+05   4.8349300e+05   4.7341600e+05   4.5493200e+05
   2.8737000e+05   2.7932200e+05   2.6835000e+05   2.7759700e+05   2.8529400e+05   2.7005100e+05   2.7975900e+05   3.0021000e+05   2.8192200e+05   2.9540000e+05   2.9639200e+05   2.9306300e+05   2.8806100e+05   2.9384900e+05   2.8222700e+05   2.9220500e+05   2.9085700e+05   2.8386700e+05   2.7266500e+05   2.8516500e+05   2.8960100e+05   3.0169700e+05   3.0665600e+05   0.0000000e+00   2.8731800e+05   2.7506800e+05   2.8755300e+05   3.1387800e+05   3.1282500e+05   2.9455400e+05   2.9589200e+05   3.0624900e+05   2.9265900e+05   3.0761300e+05   3.1783200e+05   2.9784400e+05   3.0797200e+05   2.9958200e+05   3.1251400e+05   3.0463400e+05   3.0707200e+05   2.9464600e+05   3.0035400e+05   2.9960800e+05   3.1577100e+05   3.0895800e+05   3.0170400e+05   3.0858200e+05   3.0805300e+05   3.1328200e+05   3.0588000e+05   3.2438400e+05   2.8805600e+05   3.0172300e+05   3.0701000e+05   2.9746200e+05   3.0584900e+05   3.1381000e+05   2.9779600e+05   3.0107100e+05   3.0735700e+05   2.9207500e+05   2.9099900e+05   3.0062800e+05   3.0517100e+05   3.0168400e+05   2.8778200e+05   3.1580400e+05   3.0584500e+05   3.1361200e+05   2.9206700e+05   3.0488900e+05   2.9969800e+05   2.9909000e+05   3.1230100e+05   3.0398900e+05   2.9597700e+05   2.8823300e+05   2.9142400e+05   2.9585600e+05   2.8656400e+05   3.0898000e+05   2.6469500e+05   2.7902700e+05   2.7875100e+05   3.0165400e+05   2.9515600e+05   2.8407700e+05   2.8115700e+05   2.9014400e+05
   1.1711100e+05   1.4891400e+05   1.2172700e+05   1.2120000e+05   1.1536900e+05   1.2804600e+05   1.1005100e+05   1.1059000e+05   1.0740700e+05   1.1577700e+05   1.1589600e+05   1.1037000e+05   1.1138300e+05   1.2439000e+05   1.2318400e+05   1.1651500e+05   1.1357300e+05   1.2373900e+05   1.1637200e+05   1.2638100e+05   1.1716600e+05   1.1269400e+05   1.1653300e+05   1.2718500e+05   0.0000000e+00   1.2055500e+05   1.1712800e+05   1.3005000e+05   1.2142300e+05   1.2357900e+05   1.3059400e+05   1.2524800e+05   1.1613500e+05   1.2911000e+05   1.4152000e+05   1.3170700e+05   1.2428100e+05   1.2034700e+05   1.2444800e+05   1.4009100e+05   1.3819500e+05   1.3308800e+05   1.2498900e+05   1.2035400e+05   1.3181000e+05   1.2459800e+05   1.3481200e+05   1.2722800e+05   1.1318100e+05   1.1670400e+05   1.1260900e+05   1.3055800e+05   1.2382300e+05   1.0987200e+05   1.1525200e+05   1.1488600e+05   1.3010100e+05   1.3258700e+05   1.1776200e+05   1.1713700e+05   1.3166300e+05   1.3295400e+05   1.3484500e+05   1.2303900e+05   1.3342800e+05   1.4221000e+05   1.3296500e+05   1.2507900e+05   1.3013400e+05   1.2194800e+05   1.3143400e+05   1.2790000e+05   1.2685400e+05   1.2593400e+05   1.2985800e+05   1.3970100e+05   1.4083800e+05   1.3861100e+05   1.3415400e+05   1.2189300e+05   1.1444800e+05   1.3994100e+05   1.3060700e+05   1.3788600e+05   1.3285100e+05   1.3075900e+05   1.1483500e+05   1.2394100e+05   1.3139900e+05   1.1878900e+05
   1.5249200e+05   1.5939300e+05   1.6649100e+05   1.5242500e+05   1.5171100e+05   1.4112300e+05   1.3684400e+05   1.5144500e+05   1.5661100e+05   1.5256600e+05   1.4264800e+05   1.4130000e+05   1.3527400e+05   1.4656200e+05   1.8036300e+05   1.5267800e+05   1.5141000e+05   1.5003000e+05   1.4431100e+05   1.7225100e+05   1.7710800e+05   1.4818400e+05   1.4124300e+05   1.4251700e+05   1.3733600e+05   0.0000000e+00   1.4862300e+05   1.3601300e+05   1.4718200e+05   1.5306600e+05   1.5226100e+05   1.5381200e+05   1.4848000e+05   1.4630400e+05   1.4029700e+05   1.4849800e+05   1.6576100e+05   1.4824300e+05   1.2777700e+05   1.3846300e+05   1.5191500e+05   1.4869800e+05   1.4477800e+05   1.3605600e+05   1.4500700e+05   1.4211800e+05   1.4766300e+05   1.5524200e+05   1.5404400e+05   1.3758000e+05   1.3951800e+05   1.3672600e+05   1.3969300e+05   1.4288200e+05   1.3739800e+05   1.4335800e+05   1.3020000e+05   1.4362500e+05   1.4272200e+05   1.2609500e+05   1.2588700e+05   1.2918300e+05   1.1899100e+05   1.3112500e+05   1.2978300e+05   1.1544100e+05   1.3085900e+05   1.3312800e+05   1.1502900e+05   1.1552400e+05   1.2197700e+05   1.2118200e+05   1.2900500e+05   1.3613900e+05   1.2245200e+05   1.2598000e+05   1.2852700e+05   1.4194800e+05   1.3935100e+05   1.3825800e+05   1.3827100e+05   1.5099900e+05   1.4986500e+05   1.3736100e+05   1.4159400e+05   1.5822700e+05   1.5122000e+05   1.5306600e+05   1.4854500e+05   1.4744500e+05
   1.0938600e+05   1.3451500e+05   1.3099900e+05   1.1996000e+05   1.4065500e+05   1.2386200e+05   1.2082000e+05   1.1519200e+05   1.1270500e+05   1.1675200e+05   1.3095200e+05   1.3855700e+05   1.3442100e+05   1.3877200e+05   1.2217100e+05   1.3498200e+05   1.3419600e+05   1.2999800e+05   1.2664800e+05   1.3276500e+05   1.0896400e+05   1.2657300e+05   1.2437100e+05   1.2520600e+05   1.2651200e+05   1.1715500e+05   0.0000000e+00   1.2123200e+05   1.1809400e+05   1.2051800e+05   1.2178600e+05   1.0869400e+05   1.3284100e+05   1.1747800e+05   1.2411200e+05   1.2215000e+05   1.1559000e+05   1.1437600e+05   1.3414800e+05   1.1164200e+05   1.0292600e+05   1.1252100e+05   1.0980800e+05   1.2533300e+05   1.2659200e+05   1.1321400e+05   1.1581900e+05   1.3478300e+05   1.2688400e+05   1.3507500e+05   1.2798200e+05   1.0828500e+05   1.2832900e+05   1.3677700e+05   1.3893300e+05   1.3196900e+05   1.4105600e+05   1.3834000e+05   1.4441700e+05   1.2442800e+05   1.3824900e+05   1.4134900e+05   1.3238600e+05   1.4789300e+05   1.3169000e+05   1.1787300e+05   1.2157600e+05   1.1020100e+05   1.1336600e+05   1.2599000e+05   1.1881300e+05   1.1409700e+05   1.1634500e+05   1.1660900e+05   1.2816200e+05   1.1764300e+05   1.0885600e+05   1.1532200e+05   1.3209000e+05   1.3756500e+05   1.3476500e+05   1.1249900e+05   1.2672400e+05   1.1351500e+05   1.1666500e+05   1.1515600e+05   1.2774600e+05   1.1894800e+05   1.5629400e+05   1.3467900e+05
   9.1193000e+04   8.9252000e+04   1.0261500e+05   9.9116000e+04   9.1527000e+04   8.2932000e+04   9.3404000e+04   1.0456500e+05   1.0632900e+05   1.1570700e+05   1.0605600e+05   1.0354200e+05   1.2584100e+05   1.2086400e+05   1.3220300e+05   9.7011000e+04   1.0610300e+05   1.3169600e+05   1.1498600e+05   9.8134000e+04   1.1530600e+05   1.0453600e+05   1.0114800e+05   1.0712700e+05   9.2443000e+04   1.0502200e+05   1.0202800e+05   0.0000000e+00   1.0448700e+05   1.0570900e+05   9.2883000e+04   8.5841000e+04   9.5457000e+04   8.7136000e+04   8.6286000e+04   9.7036000e+04   8.8217000e+04   8.7442000e+04   1.0088600e+05   1.0061100e+05   8.8952000e+04   9.2152000e+04   1.1417100e+05   1.0522900e+05   9.0633000e+04   1.1137100e+05   1.2628800e+05   1.1334500e+05   1.1091200e+05   1.0245700e+05   9.6616000e+04   9.3619000e+04   1.0423900e+05   1.0563100e+05   8.7477000e+04   8.3394000e+04   1.0456400e+05   1.0245700e+05   8.6526000e+04   7.4528000e+04   9.9037000e+04   9.1217000e+04   1.0211600e+05   1.1293800e+05   1.0832100e+05   9.3971000e+04   1.0608100e+05   1.0659700e+05   9.6889000e+04   9.2509000e+04   9.8766000e+04   9.8820000e+04   8.4414000e+04   7.3821000e+04   1.0514200e+05   9.2841000e+04   7.5137000e+04   7.8745000e+04   1.0271500e+05   7.5369000e+04   8.8874000e+04   8.8658000e+04   9.2645000e+04   8.0924000e+04   8.9189000e+04   8.7186000e+04   8.4369000e+04   9.2825000e+04   8.3593000e+04   9.2940000e+04
   1.9175000e+05   2.0275200e+05   2.0728600e+05   2.2835100e+05   2.2225000e+05   2.1954900e+05   2.0452000e+05   1.9745400e+05   2.1221700e+05   2.1751400e+05   2.1451600e+05   2.1008600e+05   2.0211500e+05   2.0244100e+05   2.0379400e+05   1.9881900e+05   2.0983400e+05   2.3463800e+05   2.2786900e+05   2.3155000e+05   2.1502800e+05   2.0109700e+05   2.0387100e+05   2.0147400e+05   1.9679700e+05   2.0047700e+05   2.1180000e+05   2.1120200e+05   0.0000000e+00   2.0637900e+05   1.9709000e+05   1.8609500e+05   1.9077200e+05   1.9071900e+05   2.0151000e+05   1.9726900e+05   1.8698500e+05   1.8899300e+05   1.8031200e+05   1.8572000e+05   1.8692800e+05   1.8643700e+05   1.9112100e+05   1.8717500e+05   1.8903400e+05   1.9561100e+05   1.9635700e+05   1.8206800e+05   1.8447400e+05   1.9165100e+05   2.0447300e+05   2.0930200e+05   1.9874400e+05   1.9512800e+05   1.8949800e+05   1.9588000e+05   2.0118500e+05   2.0490100e+05   1.9566900e+05   2.0330000e+05   2.0485000e+05   2.1842900e+05   2.0122700e+05   2.0882500e+05   2.1807300e+05   2.3170400e+05   2.0930700e+05   2.0129800e+05   1.9012800e+05   2.1284000e+05   2.0933900e+05   2.0286100e+05   2.1620700e+05   2.1190500e+05   2.2224700e+05   2.1315700e+05   2.2712000e+05   2.1248400e+05   2.0273400e+05   2.1913400e+05   2.1099500e+05   2.1532600e+05   2.0864700e+05   2.1017600e+05   2.0746800e+05   1.9917900e+05   1.8498200e+05   1.9447000e+05   2.1163600e+05   2.1095400e+05
   2.1587100e+05   2.0832100e+05   2.2069100e+05   2.2846100e+05   2.1129600e+05   2.1550200e+05   2.1947600e+05   2.2541500e+05   2.1898600e+05   2.4091500e+05   2.2730100e+05   2.3809600e+05   2.2558200e+05   2.2362800e+05   2.1312600e+05   2.2205800e+05   2.3003700e+05   2.1834600e+05   2.0715100e+05   2.0487600e+05   2.1780300e+05   2.2472000e+05   2.2172300e+05   2.1573100e+05   2.0841800e+05   1.9873100e+05   2.0472800e+05   2.2668700e+05   2.2655600e+05   0.0000000e+00   2.1145400e+05   2.3460300e+05   2.4221700e+05   2.4425000e+05   2.2197500e+05   2.2381500e+05   2.1405600e+05   2.1766000e+05   2.1752700e+05   2.2649400e+05   2.2180200e+05   1.9807500e+05   2.0986300e+05   2.1980900e+05   2.1940700e+05   2.0217400e+05   1.8622800e+05   1.9666200e+05   2.1848000e+05   2.1067300e+05   2.1239600e+05   2.2778700e+05   2.3234400e+05   2.1288600e+05   2.1548200e+05   2.1177800e+05   2.1478700e+05   2.1305600e+05   1.9969300e+05   2.0539400e+05   2.0607700e+05   2.0388900e+05   1.9881300e+05   1.9928400e+05   1.8343800e+05   1.8869800e+05   1.8017200e+05   1.9233200e+05   2.1051100e+05   1.9145800e+05   1.8300600e+05   1.8568900e+05   1.9930100e+05   1.9495300e+05   1.8559000e+05   1.9725300e+05   1.9759900e+05   2.0002000e+05   2.0073400e+05   1.8969500e+05   2.0561200e+05   2.2571700e+05   2.0511000e+05   1.9983600e+05   2.1203600e+05   2.1354600e+05   2.1452100e+05   2.0152100e+05   2.0691500e+05   1.9236600e+05
   2.8844900e+05   3.1432400e+05   2.7510400e+05   2.9494400e+05   2.9891200e+05   2.6093100e+05   2.4719500e+05   2.9252400e+05   2.6219400e+05   2.7309700e+05   2.7592000e+05   2.7627800e+05   2.6102700e+05   2.7635100e+05   2.7605500e+05   2.7202200e+05   2.5676100e+05   2.5240500e+05   2.8626500e+05   3.0607600e+05   2.8459600e+05   2.5414800e+05   2.4683100e+05   2.6254900e+05   2.7119000e+05   2.5501100e+05   2.7396600e+05   3.0272100e+05   2.6328900e+05   2.6290300e+05   0.0000000e+00   2.7305500e+05   2.6184200e+05   2.7986300e+05   2.7781900e+05   2.7477300e+05   2.4677500e+05   2.5115100e+05   2.6591800e+05   2.7300100e+05   2.6688300e+05   2.7692400e+05   2.7095900e+05   2.6610600e+05   2.8193900e+05   2.7651100e+05   2.7819200e+05   2.8133000e+05   2.8889800e+05   3.0335200e+05   2.6663400e+05   2.8557100e+05   2.6901200e+05   2.8084600e+05   2.8334600e+05   2.8086800e+05   2.7680900e+05   2.8575100e+05   2.8383200e+05   2.8136600e+05   2.9007600e+05   3.1654400e+05   2.8595200e+05   2.7604600e+05   2.7907300e+05   2.8004900e+05   2.8147400e+05   3.0483000e+05   3.0104300e+05   2.9642600e+05   2.8762600e+05   2.9378800e+05   2.8205000e+05   2.9410300e+05   3.1129600e+05   3.2521900e+05   3.1865300e+05   3.1118800e+05   2.9664200e+05   2.9015400e+05   3.0802900e+05   2.8508600e+05   3.0025300e+05   2.9433700e+05   3.0276700e+05   2.9422500e+05   2.7538300e+05   2.7254700e+05   2.8222800e+05   2.9641000e+05
   2.1394800e+05   2.1426700e+05   2.1435200e+05   2.1378400e+05   2.2545700e+05   2.1754100e+05   1.9864700e+05   1.9753500e+05   2.0547500e+05   2.1625100e+05   2.0726500e+05   2.1351900e+05   2.0714600e+05   1.9795500e+05   2.0835000e+05   2.0768600e+05   1.8912500e+05   1.9110300e+05   1.8912800e+05   2.0510300e+05   1.9305500e+05   2.1159000e+05   1.8441300e+05   1.8659900e+05   2.0648900e+05   2.0341500e+05   2.0091500e+05   1.9928300e+05   2.0838900e+05   1.9760300e+05   2.0870000e+05   0.0000000e+00   2.1401500e+05   2.0423900e+05   2.2125700e+05   2.1692500e+05   1.9458200e+05   2.1497400e+05   2.2626900e+05   2.2161600e+05   2.2531100e+05   2.3564600e+05   2.2276300e+05   2.1171500e+05   2.0974500e+05   2.1913100e+05   2.1830900e+05   2.0609900e+05   2.2733500e+05   2.1433700e+05   1.9842200e+05   2.1155200e+05   2.2091400e+05   2.2083800e+05   2.3099500e+05   2.1743500e+05   2.1860500e+05   2.2798400e+05   2.1698600e+05   2.1936500e+05   2.2387000e+05   2.2357800e+05   2.0738000e+05   2.2422100e+05   2.4365600e+05   2.1510800e+05   2.1217200e+05   2.1770000e+05   2.1196700e+05   2.2494500e+05   2.1936600e+05   2.0069200e+05   2.1041100e+05   2.0424200e+05   2.0891300e+05   2.1136700e+05   2.0668300e+05   2.0114700e+05   1.8311100e+05   1.9345500e+05   1.9943700e+05   1.8388100e+05   1.9353300e+05   1.8492100e+05   2.0504900e+05   1.9931300e+05   1.9782500e+05   1.9512600e+05   2.0371800e+05   2.2098200e+05
   3.0587800e+05   3.2905000e+05   3.3390800e+05   3.3076500e+05   3.3245100e+05   3.1509800e+05   3.0580100e+05   3.2815400e+05   3.4133100e+05   3.3081700e+05   3.2384800e+05   3.2273000e+05   3.1934900e+05   3.4730000e+05   3.4108800e+05   3.1154000e+05   3.0294400e+05   3.2182900e+05   3.3546100e+05   3.3199900e+05   3.3865000e+05   3.2045300e+05   3.1025100e+05   3.0660900e+05   3.1784700e+05   3.0213700e+05   3.2195900e+05   3.1094200e+05   3.2402300e+05   3.1307800e+05   3.3964200e+05   3.3298700e+05   0.0000000e+00   3.1893700e+05   3.0770500e+05   3.0066500e+05   3.3168500e+05   3.3658300e+05   3.4071900e+05   3.4896300e+05   3.2073200e+05   3.1684200e+05   3.2665200e+05   3.1790600e+05   3.2611400e+05   3.1927300e+05   3.0140300e+05   3.0885800e+05   3.4532900e+05   3.3548500e+05   3.0843900e+05   3.3976900e+05   3.2827700e+05   3.0861500e+05   3.0480100e+05   2.9858600e+05   3.2461300e+05   3.2311700e+05   3.2743900e+05   2.8592700e+05   3.0898800e+05   3.1137800e+05   2.9958900e+05   2.8178600e+05   2.9716100e+05   2.9774900e+05   3.1032400e+05   2.9584400e+05   3.1516500e+05   2.9358800e+05   2.9510600e+05   2.8222600e+05   2.8472600e+05   2.8561200e+05   2.9695700e+05   2.9120900e+05   3.2355500e+05   3.0329300e+05   3.1547400e+05   2.9933400e+05   3.0141000e+05   3.1211300e+05   2.8544400e+05   3.2165600e+05   3.0931400e+05   3.1844300e+05   3.2295900e+05   2.8299400e+05   3.2727700e+05   3.2756500e+05
   3.1128900e+05   3.2714500e+05   3.4050700e+05   3.1454400e+05   3.2093400e+05   3.1138100e+05   3.1805100e+05   3.2233800e+05   3.4568400e+05   3.3069500e+05   3.2154500e+05   3.3321600e+05   3.4856900e+05   3.2681800e+05   3.2270100e+05   3.4027400e+05   3.3994200e+05   3.3074000e+05   3.1477400e+05   3.1145800e+05   3.2908400e+05   3.5751100e+05   3.6366300e+05   3.2938200e+05   3.2178600e+05   3.3988000e+05   3.4049900e+05   3.6139500e+05   3.6471800e+05   3.6040200e+05   3.3724700e+05   3.4605400e+05   3.4854500e+05   0.0000000e+00   3.4515000e+05   3.2602600e+05   3.5550200e+05   3.2743600e+05   3.3444600e+05   3.5320300e+05   3.5242900e+05   3.0641200e+05   3.0716100e+05   3.4288100e+05   3.3267200e+05   3.2974800e+05   3.2611100e+05   3.4343300e+05   3.3753800e+05   3.4682900e+05   3.3452100e+05   3.1842500e+05   3.2806100e+05   3.2473300e+05   3.3279200e+05   3.1598400e+05   3.3108400e+05   3.2232500e+05   3.1487200e+05   3.1150300e+05   3.1524600e+05   3.2583800e+05   3.5529300e+05   3.2270300e+05   3.1497100e+05   3.4137100e+05   3.3422800e+05   3.2066300e+05   3.4333500e+05   3.4917200e+05   3.4330500e+05   3.4340200e+05   3.3699900e+05   3.0638800e+05   3.3184600e+05   3.4168100e+05   3.4693900e+05   3.4319300e+05   3.4478400e+05   3.3105800e+05   3.2729500e+05   3.0829100e+05   3.1517200e+05   3.1769600e+05   3.1831200e+05   3.0769700e+05   3.1149000e+05   3.2061400e+05   3.1751300e+05   3.2603800e+05
   8.4312000e+04   7.5755000e+04   7.7020000e+04   7.9656000e+04   7.9167000e+04   8.7579000e+04   8.5750000e+04   7.9983000e+04   8.8195000e+04   8.9257000e+04   8.7709000e+04   8.6644000e+04   9.8106000e+04   8.9668000e+04   1.0225200e+05   9.7323000e+04   1.0349900e+05   8.8693000e+04   9.3491000e+04   9.4055000e+04   1.0963300e+05   9.9269000e+04   9.5060000e+04   9.0740000e+04   9.5608000e+04   1.0340100e+05   1.0177200e+05   1.0040000e+05   1.0137300e+05   9.8715000e+04   9.8191000e+04   8.9443000e+04   9.1000000e+04   8.9398000e+04   0.0000000e+00   9.1050000e+04   1.0157300e+05   9.4671000e+04   9.5674000e+04   9.8190000e+04   8.9802000e+04   7.4521000e+04   7.2984000e+04   8.2042000e+04   7.5440000e+04   8.0620000e+04   8.8121000e+04   6.9495000e+04   7.1161000e+04   6.9982000e+04   7.9833000e+04   7.5505000e+04   8.1527000e+04   8.0888000e+04   7.8549000e+04   7.3086000e+04   6.4910000e+04   7.5243000e+04   8.1835000e+04   9.5708000e+04   7.6419000e+04   7.9730000e+04   7.7460000e+04   8.5553000e+04   9.2320000e+04   9.0696000e+04   9.1976000e+04   9.0083000e+04   8.4967000e+04   7.7736000e+04   9.0316000e+04   8.3664000e+04   7.2502000e+04   8.2170000e+04   8.3515000e+04   6.4007000e+04   8.1418000e+04   7.5805000e+04   8.2989000e+04   8.0223000e+04   8.3333000e+04   9.0693000e+04   7.5174000e+04   7.9104000e+04   7.6181000e+04   8.0674000e+04   8.3433000e+04   8.3525000e+04   8.0972000e+04   8.4982000e+04
   8.2901000e+04   8.4098000e+04   8.2012000e+04   6.7644000e+04   6.5718000e+04   7.3853000e+04   5.8909000e+04   5.3599000e+04   6.9583000e+04   7.2104000e+04   6.6441000e+04   5.8609000e+04   5.7727000e+04   4.4668000e+04   6.2225000e+04   5.3883000e+04   4.5479000e+04   6.0877000e+04   5.9907000e+04   4.9422000e+04   6.1559000e+04   6.0133000e+04   5.8248000e+04   6.0188000e+04   7.1899000e+04   6.3079000e+04   5.9092000e+04   7.0163000e+04   6.4286000e+04   7.7214000e+04   7.7526000e+04   6.4723000e+04   4.4782000e+04   5.4812000e+04   6.1702000e+04   0.0000000e+00   6.0173000e+04   5.3169000e+04   5.2492000e+04   5.9374000e+04   5.8264000e+04   6.0913000e+04   5.0217000e+04   5.1181000e+04   5.1026000e+04   5.2272000e+04   6.5956000e+04   6.4736000e+04   6.2180000e+04   6.9140000e+04   7.5104000e+04   5.6480000e+04   4.9672000e+04   5.7764000e+04   5.6218000e+04   6.2424000e+04   6.0259000e+04   6.0292000e+04   6.2466000e+04   5.8889000e+04   6.8760000e+04   7.4414000e+04   7.4140000e+04   8.2132000e+04   7.9750000e+04   8.0229000e+04   6.8307000e+04   6.5850000e+04   5.6622000e+04   6.6744000e+04   6.3854000e+04   6.9978000e+04   7.6131000e+04   7.5276000e+04   7.3510000e+04   6.9174000e+04   7.8191000e+04   6.7459000e+04   7.1020000e+04   6.3761000e+04   6.1961000e+04   5.7519000e+04   6.2094000e+04   7.0090000e+04   6.3792000e+04   7.1144000e+04   6.3431000e+04   8.1000000e+04   7.3660000e+04   7.4843000e+04
   1.5689200e+05   1.4537100e+05   1.3410500e+05   1.5514400e+05   1.5533900e+05   1.5244200e+05   1.3894700e+05   1.5671700e+05   1.5882100e+05   1.7259200e+05   1.5829300e+05   1.4944400e+05   1.5242200e+05   1.6538800e+05   1.6724900e+05   1.4553100e+05   1.5653800e+05   1.5169900e+05   1.5967700e+05   1.5793400e+05   1.5691400e+05   1.5868600e+05   1.5950700e+05   1.6374300e+05   1.5951100e+05   1.4087000e+05   1.3763900e+05   1.4779600e+05   1.7024700e+05   1.7296300e+05   1.7596000e+05   1.7863000e+05   1.7287700e+05   2.0795500e+05   1.8815300e+05   1.6488000e+05   0.0000000e+00   1.6759000e+05   1.6063300e+05   1.6178600e+05   1.6809300e+05   1.7367900e+05   1.9646200e+05   1.7539800e+05   1.6358500e+05   1.7878600e+05   1.9660600e+05   1.9153900e+05   1.7184400e+05   1.7536100e+05   1.6465800e+05   1.6018200e+05   1.6898800e+05   1.6317400e+05   1.7523400e+05   1.8642100e+05   1.7749900e+05   1.6827300e+05   1.6175500e+05   1.7678500e+05   1.7645300e+05   1.6099800e+05   1.7104100e+05   1.7518900e+05   1.5884200e+05   1.6618700e+05   1.6563200e+05   1.7354300e+05   1.5406300e+05   1.5043200e+05   1.5917600e+05   1.6603600e+05   1.5978400e+05   1.7195700e+05   1.7787700e+05   1.6797500e+05   1.6913100e+05   1.6459600e+05   1.5572200e+05   1.5708100e+05   1.4354500e+05   1.2532500e+05   1.4426300e+05   1.4671700e+05   1.4398400e+05   1.5386600e+05   1.5414100e+05   1.5676200e+05   1.5419700e+05   1.5411500e+05
   1.5384700e+05   1.3589600e+05   1.3906800e+05   1.3831700e+05   1.3275900e+05   1.3567000e+05   1.3391400e+05   1.5635600e+05   1.6221200e+05   1.5719200e+05   1.5061900e+05   1.6719100e+05   1.5797300e+05   1.4726400e+05   1.3716400e+05   1.3963200e+05   1.4908500e+05   1.5345400e+05   1.7000800e+05   1.8565500e+05   1.6153200e+05   1.8327400e+05   1.7888800e+05   1.6157000e+05   1.5925000e+05   1.3778900e+05   1.5261400e+05   1.7208100e+05   1.6382900e+05   1.8320000e+05   1.7093100e+05   1.6521800e+05   1.7705500e+05   1.6850900e+05   1.4756700e+05   1.4936700e+05   1.3056700e+05   0.0000000e+00   1.4653600e+05   1.4631200e+05   1.6507800e+05   1.6125000e+05   1.4987600e+05   1.4712800e+05   1.5083100e+05   1.5973000e+05   1.5843800e+05   1.5808700e+05   1.5800700e+05   1.5822100e+05   1.5575700e+05   1.7586200e+05   1.6714300e+05   1.7531500e+05   1.5868800e+05   1.7508400e+05   1.6762500e+05   1.5797100e+05   1.4950000e+05   1.6936200e+05   1.6204000e+05   1.6065400e+05   1.6738600e+05   1.8060600e+05   1.7020300e+05   1.4901900e+05   1.6197500e+05   1.6797600e+05   1.4649400e+05   1.4079600e+05   1.4433400e+05   1.5057400e+05   1.4389800e+05   1.5676200e+05   1.5459200e+05   1.7527300e+05   1.8298200e+05   1.6444000e+05   1.4862700e+05   1.5618900e+05   1.5119700e+05   1.4882800e+05   1.4653100e+05   1.2434000e+05   1.3463600e+05   1.5649400e+05   1.3640200e+05   1.3292400e+05   1.5314800e+05   1.5647100e+05
   1.6191500e+05   1.7566200e+05   1.7419300e+05   1.7548400e+05   1.9020700e+05   1.7342100e+05   1.6922800e+05   1.7645000e+05   1.6415000e+05   1.6902300e+05   1.6122000e+05   1.7289200e+05   1.7740200e+05   1.7926600e+05   1.6621300e+05   1.6752800e+05   1.7652600e+05   1.7643500e+05   1.6813700e+05   1.7936900e+05   1.9109900e+05   1.5911400e+05   1.6612300e+05   1.6960500e+05   1.5377300e+05   1.5573600e+05   1.7581100e+05   1.7804200e+05   1.7177300e+05   1.5568300e+05   1.5029800e+05   1.4036700e+05   1.5480600e+05   1.5890100e+05   1.7368000e+05   1.7332100e+05   1.5951600e+05   1.3786100e+05   0.0000000e+00   1.6249900e+05   1.6349900e+05   1.5518700e+05   1.6772300e+05   1.8596800e+05   1.8588900e+05   1.8263700e+05   1.6697400e+05   1.7301700e+05   1.6530200e+05   1.7683500e+05   1.6096400e+05   1.5895600e+05   1.6794000e+05   1.7514800e+05   1.7458200e+05   1.6444100e+05   1.7313800e+05   1.6766200e+05   1.8484600e+05   1.8230600e+05   1.7054100e+05   1.7256600e+05   1.5823700e+05   1.6573700e+05   1.5158600e+05   1.6346000e+05   1.6223200e+05   1.7435700e+05   1.6042600e+05   1.7258700e+05   1.7183700e+05   1.7577200e+05   1.8022700e+05   1.7573100e+05   1.6146200e+05   1.7198200e+05   1.7167800e+05   1.7804200e+05   1.8727400e+05   1.7117000e+05   1.7074600e+05   1.7775200e+05   1.9599900e+05   2.1183000e+05   1.9070400e+05   1.9313000e+05   2.0785000e+05   1.9133700e+05   1.7298900e+05   1.6831100e+05
   1.6917100e+05   1.5727300e+05   1.5844600e+05   1.6714600e+05   1.6090500e+05   1.5819900e+05   1.4919000e+05   1.3653300e+05   1.3695400e+05   1.5022900e+05   1.5522000e+05   1.6748400e+05   1.6419600e+05   1.5138100e+05   1.4719800e+05   1.6182900e+05   1.6338600e+05   1.5957800e+05   1.5344600e+05   1.4515900e+05   1.4954100e+05   1.5435000e+05   1.5128900e+05   1.4668900e+05   1.5239400e+05   1.6958000e+05   1.5561400e+05   1.5024600e+05   1.5967800e+05   1.7034100e+05   1.7156200e+05   1.5857000e+05   1.6604900e+05   1.4704400e+05   1.6480300e+05   1.5388500e+05   1.5984100e+05   1.7349100e+05   1.7270100e+05   0.0000000e+00   1.5788800e+05   1.6119700e+05   1.5766300e+05   1.5579100e+05   1.6084400e+05   1.4245500e+05   1.7309500e+05   1.9315300e+05   1.9686100e+05   1.7163300e+05   1.6202900e+05   1.6506900e+05   1.6527600e+05   1.8873700e+05   1.6311500e+05   1.5132500e+05   1.5840800e+05   1.5888500e+05   1.5605300e+05   1.7306400e+05   1.7056300e+05   1.7498700e+05   1.6967500e+05   1.5753300e+05   1.4905300e+05   1.5989400e+05   1.6608000e+05   1.7283300e+05   1.6723800e+05   1.6282100e+05   1.5894700e+05   1.5833400e+05   1.4982500e+05   1.4966700e+05   1.6004000e+05   1.8419400e+05   1.6485600e+05   1.7584300e+05   1.7527400e+05   1.6929100e+05   1.5352900e+05   1.5683000e+05   1.7258200e+05   1.6611500e+05   1.8075500e+05   1.7601300e+05   1.6128800e+05   1.6448700e+05   1.5227500e+05   1.5162600e+05
   4.2626000e+04   3.2660000e+04   4.1414000e+04   4.6797000e+04   4.5971000e+04   4.5627000e+04   4.9422000e+04   3.7285000e+04   5.0590000e+04   4.8582000e+04   4.2914000e+04   4.0385000e+04   5.2010000e+04   4.2203000e+04   4.7747000e+04   5.9222000e+04   5.5393000e+04   3.5697000e+04   4.6251000e+04   5.3135000e+04   5.6504000e+04   4.7978000e+04   5.1930000e+04   4.6680000e+04   5.3779000e+04   5.3628000e+04   6.0309000e+04   5.9354000e+04   6.8576000e+04   5.7285000e+04   4.7790000e+04   4.3200000e+04   4.8220000e+04   5.2115000e+04   5.3996000e+04   5.1793000e+04   6.5284000e+04   5.1415000e+04   4.6155000e+04   4.4886000e+04   0.0000000e+00   4.2621000e+04   5.2039000e+04   5.8273000e+04   4.5179000e+04   4.8384000e+04   4.9989000e+04   3.7640000e+04   4.6741000e+04   5.2191000e+04   5.4263000e+04   4.7655000e+04   3.5089000e+04   4.6940000e+04   4.4084000e+04   4.8849000e+04   4.8863000e+04   5.4422000e+04   5.9354000e+04   4.0562000e+04   3.6291000e+04   3.6073000e+04   4.0245000e+04   4.9167000e+04   5.0427000e+04   5.1173000e+04   5.9583000e+04   5.2334000e+04   5.2115000e+04   5.0737000e+04   5.6065000e+04   5.0269000e+04   5.1541000e+04   6.3724000e+04   5.8975000e+04   5.3765000e+04   5.1403000e+04   4.7286000e+04   5.3073000e+04   5.7800000e+04   6.0709000e+04   6.6594000e+04   6.0262000e+04   5.0980000e+04   4.9789000e+04   5.2680000e+04   6.2129000e+04   5.4059000e+04   5.7246000e+04   5.6047000e+04
   4.5430000e+04   4.3974000e+04   4.0700000e+04   4.9549000e+04   4.0824000e+04   5.1057000e+04   4.6293000e+04   5.0795000e+04   5.1586000e+04   3.8452000e+04   4.3161000e+04   3.5471000e+04   3.4234000e+04   4.3160000e+04   4.8937000e+04   4.6082000e+04   4.3487000e+04   4.0009000e+04   4.7079000e+04   4.3628000e+04   3.7976000e+04   4.1053000e+04   4.8529000e+04   4.9839000e+04   4.4179000e+04   4.3746000e+04   4.3715000e+04   4.5546000e+04   5.0817000e+04   5.2381000e+04   5.6539000e+04   4.5264000e+04   4.0106000e+04   4.1153000e+04   4.7563000e+04   4.4828000e+04   6.1547000e+04   6.3079000e+04   6.0487000e+04   5.3880000e+04   4.5541000e+04   0.0000000e+00   4.2196000e+04   5.9409000e+04   5.7721000e+04   4.9434000e+04   5.4887000e+04   4.7263000e+04   5.0667000e+04   4.7242000e+04   4.9180000e+04   4.8313000e+04   4.7385000e+04   4.2286000e+04   5.6540000e+04   5.2246000e+04   5.0450000e+04   5.1973000e+04   4.4482000e+04   5.2119000e+04   5.4768000e+04   4.0543000e+04   3.5528000e+04   4.1746000e+04   4.8091000e+04   4.5957000e+04   5.6473000e+04   5.7154000e+04   6.5005000e+04   4.6935000e+04   5.4118000e+04   5.3983000e+04   4.6085000e+04   4.9570000e+04   5.4674000e+04   5.8934000e+04   4.8911000e+04   4.1941000e+04   5.3227000e+04   4.6721000e+04   5.9961000e+04   4.6781000e+04   3.8683000e+04   4.5266000e+04   4.2462000e+04   4.1134000e+04   3.6583000e+04   4.3376000e+04   5.0300000e+04   5.1634000e+04
   3.4564600e+05   3.5233100e+05   3.4489000e+05   3.4660500e+05   3.6252800e+05   3.3182200e+05   3.3621300e+05   3.5939200e+05   3.6713400e+05   3.3528100e+05   3.5684800e+05   3.4381800e+05   3.5208300e+05   3.6101100e+05   3.5652000e+05   3.2124300e+05   3.0929600e+05   3.1962200e+05   3.1851000e+05   3.4116600e+05   3.5920000e+05   3.4685800e+05   3.6985100e+05   3.4786700e+05   3.4938900e+05   3.4390100e+05   3.4645000e+05   3.6140900e+05   3.5799100e+05   3.2350600e+05   3.2305500e+05   3.3138100e+05   3.4428900e+05   3.5089700e+05   3.5810700e+05   3.6258800e+05   3.6408700e+05   3.4163500e+05   3.5251400e+05   3.2906600e+05   3.2501600e+05   3.3732200e+05   0.0000000e+00   3.6269200e+05   3.6255500e+05   3.5627800e+05   3.6544500e+05   3.5321800e+05   3.3654700e+05   3.3859200e+05   3.3693500e+05   3.4880700e+05   3.6346000e+05   3.4926300e+05   3.4011400e+05   3.2595600e+05   3.2497400e+05   3.5049700e+05   3.5500600e+05   3.5781800e+05   3.4077000e+05   3.4457700e+05   3.5599200e+05   3.4096600e+05   3.4235700e+05   3.6319200e+05   3.3964400e+05   3.3485500e+05   3.2291600e+05   3.4984400e+05   3.7077800e+05   3.4739900e+05   3.4681700e+05   3.4380600e+05   3.3389400e+05   3.3067800e+05   3.2517100e+05   3.4048400e+05   3.4345000e+05   3.5650100e+05   3.5813000e+05   3.7291500e+05   3.6291200e+05   3.4258400e+05   3.5766500e+05   3.4148400e+05   3.6729900e+05   3.5691700e+05   3.5164700e+05   3.4909600e+05
   3.5590400e+05   3.3699100e+05   3.4205200e+05   3.3850800e+05   3.3012000e+05   3.6477000e+05   3.3876100e+05   3.2196300e+05   3.5190000e+05   3.6818000e+05   3.5832800e+05   3.6660600e+05   3.5974200e+05   3.6501400e+05   3.6953800e+05   3.4242500e+05   3.4244500e+05   3.2586300e+05   3.3136300e+05   3.1841400e+05   3.5783600e+05   3.8627700e+05   3.7399100e+05   3.6170800e+05   3.5469000e+05   3.4134200e+05   3.3681000e+05   3.3036400e+05   3.2256500e+05   3.5781200e+05   3.5531800e+05   3.6200500e+05   3.3405600e+05   3.5181700e+05   3.4955700e+05   3.5115400e+05   3.4377200e+05   3.4132900e+05   3.5763100e+05   3.5848700e+05   3.5352100e+05   3.7523800e+05   3.7207900e+05   0.0000000e+00   3.6065500e+05   3.3340800e+05   3.3635800e+05   3.4869700e+05   3.5006900e+05   3.4960300e+05   3.6045700e+05   3.6764900e+05   3.4776600e+05   3.5498100e+05   3.4648800e+05   3.5751600e+05   3.4839600e+05   3.6245100e+05   3.5381600e+05   3.6506200e+05   3.6148400e+05   3.3940300e+05   3.0776400e+05   3.0943300e+05   3.5668800e+05   3.7180600e+05   3.7211900e+05   3.5401200e+05   3.7042400e+05   3.5390700e+05   3.5809400e+05   3.4814000e+05   3.5266100e+05   3.4907900e+05   3.5455000e+05   3.6276400e+05   3.5734800e+05   3.6116700e+05   3.6687900e+05   3.6748000e+05   3.5679900e+05   3.2192300e+05   3.3926400e+05   3.3516600e+05   3.3647200e+05   3.3439400e+05   3.5811500e+05   3.5486700e+05   3.6917100e+05   3.6250000e+05
   3.4405800e+05   3.2247300e+05   3.2627500e+05   3.3445000e+05   3.2168900e+05   3.1403100e+05   3.4013000e+05   3.5059500e+05   3.4565200e+05   3.5806800e+05   3.4693800e+05   3.3909300e+05   3.3407700e+05   3.2515500e+05   3.4370000e+05   3.2829400e+05   3.2346500e+05   3.3683200e+05   3.3723700e+05   3.2757400e+05   3.2743600e+05   3.3662200e+05   3.5101100e+05   3.5525800e+05   3.3992100e+05   3.3585500e+05   3.4086800e+05   3.2495200e+05   3.3106500e+05   3.3738700e+05   3.2388800e+05   3.3368800e+05   3.4495100e+05   3.5170000e+05   3.6235700e+05   3.5747700e+05   3.5292500e+05   3.3274900e+05   3.2253500e+05   3.2408800e+05   3.2648600e+05   3.0315300e+05   3.3111800e+05   3.6913900e+05   0.0000000e+00   3.3773700e+05   3.2929000e+05   3.3603800e+05   3.2799000e+05   3.2076200e+05   3.1313500e+05   3.1865100e+05   3.2410600e+05   3.4797100e+05   3.4516100e+05   3.2683200e+05   3.1452500e+05   3.0328500e+05   3.1860700e+05   3.3769200e+05   3.5107200e+05   3.5023700e+05   3.5802300e+05   3.5234500e+05   3.6139700e+05   3.4698100e+05   3.2784100e+05   3.2651400e+05   3.2555800e+05   3.3616200e+05   3.6282200e+05   3.5128100e+05   3.4667200e+05   3.5708800e+05   3.7025600e+05   3.5451600e+05   3.5262700e+05   3.3001800e+05   3.4685900e+05   3.2696700e+05   3.5259800e+05   3.4560700e+05   3.3498200e+05   3.3156000e+05   3.4163700e+05   3.2524600e+05   3.4245200e+05   3.1904200e+05   3.4872700e+05   3.4598900e+05
   3.7100000e+05   3.9042100e+05   3.9887100e+05   3.7780700e+05   3.4816100e+05   3.8232100e+05   3.6483300e+05   3.5016900e+05   3.6787100e+05   3.5523200e+05   3.5431000e+05   3.7282400e+05   3.8603700e+05   3.7273300e+05   3.8897600e+05   3.6405000e+05   3.5102300e+05   3.8045700e+05   3.8778000e+05   3.9177100e+05   3.9737300e+05   3.6344400e+05   4.0131000e+05   3.9760000e+05   4.1146800e+05   3.9852300e+05   3.8743900e+05   3.7757500e+05   3.7378500e+05   3.6842400e+05   3.8269900e+05   3.8462400e+05   3.5793000e+05   3.6030600e+05   3.6367800e+05   3.6630400e+05   3.5771600e+05   3.8289000e+05   3.7645800e+05   3.4663900e+05   3.3715100e+05   3.6573100e+05   3.7355300e+05   3.7648000e+05   3.8350700e+05   0.0000000e+00   3.5673800e+05   3.6302000e+05   3.9093900e+05   3.7110000e+05   3.9302700e+05   3.7876000e+05   4.1474000e+05   4.1092100e+05   3.8888700e+05   3.7459600e+05   3.7289200e+05   3.5677700e+05   3.5641600e+05   3.6283200e+05   3.8804500e+05   3.7373500e+05   3.8581700e+05   3.7843600e+05   3.8968800e+05   3.7966900e+05   3.5846300e+05   3.5730700e+05   3.6160900e+05   3.2507600e+05   3.5511500e+05   3.7630000e+05   3.8468400e+05   3.6731400e+05   4.0072600e+05   3.7459100e+05   3.4951700e+05   3.6459300e+05   3.7550700e+05   3.7819800e+05   3.8851700e+05   3.6963500e+05   3.7946900e+05   3.7566000e+05   3.7426800e+05   3.8387000e+05   3.8982200e+05   3.6078100e+05   3.7437300e+05   3.5337600e+05
   2.8201100e+05   2.7947400e+05   2.3102600e+05   2.2831400e+05   2.1977700e+05   2.3562600e+05   2.2878400e+05   2.4673700e+05   2.7112400e+05   2.7507000e+05   2.6834200e+05   2.3059500e+05   2.5145100e+05   2.5402200e+05   2.5305700e+05   2.6619200e+05   2.7519900e+05   2.8931900e+05   2.4606300e+05   2.6140700e+05   2.3800100e+05   2.4406600e+05   2.5064200e+05   2.6888100e+05   2.7632800e+05   2.4387300e+05   2.4245500e+05   2.7203200e+05   2.6678700e+05   2.5056100e+05   2.4736600e+05   2.6224600e+05   2.5629000e+05   2.5120800e+05   2.8316700e+05   2.8921200e+05   2.7956300e+05   2.8388400e+05   2.7560100e+05   2.6328400e+05   2.1448300e+05   1.9893000e+05   2.3941600e+05   2.6871700e+05   2.7047700e+05   2.6282800e+05   0.0000000e+00   2.7735500e+05   2.6545400e+05   2.8121400e+05   2.8891900e+05   2.9065900e+05   2.8973100e+05   2.5607100e+05   2.5380700e+05   2.1500700e+05   2.5016000e+05   2.6188800e+05   2.7498900e+05   2.5862700e+05   2.6919900e+05   2.8028900e+05   2.4653900e+05   2.6756900e+05   2.8633900e+05   2.6805800e+05   2.9479000e+05   3.0290300e+05   2.7893200e+05   2.6980000e+05   2.6573900e+05   2.7642900e+05   2.9723200e+05   3.2719200e+05   2.7584000e+05   2.6341300e+05   2.6045200e+05   2.5532000e+05   2.3085900e+05   2.3471600e+05   2.4698800e+05   2.6128600e+05   2.7551600e+05   2.9237100e+05   2.8043400e+05   2.6848400e+05   2.4959200e+05   2.4815400e+05   2.7788600e+05   2.6095500e+05
   3.0155400e+05   2.9328400e+05   2.8604100e+05   2.8202800e+05   2.8251000e+05   2.9958700e+05   2.8969500e+05   2.8230400e+05   2.8934300e+05   2.9625900e+05   3.0380300e+05   3.1286700e+05   3.1611700e+05   2.9093700e+05   2.8698500e+05   3.0310100e+05   2.8407400e+05   2.6221700e+05   2.5306600e+05   2.6598600e+05   2.9918000e+05   2.9217800e+05   2.9114200e+05   2.7833800e+05   2.8421100e+05   2.9173100e+05   2.9040000e+05   2.8059900e+05   2.8112300e+05   3.0021900e+05   2.9428400e+05   2.7283600e+05   2.7411200e+05   2.8517200e+05   2.7902300e+05   2.8924600e+05   2.9263200e+05   2.7515900e+05   2.9906600e+05   3.0028100e+05   2.8404500e+05   2.7858700e+05   2.7335800e+05   2.9728100e+05   2.9510100e+05   2.9191900e+05   2.8328500e+05   0.0000000e+00   2.7548300e+05   2.7825100e+05   2.8799800e+05   2.8630400e+05   2.7493200e+05   2.8136100e+05   2.7471000e+05   2.7882300e+05   2.9316600e+05   3.0623900e+05   3.0329300e+05   3.0577300e+05   3.1187200e+05   3.0383300e+05   2.9549400e+05   2.9219700e+05   2.9452100e+05   2.8858400e+05   2.8422200e+05   2.8968900e+05   2.9123300e+05   2.9952600e+05   3.1277000e+05   2.8821600e+05   3.1587800e+05   3.1630800e+05   3.1815000e+05   3.2988600e+05   3.2640100e+05   3.0822000e+05   2.8173600e+05   2.6355100e+05   2.6658400e+05   2.9879800e+05   3.0989100e+05   3.2511000e+05   3.1903700e+05   2.9186500e+05   3.0542800e+05   3.1449200e+05   3.2331800e+05   2.9997600e+05
   2.2406300e+05   2.1815000e+05   2.2401200e+05   2.2118100e+05   2.2994900e+05   2.2493900e+05   2.2367400e+05   2.3768000e+05   2.1690800e+05   1.9834600e+05   2.2451400e+05   1.9260800e+05   2.1990200e+05   2.2371500e+05   2.2389000e+05   2.2999500e+05   2.3769900e+05   2.1406000e+05   2.1455500e+05   2.1066300e+05   2.2013300e+05   2.1346700e+05   2.2025200e+05   2.1585300e+05   2.1711600e+05   2.1856100e+05   2.1435800e+05   2.3304300e+05   2.6126100e+05   2.3828300e+05   2.3715800e+05   2.4368000e+05   2.1772600e+05   2.0973300e+05   2.3103900e+05   2.2561400e+05   2.2655500e+05   2.4678100e+05   2.7047000e+05   2.4326500e+05   2.7378000e+05   2.7352900e+05   2.4954100e+05   2.2140600e+05   2.4221900e+05   2.6191600e+05   2.7459900e+05   2.6020700e+05   0.0000000e+00   2.5684400e+05   2.5333700e+05   2.6890200e+05   2.7115800e+05   2.8088200e+05   2.8290400e+05   2.3914700e+05   2.2902700e+05   2.3682100e+05   2.6947900e+05   2.6469000e+05   2.5988800e+05   2.6891200e+05   2.5860200e+05   2.5117900e+05   2.4091800e+05   2.2613300e+05   2.4403100e+05   2.4382800e+05   2.3589900e+05   2.5939900e+05   2.5271800e+05   2.7326400e+05   2.5853400e+05   2.5462700e+05   2.6111100e+05   2.6085400e+05   2.2278400e+05   2.1976400e+05   2.4245900e+05   2.4841500e+05   2.6554000e+05   2.4893600e+05   2.3424500e+05   2.4553600e+05   2.2262200e+05   2.2667200e+05   2.3356800e+05   2.1074000e+05   2.1695900e+05   2.1710700e+05
   2.8159500e+05   2.6312600e+05   2.6386400e+05   2.6280000e+05   2.7719400e+05   2.5756400e+05   2.5162900e+05   2.5175400e+05   2.4268300e+05   2.5638200e+05   2.8725600e+05   2.3166600e+05   2.1411700e+05   2.3004100e+05   2.2396000e+05   2.6050900e+05   2.4195800e+05   2.3091600e+05   2.1394700e+05   2.3821900e+05   2.4007300e+05   2.1849000e+05   2.1636500e+05   2.0887800e+05   2.1208400e+05   2.0979800e+05   2.3145100e+05   2.2968500e+05   2.1967000e+05   2.4312100e+05   2.5828100e+05   2.5460500e+05   2.5082200e+05   2.3901000e+05   2.5497200e+05   2.3622000e+05   2.4175200e+05   2.5144600e+05   2.5188800e+05   2.6972200e+05   2.5715900e+05   2.2896500e+05   2.0037800e+05   2.1403200e+05   2.0583400e+05   2.5164200e+05   2.5939200e+05   2.4203000e+05   2.3441200e+05   0.0000000e+00   2.5568500e+05   2.2060300e+05   2.2733900e+05   2.2973200e+05   2.3802000e+05   2.2515900e+05   2.4314100e+05   2.5229000e+05   2.7632100e+05   2.9066200e+05   2.6677800e+05   2.7100000e+05   2.6557700e+05   2.3748500e+05   2.4795700e+05   2.5071800e+05   2.3980300e+05   2.6060000e+05   2.4043500e+05   2.7234300e+05   2.8313100e+05   2.6626200e+05   2.6925000e+05   2.6590100e+05   2.7490500e+05   2.8565900e+05   2.7399100e+05   2.7606700e+05   2.7551100e+05   2.8775900e+05   2.8261200e+05   2.7146400e+05   2.7985200e+05   2.6025600e+05   2.5788200e+05   2.5118700e+05   2.7569200e+05   2.6776500e+05   2.5735000e+05   2.8698900e+05
   3.9570700e+05   4.0432800e+05   3.8937400e+05   4.3021500e+05   4.3771100e+05   4.3765600e+05   4.3439800e+05   4.3436700e+05   4.5055700e+05   4.2668500e+05   4.1336500e+05   4.1435800e+05   3.7142100e+05   4.1599000e+05   4.4367200e+05   4.1582400e+05   4.0022400e+05   4.2935500e+05   4.1456100e+05   3.9889400e+05   4.4029200e+05   4.2525500e+05   3.9568900e+05   4.0733000e+05   4.2455200e+05   4.3250000e+05   4.3382200e+05   4.0523800e+05   4.1008200e+05   4.1397400e+05   3.9831900e+05   4.1200200e+05   4.3704600e+05   4.1909600e+05   4.3747100e+05   4.2782500e+05   4.3512800e+05   4.2858400e+05   4.2380700e+05   3.8538900e+05   4.0432700e+05   4.3514500e+05   4.0691900e+05   4.4142000e+05   4.6001000e+05   4.5651900e+05   4.1891400e+05   4.2063900e+05   4.0166400e+05   4.0316800e+05   0.0000000e+00   4.3292800e+05   4.1854400e+05   4.2231500e+05   4.0778600e+05   3.9736900e+05   4.0453500e+05   4.0165700e+05   4.2401200e+05   4.0691300e+05   3.9915200e+05   4.1621200e+05   4.0791200e+05   4.2824500e+05   4.0741200e+05   3.9084100e+05   3.9158500e+05   3.9786800e+05   4.0823600e+05   4.5018700e+05   4.4909300e+05   4.2727400e+05   4.1231900e+05   4.0269100e+05   4.0113000e+05   4.1903500e+05   4.2132700e+05   4.2243500e+05   4.2578500e+05   4.2121900e+05   4.0734300e+05   4.2652200e+05   4.0328200e+05   4.0810500e+05   4.3470100e+05   4.1868400e+05   4.4649900e+05   4.3935400e+05   4.2254900e+05   4.0295400e+05
   2.1020800e+05   1.8803400e+05   1.9561600e+05   1.8702700e+05   1.9977700e+05   1.9554600e+05   2.0189100e+05   2.0057700e+05   2.1009800e+05   2.1275400e+05   2.1513900e+05   2.2029500e+05   2.1995500e+05   2.0839600e+05   2.1540900e+05   1.9561100e+05   2.0486000e+05   2.1036500e+05   2.1478600e+05   2.0297100e+05   2.0645800e+05   2.0603100e+05   2.0753100e+05   2.1861900e+05   2.0599800e+05   1.8594600e+05   2.1239900e+05   2.1096900e+05   1.9753100e+05   2.0112800e+05   2.1728700e+05   1.9710100e+05   2.0880100e+05   2.0383300e+05   2.0726500e+05   2.1225500e+05   2.1449500e+05   2.1381700e+05   2.2278700e+05   2.0181500e+05   2.2790300e+05   2.0350800e+05   2.0980700e+05   2.2705100e+05   2.2229700e+05   2.0721700e+05   2.0907600e+05   2.1557800e+05   2.2624600e+05   2.1626000e+05   2.1107400e+05   0.0000000e+00   2.0414100e+05   1.8944300e+05   2.1265000e+05   2.0073700e+05   1.9528200e+05   1.9817400e+05   1.9262800e+05   1.9740800e+05   2.1069300e+05   2.1637400e+05   1.8837200e+05   1.8786800e+05   2.0656800e+05   2.2931600e+05   2.1721900e+05   2.0866700e+05   2.1268600e+05   1.9267200e+05   2.0454500e+05   2.1443500e+05   1.9903500e+05   1.9861600e+05   1.9067500e+05   1.9346400e+05   2.1806600e+05   1.8686900e+05   1.8273600e+05   1.8877400e+05   1.9000600e+05   1.8340500e+05   2.0922800e+05   1.9820900e+05   1.7794300e+05   1.8378400e+05   1.8673800e+05   1.8532800e+05   2.0350500e+05   1.7749500e+05
   9.6932000e+04   9.5049000e+04   9.9349000e+04   9.2431000e+04   9.1786000e+04   9.7659000e+04   8.4807000e+04   8.7336000e+04   9.6374000e+04   1.0021600e+05   1.0644300e+05   1.0710600e+05   1.0140600e+05   9.1471000e+04   9.7356000e+04   1.0381800e+05   1.0382800e+05   9.5977000e+04   1.1128600e+05   1.1413300e+05   1.0709500e+05   9.1009000e+04   1.0557900e+05   9.6007000e+04   8.7045000e+04   9.3356000e+04   1.0726400e+05   1.0259700e+05   9.5090000e+04   8.1179000e+04   8.8597000e+04   8.9183000e+04   9.2403000e+04   9.2930000e+04   1.0666200e+05   9.7472000e+04   1.0497600e+05   1.0189600e+05   9.8322000e+04   9.1560000e+04   9.2150000e+04   9.9124000e+04   8.8089000e+04   8.9707000e+04   9.4809000e+04   9.7040000e+04   8.8943000e+04   9.9577000e+04   9.3932000e+04   8.4523000e+04   8.8080000e+04   9.2192000e+04   0.0000000e+00   8.9045000e+04   9.1396000e+04   8.9426000e+04   9.8768000e+04   9.5688000e+04   9.8231000e+04   1.0093000e+05   8.9973000e+04   8.2205000e+04   8.5091000e+04   9.3215000e+04   9.4158000e+04   9.8242000e+04   1.0168500e+05   9.1804000e+04   7.6181000e+04   8.9195000e+04   8.5945000e+04   8.6487000e+04   9.0624000e+04   8.7486000e+04   9.5024000e+04   1.0060100e+05   1.0940600e+05   9.0467000e+04   7.7299000e+04   8.4048000e+04   9.3778000e+04   9.2989000e+04   8.4492000e+04   9.4205000e+04   9.3618000e+04   9.4257000e+04   8.5688000e+04   8.9546000e+04   8.5383000e+04   8.2193000e+04
   9.3572000e+04   9.5125000e+04   9.8739000e+04   9.8812000e+04   1.0919100e+05   1.0836800e+05   1.0117500e+05   9.6119000e+04   8.3430000e+04   8.2444000e+04   8.0349000e+04   8.1136000e+04   9.8882000e+04   1.0338100e+05   1.0872500e+05   1.0149000e+05   1.0396200e+05   1.0505900e+05   1.0099400e+05   9.8049000e+04   8.9099000e+04   1.0074400e+05   1.0353200e+05   1.0349000e+05   1.1578900e+05   9.4356000e+04   1.1934700e+05   1.1691200e+05   1.2465900e+05   1.1900200e+05   1.0801900e+05   1.1123600e+05   1.1340700e+05   9.9697000e+04   1.1071600e+05   1.2079200e+05   1.0725600e+05   9.2131000e+04   9.9098000e+04   1.0742500e+05   1.0311300e+05   9.9854000e+04   1.0084300e+05   9.5993000e+04   9.8963000e+04   8.9380000e+04   8.5341000e+04   9.4761000e+04   1.0057400e+05   9.7300000e+04   9.0150000e+04   1.0242500e+05   9.3596000e+04   0.0000000e+00   1.0363800e+05   9.8546000e+04   9.9970000e+04   9.4628000e+04   1.0168000e+05   1.0678200e+05   1.0452400e+05   1.0782200e+05   9.4639000e+04   8.0974000e+04   8.6333000e+04   7.9101000e+04   9.4934000e+04   9.8322000e+04   8.7591000e+04   9.1923000e+04   8.4280000e+04   8.8598000e+04   8.8548000e+04   8.5521000e+04   8.6547000e+04   8.7343000e+04   8.9990000e+04   9.2379000e+04   9.1155000e+04   1.0108500e+05   1.0048200e+05   1.0248700e+05   1.0890900e+05   8.9602000e+04   8.9021000e+04   9.2634000e+04   1.0475800e+05   1.0193400e+05   1.0531700e+05   1.0218400e+05
   2.9181900e+05   2.8744600e+05   2.8962900e+05   3.0152600e+05   3.0989600e+05   2.7564000e+05   2.8521300e+05   3.0855000e+05   3.1133300e+05   3.0423100e+05   2.9597000e+05   3.0627900e+05   2.9976700e+05   3.0165200e+05   2.8358300e+05   2.9849700e+05   2.5558100e+05   2.7093700e+05   3.0281200e+05   2.8870800e+05   3.1616600e+05   2.9680200e+05   3.2278900e+05   3.0564000e+05   2.8006500e+05   2.7758600e+05   2.8986800e+05   2.8996600e+05   2.9722200e+05   2.8411900e+05   2.8925300e+05   2.8594200e+05   2.7853200e+05   2.9216100e+05   2.9190600e+05   2.8359800e+05   2.7068400e+05   2.8324900e+05   2.8871100e+05   3.1239700e+05   3.0082600e+05   2.6704400e+05   2.6493800e+05   2.7483200e+05   2.9948500e+05   2.7764400e+05   2.7417900e+05   2.7991500e+05   2.8345000e+05   2.9368900e+05   3.0517600e+05   2.9976400e+05   2.7536100e+05   2.7299100e+05   0.0000000e+00   3.1866200e+05   3.0736000e+05   3.0074200e+05   2.9399100e+05   3.0215300e+05   3.0170900e+05   3.2659600e+05   3.1877200e+05   3.1199200e+05   3.1093300e+05   2.8836800e+05   2.9492200e+05   3.0114200e+05   3.0230900e+05   3.0298400e+05   3.1644700e+05   3.0621700e+05   2.9939200e+05   2.9116400e+05   2.9314300e+05   3.1004400e+05   3.4271900e+05   3.1724900e+05   3.0204600e+05   3.0155300e+05   3.1209800e+05   2.8674300e+05   2.8457100e+05   2.7436600e+05   2.7154500e+05   2.8065200e+05   2.9651700e+05   3.0706700e+05   3.1735500e+05   2.9245500e+05
   3.0727800e+05   3.0593200e+05   2.9132100e+05   2.8455800e+05   2.8650600e+05   2.9618900e+05   2.7634000e+05   2.7612000e+05   2.6825100e+05   2.6891000e+05   2.8885900e+05   2.9443100e+05   2.9853800e+05   3.2862900e+05   3.2040100e+05   2.9329500e+05   2.9580100e+05   3.3881600e+05   3.3310300e+05   3.1308500e+05   2.7908900e+05   2.8312300e+05   3.0331900e+05   2.8559100e+05   3.0855600e+05   2.9422000e+05   3.1315100e+05   2.7799800e+05   2.9042800e+05   2.9655000e+05   2.9372000e+05   2.9177000e+05   2.7018700e+05   2.7340900e+05   3.2587900e+05   3.0928500e+05   3.0382600e+05   3.1150000e+05   3.0302500e+05   3.1464600e+05   3.2283600e+05   3.3137700e+05   3.0319700e+05   3.0265900e+05   3.2426600e+05   3.0098900e+05   2.9832300e+05   3.2598100e+05   3.0636800e+05   2.8997800e+05   2.9852600e+05   3.1161200e+05   2.9890900e+05   2.9757000e+05   3.2257700e+05   0.0000000e+00   3.2155400e+05   2.9101100e+05   2.8792700e+05   2.6747000e+05   3.1827200e+05   3.0062200e+05   3.1417200e+05   3.1600200e+05   3.2186300e+05   3.0396600e+05   3.2206200e+05   3.1476400e+05   3.0224400e+05   2.8680400e+05   2.9915700e+05   2.8821900e+05   2.6521600e+05   2.7375700e+05   2.8707100e+05   2.9475400e+05   3.1044400e+05   2.9779700e+05   2.7929700e+05   2.9145400e+05   2.9502400e+05   2.9167500e+05   2.8487400e+05   2.8861100e+05   2.9434900e+05   2.4642000e+05   2.6515400e+05   2.9204900e+05   3.1508700e+05   3.0740600e+05
   3.9079700e+05   4.0529100e+05   4.0008000e+05   3.9151000e+05   4.2056100e+05   4.3202600e+05   4.0035000e+05   4.2589200e+05   4.7586500e+05   4.2261800e+05   4.1648300e+05   3.8995600e+05   3.8818400e+05   3.8138200e+05   4.0171600e+05   4.0342200e+05   4.0861900e+05   3.8974400e+05   3.8309700e+05   3.9792300e+05   4.1086600e+05   4.5045000e+05   4.2640000e+05   4.1077100e+05   4.1456500e+05   4.0379400e+05   3.8971100e+05   3.8654000e+05   4.2348900e+05   4.3733100e+05   3.9443700e+05   3.8596300e+05   3.7877200e+05   3.7915300e+05   3.8651500e+05   3.8193300e+05   4.1000800e+05   3.9040600e+05   4.0723800e+05   4.0998900e+05   3.9684900e+05   4.2065700e+05   4.2126500e+05   4.3314800e+05   4.1122000e+05   4.1308500e+05   4.0208400e+05   3.8698100e+05   3.7065600e+05   3.7935800e+05   3.7785300e+05   3.6532300e+05   3.7647200e+05   3.9441600e+05   4.0177100e+05   3.9638500e+05   0.0000000e+00   3.9167600e+05   4.0642700e+05   4.1422800e+05   4.0891400e+05   3.8167200e+05   3.6502400e+05   3.5229000e+05   3.5363700e+05   3.8550500e+05   3.9788600e+05   3.7447700e+05   3.6288900e+05   3.6010300e+05   3.7257900e+05   3.8555900e+05   3.8618400e+05   3.7875600e+05   4.0746500e+05   4.1219900e+05   4.0733000e+05   3.9899900e+05   4.1515100e+05   4.3643600e+05   4.0482700e+05   3.8726400e+05   3.8158400e+05   3.8355400e+05   3.9270300e+05   4.0990400e+05   3.9900400e+05   3.8999500e+05   3.7665600e+05   3.7627500e+05
   4.2327300e+05   4.0339400e+05   3.9825200e+05   4.1693600e+05   4.0382800e+05   4.4229100e+05   4.4146900e+05   4.3895600e+05   4.2488800e+05   4.1805000e+05   4.1268000e+05   4.1066300e+05   4.0427200e+05   3.9929000e+05   3.8559700e+05   4.1132600e+05   4.1248100e+05   4.0994700e+05   4.0990500e+05   4.1486600e+05   4.1171000e+05   4.1151500e+05   4.3477200e+05   4.1020400e+05   4.3473200e+05   4.2538000e+05   4.3093600e+05   4.3020800e+05   4.5925700e+05   4.4899600e+05   4.4767200e+05   4.0955000e+05   4.2379900e+05   4.5470700e+05   4.3249000e+05   4.2051300e+05   4.2726300e+05   4.2565200e+05   4.4626900e+05   4.5623000e+05   4.3862500e+05   4.5231300e+05   4.5029000e+05   4.3844900e+05   4.1534000e+05   4.1734800e+05   4.1953400e+05   4.2667000e+05   4.2290000e+05   3.8633800e+05   3.7482500e+05   3.9870500e+05   4.1176500e+05   4.0066200e+05   4.2749200e+05   4.1996300e+05   4.1886400e+05   0.0000000e+00   4.4043100e+05   4.3733500e+05   3.9777600e+05   3.7292700e+05   3.9255900e+05   4.0571100e+05   4.0738000e+05   4.1794000e+05   4.1007000e+05   3.9134200e+05   3.8801200e+05   4.2187600e+05   4.2471700e+05   3.9823100e+05   4.0694600e+05   4.4666300e+05   4.3490900e+05   4.1473500e+05   4.2266900e+05   4.4463900e+05   4.2951700e+05   4.2908800e+05   4.2808500e+05   4.2062700e+05   4.2721800e+05   4.1924300e+05   4.1693700e+05   4.2084400e+05   4.4840200e+05   4.4568700e+05   4.2899300e+05   4.1777600e+05
   2.5114000e+05   2.4356800e+05   2.5250300e+05   2.4867500e+05   2.6175400e+05   2.3828500e+05   2.5004500e+05   2.5848800e+05   2.6571300e+05   2.5159400e+05   2.5733500e+05   2.4432800e+05   2.5248800e+05   2.4841800e+05   2.6840700e+05   2.3939800e+05   2.6099500e+05   2.6685900e+05   2.6031000e+05   2.4076900e+05   2.4744800e+05   2.4798600e+05   2.4800200e+05   2.6133900e+05   2.4283100e+05   2.5638300e+05   2.7151900e+05   2.4081600e+05   2.3666100e+05   2.4300300e+05   2.4413600e+05   2.6373200e+05   2.4412000e+05   2.5338100e+05   2.6266900e+05   2.6751500e+05   2.5087900e+05   2.4853600e+05   2.1875100e+05   2.2932200e+05   2.4612900e+05   2.3255400e+05   2.5032400e+05   2.6469900e+05   2.4573800e+05   2.2828700e+05   2.4113700e+05   2.7111000e+05   2.7144600e+05   2.5992300e+05   2.4180900e+05   2.4586800e+05   2.6079700e+05   2.5481000e+05   2.4571800e+05   2.4272300e+05   2.4032300e+05   2.5511700e+05   0.0000000e+00   2.6133400e+05   2.5564100e+05   2.5809200e+05   2.3898500e+05   2.4438000e+05   2.5990700e+05   2.3597100e+05   2.4706300e+05   2.4592000e+05   2.2916000e+05   2.5264900e+05   2.4265400e+05   2.3808800e+05   2.4301500e+05   2.6222500e+05   2.4917000e+05   2.4811300e+05   2.4512000e+05   2.3113400e+05   2.3201800e+05   2.2473600e+05   2.4208800e+05   2.5108700e+05   2.3315900e+05   2.6330600e+05   2.3987500e+05   2.4920900e+05   2.6879000e+05   2.6089200e+05   2.5384300e+05   2.3369500e+05
   3.1081700e+05   3.1537400e+05   3.0482700e+05   3.0841200e+05   2.9971400e+05   2.9672000e+05   3.0431400e+05   3.0209700e+05   3.0230800e+05   2.9980000e+05   2.9801500e+05   2.9617300e+05   3.1355700e+05   3.2911900e+05   3.2775600e+05   3.1658200e+05   3.2709300e+05   3.3350800e+05   2.9780400e+05   2.8662600e+05   2.8278200e+05   3.0571200e+05   3.0541700e+05   2.9810200e+05   3.0980800e+05   3.2777200e+05   3.0738300e+05   3.0692700e+05   3.0682600e+05   3.0547600e+05   2.8720500e+05   2.8288700e+05   3.0031400e+05   3.1746100e+05   3.1142900e+05   3.0935000e+05   2.9993400e+05   2.9199100e+05   3.0471200e+05   2.9943900e+05   2.9797600e+05   3.0009400e+05   2.9207600e+05   3.0918500e+05   2.9068000e+05   3.1722100e+05   3.1659700e+05   3.1330100e+05   3.2587100e+05   3.1374800e+05   3.0552900e+05   2.8795500e+05   2.7952100e+05   3.0625900e+05   3.1761000e+05   2.9856400e+05   3.2375300e+05   3.5962600e+05   3.1937800e+05   0.0000000e+00   2.7364300e+05   2.8895700e+05   2.9031100e+05   2.8711400e+05   3.0563800e+05   2.8773200e+05   3.0206000e+05   3.1772300e+05   3.3700900e+05   3.0836700e+05   3.0511600e+05   3.0113200e+05   2.9301300e+05   2.9821700e+05   2.8956100e+05   2.8926900e+05   2.8846300e+05   2.9331600e+05   3.1109800e+05   3.1147000e+05   3.0416200e+05   3.0404100e+05   2.7891500e+05   2.6674500e+05   2.6959500e+05   2.6293400e+05   2.9961300e+05   2.8145500e+05   3.0399700e+05   3.0128700e+05
   3.0560100e+05   3.1904000e+05   3.0251300e+05   3.2836000e+05   3.2964000e+05   3.0650100e+05   3.0380000e+05   3.1596600e+05   2.9607400e+05   2.9262900e+05   2.9980900e+05   2.9173100e+05   3.2219100e+05   3.0364000e+05   3.3508400e+05   3.1237100e+05   3.1030300e+05   3.1797800e+05   3.2824200e+05   3.3055400e+05   3.2614200e+05   3.0324900e+05   2.8573400e+05   3.0246900e+05   2.8526700e+05   3.0702100e+05   3.1173700e+05   3.0268500e+05   3.1059000e+05   3.1631100e+05   3.0543000e+05   3.0608200e+05   3.2434600e+05   3.2997500e+05   3.3084000e+05   3.2356100e+05   2.9768700e+05   3.1690100e+05   3.1819900e+05   3.2128900e+05   3.1450700e+05   3.1480200e+05   3.0787900e+05   3.0396500e+05   2.9527300e+05   3.0629700e+05   3.0602400e+05   3.2264000e+05   3.0688600e+05   3.2328300e+05   3.1894900e+05   3.1871800e+05   3.1171400e+05   3.0362200e+05   3.1274900e+05   3.2707200e+05   3.3038200e+05   2.9299000e+05   2.9286900e+05   2.9984800e+05   0.0000000e+00   2.9986400e+05   3.3666500e+05   3.0661600e+05   3.1839500e+05   3.3310800e+05   3.1947600e+05   3.2162900e+05   2.9853100e+05   3.0044700e+05   3.0716700e+05   2.9263000e+05   2.9823700e+05   2.8507700e+05   2.7803600e+05   2.7808200e+05   2.8561300e+05   2.9008800e+05   2.7174100e+05   2.8095900e+05   2.9061800e+05   2.9497400e+05   2.8484900e+05   2.7493900e+05   2.8400400e+05   3.0728700e+05   3.1191700e+05   2.9818000e+05   3.1224300e+05   3.0847900e+05
   2.5967200e+05   2.6214100e+05   2.7691500e+05   2.8775000e+05   2.8719500e+05   2.8407800e+05   2.8250100e+05   2.9151800e+05   2.8681400e+05   2.9387600e+05   3.1012500e+05   3.0462000e+05   2.9818000e+05   2.9720100e+05   3.1068300e+05   3.1429800e+05   3.1788200e+05   2.9880700e+05   2.8254200e+05   2.7536000e+05   2.7238600e+05   2.8601900e+05   2.8797500e+05   2.9065800e+05   2.9721200e+05   2.9223600e+05   3.0178400e+05   3.0209200e+05   2.9244100e+05   2.9671500e+05   2.9076400e+05   3.1202400e+05   3.0413100e+05   3.1212600e+05   3.1683500e+05   2.9521200e+05   2.8616900e+05   3.0169300e+05   2.6642000e+05   2.9372500e+05   3.0345000e+05   2.9913000e+05   2.9506500e+05   2.9663800e+05   2.9869100e+05   3.1505800e+05   3.0437300e+05   3.0670400e+05   2.9757900e+05   2.9879400e+05   3.2099500e+05   3.2221200e+05   3.0454400e+05   3.0301000e+05   3.0210200e+05   3.0982000e+05   2.7635100e+05   2.6616200e+05   2.9827000e+05   2.7660000e+05   2.8543700e+05   0.0000000e+00   2.8212300e+05   2.9541000e+05   3.2588800e+05   3.1363400e+05   3.1894900e+05   3.1196300e+05   3.2296000e+05   3.2126700e+05   3.0219100e+05   2.8351000e+05   2.7855900e+05   2.9399700e+05   3.0106100e+05   2.7864700e+05   2.8085600e+05   2.6392400e+05   2.5831000e+05   2.8788000e+05   2.9806500e+05   3.1840300e+05   3.1566400e+05   3.2923100e+05   3.0721200e+05   3.1173500e+05   3.0162700e+05   2.8539300e+05   2.9170500e+05   2.6815700e+05
   1.0675400e+05   1.0462400e+05   1.0015800e+05   1.0422700e+05   1.0879900e+05   1.0578000e+05   1.1393500e+05   1.1109700e+05   1.2319600e+05   1.1970500e+05   1.2991300e+05   1.1465400e+05   1.2521600e+05   1.1989000e+05   1.1859400e+05   1.2632800e+05   1.3117900e+05   1.1849500e+05   1.1059000e+05   1.0687300e+05   1.1725600e+05   1.0814100e+05   1.1431900e+05   1.1346900e+05   1.1490900e+05   1.1580900e+05   1.2241900e+05   1.1335000e+05   1.0789300e+05   1.1658200e+05   1.1489000e+05   1.3408900e+05   1.3995700e+05   1.3377600e+05   1.1647900e+05   1.1883800e+05   1.1532000e+05   1.2594800e+05   1.2394100e+05   1.2014000e+05   1.1882900e+05   1.1309700e+05   1.0872700e+05   1.1458200e+05   1.3774600e+05   1.2982000e+05   1.2466700e+05   1.2262100e+05   1.2897900e+05   1.3451200e+05   1.1435300e+05   1.2980100e+05   1.1985700e+05   1.1455500e+05   1.1744800e+05   1.1945900e+05   1.3181800e+05   1.2232900e+05   1.2488000e+05   1.1255900e+05   1.1740300e+05   1.2467800e+05   0.0000000e+00   1.2262800e+05   1.2259500e+05   1.1826300e+05   1.1616900e+05   1.1992000e+05   1.2507900e+05   1.1258900e+05   9.9905000e+04   1.1118700e+05   1.1537000e+05   1.0917900e+05   1.0037300e+05   9.9971000e+04   1.0105600e+05   1.1681600e+05   1.0988800e+05   1.1358100e+05   1.1143700e+05   1.0428100e+05   1.0797600e+05   1.1912500e+05   1.0951800e+05   1.0380700e+05   1.0789600e+05   1.2085800e+05   1.2389000e+05   1.1252600e+05
   2.1888100e+05   2.1144100e+05   2.2444600e+05   2.3111800e+05   2.4061200e+05   2.4277100e+05   2.2509400e+05   2.2572700e+05   2.2548700e+05   2.3737000e+05   2.3594100e+05   2.2507900e+05   2.3483400e+05   2.5173300e+05   2.3729200e+05   2.5738500e+05   2.6803100e+05   2.4865500e+05   2.4890200e+05   2.2025100e+05   2.2001100e+05   2.5144000e+05   2.4990800e+05   2.5985700e+05   2.5088200e+05   2.3035100e+05   2.2485600e+05   2.2679900e+05   2.3988600e+05   2.3900700e+05   2.3966100e+05   2.5975000e+05   2.3549800e+05   2.5399400e+05   2.4561900e+05   2.3027800e+05   2.3747300e+05   2.2024700e+05   2.3418000e+05   2.4920700e+05   2.5479800e+05   2.4156200e+05   2.5172400e+05   2.4426000e+05   2.2989500e+05   2.4471600e+05   2.4209700e+05   2.4718800e+05   2.5258100e+05   2.6328000e+05   2.5375200e+05   2.6690800e+05   2.5296400e+05   2.2938900e+05   2.4543900e+05   2.3753800e+05   2.3869100e+05   2.6857500e+05   2.5243800e+05   2.5508800e+05   2.5468700e+05   2.4481700e+05   2.3691100e+05   0.0000000e+00   2.4907000e+05   2.3223100e+05   2.4865200e+05   2.4702100e+05   2.3683800e+05   2.5264400e+05   2.5061900e+05   2.2021700e+05   2.5800300e+05   2.4117200e+05   2.3436200e+05   2.5541300e+05   2.5205700e+05   2.5897900e+05   2.5068400e+05   2.3889200e+05   2.3296300e+05   2.2421000e+05   2.3714900e+05   2.4803600e+05   2.7803900e+05   2.7017200e+05   2.6806200e+05   2.6398100e+05   2.3678000e+05   2.3464800e+05
   2.0370800e+05   2.1319100e+05   2.0928000e+05   1.8984200e+05   1.9558200e+05   1.9177900e+05   1.9149700e+05   2.0715800e+05   2.0196600e+05   1.8617700e+05   2.1032800e+05   2.1407400e+05   1.9472400e+05   1.8534200e+05   1.8448300e+05   1.9776800e+05   1.8192900e+05   1.8838900e+05   1.9311400e+05   1.9225800e+05   1.8545200e+05   1.8011000e+05   1.7247600e+05   1.7553400e+05   1.6791100e+05   1.7777100e+05   1.9042200e+05   2.0411000e+05   1.9262200e+05   1.8101500e+05   1.7370800e+05   1.8018900e+05   1.6633900e+05   1.9123000e+05   1.8537900e+05   1.8220200e+05   1.9106500e+05   1.7452500e+05   1.7283800e+05   1.6976000e+05   1.7696000e+05   1.8542400e+05   1.6344000e+05   1.7627300e+05   1.9156200e+05   1.7545600e+05   1.6976800e+05   1.6566800e+05   1.5941600e+05   1.5911900e+05   1.7158800e+05   1.6719400e+05   1.6155900e+05   1.6165400e+05   1.7385000e+05   1.6760000e+05   1.4872800e+05   1.6746700e+05   1.6636800e+05   1.5710000e+05   1.5316700e+05   1.5626400e+05   1.6884900e+05   1.5452200e+05   0.0000000e+00   1.6086400e+05   1.5077300e+05   1.5861900e+05   1.6625400e+05   1.7700100e+05   1.7085000e+05   1.7024200e+05   1.7170400e+05   1.7696000e+05   1.5851400e+05   1.6062800e+05   1.7318300e+05   1.7173000e+05   1.7374400e+05   1.6786400e+05   1.7323600e+05   1.7168200e+05   1.7802400e+05   1.7974000e+05   1.6277000e+05   1.6433500e+05   1.7617300e+05   1.8799300e+05   1.9406500e+05   1.9835700e+05
   3.3009500e+05   3.5272800e+05   3.4859600e+05   3.3523200e+05   3.1467400e+05   3.1505200e+05   3.0846700e+05   3.1542000e+05   3.2411400e+05   3.3460800e+05   3.1896200e+05   3.1451200e+05   3.2628800e+05   3.3395000e+05   3.3173800e+05   3.0100300e+05   3.1321400e+05   3.0212800e+05   3.1140900e+05   3.0471100e+05   3.2775800e+05   3.3229200e+05   3.2794200e+05   3.0945700e+05   2.8615100e+05   2.9332700e+05   3.1220200e+05   3.4604300e+05   3.4182500e+05   3.3563500e+05   3.4074600e+05   3.4435800e+05   3.3063500e+05   3.1382300e+05   2.8889300e+05   3.0628900e+05   3.0059400e+05   3.0727200e+05   3.1177600e+05   3.2602100e+05   3.1332900e+05   3.0805200e+05   3.1768000e+05   3.1946400e+05   3.1217200e+05   3.0513800e+05   2.8553300e+05   2.9711800e+05   3.0265100e+05   2.9653000e+05   3.1010300e+05   3.0561200e+05   3.1415500e+05   3.0205000e+05   2.9192400e+05   2.8919900e+05   2.9075900e+05   2.8542600e+05   2.9938600e+05   3.0411000e+05   3.2659000e+05   3.1611700e+05   3.1780600e+05   2.9691000e+05   3.0016300e+05   0.0000000e+00   3.0635700e+05   2.8471900e+05   2.8762900e+05   2.9804700e+05   3.1172800e+05   3.1543500e+05   3.0579800e+05   3.0753100e+05   2.9621500e+05   3.0396000e+05   3.1464000e+05   3.0260500e+05   3.2861900e+05   3.2889900e+05   3.2746200e+05   3.2208900e+05   3.2185100e+05   3.1716900e+05   3.0772600e+05   3.2282900e+05   3.1051800e+05   3.0822300e+05   3.0531600e+05   3.1511000e+05
   5.2156300e+05   4.9274200e+05   5.1376100e+05   5.1707800e+05   5.0584600e+05   4.9640500e+05   5.0947400e+05   5.1093100e+05   4.6884700e+05   4.7624000e+05   4.9807900e+05   5.2109700e+05   5.0999800e+05   4.9510200e+05   5.0652700e+05   4.9714400e+05   4.8794000e+05   4.8260900e+05   4.8977000e+05   4.7167300e+05   4.9841500e+05   5.1068900e+05   5.4163200e+05   4.9192700e+05   5.0706300e+05   5.1119300e+05   5.1612000e+05   5.2610600e+05   4.9833300e+05   5.1288200e+05   4.9594400e+05   4.8762800e+05   4.9553800e+05   5.0559700e+05   5.3980600e+05   5.0111400e+05   4.6743400e+05   4.9317300e+05   4.9316100e+05   4.8028800e+05   4.8269700e+05   5.1802100e+05   5.2665100e+05   5.0455800e+05   5.1872600e+05   5.0027600e+05   4.8536900e+05   5.0081500e+05   5.1582300e+05   5.0485200e+05   5.2302600e+05   5.1141300e+05   5.0116200e+05   5.1502400e+05   5.2903100e+05   5.0038600e+05   5.0471800e+05   5.1043400e+05   5.1563900e+05   5.4439300e+05   5.1995700e+05   4.9291700e+05   4.7257000e+05   5.1467400e+05   5.0147500e+05   5.2913000e+05   0.0000000e+00   4.9464800e+05   4.6850700e+05   4.9181100e+05   5.0708800e+05   4.9564500e+05   4.9338000e+05   5.4093600e+05   5.0371600e+05   5.0590600e+05   5.2495000e+05   5.0506100e+05   5.1441000e+05   5.3015300e+05   5.6736600e+05   5.0024800e+05   5.2051500e+05   4.8675100e+05   5.2005300e+05   5.2734900e+05   5.1875600e+05   5.3205100e+05   5.0503300e+05   5.2082200e+05
   6.2360900e+05   5.9250900e+05   6.3688900e+05   6.5404800e+05   6.3870100e+05   5.9311100e+05   5.8838500e+05   6.2015300e+05   6.0283600e+05   6.2761700e+05   6.1238800e+05   6.0870900e+05   6.1848700e+05   6.3208700e+05   6.4567600e+05   6.2000800e+05   5.6541000e+05   5.9215000e+05   6.1376400e+05   6.3163800e+05   6.1954000e+05   6.2650400e+05   6.1175400e+05   6.1431200e+05   6.3972300e+05   6.3076500e+05   6.3829000e+05   6.2047500e+05   5.9275400e+05   6.0760700e+05   6.0405500e+05   6.2243800e+05   6.4718500e+05   6.2750400e+05   6.1562100e+05   6.1638400e+05   6.1910200e+05   6.2217300e+05   5.9934800e+05   6.1880400e+05   6.1271700e+05   6.2443500e+05   6.5180000e+05   6.3264000e+05   6.3881900e+05   6.5442500e+05   6.0443800e+05   6.0751000e+05   6.2007700e+05   5.9657300e+05   6.0649900e+05   6.1908500e+05   6.2401200e+05   6.2731300e+05   6.2635700e+05   6.0962900e+05   6.2100400e+05   6.1164300e+05   6.1861200e+05   6.2160400e+05   6.1391900e+05   6.3210200e+05   6.2933000e+05   6.1102500e+05   5.9926600e+05   6.2696500e+05   5.9580300e+05   0.0000000e+00   6.3835300e+05   6.4526900e+05   6.1378500e+05   6.3611600e+05   6.1030900e+05   6.1698600e+05   6.2683400e+05   6.4020100e+05   6.3895700e+05   6.4117900e+05   6.2680900e+05   6.0859100e+05   6.4336900e+05   6.1514600e+05   6.0417200e+05   6.4589800e+05   6.1550600e+05   6.3357000e+05   6.6950600e+05   6.8506000e+05   6.4080600e+05   6.2517900e+05
   1.3599100e+05   1.5611800e+05   1.3801200e+05   1.3972700e+05   1.4695700e+05   1.5208300e+05   1.4095100e+05   1.3510700e+05   1.3498600e+05   1.3274500e+05   1.3460800e+05   1.4159300e+05   1.5655400e+05   1.4315200e+05   1.4353700e+05   1.4921800e+05   1.4968100e+05   1.5212100e+05   1.5045400e+05   1.5357600e+05   1.4625300e+05   1.5677500e+05   1.6373200e+05   1.4404600e+05   1.3963800e+05   1.4993000e+05   1.4653000e+05   1.6059600e+05   1.5484000e+05   1.4023100e+05   1.3986600e+05   1.3863900e+05   1.3363700e+05   1.3385300e+05   1.4188300e+05   1.4617900e+05   1.5660300e+05   1.5800500e+05   1.5015900e+05   1.5378500e+05   1.4998000e+05   1.4922100e+05   1.5608500e+05   1.6034300e+05   1.6868000e+05   1.5638800e+05   1.4235300e+05   1.4966400e+05   1.5358300e+05   1.4609700e+05   1.5401100e+05   1.5106100e+05   1.7197400e+05   1.7292800e+05   1.6743800e+05   1.5259000e+05   1.6907800e+05   1.8084500e+05   1.6808500e+05   1.5275600e+05   1.4243400e+05   1.6323400e+05   1.5329800e+05   1.5035300e+05   1.4369200e+05   1.5974900e+05   1.5722400e+05   1.5565600e+05   0.0000000e+00   1.4002700e+05   1.3876900e+05   1.4283100e+05   1.4949500e+05   1.3769500e+05   1.3702400e+05   1.5456200e+05   1.6729900e+05   1.4974500e+05   1.3249300e+05   1.3772800e+05   1.4090400e+05   1.2159800e+05   1.2053600e+05   1.3559400e+05   1.5098100e+05   1.4021900e+05   1.3277000e+05   1.2403500e+05   1.1970100e+05   1.2244900e+05
   1.0898100e+05   1.0133600e+05   1.2342300e+05   1.3834600e+05   1.3812000e+05   1.1949100e+05   1.1875900e+05   1.2654000e+05   1.4402500e+05   1.2735000e+05   1.2381300e+05   1.3228000e+05   1.2961400e+05   1.2017300e+05   1.0993800e+05   1.1922200e+05   1.3090200e+05   1.2819500e+05   1.0884500e+05   1.1596500e+05   1.3010100e+05   1.3608600e+05   1.3317600e+05   1.2669600e+05   1.3536100e+05   1.4581800e+05   1.2945500e+05   1.5242500e+05   1.2947100e+05   1.3131700e+05   1.2461400e+05   1.2165400e+05   1.2681100e+05   1.1281000e+05   1.1298100e+05   1.2574300e+05   1.1829100e+05   1.0573100e+05   1.1987300e+05   1.1584200e+05   1.1236000e+05   1.1404000e+05   1.1371300e+05   1.0860700e+05   1.2796300e+05   1.3268800e+05   1.1725300e+05   1.2458300e+05   1.3663600e+05   1.1792800e+05   1.1187500e+05   1.2272400e+05   1.2937200e+05   1.2110500e+05   1.2092600e+05   1.1915600e+05   1.1387500e+05   1.2594200e+05   1.2989600e+05   1.1196100e+05   1.0926600e+05   1.1402900e+05   1.1421900e+05   1.1126900e+05   1.2595400e+05   1.1669300e+05   1.1516100e+05   1.2722600e+05   1.3746400e+05   0.0000000e+00   1.3592100e+05   1.2970900e+05   1.3057300e+05   1.3542500e+05   1.3053800e+05   1.2580600e+05   1.2165800e+05   1.3571400e+05   1.2302500e+05   1.0918500e+05   1.2401400e+05   1.3162100e+05   1.2795100e+05   1.1817300e+05   1.0638800e+05   1.2135900e+05   1.2692000e+05   1.2140900e+05   1.1976800e+05   1.4146100e+05
   1.1094400e+05   1.0971600e+05   1.2221700e+05   1.1558500e+05   1.1356700e+05   1.1007500e+05   1.1844300e+05   1.1804000e+05   1.2223100e+05   1.1274300e+05   1.3578700e+05   1.1754900e+05   1.2755700e+05   1.2196900e+05   1.2669600e+05   1.1684800e+05   1.1585700e+05   1.1243300e+05   1.1791800e+05   1.2607900e+05   1.0682500e+05   9.8312000e+04   1.0091900e+05   1.0808100e+05   9.9768000e+04   1.0584500e+05   1.0522500e+05   1.0702500e+05   1.0734400e+05   1.0550700e+05   1.0809600e+05   1.0435200e+05   1.1347000e+05   1.0641800e+05   1.0177000e+05   1.0561800e+05   1.0716300e+05   1.1900800e+05   1.1619900e+05   1.0846200e+05   1.1331700e+05   1.1693100e+05   1.2166100e+05   1.1267200e+05   1.2141100e+05   1.1305800e+05   1.1099400e+05   1.0555800e+05   1.2063500e+05   1.2536600e+05   1.2459100e+05   1.1063300e+05   1.1826000e+05   1.1938500e+05   1.2886900e+05   1.2173000e+05   1.1345800e+05   1.0928500e+05   1.2101800e+05   1.1695700e+05   1.2771000e+05   1.0853300e+05   1.1204300e+05   1.0079300e+05   1.1131200e+05   1.1558200e+05   1.0932500e+05   1.2103100e+05   9.9149000e+04   1.0575900e+05   0.0000000e+00   1.1083400e+05   1.0218500e+05   1.0297100e+05   1.0360900e+05   1.1109100e+05   1.0153900e+05   1.1609900e+05   1.0893000e+05   1.2177600e+05   1.1767600e+05   1.1510300e+05   1.1671900e+05   1.2127800e+05   1.1303700e+05   1.1457300e+05   1.2336500e+05   1.2635500e+05   1.2275000e+05   1.2296500e+05
   1.5234100e+05   1.4173600e+05   1.4167900e+05   1.3890500e+05   1.4239600e+05   1.4668900e+05   1.4018700e+05   1.3018200e+05   1.3605900e+05   1.4407400e+05   1.4620800e+05   1.3782400e+05   1.3743000e+05   1.4312800e+05   1.5305000e+05   1.4026500e+05   1.4755800e+05   1.3292200e+05   1.3607200e+05   1.2777000e+05   1.2557300e+05   1.2595100e+05   1.3452900e+05   1.2949400e+05   1.3079300e+05   1.1940800e+05   1.3506900e+05   1.3896000e+05   1.2695600e+05   1.3664600e+05   1.1948600e+05   1.2468500e+05   1.2658900e+05   1.2224400e+05   1.1996700e+05   1.2367300e+05   1.2481700e+05   1.2257100e+05   1.2235300e+05   1.3506700e+05   1.2785300e+05   1.3620800e+05   1.4342500e+05   1.5419000e+05   1.3570300e+05   1.5532800e+05   1.4328800e+05   1.4642600e+05   1.3836300e+05   1.3530400e+05   1.4314500e+05   1.4621700e+05   1.2534700e+05   1.3472300e+05   1.5177300e+05   1.5271800e+05   1.2766400e+05   1.3352800e+05   1.3215500e+05   1.3170300e+05   1.2872000e+05   1.2791700e+05   1.2282300e+05   1.3437700e+05   1.3694800e+05   1.4204200e+05   1.4233600e+05   1.5180400e+05   1.4158400e+05   1.3614300e+05   1.4250300e+05   0.0000000e+00   1.3258200e+05   1.4218700e+05   1.4400700e+05   1.4486700e+05   1.4273800e+05   1.4307600e+05   1.3211600e+05   1.2764300e+05   1.3396100e+05   1.4865400e+05   1.3818500e+05   1.3266200e+05   1.3265900e+05   1.2637800e+05   1.4111900e+05   1.4092400e+05   1.3330600e+05   1.3782400e+05
   2.0009700e+05   2.3941600e+05   2.2995100e+05   2.2204400e+05   2.2731600e+05   2.3843600e+05   2.2159200e+05   2.3515800e+05   2.1172300e+05   2.2763000e+05   2.2078900e+05   2.3078400e+05   2.4406200e+05   2.2825700e+05   2.1503800e+05   2.2419100e+05   2.2002000e+05   2.2414600e+05   2.4385400e+05   2.3943200e+05   2.2287400e+05   2.0201200e+05   2.0486200e+05   2.1158800e+05   2.0697900e+05   2.1691300e+05   2.2475800e+05   2.1986500e+05   2.0531300e+05   2.1681900e+05   1.9046600e+05   1.9776400e+05   2.1429100e+05   2.0550500e+05   1.9766500e+05   2.0290400e+05   2.1072900e+05   2.0776100e+05   2.3344600e+05   1.8947500e+05   2.1460700e+05   1.9651100e+05   1.8826000e+05   1.9779400e+05   2.1727700e+05   2.0711600e+05   1.9417300e+05   2.1185300e+05   1.9615100e+05   2.0180500e+05   2.0690500e+05   1.9163500e+05   2.0356600e+05   2.0702000e+05   2.0125400e+05   2.1187200e+05   2.1257800e+05   1.8193800e+05   1.8556700e+05   2.1392700e+05   1.9870500e+05   1.7000900e+05   1.5527400e+05   1.9928900e+05   1.9304200e+05   1.9389200e+05   2.0147400e+05   2.0456400e+05   2.0643300e+05   2.0744000e+05   2.0062400e+05   2.1503300e+05   0.0000000e+00   2.0710400e+05   2.0360300e+05   2.2809900e+05   2.3144500e+05   2.1144300e+05   1.9496000e+05   2.4988700e+05   2.1610500e+05   2.1333900e+05   2.0694900e+05   2.2553000e+05   2.0271400e+05   2.2093300e+05   1.9518200e+05   2.2087700e+05   2.4315800e+05   2.1545900e+05
   2.2138800e+05   2.4858300e+05   2.3270400e+05   2.3041300e+05   2.2571100e+05   2.4041200e+05   2.5038200e+05   2.3754100e+05   2.1465500e+05   2.2108400e+05   2.3421100e+05   2.5219800e+05   2.5255100e+05   2.1617600e+05   2.4897000e+05   2.3896000e+05   2.2445900e+05   2.1323200e+05   1.9855700e+05   1.9893600e+05   2.0934000e+05   2.2389400e+05   2.2973100e+05   2.2609100e+05   1.9765800e+05   2.0691000e+05   1.9972500e+05   2.1603100e+05   2.1223200e+05   2.4029300e+05   2.4692100e+05   2.2620700e+05   2.3775000e+05   2.1509900e+05   2.0566200e+05   2.1967700e+05   2.1581800e+05   2.2290000e+05   2.2347500e+05   2.3958200e+05   2.4943900e+05   2.2906800e+05   2.3865400e+05   2.1244600e+05   1.9368900e+05   2.2456400e+05   2.4371700e+05   2.3799600e+05   2.3466900e+05   2.3388300e+05   2.4276900e+05   2.4846000e+05   2.3986400e+05   2.2877300e+05   2.2126400e+05   2.4706500e+05   2.4212500e+05   2.3665800e+05   2.5476900e+05   2.4228000e+05   2.2744400e+05   2.4582600e+05   2.2531300e+05   2.4270900e+05   2.2468600e+05   2.3477000e+05   2.2470800e+05   2.2537800e+05   2.3718800e+05   2.6115900e+05   2.5753800e+05   2.2449200e+05   2.3919100e+05   0.0000000e+00   2.2086700e+05   2.5236000e+05   2.5017200e+05   2.5593400e+05   2.4647200e+05   2.4697300e+05   2.3626500e+05   2.4846400e+05   2.4164700e+05   2.4688800e+05   2.4972500e+05   2.5548600e+05   2.3789500e+05   2.4877900e+05   2.5018700e+05   2.2697300e+05
   5.1668000e+04   5.0057000e+04   4.3844000e+04   4.9297000e+04   5.6477000e+04   5.7558000e+04   4.7326000e+04   5.2156000e+04   5.6058000e+04   5.0286000e+04   4.7936000e+04   4.3274000e+04   5.1935000e+04   5.5987000e+04   5.2790000e+04   5.3407000e+04   5.3622000e+04   5.1876000e+04   5.3037000e+04   5.2851000e+04   4.8812000e+04   5.3738000e+04   5.1176000e+04   5.6111000e+04   5.6605000e+04   5.2914000e+04   5.0888000e+04   5.5239000e+04   5.3889000e+04   5.3102000e+04   4.8149000e+04   4.7202000e+04   4.5818000e+04   4.4251000e+04   3.9982000e+04   5.0044000e+04   4.8568000e+04   4.2798000e+04   4.5357000e+04   4.0058000e+04   3.7411000e+04   3.4793000e+04   3.7542000e+04   4.4576000e+04   4.1018000e+04   4.4525000e+04   4.0739000e+04   4.7866000e+04   4.6857000e+04   4.4742000e+04   4.7344000e+04   5.8505000e+04   4.9042000e+04   4.3375000e+04   5.6990000e+04   7.1549000e+04   5.5464000e+04   5.3345000e+04   5.0622000e+04   6.4838000e+04   6.7676000e+04   6.5619000e+04   6.9845000e+04   6.4698000e+04   5.6606000e+04   5.7100000e+04   6.3377000e+04   6.5452000e+04   7.1977000e+04   6.8042000e+04   4.9257000e+04   5.4082000e+04   5.5113000e+04   5.6994000e+04   0.0000000e+00   5.3006000e+04   5.5671000e+04   6.0730000e+04   5.8511000e+04   6.1274000e+04   6.2766000e+04   6.2331000e+04   5.4051000e+04   6.0500000e+04   5.2470000e+04   5.7595000e+04   6.1980000e+04   5.4195000e+04   5.2686000e+04   5.2173000e+04
   6.0949000e+04   5.8700000e+04   5.9483000e+04   7.1462000e+04   6.4540000e+04   7.7846000e+04   6.4997000e+04   6.0421000e+04   6.0076000e+04   5.9920000e+04   4.7588000e+04   5.4806000e+04   6.4027000e+04   6.2552000e+04   4.7338000e+04   6.2824000e+04   6.1375000e+04   6.9304000e+04   6.4416000e+04   5.7102000e+04   5.8376000e+04   6.0134000e+04   5.5730000e+04   6.5349000e+04   5.9103000e+04   6.4623000e+04   6.2459000e+04   6.2396000e+04   5.6334000e+04   4.9512000e+04   6.9595000e+04   7.2224000e+04   6.1686000e+04   5.6384000e+04   6.4088000e+04   6.7982000e+04   7.3123000e+04   6.6742000e+04   5.6384000e+04   5.5396000e+04   5.6357000e+04   5.9098000e+04   5.1150000e+04   6.1517000e+04   5.8808000e+04   5.6143000e+04   5.3646000e+04   6.3151000e+04   6.3996000e+04   5.7157000e+04   6.0153000e+04   5.1278000e+04   4.7047000e+04   6.1598000e+04   6.0107000e+04   5.9833000e+04   6.7824000e+04   6.6848000e+04   6.7091000e+04   7.7158000e+04   6.7530000e+04   5.5898000e+04   6.2917000e+04   6.9534000e+04   5.5442000e+04   5.5051000e+04   6.0867000e+04   7.0608000e+04   5.9904000e+04   6.1891000e+04   6.6152000e+04   7.3650000e+04   6.7857000e+04   5.5251000e+04   6.5174000e+04   0.0000000e+00   7.9330000e+04   6.6992000e+04   5.9550000e+04   6.8123000e+04   6.2449000e+04   7.5381000e+04   7.0095000e+04   6.6144000e+04   6.7480000e+04   6.9670000e+04   6.3322000e+04   6.0028000e+04   6.4131000e+04   5.9110000e+04
   1.8775700e+05   1.9194400e+05   1.7640300e+05   1.8015500e+05   1.9162900e+05   1.8402200e+05   2.0972300e+05   2.0912700e+05   2.0530800e+05   1.9582100e+05   1.9239100e+05   2.0257800e+05   1.8221900e+05   1.8502200e+05   2.0815500e+05   2.1470800e+05   2.0473100e+05   2.1015800e+05   2.0674200e+05   2.0372200e+05   2.1177400e+05   2.0109400e+05   1.9288900e+05   1.9368100e+05   1.8723800e+05   1.9150700e+05   1.9611900e+05   2.0035800e+05   1.9090700e+05   1.9543900e+05   1.8666900e+05   1.7859700e+05   1.8707500e+05   1.9127700e+05   2.0420100e+05   2.0295800e+05   1.8897500e+05   1.9766000e+05   1.9162900e+05   1.7546200e+05   1.7482600e+05   1.8460900e+05   1.8909700e+05   1.7950500e+05   1.9599500e+05   1.9706900e+05   1.8392700e+05   1.7519900e+05   1.7660200e+05   1.8770200e+05   1.9266600e+05   2.0204000e+05   2.0814200e+05   1.9819000e+05   2.0088000e+05   1.8781400e+05   1.9113100e+05   2.0495100e+05   2.0408900e+05   2.0105700e+05   1.8356400e+05   1.9545300e+05   1.8500300e+05   1.9168400e+05   1.8465400e+05   1.9241800e+05   1.8970000e+05   1.8331500e+05   1.8693600e+05   1.9572700e+05   1.9775300e+05   2.0266800e+05   1.9485100e+05   1.8663100e+05   1.9388900e+05   1.8893800e+05   0.0000000e+00   1.8254400e+05   2.0214800e+05   1.8794300e+05   1.9892300e+05   2.0396800e+05   2.0504400e+05   1.9142900e+05   1.7850800e+05   1.5841400e+05   1.7795800e+05   1.9366400e+05   1.9012800e+05   1.8599900e+05
   2.0243100e+05   2.1103700e+05   2.2113200e+05   2.0248300e+05   1.9571300e+05   1.9763700e+05   2.0168900e+05   2.0984200e+05   2.3027000e+05   2.2855500e+05   1.9891000e+05   2.0344800e+05   1.9240700e+05   2.0408300e+05   2.0094200e+05   2.0845900e+05   2.1108800e+05   2.3326000e+05   2.2395000e+05   2.2885000e+05   2.1563000e+05   2.0898100e+05   2.2324100e+05   2.1623400e+05   2.0602700e+05   2.1968300e+05   2.1390800e+05   2.1453200e+05   2.1261200e+05   2.0287400e+05   1.9912900e+05   1.9808500e+05   2.0371200e+05   2.3001000e+05   2.2772800e+05   2.0282700e+05   2.0563600e+05   2.2229300e+05   2.2452600e+05   2.2439700e+05   2.0901700e+05   2.1823300e+05   2.2246100e+05   2.2124100e+05   2.2157400e+05   1.9862200e+05   1.9576400e+05   2.0056100e+05   1.9005800e+05   1.8055600e+05   1.7890600e+05   1.9952500e+05   1.9205000e+05   1.7973700e+05   1.9687100e+05   1.8941800e+05   2.0167400e+05   2.0181700e+05   1.8892200e+05   1.9294800e+05   1.8660200e+05   1.9995300e+05   1.8308400e+05   1.9847200e+05   2.1092500e+05   2.2238600e+05   2.1409800e+05   1.9268100e+05   1.8455500e+05   1.8736400e+05   2.0344900e+05   2.0608900e+05   2.0940700e+05   2.0092600e+05   1.8243000e+05   1.9435000e+05   2.0737300e+05   0.0000000e+00   2.1534800e+05   2.0149100e+05   1.8784300e+05   2.0326700e+05   2.1082700e+05   2.0018200e+05   1.9135000e+05   1.9148000e+05   1.9750600e+05   1.9602100e+05   2.0696100e+05   2.0579800e+05
   3.5729000e+04   3.5118000e+04   3.9991000e+04   3.5748000e+04   2.8588000e+04   4.1132000e+04   3.9593000e+04   3.7939000e+04   3.4765000e+04   2.9270000e+04   3.2781000e+04   3.3286000e+04   2.9199000e+04   2.4837000e+04   2.7916000e+04   3.7025000e+04   3.7612000e+04   3.3986000e+04   3.2573000e+04   3.1892000e+04   3.4950000e+04   3.2726000e+04   3.2616000e+04   3.3349000e+04   2.4885000e+04   3.2968000e+04   3.3784000e+04   2.6742000e+04   2.9949000e+04   2.6602000e+04   2.1289000e+04   2.6580000e+04   3.5749000e+04   2.7619000e+04   2.3053000e+04   2.9145000e+04   3.2849000e+04   3.3872000e+04   3.3878000e+04   3.1288000e+04   2.6091000e+04   3.1722000e+04   4.3755000e+04   4.0042000e+04   2.9572000e+04   3.3785000e+04   3.9313000e+04   4.2561000e+04   3.6083000e+04   3.6650000e+04   3.6325000e+04   3.1141000e+04   3.8071000e+04   4.1546000e+04   4.0836000e+04   3.4520000e+04   3.0964000e+04   3.4422000e+04   4.1179000e+04   3.6106000e+04   3.7208000e+04   3.1487000e+04   2.3843000e+04   2.9332000e+04   3.2005000e+04   3.3883000e+04   2.4612000e+04   2.4418000e+04   2.8747000e+04   3.6223000e+04   2.6688000e+04   2.8527000e+04   2.3903000e+04   2.2772000e+04   2.2980000e+04   2.8079000e+04   3.0539000e+04   2.2668000e+04   0.0000000e+00   2.6769000e+04   3.5366000e+04   3.4975000e+04   3.4020000e+04   3.1855000e+04   3.9423000e+04   3.6695000e+04   3.7205000e+04   4.0227000e+04   3.2485000e+04   3.5460000e+04
   3.0218000e+04   2.5940000e+04   2.6522000e+04   3.1259000e+04   3.1582000e+04   2.8274000e+04   3.2446000e+04   3.0469000e+04   3.1216000e+04   3.3192000e+04   3.3256000e+04   3.2603000e+04   2.9453000e+04   3.1235000e+04   2.8039000e+04   3.2462000e+04   4.1048000e+04   4.3471000e+04   3.3389000e+04   2.6451000e+04   2.5495000e+04   2.5748000e+04   2.9765000e+04   2.8293000e+04   2.8314000e+04   2.5098000e+04   2.8673000e+04   2.7109000e+04   2.6235000e+04   2.9258000e+04   2.5009000e+04   2.4713000e+04   2.0918000e+04   3.2099000e+04   2.3516000e+04   2.3407000e+04   2.8676000e+04   3.1104000e+04   3.3400000e+04   3.3064000e+04   3.0445000e+04   3.3621000e+04   3.0548000e+04   2.8923000e+04   3.4167000e+04   3.3620000e+04   3.1785000e+04   2.7876000e+04   2.9584000e+04   3.9206000e+04   2.9587000e+04   2.9080000e+04   3.2273000e+04   3.5598000e+04   3.4586000e+04   2.7576000e+04   3.2053000e+04   3.1035000e+04   3.0632000e+04   2.8431000e+04   2.6895000e+04   3.1926000e+04   3.0497000e+04   2.0382000e+04   2.4256000e+04   3.0857000e+04   3.4087000e+04   3.2331000e+04   3.2934000e+04   2.7283000e+04   2.7692000e+04   3.4872000e+04   3.4594000e+04   3.7370000e+04   2.9178000e+04   2.3254000e+04   3.4810000e+04   3.5932000e+04   3.0828000e+04   0.0000000e+00   3.1224000e+04   3.0676000e+04   4.0367000e+04   2.2623000e+04   2.9638000e+04   2.9050000e+04   3.6024000e+04   2.5839000e+04   2.4785000e+04   3.3798000e+04
   3.0380800e+05   2.8064000e+05   2.7007200e+05   2.6454500e+05   2.8174000e+05   2.7822000e+05   2.8905100e+05   2.8071800e+05   2.6825300e+05   2.7407500e+05   2.8811900e+05   2.8908700e+05   2.9304800e+05   2.7691900e+05   2.6916800e+05   2.6596000e+05   3.0882900e+05   2.9009900e+05   2.8968700e+05   2.6988900e+05   2.6291700e+05   2.6085100e+05   2.5606200e+05   2.6916500e+05   2.7041700e+05   2.6032200e+05   2.8251000e+05   2.7243300e+05   2.7705600e+05   2.9175500e+05   2.9745600e+05   2.8356800e+05   2.7441500e+05   2.6018100e+05   2.7654200e+05   2.8649400e+05   2.8485800e+05   2.6554000e+05   2.6684700e+05   2.6513000e+05   2.7434300e+05   2.7185000e+05   2.8332200e+05   2.7845000e+05   2.5580300e+05   2.6858900e+05   2.8054400e+05   2.8738900e+05   2.8671100e+05   2.9006700e+05   2.9287900e+05   2.8946700e+05   3.0201700e+05   2.8274300e+05   2.8724900e+05   2.8460900e+05   2.9052800e+05   2.9136100e+05   3.0008300e+05   2.9251700e+05   2.8084500e+05   2.5833900e+05   2.7382800e+05   2.9078200e+05   2.9842300e+05   2.8296200e+05   2.9108800e+05   2.9819200e+05   2.9623900e+05   2.6843100e+05   2.7980900e+05   2.9803200e+05   2.9564700e+05   2.9531200e+05   2.9261300e+05   2.9589200e+05   3.0562700e+05   2.8882500e+05   3.1003200e+05   2.9110000e+05   0.0000000e+00   3.0541300e+05   2.9587400e+05   2.8241300e+05   2.9847700e+05   2.8142200e+05   2.7418700e+05   2.7669600e+05   2.7578600e+05   2.9197600e+05
   3.6280600e+05   3.5925100e+05   3.3730900e+05   3.6340600e+05   3.6920800e+05   3.4530300e+05   3.3044300e+05   3.5456600e+05   3.2236700e+05   3.3750500e+05   3.6137000e+05   3.5880800e+05   3.4438700e+05   3.4221500e+05   3.5373400e+05   3.5717400e+05   3.4075500e+05   3.3414300e+05   3.4050600e+05   3.6951000e+05   3.4673000e+05   3.5253500e+05   3.6447400e+05   3.5938800e+05   3.6306400e+05   3.7034700e+05   3.6008800e+05   3.6626700e+05   3.5062000e+05   3.4362300e+05   3.5528900e+05   3.6989200e+05   3.6467100e+05   3.5002000e+05   3.6001000e+05   3.7058900e+05   3.4939100e+05   3.5654300e+05   3.6320700e+05   3.3849400e+05   3.4631800e+05   3.6616300e+05   3.6590200e+05   3.4845600e+05   3.3280200e+05   3.2375700e+05   3.3742300e+05   3.5825400e+05   3.7345100e+05   3.7541400e+05   3.6690500e+05   3.4198500e+05   3.4584400e+05   3.3333700e+05   3.3640900e+05   3.3792300e+05   3.5720900e+05   3.4978400e+05   3.4919200e+05   3.5217000e+05   3.5510200e+05   3.5602300e+05   3.5531200e+05   3.4456500e+05   3.5282000e+05   3.5358700e+05   3.5478900e+05   3.6647700e+05   3.6870700e+05   3.7241900e+05   3.6238900e+05   3.4913600e+05   3.3894700e+05   3.3553800e+05   3.5744500e+05   3.8117500e+05   3.7084100e+05   3.7438200e+05   3.6730100e+05   3.5035700e+05   3.5268200e+05   0.0000000e+00   3.4470400e+05   3.4536700e+05   3.5556000e+05   3.6003100e+05   3.7996700e+05   3.7845600e+05   3.6129000e+05   3.5111100e+05
   1.7513100e+05   1.6366700e+05   1.4102200e+05   1.4546700e+05   1.4708600e+05   1.7818900e+05   1.6876900e+05   1.5905900e+05   1.5989400e+05   1.8072500e+05   1.8239100e+05   1.7630200e+05   1.5863300e+05   1.5327700e+05   1.6112200e+05   1.7675800e+05   1.6533800e+05   1.6886000e+05   1.5731400e+05   1.6936400e+05   1.6942900e+05   1.8329100e+05   1.6593400e+05   1.6241500e+05   1.6328700e+05   1.8501600e+05   1.7014700e+05   1.5907500e+05   1.5027100e+05   1.9008300e+05   1.7675700e+05   1.7851900e+05   1.5638300e+05   1.6225300e+05   1.6954800e+05   1.6222000e+05   1.5537900e+05   1.5381700e+05   1.4463200e+05   1.6217000e+05   1.5865100e+05   1.6903000e+05   1.7518500e+05   1.6716700e+05   1.6000500e+05   1.7299200e+05   1.6787400e+05   1.6340300e+05   1.6827900e+05   1.7573200e+05   1.6226300e+05   1.6725000e+05   1.7291900e+05   1.5820500e+05   1.6675700e+05   1.5773900e+05   1.5476000e+05   1.6026200e+05   1.6789500e+05   1.5107800e+05   1.6694000e+05   1.6495100e+05   1.4405700e+05   1.4372600e+05   1.4051900e+05   1.4982000e+05   1.4653200e+05   1.6559400e+05   1.5885900e+05   1.6673900e+05   1.6039300e+05   1.5495300e+05   1.5976100e+05   1.5389400e+05   1.5983400e+05   1.6178600e+05   1.7500100e+05   1.6368500e+05   1.6286000e+05   1.5966000e+05   1.6236500e+05   1.4926100e+05   0.0000000e+00   1.5452400e+05   1.4549700e+05   1.6193700e+05   1.3769000e+05   1.5470900e+05   1.5554500e+05   1.5944700e+05
   1.5978300e+05   1.6391300e+05   1.7906700e+05   1.8048300e+05   1.5228600e+05   1.3619800e+05   1.4414600e+05   1.4621000e+05   1.5919500e+05   1.7414000e+05   1.6774000e+05   1.7106600e+05   1.6094600e+05   1.7474800e+05   1.6434800e+05   1.8937600e+05   1.6370700e+05   1.5522800e+05   1.5549700e+05   1.6372900e+05   1.5510400e+05   1.6694100e+05   1.6210500e+05   1.8283200e+05   1.7772400e+05   1.6671600e+05   1.5507000e+05   1.6604300e+05   1.6213700e+05   1.7388700e+05   1.8053300e+05   1.6620500e+05   1.5824500e+05   1.6428700e+05   1.6779200e+05   1.5003900e+05   1.5258800e+05   1.7083500e+05   1.6459600e+05   1.7441300e+05   1.7748700e+05   1.6895400e+05   1.5928000e+05   1.6327600e+05   1.7844400e+05   1.7791900e+05   1.8352900e+05   1.7546500e+05   1.7484700e+05   1.8294200e+05   1.8222100e+05   1.8421800e+05   1.9259600e+05   1.9756400e+05   1.8821500e+05   1.7733300e+05   1.6235800e+05   1.5831800e+05   1.5841100e+05   1.7423300e+05   1.9382900e+05   1.7877700e+05   1.7260400e+05   1.6838800e+05   1.5535800e+05   1.5050300e+05   1.5693000e+05   1.6054300e+05   1.5902400e+05   1.7797400e+05   1.7671300e+05   1.5463600e+05   1.5653200e+05   1.6428700e+05   1.5566500e+05   1.7716700e+05   1.6883600e+05   1.8843900e+05   1.9455200e+05   1.8540000e+05   1.6449200e+05   1.6838100e+05   1.7019000e+05   0.0000000e+00   1.7152500e+05   1.8282600e+05   1.8174600e+05   1.7192400e+05   1.6147900e+05   1.5972600e+05
   4.4998700e+05   4.3504900e+05   4.3950200e+05   4.4009500e+05   4.5447100e+05   4.5049300e+05   4.4154000e+05   4.4289100e+05   4.0569500e+05   4.3356400e+05   4.4485800e+05   4.2928000e+05   4.3789300e+05   4.7088100e+05   4.6418100e+05   4.5867000e+05   4.4883800e+05   4.4343800e+05   4.6907200e+05   4.3889000e+05   4.2302700e+05   4.2390100e+05   4.3348700e+05   4.4200700e+05   4.5797200e+05   4.5395100e+05   4.5440000e+05   4.3203300e+05   4.2257000e+05   4.0636900e+05   4.2389800e+05   4.3765900e+05   4.4276700e+05   4.4656200e+05   4.5911000e+05   4.7050000e+05   4.5551700e+05   4.4435700e+05   4.3135300e+05   4.3401800e+05   4.1582500e+05   4.2207700e+05   4.3120100e+05   4.2935700e+05   4.4878500e+05   4.6352700e+05   4.6694000e+05   4.6324400e+05   4.7530200e+05   4.6299400e+05   4.4609200e+05   4.5788700e+05   4.4556300e+05   4.3007900e+05   4.3838800e+05   4.5985300e+05   4.4869600e+05   4.6851800e+05   4.6800800e+05   4.4568400e+05   4.4075800e+05   4.3119300e+05   4.3767700e+05   4.5443300e+05   4.6653500e+05   4.5984300e+05   4.5986400e+05   4.4716600e+05   4.5978500e+05   4.6886900e+05   4.6961400e+05   4.7071200e+05   4.6607900e+05   4.6789700e+05   4.6350900e+05   4.2789600e+05   4.3003700e+05   4.3896000e+05   4.4884100e+05   4.4692400e+05   4.3558800e+05   4.4678600e+05   4.4807500e+05   4.5381000e+05   0.0000000e+00   4.5100600e+05   4.3544800e+05   4.2434800e+05   4.3783100e+05   4.3971100e+05
   4.6799500e+05   4.8745600e+05   4.8096800e+05   4.6380700e+05   4.7884300e+05   4.6053100e+05   4.6462400e+05   4.6516300e+05   4.7200000e+05   4.6299600e+05   4.6430500e+05   4.7254800e+05   4.9191400e+05   4.8225700e+05   4.5372300e+05   4.6583500e+05   4.7726700e+05   4.6218200e+05   4.8386300e+05   4.6877400e+05   4.8943400e+05   4.9538800e+05   4.9123500e+05   4.9438200e+05   4.7794000e+05   4.7846600e+05   4.7976600e+05   4.8826100e+05   4.8055600e+05   4.6312000e+05   4.7858100e+05   4.9545800e+05   4.9841300e+05   4.7213100e+05   4.7213600e+05   4.5938700e+05   4.5978400e+05   4.7899200e+05   4.7713500e+05   4.8906200e+05   4.6668400e+05   4.8781400e+05   4.7788700e+05   4.6623900e+05   4.6309300e+05   4.8113500e+05   4.8241700e+05   4.6601000e+05   4.7623900e+05   4.8352200e+05   5.0115000e+05   4.9922100e+05   4.6098900e+05   4.6899400e+05   4.6266400e+05   4.3338700e+05   4.6937600e+05   4.8796900e+05   4.9432600e+05   4.8026400e+05   4.8372300e+05   4.8285500e+05   4.7276500e+05   4.5173300e+05   4.6500300e+05   4.6786900e+05   4.5453600e+05   4.6744600e+05   4.5934300e+05   4.4861700e+05   4.7896800e+05   4.7774200e+05   4.6613100e+05   4.6499800e+05   4.6721000e+05   4.7058900e+05   4.4480300e+05   4.2981800e+05   4.4835600e+05   4.6056100e+05   4.7447300e+05   4.8875000e+05   4.7756600e+05   4.7851900e+05   4.7395300e+05   0.0000000e+00   4.4781600e+05   4.5048200e+05   4.6146300e+05   4.6891900e+05
   1.1258200e+05   1.1108900e+05   1.1647000e+05   1.0569500e+05   1.0031600e+05   1.0868800e+05   1.0690200e+05   1.2324100e+05   1.0917600e+05   1.1748000e+05   1.3477400e+05   1.3700700e+05   1.1076700e+05   1.0165000e+05   1.0146600e+05   1.2745300e+05   1.1896900e+05   1.0732900e+05   1.0592000e+05   1.1624100e+05   1.0218100e+05   1.1075000e+05   9.7814000e+04   1.1395000e+05   1.1058800e+05   1.0903300e+05   1.0346300e+05   1.0612100e+05   1.0097800e+05   1.0496600e+05   9.8779000e+04   1.0594000e+05   9.2314000e+04   1.0089200e+05   9.8555000e+04   1.0707400e+05   1.0944600e+05   8.7817000e+04   9.4013000e+04   1.0171100e+05   1.0503900e+05   1.0819000e+05   8.4617000e+04   9.6633000e+04   9.0554000e+04   1.0395600e+05   8.8996000e+04   9.0463000e+04   5.9436000e+04   7.2188000e+04   7.5397000e+04   9.4756000e+04   1.0037900e+05   9.9458000e+04   8.1950000e+04   1.0284600e+05   7.6685000e+04   9.0747000e+04   1.0686000e+05   1.1324600e+05   1.1632800e+05   1.0044100e+05   1.1767600e+05   1.0347800e+05   9.8531000e+04   1.0526500e+05   9.0013000e+04   1.0910800e+05   1.0239100e+05   1.0687300e+05   1.0104400e+05   1.1201100e+05   1.1032100e+05   1.0457500e+05   1.1843000e+05   1.0936800e+05   1.1730400e+05   1.0021900e+05   1.0321400e+05   1.1686700e+05   1.1927000e+05   1.0261700e+05   1.1041100e+05   1.1605400e+05   8.9447000e+04   9.0174000e+04   0.0000000e+00   1.1437300e+05   1.1164000e+05   1.1873200e+05
   1.8059800e+05   1.4004100e+05   1.4539800e+05   1.2957300e+05   1.5004900e+05   1.9080600e+05   1.7491100e+05   1.4183100e+05   1.4311500e+05   1.5946700e+05   1.4671100e+05   1.5501900e+05   1.3005600e+05   1.4369600e+05   1.6546600e+05   1.8678800e+05   1.7368700e+05   1.4892200e+05   1.6676700e+05   1.7750300e+05   1.5933300e+05   1.5872300e+05   1.4285200e+05   1.4985600e+05   1.4805000e+05   1.4154000e+05   1.5948400e+05   1.5613500e+05   1.6391600e+05   1.7306600e+05   1.7606600e+05   1.9129600e+05   1.8930500e+05   1.6087000e+05   1.5773900e+05   1.7156200e+05   1.5126700e+05   1.4728800e+05   1.5918800e+05   1.8190200e+05   1.8323500e+05   1.7127200e+05   2.0095200e+05   1.8540200e+05   1.7051900e+05   1.6274100e+05   1.4130800e+05   1.5017900e+05   1.5840800e+05   1.5774700e+05   1.7192200e+05   1.7475000e+05   1.6460900e+05   1.8018400e+05   1.6504000e+05   1.7500000e+05   1.3970700e+05   1.4961400e+05   1.5208500e+05   1.5989800e+05   1.2592500e+05   1.3208000e+05   1.3592000e+05   1.4644500e+05   1.6241000e+05   1.9740800e+05   1.9295100e+05   1.6401500e+05   1.5611000e+05   1.8599000e+05   1.9445300e+05   1.7927000e+05   1.7643100e+05   1.5735400e+05   1.5899600e+05   1.5224400e+05   1.7190300e+05   1.8896200e+05   1.9385900e+05   1.6710900e+05   1.8065700e+05   2.0564900e+05   1.7403900e+05   1.5079500e+05   1.4239200e+05   1.4797500e+05   1.2079900e+05   0.0000000e+00   1.6770600e+05   1.7343400e+05
   3.0815800e+05   3.1142400e+05   3.2362000e+05   3.2284200e+05   3.2393600e+05   3.2217300e+05   3.1091700e+05   3.2678200e+05   3.2079800e+05   3.3841800e+05   3.4905300e+05   3.3473500e+05   3.3804000e+05   3.2801000e+05   3.1673100e+05   3.5202800e+05   3.4716400e+05   3.2149300e+05   3.2633700e+05   3.1947200e+05   3.3271100e+05   3.2383000e+05   3.2968400e+05   3.4249500e+05   3.4502700e+05   2.9786000e+05   3.0675000e+05   3.2180500e+05   3.1003200e+05   3.1292700e+05   3.2329500e+05   2.9304600e+05   3.2164300e+05   3.2973600e+05   3.1066100e+05   3.0183500e+05   3.1140400e+05   3.1629300e+05   3.0562300e+05   3.1422200e+05   3.0317900e+05   3.1174300e+05   2.9736500e+05   2.9106400e+05   3.0676900e+05   3.2793100e+05   3.3364200e+05   2.9615900e+05   2.9692300e+05   2.8468400e+05   2.9552300e+05   3.1164500e+05   2.9159700e+05   3.1513100e+05   3.1228500e+05   3.0194100e+05   2.9568800e+05   3.1254400e+05   2.9388100e+05   2.9854400e+05   3.2886900e+05   3.2192700e+05   3.1228200e+05   3.1236200e+05   2.9452200e+05   2.9981200e+05   3.0169900e+05   3.0404900e+05   3.1787000e+05   3.0713900e+05   3.2525500e+05   3.1867900e+05   3.0117400e+05   2.8676000e+05   3.0622100e+05   3.0786700e+05   3.1527900e+05   3.2351900e+05   3.2576400e+05   3.2119700e+05   3.4407200e+05   2.9970500e+05   3.0632100e+05   3.1052000e+05   3.1001000e+05   3.1008600e+05   3.2491200e+05   3.2666800e+05   0.0000000e+00   3.2227700e+05
   3.5861900e+05   3.6063600e+05   3.4064000e+05   3.5444500e+05   3.5269500e+05   3.6420000e+05   3.4833500e+05   3.4603500e+05   3.3950600e+05   3.5587600e+05   3.4679600e+05   3.4931800e+05   3.6069600e+05   3.8116800e+05   3.7657800e+05   3.7233200e+05   3.2603900e+05   3.2296600e+05   3.5152800e+05   3.5207300e+05   3.7064600e+05   3.7050700e+05   3.7923500e+05   3.8344000e+05   3.3507900e+05   3.3534000e+05   3.6489300e+05   3.8334300e+05   3.7147300e+05   3.6547600e+05   3.7291200e+05   3.6934100e+05   3.5211100e+05   3.4967100e+05   3.3902500e+05   3.4230400e+05   3.6480400e+05   3.7144500e+05   3.7017200e+05   3.7920500e+05   3.7841400e+05   3.7405000e+05   3.3985800e+05   3.3328300e+05   3.3940800e+05   3.5655800e+05   3.4626600e+05   3.6117700e+05   3.7803400e+05   3.8562900e+05   3.9424600e+05   3.6492600e+05   3.3624800e+05   3.3042000e+05   3.4194700e+05   3.4706800e+05   3.4782600e+05   3.6843900e+05   3.7190000e+05   3.9945900e+05   3.7909000e+05   3.5389100e+05   3.6058400e+05   3.5327000e+05   3.3932900e+05   3.4651000e+05   3.5358800e+05   3.7821700e+05   3.7658400e+05   3.6174600e+05   3.3817500e+05   3.3011300e+05   3.5895100e+05   3.6297100e+05   3.5741400e+05   3.6340000e+05   3.5803300e+05   3.6181400e+05   3.4599900e+05   3.4790800e+05   3.5396700e+05   3.5405600e+05   3.5577000e+05   3.4058900e+05   3.3913700e+05   3.6394600e+05   3.7524800e+05   3.5966800e+05   3.4728900e+05   0.0000000e+00
