# Supplementary material for: Autistic traits and individual brain differences: functional network efficiency reflects attentional and social impairments, structural nodal efficiencies index systemising and theory-of-mind skills
Source: Mol Autism. 2021 Jan 21;12:3. doi: 10.1186/s13229-020-00377-8 (PMC7818759; doi:10.1186/s13229-020-00377-8)
Supplement: Supplementary file 9 — Additional file 9. Brain-behaviour correlations. README file detailing data curation; AAL-90 region masks in NIfTI format; spreadseehts of Spearman correlations; code and data for the correlational analysis. [file 13229_2020_377_MOESM9_ESM.zip › Paul_Arora_et_al_data/Physiological/BBC/analysis/Diffusion_Analaysis/codes/link_saliency_calculation.m~]

clear;clc;

%% C. Elegans Data

% cd /home/subhadip/networks_data/c_elegans
% 
% connection_matrix=csvread('celegans277matrix.csv');
% distance_matrix=weight_conversion(connection_matrix,'lengths');
% clear connection_matrix;
% % ids=csvread('celegans277labels.csv');


%% Cat Data

% cd /home/subhadip/networks_data/cat
% 
% chk=load('cat.mat');
% 
% connection_matrix=chk.CIJctx;
% distance_matrix=weight_conversion(connection_matrix,'lengths');
% clear connection_matrix;
% ids=chk.Names;


%% Macaque Data

cd /home/subhadip/networks_data/monkey

chk=load('mac95.mat');

connection_matrix=chk.matrix;
distance_matrix=weight_conversion(connection_matrix,'lengths');
clear connection_matrix;
ids=chk.labels;


%% Human DTI Data

% cd /home/subhadip/Autism_AnatNet/austistic_study/Diffusion_Analysis/90_regions/adj_matrixes/Connectivity_Probability_weighted/symmetric
% 
% connection_matrix=load('Connection_Matrix_sym_aHU0036.txt');
% distance_matrix=weight_conversion(connection_matrix,'lengths');
% clear connection_matrix;
% ids = {'FAG','FAD','F1G','F1D','F10G','F10D','F2G','F2D','F20G','F20D','F30PG','F30PD','F3TG','F3TD','F30G','F30D','ORG','ORD','SMAG','SMAD','COBG','COBD','FMG','FMD','FMOG','FMOD','GRG','GRD','ING','IND','CIAG','CIAD','CINMG','CINMD','CIPG','CIPD','HIPPOG','HIPPOD','PARA_HIPPOG','PARA_HIPPOD','AMYGDG','AMYGGDD','V1G','V1D','QG','QD','LINGG','LINGD','01G','O1D','O2G','O2D','O3G','O3D','FUSIG','FUSID','PAG','PAD','P1G','P1D','P2G','P2D','GSMG','GSMD','GAG','GAD','PQG','PQD','LPCG','LPCD','NCG','NCD','NLG','NLD','PALLG','PALLD','THAG','THAD','HESCHLG','HESCHLD','T1G','T1D','T1AG','T1AD','T2G','T2D','T2AG','T2AD','T3G','T3D'};
% 

% Calculation of Link Saliency

Node_number=length(distance_matrix);

bg1=biograph(distance_matrix);

% get(bg1.nodes , 'ID')

% sigma(1: Node_number,1: Node_number)=zeros;

% for l = 1: Node_number
%     
%     for m = 1 : Node_number 
%     
%      [dist, path, pred]=shortestpath(bg1, 1 ,  'Method','Dijkstra','Directed','false');
%     [dist, path, pred]=shortestpath(bg1, l , m,  'Method','Dijkstra')


%     sigma(l,m)=length(path) > 1 ;
%     
%     end
% 
% 
% end

% heatmap(double(sigma))
% node_saliency=sum(sigma)/Node_number;
% 
% node_saliency

% heatmap(double(SPT))
% for l = 1: Node_number
%     
% [D, p]=dijk(distance_matrix, 3, [] )
% SPT(l,:)= p>0;
% 
% end
% 
% node_saliency=sum(SPT)/Node_number;
% heatmap(double(SPT))
% 
% node_saliency

temp_matrix1(1: Node_number,1: Node_number)=zeros;

for i = 1: Node_number
      
temp_matrix2(1: Node_number,1: Node_number)=zeros;
    
[dist, path, pred]=shortestpath(bg1,i,'Method','Dijkstra','Directed','false');

for k=1:Node_number
    
temp=path{1,k};

for l=1:length(temp)
    
j=double(temp(1,l));

temp_matrix2(i,j)=1;

end

end

end
