# Supplementary material for: Autistic traits and individual brain differences: functional network efficiency reflects attentional and social impairments, structural nodal efficiencies index systemising and theory-of-mind skills
Source: Mol Autism. 2021 Jan 21;12:3. doi: 10.1186/s13229-020-00377-8 (PMC7818759; doi:10.1186/s13229-020-00377-8)
Supplement: Supplementary file 9 — Additional file 9. Brain-behaviour correlations. README file detailing data curation; AAL-90 region masks in NIfTI format; spreadseehts of Spearman correlations; code and data for the correlational analysis. [file 13229_2020_377_MOESM9_ESM.zip › Paul_Arora_et_al_data/Physiological/BBC/analysis/Diffusion_Analaysis/codes/CV_network_connections.m]

clear;clc;

cd /home/subhadip/Autism_AnatNet/austistic_study/Diffusion_Analysis/90_regions

chk=dir('connection_matrix_*.txt')

matrix(1:length(chk),1:length(chk),1:length(chk))=zeros;

for l=1:length(chk)
matrix(1:90,1:90,l)=load(chk(l).name);

end

cv_value(1:length(chk),1:length(chk))=zeros;

for i=2:length(chk)
    for j=i+1:length(chk)
        
    mean_value=mean(2*matrix(i,j,:));
    std_value=std(2*matrix(i,j,:));
    
    cv_value(i,j)=std_value/mean_value;
    
    end
    new_matrix=(cv_value+transpose(cv_value))*100;
end

save('/home/subhadip/Autism_AnatNet/austistic_study/Diffusion_Analysis/90_regions/CV_network_connections.txt','new_matrix','-ascii')
