# Supplementary material for: Autistic traits and individual brain differences: functional network efficiency reflects attentional and social impairments, structural nodal efficiencies index systemising and theory-of-mind skills
Source: Mol Autism. 2021 Jan 21;12:3. doi: 10.1186/s13229-020-00377-8 (PMC7818759; doi:10.1186/s13229-020-00377-8)
Supplement: Supplementary file 9 — Additional file 9. Brain-behaviour correlations. README file detailing data curation; AAL-90 region masks in NIfTI format; spreadseehts of Spearman correlations; code and data for the correlational analysis. [file 13229_2020_377_MOESM9_ESM.zip › Paul_Arora_et_al_data/Physiological/BBC/analysis/Diffusion_Analaysis/codes/batch_eddycorrect.m]

clear;clc;

cd /home/subhadip/Autism_AnatNet/austistic_study

subjdir=dir('aH*');

maindir='/home/subhadip/Autism_AnatNet/austistic_study/';

setenv('FSLOUTPUTTYPE','NIFTI');

for l=1:10%length(subjdir)
    
datafiles=strcat(maindir,subjdir(l).name,'/data*.nii.gz');

tempfiles=dir(datafiles);

for m=1:length(tempfiles)
    
inputfile= strcat(maindir,subjdir(l).name,'/',tempfiles(m).name);
outputfile= strcat(maindir,subjdir(l).name,'/','eddycorrected_',tempfiles(m).name);

[status currdir] = system([' eddy_correct ' inputfile  ' chk' 0 ])

% newfile=load_untouch_nii('chk.nii');
% strrep('chk.nii','chk',)

end

end
