# Supplementary material for: Autistic traits and individual brain differences: functional network efficiency reflects attentional and social impairments, structural nodal efficiencies index systemising and theory-of-mind skills
Source: Mol Autism. 2021 Jan 21;12:3. doi: 10.1186/s13229-020-00377-8 (PMC7818759; doi:10.1186/s13229-020-00377-8)
Supplement: Supplementary file 9 — Additional file 9. Brain-behaviour correlations. README file detailing data curation; AAL-90 region masks in NIfTI format; spreadseehts of Spearman correlations; code and data for the correlational analysis. [file 13229_2020_377_MOESM9_ESM.zip › Paul_Arora_et_al_data/Physiological/BBC/analysis/Diffusion_Analaysis/codes/batch_applyxfm.m]

clear;clc;

cd /home/subhadip/Tumor_Network/Data/Tumor_ROIS/done/masks_on_b0/korte_hobe

input_files=dir('T1*.nii.gz');

target_files=dir('b0*.nii.gz');

matrix_files=dir('0*.mat');


for l=1:length(input_files)
    
outvol=strrep(input_files(l).name,'T1','b0_tumor');
    
[status currdir] = system(['flirt -in ' input_files(l).name ' -ref ' target_files(l).name ' -applyxfm -init ' matrix_files(l).name  ' -interp nearestneighbour -out ' outvol ])
 
end
