# Supplementary material for: Autistic traits and individual brain differences: functional network efficiency reflects attentional and social impairments, structural nodal efficiencies index systemising and theory-of-mind skills
Source: Mol Autism. 2021 Jan 21;12:3. doi: 10.1186/s13229-020-00377-8 (PMC7818759; doi:10.1186/s13229-020-00377-8)
Supplement: Supplementary file 9 — Additional file 9. Brain-behaviour correlations. README file detailing data curation; AAL-90 region masks in NIfTI format; spreadseehts of Spearman correlations; code and data for the correlational analysis. [file 13229_2020_377_MOESM9_ESM.zip › Paul_Arora_et_al_data/Physiological/BBC/analysis/Diffusion_Analaysis/codes/reduce_filesize.m]

clear;clc;

cd /home/subhadip/Tumor_Network/Data/analysis/990_regions

%specify the bedpostx directories
chk=dir('*connections_990'); 

for l=17%length(chk)
    

outputdir=strcat('/home/subhadip/Tumor_Network/Data/analysis/990_regions/',chk(l).name );
newoutputdir=strcat('/home/subhadip/Tumor_Network/Data/analysis/990_regions/',chk(l).name );
% [status currdir] = system([' cd ' outputdir ])

% files=dir(outputdir , '/matrix')

for m=1:990
    
chknew=num2str(m,'%03d');
    
filename=strcat(outputdir,'/matrix_region_', chknew , '_to_all_targets.txt')

ch1=num2str(m,'%03d');

newfilename=strcat('region_', ch1 ,'_connections.txt');
newfilepath=strcat(newoutputdir , '/' , newfilename);

M=load(filename);
fid=fopen(newfilepath , 'w');
fprintf(fid,[repmat('%g ',1,size(M,2)),'\n'], M);
fclose(fid); 
size(M)
end

end
