# Supplementary material for: Autistic traits and individual brain differences: functional network efficiency reflects attentional and social impairments, structural nodal efficiencies index systemising and theory-of-mind skills
Source: Mol Autism. 2021 Jan 21;12:3. doi: 10.1186/s13229-020-00377-8 (PMC7818759; doi:10.1186/s13229-020-00377-8)
Supplement: Supplementary file 9 — Additional file 9. Brain-behaviour correlations. README file detailing data curation; AAL-90 region masks in NIfTI format; spreadseehts of Spearman correlations; code and data for the correlational analysis. [file 13229_2020_377_MOESM9_ESM.zip › Paul_Arora_et_al_data/Physiological/BBC/analysis/Diffusion_Analaysis/codes/global_network_measures.asv]

clear;clc

cd C:\BrainBehaviorCorrelation\Diffusion_Analaysis\adj_matrixes\Connectivity_Probability_weighted
files=dir('fixnormed*.txt');

strngth(1:length(files),1)=zeros;
clustering_coefficient(1:length(files),1)=zeros;
characteristic_path_length(1:length(files),1)=zeros;
Eglob(1:length(files),l)=zeros;
Eloc(1:length(files),1)=zeros;
% BC(1:length(files),1)=zeros;
% r(1:length(files),1)=zeros;

for l=1:length(files)
    
    connection_matrix(1:90,1:90)=zeros;
    files(l).name
    temp1=load(files(l).name);
    connection_matrix(1:90,1:90)=temp1;
    W_fix=weight_conversion(connection_matrix,'autofix');
%   connection_matrix=weight_conversion(W_fix, 'normalize');
    connection_matrix=W_fix;
    clear temp1; clear W_fix;
    
   %%%%%%%%%%%%%%%%%%%%%%%%%%%%%%%%%%%%%%%%%%%%%%%%%%%%%%%%%%%%%%
    %strength
    
     strngth(l,:) = (strengths_und(connection_matrix));
     
     density(l,:)=density_und(connection_matrix));

%%%%%%%%%%%%%%%%%%%%%%%%%%%%%%%%%%%%%%%%%%%%%%%%%%%%%%%%%%%%%%
   % clustering coefficient
   
   clustering_coefficient(l,:)=(clustering_coef_wu(connection_matrix));
%  clustering_coefficient_nodal(chk,l)=clustering_coef_wu(thresholded_connection_matrix);
%%%%%%%%%%%%%%%%%%%%%%%%%%%%%%%%%%%%%%%%%%%%%%%%%%%%%%%%%%%%%%
   % characteristic path length 

   L=1./connection_matrix;
   L(L==Inf)=0;
   D=mean(distance_wei(L));
   characteristic_path_length(l,:)=charpath(D);
%%%%%%%%%%%%%%%%%%%%%%%%%%%%%%%%%%%%%%%%%%%%%%%%%%%%%%%%%%%%%%
   % global efficiency and local efficiency
   
   Eglob(l,:) = efficiency_wei(connection_matrix);
   Eloc(l,:) = (efficiency_wei(connection_matrix,1));
%  Eloc_nodal(chk,l) = efficiency_wei(thresholded_connection_matrix,1);
   

% %%%%%%%%%%%%%%%%%%%%%%%%%%%%%%%%%%%%%%%%%%%%%%%%%%%%%%%%%%%%%%
%    % betweenness centrality
 BC(l,:)=betweenness_wei(L);
% 
% %%%%%%%%%%%%%%%%%%%%%%%%%%%%%%%%%%%%%%%%%%%%%%%%%%%%%%%%%%%%%%
% % Assortativity
% r(l,1)=assortativity_wei(connection_matrix,0);

% Fine-tuned louvain community detection
  % Iterative community finetuning.
        % W is the input connection matrix.
        W=connection_matrix;
        n  = size(W,1);             % number of nodes
        M  = 1:n;                   % initial community affiliations 
        Q0 = -1; Q1 = 0;            % initialize modularity values
        while Q1-Q0>1e-5;           % while modularity increases
            Q0 = Q1;                % perform community detection
            [M, Q1] = community_louvain(W, [], M);
        end
Z(l,:)=module_degree_zscore(W,M,0);% within module degree z-score
P(l,:)= participation_coef(W,M);% Participation coefficient
end
save('C:\BrainBehaviorCorrelation\Diffusion_Analaysis\adj_matrixes\Connectivity_Probability_weighted\strength
save('C:\BrainBehaviorCorrelation\Diffusion_Analaysis\adj_matrixes\Connectivity_Probability_weighted\dti_kden.txt','kden','-ascii')
save('C:\BrainBehaviorCorrelation\Diffusion_Analaysis\adj_matrixes\Connectivity_Probability_weighted\dti_nodal_cluscoeff.txt','clustering_coefficient','-ascii')
save('C:\BrainBehaviorCorrelation\Diffusion_Analaysis\adj_matrixes\Connectivity_Probability_weighted\dti_nodal_CharPathLength.txt','characteristic_path_length','-ascii')

save('C:\BrainBehaviorCorrelation\Diffusion_Analaysis\adj_matrixes\Connectivity_Probability_weighted\dti_Eglob.txt','Eglob','-ascii')
save('C:\BrainBehaviorCorrelation\Diffusion_Analaysis\adj_matrixes\Connectivity_Probability_weighted\dti_nodal_efficiency.txt','Eloc','-ascii')
save('C:\BrainBehaviorCorrelation\Diffusion_Analaysis\adj_matrixes\Connectivity_Probability_weighted\dti_nodal_betweenness_centrality.txt','BC','-ascii')
save('C:\BrainBehaviorCorrelation\Diffusion_Analaysis\adj_matrixes\Connectivity_Probability_weighted\dti_nodal_zscore.txt','Z','-ascii')
save('C:\BrainBehaviorCorrelation\Diffusion_Analaysis\adj_matrixes\Connectivity_Probability_weighted\dti_nodal_participation_score.txt','P','-ascii')
