# Supplementary material for: Autistic traits and individual brain differences: functional network efficiency reflects attentional and social impairments, structural nodal efficiencies index systemising and theory-of-mind skills
Source: Mol Autism. 2021 Jan 21;12:3. doi: 10.1186/s13229-020-00377-8 (PMC7818759; doi:10.1186/s13229-020-00377-8)
Supplement: Supplementary file 9 — Additional file 9. Brain-behaviour correlations. README file detailing data curation; AAL-90 region masks in NIfTI format; spreadseehts of Spearman correlations; code and data for the correlational analysis. [file 13229_2020_377_MOESM9_ESM.zip › Paul_Arora_et_al_data/Physiological/BBC/analysis/Diffusion_Analaysis/codes/batch_bedpostx.m]

clear;clc;

cd /home/subhadip/Autism_AnatNet/austistic_study/Diffusion_Analysis
%%%%%%%%%%%%%%%%%%%%%%%%%%%%%%%%%%%%%%%%%%%%%%%%%%%%%%%%%%%%

%specify the subject directories

subjdir=dir('aH*');

%%%%%%%%%%%%%%%%%%%%%%%%%%%%%%%%%%%%%%%%%%%%%%%%%%%%%%%%%%%%

%Parellalize the processing
[status currdir] = system([ ' FSLMACHINELIST="machine1 machine1 machine1 machine1 machine1 " ' ])
[status currdir] = system([ ' FSLREMOTECALL=ssh ' ])
[status currdir] = system([ ' export FSLMACHINELIST FSLREMOTECALL ' ])

for l=11:30%length(subjdir)
[status currdir] = system([ ' bedpostx ' subjdir(l).name ]);
end
