# Supplementary material for: Autistic traits and individual brain differences: functional network efficiency reflects attentional and social impairments, structural nodal efficiencies index systemising and theory-of-mind skills
Source: Mol Autism. 2021 Jan 21;12:3. doi: 10.1186/s13229-020-00377-8 (PMC7818759; doi:10.1186/s13229-020-00377-8)
Supplement: Supplementary file 9 — Additional file 9. Brain-behaviour correlations. README file detailing data curation; AAL-90 region masks in NIfTI format; spreadseehts of Spearman correlations; code and data for the correlational analysis. [file 13229_2020_377_MOESM9_ESM.zip › Paul_Arora_et_al_data/Physiological/BBC/analysis/Diffusion_Analaysis/codes/max_min_conn_prob.m]

clear; clc;

cd /home/subhadip/Autism_AnatNet/austistic_study/Diffusion_Analysis/90_regions/adj_matrixes/Connectivity_Probability_weighted
files=dir('fixnormed*.txt');

temp1=[];

for l=1:length(files)
chk=load(files(l).name);
temp1(end+1)=max(max(chk));
end

temp1
max(temp1)

clear temp;

temp2=[];
for l=1:length(files)
chk=load(files(l).name);
temp2(end+1)=min(min(chk>0));
end

temp2
min(temp2)
