# Supplementary material for: Autistic traits and individual brain differences: functional network efficiency reflects attentional and social impairments, structural nodal efficiencies index systemising and theory-of-mind skills
Source: Mol Autism. 2021 Jan 21;12:3. doi: 10.1186/s13229-020-00377-8 (PMC7818759; doi:10.1186/s13229-020-00377-8)
Supplement: Supplementary file 9 — Additional file 9. Brain-behaviour correlations. README file detailing data curation; AAL-90 region masks in NIfTI format; spreadseehts of Spearman correlations; code and data for the correlational analysis. [file 13229_2020_377_MOESM9_ESM.zip › Paul_Arora_et_al_data/Physiological/BBC/analysis/Diffusion_Analaysis/codes/batch_changefiletype.m]

clear;clc;
cd /home/subhadip/Tumor_Network/Data/Tumor_ROIS/done/masks_on_b0/korte_hobe

% subjdir=dir('*.bedpostX');
files=dir('T1*.nii');


% for l=2:length(subjdir)
%      
% %     chk=strcat('/home/subhadip/Autism_AnatNet/austistic_study/Diffusion_Analysis','/',subjdir(l).name,'/*.nii');
% %     files=dir(chk);
% %     length(files)
%     for m=1:length(files)
%         inputfile=strcat('/home/subhadip/Autism_AnatNet/austistic_study/Diffusion_Analysis','/',subjdir(l).name,'/',files(m).name);
%     [status currdir] = system(['fslchfiletype NIFTI_GZ ' inputfile ])
%     end
%     
% end
for l=1:length(files)
[status currdir] = system(['fslchfiletype NIFTI_GZ ' files(l).name ])
end
