# Supplementary material for: Autistic traits and individual brain differences: functional network efficiency reflects attentional and social impairments, structural nodal efficiencies index systemising and theory-of-mind skills
Source: Mol Autism. 2021 Jan 21;12:3. doi: 10.1186/s13229-020-00377-8 (PMC7818759; doi:10.1186/s13229-020-00377-8)
Supplement: Supplementary file 9 — Additional file 9. Brain-behaviour correlations. README file detailing data curation; AAL-90 region masks in NIfTI format; spreadseehts of Spearman correlations; code and data for the correlational analysis. [file 13229_2020_377_MOESM9_ESM.zip › Paul_Arora_et_al_data/Physiological/BBC/analysis/Diffusion_Analaysis/codes/connection_NOS_matrix_construction.m]

clear; clc; 

cd /home/subhadip/Autism_AnatNet/austistic_study/Diffusion_Analysis/90_regions/aHU0879.bedpostX

files=dir('region*.txt');

matrix(1:length(files):1:length(files))=zeros;

for l=1:length(files)
    
chk=load(files(l).name);
matrix(l,:)=sum(chk);
matrix(l,l)=0;
end

asym_connection_matrix=(matrix);

sym_connection_matrix=(matrix+transpose(matrix));

save('/home/subhadip/Autism_AnatNet/austistic_study/Diffusion_Analysis/90_regions/adj_matrixes/NOS_weighted/asymmetric/connection_matrix_asym_aHU0879.txt','asym_connection_matrix','-ascii');
save('/home/subhadip/Autism_AnatNet/austistic_study/Diffusion_Analysis/90_regions/adj_matrixes/NOS_weighted/symmetric/connection_matrix_sym_aHU0879.txt','sym_connection_matrix','-ascii');
