# Supplementary material for: Autistic traits and individual brain differences: functional network efficiency reflects attentional and social impairments, structural nodal efficiencies index systemising and theory-of-mind skills
Source: Mol Autism. 2021 Jan 21;12:3. doi: 10.1186/s13229-020-00377-8 (PMC7818759; doi:10.1186/s13229-020-00377-8)
Supplement: Supplementary file 9 — Additional file 9. Brain-behaviour correlations. README file detailing data curation; AAL-90 region masks in NIfTI format; spreadseehts of Spearman correlations; code and data for the correlational analysis. [file 13229_2020_377_MOESM9_ESM.zip › Paul_Arora_et_al_data/Physiological/BBC/analysis/Diffusion_Analaysis/codes/fix_ConMat.m]

clear;clc

cd /home/subhadip/Tumor_Network/adj_matrixes/90_regions/Connectivity_Probability_weighted/symmetric

files=dir('*.txt');

for l=1:length(files)
    
    connection_matrix(1:90,1:90)=zeros;
    oldfilename=files(l).name
    temp1=load(files(l).name);
    connection_matrix(1:90,1:90)=temp1;
    W_fix=weight_conversion(connection_matrix,'autofix')
    connection_matrix=weight_conversion(W_fix, 'normalize');
    clear temp1; 
    newfilename=strcat('/home/subhadip/Tumor_Network/adj_matrixes/90_regions/Connectivity_Probability_weighted/','fixnormed_',oldfilename);
    save(newfilename,'connection_matrix','-ascii');
    
end
