# Supplementary material for: Autistic traits and individual brain differences: functional network efficiency reflects attentional and social impairments, structural nodal efficiencies index systemising and theory-of-mind skills
Source: Mol Autism. 2021 Jan 21;12:3. doi: 10.1186/s13229-020-00377-8 (PMC7818759; doi:10.1186/s13229-020-00377-8)
Supplement: Supplementary file 9 — Additional file 9. Brain-behaviour correlations. README file detailing data curation; AAL-90 region masks in NIfTI format; spreadseehts of Spearman correlations; code and data for the correlational analysis. [file 13229_2020_377_MOESM9_ESM.zip › Paul_Arora_et_al_data/Physiological/BBC/analysis/Diffusion_Analaysis/codes/batch_fnirt4.m]

clear;clc;

cd /home/subhadip/Autism_AnatNet/austistic_study/Anatomy/With_Skull/T1_volumes/D

files=dir('t1*.nii.gz');
txtfiles=dir('0*.mat');
 
for l=1:length(files)
outputfiles(l).name=strcat('warped',files(l).name);
coeffiles(l).name=strcat('coef',files(l).name);

end

h=waitbar(0, 'fnirting')
for l=1:length(files)
setenv('FSLOUTPUTTYPE','NIFTI');
% [status currdir] = system(['fnirt --in=' files(l).name  ' --ref=MNI152_T1_2mm.nii.gz --iout=' outputfiles(l).name ' --cout=' coeffiles(l).name ' --jacrange=0.1,10 ']);

[status currdir] = system(['fnirt --in=MNI152_T1_2mm.nii.gz  --aff=' txtfiles(l).name ' --ref=' files(l).name ' --iout=' outputfiles(l).name  ' --cout=' coeffiles(l).name  ' --jacrange=0.1,10 '])
% [status currdir] = system(['fnirt --in=MNI152_T1_2mm.nii.gz   --ref='  files(l).name  '  --iout=' outputfiles(l).name ' --cout=' coeffiles(l).name ' --jacrange=0.1,10 ']);
waitbar(l/length(files))  
end

close(h)
