# Supplementary material for: Autistic traits and individual brain differences: functional network efficiency reflects attentional and social impairments, structural nodal efficiencies index systemising and theory-of-mind skills
Source: Mol Autism. 2021 Jan 21;12:3. doi: 10.1186/s13229-020-00377-8 (PMC7818759; doi:10.1186/s13229-020-00377-8)
Supplement: Supplementary file 9 — Additional file 9. Brain-behaviour correlations. README file detailing data curation; AAL-90 region masks in NIfTI format; spreadseehts of Spearman correlations; code and data for the correlational analysis. [file 13229_2020_377_MOESM9_ESM.zip › Paul_Arora_et_al_data/Physiological/BBC/analysis/Diffusion_Analaysis/codes/batch_applywarp.m]

clear;clc;

clear;clc;

cd /home/subhadip/Autism_AnatNet/austistic_study/Anatomy/With_Skull/T1_volumes/A

referencefile=dir('t1*.nii.gz');
coeffile=dir('coef*.nii');

for l=1:length(referencefile)
    
  outvol=strrep(referencefile(l).name,'t1','aal990_on_t1');
    
 [status currdir] = system([' applywarp -i AAL-990.nii  -o ' outvol ' -r ' referencefile(l).name ' -w ' coeffile(l).name ' --interp=nn '])
 
end
