# Supplementary material for: Autistic traits and individual brain differences: functional network efficiency reflects attentional and social impairments, structural nodal efficiencies index systemising and theory-of-mind skills
Source: Mol Autism. 2021 Jan 21;12:3. doi: 10.1186/s13229-020-00377-8 (PMC7818759; doi:10.1186/s13229-020-00377-8)
Supplement: Supplementary file 9 — Additional file 9. Brain-behaviour correlations. README file detailing data curation; AAL-90 region masks in NIfTI format; spreadseehts of Spearman correlations; code and data for the correlational analysis. [file 13229_2020_377_MOESM9_ESM.zip › Paul_Arora_et_al_data/Physiological/BBC/analysis/Diffusion_Analaysis/codes/calculate_ROI_voxnumbers.m]

clear;clc;

cd /home/subhadip/Autism_AnatNet/austistic_study/Diffusion_Analysis/90_regions

files=dir('aal90*.nii');

volume(1:length(files),1:90)=zeros;

for l=1:length(files)
    
    chk=load_untouch_nii(files(l).name);
    data=chk.img;
    
    for m=1:90
    temp=find(chk.img==m);
    vox_numbers=length(temp);
    volume(l,m)=vox_numbers;
    end
    
end
size(volume)
save('/home/subhadip/Autism_AnatNet/austistic_study/Diffusion_Analysis/90_regions/aalROI_voxnumbers_Normalsubj.txt','volume','-ascii');
