# Supplementary material for: Autistic traits and individual brain differences: functional network efficiency reflects attentional and social impairments, structural nodal efficiencies index systemising and theory-of-mind skills
Source: Mol Autism. 2021 Jan 21;12:3. doi: 10.1186/s13229-020-00377-8 (PMC7818759; doi:10.1186/s13229-020-00377-8)
Supplement: Supplementary file 9 — Additional file 9. Brain-behaviour correlations. README file detailing data curation; AAL-90 region masks in NIfTI format; spreadseehts of Spearman correlations; code and data for the correlational analysis. [file 13229_2020_377_MOESM9_ESM.zip › Paul_Arora_et_al_data/Physiological/BBC/analysis/Parcorr_rsfMRI_Netmats/fixnormed_Netmat_rsfMRI_aal90_subj010.txt]

   0.0000000e+00   4.0832492e-01  -3.7454076e-02   1.7012382e-02  -1.4691386e-01  -1.7602752e-01   3.8858426e-02  -6.8824678e-02  -1.3223811e-02   7.6032913e-02   6.4837292e-02   3.5329654e-02   1.9975252e-01   1.3380545e-01  -5.1959752e-02  -5.7573288e-03   1.4597656e-01  -1.9380322e-01   2.4094687e-02  -2.9489862e-02  -1.3850693e-01   1.0446588e-01  -6.4302167e-02  -1.0197425e-01  -1.1293383e-01   2.6718615e-02  -3.6037161e-02  -4.6758238e-02   2.0751280e-01  -8.7330768e-03  -1.0056149e-01   1.0180031e-01  -3.1763996e-01   6.2242033e-03   1.8364846e-01   9.4468200e-02   3.5184615e-02   2.2022913e-01   2.0473186e-02   8.3706428e-02   2.9344386e-01   1.7571374e-01   8.2471408e-02   4.1564659e-02   7.4990645e-02  -5.0222806e-02   1.6561497e-01   1.1536859e-01  -9.3997665e-02  -9.2903014e-02  -2.4904522e-01   6.8407161e-02  -3.0499285e-02   5.0355215e-04   8.9299375e-02  -1.0676991e-01   6.0220955e-01   3.8203459e-01  -1.1128491e-02  -8.0613391e-02   1.3265312e-01  -1.1283215e-01  -6.2985631e-02   9.0272654e-02   3.3741785e-02  -1.0802399e-01  -1.7238853e-01   3.8040476e-02   3.0234628e-01  -6.6589243e-02   1.2023415e-02  -3.0604227e-02   2.0959653e-01  -1.3154222e-02  -6.3756075e-02   2.2324266e-01  -2.1791603e-01  -1.2557947e-01   5.8084219e-02  -9.9062642e-02  -5.0032727e-02   1.1083868e-01  -3.3227880e-02  -1.4055856e-01   2.6707936e-02  -1.0214848e-01  -3.2800081e-03  -2.2022345e-01   8.4695183e-02   6.6548185e-02
   4.0832492e-01   0.0000000e+00  -6.1136995e-02  -8.6695758e-02  -5.9688420e-02   7.9543598e-02  -1.7281091e-02  -8.1145785e-02  -4.3352060e-02  -9.1219128e-02  -1.2939599e-01   2.5369673e-01   1.8923392e-01   2.2800086e-01   5.1355050e-02   1.0224818e-01  -7.3048066e-02   1.5231710e-01   1.1892580e-01   1.5727555e-01   1.1434466e-01  -4.0185049e-02  -8.0059058e-02  -6.1706291e-02  -5.1450574e-02   6.1196201e-02  -2.0467735e-02   1.5557341e-01  -3.0509099e-02  -7.9687438e-02   1.4592775e-02  -2.2762000e-02  -8.8056878e-02   1.3941784e-02  -1.0193734e-01   9.7030728e-02  -1.0672849e-01   1.4027783e-02  -3.6985500e-02   7.3347267e-02  -1.0220420e-02  -7.6953904e-02  -1.6085197e-02   1.1724002e-01   1.9310305e-01  -1.2106849e-01   6.2025000e-03   2.5372563e-01  -1.6284830e-01  -1.2728920e-01  -8.4700327e-02  -1.4668434e-01   2.1767995e-02   8.9939105e-02   4.8132378e-03  -5.7130286e-02   7.5680705e-02   3.7077922e-01  -5.8909644e-02  -4.6629548e-02  -1.1402946e-01   1.3206776e-01  -3.1114353e-01  -1.6035141e-01   3.6904692e-02  -1.4762637e-01  -1.1498254e-01  -1.4365757e-01   1.3496173e-01  -7.2053458e-02  -2.6415778e-02   8.0161457e-02  -6.1652856e-02  -2.4060171e-03   1.0762555e-01   1.6217047e-01  -6.7700687e-02  -5.9153241e-02  -3.3677313e-01   2.4265904e-01  -1.4549723e-01   1.8297470e-01   1.0020536e-01  -9.7754009e-02   1.1796602e-01   7.2575060e-02  -9.0116585e-02  -1.5014796e-01  -3.6708750e-02   8.6201647e-02
  -3.7454076e-02  -6.1136995e-02   0.0000000e+00   2.0459557e-01   4.3373092e-02  -2.5237815e-02   2.5361302e-01   2.3463490e-02  -1.6909536e-02  -2.9051736e-01   1.0430445e-01  -1.3083819e-01  -7.5616879e-03  -1.5766140e-01   1.5566778e-02  -3.2860964e-04  -9.5802199e-02  -1.4167067e-01   9.2205180e-02   1.4521624e-01  -1.5436226e-01  -2.7402388e-01   3.1831062e-01  -2.1228737e-01   3.7377802e-01  -1.2812077e-01   7.1750606e-03  -1.8277500e-02  -3.8164188e-02   1.4510802e-01   1.7544800e-01   2.0206717e-02   1.3373627e-01  -1.1355511e-01   3.0763108e-02  -1.9769715e-01  -1.9315518e-01  -2.5228099e-01   1.5698758e-02  -1.4615058e-02  -3.7935539e-02  -8.4683400e-03  -1.9889957e-02  -1.5449662e-02  -8.2286505e-02   3.7840268e-03   6.5800945e-02  -9.5842522e-02   1.5453165e-01  -1.2646185e-01   9.1903724e-02   1.4036128e-02   7.3569407e-02  -1.8825571e-02  -8.6708395e-02   4.4988274e-02   1.2186166e-02  -6.9152146e-02   5.3682605e-02  -1.0044640e-01   5.4886328e-02  -4.7046564e-02   5.9060731e-02  -2.4088355e-02  -1.9206023e-03  -4.4110604e-02   5.3449018e-02   4.2884274e-02  -1.8108717e-01   2.3731775e-01  -2.8654691e-02  -4.3425972e-02   2.6692226e-02  -1.4663571e-02  -5.4877721e-02   1.7150328e-01  -1.9853442e-01  -1.6530720e-01  -1.5295257e-01   1.1690448e-01  -2.7492049e-02   2.0401013e-04   1.4903301e-02  -2.1344991e-02   1.3667772e-01   9.3027852e-02  -4.3762537e-02   1.2554695e-01   2.6960500e-02  -6.6905230e-03
   1.7012382e-02  -8.6695758e-02   2.0459557e-01   0.0000000e+00   1.0435224e-01   2.3325617e-03   3.5218826e-04   3.8395489e-01  -1.5126328e-02   3.0375551e-02  -1.8269997e-01  -8.9277775e-02  -1.4382837e-01  -1.3821718e-01   6.8123515e-02  -6.8541985e-02  -1.1720511e-02  -2.0744267e-01  -2.4184076e-02   1.1153079e-01  -6.4683546e-02  -7.4695187e-02  -8.9111283e-02   4.5157613e-01  -2.4771474e-02  -5.0199745e-03   6.0426187e-02   2.0275746e-03   1.2618139e-01   1.5678059e-01   3.3833926e-02   1.8750922e-01   1.0136451e-01   1.2284886e-01   4.3237755e-02   2.6736607e-02   4.1280677e-02  -2.9753811e-02  -9.9742597e-02  -1.1132263e-01   2.8516716e-01  -9.4272717e-03   8.4206414e-02  -1.5996568e-02  -9.3778947e-02  -2.1545168e-02   9.4169366e-02  -2.0649228e-01   2.1820116e-01  -1.0220751e-01   1.0224615e-01   2.9653924e-01   1.0341547e-01  -1.5476070e-01  -7.5439830e-04  -8.6088053e-02   6.2758154e-02  -4.4947396e-02   4.6640146e-02   1.6130961e-01  -1.0573295e-01  -5.4227564e-02  -2.4431692e-01  -6.5414258e-02   7.9186446e-02   5.1785032e-03  -2.0371805e-01   1.6719840e-01  -2.0085541e-01  -1.4646646e-02  -1.9236903e-01   2.8421900e-01   1.5442083e-01   9.9954988e-02  -2.4690681e-01   6.1315570e-02  -2.2268513e-01   8.8769511e-03   1.1670385e-02   1.9113637e-01  -1.5730727e-01  -2.3491912e-02  -1.1771477e-01  -1.6151441e-01   8.1215675e-03   3.9050469e-02  -1.2195955e-01  -4.3261884e-02  -5.8774334e-03  -8.8964359e-03
  -1.4691386e-01  -5.9688420e-02   4.3373092e-02   1.0435224e-01   0.0000000e+00   6.8885535e-02   7.3586100e-02   1.0540990e-01   1.5137912e-01  -7.8136007e-04   7.8337038e-02  -8.9786781e-03  -1.2829480e-01   7.9662768e-03   1.8143812e-01  -8.0531241e-02  -3.7641938e-02  -5.3618841e-02   3.8906383e-02  -1.4580474e-02   1.9018095e-01   7.0858392e-02  -8.8708485e-02  -1.1304781e-02   2.0606496e-01  -4.4146593e-02   2.9895159e-01   9.7312968e-02   1.4152288e-01   1.3746088e-01  -1.8931282e-02  -8.5215894e-04  -6.2642208e-02  -1.5014733e-01  -1.5029592e-01  -8.6442717e-02   3.2343426e-03   1.7617106e-01   1.0276804e-01  -8.3656561e-02  -8.9656628e-03   6.4912492e-02   8.4551804e-03  -5.0674452e-02   2.3479707e-01   6.8320649e-02  -1.8354037e-02  -8.7170832e-02   8.5548105e-03  -4.5211956e-02  -6.6858853e-02   7.4711361e-02   6.8813330e-02   1.0545627e-01  -2.5206290e-02   1.4088072e-01  -2.8350421e-02  -3.3970476e-02  -6.2430085e-02   2.6402469e-01   1.2172367e-01   2.8157194e-03  -1.4741014e-02  -5.6833335e-02   6.6279165e-02  -4.7576086e-02   6.7506762e-02   7.3253475e-04   5.0412465e-02  -1.5653331e-01  -9.4500050e-02  -1.2919715e-01  -4.7867453e-02   1.1584200e-01  -1.6980050e-01   9.0385732e-02  -8.4006884e-02  -4.5477103e-02  -2.2554317e-01   4.1457170e-02   9.6430636e-02  -1.3931366e-02   2.7892110e-02  -1.3045994e-01  -7.8684240e-02  -5.9163774e-02  -2.4660742e-02   2.4259434e-01   3.4465715e-02   3.4899203e-02
  -1.7602752e-01   7.9543598e-02  -2.5237815e-02   2.3325617e-03   6.8885535e-02   0.0000000e+00  -3.3064628e-02   1.9261716e-01   1.2160516e-01  -3.2457311e-02   1.2158653e-01   1.1651539e-01   4.1233436e-02   5.7919282e-02  -1.2235557e-01   6.5320060e-02  -2.0781588e-01  -3.8973645e-02  -1.0734813e-01   6.9353924e-02  -1.4160637e-01   1.1793877e-02  -3.2037964e-02  -2.2140751e-01  -3.2124460e-03   1.8831680e-01  -8.5660508e-02   4.5159808e-01   1.4395590e-01  -6.4558010e-03   7.9582139e-02  -1.0668640e-01   2.5580605e-02   6.4621181e-02  -7.3805349e-02  -1.0739188e-02   3.1247796e-02   2.6199060e-02   7.9563866e-02  -1.3083584e-01  -5.2814880e-02  -1.4552302e-01  -1.9971351e-01   2.1510914e-02   2.4603139e-01   3.4555418e-02  -2.5645730e-01   1.6106006e-02  -8.6365748e-02   5.9320694e-02   1.2963157e-01  -1.7449540e-01   2.3208271e-01  -1.2285334e-01   2.0628172e-01   1.3217376e-01  -6.1060630e-02  -1.5445242e-02  -9.2087257e-02   1.1662757e-01  -1.3303785e-01   1.7478842e-01   1.1368070e-01   3.4777428e-03  -2.1061563e-02  -6.5926517e-02   7.3719949e-02   2.0849025e-01   1.1883342e-01   5.3270399e-02   8.6230802e-02   2.1619834e-01   3.0730260e-02   9.8953424e-03   7.2348460e-03  -1.8155439e-01   3.6700671e-02  -2.1442870e-01  -2.0466658e-01   1.2172255e-01   1.8664440e-01   9.2522904e-02   2.4529693e-02  -9.8567872e-02  -7.1094605e-02  -1.4905083e-01   1.7635525e-01   9.8827016e-03   2.1310412e-01  -8.9976503e-02
   3.8858426e-02  -1.7281091e-02   2.5361302e-01   3.5218826e-04   7.3586100e-02  -3.3064628e-02   0.0000000e+00   1.6784814e-01   1.6722387e-01  -7.8722634e-02   2.1700629e-01  -1.1256484e-02   2.4643104e-02  -2.0874351e-01   1.1612982e-01  -2.6449077e-02  -1.3560036e-01  -3.8260577e-02   9.0809383e-02  -5.9852719e-02  -5.7791253e-02  -6.1821612e-03   2.0842054e-01  -6.0224925e-02  -1.5482096e-03  -3.5007585e-02  -9.6904194e-03  -1.7982179e-01   5.7156448e-02   6.1383069e-02   1.1506726e-01   2.1148639e-01  -6.4723148e-02  -7.6782458e-02   2.8888111e-03  -2.6386180e-01  -2.1156669e-01  -3.7398177e-01  -4.9822328e-02   4.9156430e-02   1.2656778e-01  -6.4914714e-02  -1.8672747e-01   1.0658749e-02   1.8186815e-02   6.2811104e-02  -1.5861142e-02   9.1562923e-02  -2.6555954e-02  -1.6484829e-01  -4.9096984e-02  -1.1523919e-02   4.7977463e-02   1.9191774e-01   9.5263907e-03   5.1458383e-02  -3.7198842e-02  -9.5757482e-02  -2.2098857e-01  -1.0728929e-01   3.1847989e-01   1.5361834e-01   1.2398735e-01  -4.9603738e-02   1.1757211e-01   1.1234798e-01   8.8330218e-03  -1.6824617e-01   6.7276943e-02   2.3487069e-02   4.3965552e-02  -2.0979127e-01   6.1442525e-02  -1.0817496e-01   9.4326487e-02   2.5967523e-01  -4.2846729e-02   2.1578477e-01  -1.1102864e-01   2.5395516e-04  -6.6635963e-04  -9.9055118e-02  -9.7664733e-03  -4.4546647e-02   1.2993118e-01  -2.0334518e-03  -5.2736528e-02   1.5105255e-01  -6.9673086e-02   3.5873555e-02
  -6.8824678e-02  -8.1145785e-02   2.3463490e-02   3.8395489e-01   1.0540990e-01   1.9261716e-01   1.6784814e-01   0.0000000e+00   1.2465123e-01   8.0980817e-02   1.2563405e-02   1.2611180e-01  -6.8177689e-02   2.2843864e-01   8.4831856e-02   1.1640185e-01  -1.0411840e-01  -1.3178073e-01  -5.4305807e-03   2.4039540e-02  -1.6619901e-01  -7.8307938e-02  -1.6441553e-01   1.5645542e-01  -1.4474243e-01   1.1607034e-01  -2.0086205e-02   9.0855415e-02   6.4003834e-03   1.5675569e-01   2.3951727e-02   7.5216508e-02  -1.0103782e-02  -1.5917574e-02   3.9628464e-02  -5.1253651e-02   3.2661009e-03  -6.8805105e-02   2.8606069e-02   2.0982425e-02  -9.3369361e-03  -2.2903010e-02   3.5194877e-02  -5.2577823e-02  -1.1600573e-02  -8.2615726e-03   7.8048292e-02   6.7263827e-02  -3.7073244e-02  -5.0527013e-02  -1.4768300e-01   9.3469820e-02   1.4343661e-01  -2.0618245e-01  -2.9971729e-02   2.8607184e-02   4.4195598e-02  -1.7077115e-01  -2.1197595e-01   1.1898440e-01   3.4267547e-02   2.3388945e-01   7.0320010e-02   1.4524985e-01  -2.3584305e-02   1.3598004e-01  -8.6102563e-02   1.0932533e-01  -1.7195491e-01  -1.8698202e-01  -2.6715815e-01   1.4375554e-01   2.3316004e-02   2.3419032e-02  -9.3618516e-02   1.1449082e-01  -6.5493149e-02   1.1020917e-01  -1.5031956e-01   9.8298866e-02  -5.4243890e-02  -8.7154163e-02  -6.1950815e-02  -2.1226154e-02  -1.0202477e-01  -1.4681083e-01  -4.5708205e-02   2.7936666e-02  -6.1184582e-02  -7.4578838e-02
  -1.3223811e-02  -4.3352060e-02  -1.6909536e-02  -1.5126328e-02   1.5137912e-01   1.2160516e-01   1.6722387e-01   1.2465123e-01   0.0000000e+00   2.9413969e-01  -5.4453716e-02  -6.4765977e-02   8.7666529e-02  -3.2483359e-02   2.5936284e-01   9.9631896e-02  -2.4196867e-01  -6.8248787e-04  -5.9515068e-02  -8.6643821e-02   2.5848946e-02   1.3151857e-01   1.8986744e-01  -2.0665011e-01   2.1705493e-01   3.7876265e-02   1.0756604e-02   5.5892709e-02   1.2258257e-01  -3.4131330e-02  -1.3568316e-02   6.9821831e-02  -5.8225864e-02  -8.1374169e-02  -4.2713062e-01   1.0413975e-01   2.7547361e-03   1.2019564e-01  -4.7148178e-02  -7.6106903e-03   1.2265193e-01   2.2051467e-02  -1.7583663e-01  -1.0483279e-01  -3.2151802e-02  -1.3294555e-01   4.4505110e-02   1.0823121e-01   1.1424110e-01  -8.0048348e-02  -5.2579373e-03  -1.1598309e-01   1.6053750e-02   1.9202101e-01  -2.3399272e-01   1.9268131e-02  -1.1612021e-01   2.8475910e-03  -2.7083783e-02   8.4344856e-02   1.3454054e-01   9.5495713e-02  -1.0263199e-01   1.6378738e-02  -4.5276637e-03  -6.2293628e-02  -6.1735436e-02   1.0030789e-01  -1.0948839e-01  -1.6273914e-02   2.7159242e-01  -1.4077384e-01  -4.9156258e-02  -2.1688125e-01   1.3000653e-03   2.1733407e-01  -7.5341067e-02  -2.9997345e-01   5.7155370e-02   5.9655741e-02  -6.1271897e-02   8.9222432e-03  -5.3403238e-02  -2.1955737e-02  -1.0510737e-01  -1.5469187e-01   1.0211378e-01   1.2173392e-01   3.0040593e-02  -6.2077447e-02
   7.6032913e-02  -9.1219128e-02  -2.9051736e-01   3.0375551e-02  -7.8136007e-04  -3.2457311e-02  -7.8722634e-02   8.0980817e-02   2.9413969e-01   0.0000000e+00   6.9325436e-02   1.0795464e-01   8.0661296e-02   1.2374753e-01   7.2743216e-02   1.8635974e-01  -1.0218200e-01  -6.6604747e-02  -3.4838264e-02   6.3469913e-02   2.4314701e-01   1.3247210e-01  -1.4525988e-01   3.2492668e-01  -5.6712748e-02  -1.4143968e-02  -3.4283312e-02  -1.4414464e-02   9.3726187e-02  -5.0582244e-02   1.0327231e-03   8.4633875e-02  -1.1291201e-01   3.8662393e-02  -1.4750310e-01   7.8881323e-03   6.7480307e-02   1.9352602e-02  -6.6991427e-02  -1.9458350e-01  -1.6966945e-02   1.0259943e-01  -1.0161219e-01  -1.6988157e-01   1.4319917e-01   4.9520762e-02   9.8724452e-02   8.7347026e-02   8.8624603e-02  -1.2917878e-01  -2.2235593e-02   6.2664464e-02  -1.9954704e-02   1.7143769e-01   1.1862830e-01  -5.8581984e-02   3.3471888e-03  -4.8532054e-02  -1.9177188e-01   2.8998184e-02  -1.3328645e-01  -4.0848530e-02  -1.5693005e-01   1.8715284e-01   1.5453769e-01   1.1502461e-01  -1.4540554e-01   1.2143303e-01  -8.7928987e-02  -7.2292710e-02   3.9226079e-01  -1.5756675e-01  -8.2846523e-03  -1.3234008e-01  -6.4255465e-02  -1.6756498e-01  -1.9305273e-01   1.6560821e-01   5.3272587e-02  -2.1268667e-01  -5.6676623e-02   6.2429668e-02  -5.5570096e-02   4.3043705e-02  -2.6728788e-01  -4.8475707e-02   1.3881216e-01  -5.6780146e-04  -9.9023642e-02   5.1276532e-02
   6.4837292e-02  -1.2939599e-01   1.0430445e-01  -1.8269997e-01   7.8337038e-02   1.2158653e-01   2.1700629e-01   1.2563405e-02  -5.4453716e-02   6.9325436e-02   0.0000000e+00   2.0123499e-01   3.1886117e-01  -2.7810054e-01   1.6220855e-01   1.7647554e-01   3.9600543e-01  -9.3218837e-02   1.2639949e-01   1.4283802e-01  -3.5670027e-01  -1.9806471e-02  -1.3403323e-02  -1.6515856e-01  -3.9577118e-02  -1.9452229e-01  -3.5670152e-02  -5.7133890e-02   1.5022493e-01   2.4227484e-01   1.1644023e-01  -1.5410783e-01   8.8465401e-02  -1.4336787e-01  -2.1987638e-01   2.1589904e-02   1.7655776e-01   1.2157019e-01   1.8646889e-01  -2.1762884e-02   2.8024404e-02   6.7089633e-03   1.4755002e-01  -1.4340011e-02  -1.5393844e-01  -3.3823919e-02  -1.0032404e-01  -6.0355235e-02  -7.6880319e-02  -2.9384647e-02   3.4564726e-02   1.1489320e-01  -2.4785714e-01  -2.0552327e-01   2.9802437e-01  -1.4411481e-01   3.8995768e-01  -8.7208686e-02   1.1766995e-01  -6.8578232e-02   1.9068148e-01  -8.6002012e-02   4.7319501e-02   3.0357666e-01  -5.8411772e-02  -1.7772986e-02  -3.4983959e-02  -7.8595764e-02  -9.5148027e-02   7.5884544e-02  -1.1683698e-01  -3.9436887e-02   1.6159797e-01  -2.8316474e-02   2.4811783e-01  -2.7577170e-01   2.0510827e-02  -1.3919108e-01  -3.4746358e-01  -1.7219128e-01   1.7480735e-01  -2.2245723e-02  -1.6354282e-01   1.0063665e-01  -1.8396142e-01  -2.8828968e-01   1.5640865e-01  -2.6283992e-02   5.3170859e-02  -1.1332570e-01
   3.5329654e-02   2.5369673e-01  -1.3083819e-01  -8.9277775e-02  -8.9786781e-03   1.1651539e-01  -1.1256484e-02   1.2611180e-01  -6.4765977e-02   1.0795464e-01   2.0123499e-01   0.0000000e+00   1.8465899e-01   3.4885417e-01  -1.3313036e-02   1.5439119e-01   1.4715420e-01   4.2421300e-01   1.3261044e-01   8.4215265e-02  -4.0944346e-02   1.8936083e-01   1.1116508e-01   6.4337198e-02  -2.3870387e-02   3.2503667e-02  -2.3610176e-03   7.2155089e-02  -5.7829628e-02  -4.2769502e-02  -1.3644855e-01   1.5354919e-02  -2.0319948e-01  -1.4312936e-01  -2.9899969e-02  -1.3799055e-01  -2.8053198e-01  -3.8215060e-02   2.2312453e-02  -2.0203958e-01   3.6672894e-02  -2.4329901e-01  -6.6596254e-02  -1.4352649e-02  -1.1098725e-01   1.0843506e-01   2.7190780e-02  -3.9909839e-02  -4.1222794e-02   1.5746615e-01  -1.5064155e-01   8.4721033e-02  -1.0120693e-01  -6.9059359e-02  -6.9413951e-02   1.6926442e-01   1.1178585e-01  -3.8790753e-02  -7.1447381e-02   1.4901914e-01  -7.7966973e-02   2.5102488e-01   5.4378856e-02   3.4828680e-01   1.3435219e-01   1.5161739e-02  -1.2588252e-01  -2.6658862e-01   4.6074376e-02  -2.4469692e-02  -4.2611308e-03   1.9221875e-01   9.7109786e-02  -8.3980927e-04  -5.0911822e-02  -1.7249709e-01  -1.6842867e-01  -6.2259920e-02  -1.2829007e-01   1.0727397e-01  -1.8495089e-01  -4.8272424e-02  -5.4279428e-02  -1.1310607e-01  -1.4415390e-01  -5.2582259e-02   9.3752172e-02   1.2203733e-01  -7.3844980e-03   1.0399335e-01
   1.9975252e-01   1.8923392e-01  -7.5616879e-03  -1.4382837e-01  -1.2829480e-01   4.1233436e-02   2.4643104e-02  -6.8177689e-02   8.7666529e-02   8.0661296e-02   3.1886117e-01   1.8465899e-01   0.0000000e+00   2.4956667e-02   1.9159915e-01   3.1752262e-01  -1.3661704e-01   4.9614051e-02   3.5401153e-01   1.1493754e-01  -6.6113199e-02  -1.9798850e-02  -1.4272958e-02  -1.1815233e-01   7.7487831e-03  -1.6490687e-01  -5.8971051e-02   2.5664360e-03   9.0370181e-02   2.3998163e-01  -4.5690961e-02  -5.0093053e-02   1.6180266e-01  -3.8610720e-02  -3.9947576e-02  -5.7360615e-02  -1.7689298e-02   2.5334904e-02  -9.9409553e-02   1.4720863e-02   1.8592110e-01   2.4276332e-01   6.4104861e-03  -1.0371039e-01  -4.0126419e-02  -1.4848639e-01  -6.1579026e-02  -5.1365463e-02  -6.1998285e-02   2.2029639e-01  -1.6853146e-01   4.0769576e-02   1.3469791e-02   7.3688755e-02   2.0237100e-01  -4.6055324e-02  -1.6135100e-01  -1.4269369e-02  -1.0595346e-02   3.9832797e-02   9.3063933e-02   9.4593860e-02   1.6433412e-01   2.2659301e-01   5.3501030e-02   1.4668990e-01  -6.4207646e-02   1.7552038e-02  -3.6676230e-02   1.4149057e-01  -2.0713446e-02   3.2428086e-01  -1.4334504e-01   1.1862340e-01  -2.4279651e-01  -5.5117293e-02   1.9621567e-01  -1.7633533e-01   1.2074456e-01  -1.5969206e-01   5.1851208e-02   1.0719072e-01   2.1132130e-01   2.0614019e-02   1.2445066e-01   2.0421715e-02   6.0201135e-02  -1.3721107e-01   4.4335016e-02   4.4039185e-02
   1.3380545e-01   2.2800086e-01  -1.5766140e-01  -1.3821718e-01   7.9662768e-03   5.7919282e-02  -2.0874351e-01   2.2843864e-01  -3.2483359e-02   1.2374753e-01  -2.7810054e-01   3.4885417e-01   2.4956667e-02   0.0000000e+00   6.7804142e-02   4.3226410e-01  -2.2562153e-01   5.5128461e-02   2.1612297e-01   2.3352378e-01  -1.0358758e-01  -2.0429026e-02  -1.3008187e-01  -1.3212139e-03  -1.2849686e-01   2.1423643e-01   1.2580637e-02   1.0638922e-01   1.8550853e-02  -1.3686981e-01  -8.0999067e-02  -4.4093641e-02  -1.9667034e-01  -3.6450448e-01  -5.4906157e-02   1.2270761e-01  -3.0241126e-02   4.7826351e-02   1.1525872e-02   9.5742318e-02  -1.5151041e-01  -7.1624974e-02   2.1587935e-01  -8.9060195e-02  -2.3079740e-01   5.2762638e-03   1.1112450e-01  -3.4564828e-02  -9.2521612e-02  -4.8764696e-02   1.1242383e-01  -3.4936627e-02  -1.9642938e-01   1.2798508e-01  -1.0211109e-01   1.5170765e-01   5.7977459e-02  -1.7930765e-01  -6.4263790e-02  -1.5850112e-01  -6.4486615e-02   1.6757589e-01  -2.3915460e-01   2.6561973e-02   7.0498094e-03   3.7421551e-01  -9.3511988e-02  -6.5978944e-03   4.0281146e-03  -3.4450989e-03  -2.1313230e-01   3.7825797e-01   3.8056944e-02  -2.2505742e-02  -3.2284285e-01   6.6367498e-02   2.9175951e-01   5.6175285e-02  -8.2718599e-03   1.4697433e-01   1.7400454e-02  -2.4204942e-02   2.3602211e-01   2.6987921e-01   1.2495856e-01   1.3448999e-01   7.7470909e-02   6.4156329e-02   1.4344834e-01   1.5517052e-01
  -5.1959752e-02   5.1355050e-02   1.5566778e-02   6.8123515e-02   1.8143812e-01  -1.2235557e-01   1.1612982e-01   8.4831856e-02   2.5936284e-01   7.2743216e-02   1.6220855e-01  -1.3313036e-02   1.9159915e-01   6.7804142e-02   0.0000000e+00   3.2815304e-01   2.0266259e-01  -3.3179298e-02   3.2581680e-02  -1.9165329e-01   1.1960413e-01  -9.4810315e-02   9.6841451e-02  -1.0198984e-01   1.4824889e-01  -4.0077855e-02   1.6298265e-01  -8.7878048e-03   9.9259938e-02   2.7313013e-01   2.1294395e-01   2.5432723e-01  -2.0172608e-01  -1.2887314e-01  -2.0177952e-01   1.8718693e-01   7.2413842e-02  -6.9205294e-02   1.3815162e-01   9.6060701e-02  -7.7390156e-02   9.8960237e-02  -2.5252342e-02  -4.7632235e-02   2.1279972e-01  -1.6650831e-01   1.0907103e-01  -7.8444321e-02  -7.4887808e-02  -2.2498407e-02  -1.6976795e-01   1.1018726e-01  -1.3867819e-01   6.2359619e-02  -9.0715695e-02  -3.1347000e-02  -2.8582524e-01  -5.2099009e-02  -3.9449082e-02   6.5955091e-02   1.8188348e-01  -1.8695941e-02   9.8262119e-02  -2.1205445e-01   4.8791106e-02  -4.3272734e-02  -8.5973044e-02  -1.6683477e-02  -1.8521243e-01  -1.6915868e-01  -1.6464284e-01   9.2428943e-02   2.1005988e-01   3.2145804e-02  -8.2096859e-02  -1.0492486e-02  -1.8144878e-01  -6.7307408e-02  -2.5011192e-01   3.5213351e-01   1.6102949e-01  -1.8507383e-01   1.7284781e-01   9.0011115e-02   8.2325219e-02  -1.6566399e-01   2.7054448e-02  -1.8520015e-01   8.2389842e-02   1.5692395e-02
  -5.7573288e-03   1.0224818e-01  -3.2860964e-04  -6.8541985e-02  -8.0531241e-02   6.5320060e-02  -2.6449077e-02   1.1640185e-01   9.9631896e-02   1.8635974e-01   1.7647554e-01   1.5439119e-01   3.1752262e-01   4.3226410e-01   3.2815304e-01   0.0000000e+00   1.8864824e-01  -8.7400012e-02   1.8669148e-01   2.1838989e-01  -2.2003706e-02  -2.6756485e-01   7.8072386e-02   7.5594019e-02  -6.4436603e-02   7.5591143e-03   5.5841462e-02  -5.0928277e-04  -3.0902247e-02   2.4755688e-01   1.1133070e-01   1.2711369e-02  -1.8949018e-01   1.3438513e-01  -9.1622064e-02  -1.6924258e-02   1.3227194e-01  -2.5837324e-01   1.2769955e-01   2.0474355e-01  -1.5156224e-01   7.3466718e-02   1.3783628e-01  -1.3426624e-01   5.0544135e-02  -1.2595862e-01  -1.1115051e-01   2.5007070e-01   1.7001019e-01  -9.2899183e-02   4.8362848e-03  -1.1727770e-01  -2.8117152e-01   3.0604622e-01   1.1161812e-01   2.0217447e-01  -1.2962354e-01   1.0217681e-02  -1.5690747e-01  -3.4700813e-02  -5.8737704e-02   1.2481547e-01   2.0434740e-01   7.4075410e-02   9.1505040e-02   2.5235438e-01  -1.8356683e-01   1.6417974e-01   4.7647729e-02   1.5251904e-01  -1.8500443e-01  -8.6483707e-02  -3.8138273e-02   8.7179515e-02  -3.2072435e-02   3.9895595e-02   4.1840065e-01  -2.5669551e-02  -2.3182069e-01   1.7025362e-02   5.8207418e-02  -1.7886098e-01   1.8611132e-01   2.5329698e-01  -5.1353482e-03   7.0369694e-02   3.1072237e-02  -6.8713290e-02  -4.1880193e-02   4.3416851e-02
   1.4597656e-01  -7.3048066e-02  -9.5802199e-02  -1.1720511e-02  -3.7641938e-02  -2.0781588e-01  -1.3560036e-01  -1.0411840e-01  -2.4196867e-01  -1.0218200e-01   3.9600543e-01   1.4715420e-01  -1.3661704e-01  -2.2562153e-01   2.0266259e-01   1.8864824e-01   0.0000000e+00   1.7875157e-01  -1.5676469e-02  -1.1040444e-01   8.5249250e-02   1.2294793e-01   1.7118764e-01   3.7988247e-02   3.8317874e-02   9.4072801e-02   4.8941457e-02  -3.2826762e-02  -1.0944973e-01   3.1555508e-01   1.6151171e-01   2.0689515e-01  -3.3353859e-02  -9.4745220e-03   4.3694752e-02  -2.1439018e-01  -8.2113793e-02  -1.0653126e-01  -1.2267544e-01   1.9350651e-01   1.8524795e-01  -2.9600557e-01   1.6283534e-01   1.3723599e-02  -2.1754684e-01  -1.9633656e-02   1.7551411e-02   1.9676185e-01   2.8670266e-01   3.7440001e-02   1.0511769e-01  -2.3743221e-02  -1.2908863e-01  -1.1735307e-01  -1.7453610e-02   8.6757514e-02   3.6783013e-01   2.0120592e-01  -8.8612771e-04   1.2385221e-02  -1.1909096e-02  -1.0172401e-01   8.2488075e-02  -1.1023785e-01   1.8433882e-01  -1.2140010e-01   1.9276790e-01  -2.1301037e-01   2.8064142e-01  -6.6268013e-02  -6.9724499e-02   1.8984118e-01  -4.5900826e-02   4.8469847e-01   7.1685532e-04   1.7695930e-01  -2.5587368e-01   2.8026136e-02   5.5244230e-01   1.2737467e-01   4.4480862e-01  -4.5276739e-02   1.6965643e-01  -8.7182995e-02  -2.5313215e-01  -3.0099820e-01   1.0610246e-01  -1.9248620e-01   2.5279713e-02  -1.2161116e-01
  -1.9380322e-01   1.5231710e-01  -1.4167067e-01  -2.0744267e-01  -5.3618841e-02  -3.8973645e-02  -3.8260577e-02  -1.3178073e-01  -6.8248787e-04  -6.6604747e-02  -9.3218837e-02   4.2421300e-01   4.9614051e-02   5.5128461e-02  -3.3179298e-02  -8.7400012e-02   1.7875157e-01   0.0000000e+00   2.8237171e-01  -7.0784364e-02  -2.6834079e-01   1.4617812e-01  -5.6937769e-02  -1.3267543e-01   7.9172887e-02  -3.6253864e-02   4.0542724e-02   3.6078797e-02  -4.8636318e-02   1.1212950e-02   6.1676891e-02   8.6061187e-02  -8.3771129e-03   3.6359355e-02  -1.3156992e-01  -2.2123220e-01  -2.1652413e-01  -2.9837658e-01  -1.4214932e-01   6.8254148e-02   3.1049211e-01   1.2730539e-01  -8.4446984e-02   8.4460184e-02   4.6563875e-02   1.7972841e-01   4.7825723e-02  -2.8623382e-01  -1.2804123e-01   3.6656477e-03  -7.4219167e-02   1.9914686e-02   7.5152361e-02   7.9567882e-02  -7.4856124e-02   8.9245409e-02   1.0148361e-01   1.1443179e-01  -9.8753956e-02   7.5400262e-02  -4.0480580e-01   8.3786249e-03  -6.1460650e-02   2.3288783e-01  -2.6647746e-02   2.1481128e-02   3.1126005e-01  -8.7123409e-02   1.9630524e-01  -1.6602533e-01  -1.3642936e-01  -2.8056159e-01   1.0751824e-01  -3.1160237e-01   9.7886803e-02  -2.2640258e-02   1.4017866e-01  -8.7341895e-02  -7.6297651e-02   9.7485989e-01  -2.2013251e-01   2.2459418e-01  -1.5224335e-01   1.9322716e-01  -5.2296299e-02   9.5391553e-02   6.8347431e-02   3.3192422e-02  -1.6725192e-01  -1.0246458e-02
   2.4094687e-02   1.1892580e-01   9.2205180e-02  -2.4184076e-02   3.8906383e-02  -1.0734813e-01   9.0809383e-02  -5.4305807e-03  -5.9515068e-02  -3.4838264e-02   1.2639949e-01   1.3261044e-01   3.5401153e-01   2.1612297e-01   3.2581680e-02   1.8669148e-01  -1.5676469e-02   2.8237171e-01   0.0000000e+00   4.8993376e-01   9.0603393e-02  -2.0976897e-01   1.5331851e-03   2.4527040e-01   2.3094773e-01  -1.5584973e-01   7.9050604e-02  -2.7487077e-02  -1.1016249e-01   2.5076444e-02   2.6177766e-01   2.1097771e-01   3.1619303e-01   6.4678254e-02  -4.0467487e-01   1.1774488e-01   8.3578410e-02  -1.2991526e-01  -2.3170337e-01  -2.5559730e-01   2.9974912e-01   2.6288779e-02  -3.0734461e-02  -1.6232252e-02  -1.8206584e-01   3.8294326e-02   2.0379805e-02  -1.0112446e-02   2.0331243e-01   9.4093293e-02   8.0354388e-02  -7.0523272e-02   1.7696519e-01  -5.4173721e-02  -2.4471292e-01  -1.7423703e-01  -5.5755552e-02  -1.2513714e-01  -1.3544598e-01  -1.7764354e-01   4.1774537e-02  -6.5124275e-02   1.5159756e-01  -2.0063937e-02   2.1020645e-01   3.1684281e-02   7.1192556e-02  -8.8394696e-02   3.9234062e-01   2.8494968e-03  -1.8392005e-01  -5.5623369e-02   4.6972059e-02  -4.0360881e-02   1.3133909e-02  -1.1337589e-01  -1.3060694e-02  -7.2853810e-03   8.7029724e-02  -7.8543715e-02   1.0925429e-01  -1.5721135e-03  -8.1099740e-02  -6.8082045e-02   1.2237838e-01   1.6179672e-01   4.4420418e-02  -5.3192503e-02  -8.6170009e-02   2.8197791e-02
  -2.9489862e-02   1.5727555e-01   1.4521624e-01   1.1153079e-01  -1.4580474e-02   6.9353924e-02  -5.9852719e-02   2.4039540e-02  -8.6643821e-02   6.3469913e-02   1.4283802e-01   8.4215265e-02   1.1493754e-01   2.3352378e-01  -1.9165329e-01   2.1838989e-01  -1.1040444e-01  -7.0784364e-02   4.8993376e-01   0.0000000e+00   2.0402040e-01   2.8190376e-02  -1.3637078e-01  -1.4121878e-01   2.0094343e-02  -1.6888166e-02   1.7521141e-02   9.1447899e-02   2.1375465e-02  -3.5355600e-02  -5.3134849e-02  -9.1645966e-02   2.5417475e-01   3.3753607e-01  -3.1562605e-01  -1.3789864e-01   1.8545175e-01  -1.5129748e-01   6.3812023e-02   1.3085326e-01   4.9407442e-02   1.0328655e-01   1.2004599e-01   7.2328726e-02  -1.4819933e-01  -8.7662976e-02   3.5753338e-02  -3.1780907e-02   1.6764877e-01  -1.4572897e-01   1.0125893e-01  -6.9905590e-02  -9.1837193e-03   9.7665236e-05  -1.3067988e-01  -1.1314043e-01  -7.8286914e-03  -2.0046548e-01   7.8950465e-03  -2.0491734e-01  -2.7262866e-02  -1.8148971e-01  -1.0245785e-01  -6.8835622e-02   3.7169836e-01  -2.1280473e-01  -1.4592900e-01   1.9892241e-01   1.6179741e-01   6.7129391e-01  -1.0907268e-01  -1.8246024e-01   8.5045962e-02   1.9567951e-01   5.9265949e-02   2.3765674e-02  -2.8081269e-01   1.0157612e-01  -2.1225078e-01   2.2518040e-01  -1.8554669e-01   1.6918665e-01  -8.7624375e-02  -4.3241219e-02  -9.0607302e-02   3.7233717e-02  -8.0306447e-02  -3.6614951e-02  -6.2994414e-02  -6.1479817e-02
  -1.3850693e-01   1.1434466e-01  -1.5436226e-01  -6.4683546e-02   1.9018095e-01  -1.4160637e-01  -5.7791253e-02  -1.6619901e-01   2.5848946e-02   2.4314701e-01  -3.5670027e-01  -4.0944346e-02  -6.6113199e-02  -1.0358758e-01   1.1960413e-01  -2.2003706e-02   8.5249250e-02  -2.6834079e-01   9.0603393e-02   2.0402040e-01   0.0000000e+00   9.2569077e-03  -4.6337549e-01  -1.0623960e-01   6.1154026e-01   7.8353165e-02   1.4286028e-01   4.7839618e-02  -1.3307183e-01  -9.9348826e-02   5.7618088e-02  -5.3390734e-02  -2.8880449e-01   4.8303032e-03  -1.1978759e-01   2.5170262e-01   1.0251651e-02  -2.7708418e-01   2.8780969e-01   2.2804037e-02   1.1212306e-01   3.4417635e-02  -3.1096907e-02  -1.2796904e-01  -4.3314404e-03  -2.6472146e-01  -1.8018446e-01   7.4790573e-02  -9.1398004e-03  -2.5700887e-02  -2.3285308e-02  -1.3441532e-01  -1.1501506e-01   1.3155338e-01   1.6514038e-01  -3.7681509e-02   1.8159987e-02   8.5656159e-02   3.5934295e-01   2.0805776e-01  -1.6554797e-02  -2.7163294e-01  -6.7801628e-03   2.2051764e-01   3.9995877e-03   1.0793565e-01  -8.2089227e-02   3.1922015e-02   1.0571984e-01  -5.6502961e-02   6.1985057e-01  -1.9720870e-01   1.4151727e-01   2.8777382e-01   1.9654511e-02   1.4785087e-01  -2.8730149e-01   5.1481357e-01   5.3993954e-01  -2.5540328e-01  -1.2614903e-02  -1.8708624e-01   1.5076868e-01  -1.8652647e-01   1.7525909e-01   1.1663447e-01   2.2078411e-01  -9.9494804e-02  -5.0880447e-02   1.7320806e-01
   1.0446588e-01  -4.0185049e-02  -2.7402388e-01  -7.4695187e-02   7.0858392e-02   1.1793877e-02  -6.1821612e-03  -7.8307938e-02   1.3151857e-01   1.3247210e-01  -1.9806471e-02   1.8936083e-01  -1.9798850e-02  -2.0429026e-02  -9.4810315e-02  -2.6756485e-01   1.2294793e-01   1.4617812e-01  -2.0976897e-01   2.8190376e-02   9.2569077e-03   0.0000000e+00   9.3186163e-02  -1.3282600e-02  -1.5713692e-01   9.5910386e-01  -7.1724167e-02   3.4384388e-01   1.1197232e-01   2.8471264e-02   2.1807464e-02   3.3535509e-01  -5.7114135e-02   3.5190629e-01  -1.8573551e-01   1.7598890e-01   3.2914993e-03   4.3701906e-03  -3.1645799e-02   3.3365913e-01   2.6255837e-01  -2.4611020e-01  -5.3260739e-02   1.1080295e-01  -3.1870623e-02  -1.6018600e-01   1.9446460e-02   1.5874757e-01   5.6106622e-02   1.7060056e-01  -3.3514926e-01   2.4582538e-02  -1.2642295e-01   2.1044574e-01  -7.6701945e-02  -1.0095754e-02  -8.8225857e-03  -1.6108183e-01   2.8006079e-01  -1.9668010e-01   3.2802810e-01  -2.1852484e-01   2.0293749e-01   2.2970945e-02   1.5556519e-01  -1.7812649e-01  -2.2033830e-01   4.4973300e-02  -3.2656587e-01  -2.5433912e-01  -1.4073827e-01   1.2694988e-01  -1.4897352e-01  -2.4594788e-01   3.1263618e-02   2.5774471e-01   4.1005495e-01  -6.7199148e-02  -2.1847858e-01  -1.2979375e-01  -1.2055070e-01   1.0215105e-01  -1.1469184e-01  -7.5501118e-02   1.1119223e-01   1.1033856e-01   4.3599064e-02  -2.0583051e-01   1.3057677e-01  -4.1504312e-02
  -6.4302167e-02  -8.0059058e-02   3.1831062e-01  -8.9111283e-02  -8.8708485e-02  -3.2037964e-02   2.0842054e-01  -1.6441553e-01   1.8986744e-01  -1.4525988e-01  -1.3403323e-02   1.1116508e-01  -1.4272958e-02  -1.3008187e-01   9.6841451e-02   7.8072386e-02   1.7118764e-01  -5.6937769e-02   1.5331851e-03  -1.3637078e-01  -4.6337549e-01   9.3186163e-02   0.0000000e+00   4.1238027e-01   1.9184600e-01   9.5401294e-02  -7.6939298e-02  -7.7019104e-02  -1.4674244e-01  -1.0504767e-01   1.5582611e-01   1.1594211e-01   1.1178158e-01  -4.1230670e-01   3.5469671e-02  -8.5612984e-02  -8.8954845e-02  -3.2545527e-02   2.0428237e-02  -2.1279421e-02   3.1054959e-02   3.3880956e-02  -1.4321638e-01  -4.8965093e-02  -1.9460782e-01  -1.2005292e-01   7.3295512e-02   2.1079662e-02   1.8113228e-01   2.5825387e-02  -2.7628875e-02  -1.7163587e-01   3.5714616e-02   1.3109316e-01  -1.8333313e-01   6.5669627e-02  -2.8636761e-01  -1.7540418e-02  -2.2570464e-01  -2.2278936e-01  -6.1905251e-02   7.5869187e-02  -4.8316336e-02   3.1832200e-03  -5.3188867e-02   1.7472290e-01   1.4596544e-01  -6.4670406e-02   7.4870123e-02   1.7431731e-01   3.2527884e-01   1.1441168e-02   1.2612428e-02   7.4244483e-02   7.8530966e-02   7.2567254e-02  -5.7811402e-02  -7.5911441e-02   7.2848543e-02   4.8574888e-02   5.8861593e-03  -6.3467532e-02  -2.0760295e-01  -1.6146116e-01   7.9062095e-02   5.8355507e-03  -1.6909525e-01   1.3272906e-01   9.1506022e-02  -1.4083594e-02
  -1.0197425e-01  -6.1706291e-02  -2.1228737e-01   4.5157613e-01  -1.1304781e-02  -2.2140751e-01  -6.0224925e-02   1.5645542e-01  -2.0665011e-01   3.2492668e-01  -1.6515856e-01   6.4337198e-02  -1.1815233e-01  -1.3212139e-03  -1.0198984e-01   7.5594019e-02   3.7988247e-02  -1.3267543e-01   2.4527040e-01  -1.4121878e-01  -1.0623960e-01  -1.3282600e-02   4.1238027e-01   0.0000000e+00  -2.1359264e-01   6.3523709e-01   5.9729452e-03  -6.9427919e-02  -7.3547691e-02  -1.2126773e-01   1.6900052e-01   3.6254002e-01  -4.1085308e-01  -3.9175210e-01   2.5072328e-02   1.0442519e-01   2.9444968e-02   1.9872633e-01  -1.1515663e-01  -1.2460679e-01   1.6262299e-01   7.6588986e-02   1.7262970e-02  -2.6084847e-02  -4.1322779e-02  -1.4414686e-02  -2.0031725e-01  -7.6801018e-02   1.8035302e-01   5.6823912e-02  -4.1459308e-02   1.1197674e-01   2.0189431e-01  -1.2666271e-01   9.3796837e-02  -2.7178843e-01  -1.9995961e-01  -6.3788088e-02  -1.4981044e-01   1.2200153e-01  -2.9258150e-01  -1.7923277e-01   4.2871535e-02  -2.3804679e-01  -1.6172471e-01   4.5342724e-01  -1.6834213e-01  -1.3029124e-01   3.4649233e-01  -1.5427995e-01  -3.1708410e-01  -2.2290616e-01  -5.8935820e-02   1.1890294e-01   1.5848555e-02  -1.0478737e-01  -4.3003527e-02   9.7069095e-02   7.2286933e-02   2.2544739e-02  -3.7097753e-02   2.2528310e-01   2.7687959e-02   3.2433313e-02  -2.1824497e-01   2.2592955e-01  -1.2380151e-02   1.8628308e-01  -1.6456917e-01  -2.7689722e-02
  -1.1293383e-01  -5.1450574e-02   3.7377802e-01  -2.4771474e-02   2.0606496e-01  -3.2124460e-03  -1.5482096e-03  -1.4474243e-01   2.1705493e-01  -5.6712748e-02  -3.9577118e-02  -2.3870387e-02   7.7487831e-03  -1.2849686e-01   1.4824889e-01  -6.4436603e-02   3.8317874e-02   7.9172887e-02   2.3094773e-01   2.0094343e-02   6.1154026e-01  -1.5713692e-01   1.9184600e-01  -2.1359264e-01   0.0000000e+00   7.5832299e-01   4.8260294e-01   5.3140806e-01  -1.2676575e-01   3.3798864e-01   2.1734243e-01   7.1396520e-02   2.7866705e-02  -5.4386480e-02   4.9007930e-02   8.6151744e-02   1.6560457e-01  -1.7922439e-01  -1.3490030e-01  -2.6746017e-02  -1.9032495e-02  -6.5405616e-02  -2.9375614e-02  -1.2205764e-01  -5.1323481e-02   2.4158859e-01  -8.8868385e-02   3.0621638e-03   4.8761526e-02  -1.5929666e-02  -1.2413086e-02  -1.2828101e-02   1.5621066e-01  -6.2096926e-02  -8.0761906e-02   2.1373382e-01   1.5177967e-01   3.1475575e-02  -4.4847064e-02  -1.1515824e-01  -1.8484452e-01  -4.7206483e-03  -2.7868982e-03   7.8047563e-02  -2.0252404e-01  -1.6457624e-01   3.1413652e-01  -1.2096127e-01  -1.8599976e-02   9.6653977e-02   2.5882271e-01   2.6333946e-01  -1.7580663e-01   9.6669885e-02  -1.6724395e-01   8.9069952e-02  -2.4470888e-01   4.6831823e-02   2.4930486e-01  -1.0915566e-01  -4.9053973e-02   1.3777898e-02  -2.4328830e-01  -5.1398804e-02   1.9704993e-02   8.7311419e-02   2.8254424e-01   3.3747726e-01   7.7792246e-02   1.8560610e-02
   2.6718615e-02   6.1196201e-02  -1.2812077e-01  -5.0199745e-03  -4.4146593e-02   1.8831680e-01  -3.5007585e-02   1.1607034e-01   3.7876265e-02  -1.4143968e-02  -1.9452229e-01   3.2503667e-02  -1.6490687e-01   2.1423643e-01  -4.0077855e-02   7.5591143e-03   9.4072801e-02  -3.6253864e-02  -1.5584973e-01  -1.6888166e-02   7.8353165e-02   9.5910386e-01   9.5401294e-02   6.3523709e-01   7.5832299e-01   0.0000000e+00   1.9943012e-01   4.6444569e-01  -1.2427820e-01  -9.2455431e-02   2.0478439e-01   2.7409746e-01   1.3015123e-01  -1.0118116e-01   9.4604539e-02  -2.9629806e-01  -1.1354230e-01  -2.0978444e-02  -6.3150136e-02   7.0946603e-02   8.6369089e-02  -5.5758286e-02  -1.3219722e-01   7.4121875e-03   1.4997143e-01   4.7329617e-02   1.3010682e-01   1.1046357e-01  -1.1395772e-01  -4.9505937e-02  -7.3588933e-02  -2.0996065e-01  -1.2982210e-01  -4.5284826e-02   3.0699201e-01   1.9470890e-02   7.2945729e-02   8.6713125e-02   2.1361740e-01   2.4945851e-02   1.1271118e-01   1.5323720e-01  -2.8112591e-02  -1.3527456e-01   1.8826862e-01   2.2427640e-01   8.0348585e-02   1.3999038e-01  -5.4116807e-02   2.7542728e-01  -1.7691468e-01   1.7375297e-01   1.2527493e-01  -2.9049405e-02  -4.3713741e-02  -1.1842837e-01   1.2684999e-01  -1.6164056e-01  -9.0843343e-02  -3.9505566e-03   2.1374904e-01   1.9659216e-01   8.6665527e-04  -7.1348232e-04  -9.2542105e-02  -2.3905052e-01   1.1282886e-01   4.4290559e-02   7.4393194e-02  -7.3797108e-02
  -3.6037161e-02  -2.0467735e-02   7.1750606e-03   6.0426187e-02   2.9895159e-01  -8.5660508e-02  -9.6904194e-03  -2.0086205e-02   1.0756604e-02  -3.4283312e-02  -3.5670152e-02  -2.3610176e-03  -5.8971051e-02   1.2580637e-02   1.6298265e-01   5.5841462e-02   4.8941457e-02   4.0542724e-02   7.9050604e-02   1.7521141e-02   1.4286028e-01  -7.1724167e-02  -7.6939298e-02   5.9729452e-03   4.8260294e-01   1.9943012e-01   0.0000000e+00   1.5775962e-01   6.1073215e-02   1.1720870e-01   9.8250742e-02   2.7647281e-02   2.7365625e-01  -4.5823346e-02  -2.5919843e-02   9.6779854e-02   6.9189502e-02   3.9315680e-02   4.6559009e-02  -6.9609645e-02  -3.6844634e-02   8.4855260e-02   8.6321236e-02   4.8416574e-03   7.6694798e-02   2.2832927e-02  -1.0429677e-01  -1.2094648e-01  -1.1152393e-02  -2.8367551e-02   1.9133454e-02   1.0763094e-01  -1.4627127e-02   8.8939293e-02   5.1154600e-02   1.2845392e-01  -9.7545745e-02   2.8530608e-03  -2.3429665e-01   1.5886823e-01   7.3686197e-03  -5.2031348e-02   9.6020354e-04  -1.7492382e-02   3.8127537e-02  -6.2134236e-02  -1.0460074e-02  -1.0887738e-01  -3.3173081e-02  -1.7117728e-01  -7.6131414e-02  -3.8002767e-02   9.1180753e-02   6.3136913e-02  -4.9277291e-02   2.4349571e-02  -5.7564029e-02  -1.0940008e-01  -2.0601274e-01  -6.3663213e-02   3.9569989e-02  -2.9852918e-02   8.0845892e-03  -3.6371898e-02  -1.1202805e-01  -2.1485223e-02   6.2973562e-02   1.7918126e-01  -3.0627313e-02   3.8185353e-03
  -4.6758238e-02   1.5557341e-01  -1.8277500e-02   2.0275746e-03   9.7312968e-02   4.5159808e-01  -1.7982179e-01   9.0855415e-02   5.5892709e-02  -1.4414464e-02  -5.7133890e-02   7.2155089e-02   2.5664360e-03   1.0638922e-01  -8.7878048e-03  -5.0928277e-04  -3.2826762e-02   3.6078797e-02  -2.7487077e-02   9.1447899e-02   4.7839618e-02   3.4384388e-01  -7.7019104e-02  -6.9427919e-02   5.3140806e-01   4.6444569e-01   1.5775962e-01   0.0000000e+00   1.3872656e-01   2.8743575e-02   2.7633691e-02  -8.9745692e-02  -1.9497093e-01   2.8328791e-03   1.3315724e-03   5.0697549e-02   2.1957993e-01  -1.4004635e-01   1.1859331e-01   9.8986520e-02  -9.8624938e-02  -1.5754860e-02  -8.2633861e-02   6.8193420e-02   1.8606723e-01  -4.3012638e-02  -1.4540619e-01  -3.2310301e-02  -5.8206801e-03   1.3836247e-01   9.8598739e-02   8.2040687e-03   7.9776216e-02  -2.0934504e-01   3.1898303e-02   7.7150096e-02  -6.3077923e-02   1.5997448e-02  -1.5306953e-01   6.5851382e-02  -4.5165262e-02   7.9965855e-02  -1.3086193e-01  -4.3705868e-02  -1.0486845e-01   9.9264269e-02   5.4937104e-02   1.1312557e-01   1.1286088e-02  -6.0721661e-02  -3.3315687e-02   5.0249778e-02   2.4336065e-02   3.0419060e-02   3.5270190e-02  -9.0504322e-02   8.8932980e-02  -1.2770825e-02   1.3471026e-02  -6.9977246e-02   1.1542553e-01   1.6978180e-01  -4.1549954e-02  -1.7199253e-03  -1.3042483e-01   4.2382625e-02   1.6243176e-01   2.3330664e-01   7.1576824e-02  -1.2988634e-01
   2.0751280e-01  -3.0509099e-02  -3.8164188e-02   1.2618139e-01   1.4152288e-01   1.4395590e-01   5.7156448e-02   6.4003834e-03   1.2258257e-01   9.3726187e-02   1.5022493e-01  -5.7829628e-02   9.0370181e-02   1.8550853e-02   9.9259938e-02  -3.0902247e-02  -1.0944973e-01  -4.8636318e-02  -1.1016249e-01   2.1375465e-02  -1.3307183e-01   1.1197232e-01  -1.4674244e-01  -7.3547691e-02  -1.2676575e-01  -1.2427820e-01   6.1073215e-02   1.3872656e-01   0.0000000e+00   3.1832901e-01   8.2284960e-02   3.0923829e-02  -2.3332652e-01   5.6650419e-02  -3.6676816e-02  -2.2747896e-01   8.0378602e-02  -6.8597680e-02  -1.9616206e-02  -1.0195636e-01   2.5543362e-01  -3.8073209e-01   1.1333460e-01   1.3613451e-01   7.0306015e-02  -1.9250855e-03  -3.9430954e-02  -3.1277745e-01  -1.3420643e-01  -9.9184878e-02  -4.5367803e-02   1.3005548e-01  -1.5550254e-01   5.2212441e-02   2.1864450e-01  -3.7724228e-02   6.2047055e-02   9.5442612e-03   1.3982028e-01  -1.1740958e-01   1.8360631e-02  -1.5258005e-01  -8.5762234e-02   1.4690799e-02  -9.4487921e-02  -2.4462342e-02  -5.4215776e-03   6.0454191e-02  -3.5624031e-02   4.8081577e-02   8.0962585e-02   8.5191076e-02   6.3108065e-01  -5.7823688e-02  -7.9957913e-03  -6.2917427e-02   7.3952963e-02  -5.2950651e-02   5.0487827e-01   1.3105229e-01  -2.8907411e-01   6.6496792e-02   3.1554794e-01   2.3380392e-01  -1.6544446e-01  -1.9674470e-02   1.1004218e-01   1.0190850e-01   8.2264934e-02   4.2986785e-02
  -8.7330768e-03  -7.9687438e-02   1.4510802e-01   1.5678059e-01   1.3746088e-01  -6.4558010e-03   6.1383069e-02   1.5675569e-01  -3.4131330e-02  -5.0582244e-02   2.4227484e-01  -4.2769502e-02   2.3998163e-01  -1.3686981e-01   2.7313013e-01   2.4755688e-01   3.1555508e-01   1.1212950e-02   2.5076444e-02  -3.5355600e-02  -9.9348826e-02   2.8471264e-02  -1.0504767e-01  -1.2126773e-01   3.3798864e-01  -9.2455431e-02   1.1720870e-01   2.8743575e-02   3.1832901e-01   0.0000000e+00  -1.6681040e-01  -3.5869672e-02  -5.6606009e-02  -9.3995063e-03  -1.7196109e-01   2.4131439e-01  -4.4074747e-02   7.3401597e-02  -1.7182638e-01  -3.9398260e-02  -2.8917532e-01   4.1729445e-01   2.2529193e-01  -1.1180140e-01  -7.9812745e-02   3.6176908e-02  -1.7106765e-02   1.5230416e-02  -1.7949728e-01  -3.2942752e-02  -7.9996895e-02  -3.6108005e-02   6.6365573e-02   2.4768767e-02   1.6085129e-01   2.7345346e-02  -2.5350590e-02   6.8452035e-02  -7.3323907e-03  -3.5264025e-02  -2.2635435e-02  -6.8011421e-02  -1.5947247e-01   2.7320040e-02  -1.6608189e-02  -4.3017334e-02   6.0058344e-02   3.4501056e-02  -2.9113502e-01  -6.2355877e-03  -2.7761610e-02  -1.4163650e-01  -3.4901716e-01   4.6687124e-01  -1.3516118e-01  -1.2669537e-01  -1.2941074e-01   1.2114759e-01   2.4567802e-02   7.2568442e-01  -2.2410806e-01  -9.8360536e-02   7.4693799e-02   3.3483882e-01   2.9605144e-02  -1.1578198e-01  -7.8350152e-03   4.7197476e-02  -5.6286428e-02   3.5360069e-05
  -1.0056149e-01   1.4592775e-02   1.7544800e-01   3.3833926e-02  -1.8931282e-02   7.9582139e-02   1.1506726e-01   2.3951727e-02  -1.3568316e-02   1.0327231e-03   1.1644023e-01  -1.3644855e-01  -4.5690961e-02  -8.0999067e-02   2.1294395e-01   1.1133070e-01   1.6151171e-01   6.1676891e-02   2.6177766e-01  -5.3134849e-02   5.7618088e-02   2.1807464e-02   1.5582611e-01   1.6900052e-01   2.1734243e-01   2.0478439e-01   9.8250742e-02   2.7633691e-02   8.2284960e-02  -1.6681040e-01   0.0000000e+00   3.1793291e-01   3.1466048e-01   7.9221477e-03  -5.7089991e-02  -2.7592550e-01  -1.3270477e-01  -2.5749482e-01  -2.5918286e-01  -1.1502643e-01  -7.6439090e-03   7.4471880e-02  -2.3186268e-02   1.3292964e-01  -7.0503150e-02   1.3037876e-01  -1.9162640e-01  -5.6128489e-02  -2.0165924e-03   1.1935046e-01   6.1665296e-03   5.8827411e-03   6.4063793e-02   3.5610172e-02  -3.0388834e-02   3.7023281e-02  -1.3925094e-01  -9.0683128e-02   5.2172618e-02  -2.7659468e-02  -1.7829804e-02   9.2788561e-04   1.7591932e-01  -8.7534776e-02  -1.5340433e-01   5.2141447e-02   1.5288298e-01   1.2302429e-01   1.0030602e-01  -3.0991778e-01   2.8888994e-01  -2.0896187e-01   3.3156461e-01   6.5926775e-02   5.4729827e-02   3.8581856e-02  -1.8090493e-03  -2.0058185e-01  -1.8255308e-01   1.8358699e-01   1.6123227e-01   3.6980241e-02   2.4181443e-01  -2.6520379e-02   5.4799785e-02   2.0881198e-02   1.5645399e-01  -5.0279962e-01   3.8305328e-02  -2.3827787e-02
   1.0180031e-01  -2.2762000e-02   2.0206717e-02   1.8750922e-01  -8.5215894e-04  -1.0668640e-01   2.1148639e-01   7.5216508e-02   6.9821831e-02   8.4633875e-02  -1.5410783e-01   1.5354919e-02  -5.0093053e-02  -4.4093641e-02   2.5432723e-01   1.2711369e-02   2.0689515e-01   8.6061187e-02   2.1097771e-01  -9.1645966e-02  -5.3390734e-02   3.3535509e-01   1.1594211e-01   3.6254002e-01   7.1396520e-02   2.7409746e-01   2.7647281e-02  -8.9745692e-02   3.0923829e-02  -3.5869672e-02   3.1793291e-01   0.0000000e+00  -7.4763764e-02   1.9880607e-01   2.4770888e-01  -2.5572596e-01   1.6200341e-01  -7.9649589e-02  -2.3074738e-01  -2.6409652e-01   3.9665104e-02  -8.9198433e-03  -1.2013325e-01   7.8784663e-02   7.5487436e-02   1.2227728e-01  -5.3481799e-02  -2.9733573e-02   1.0744576e-01   1.6644562e-03  -3.7691450e-02   1.4130599e-01  -6.5112656e-02   7.8755031e-02  -1.7630849e-01  -1.9323532e-01   2.6150910e-02   9.8602622e-03  -1.1883680e-01   6.3186285e-02  -2.8481963e-02   1.0001010e-01   5.2031783e-02  -5.2837201e-02  -1.3153125e-01   9.3612171e-02  -3.7681326e-02   5.2935219e-02   8.8190592e-02  -1.6324004e-01  -1.6720052e-01  -7.8149689e-02   3.2309757e-01   1.4845183e-01   2.1570945e-02  -5.6716428e-03  -1.1353859e-01  -2.0080955e-01   6.6847485e-02   3.8319273e-02   7.3170245e-02  -7.6883957e-02   5.3320620e-02   2.9740218e-02   1.0483277e-01   3.8977055e-02  -1.4878465e-01  -2.1571440e-01  -8.3539594e-02   5.2067556e-02
  -3.1763996e-01  -8.8056878e-02   1.3373627e-01   1.0136451e-01  -6.2642208e-02   2.5580605e-02  -6.4723148e-02  -1.0103782e-02  -5.8225864e-02  -1.1291201e-01   8.8465401e-02  -2.0319948e-01   1.6180266e-01  -1.9667034e-01  -2.0172608e-01  -1.8949018e-01  -3.3353859e-02  -8.3771129e-03   3.1619303e-01   2.5417475e-01  -2.8880449e-01  -5.7114135e-02   1.1178158e-01  -4.1085308e-01   2.7866705e-02   1.3015123e-01   2.7365625e-01  -1.9497093e-01  -2.3332652e-01  -5.6606009e-02   3.1466048e-01  -7.4763764e-02   0.0000000e+00   7.9300017e-01  -8.2542994e-02   2.4448237e-01   1.3170103e-01   6.0834593e-02   1.2920051e-01   1.1505375e-01  -1.0855814e-01  -7.1566400e-02  -1.6452352e-02   6.0989930e-02   4.0738312e-04   1.4327947e-01   1.8450705e-01   1.0265483e-02  -2.0424949e-01  -2.1098104e-01   1.0449738e-01   8.1488695e-03  -1.4289259e-01   5.2989790e-02   2.1147281e-01  -1.0992274e-01  -2.2326272e-01   9.8399495e-02  -3.4135395e-02   1.4739518e-01  -1.0122031e-01   2.7978020e-01   1.2957342e-01   2.0449119e-01   4.7917533e-01   4.2870305e-01   7.7543622e-03  -3.4101417e-01  -1.5719547e-01   4.7136272e-02   2.6337825e-01  -3.0088430e-02  -1.4140893e-01  -1.5581158e-01   2.1148033e-01  -5.8992734e-02   4.0268832e-01  -3.6329572e-03   3.3341495e-02   4.6901766e-01   2.3031689e-01   1.9589344e-01   8.2135427e-02  -1.4417325e-01  -1.9785238e-01  -1.9589801e-01   4.7601311e-03   5.6784149e-02  -4.0444216e-02   2.5755307e-01
   6.2242033e-03   1.3941784e-02  -1.1355511e-01   1.2284886e-01  -1.5014733e-01   6.4621181e-02  -7.6782458e-02  -1.5917574e-02  -8.1374169e-02   3.8662393e-02  -1.4336787e-01  -1.4312936e-01  -3.8610720e-02  -3.6450448e-01  -1.2887314e-01   1.3438513e-01  -9.4745220e-03   3.6359355e-02   6.4678254e-02   3.3753607e-01   4.8303032e-03   3.5190629e-01  -4.1230670e-01  -3.9175210e-01  -5.4386480e-02  -1.0118116e-01  -4.5823346e-02   2.8328791e-03   5.6650419e-02  -9.3995063e-03   7.9221477e-03   1.9880607e-01   7.9300017e-01   0.0000000e+00   4.3926828e-01   4.2033094e-02   2.0011853e-01  -2.3342014e-01  -1.5274899e-01   4.0195296e-02  -1.6375934e-01   1.3690481e-01  -2.8751004e-01  -2.2413478e-01   2.0680900e-01   2.5231537e-02   1.5123691e-01  -8.5693409e-02   3.2973566e-02  -1.7588626e-01   6.6955586e-02  -7.6581863e-02  -1.7755064e-01   5.3064269e-02   1.7437724e-01  -4.5442329e-02  -2.0562222e-01   8.6285726e-02  -1.0764610e-01   7.2748693e-02  -2.0852058e-01   1.4132603e-02  -1.1615265e-01  -1.3337278e-01  -3.1180414e-01   3.6825814e-02  -2.7896983e-01   1.1911686e-01  -2.6351462e-03   4.1966340e-02  -3.3517416e-02  -2.0598565e-02   4.6794519e-02   1.8239382e-01  -7.9046393e-03   3.0397265e-01  -2.8420335e-01   2.6305643e-01   3.0443295e-02   7.4818256e-02  -1.2794193e-01   1.6430648e-01  -5.1313636e-02   8.5733164e-02  -1.0723060e-01   1.5054912e-01  -1.0596192e-01  -6.0640996e-02  -8.3727352e-02   5.7042490e-02
   1.8364846e-01  -1.0193734e-01   3.0763108e-02   4.3237755e-02  -1.5029592e-01  -7.3805349e-02   2.8888111e-03   3.9628464e-02  -4.2713062e-01  -1.4750310e-01  -2.1987638e-01  -2.9899969e-02  -3.9947576e-02  -5.4906157e-02  -2.0177952e-01  -9.1622064e-02   4.3694752e-02  -1.3156992e-01  -4.0467487e-01  -3.1562605e-01  -1.1978759e-01  -1.8573551e-01   3.5469671e-02   2.5072328e-02   4.9007930e-02   9.4604539e-02  -2.5919843e-02   1.3315724e-03  -3.6676816e-02  -1.7196109e-01  -5.7089991e-02   2.4770888e-01  -8.2542994e-02   4.3926828e-01   0.0000000e+00   9.5140096e-01   3.9796232e-01  -5.7163241e-02   1.3861189e-01  -2.2762768e-01  -8.4257987e-02  -3.7075398e-01   2.7434176e-01  -3.2913933e-01  -7.1033302e-02  -5.1773015e-02   1.5468793e-01  -2.1424311e-01   8.2798540e-02  -2.1709530e-02   2.4518244e-02   8.7805379e-02   1.1864560e-02   3.1081569e-01  -1.9432987e-01  -7.9230770e-02   3.2020284e-02   4.1414617e-02  -2.3647787e-01   4.4183187e-02  -1.8932166e-01  -1.5706659e-01  -6.4599438e-02  -7.9717023e-02   5.0608633e-01   1.6102408e-01   6.5431474e-01   4.4695694e-01  -9.1534867e-02  -3.2848314e-01  -1.2051667e-01  -7.9033987e-02   2.8769405e-01  -1.1547421e-01  -8.5243291e-02  -5.4118653e-02   5.6541526e-01  -4.8082608e-02  -1.4038623e-01   2.7637530e-01  -2.5891659e-02   7.0235542e-02   6.9395073e-02   3.1221313e-01   2.2172235e-01   1.0950095e-01   2.3509285e-01   1.3018897e-01  -2.7031331e-02  -4.8534742e-02
   9.4468200e-02   9.7030728e-02  -1.9769715e-01   2.6736607e-02  -8.6442717e-02  -1.0739188e-02  -2.6386180e-01  -5.1253651e-02   1.0413975e-01   7.8881323e-03   2.1589904e-02  -1.3799055e-01  -5.7360615e-02   1.2270761e-01   1.8718693e-01  -1.6924258e-02  -2.1439018e-01  -2.2123220e-01   1.1774488e-01  -1.3789864e-01   2.5170262e-01   1.7598890e-01  -8.5612984e-02   1.0442519e-01   8.6151744e-02  -2.9629806e-01   9.6779854e-02   5.0697549e-02  -2.2747896e-01   2.4131439e-01  -2.7592550e-01  -2.5572596e-01   2.4448237e-01   4.2033094e-02   9.5140096e-01   0.0000000e+00  -3.4361406e-01  -1.7528673e-01  -8.7219552e-02  -7.6208131e-02  -5.5123315e-02   1.0554912e-01  -2.1004783e-01   3.2816487e-01  -2.3576896e-01   1.5584000e-01  -2.7962695e-01   6.8415024e-02   1.5077125e-01   1.9836083e-01  -1.4695214e-02  -9.1826978e-02  -1.2726623e-01  -1.9677380e-01   5.6603842e-02   1.4106285e-01   1.0613730e-01   1.1548406e-01  -1.4761072e-01  -9.6767199e-02   4.2860958e-01  -5.5281574e-02  -1.7587565e-01  -2.7947933e-02  -7.8562702e-02  -2.1104619e-01  -3.0035230e-01   2.6954679e-01   4.4547423e-01   2.8929026e-01  -2.1834599e-01   8.6782814e-03  -2.0536047e-02   1.8918505e-02  -1.0447584e-01  -1.9476200e-01  -4.1810305e-01   7.1381828e-02  -2.1426689e-01   2.4073331e-01   1.6247985e-01  -2.3569947e-02   1.8542587e-01  -5.1312328e-01  -7.9823488e-02  -3.7906374e-01   1.3960697e-02   1.4202718e-01   4.6345750e-02  -1.6587713e-02
   3.5184615e-02  -1.0672849e-01  -1.9315518e-01   4.1280677e-02   3.2343426e-03   3.1247796e-02  -2.1156669e-01   3.2661009e-03   2.7547361e-03   6.7480307e-02   1.7655776e-01  -2.8053198e-01  -1.7689298e-02  -3.0241126e-02   7.2413842e-02   1.3227194e-01  -8.2113793e-02  -2.1652413e-01   8.3578410e-02   1.8545175e-01   1.0251651e-02   3.2914993e-03  -8.8954845e-02   2.9444968e-02   1.6560457e-01  -1.1354230e-01   6.9189502e-02   2.1957993e-01   8.0378602e-02  -4.4074747e-02  -1.3270477e-01   1.6200341e-01   1.3170103e-01   2.0011853e-01   3.9796232e-01  -3.4361406e-01   0.0000000e+00   1.5886988e-01   9.4809719e-01   8.7387224e-02   3.0705608e-01   2.2485921e-01   1.0532217e-01  -1.0477363e-01  -4.6283830e-01  -9.4909946e-02   1.1231244e-01  -6.7353647e-02  -7.2788024e-02   1.7355175e-01   1.3916958e-01   1.6098240e-01  -2.9938144e-02   4.0031343e-02   3.4389137e-01  -1.4550461e-01   3.0482803e-01   8.5672458e-02  -3.5574714e-01  -2.2562075e-01   9.0559408e-02   1.4777300e-01  -1.5275659e-01  -8.2188585e-02   8.6135361e-02   1.1416430e-01  -8.3331669e-02   5.0518347e-03   1.3829781e-01   5.3894385e-02   8.6230544e-02  -2.5692307e-01  -1.9717926e-01  -9.6356516e-02   2.2116781e-02  -9.4269536e-02   1.2757171e-01  -6.3232374e-01   1.4252429e-02   1.7941549e-02   4.9169898e-02  -1.9372275e-01  -1.7643933e-02   1.5230414e-01   6.3730257e-02  -5.3463898e-02  -9.7585271e-02  -2.8864540e-01  -1.1577316e-01  -3.4269523e-02
   2.2022913e-01   1.4027783e-02  -2.5228099e-01  -2.9753811e-02   1.7617106e-01   2.6199060e-02  -3.7398177e-01  -6.8805105e-02   1.2019564e-01   1.9352602e-02   1.2157019e-01  -3.8215060e-02   2.5334904e-02   4.7826351e-02  -6.9205294e-02  -2.5837324e-01  -1.0653126e-01  -2.9837658e-01  -1.2991526e-01  -1.5129748e-01  -2.7708418e-01   4.3701906e-03  -3.2545527e-02   1.9872633e-01  -1.7922439e-01  -2.0978444e-02   3.9315680e-02  -1.4004635e-01  -6.8597680e-02   7.3401597e-02  -2.5749482e-01  -7.9649589e-02   6.0834593e-02  -2.3342014e-01  -5.7163241e-02  -1.7528673e-01   1.5886988e-01   0.0000000e+00  -1.9273371e-01   4.8197025e-01   1.7095431e-01  -1.1094010e-02   1.4807707e-02  -1.2964579e-01   3.0765215e-02  -2.4422717e-01  -3.0245984e-01  -1.2125452e-01   3.4110254e-01   2.5887000e-02   8.6427595e-02  -2.3021678e-02  -5.0186272e-02  -1.7134086e-01  -2.4024390e-01   4.4954311e-02   1.7646384e-02   2.1269827e-01   7.4915629e-02   2.1007798e-01  -5.6689792e-02   7.4649722e-02   7.9252276e-02   9.4263392e-02   3.5104398e-02   6.8519984e-02   1.6203827e-01  -7.4867295e-02   2.1231391e-01  -2.2664308e-01  -3.9914530e-01  -1.3128878e-01  -1.6594299e-01   4.8265688e-02  -1.3044894e-01  -1.4629781e-01  -3.7271019e-01   4.5852080e-01  -3.1820290e-01   3.6911435e-01   1.6039316e-01   6.8270442e-02  -2.7863692e-02   1.3618539e-01   2.4385759e-01  -1.9474675e-01   4.6501738e-02   3.7964723e-02   1.8659360e-01  -2.7017222e-02
   2.0473186e-02  -3.6985500e-02   1.5698758e-02  -9.9742597e-02   1.0276804e-01   7.9563866e-02  -4.9822328e-02   2.8606069e-02  -4.7148178e-02  -6.6991427e-02   1.8646889e-01   2.2312453e-02  -9.9409553e-02   1.1525872e-02   1.3815162e-01   1.2769955e-01  -1.2267544e-01  -1.4214932e-01  -2.3170337e-01   6.3812023e-02   2.8780969e-01  -3.1645799e-02   2.0428237e-02  -1.1515663e-01  -1.3490030e-01  -6.3150136e-02   4.6559009e-02   1.1859331e-01  -1.9616206e-02  -1.7182638e-01  -2.5918286e-01  -2.3074738e-01   1.2920051e-01  -1.5274899e-01   1.3861189e-01  -8.7219552e-02   9.4809719e-01  -1.9273371e-01   0.0000000e+00   9.2372547e-02  -7.5521365e-02   1.4355040e-01  -8.9044167e-02   2.3382174e-02   2.7701497e-01  -1.9929468e-02  -9.6916722e-03  -1.6541772e-01   1.1185816e-01  -1.9578187e-03  -2.1086468e-01  -5.2828514e-02  -7.1107138e-02  -1.4367445e-01   5.0605141e-01  -4.9311598e-02   9.2086895e-02  -1.1552205e-01  -8.3642085e-02  -1.5081627e-01   7.2464797e-02   4.8795890e-02   2.1641501e-01   9.5005343e-02   4.1316489e-01   8.3091826e-02  -1.0409853e-01  -1.3785035e-02  -1.8853279e-01  -5.0180157e-02  -2.7455671e-01   1.1723918e-01   1.3024432e-01  -4.4466560e-02   1.1701746e-01   3.3691047e-01  -4.4179556e-01  -1.4817519e-01   9.1458468e-02  -2.4739341e-01   2.6842359e-01   1.1221405e-01   1.1197425e-01   1.8937267e-01  -3.1891300e-02  -2.0617122e-01  -7.8967480e-04   2.5188303e-01  -2.8030903e-02  -3.1164943e-02
   8.3706428e-02   7.3347267e-02  -1.4615058e-02  -1.1132263e-01  -8.3656561e-02  -1.3083584e-01   4.9156430e-02   2.0982425e-02  -7.6106903e-03  -1.9458350e-01  -2.1762884e-02  -2.0203958e-01   1.4720863e-02   9.5742318e-02   9.6060701e-02   2.0474355e-01   1.9350651e-01   6.8254148e-02  -2.5559730e-01   1.3085326e-01   2.2804037e-02   3.3365913e-01  -2.1279421e-02  -1.2460679e-01  -2.6746017e-02   7.0946603e-02  -6.9609645e-02   9.8986520e-02  -1.0195636e-01  -3.9398260e-02  -1.1502643e-01  -2.6409652e-01   1.1505375e-01   4.0195296e-02  -2.2762768e-01  -7.6208131e-02   8.7387224e-02   4.8197025e-01   9.2372547e-02   0.0000000e+00   1.9648603e-01  -3.2457512e-02  -2.1820299e-01   1.8761391e-01   1.7337311e-01  -5.9096868e-02  -1.1041731e-01  -2.6693296e-01   1.2950780e-01   8.5861018e-03  -8.8230933e-02   1.5759459e-01  -2.7122380e-02   2.1065983e-01  -5.5052456e-02   2.2239082e-01   7.4022885e-02   1.2230626e-01  -3.4117963e-01   6.8479236e-02  -2.8154904e-01  -1.0749327e-01  -1.2926767e-01  -3.6296047e-01  -2.7053967e-01   2.2573328e-01   1.2853939e-01   2.7502188e-02  -3.0839697e-01  -1.8622874e-01  -6.3651206e-02  -2.8132539e-01  -1.4844843e-01   1.3706813e-01   1.4489027e-01   7.7929525e-02  -6.1500192e-02  -2.8778294e-02  -1.0241362e-02   7.1383158e-02  -1.4272787e-02  -2.1974424e-02   2.8650542e-01   5.1139171e-03   8.2534196e-03   2.0718693e-01   2.9692878e-01  -8.0967948e-02  -1.2469838e-02   1.7808051e-01
   2.9344386e-01  -1.0220420e-02  -3.7935539e-02   2.8516716e-01  -8.9656628e-03  -5.2814880e-02   1.2656778e-01  -9.3369361e-03   1.2265193e-01  -1.6966945e-02   2.8024404e-02   3.6672894e-02   1.8592110e-01  -1.5151041e-01  -7.7390156e-02  -1.5156224e-01   1.8524795e-01   3.1049211e-01   2.9974912e-01   4.9407442e-02   1.1212306e-01   2.6255837e-01   3.1054959e-02   1.6262299e-01  -1.9032495e-02   8.6369089e-02  -3.6844634e-02  -9.8624938e-02   2.5543362e-01  -2.8917532e-01  -7.6439090e-03   3.9665104e-02  -1.0855814e-01  -1.6375934e-01  -8.4257987e-02  -5.5123315e-02   3.0705608e-01   1.7095431e-01  -7.5521365e-02   1.9648603e-01   0.0000000e+00   4.9850131e-01  -5.0722597e-02   6.2221582e-02   3.2926648e-02   7.9504241e-02   1.0425345e-01  -1.2603220e-01   1.7660340e-01  -3.3391109e-02   1.5823077e-01   2.6024270e-01  -2.1258692e-01   4.0645119e-02  -3.5248637e-02   9.0804221e-02   1.3830458e-01  -1.1421437e-02  -8.8811494e-02  -1.6107716e-01  -1.4686247e-01  -1.2795481e-02  -1.2078829e-01   5.9300259e-02  -2.8278544e-01  -2.8480059e-02  -2.8657842e-01   3.5570416e-02   2.6350178e-01   2.4468521e-01   1.9160350e-01   6.3669308e-01   2.3770329e-01  -4.3764537e-01   6.6981743e-01  -2.8358482e-01  -3.4677818e-01  -4.6264723e-02   1.0271806e-02  -1.9306009e-01   1.0912973e-01  -3.4191479e-03   1.8597238e-01   3.0585029e-01   4.4906658e-01   1.3713539e-02   2.8542933e-01   2.9523817e-01   2.1444721e-01   1.2501676e-01
   1.7571374e-01  -7.6953904e-02  -8.4683400e-03  -9.4272717e-03   6.4912492e-02  -1.4552302e-01  -6.4914714e-02  -2.2903010e-02   2.2051467e-02   1.0259943e-01   6.7089633e-03  -2.4329901e-01   2.4276332e-01  -7.1624974e-02   9.8960237e-02   7.3466718e-02  -2.9600557e-01   1.2730539e-01   2.6288779e-02   1.0328655e-01   3.4417635e-02  -2.4611020e-01   3.3880956e-02   7.6588986e-02  -6.5405616e-02  -5.5758286e-02   8.4855260e-02  -1.5754860e-02  -3.8073209e-01   4.1729445e-01   7.4471880e-02  -8.9198433e-03  -7.1566400e-02   1.3690481e-01  -3.7075398e-01   1.0554912e-01   2.2485921e-01  -1.1094010e-02   1.4355040e-01  -3.2457512e-02   4.9850131e-01   0.0000000e+00  -2.1866577e-02  -1.4293136e-02  -1.0331528e-01  -1.8615980e-01   2.9284880e-01  -5.8126980e-02  -1.3391345e-01   1.4068848e-01   1.5638231e-02  -3.6763617e-02  -6.6151356e-02  -2.9517324e-01   3.8969895e-02   2.7503259e-01   1.1639222e-01  -3.7257041e-02   1.7988904e-01   6.9623772e-02  -1.0062014e-01  -5.1132824e-02  -1.5625751e-01  -1.6329375e-01   3.0039559e-01  -2.0566790e-01   1.6374820e-01   1.0997150e-02  -5.0197852e-02   9.8309313e-03  -1.4510416e-01  -3.0873361e-01   1.2774004e-01   9.8319955e-01  -7.7442254e-02   6.2307750e-01   2.9958454e-01   3.7236131e-01  -2.4536045e-01  -7.1599413e-02   9.0612194e-02   2.5231453e-01  -5.9221998e-02   1.3401780e-01   7.1838673e-02  -1.9434916e-02   1.0762331e-01   3.6841037e-01   3.9437999e-02  -2.1850058e-02
   8.2471408e-02  -1.6085197e-02  -1.9889957e-02   8.4206414e-02   8.4551804e-03  -1.9971351e-01  -1.8672747e-01   3.5194877e-02  -1.7583663e-01  -1.0161219e-01   1.4755002e-01  -6.6596254e-02   6.4104861e-03   2.1587935e-01  -2.5252342e-02   1.3783628e-01   1.6283534e-01  -8.4446984e-02  -3.0734461e-02   1.2004599e-01  -3.1096907e-02  -5.3260739e-02  -1.4321638e-01   1.7262970e-02  -2.9375614e-02  -1.3219722e-01   8.6321236e-02  -8.2633861e-02   1.1333460e-01   2.2529193e-01  -2.3186268e-02  -1.2013325e-01  -1.6452352e-02  -2.8751004e-01   2.7434176e-01  -2.1004783e-01   1.0532217e-01   1.4807707e-02  -8.9044167e-02  -2.1820299e-01  -5.0722597e-02  -2.1866577e-02   0.0000000e+00   8.6571870e-01   6.4807558e-01   4.1313645e-03   7.2597644e-01   6.3094780e-01  -8.5074380e-02  -5.4951551e-02  -2.9546032e-02   6.8950245e-02   1.6879718e-01   1.0745486e-01  -2.5982066e-01  -3.7616474e-02   1.0509946e-01   6.1123808e-02   2.7090216e-02   1.0834529e-01  -2.2425921e-01  -1.1433350e-01  -5.8729098e-01  -7.8451546e-02  -7.3050118e-02   3.3717899e-01   3.4234630e-02  -2.3397379e-01   6.5608754e-02  -3.0316134e-02   3.8184980e-01   7.6864569e-02   2.1152197e-02  -4.9577817e-02  -2.1227223e-02   1.7959321e-01   1.5243614e-01  -3.3261114e-01   8.7913181e-02  -1.3900145e-01   1.1537547e-01   1.8171292e-01   1.0734316e-01  -1.1421446e-01  -3.9553372e-03  -2.8240224e-02   6.3895097e-02   1.7089067e-01   1.1314221e-01  -3.3046641e-02
   4.1564659e-02   1.1724002e-01  -1.5449662e-02  -1.5996568e-02  -5.0674452e-02   2.1510914e-02   1.0658749e-02  -5.2577823e-02  -1.0483279e-01  -1.6988157e-01  -1.4340011e-02  -1.4352649e-02  -1.0371039e-01  -8.9060195e-02  -4.7632235e-02  -1.3426624e-01   1.3723599e-02   8.4460184e-02  -1.6232252e-02   7.2328726e-02  -1.2796904e-01   1.1080295e-01  -4.8965093e-02  -2.6084847e-02  -1.2205764e-01   7.4121875e-03   4.8416574e-03   6.8193420e-02   1.3613451e-01  -1.1180140e-01   1.3292964e-01   7.8784663e-02   6.0989930e-02  -2.2413478e-01  -3.2913933e-01   3.2816487e-01  -1.0477363e-01  -1.2964579e-01   2.3382174e-02   1.8761391e-01   6.2221582e-02  -1.4293136e-02   8.6571870e-01   0.0000000e+00   1.5583949e-03   2.6661013e-01   4.6055197e-02   7.6444664e-01  -2.4798926e-01   1.7900577e-01  -9.0986100e-02   1.0807172e-01  -1.9714436e-01   8.2934882e-02  -2.2915989e-01  -1.0970517e-01   1.8758126e-01   1.0634961e-01  -2.5651875e-01   6.6607547e-02   1.6393763e-02   9.8752555e-02   5.2062050e-02  -1.2016651e-01  -1.4854300e-01  -5.0204499e-02   6.4430360e-02   1.2277573e-01  -1.3937423e-01   4.2602067e-02  -1.0102706e-01   1.4302561e-01   2.9398894e-02   1.2282433e-02  -1.4390693e-01   5.1804499e-02  -2.6910592e-01   1.9908999e-01  -7.1806280e-02  -2.0573155e-01  -4.3564199e-02  -1.9119706e-02  -4.1455907e-02   1.6071839e-01   1.9676802e-02   1.3276272e-02   1.3564677e-01   2.0264656e-01  -1.3612083e-02  -3.0833829e-02
   7.4990645e-02   1.9310305e-01  -8.2286505e-02  -9.3778947e-02   2.3479707e-01   2.4603139e-01   1.8186815e-02  -1.1600573e-02  -3.2151802e-02   1.4319917e-01  -1.5393844e-01  -1.1098725e-01  -4.0126419e-02  -2.3079740e-01   2.1279972e-01   5.0544135e-02  -2.1754684e-01   4.6563875e-02  -1.8206584e-01  -1.4819933e-01  -4.3314404e-03  -3.1870623e-02  -1.9460782e-01  -4.1322779e-02  -5.1323481e-02   1.4997143e-01   7.6694798e-02   1.8606723e-01   7.0306015e-02  -7.9812745e-02  -7.0503150e-02   7.5487436e-02   4.0738312e-04   2.0680900e-01  -7.1033302e-02  -2.3576896e-01  -4.6283830e-01   3.0765215e-02   2.7701497e-01   1.7337311e-01   3.2926648e-02  -1.0331528e-01   6.4807558e-01   1.5583949e-03   0.0000000e+00   4.5286047e-01   2.7688717e-01   1.5177396e-01   9.2599641e-01  -1.5208751e-01  -2.7009619e-01  -3.3435026e-02   7.9458911e-02   8.8444711e-02   1.5994913e-01  -5.7855213e-02  -4.4603905e-04   2.8310833e-01  -1.1805996e-01  -1.1140450e-01  -9.6930635e-02   3.6084475e-02   3.3133367e-02  -1.0110067e-01   1.8509222e-01   1.0475782e-01   3.9785783e-01  -1.6121701e-01   2.2166888e-01   9.2879964e-02  -1.1241094e-01  -1.3877894e-01   2.7793127e-01   2.7748902e-02   7.4614988e-02  -1.9202408e-01   1.1299500e-01  -2.7151272e-02  -3.3589465e-01   3.7834439e-01   2.1709616e-01   1.4425652e-01  -8.2637942e-02  -9.3375338e-03  -1.7198111e-01  -1.0384188e-02   2.1136654e-02  -4.3142893e-01  -5.1838277e-03  -3.0118471e-03
  -5.0222806e-02  -1.2106849e-01   3.7840268e-03  -2.1545168e-02   6.8320649e-02   3.4555418e-02   6.2811104e-02  -8.2615726e-03  -1.3294555e-01   4.9520762e-02  -3.3823919e-02   1.0843506e-01  -1.4848639e-01   5.2762638e-03  -1.6650831e-01  -1.2595862e-01  -1.9633656e-02   1.7972841e-01   3.8294326e-02  -8.7662976e-02  -2.6472146e-01  -1.6018600e-01  -1.2005292e-01  -1.4414686e-02   2.4158859e-01   4.7329617e-02   2.2832927e-02  -4.3012638e-02  -1.9250855e-03   3.6176908e-02   1.3037876e-01   1.2227728e-01   1.4327947e-01   2.5231537e-02  -5.1773015e-02   1.5584000e-01  -9.4909946e-02  -2.4422717e-01  -1.9929468e-02  -5.9096868e-02   7.9504241e-02  -1.8615980e-01   4.1313645e-03   2.6661013e-01   4.5286047e-01   0.0000000e+00   6.5212670e-02   9.7457110e-03   1.8982344e-01   4.3271437e-01   1.0770706e-01   1.5972693e-01  -2.2079830e-01  -1.6392925e-01   1.0095151e-01  -5.1729249e-02   1.8751251e-01   6.7753958e-03   7.5032758e-02   3.5292995e-02  -6.4497984e-02   9.4996313e-02   1.3299282e-01   1.2628024e-01  -1.8224624e-01  -2.3220474e-01   2.8886864e-01   3.7140977e-01   4.6590956e-02   4.4793353e-02   2.6336353e-02  -1.3817034e-01  -2.5585135e-01   4.9659607e-02  -8.9583659e-02   4.4956767e-01  -1.8421040e-01  -5.0385485e-02  -1.6510497e-01  -1.5580460e-01   2.4539819e-02  -1.2944428e-01   1.2895940e-01   2.0924467e-01  -5.6891976e-02  -6.5611848e-02   1.8194303e-01  -1.8635627e-01  -1.2536145e-01   6.3145909e-02
   1.6561497e-01   6.2025000e-03   6.5800945e-02   9.4169366e-02  -1.8354037e-02  -2.5645730e-01  -1.5861142e-02   7.8048292e-02   4.4505110e-02   9.8724452e-02  -1.0032404e-01   2.7190780e-02  -6.1579026e-02   1.1112450e-01   1.0907103e-01  -1.1115051e-01   1.7551411e-02   4.7825723e-02   2.0379805e-02   3.5753338e-02  -1.8018446e-01   1.9446460e-02   7.3295512e-02  -2.0031725e-01  -8.8868385e-02   1.3010682e-01  -1.0429677e-01  -1.4540619e-01  -3.9430954e-02  -1.7106765e-02  -1.9162640e-01  -5.3481799e-02   1.8450705e-01   1.5123691e-01   1.5468793e-01  -2.7962695e-01   1.1231244e-01  -3.0245984e-01  -9.6916722e-03  -1.1041731e-01   1.0425345e-01   2.9284880e-01   7.2597644e-01   4.6055197e-02   2.7688717e-01   6.5212670e-02   0.0000000e+00   5.8001627e-01   5.0292365e-01  -2.4977926e-02   2.2767254e-01  -1.0091466e-01   1.3219858e-01  -4.7263332e-01   6.0809798e-01   5.8381573e-03  -1.8252281e-01  -1.4571680e-01   6.7384888e-02  -1.8911882e-01  -4.9388129e-02   1.1815055e-02  -2.5007319e-01  -1.0175746e-01  -2.7457177e-01  -1.0372783e-01  -9.2610552e-02   1.2181707e-01  -1.2966839e-01   1.0568207e-01  -2.7020678e-01  -1.3998732e-01  -1.1267013e-01  -2.3190363e-01  -1.1163584e-01  -2.3457699e-02   1.1263604e-01  -2.7197289e-01   2.5112199e-01  -1.7113421e-02  -7.0749320e-02   2.9709401e-02  -1.0775928e-01  -4.4308340e-01  -1.5488942e-01  -7.5321194e-02   2.6646428e-02  -9.1412720e-02  -1.1335174e-01   3.7264654e-02
   1.1536859e-01   2.5372563e-01  -9.5842522e-02  -2.0649228e-01  -8.7170832e-02   1.6106006e-02   9.1562923e-02   6.7263827e-02   1.0823121e-01   8.7347026e-02  -6.0355235e-02  -3.9909839e-02  -5.1365463e-02  -3.4564828e-02  -7.8444321e-02   2.5007070e-01   1.9676185e-01  -2.8623382e-01  -1.0112446e-02  -3.1780907e-02   7.4790573e-02   1.5874757e-01   2.1079662e-02  -7.6801018e-02   3.0621638e-03   1.1046357e-01  -1.2094648e-01  -3.2310301e-02  -3.1277745e-01   1.5230416e-02  -5.6128489e-02  -2.9733573e-02   1.0265483e-02  -8.5693409e-02  -2.1424311e-01   6.8415024e-02  -6.7353647e-02  -1.2125452e-01  -1.6541772e-01  -2.6693296e-01  -1.2603220e-01  -5.8126980e-02   6.3094780e-01   7.6444664e-01   1.5177396e-01   9.7457110e-03   5.8001627e-01   0.0000000e+00   1.3693781e-01   3.1472377e-01   3.6367239e-02   4.6951127e-02  -2.1617764e-01   2.5905512e-01   1.5030097e-01   4.4021938e-01   1.3113871e-01   1.5949916e-01  -1.8466010e-01  -1.1861156e-01   1.0290073e-01   1.2217035e-01   4.3733192e-01  -8.7267244e-02   1.1745414e-01  -8.0305616e-02  -1.7120965e-01  -4.7370584e-02  -6.2705762e-02  -1.3440600e-01  -2.1596858e-01   3.1633464e-02  -4.0903772e-01   9.7001690e-02   1.3041382e-01   4.6114002e-02  -3.0779436e-01   1.8909232e-01   2.0402636e-01   5.1702091e-02  -7.5960987e-02   3.5922979e-02  -8.8143567e-02   3.0677005e-01   9.2748758e-02   1.7774421e-01  -6.3927315e-02   2.2712559e-01  -7.7192886e-02  -6.2169720e-02
  -9.3997665e-02  -1.6284830e-01   1.5453165e-01   2.1820116e-01   8.5548105e-03  -8.6365748e-02  -2.6555954e-02  -3.7073244e-02   1.1424110e-01   8.8624603e-02  -7.6880319e-02  -4.1222794e-02  -6.1998285e-02  -9.2521612e-02  -7.4887808e-02   1.7001019e-01   2.8670266e-01  -1.2804123e-01   2.0331243e-01   1.6764877e-01  -9.1398004e-03   5.6106622e-02   1.8113228e-01   1.8035302e-01   4.8761526e-02  -1.1395772e-01  -1.1152393e-02  -5.8206801e-03  -1.3420643e-01  -1.7949728e-01  -2.0165924e-03   1.0744576e-01  -2.0424949e-01   3.2973566e-02   8.2798540e-02   1.5077125e-01  -7.2788024e-02   3.4110254e-01   1.1185816e-01   1.2950780e-01   1.7660340e-01  -1.3391345e-01  -8.5074380e-02  -2.4798926e-01   9.2599641e-01   1.8982344e-01   5.0292365e-01   1.3693781e-01   0.0000000e+00   2.7080577e-01   5.1942237e-01  -9.8584432e-02   1.2973607e-01  -5.2394602e-02   1.7954644e-03   2.2244974e-02   3.4834965e-02  -9.3985075e-02   2.8912055e-01  -2.8994506e-01   1.4371880e-01  -4.3849851e-02   5.9884210e-02  -8.5210029e-04  -5.3454026e-03   1.4692948e-01  -2.6138479e-02   7.8873566e-02  -8.9594971e-02  -1.3286963e-01   3.0815584e-01   2.6831878e-01   2.8127869e-02  -4.3184373e-02  -1.5174053e-01   9.5409730e-02   1.0455857e-01  -5.9376204e-02   8.5128528e-02   1.2340970e-01  -1.0047295e-02  -7.0572985e-02  -8.4264571e-02   6.5924163e-02  -5.5729288e-02   1.1856849e-01  -3.4854657e-02  -1.4175975e-01  -5.2689206e-02  -1.3482069e-01
  -9.2903014e-02  -1.2728920e-01  -1.2646185e-01  -1.0220751e-01  -4.5211956e-02   5.9320694e-02  -1.6484829e-01  -5.0527013e-02  -8.0048348e-02  -1.2917878e-01  -2.9384647e-02   1.5746615e-01   2.2029639e-01  -4.8764696e-02  -2.2498407e-02  -9.2899183e-02   3.7440001e-02   3.6656477e-03   9.4093293e-02  -1.4572897e-01  -2.5700887e-02   1.7060056e-01   2.5825387e-02   5.6823912e-02  -1.5929666e-02  -4.9505937e-02  -2.8367551e-02   1.3836247e-01  -9.9184878e-02  -3.2942752e-02   1.1935046e-01   1.6644562e-03  -2.1098104e-01  -1.7588626e-01  -2.1709530e-02   1.9836083e-01   1.7355175e-01   2.5887000e-02  -1.9578187e-03   8.5861018e-03  -3.3391109e-02   1.4068848e-01  -5.4951551e-02   1.7900577e-01  -1.5208751e-01   4.3271437e-01  -2.4977926e-02   3.1472377e-01   2.7080577e-01   0.0000000e+00   1.6634843e-01   7.0035071e-01  -3.2774765e-02   2.0052267e-01   3.1119418e-01   5.7738301e-01  -2.0466535e-01  -2.0621760e-01   4.8509949e-01   3.5582468e-01   9.6091104e-02  -1.8611467e-01   1.5901852e-01   4.1746036e-02  -2.7616183e-01   2.8925187e-02  -1.2873544e-01   3.1276974e-01   6.7688094e-02   5.3232876e-02   3.2979496e-01  -1.8165179e-01  -2.8738705e-02  -1.0943451e-02  -1.9086928e-01   1.0400096e-01   1.1926440e-01   2.1987627e-01  -2.0219330e-01  -1.3293164e-01   3.9793153e-03  -6.6251083e-02  -1.3412232e-01   2.1027653e-01  -8.5975248e-02   9.0065870e-02  -9.4683485e-02  -1.9547982e-02   1.8725514e-02   3.6757116e-02
  -2.4904522e-01  -8.4700327e-02   9.1903724e-02   1.0224615e-01  -6.6858853e-02   1.2963157e-01  -4.9096984e-02  -1.4768300e-01  -5.2579373e-03  -2.2235593e-02   3.4564726e-02  -1.5064155e-01  -1.6853146e-01   1.1242383e-01  -1.6976795e-01   4.8362848e-03   1.0511769e-01  -7.4219167e-02   8.0354388e-02   1.0125893e-01  -2.3285308e-02  -3.3514926e-01  -2.7628875e-02  -4.1459308e-02  -1.2413086e-02  -7.3588933e-02   1.9133454e-02   9.8598739e-02  -4.5367803e-02  -7.9996895e-02   6.1665296e-03  -3.7691450e-02   1.0449738e-01   6.6955586e-02   2.4518244e-02  -1.4695214e-02   1.3916958e-01   8.6427595e-02  -2.1086468e-01  -8.8230933e-02   1.5823077e-01   1.5638231e-02  -2.9546032e-02  -9.0986100e-02  -2.7009619e-01   1.0770706e-01   2.2767254e-01   3.6367239e-02   5.1942237e-01   1.6634843e-01   0.0000000e+00   1.0767260e-01   5.8146079e-01   4.0897399e-01   3.9654418e-01   1.8518390e-01  -1.4913878e-01   7.2711219e-02   2.4760486e-01  -2.8384478e-02  -1.0709718e-02   9.6037940e-02  -4.8346119e-01   7.5633933e-02   1.2502018e-01  -2.3944244e-01  -1.6373963e-01  -1.7940803e-01  -1.4844232e-01  -6.4997780e-02  -5.2557268e-02  -9.5452897e-02   3.4104357e-02  -1.6593959e-02   3.2141093e-01  -1.8204945e-01  -8.4366275e-03   1.5598110e-02  -7.8669184e-02  -2.5270911e-02  -5.9527640e-02   6.8388419e-03   1.0406134e-01   2.1883946e-01   2.0213727e-01   1.9816620e-01   2.8991805e-01  -4.1090314e-02   1.6397050e-02  -5.8571701e-02
   6.8407161e-02  -1.4668434e-01   1.4036128e-02   2.9653924e-01   7.4711361e-02  -1.7449540e-01  -1.1523919e-02   9.3469820e-02  -1.1598309e-01   6.2664464e-02   1.1489320e-01   8.4721033e-02   4.0769576e-02  -3.4936627e-02   1.1018726e-01  -1.1727770e-01  -2.3743221e-02   1.9914686e-02  -7.0523272e-02  -6.9905590e-02  -1.3441532e-01   2.4582538e-02  -1.7163587e-01   1.1197674e-01  -1.2828101e-02  -2.0996065e-01   1.0763094e-01   8.2040687e-03   1.3005548e-01  -3.6108005e-02   5.8827411e-03   1.4130599e-01   8.1488695e-03  -7.6581863e-02   8.7805379e-02  -9.1826978e-02   1.6098240e-01  -2.3021678e-02  -5.2828514e-02   1.5759459e-01   2.6024270e-01  -3.6763617e-02   6.8950245e-02   1.0807172e-01  -3.3435026e-02   1.5972693e-01  -1.0091466e-01   4.6951127e-02  -9.8584432e-02   7.0035071e-01   1.0767260e-01   0.0000000e+00  -3.4904071e-01   2.0057749e-01   1.0692015e-01   3.6535492e-01   2.8392742e-02  -7.9068370e-02   4.4047444e-02   2.3176756e-01  -1.6912954e-01  -1.6786249e-01   9.9724990e-02   2.1674444e-01   4.0977988e-01   5.5755830e-02  -9.5433400e-02   9.5983537e-02  -7.9677582e-02  -1.0464756e-01  -8.8985490e-02   2.4765552e-02   5.7432258e-02  -9.0893376e-02  -5.2361696e-03  -8.1633677e-02   2.9261484e-02   2.0212386e-01   8.6743519e-02   6.3415038e-02  -1.4423934e-03   1.0021292e-01  -1.3747251e-01  -2.5646288e-02   6.6694106e-03   2.9092559e-01  -9.8850144e-02  -1.7635973e-01   1.1464387e-02   5.9597105e-02
  -3.0499285e-02   2.1767995e-02   7.3569407e-02   1.0341547e-01   6.8813330e-02   2.3208271e-01   4.7977463e-02   1.4343661e-01   1.6053750e-02  -1.9954704e-02  -2.4785714e-01  -1.0120693e-01   1.3469791e-02  -1.9642938e-01  -1.3867819e-01  -2.8117152e-01  -1.2908863e-01   7.5152361e-02   1.7696519e-01  -9.1837193e-03  -1.1501506e-01  -1.2642295e-01   3.5714616e-02   2.0189431e-01   1.5621066e-01  -1.2982210e-01  -1.4627127e-02   7.9776216e-02  -1.5550254e-01   6.6365573e-02   6.4063793e-02  -6.5112656e-02  -1.4289259e-01  -1.7755064e-01   1.1864560e-02  -1.2726623e-01  -2.9938144e-02  -5.0186272e-02  -7.1107138e-02  -2.7122380e-02  -2.1258692e-01  -6.6151356e-02   1.6879718e-01  -1.9714436e-01   7.9458911e-02  -2.2079830e-01   1.3219858e-01  -2.1617764e-01   1.2973607e-01  -3.2774765e-02   5.8146079e-01  -3.4904071e-01   0.0000000e+00   1.0000000e+00   8.5432760e-01   9.3369392e-02   2.2724652e-01   1.6513537e-01  -1.2369314e-01   6.1587441e-02   4.4905260e-02  -9.1509338e-02   7.2048426e-02   5.2692016e-02  -3.1070948e-01  -3.8580369e-01   3.0306266e-03  -3.2922319e-01   1.9096501e-01  -1.7234295e-01  -3.3560502e-01  -2.4292837e-02  -1.2061613e-01  -1.1060978e-01   1.7157117e-01   2.0098427e-02  -3.5502751e-01   7.0466390e-02  -1.8798158e-01  -1.3196721e-01  -5.7541125e-02   1.3133559e-01  -4.9479830e-02  -3.8117421e-01   6.6150903e-02  -6.8756403e-02   3.2009223e-03  -1.7428238e-02   8.9641956e-02  -9.5090354e-02
   5.0355215e-04   8.9939105e-02  -1.8825571e-02  -1.5476070e-01   1.0545627e-01  -1.2285334e-01   1.9191774e-01  -2.0618245e-01   1.9202101e-01   1.7143769e-01  -2.0552327e-01  -6.9059359e-02   7.3688755e-02   1.2798508e-01   6.2359619e-02   3.0604622e-01  -1.1735307e-01   7.9567882e-02  -5.4173721e-02   9.7665236e-05   1.3155338e-01   2.1044574e-01   1.3109316e-01  -1.2666271e-01  -6.2096926e-02  -4.5284826e-02   8.8939293e-02  -2.0934504e-01   5.2212441e-02   2.4768767e-02   3.5610172e-02   7.8755031e-02   5.2989790e-02   5.3064269e-02   3.1081569e-01  -1.9677380e-01   4.0031343e-02  -1.7134086e-01  -1.4367445e-01   2.1065983e-01   4.0645119e-02  -2.9517324e-01   1.0745486e-01   8.2934882e-02   8.8444711e-02  -1.6392925e-01  -4.7263332e-01   2.5905512e-01  -5.2394602e-02   2.0052267e-01   4.0897399e-01   2.0057749e-01   1.0000000e+00   0.0000000e+00  -1.0674198e-01   3.1376160e-01   1.5470652e-01   7.3528503e-02   1.5165885e-02  -2.6636181e-02   1.9733930e-01  -6.2045758e-02  -8.3800024e-02   1.2623786e-01  -1.3949035e-01  -1.4083396e-01   9.5130370e-05  -5.6166487e-02  -1.9406494e-01   1.2153796e-01  -1.5320534e-01  -3.3442639e-02   1.4937800e-01  -6.8194066e-02   8.8382387e-02  -3.2567348e-01  -9.8809766e-02   1.7033301e-02  -3.0248664e-02  -1.5603009e-01   4.1933424e-02  -1.2521505e-01  -1.1377695e-02  -1.4205229e-02   3.7468211e-02   2.5141062e-02   1.2626013e-01  -2.7016987e-01  -3.5084369e-03   1.2365495e-01
   8.9299375e-02   4.8132378e-03  -8.6708395e-02  -7.5439830e-04  -2.5206290e-02   2.0628172e-01   9.5263907e-03  -2.9971729e-02  -2.3399272e-01   1.1862830e-01   2.9802437e-01  -6.9413951e-02   2.0237100e-01  -1.0211109e-01  -9.0715695e-02   1.1161812e-01  -1.7453610e-02  -7.4856124e-02  -2.4471292e-01  -1.3067988e-01   1.6514038e-01  -7.6701945e-02  -1.8333313e-01   9.3796837e-02  -8.0761906e-02   3.0699201e-01   5.1154600e-02   3.1898303e-02   2.1864450e-01   1.6085129e-01  -3.0388834e-02  -1.7630849e-01   2.1147281e-01   1.7437724e-01  -1.9432987e-01   5.6603842e-02   3.4389137e-01  -2.4024390e-01   5.0605141e-01  -5.5052456e-02  -3.5248637e-02   3.8969895e-02  -2.5982066e-01  -2.2915989e-01   1.5994913e-01   1.0095151e-01   6.0809798e-01   1.5030097e-01   1.7954644e-03   3.1119418e-01   3.9654418e-01   1.0692015e-01   8.5432760e-01  -1.0674198e-01   0.0000000e+00   3.9346843e-01  -9.5417916e-02   7.4318194e-02  -5.9195367e-02  -5.4981925e-03  -1.5404790e-01  -1.5518615e-01   1.2308630e-01  -9.6624119e-02   1.7937587e-01   2.4105937e-01  -3.0381641e-02   1.4699143e-01   2.3400651e-01  -4.8562847e-02  -1.1417707e-01   8.3321335e-02   5.1656090e-02   1.2664143e-02   4.8740895e-02  -6.7913962e-02   1.3947326e-01   2.0691049e-03   1.9325634e-01  -6.3403578e-02  -1.8696169e-01  -1.7201901e-01   5.6097798e-02  -5.9131644e-03   2.1272806e-01  -1.2550543e-01  -2.5212391e-02   1.1037464e-01   1.7401495e-01   6.7258938e-02
  -1.0676991e-01  -5.7130286e-02   4.4988274e-02  -8.6088053e-02   1.4088072e-01   1.3217376e-01   5.1458383e-02   2.8607184e-02   1.9268131e-02  -5.8581984e-02  -1.4411481e-01   1.6926442e-01  -4.6055324e-02   1.5170765e-01  -3.1347000e-02   2.0217447e-01   8.6757514e-02   8.9245409e-02  -1.7423703e-01  -1.1314043e-01  -3.7681509e-02  -1.0095754e-02   6.5669627e-02  -2.7178843e-01   2.1373382e-01   1.9470890e-02   1.2845392e-01   7.7150096e-02  -3.7724228e-02   2.7345346e-02   3.7023281e-02  -1.9323532e-01  -1.0992274e-01  -4.5442329e-02  -7.9230770e-02   1.4106285e-01  -1.4550461e-01   4.4954311e-02  -4.9311598e-02   2.2239082e-01   9.0804221e-02   2.7503259e-01  -3.7616474e-02  -1.0970517e-01  -5.7855213e-02  -5.1729249e-02   5.8381573e-03   4.4021938e-01   2.2244974e-02   5.7738301e-01   1.8518390e-01   3.6535492e-01   9.3369392e-02   3.1376160e-01   3.9346843e-01   0.0000000e+00  -1.8105616e-01  -5.8052550e-02  -1.1696946e-02   1.2826352e-01  -8.8306488e-02  -3.9910277e-02   8.0277114e-02   1.3443749e-02   2.8535841e-01  -3.4552409e-02  -4.7939356e-03  -1.8825609e-01   2.3813530e-01   1.7113605e-01   6.8620089e-02   1.1225265e-02  -7.5461047e-03  -9.1368870e-02   3.1927448e-02   2.1163156e-02  -1.5426923e-01   3.4592048e-02   5.0244882e-02   2.5570458e-01  -1.3533882e-01   1.2805197e-02   2.8889849e-02   1.2476576e-01  -4.6402862e-03  -1.9797121e-02  -2.0688012e-01   6.3247814e-02  -3.2872231e-02   1.3288314e-01
   6.0220955e-01   7.5680705e-02   1.2186166e-02   6.2758154e-02  -2.8350421e-02  -6.1060630e-02  -3.7198842e-02   4.4195598e-02  -1.1612021e-01   3.3471888e-03   3.8995768e-01   1.1178585e-01  -1.6135100e-01   5.7977459e-02  -2.8582524e-01  -1.2962354e-01   3.6783013e-01   1.0148361e-01  -5.5755552e-02  -7.8286914e-03   1.8159987e-02  -8.8225857e-03  -2.8636761e-01  -1.9995961e-01   1.5177967e-01   7.2945729e-02  -9.7545745e-02  -6.3077923e-02   6.2047055e-02  -2.5350590e-02  -1.3925094e-01   2.6150910e-02  -2.2326272e-01  -2.0562222e-01   3.2020284e-02   1.0613730e-01   3.0482803e-01   1.7646384e-02   9.2086895e-02   7.4022885e-02   1.3830458e-01   1.1639222e-01   1.0509946e-01   1.8758126e-01  -4.4603905e-04   1.8751251e-01  -1.8252281e-01   1.3113871e-01   3.4834965e-02  -2.0466535e-01  -1.4913878e-01   2.8392742e-02   2.2724652e-01   1.5470652e-01  -9.5417916e-02  -1.8105616e-01   0.0000000e+00   4.8341889e-01   3.1491077e-01   6.1872348e-02   2.5851073e-01  -9.7685882e-02   3.4620945e-01   2.7953439e-01  -5.3142368e-02  -1.0713759e-01  -2.1050385e-01  -1.3721400e-01  -2.5651018e-01   1.1820674e-02   2.9790370e-02  -1.8774999e-01   5.7329514e-02   9.1261131e-03  -1.0010780e-01  -1.4069897e-01   1.6813163e-01  -8.1370666e-02   1.9530002e-01   1.4891463e-01   6.9400662e-02   4.8099665e-03  -2.8960009e-01  -1.7830287e-01  -8.8816575e-02   8.9231618e-02  -1.8047094e-02   1.7176498e-01   6.4328424e-02   1.8792528e-02
   3.8203459e-01   3.7077922e-01  -6.9152146e-02  -4.4947396e-02  -3.3970476e-02  -1.5445242e-02  -9.5757482e-02  -1.7077115e-01   2.8475910e-03  -4.8532054e-02  -8.7208686e-02  -3.8790753e-02  -1.4269369e-02  -1.7930765e-01  -5.2099009e-02   1.0217681e-02   2.0120592e-01   1.1443179e-01  -1.2513714e-01  -2.0046548e-01   8.5656159e-02  -1.6108183e-01  -1.7540418e-02  -6.3788088e-02   3.1475575e-02   8.6713125e-02   2.8530608e-03   1.5997448e-02   9.5442612e-03   6.8452035e-02  -9.0683128e-02   9.8602622e-03   9.8399495e-02   8.6285726e-02   4.1414617e-02   1.1548406e-01   8.5672458e-02   2.1269827e-01  -1.1552205e-01   1.2230626e-01  -1.1421437e-02  -3.7257041e-02   6.1123808e-02   1.0634961e-01   2.8310833e-01   6.7753958e-03  -1.4571680e-01   1.5949916e-01  -9.3985075e-02  -2.0621760e-01   7.2711219e-02  -7.9068370e-02   1.6513537e-01   7.3528503e-02   7.4318194e-02  -5.8052550e-02   4.8341889e-01   0.0000000e+00   3.2997444e-02   2.4826699e-01  -6.4357579e-02   1.4663717e-02  -2.6086625e-02   1.3837921e-01  -5.3439933e-03   7.0774977e-02   7.7436933e-02  -8.5053546e-02   2.4752886e-01   1.6891099e-01   2.3137232e-01   2.9473933e-01  -2.1993139e-01  -1.1847275e-01   1.3124432e-02  -5.7805034e-02   8.8491493e-02  -1.2536665e-02  -2.7008507e-01   2.2674120e-01  -5.2928906e-02   2.2996276e-01   6.6943248e-02   8.1751097e-02   6.9614658e-02   1.5397929e-01  -1.1553740e-01  -8.7983883e-02  -7.0727361e-02   3.0753602e-03
  -1.1128491e-02  -5.8909644e-02   5.3682605e-02   4.6640146e-02  -6.2430085e-02  -9.2087257e-02  -2.2098857e-01  -2.1197595e-01  -2.7083783e-02  -1.9177188e-01   1.1766995e-01  -7.1447381e-02  -1.0595346e-02  -6.4263790e-02  -3.9449082e-02  -1.5690747e-01  -8.8612771e-04  -9.8753956e-02  -1.3544598e-01   7.8950465e-03   3.5934295e-01   2.8006079e-01  -2.2570464e-01  -1.4981044e-01  -4.4847064e-02   2.1361740e-01  -2.3429665e-01  -1.5306953e-01   1.3982028e-01  -7.3323907e-03   5.2172618e-02  -1.1883680e-01  -3.4135395e-02  -1.0764610e-01  -2.3647787e-01  -1.4761072e-01  -3.5574714e-01   7.4915629e-02  -8.3642085e-02  -3.4117963e-01  -8.8811494e-02   1.7988904e-01   2.7090216e-02  -2.5651875e-01  -1.1805996e-01   7.5032758e-02   6.7384888e-02  -1.8466010e-01   2.8912055e-01   4.8509949e-01   2.4760486e-01   4.4047444e-02  -1.2369314e-01   1.5165885e-02  -5.9195367e-02  -1.1696946e-02   3.1491077e-01   3.2997444e-02   0.0000000e+00   5.9899343e-01   4.7232476e-01  -4.7737565e-02  -1.8157740e-01  -9.9891933e-02   2.7742667e-01  -1.9561672e-02   1.2615787e-01   2.1433535e-01  -2.5697208e-01   9.3387278e-02  -5.4892618e-01  -8.1369257e-02   8.3083192e-02  -1.3293327e-01   2.4318494e-01   1.3157450e-02  -4.1091288e-02  -3.2537656e-01  -2.0451305e-02   3.6981372e-02  -1.9086079e-01  -3.4117197e-02   2.6089251e-01  -9.3796134e-02   4.2725522e-02   1.3934868e-01  -9.7323076e-03  -8.6288625e-02  -3.4893884e-02   3.8531982e-02
  -8.0613391e-02  -4.6629548e-02  -1.0044640e-01   1.6130961e-01   2.6402469e-01   1.1662757e-01  -1.0728929e-01   1.1898440e-01   8.4344856e-02   2.8998184e-02  -6.8578232e-02   1.4901914e-01   3.9832797e-02  -1.5850112e-01   6.5955091e-02  -3.4700813e-02   1.2385221e-02   7.5400262e-02  -1.7764354e-01  -2.0491734e-01   2.0805776e-01  -1.9668010e-01  -2.2278936e-01   1.2200153e-01  -1.1515824e-01   2.4945851e-02   1.5886823e-01   6.5851382e-02  -1.1740958e-01  -3.5264025e-02  -2.7659468e-02   6.3186285e-02   1.4739518e-01   7.2748693e-02   4.4183187e-02  -9.6767199e-02  -2.2562075e-01   2.1007798e-01  -1.5081627e-01   6.8479236e-02  -1.6107716e-01   6.9623772e-02   1.0834529e-01   6.6607547e-02  -1.1140450e-01   3.5292995e-02  -1.8911882e-01  -1.1861156e-01  -2.8994506e-01   3.5582468e-01  -2.8384478e-02   2.3176756e-01   6.1587441e-02  -2.6636181e-02  -5.4981925e-03   1.2826352e-01   6.1872348e-02   2.4826699e-01   5.9899343e-01   0.0000000e+00   4.3043973e-03   3.6928140e-01  -3.2541052e-02   1.0350910e-01  -2.1018925e-01   3.0666868e-01  -1.7500419e-01   6.5583685e-02  -1.3680844e-01  -1.1829111e-01  -1.4641471e-02  -1.9781526e-01  -9.8778602e-02  -1.9394158e-02   1.5558253e-01   1.4151290e-01   3.1932108e-02  -3.1893680e-01  -2.4754587e-01   5.2922640e-02   5.3025602e-02  -3.8015404e-04   2.0131886e-01  -3.1667584e-01  -1.3180647e-01   3.6847858e-02  -9.9736317e-02   1.8381769e-01  -7.4820317e-02   4.6868863e-02
   1.3265312e-01  -1.1402946e-01   5.4886328e-02  -1.0573295e-01   1.2172367e-01  -1.3303785e-01   3.1847989e-01   3.4267547e-02   1.3454054e-01  -1.3328645e-01   1.9068148e-01  -7.7966973e-02   9.3063933e-02  -6.4486615e-02   1.8188348e-01  -5.8737704e-02  -1.1909096e-02  -4.0480580e-01   4.1774537e-02  -2.7262866e-02  -1.6554797e-02   3.2802810e-01  -6.1905251e-02  -2.9258150e-01  -1.8484452e-01   1.1271118e-01   7.3686197e-03  -4.5165262e-02   1.8360631e-02  -2.2635435e-02  -1.7829804e-02  -2.8481963e-02  -1.0122031e-01  -2.0852058e-01  -1.8932166e-01   4.2860958e-01   9.0559408e-02  -5.6689792e-02   7.2464797e-02  -2.8154904e-01  -1.4686247e-01  -1.0062014e-01  -2.2425921e-01   1.6393763e-02  -9.6930635e-02  -6.4497984e-02  -4.9388129e-02   1.0290073e-01   1.4371880e-01   9.6091104e-02  -1.0709718e-02  -1.6912954e-01   4.4905260e-02   1.9733930e-01  -1.5404790e-01  -8.8306488e-02   2.5851073e-01  -6.4357579e-02   4.7232476e-01   4.3043973e-03   0.0000000e+00   4.4333515e-01   2.4300859e-02  -1.1898892e-01   2.6963944e-01   2.0332566e-02   1.2985088e-01   7.7616505e-02   8.9053741e-02   2.7313537e-02  -1.1587837e-01  -7.1173356e-02   5.7126994e-02   6.6050438e-03   4.1425223e-02  -1.3510583e-01   3.1889341e-01  -1.2327283e-01   4.1406965e-02   1.8422680e-01   5.7343227e-02   1.2174411e-01  -1.2250227e-01   7.7341081e-02   1.6700036e-01   1.0182354e-01   5.3629098e-02   1.3322584e-01   6.4031624e-02  -5.5231689e-02
  -1.1283215e-01   1.3206776e-01  -4.7046564e-02  -5.4227564e-02   2.8157194e-03   1.7478842e-01   1.5361834e-01   2.3388945e-01   9.5495713e-02  -4.0848530e-02  -8.6002012e-02   2.5102488e-01   9.4593860e-02   1.6757589e-01  -1.8695941e-02   1.2481547e-01  -1.0172401e-01   8.3786249e-03  -6.5124275e-02  -1.8148971e-01  -2.7163294e-01  -2.1852484e-01   7.5869187e-02  -1.7923277e-01  -4.7206483e-03   1.5323720e-01  -5.2031348e-02   7.9965855e-02  -1.5258005e-01  -6.8011421e-02   9.2788561e-04   1.0001010e-01   2.7978020e-01   1.4132603e-02  -1.5706659e-01  -5.5281574e-02   1.4777300e-01   7.4649722e-02   4.8795890e-02  -1.0749327e-01  -1.2795481e-02  -5.1132824e-02  -1.1433350e-01   9.8752555e-02   3.6084475e-02   9.4996313e-02   1.1815055e-02   1.2217035e-01  -4.3849851e-02  -1.8611467e-01   9.6037940e-02  -1.6786249e-01  -9.1509338e-02  -6.2045758e-02  -1.5518615e-01  -3.9910277e-02  -9.7685882e-02   1.4663717e-02  -4.7737565e-02   3.6928140e-01   4.4333515e-01   0.0000000e+00  -3.9765483e-01   4.1882813e-01  -1.4187679e-01   4.2094212e-01   3.4863242e-03  -9.8153541e-02  -7.3092192e-02  -3.1627154e-01  -2.8533452e-02  -2.0184412e-01   7.4300470e-03   3.6260451e-02   1.5954214e-01  -1.1378709e-01  -2.0981443e-01   1.2088516e-01   3.5336962e-02  -2.0119875e-01   5.1556441e-02   8.3582358e-02  -9.0628709e-02   1.3480615e-01   2.4506078e-01   1.7606257e-02  -1.7438381e-02  -6.0521503e-02  -4.4337756e-02   1.0772226e-01
  -6.2985631e-02  -3.1114353e-01   5.9060731e-02  -2.4431692e-01  -1.4741014e-02   1.1368070e-01   1.2398735e-01   7.0320010e-02  -1.0263199e-01  -1.5693005e-01   4.7319501e-02   5.4378856e-02   1.6433412e-01  -2.3915460e-01   9.8262119e-02   2.0434740e-01   8.2488075e-02  -6.1460650e-02   1.5159756e-01  -1.0245785e-01  -6.7801628e-03   2.0293749e-01  -4.8316336e-02   4.2871535e-02  -2.7868982e-03  -2.8112591e-02   9.6020354e-04  -1.3086193e-01  -8.5762234e-02  -1.5947247e-01   1.7591932e-01   5.2031783e-02   1.2957342e-01  -1.1615265e-01  -6.4599438e-02  -1.7587565e-01  -1.5275659e-01   7.9252276e-02   2.1641501e-01  -1.2926767e-01  -1.2078829e-01  -1.5625751e-01  -5.8729098e-01   5.2062050e-02   3.3133367e-02   1.3299282e-01  -2.5007319e-01   4.3733192e-01   5.9884210e-02   1.5901852e-01  -4.8346119e-01   9.9724990e-02   7.2048426e-02  -8.3800024e-02   1.2308630e-01   8.0277114e-02   3.4620945e-01  -2.6086625e-02  -1.8157740e-01  -3.2541052e-02   2.4300859e-02  -3.9765483e-01   0.0000000e+00   2.3178227e-01  -1.4499461e-02  -1.3747995e-01  -4.4433107e-02  -1.3789544e-01   4.0683343e-01  -1.9934612e-03  -4.2080320e-01  -1.1735253e-01  -4.1689322e-02  -1.0231582e-01  -8.2427853e-02   9.6317828e-03   1.3491226e-02   2.4126707e-01  -1.1277103e-01  -1.2092296e-01   5.3527081e-01  -2.1719320e-02   2.2453133e-01   1.8030812e-02   4.9223684e-02   1.2249976e-01   5.9068622e-02   8.5497303e-02   2.2426805e-01  -1.8950577e-01
   9.0272654e-02  -1.6035141e-01  -2.4088355e-02  -6.5414258e-02  -5.6833335e-02   3.4777428e-03  -4.9603738e-02   1.4524985e-01   1.6378738e-02   1.8715284e-01   3.0357666e-01   3.4828680e-01   2.2659301e-01   2.6561973e-02  -2.1205445e-01   7.4075410e-02  -1.1023785e-01   2.3288783e-01  -2.0063937e-02  -6.8835622e-02   2.2051764e-01   2.2970945e-02   3.1832200e-03  -2.3804679e-01   7.8047563e-02  -1.3527456e-01  -1.7492382e-02  -4.3705868e-02   1.4690799e-02   2.7320040e-02  -8.7534776e-02  -5.2837201e-02   2.0449119e-01  -1.3337278e-01  -7.9717023e-02  -2.7947933e-02  -8.2188585e-02   9.4263392e-02   9.5005343e-02  -3.6296047e-01   5.9300259e-02  -1.6329375e-01  -7.8451546e-02  -1.2016651e-01  -1.0110067e-01   1.2628024e-01  -1.0175746e-01  -8.7267244e-02  -8.5210029e-04   4.1746036e-02   7.5633933e-02   2.1674444e-01   5.2692016e-02   1.2623786e-01  -9.6624119e-02   1.3443749e-02   2.7953439e-01   1.3837921e-01  -9.9891933e-02   1.0350910e-01  -1.1898892e-01   4.1882813e-01   2.3178227e-01   0.0000000e+00  -3.3823307e-02   5.5137752e-02  -1.5447477e-01  -9.3474381e-03  -2.2529528e-02   6.1834830e-02  -7.6400116e-02   1.7451837e-03   2.2507478e-01   1.4299235e-01  -8.4359066e-02   1.9245211e-01   1.4186392e-01  -5.5306997e-03  -8.3554982e-02  -2.9934951e-01  -4.6154645e-02   3.9251398e-01  -1.2485826e-02   1.7049890e-01  -2.8288126e-02   1.3425279e-01  -5.4610647e-02  -1.7021935e-01  -1.0300943e-01   1.6530333e-02
   3.3741785e-02   3.6904692e-02  -1.9206023e-03   7.9186446e-02   6.6279165e-02  -2.1061563e-02   1.1757211e-01  -2.3584305e-02  -4.5276637e-03   1.5453769e-01  -5.8411772e-02   1.3435219e-01   5.3501030e-02   7.0498094e-03   4.8791106e-02   9.1505040e-02   1.8433882e-01  -2.6647746e-02   2.1020645e-01   3.7169836e-01   3.9995877e-03   1.5556519e-01  -5.3188867e-02  -1.6172471e-01  -2.0252404e-01   1.8826862e-01   3.8127537e-02  -1.0486845e-01  -9.4487921e-02  -1.6608189e-02  -1.5340433e-01  -1.3153125e-01   4.7917533e-01  -3.1180414e-01   5.0608633e-01  -7.8562702e-02   8.6135361e-02   3.5104398e-02   4.1316489e-01  -2.7053967e-01  -2.8278544e-01   3.0039559e-01  -7.3050118e-02  -1.4854300e-01   1.8509222e-01  -1.8224624e-01  -2.7457177e-01   1.1745414e-01  -5.3454026e-03  -2.7616183e-01   1.2502018e-01   4.0977988e-01  -3.1070948e-01  -1.3949035e-01   1.7937587e-01   2.8535841e-01  -5.3142368e-02  -5.3439933e-03   2.7742667e-01  -2.1018925e-01   2.6963944e-01  -1.4187679e-01  -1.4499461e-02  -3.3823307e-02   0.0000000e+00  -2.9209177e-02   4.4349669e-01  -2.2547434e-01  -1.9845743e-01  -1.3601290e-01   1.8163911e-01   1.2694021e-01  -1.8636055e-01  -1.9412266e-01  -1.4734199e-02   4.9542560e-02  -4.7458911e-01  -3.6616180e-02   5.3817861e-02  -8.7612576e-02  -6.4074445e-02   3.4329014e-01  -6.2136195e-02  -3.7806857e-01   2.0549265e-01   5.4107175e-02   1.7976232e-01  -2.7526921e-01   1.5492168e-01   2.0203970e-02
  -1.0802399e-01  -1.4762637e-01  -4.4110604e-02   5.1785032e-03  -4.7576086e-02  -6.5926517e-02   1.1234798e-01   1.3598004e-01  -6.2293628e-02   1.1502461e-01  -1.7772986e-02   1.5161739e-02   1.4668990e-01   3.7421551e-01  -4.3272734e-02   2.5235438e-01  -1.2140010e-01   2.1481128e-02   3.1684281e-02  -2.1280473e-01   1.0793565e-01  -1.7812649e-01   1.7472290e-01   4.5342724e-01  -1.6457624e-01   2.2427640e-01  -6.2134236e-02   9.9264269e-02  -2.4462342e-02  -4.3017334e-02   5.2141447e-02   9.3612171e-02   4.2870305e-01   3.6825814e-02   1.6102408e-01  -2.1104619e-01   1.1416430e-01   6.8519984e-02   8.3091826e-02   2.2573328e-01  -2.8480059e-02  -2.0566790e-01   3.3717899e-01  -5.0204499e-02   1.0475782e-01  -2.3220474e-01  -1.0372783e-01  -8.0305616e-02   1.4692948e-01   2.8925187e-02  -2.3944244e-01   5.5755830e-02  -3.8580369e-01  -1.4083396e-01   2.4105937e-01  -3.4552409e-02  -1.0713759e-01   7.0774977e-02  -1.9561672e-02   3.0666868e-01   2.0332566e-02   4.2094212e-01  -1.3747995e-01   5.5137752e-02  -2.9209177e-02   0.0000000e+00   1.4890481e-01   9.6375579e-02   2.4959146e-01  -5.9398015e-02   2.1249285e-01   1.3311761e-01  -6.1203504e-02  -1.1028156e-01   3.7475196e-02  -2.1004514e-01  -4.3484618e-01   3.9010088e-01   1.0136835e-01   8.3803889e-02  -1.8319189e-01  -3.0419307e-01   2.2129855e-02  -5.4003619e-01  -3.3105381e-02   3.1401291e-01  -9.3645986e-02   3.9483738e-01   5.4961274e-02   2.3894587e-01
  -1.7238853e-01  -1.1498254e-01   5.3449018e-02  -2.0371805e-01   6.7506762e-02   7.3719949e-02   8.8330218e-03  -8.6102563e-02  -6.1735436e-02  -1.4540554e-01  -3.4983959e-02  -1.2588252e-01  -6.4207646e-02  -9.3511988e-02  -8.5973044e-02  -1.8356683e-01   1.9276790e-01   3.1126005e-01   7.1192556e-02  -1.4592900e-01  -8.2089227e-02  -2.2033830e-01   1.4596544e-01  -1.6834213e-01   3.1413652e-01   8.0348585e-02  -1.0460074e-02   5.4937104e-02  -5.4215776e-03   6.0058344e-02   1.5288298e-01  -3.7681326e-02   7.7543622e-03  -2.7896983e-01   6.5431474e-01  -3.0035230e-01  -8.3331669e-02   1.6203827e-01  -1.0409853e-01   1.2853939e-01  -2.8657842e-01   1.6374820e-01   3.4234630e-02   6.4430360e-02   3.9785783e-01   2.8886864e-01  -9.2610552e-02  -1.7120965e-01  -2.6138479e-02  -1.2873544e-01  -1.6373963e-01  -9.5433400e-02   3.0306266e-03   9.5130370e-05  -3.0381641e-02  -4.7939356e-03  -2.1050385e-01   7.7436933e-02   1.2615787e-01  -1.7500419e-01   1.2985088e-01   3.4863242e-03  -4.4433107e-02  -1.5447477e-01   4.4349669e-01   1.4890481e-01   0.0000000e+00   7.6201065e-01   4.2056379e-01   1.9849689e-01  -1.7868521e-01   7.2784068e-02   3.4919461e-02  -8.0966341e-02   1.7481453e-01  -1.3336302e-01  -2.0980965e-03   3.4750484e-02   1.4759890e-01  -4.1266102e-01  -3.2588911e-02  -1.0553238e-01  -1.4126071e-01   1.0369140e-01   2.7739193e-01   4.3209335e-02   2.4803086e-03   3.8829169e-02  -5.4840629e-02  -3.1139533e-02
   3.8040476e-02  -1.4365757e-01   4.2884274e-02   1.6719840e-01   7.3253475e-04   2.0849025e-01  -1.6824617e-01   1.0932533e-01   1.0030789e-01   1.2143303e-01  -7.8595764e-02  -2.6658862e-01   1.7552038e-02  -6.5978944e-03  -1.6683477e-02   1.6417974e-01  -2.1301037e-01  -8.7123409e-02  -8.8394696e-02   1.9892241e-01   3.1922015e-02   4.4973300e-02  -6.4670406e-02  -1.3029124e-01  -1.2096127e-01   1.3999038e-01  -1.0887738e-01   1.1312557e-01   6.0454191e-02   3.4501056e-02   1.2302429e-01   5.2935219e-02  -3.4101417e-01   1.1911686e-01   4.4695694e-01   2.6954679e-01   5.0518347e-03  -7.4867295e-02  -1.3785035e-02   2.7502188e-02   3.5570416e-02   1.0997150e-02  -2.3397379e-01   1.2277573e-01  -1.6121701e-01   3.7140977e-01   1.2181707e-01  -4.7370584e-02   7.8873566e-02   3.1276974e-01  -1.7940803e-01   9.5983537e-02  -3.2922319e-01  -5.6166487e-02   1.4699143e-01  -1.8825609e-01  -1.3721400e-01  -8.5053546e-02   2.1433535e-01   6.5583685e-02   7.7616505e-02  -9.8153541e-02  -1.3789544e-01  -9.3474381e-03  -2.2547434e-01   9.6375579e-02   7.6201065e-01   0.0000000e+00  -5.8502908e-02   3.9332844e-01   1.1518300e-02   2.9775340e-01  -1.7886008e-01   2.2674998e-02  -1.0230687e-01  -1.4020074e-01  -2.5259184e-01   3.0812550e-01  -1.7502272e-01   1.2014502e-01   3.7674404e-02  -2.5408155e-02  -9.1756812e-02   1.1263098e-01   3.1054803e-02   1.0474958e-02  -3.6015294e-02  -1.9011867e-03  -1.0282353e-01  -8.5724825e-02
   3.0234628e-01   1.3496173e-01  -1.8108717e-01  -2.0085541e-01   5.0412465e-02   1.1883342e-01   6.7276943e-02  -1.7195491e-01  -1.0948839e-01  -8.7928987e-02  -9.5148027e-02   4.6074376e-02  -3.6676230e-02   4.0281146e-03  -1.8521243e-01   4.7647729e-02   2.8064142e-01   1.9630524e-01   3.9234062e-01   1.6179741e-01   1.0571984e-01  -3.2656587e-01   7.4870123e-02   3.4649233e-01  -1.8599976e-02  -5.4116807e-02  -3.3173081e-02   1.1286088e-02  -3.5624031e-02  -2.9113502e-01   1.0030602e-01   8.8190592e-02  -1.5719547e-01  -2.6351462e-03  -9.1534867e-02   4.4547423e-01   1.3829781e-01   2.1231391e-01  -1.8853279e-01  -3.0839697e-01   2.6350178e-01  -5.0197852e-02   6.5608754e-02  -1.3937423e-01   2.2166888e-01   4.6590956e-02  -1.2966839e-01  -6.2705762e-02  -8.9594971e-02   6.7688094e-02  -1.4844232e-01  -7.9677582e-02   1.9096501e-01  -1.9406494e-01   2.3400651e-01   2.3813530e-01  -2.5651018e-01   2.4752886e-01  -2.5697208e-01  -1.3680844e-01   8.9053741e-02  -7.3092192e-02   4.0683343e-01  -2.2529528e-02  -1.9845743e-01   2.4959146e-01   4.2056379e-01  -5.8502908e-02   0.0000000e+00   4.1156855e-01  -4.4300808e-02  -3.3245734e-01   7.2957775e-02   1.3970847e-01   4.0133849e-02   1.0511449e-01   1.1226392e-01  -3.5292057e-01  -1.7893627e-01   9.8248739e-03   5.4205090e-02   1.6709661e-01  -1.8813828e-01  -9.6895836e-02   9.8356590e-02  -4.4057357e-02  -1.1013991e-01  -3.4781861e-01   1.2160215e-01  -6.1723944e-02
  -6.6589243e-02  -7.2053458e-02   2.3731775e-01  -1.4646646e-02  -1.5653331e-01   5.3270399e-02   2.3487069e-02  -1.8698202e-01  -1.6273914e-02  -7.2292710e-02   7.5884544e-02  -2.4469692e-02   1.4149057e-01  -3.4450989e-03  -1.6915868e-01   1.5251904e-01  -6.6268013e-02  -1.6602533e-01   2.8494968e-03   6.7129391e-01  -5.6502961e-02  -2.5433912e-01   1.7431731e-01  -1.5427995e-01   9.6653977e-02   2.7542728e-01  -1.7117728e-01  -6.0721661e-02   4.8081577e-02  -6.2355877e-03  -3.0991778e-01  -1.6324004e-01   4.7136272e-02   4.1966340e-02  -3.2848314e-01   2.8929026e-01   5.3894385e-02  -2.2664308e-01  -5.0180157e-02  -1.8622874e-01   2.4468521e-01   9.8309313e-03  -3.0316134e-02   4.2602067e-02   9.2879964e-02   4.4793353e-02   1.0568207e-01  -1.3440600e-01  -1.3286963e-01   5.3232876e-02  -6.4997780e-02  -1.0464756e-01  -1.7234295e-01   1.2153796e-01  -4.8562847e-02   1.7113605e-01   1.1820674e-02   1.6891099e-01   9.3387278e-02  -1.1829111e-01   2.7313537e-02  -3.1627154e-01  -1.9934612e-03   6.1834830e-02  -1.3601290e-01  -5.9398015e-02   1.9849689e-01   3.9332844e-01   4.1156855e-01   0.0000000e+00   8.5001724e-02   4.2526578e-02  -8.4207834e-02  -9.6024207e-02  -2.3717154e-01   6.7295967e-02  -1.2154669e-01  -1.7339250e-01  -2.1898114e-01   1.6452275e-01  -7.9412574e-02   2.0431890e-01  -7.5800410e-02   4.3702826e-04  -1.1596346e-01   7.8837975e-02  -2.1132984e-01   6.2596642e-02  -1.1362269e-01   2.4803545e-02
   1.2023415e-02  -2.6415778e-02  -2.8654691e-02  -1.9236903e-01  -9.4500050e-02   8.6230802e-02   4.3965552e-02  -2.6715815e-01   2.7159242e-01   3.9226079e-01  -1.1683698e-01  -4.2611308e-03  -2.0713446e-02  -2.1313230e-01  -1.6464284e-01  -1.8500443e-01  -6.9724499e-02  -1.3642936e-01  -1.8392005e-01  -1.0907268e-01   6.1985057e-01  -1.4073827e-01   3.2527884e-01  -3.1708410e-01   2.5882271e-01  -1.7691468e-01  -7.6131414e-02  -3.3315687e-02   8.0962585e-02  -2.7761610e-02   2.8888994e-01  -1.6720052e-01   2.6337825e-01  -3.3517416e-02  -1.2051667e-01  -2.1834599e-01   8.6230544e-02  -3.9914530e-01  -2.7455671e-01  -6.3651206e-02   1.9160350e-01  -1.4510416e-01   3.8184980e-01  -1.0102706e-01  -1.1241094e-01   2.6336353e-02  -2.7020678e-01  -2.1596858e-01   3.0815584e-01   3.2979496e-01  -5.2557268e-02  -8.8985490e-02  -3.3560502e-01  -1.5320534e-01  -1.1417707e-01   6.8620089e-02   2.9790370e-02   2.3137232e-01  -5.4892618e-01  -1.4641471e-02  -1.1587837e-01  -2.8533452e-02  -4.2080320e-01  -7.6400116e-02   1.8163911e-01   2.1249285e-01  -1.7868521e-01   1.1518300e-02  -4.4300808e-02   8.5001724e-02   0.0000000e+00  -1.5775018e-01   5.8896030e-02   2.1882402e-03   3.7237697e-01  -1.1678316e-01   3.2640626e-02   1.6804249e-01  -2.2037917e-02  -8.5175915e-02   1.0849602e-01   2.2898270e-01  -1.5681428e-01  -6.9396771e-02   3.0075962e-02  -2.2933026e-02  -3.4508593e-02  -1.9077332e-01   3.7413755e-01   1.6838652e-01
  -3.0604227e-02   8.0161457e-02  -4.3425972e-02   2.8421900e-01  -1.2919715e-01   2.1619834e-01  -2.0979127e-01   1.4375554e-01  -1.4077384e-01  -1.5756675e-01  -3.9436887e-02   1.9221875e-01   3.2428086e-01   3.7825797e-01   9.2428943e-02  -8.6483707e-02   1.8984118e-01  -2.8056159e-01  -5.5623369e-02  -1.8246024e-01  -1.9720870e-01   1.2694988e-01   1.1441168e-02  -2.2290616e-01   2.6333946e-01   1.7375297e-01  -3.8002767e-02   5.0249778e-02   8.5191076e-02  -1.4163650e-01  -2.0896187e-01  -7.8149689e-02  -3.0088430e-02  -2.0598565e-02  -7.9033987e-02   8.6782814e-03  -2.5692307e-01  -1.3128878e-01   1.1723918e-01  -2.8132539e-01   6.3669308e-01  -3.0873361e-01   7.6864569e-02   1.4302561e-01  -1.3877894e-01  -1.3817034e-01  -1.3998732e-01   3.1633464e-02   2.6831878e-01  -1.8165179e-01  -9.5452897e-02   2.4765552e-02  -2.4292837e-02  -3.3442639e-02   8.3321335e-02   1.1225265e-02  -1.8774999e-01   2.9473933e-01  -8.1369257e-02  -1.9781526e-01  -7.1173356e-02  -2.0184412e-01  -1.1735253e-01   1.7451837e-03   1.2694021e-01   1.3311761e-01   7.2784068e-02   2.9775340e-01  -3.3245734e-01   4.2526578e-02  -1.5775018e-01   0.0000000e+00   9.2885356e-02   1.0216094e-01   2.5858744e-01   3.3177972e-01   3.3729458e-01   2.3101997e-01  -6.4120871e-02   6.4136639e-02  -4.2140263e-01  -2.4659564e-01   2.1016299e-01   7.2624772e-02  -3.3109575e-02  -1.2922367e-01  -9.0132348e-02   2.9222840e-01  -1.7454599e-01  -2.9324362e-01
   2.0959653e-01  -6.1652856e-02   2.6692226e-02   1.5442083e-01  -4.7867453e-02   3.0730260e-02   6.1442525e-02   2.3316004e-02  -4.9156258e-02  -8.2846523e-03   1.6159797e-01   9.7109786e-02  -1.4334504e-01   3.8056944e-02   2.1005988e-01  -3.8138273e-02  -4.5900826e-02   1.0751824e-01   4.6972059e-02   8.5045962e-02   1.4151727e-01  -1.4897352e-01   1.2612428e-02  -5.8935820e-02  -1.7580663e-01   1.2527493e-01   9.1180753e-02   2.4336065e-02   6.3108065e-01  -3.4901716e-01   3.3156461e-01   3.2309757e-01  -1.4140893e-01   4.6794519e-02   2.8769405e-01  -2.0536047e-02  -1.9717926e-01  -1.6594299e-01   1.3024432e-01  -1.4844843e-01   2.3770329e-01   1.2774004e-01   2.1152197e-02   2.9398894e-02   2.7793127e-01  -2.5585135e-01  -1.1267013e-01  -4.0903772e-01   2.8127869e-02  -2.8738705e-02   3.4104357e-02   5.7432258e-02  -1.2061613e-01   1.4937800e-01   5.1656090e-02  -7.5461047e-03   5.7329514e-02  -2.1993139e-01   8.3083192e-02  -9.8778602e-02   5.7126994e-02   7.4300470e-03  -4.1689322e-02   2.2507478e-01  -1.8636055e-01  -6.1203504e-02   3.4919461e-02  -1.7886008e-01   7.2957775e-02  -8.4207834e-02   5.8896030e-02   9.2885356e-02   0.0000000e+00   1.6854049e-01   6.4900650e-01   1.4134686e-01   2.5894927e-01  -9.8423120e-02   2.6399346e-01   1.3608567e-01  -1.0899026e-01  -2.8893406e-02   1.4662755e-01   1.1719177e-01  -5.1420604e-02  -2.0536355e-01   4.8166625e-02   2.9424952e-01   2.1342918e-01   7.6537698e-02
  -1.3154222e-02  -2.4060171e-03  -1.4663571e-02   9.9954988e-02   1.1584200e-01   9.8953424e-03  -1.0817496e-01   2.3419032e-02  -2.1688125e-01  -1.3234008e-01  -2.8316474e-02  -8.3980927e-04   1.1862340e-01  -2.2505742e-02   3.2145804e-02   8.7179515e-02   4.8469847e-01  -3.1160237e-01  -4.0360881e-02   1.9567951e-01   2.8777382e-01  -2.4594788e-01   7.4244483e-02   1.1890294e-01   9.6669885e-02  -2.9049405e-02   6.3136913e-02   3.0419060e-02  -5.7823688e-02   4.6687124e-01   6.5926775e-02   1.4845183e-01  -1.5581158e-01   1.8239382e-01  -1.1547421e-01   1.8918505e-02  -9.6356516e-02   4.8265688e-02  -4.4466560e-02   1.3706813e-01  -4.3764537e-01   9.8319955e-01  -4.9577817e-02   1.2282433e-02   2.7748902e-02   4.9659607e-02  -2.3190363e-01   9.7001690e-02  -4.3184373e-02  -1.0943451e-02  -1.6593959e-02  -9.0893376e-02  -1.1060978e-01  -6.8194066e-02   1.2664143e-02  -9.1368870e-02   9.1261131e-03  -1.1847275e-01  -1.3293327e-01  -1.9394158e-02   6.6050438e-03   3.6260451e-02  -1.0231582e-01   1.4299235e-01  -1.9412266e-01  -1.1028156e-01  -8.0966341e-02   2.2674998e-02   1.3970847e-01  -9.6024207e-02   2.1882402e-03   1.0216094e-01   1.6854049e-01   0.0000000e+00  -5.0878661e-03   1.8845007e-01   1.1634392e-01   6.9360094e-02   1.0131548e-01   3.5099436e-02  -5.8333775e-02   3.1162208e-02   1.1156039e-01  -3.3714487e-01   4.8747006e-02   2.3840649e-01  -7.2248194e-03   8.3684943e-03   1.1852020e-01   1.9122014e-03
  -6.3756075e-02   1.0762555e-01  -5.4877721e-02  -2.4690681e-01  -1.6980050e-01   7.2348460e-03   9.4326487e-02  -9.3618516e-02   1.3000653e-03  -6.4255465e-02   2.4811783e-01  -5.0911822e-02  -2.4279651e-01  -3.2284285e-01  -8.2096859e-02  -3.2072435e-02   7.1685532e-04   9.7886803e-02   1.3133909e-02   5.9265949e-02   1.9654511e-02   3.1263618e-02   7.8530966e-02   1.5848555e-02  -1.6724395e-01  -4.3713741e-02  -4.9277291e-02   3.5270190e-02  -7.9957913e-03  -1.3516118e-01   5.4729827e-02   2.1570945e-02   2.1148033e-01  -7.9046393e-03  -8.5243291e-02  -1.0447584e-01   2.2116781e-02  -1.3044894e-01   1.1701746e-01   1.4489027e-01   6.6981743e-01  -7.7442254e-02  -2.1227223e-02  -1.4390693e-01   7.4614988e-02  -8.9583659e-02  -1.1163584e-01   1.3041382e-01  -1.5174053e-01  -1.9086928e-01   3.2141093e-01  -5.2361696e-03   1.7157117e-01   8.8382387e-02   4.8740895e-02   3.1927448e-02  -1.0010780e-01   1.3124432e-02   2.4318494e-01   1.5558253e-01   4.1425223e-02   1.5954214e-01  -8.2427853e-02  -8.4359066e-02  -1.4734199e-02   3.7475196e-02   1.7481453e-01  -1.0230687e-01   4.0133849e-02  -2.3717154e-01   3.7237697e-01   2.5858744e-01   6.4900650e-01  -5.0878661e-03   0.0000000e+00   2.0580806e-01   1.8199764e-01   3.6522362e-01   4.0729193e-02   1.1114062e-01  -2.4486214e-01  -4.3621937e-02   8.8913255e-02  -5.7744505e-02   2.0487241e-02  -7.3953401e-02  -1.3840815e-01   7.4781228e-02  -1.3808489e-01  -4.1074676e-02
   2.2324266e-01   1.6217047e-01   1.7150328e-01   6.1315570e-02   9.0385732e-02  -1.8155439e-01   2.5967523e-01   1.1449082e-01   2.1733407e-01  -1.6756498e-01  -2.7577170e-01  -1.7249709e-01  -5.5117293e-02   6.6367498e-02  -1.0492486e-02   3.9895595e-02   1.7695930e-01  -2.2640258e-02  -1.1337589e-01   2.3765674e-02   1.4785087e-01   2.5774471e-01   7.2567254e-02  -1.0478737e-01   8.9069952e-02  -1.1842837e-01   2.4349571e-02  -9.0504322e-02  -6.2917427e-02  -1.2669537e-01   3.8581856e-02  -5.6716428e-03  -5.8992734e-02   3.0397265e-01  -5.4118653e-02  -1.9476200e-01  -9.4269536e-02  -1.4629781e-01   3.3691047e-01   7.7929525e-02  -2.8358482e-01   6.2307750e-01   1.7959321e-01   5.1804499e-02  -1.9202408e-01   4.4956767e-01  -2.3457699e-02   4.6114002e-02   9.5409730e-02   1.0400096e-01  -1.8204945e-01  -8.1633677e-02   2.0098427e-02  -3.2567348e-01  -6.7913962e-02   2.1163156e-02  -1.4069897e-01  -5.7805034e-02   1.3157450e-02   1.4151290e-01  -1.3510583e-01  -1.1378709e-01   9.6317828e-03   1.9245211e-01   4.9542560e-02  -2.1004514e-01  -1.3336302e-01  -1.4020074e-01   1.0511449e-01   6.7295967e-02  -1.1678316e-01   3.3177972e-01   1.4134686e-01   1.8845007e-01   2.0580806e-01   0.0000000e+00   3.4345255e-01   1.6423536e-01  -2.1004412e-01  -1.9726493e-01  -6.0070231e-02   1.4505177e-01  -5.7786188e-03  -1.4327796e-01   7.6267704e-03   6.3693465e-02  -5.9159494e-02  -1.7320737e-02   8.2355632e-02   2.2760342e-02
  -2.1791603e-01  -6.7700687e-02  -1.9853442e-01  -2.2268513e-01  -8.4006884e-02   3.6700671e-02  -4.2846729e-02  -6.5493149e-02  -7.5341067e-02  -1.9305273e-01   2.0510827e-02  -1.6842867e-01   1.9621567e-01   2.9175951e-01  -1.8144878e-01   4.1840065e-01  -2.5587368e-01   1.4017866e-01  -1.3060694e-02  -2.8081269e-01  -2.8730149e-01   4.1005495e-01  -5.7811402e-02  -4.3003527e-02  -2.4470888e-01   1.2684999e-01  -5.7564029e-02   8.8932980e-02   7.3952963e-02  -1.2941074e-01  -1.8090493e-03  -1.1353859e-01   4.0268832e-01  -2.8420335e-01   5.6541526e-01  -4.1810305e-01   1.2757171e-01  -3.7271019e-01  -4.4179556e-01  -6.1500192e-02  -3.4677818e-01   2.9958454e-01   1.5243614e-01  -2.6910592e-01   1.1299500e-01  -1.8421040e-01   1.1263604e-01  -3.0779436e-01   1.0455857e-01   1.1926440e-01  -8.4366275e-03   2.9261484e-02  -3.5502751e-01  -9.8809766e-02   1.3947326e-01  -1.5426923e-01   1.6813163e-01   8.8491493e-02  -4.1091288e-02   3.1932108e-02   3.1889341e-01  -2.0981443e-01   1.3491226e-02   1.4186392e-01  -4.7458911e-01  -4.3484618e-01  -2.0980965e-03  -2.5259184e-01   1.1226392e-01  -1.2154669e-01   3.2640626e-02   3.3729458e-01   2.5894927e-01   1.1634392e-01   1.8199764e-01   3.4345255e-01   0.0000000e+00   8.5051678e-01   1.5532949e-01  -3.0151093e-01  -8.2524049e-03   9.3365537e-02  -2.8487461e-02  -2.6553647e-01   4.2601791e-02  -1.5747902e-02  -2.7513729e-01  -1.9790308e-01   2.1719310e-02  -1.9922348e-01
  -1.2557947e-01  -5.9153241e-02  -1.6530720e-01   8.8769511e-03  -4.5477103e-02  -2.1442870e-01   2.1578477e-01   1.1020917e-01  -2.9997345e-01   1.6560821e-01  -1.3919108e-01  -6.2259920e-02  -1.7633533e-01   5.6175285e-02  -6.7307408e-02  -2.5669551e-02   2.8026136e-02  -8.7341895e-02  -7.2853810e-03   1.0157612e-01   5.1481357e-01  -6.7199148e-02  -7.5911441e-02   9.7069095e-02   4.6831823e-02  -1.6164056e-01  -1.0940008e-01  -1.2770825e-02  -5.2950651e-02   1.2114759e-01  -2.0058185e-01  -2.0080955e-01  -3.6329572e-03   2.6305643e-01  -4.8082608e-02   7.1381828e-02  -6.3232374e-01   4.5852080e-01  -1.4817519e-01  -2.8778294e-02  -4.6264723e-02   3.7236131e-01  -3.3261114e-01   1.9908999e-01  -2.7151272e-02  -5.0385485e-02  -2.7197289e-01   1.8909232e-01  -5.9376204e-02   2.1987627e-01   1.5598110e-02   2.0212386e-01   7.0466390e-02   1.7033301e-02   2.0691049e-03   3.4592048e-02  -8.1370666e-02  -1.2536665e-02  -3.2537656e-01  -3.1893680e-01  -1.2327283e-01   1.2088516e-01   2.4126707e-01  -5.5306997e-03  -3.6616180e-02   3.9010088e-01   3.4750484e-02   3.0812550e-01  -3.5292057e-01  -1.7339250e-01   1.6804249e-01   2.3101997e-01  -9.8423120e-02   6.9360094e-02   3.6522362e-01   1.6423536e-01   8.5051678e-01   0.0000000e+00  -9.1107531e-02   1.5779640e-01   3.2030887e-01   9.4284997e-02  -2.6693158e-01   8.8923108e-02  -1.3186202e-01  -3.9361181e-01   3.5894785e-02  -2.9216834e-01  -1.8568279e-01   3.9921828e-02
   5.8084219e-02  -3.3677313e-01  -1.5295257e-01   1.1670385e-02  -2.2554317e-01  -2.0466658e-01  -1.1102864e-01  -1.5031956e-01   5.7155370e-02   5.3272587e-02  -3.4746358e-01  -1.2829007e-01   1.2074456e-01  -8.2718599e-03  -2.5011192e-01  -2.3182069e-01   5.5244230e-01  -7.6297651e-02   8.7029724e-02  -2.1225078e-01   5.3993954e-01  -2.1847858e-01   7.2848543e-02   7.2286933e-02   2.4930486e-01  -9.0843343e-02  -2.0601274e-01   1.3471026e-02   5.0487827e-01   2.4567802e-02  -1.8255308e-01   6.6847485e-02   3.3341495e-02   3.0443295e-02  -1.4038623e-01  -2.1426689e-01   1.4252429e-02  -3.1820290e-01   9.1458468e-02  -1.0241362e-02   1.0271806e-02  -2.4536045e-01   8.7913181e-02  -7.1806280e-02  -3.3589465e-01  -1.6510497e-01   2.5112199e-01   2.0402636e-01   8.5128528e-02  -2.0219330e-01  -7.8669184e-02   8.6743519e-02  -1.8798158e-01  -3.0248664e-02   1.9325634e-01   5.0244882e-02   1.9530002e-01  -2.7008507e-01  -2.0451305e-02  -2.4754587e-01   4.1406965e-02   3.5336962e-02  -1.1277103e-01  -8.3554982e-02   5.3817861e-02   1.0136835e-01   1.4759890e-01  -1.7502272e-01  -1.7893627e-01  -2.1898114e-01  -2.2037917e-02  -6.4120871e-02   2.6399346e-01   1.0131548e-01   4.0729193e-02  -2.1004412e-01   1.5532949e-01  -9.1107531e-02   0.0000000e+00   6.8942166e-01   6.7772640e-01   1.3702679e-01   1.8809073e-01   1.7929199e-01   7.3020294e-02  -6.8829798e-02  -1.3504069e-01  -1.3870258e-01  -3.3089712e-02   6.7591698e-02
  -9.9062642e-02   2.4265904e-01   1.1690448e-01   1.9113637e-01   4.1457170e-02   1.2172255e-01   2.5395516e-04   9.8298866e-02   5.9655741e-02  -2.1268667e-01  -1.7219128e-01   1.0727397e-01  -1.5969206e-01   1.4697433e-01   3.5213351e-01   1.7025362e-02   1.2737467e-01   9.7485989e-01  -7.8543715e-02   2.2518040e-01  -2.5540328e-01  -1.2979375e-01   4.8574888e-02   2.2544739e-02  -1.0915566e-01  -3.9505566e-03  -6.3663213e-02  -6.9977246e-02   1.3105229e-01   7.2568442e-01   1.8358699e-01   3.8319273e-02   4.6901766e-01   7.4818256e-02   2.7637530e-01   2.4073331e-01   1.7941549e-02   3.6911435e-01  -2.4739341e-01   7.1383158e-02  -1.9306009e-01  -7.1599413e-02  -1.3900145e-01  -2.0573155e-01   3.7834439e-01  -1.5580460e-01  -1.7113421e-02   5.1702091e-02   1.2340970e-01  -1.3293164e-01  -2.5270911e-02   6.3415038e-02  -1.3196721e-01  -1.5603009e-01  -6.3403578e-02   2.5570458e-01   1.4891463e-01   2.2674120e-01   3.6981372e-02   5.2922640e-02   1.8422680e-01  -2.0119875e-01  -1.2092296e-01  -2.9934951e-01  -8.7612576e-02   8.3803889e-02  -4.1266102e-01   1.2014502e-01   9.8248739e-03   1.6452275e-01  -8.5175915e-02   6.4136639e-02   1.3608567e-01   3.5099436e-02   1.1114062e-01  -1.9726493e-01  -3.0151093e-01   1.5779640e-01   6.8942166e-01   0.0000000e+00  -1.5070156e-01   4.0952287e-01   3.3999715e-02   3.1132873e-01  -1.2844552e-01   9.0039369e-02   2.6138966e-02   2.5255728e-02  -2.1957035e-01  -1.2085214e-01
  -5.0032727e-02  -1.4549723e-01  -2.7492049e-02  -1.5730727e-01   9.6430636e-02   1.8664440e-01  -6.6635963e-04  -5.4243890e-02  -6.1271897e-02  -5.6676623e-02   1.7480735e-01  -1.8495089e-01   5.1851208e-02   1.7400454e-02   1.6102949e-01   5.8207418e-02   4.4480862e-01  -2.2013251e-01   1.0925429e-01  -1.8554669e-01  -1.2614903e-02  -1.2055070e-01   5.8861593e-03  -3.7097753e-02  -4.9053973e-02   2.1374904e-01   3.9569989e-02   1.1542553e-01  -2.8907411e-01  -2.2410806e-01   1.6123227e-01   7.3170245e-02   2.3031689e-01  -1.2794193e-01  -2.5891659e-02   1.6247985e-01   4.9169898e-02   1.6039316e-01   2.6842359e-01  -1.4272787e-02   1.0912973e-01   9.0612194e-02   1.1537547e-01  -4.3564199e-02   2.1709616e-01   2.4539819e-02  -7.0749320e-02  -7.5960987e-02  -1.0047295e-02   3.9793153e-03  -5.9527640e-02  -1.4423934e-03  -5.7541125e-02   4.1933424e-02  -1.8696169e-01  -1.3533882e-01   6.9400662e-02  -5.2928906e-02  -1.9086079e-01   5.3025602e-02   5.7343227e-02   5.1556441e-02   5.3527081e-01  -4.6154645e-02  -6.4074445e-02  -1.8319189e-01  -3.2588911e-02   3.7674404e-02   5.4205090e-02  -7.9412574e-02   1.0849602e-01  -4.2140263e-01  -1.0899026e-01  -5.8333775e-02  -2.4486214e-01  -6.0070231e-02  -8.2524049e-03   3.2030887e-01   6.7772640e-01  -1.5070156e-01   0.0000000e+00   7.7872278e-01   3.2711615e-01   6.8367234e-03   2.0309101e-01  -4.0106153e-02  -8.1994045e-02   1.2256747e-02   9.9451676e-02  -1.4029063e-01
   1.1083868e-01   1.8297470e-01   2.0401013e-04  -2.3491912e-02  -1.3931366e-02   9.2522904e-02  -9.9055118e-02  -8.7154163e-02   8.9222432e-03   6.2429668e-02  -2.2245723e-02  -4.8272424e-02   1.0719072e-01  -2.4204942e-02  -1.8507383e-01  -1.7886098e-01  -4.5276739e-02   2.2459418e-01  -1.5721135e-03   1.6918665e-01  -1.8708624e-01   1.0215105e-01  -6.3467532e-02   2.2528310e-01   1.3777898e-02   1.9659216e-01  -2.9852918e-02   1.6978180e-01   6.6496792e-02  -9.8360536e-02   3.6980241e-02  -7.6883957e-02   1.9589344e-01   1.6430648e-01   7.0235542e-02  -2.3569947e-02  -1.9372275e-01   6.8270442e-02   1.1221405e-01  -2.1974424e-02  -3.4191479e-03   2.5231453e-01   1.8171292e-01  -1.9119706e-02   1.4425652e-01  -1.2944428e-01   2.9709401e-02   3.5922979e-02  -7.0572985e-02  -6.6251083e-02   6.8388419e-03   1.0021292e-01   1.3133559e-01  -1.2521505e-01  -1.7201901e-01   1.2805197e-02   4.8099665e-03   2.2996276e-01  -3.4117197e-02  -3.8015404e-04   1.2174411e-01   8.3582358e-02  -2.1719320e-02   3.9251398e-01   3.4329014e-01  -3.0419307e-01  -1.0553238e-01  -2.5408155e-02   1.6709661e-01   2.0431890e-01   2.2898270e-01  -2.4659564e-01  -2.8893406e-02   3.1162208e-02  -4.3621937e-02   1.4505177e-01   9.3365537e-02   9.4284997e-02   1.3702679e-01   4.0952287e-01   7.7872278e-01   0.0000000e+00   3.0961110e-01   1.9946871e-01   8.9680954e-02   6.6252008e-01  -3.5532169e-02   2.1396396e-01  -1.3303635e-01  -1.8696525e-01
  -3.3227880e-02   1.0020536e-01   1.4903301e-02  -1.1771477e-01   2.7892110e-02   2.4529693e-02  -9.7664733e-03  -6.1950815e-02  -5.3403238e-02  -5.5570096e-02  -1.6354282e-01  -5.4279428e-02   2.1132130e-01   2.3602211e-01   1.7284781e-01   1.8611132e-01   1.6965643e-01  -1.5224335e-01  -8.1099740e-02  -8.7624375e-02   1.5076868e-01  -1.1469184e-01  -2.0760295e-01   2.7687959e-02  -2.4328830e-01   8.6665527e-04   8.0845892e-03  -4.1549954e-02   3.1554794e-01   7.4693799e-02   2.4181443e-01   5.3320620e-02   8.2135427e-02  -5.1313636e-02   6.9395073e-02   1.8542587e-01  -1.7643933e-02  -2.7863692e-02   1.1197425e-01   2.8650542e-01   1.8597238e-01  -5.9221998e-02   1.0734316e-01  -4.1455907e-02  -8.2637942e-02   1.2895940e-01  -1.0775928e-01  -8.8143567e-02  -8.4264571e-02  -1.3412232e-01   1.0406134e-01  -1.3747251e-01  -4.9479830e-02  -1.1377695e-02   5.6097798e-02   2.8889849e-02  -2.8960009e-01   6.6943248e-02   2.6089251e-01   2.0131886e-01  -1.2250227e-01  -9.0628709e-02   2.2453133e-01  -1.2485826e-02  -6.2136195e-02   2.2129855e-02  -1.4126071e-01  -9.1756812e-02  -1.8813828e-01  -7.5800410e-02  -1.5681428e-01   2.1016299e-01   1.4662755e-01   1.1156039e-01   8.8913255e-02  -5.7786188e-03  -2.8487461e-02  -2.6693158e-01   1.8809073e-01   3.3999715e-02   3.2711615e-01   3.0961110e-01   0.0000000e+00   3.3896138e-01  -1.4606650e-02  -1.9690738e-01   9.1168285e-02  -4.8933511e-02   2.2002729e-02   7.3909856e-02
  -1.4055856e-01  -9.7754009e-02  -2.1344991e-02  -1.6151441e-01  -1.3045994e-01  -9.8567872e-02  -4.4546647e-02  -2.1226154e-02  -2.1955737e-02   4.3043705e-02   1.0063665e-01  -1.1310607e-01   2.0614019e-02   2.6987921e-01   9.0011115e-02   2.5329698e-01  -8.7182995e-02   1.9322716e-01  -6.8082045e-02  -4.3241219e-02  -1.8652647e-01  -7.5501118e-02  -1.6146116e-01   3.2433313e-02  -5.1398804e-02  -7.1348232e-04  -3.6371898e-02  -1.7199253e-03   2.3380392e-01   3.3483882e-01  -2.6520379e-02   2.9740218e-02  -1.4417325e-01   8.5733164e-02   3.1221313e-01  -5.1312328e-01   1.5230414e-01   1.3618539e-01   1.8937267e-01   5.1139171e-03   3.0585029e-01   1.3401780e-01  -1.1421446e-01   1.6071839e-01  -9.3375338e-03   2.0924467e-01  -4.4308340e-01   3.0677005e-01   6.5924163e-02   2.1027653e-01   2.1883946e-01  -2.5646288e-02  -3.8117421e-01  -1.4205229e-02  -5.9131644e-03   1.2476576e-01  -1.7830287e-01   8.1751097e-02  -9.3796134e-02  -3.1667584e-01   7.7341081e-02   1.3480615e-01   1.8030812e-02   1.7049890e-01  -3.7806857e-01  -5.4003619e-01   1.0369140e-01   1.1263098e-01  -9.6895836e-02   4.3702826e-04  -6.9396771e-02   7.2624772e-02   1.1719177e-01  -3.3714487e-01  -5.7744505e-02  -1.4327796e-01  -2.6553647e-01   8.8923108e-02   1.7929199e-01   3.1132873e-01   6.8367234e-03   1.9946871e-01   3.3896138e-01   0.0000000e+00   2.3684934e-01  -2.1915558e-01  -2.3250769e-01   3.6567941e-01  -2.6653327e-02  -3.7701991e-02
   2.6707936e-02   1.1796602e-01   1.3667772e-01   8.1215675e-03  -7.8684240e-02  -7.1094605e-02   1.2993118e-01  -1.0202477e-01  -1.0510737e-01  -2.6728788e-01  -1.8396142e-01  -1.4415390e-01   1.2445066e-01   1.2495856e-01   8.2325219e-02  -5.1353482e-03  -2.5313215e-01  -5.2296299e-02   1.2237838e-01  -9.0607302e-02   1.7525909e-01   1.1119223e-01   7.9062095e-02  -2.1824497e-01   1.9704993e-02  -9.2542105e-02  -1.1202805e-01  -1.3042483e-01  -1.6544446e-01   2.9605144e-02   5.4799785e-02   1.0483277e-01  -1.9785238e-01  -1.0723060e-01   2.2172235e-01  -7.9823488e-02   6.3730257e-02   2.4385759e-01  -3.1891300e-02   8.2534196e-03   4.4906658e-01   7.1838673e-02  -3.9553372e-03   1.9676802e-02  -1.7198111e-01  -5.6891976e-02  -1.5488942e-01   9.2748758e-02  -5.5729288e-02  -8.5975248e-02   2.0213727e-01   6.6694106e-03   6.6150903e-02   3.7468211e-02   2.1272806e-01  -4.6402862e-03  -8.8816575e-02   6.9614658e-02   4.2725522e-02  -1.3180647e-01   1.6700036e-01   2.4506078e-01   4.9223684e-02  -2.8288126e-02   2.0549265e-01  -3.3105381e-02   2.7739193e-01   3.1054803e-02   9.8356590e-02  -1.1596346e-01   3.0075962e-02  -3.3109575e-02  -5.1420604e-02   4.8747006e-02   2.0487241e-02   7.6267704e-03   4.2601791e-02  -1.3186202e-01   7.3020294e-02  -1.2844552e-01   2.0309101e-01   8.9680954e-02  -1.4606650e-02   2.3684934e-01   0.0000000e+00   4.8671873e-01  -7.4766997e-02   9.9121111e-02   1.2249324e-01   3.0640786e-02
  -1.0214848e-01   7.2575060e-02   9.3027852e-02   3.9050469e-02  -5.9163774e-02  -1.4905083e-01  -2.0334518e-03  -1.4681083e-01  -1.5469187e-01  -4.8475707e-02  -2.8828968e-01  -5.2582259e-02   2.0421715e-02   1.3448999e-01  -1.6566399e-01   7.0369694e-02  -3.0099820e-01   9.5391553e-02   1.6179672e-01   3.7233717e-02   1.1663447e-01   1.1033856e-01   5.8355507e-03   2.2592955e-01   8.7311419e-02  -2.3905052e-01  -2.1485223e-02   4.2382625e-02  -1.9674470e-02  -1.1578198e-01   2.0881198e-02   3.8977055e-02  -1.9589801e-01   1.5054912e-01   1.0950095e-01  -3.7906374e-01  -5.3463898e-02  -1.9474675e-01  -2.0617122e-01   2.0718693e-01   1.3713539e-02  -1.9434916e-02  -2.8240224e-02   1.3276272e-02  -1.0384188e-02  -6.5611848e-02  -7.5321194e-02   1.7774421e-01   1.1856849e-01   9.0065870e-02   1.9816620e-01   2.9092559e-01  -6.8756403e-02   2.5141062e-02  -1.2550543e-01  -1.9797121e-02   8.9231618e-02   1.5397929e-01   1.3934868e-01   3.6847858e-02   1.0182354e-01   1.7606257e-02   1.2249976e-01   1.3425279e-01   5.4107175e-02   3.1401291e-01   4.3209335e-02   1.0474958e-02  -4.4057357e-02   7.8837975e-02  -2.2933026e-02  -1.2922367e-01  -2.0536355e-01   2.3840649e-01  -7.3953401e-02   6.3693465e-02  -1.5747902e-02  -3.9361181e-01  -6.8829798e-02   9.0039369e-02  -4.0106153e-02   6.6252008e-01  -1.9690738e-01  -2.1915558e-01   4.8671873e-01   0.0000000e+00   2.5142820e-01   7.0116239e-01   2.6702923e-02   1.5294267e-01
  -3.2800081e-03  -9.0116585e-02  -4.3762537e-02  -1.2195955e-01  -2.4660742e-02   1.7635525e-01  -5.2736528e-02  -4.5708205e-02   1.0211378e-01   1.3881216e-01   1.5640865e-01   9.3752172e-02   6.0201135e-02   7.7470909e-02   2.7054448e-02   3.1072237e-02   1.0610246e-01   6.8347431e-02   4.4420418e-02  -8.0306447e-02   2.2078411e-01   4.3599064e-02  -1.6909525e-01  -1.2380151e-02   2.8254424e-01   1.1282886e-01   6.2973562e-02   1.6243176e-01   1.1004218e-01  -7.8350152e-03   1.5645399e-01  -1.4878465e-01   4.7601311e-03  -1.0596192e-01   2.3509285e-01   1.3960697e-02  -9.7585271e-02   4.6501738e-02  -7.8967480e-04   2.9692878e-01   2.8542933e-01   1.0762331e-01   6.3895097e-02   1.3564677e-01   2.1136654e-02   1.8194303e-01   2.6646428e-02  -6.3927315e-02  -3.4854657e-02  -9.4683485e-02   2.8991805e-01  -9.8850144e-02   3.2009223e-03   1.2626013e-01  -2.5212391e-02  -2.0688012e-01  -1.8047094e-02  -1.1553740e-01  -9.7323076e-03  -9.9736317e-02   5.3629098e-02  -1.7438381e-02   5.9068622e-02  -5.4610647e-02   1.7976232e-01  -9.3645986e-02   2.4803086e-03  -3.6015294e-02  -1.1013991e-01  -2.1132984e-01  -3.4508593e-02  -9.0132348e-02   4.8166625e-02  -7.2248194e-03  -1.3840815e-01  -5.9159494e-02  -2.7513729e-01   3.5894785e-02  -1.3504069e-01   2.6138966e-02  -8.1994045e-02  -3.5532169e-02   9.1168285e-02  -2.3250769e-01  -7.4766997e-02   2.5142820e-01   0.0000000e+00   1.8395894e-02   2.3585617e-01   2.8152928e-02
  -2.2022345e-01  -1.5014796e-01   1.2554695e-01  -4.3261884e-02   2.4259434e-01   9.8827016e-03   1.5105255e-01   2.7936666e-02   1.2173392e-01  -5.6780146e-04  -2.6283992e-02   1.2203733e-01  -1.3721107e-01   6.4156329e-02  -1.8520015e-01  -6.8713290e-02  -1.9248620e-01   3.3192422e-02  -5.3192503e-02  -3.6614951e-02  -9.9494804e-02  -2.0583051e-01   1.3272906e-01   1.8628308e-01   3.3747726e-01   4.4290559e-02   1.7918126e-01   2.3330664e-01   1.0190850e-01   4.7197476e-02  -5.0279962e-01  -2.1571440e-01   5.6784149e-02  -6.0640996e-02   1.3018897e-01   1.4202718e-01  -2.8864540e-01   3.7964723e-02   2.5188303e-01  -8.0967948e-02   2.9523817e-01   3.6841037e-01   1.7089067e-01   2.0264656e-01  -4.3142893e-01  -1.8635627e-01  -9.1412720e-02   2.2712559e-01  -1.4175975e-01  -1.9547982e-02  -4.1090314e-02  -1.7635973e-01  -1.7428238e-02  -2.7016987e-01   1.1037464e-01   6.3247814e-02   1.7176498e-01  -8.7983883e-02  -8.6288625e-02   1.8381769e-01   1.3322584e-01  -6.0521503e-02   8.5497303e-02  -1.7021935e-01  -2.7526921e-01   3.9483738e-01   3.8829169e-02  -1.9011867e-03  -3.4781861e-01   6.2596642e-02  -1.9077332e-01   2.9222840e-01   2.9424952e-01   8.3684943e-03   7.4781228e-02  -1.7320737e-02  -1.9790308e-01  -2.9216834e-01  -1.3870258e-01   2.5255728e-02   1.2256747e-02   2.1396396e-01  -4.8933511e-02   3.6567941e-01   9.9121111e-02   7.0116239e-01   1.8395894e-02   0.0000000e+00   1.7222410e-01   1.2581082e-01
   8.4695183e-02  -3.6708750e-02   2.6960500e-02  -5.8774334e-03   3.4465715e-02   2.1310412e-01  -6.9673086e-02  -6.1184582e-02   3.0040593e-02  -9.9023642e-02   5.3170859e-02  -7.3844980e-03   4.4335016e-02   1.4344834e-01   8.2389842e-02  -4.1880193e-02   2.5279713e-02  -1.6725192e-01  -8.6170009e-02  -6.2994414e-02  -5.0880447e-02   1.3057677e-01   9.1506022e-02  -1.6456917e-01   7.7792246e-02   7.4393194e-02  -3.0627313e-02   7.1576824e-02   8.2264934e-02  -5.6286428e-02   3.8305328e-02  -8.3539594e-02  -4.0444216e-02  -8.3727352e-02  -2.7031331e-02   4.6345750e-02  -1.1577316e-01   1.8659360e-01  -2.8030903e-02  -1.2469838e-02   2.1444721e-01   3.9437999e-02   1.1314221e-01  -1.3612083e-02  -5.1838277e-03  -1.2536145e-01  -1.1335174e-01  -7.7192886e-02  -5.2689206e-02   1.8725514e-02   1.6397050e-02   1.1464387e-02   8.9641956e-02  -3.5084369e-03   1.7401495e-01  -3.2872231e-02   6.4328424e-02  -7.0727361e-02  -3.4893884e-02  -7.4820317e-02   6.4031624e-02  -4.4337756e-02   2.2426805e-01  -1.0300943e-01   1.5492168e-01   5.4961274e-02  -5.4840629e-02  -1.0282353e-01   1.2160215e-01  -1.1362269e-01   3.7413755e-01  -1.7454599e-01   2.1342918e-01   1.1852020e-01  -1.3808489e-01   8.2355632e-02   2.1719310e-02  -1.8568279e-01  -3.3089712e-02  -2.1957035e-01   9.9451676e-02  -1.3303635e-01   2.2002729e-02  -2.6653327e-02   1.2249324e-01   2.6702923e-02   2.3585617e-01   1.7222410e-01   0.0000000e+00   1.4875586e-01
   6.6548185e-02   8.6201647e-02  -6.6905230e-03  -8.8964359e-03   3.4899203e-02  -8.9976503e-02   3.5873555e-02  -7.4578838e-02  -6.2077447e-02   5.1276532e-02  -1.1332570e-01   1.0399335e-01   4.4039185e-02   1.5517052e-01   1.5692395e-02   4.3416851e-02  -1.2161116e-01  -1.0246458e-02   2.8197791e-02  -6.1479817e-02   1.7320806e-01  -4.1504312e-02  -1.4083594e-02  -2.7689722e-02   1.8560610e-02  -7.3797108e-02   3.8185353e-03  -1.2988634e-01   4.2986785e-02   3.5360069e-05  -2.3827787e-02   5.2067556e-02   2.5755307e-01   5.7042490e-02  -4.8534742e-02  -1.6587713e-02  -3.4269523e-02  -2.7017222e-02  -3.1164943e-02   1.7808051e-01   1.2501676e-01  -2.1850058e-02  -3.3046641e-02  -3.0833829e-02  -3.0118471e-03   6.3145909e-02   3.7264654e-02  -6.2169720e-02  -1.3482069e-01   3.6757116e-02  -5.8571701e-02   5.9597105e-02  -9.5090354e-02   1.2365495e-01   6.7258938e-02   1.3288314e-01   1.8792528e-02   3.0753602e-03   3.8531982e-02   4.6868863e-02  -5.5231689e-02   1.0772226e-01  -1.8950577e-01   1.6530333e-02   2.0203970e-02   2.3894587e-01  -3.1139533e-02  -8.5724825e-02  -6.1723944e-02   2.4803545e-02   1.6838652e-01  -2.9324362e-01   7.6537698e-02   1.9122014e-03  -4.1074676e-02   2.2760342e-02  -1.9922348e-01   3.9921828e-02   6.7591698e-02  -1.2085214e-01  -1.4029063e-01  -1.8696525e-01   7.3909856e-02  -3.7701991e-02   3.0640786e-02   1.5294267e-01   2.8152928e-02   1.2581082e-01   1.4875586e-01   0.0000000e+00
