# Supplementary material for: Autistic traits and individual brain differences: functional network efficiency reflects attentional and social impairments, structural nodal efficiencies index systemising and theory-of-mind skills
Source: Mol Autism. 2021 Jan 21;12:3. doi: 10.1186/s13229-020-00377-8 (PMC7818759; doi:10.1186/s13229-020-00377-8)
Supplement: Supplementary file 9 — Additional file 9. Brain-behaviour correlations. README file detailing data curation; AAL-90 region masks in NIfTI format; spreadseehts of Spearman correlations; code and data for the correlational analysis. [file 13229_2020_377_MOESM9_ESM.zip › Paul_Arora_et_al_data/Physiological/BBC/analysis/Parcorr_rsfMRI_Netmats/fixnormed_Netmat_rsfMRI_aal90_subj004.txt]

   0.0000000e+00   7.7972173e-02   1.3829819e-01  -1.0843907e-02   3.7246585e-02   2.0237634e-02   1.1260289e-01  -1.8681500e-02  -7.8901005e-02  -3.8885522e-02   1.8067716e-01   6.9851624e-02   4.2249205e-04  -3.5568819e-02  -1.4345151e-01  -1.1244611e-01   4.7469258e-02  -7.4776049e-02   8.8336918e-02   5.4102195e-02   1.8615138e-02  -1.1411060e-01   4.6306777e-02   5.3300318e-02   2.4121028e-02   7.4581685e-02   7.4395521e-02  -1.1523359e-02   2.2168115e-02  -2.0648634e-02   1.1518495e-02   7.4885149e-02   4.4719537e-02  -2.0030030e-01  -2.5609520e-02   5.0373698e-02   6.7129877e-02  -5.5748083e-02  -1.2517529e-02  -1.4015024e-02  -5.7382536e-02  -2.6633134e-02   2.1974998e-02  -2.1846938e-02   2.7100645e-03   6.7568650e-02   1.0841518e-01   3.2945932e-02  -9.7736537e-02   2.1864723e-02  -3.7699610e-02  -1.5883626e-01  -1.7559700e-01   1.5439042e-01   4.8979023e-02   5.3697308e-02   3.1380895e-01   9.3848245e-02   1.4195410e-01  -5.4253138e-02   8.6533321e-02   4.1117993e-02   1.7334738e-01  -4.3537346e-02  -2.6253217e-02  -5.2701947e-02   1.1381311e-01   7.6177267e-02   6.3847693e-02  -1.6886306e-01  -3.4104319e-02   1.1736680e-01   1.2845670e-01   1.3215179e-01   4.0034046e-02  -2.7553495e-01   4.0302546e-02   1.5475102e-02  -6.1974026e-02  -1.6469917e-02   6.3178269e-02  -9.7826704e-02   7.8089541e-03   1.1242889e-01   5.4197910e-02   1.5150019e-01  -5.7749220e-03   5.4747907e-02  -1.6732268e-02  -4.4773545e-02
   7.7972173e-02   0.0000000e+00   7.2387730e-02   1.1242854e-01  -1.3314562e-02   3.1160955e-02  -4.7170423e-02   9.8509980e-02  -5.5410285e-02  -5.9770057e-03   3.8767514e-02   6.5011263e-02   3.4934394e-02   1.7608833e-01  -8.5128631e-02  -4.5871466e-02  -7.2711228e-02   4.9922207e-02  -4.1284821e-03   1.1121374e-01  -2.7904031e-02  -8.4430454e-02   2.2291362e-03   8.4326727e-02  -1.1840167e-02  -5.8564672e-02   5.7494135e-02   7.7179770e-02  -3.0814352e-02  -3.0256936e-02  -2.0397312e-01   6.1309705e-02   2.7755374e-03   1.1493530e-01  -1.7375504e-01  -8.7983153e-03   2.2069981e-02  -4.3854417e-02  -1.1740897e-01   9.5561913e-02   1.0349057e-02  -3.6906348e-02   3.8218768e-02   2.5754681e-02  -1.8136480e-01   2.5861115e-03   1.3994747e-01  -7.2616501e-02  -2.3239525e-01   1.7013320e-01   1.5544954e-01  -5.4991393e-03   7.0967953e-02   1.0191869e-01  -8.8231069e-02  -1.4893615e-01   6.3791702e-02   2.9366568e-01  -1.9327478e-02   7.9984083e-02  -4.4404556e-02   3.3366708e-02  -8.5775251e-02   5.6525296e-02   1.0566181e-01  -9.8086779e-02   1.2482204e-02   4.3273305e-02   6.3959376e-02  -4.4114528e-02   7.6919024e-02   6.3627853e-02  -2.2226655e-01   6.6455849e-02  -1.8190429e-02   8.2813861e-02   9.5486798e-02  -1.9268925e-01  -1.2805026e-01   2.0036789e-01  -4.7586027e-02  -1.4701489e-02   2.8510765e-02   2.5574215e-01   4.0872335e-02  -2.9968159e-02  -5.7664681e-02   2.3538548e-02   3.9936485e-02  -8.0122684e-04
   1.3829819e-01   7.2387730e-02   0.0000000e+00   9.2433944e-02   4.7511303e-02   6.8529590e-02   2.1194224e-01   3.5315827e-02  -2.4591830e-02   2.8767408e-02   1.1560680e-01  -9.2729972e-02   2.0803575e-02   1.3289330e-02   8.2921914e-02  -3.7188080e-02  -1.1709302e-01  -6.8573167e-02   3.4410630e-02   5.5086080e-02  -3.2284266e-02   2.4433115e-02   2.3565385e-01   3.9990385e-02   7.9856388e-02   1.1623126e-01   7.1784046e-02   1.1138705e-01  -4.2075871e-02  -5.0264157e-02  -1.3855033e-02  -3.5708294e-02  -1.0376084e-01  -4.8487534e-02   6.6395759e-03  -4.5887108e-02   9.7187482e-02   6.1614605e-02  -1.3359050e-01   3.2346891e-02   1.3889151e-01  -9.3258688e-02   1.0420044e-01  -2.2089188e-02   4.7865197e-03   3.6610084e-02   4.2070155e-02  -7.4326665e-02  -1.0652311e-01   7.5948464e-02  -4.7665742e-02  -8.6382829e-02  -1.1154811e-01   4.9514933e-03  -5.6733632e-02   7.2638019e-02   1.7215238e-02  -1.1846839e-02   3.6246131e-03   6.5380559e-02   3.4431040e-03   6.2529776e-02   5.0055954e-02  -3.4279449e-02   1.5151578e-02  -5.9985557e-02   1.6917325e-01  -1.8909471e-02  -2.6121792e-03  -4.1102650e-02  -7.5341278e-02  -7.2700085e-02   7.0721844e-02   6.8917421e-02  -1.0642270e-01  -5.0287754e-02   5.6627348e-02  -4.9724774e-03  -1.5512536e-01   8.0126841e-02   1.9085871e-02   1.3735774e-02   5.8831589e-02   5.7030313e-02  -5.2966067e-02  -9.1064444e-02   7.9319588e-02   9.6664290e-02   8.3063796e-02   3.0017623e-02
  -1.0843907e-02   1.1242854e-01   9.2433944e-02   0.0000000e+00  -9.2618978e-02   1.1200192e-01  -4.0104127e-02   9.7960719e-02   5.8572444e-03  -1.0259984e-01   5.0881008e-02   1.7096576e-02  -1.7681178e-03   2.4777382e-02   2.8745997e-02  -2.2433503e-02  -3.0104872e-02   6.0856704e-02   5.3112090e-02   9.9826827e-03  -8.2960977e-02  -5.4888073e-02   6.4159722e-02   6.4445951e-02   1.8495592e-02   6.1559976e-02   4.2088684e-02   6.2781040e-02   3.8373017e-02  -4.5112360e-02  -3.4956582e-02   2.0298239e-01  -6.9281927e-02  -4.6588856e-02   4.7723505e-02   6.8010776e-02  -1.2917864e-02   1.2033033e-02  -6.7551602e-02   1.3268296e-02  -8.1640935e-02  -1.4327111e-02   1.3813699e-02   1.5742360e-02   1.1327354e-01   8.1067791e-02   6.2140089e-02  -1.1180279e-01  -9.3025020e-02   1.0806388e-01  -1.2218261e-01  -1.3440292e-02   1.3933807e-01  -4.4937958e-02   1.0656247e-01  -2.5108107e-02  -5.5216954e-03  -7.0407124e-02  -5.1147063e-02  -4.3939220e-02  -4.5706061e-02  -6.7092422e-02   7.7130152e-02  -1.0683229e-01  -8.4685451e-02   1.2984176e-01  -5.2405494e-02  -6.1550859e-02  -1.2234375e-01   4.4949389e-02   2.3798729e-02   1.4088595e-01  -7.5647480e-02  -6.9790176e-03  -9.5688876e-02   2.3223253e-01   1.2601934e-01   7.0292342e-03  -1.1630121e-01   2.1552309e-01   5.7478640e-02  -8.7685413e-02   1.0542787e-01  -9.2567786e-02   8.1164830e-02  -3.5488576e-05   1.0103940e-01   1.2080652e-01   8.8701536e-02   3.7240071e-02
   3.7246585e-02  -1.3314562e-02   4.7511303e-02  -9.2618978e-02   0.0000000e+00   3.0498782e-02  -2.2295296e-03  -5.5299003e-02   1.1922620e-01   8.2816335e-02  -7.8354600e-02  -8.4967276e-02  -1.0302651e-02   6.6398271e-03  -9.0144908e-02   2.7457335e-02   5.6090357e-02  -3.9674387e-02  -3.7352812e-02   2.1576151e-02   5.4298999e-02   1.1164623e-01   5.4652788e-04  -3.6108108e-02   4.6732863e-02  -4.6629249e-02   9.7736081e-02   2.6195098e-01  -6.4865812e-02   3.5630743e-02   9.0361381e-02   2.9899269e-02  -7.7803906e-02  -1.7832120e-01   4.6211571e-02   4.2606401e-03   7.4293640e-02   8.4430573e-02   1.3407192e-01  -5.0654347e-02  -1.0021571e-01   8.7688921e-02  -1.2989416e-02  -1.6095985e-02  -2.2198543e-02   3.8609850e-02  -8.7246195e-03  -4.6643597e-02  -6.0463925e-02  -2.7918560e-02   9.3721655e-03  -1.7987363e-02   3.5508853e-02  -7.3792207e-02   6.9799992e-03   2.0998334e-02   2.0860285e-02   2.6632623e-02   5.9578813e-02   6.6189023e-02  -1.8559412e-02   6.2762690e-02  -1.9020496e-02  -3.2677948e-02   6.9602491e-02  -3.2191069e-02   5.2691169e-02  -1.2178850e-01   4.1298405e-02  -9.1859758e-02  -4.2868310e-02  -6.0792344e-02  -9.5495402e-02  -5.9652533e-04  -3.8747642e-02  -8.9428779e-02  -6.2381726e-02  -8.8360055e-02   3.7775540e-03  -5.1437860e-02  -4.6165532e-03  -2.3899763e-02   2.8586893e-03  -2.5626940e-02  -1.0978442e-03  -2.9357078e-02   2.5246696e-01  -1.1347573e-01  -9.9516667e-02   3.1269831e-03
   2.0237634e-02   3.1160955e-02   6.8529590e-02   1.1200192e-01   3.0498782e-02   0.0000000e+00   4.3358942e-03   8.9131614e-02   1.5233741e-02   4.8248677e-02   1.1100272e-01   3.7722688e-02   9.1244043e-02   7.8205660e-02  -1.6032708e-02  -3.8833297e-02  -1.7771799e-02   3.8262864e-02   3.1025071e-02  -5.3180615e-02   8.9048294e-02   1.6449205e-01   7.1257629e-04   2.9610810e-02  -1.7138894e-02   9.8759379e-02  -2.8982461e-02   3.0578085e-01   7.3851299e-02  -5.9502066e-02  -8.0140679e-02  -6.3288151e-02  -2.6328720e-02  -1.2839275e-01   5.3000692e-02  -7.1558119e-02  -2.7015624e-03  -2.3248570e-02  -7.1124951e-02  -3.7576827e-02   1.4261983e-01  -5.3989145e-03  -1.0686770e-01  -2.9343454e-02   4.6557334e-03  -5.3090608e-02   9.1931829e-02   9.4751937e-03   1.1224405e-02   7.8032196e-02  -7.8927547e-02   9.8147665e-02  -4.5435062e-02   8.0636483e-02  -1.8232127e-02  -2.1948194e-01   6.0363068e-03  -1.1726418e-02   1.7311467e-02   1.2357580e-02  -3.9608418e-02  -1.0872811e-01   1.0420235e-01  -1.6466834e-02   2.2568689e-02  -4.9800271e-02   3.1695685e-02   6.4417824e-02   2.3033858e-02   2.0296267e-02  -3.5542376e-01   2.2267239e-01   5.0414615e-02  -3.2255286e-02  -7.0175920e-02   1.0884879e-01   1.4631548e-02  -5.9706197e-02  -7.1619564e-02   1.0344682e-01  -1.3321153e-01   4.3985305e-03   6.2030633e-02   8.6380955e-02  -2.9254787e-02  -1.5550461e-01   7.2513345e-02   2.5208810e-02   4.0457363e-02   6.6431433e-03
   1.1260289e-01  -4.7170423e-02   2.1194224e-01  -4.0104127e-02  -2.2295296e-03   4.3358942e-03   0.0000000e+00   8.5173444e-02   1.3903569e-01   1.5123410e-01   2.3176244e-01  -7.6717134e-02   1.2611708e-01  -6.3500405e-02   1.7525846e-01   4.3566410e-02  -1.3871027e-01  -6.0850574e-02  -4.1827708e-02   1.2560596e-02  -1.6803229e-02  -8.4548511e-02   1.9438345e-01  -3.8239704e-02   7.2646372e-02   2.4091976e-01   6.6907863e-02   3.9489706e-02  -6.3498626e-02  -1.1022617e-01   9.9782512e-02  -6.8846123e-02  -5.2524196e-02  -6.9008007e-02  -2.1412831e-02  -5.8553451e-02  -3.5320933e-02  -1.0977114e-01  -5.7729153e-02   8.6234301e-02   3.0456216e-02   8.6974299e-02   8.7044304e-02  -1.9507735e-01  -1.6699208e-02   5.7103455e-02   5.5475775e-02  -4.3451428e-02  -7.0199701e-02   1.2781840e-02   7.2283392e-02  -7.5697799e-02  -9.7890788e-02   2.6231753e-02  -4.5045754e-02   1.0165031e-01   1.0636618e-02  -1.3897832e-02  -1.1556147e-01  -3.6300699e-02   1.3372598e-01   1.2563415e-01   1.4018080e-01   6.1847714e-02   1.6113361e-01   1.0452703e-01   6.3414428e-02   2.1314587e-02  -5.9783678e-02   2.3290401e-02   9.3643405e-02   2.3952509e-04   1.1305187e-01   1.2574865e-01  -6.5267925e-02  -7.4348356e-02   2.4377230e-02   3.8524168e-02   1.6508759e-01   1.0134607e-02  -1.0014953e-01  -6.7668430e-02  -1.0115983e-01  -4.1273809e-02  -1.4447687e-01  -2.3952364e-02   1.1161251e-01   1.3942942e-01  -6.4532400e-02   7.3239632e-03
  -1.8681500e-02   9.8509980e-02   3.5315827e-02   9.7960719e-02  -5.5299003e-02   8.9131614e-02   8.5173444e-02   0.0000000e+00   1.2658011e-04   1.7995690e-02   5.3322094e-02   5.6705570e-02   6.4383254e-02   1.0486734e-01   6.8370058e-02   7.6786833e-03  -3.4394256e-02   6.6020678e-02  -3.1103128e-02   5.2086998e-02  -9.6231599e-03   4.6039170e-02   3.4266241e-02   3.9411161e-02   3.2966745e-02   1.1707851e-01  -7.0127743e-02   7.1259715e-02  -2.7355361e-02  -6.9292431e-02  -5.8964060e-02  -1.1956700e-02   5.9168039e-02  -3.9499891e-02  -5.5324979e-02  -9.9717313e-02  -6.1963763e-02  -4.5833952e-02  -1.0518009e-01  -6.4945232e-02   7.5237604e-03  -7.0642025e-02   9.1328663e-03  -1.0914134e-01  -1.1256323e-01  -5.0611803e-02   6.5225290e-02  -9.0660381e-02  -1.5525905e-02   2.5426955e-02  -2.8786604e-02   1.2730163e-02  -5.4690705e-02   8.6547660e-02  -1.2038927e-01  -2.4798921e-02   3.9186219e-02   1.7073275e-02  -7.0463883e-02  -6.8828461e-02   7.9743168e-02  -3.3452227e-02  -5.4740604e-02  -1.1007157e-01  -4.5766406e-03  -9.9771617e-04   2.0810361e-02   3.6438333e-02  -8.0803461e-02  -3.0483045e-02  -2.0804536e-02  -1.3379008e-02  -1.4166881e-01   4.8034258e-02  -1.5408834e-01   2.4391119e-01  -2.0682815e-02   3.9304955e-02   2.9177722e-02   9.1702729e-02   5.5939403e-02  -7.9799317e-02   5.2254445e-03   2.7760613e-02   5.5184468e-02  -9.5799345e-02   3.2666923e-02  -5.9821024e-02  -1.9822906e-02  -2.3193549e-02
  -7.8901005e-02  -5.5410285e-02  -2.4591830e-02   5.8572444e-03   1.1922620e-01   1.5233741e-02   1.3903569e-01   1.2658011e-04   0.0000000e+00   2.7902788e-01   1.0105197e-02  -1.0630341e-01   8.0941319e-02  -3.2767387e-02   6.8755358e-02   1.7176718e-01   1.0875490e-01  -6.2699461e-02  -7.6079228e-02  -4.7232818e-02   1.6133082e-01  -1.9758035e-02   3.4863828e-02   5.2674783e-02  -6.1756100e-02  -8.5721690e-02   6.3696916e-02   2.8766407e-01  -4.5489311e-02  -2.8027498e-02   4.3949918e-02  -4.1967029e-02   7.2050448e-02  -4.3630038e-02   1.1737828e-02   2.6234153e-02  -1.1104821e-01  -2.6058620e-02   1.3411296e-02   1.1814083e-02  -1.8688979e-02   7.5462594e-03  -5.7490937e-05   6.2644136e-02   2.3295453e-02   1.2231991e-01  -1.7977883e-01  -2.0138966e-02  -9.1933891e-02  -1.1573858e-01   1.5223490e-01  -4.6324804e-02   1.8528871e-01  -7.9025122e-03  -2.2085126e-02  -8.9925378e-03   1.7828903e-02  -4.6991197e-02   5.3131844e-02  -3.6880509e-02   7.9936352e-02   9.8841901e-03   2.4169411e-03  -3.8130842e-02   5.6095514e-02  -8.7635897e-03  -1.4294833e-01  -5.1558616e-02  -1.1769612e-01   1.1044758e-01   1.5824809e-01  -1.1231724e-02   5.7316226e-03  -9.7067079e-02  -8.1235755e-02  -8.6806794e-02  -9.9270878e-02  -9.5243669e-03   8.5183570e-02   1.1407363e-02  -8.4151779e-02   5.5941564e-02  -1.4802469e-01  -3.8374032e-02  -3.3107702e-02   4.2106152e-03   1.6754641e-01  -6.0632823e-02  -5.1877464e-02   6.9999624e-03
  -3.8885522e-02  -5.9770057e-03   2.8767408e-02  -1.0259984e-01   8.2816335e-02   4.8248677e-02   1.5123410e-01   1.7995690e-02   2.7902788e-01   0.0000000e+00   2.0550816e-02   5.9972085e-03   7.5418964e-02   7.9945494e-02  -1.7948226e-02   2.1330824e-01   1.5016567e-01  -9.1042063e-02  -4.2112643e-02  -6.0682131e-03  -8.0050928e-02  -7.8594253e-02   3.9342429e-02   3.9582134e-02  -4.7650328e-02  -6.3494336e-02  -4.4785356e-02   1.6667693e-01  -5.6364374e-02  -9.4462346e-02  -8.1542374e-02  -2.8057065e-01   6.4470771e-02   5.3697555e-02   2.7605279e-03  -1.0485226e-01  -4.5310832e-02   8.4759196e-02  -9.3805490e-02  -1.8563370e-02  -1.4600478e-01  -9.0999951e-02  -6.7361479e-02  -1.0079773e-01  -1.3116834e-01   7.2703471e-02   3.1874391e-02  -1.3655806e-01   1.2207264e-01  -4.8424417e-02   1.9086669e-01  -1.6000381e-02  -4.9900197e-02  -1.1917357e-01  -1.3692271e-02  -1.8314211e-01  -9.0586370e-02  -7.0911072e-02  -5.3650844e-02   1.2511633e-02  -3.7018658e-02   1.2597071e-01   5.7057398e-03  -5.9247937e-03   5.9736463e-02   7.5023015e-02  -1.2675555e-01  -6.3267045e-02   1.9636680e-02   4.6017265e-02   6.6257544e-02  -9.8179457e-02   2.1498631e-01  -9.0089168e-03  -2.0198885e-03  -8.6161816e-02   2.8396177e-02  -8.2799925e-02   1.1738073e-01   8.8352359e-02  -1.9667703e-01   6.6552520e-02  -8.7168754e-04   4.5286504e-03   1.2310209e-02   1.6037644e-01  -1.5625115e-01  -8.1421772e-02  -2.8875020e-02   1.9381466e-02
   1.8067716e-01   3.8767514e-02   1.1560680e-01   5.0881008e-02  -7.8354600e-02   1.1100272e-01   2.3176244e-01   5.3322094e-02   1.0105197e-02   2.0550816e-02   0.0000000e+00   2.1279260e-01   3.8398670e-01   1.5378744e-01   9.4662960e-02  -1.1940968e-02  -3.3047501e-02   1.0063261e-01   2.6371746e-02  -5.4657582e-03  -2.8645369e-02   1.9578103e-01   1.0315824e-01  -1.8223879e-02  -8.8705034e-02   5.4210338e-02  -2.9480692e-02   2.5679391e-02   5.9051849e-02   8.3088864e-02  -1.0943332e-01  -5.2178905e-02   1.1896822e-03  -2.4330945e-01  -1.1075079e-01  -1.0101519e-01  -1.3472356e-01  -1.1160468e-01  -9.3713914e-02   1.7853066e-01   6.8236681e-02   5.3694922e-02   5.8032610e-02  -9.1946664e-03   4.2050969e-03   1.6009453e-01  -1.5262649e-02  -1.0150275e-01  -1.6252475e-01   3.5722056e-02   1.0854742e-01   2.3359486e-03   1.7865032e-01   2.5299558e-02   1.9141830e-01   5.1265512e-03   9.8662836e-02  -1.8458771e-01   6.7102710e-02   5.2183570e-03   2.9619519e-01   1.4910796e-01   3.1474342e-02  -4.2200290e-03  -2.0042444e-01   1.7847224e-01   3.3277502e-02   1.9256116e-01  -1.0959723e-03   2.8859984e-02   7.6999285e-02  -1.8053911e-02   8.2283095e-02  -1.4706104e-01   1.3203477e-01  -1.8042147e-01   1.0255085e-01   1.6394082e-02   1.0147313e-01   1.7167149e-01  -3.3914738e-02  -2.3863484e-02   3.8620444e-02   5.2963583e-02  -9.1211225e-02  -1.3681383e-02   2.3532015e-02   1.2856462e-01   8.4623428e-03   3.5294178e-02
   6.9851624e-02   6.5011263e-02  -9.2729972e-02   1.7096576e-02  -8.4967276e-02   3.7722688e-02  -7.6717134e-02   5.6705570e-02  -1.0630341e-01   5.9972085e-03   2.1279260e-01   0.0000000e+00   8.1649950e-02   1.3421049e-01   3.1234299e-02   1.6855579e-01   3.4994987e-02   1.2917615e-01   6.1446605e-02   5.6748638e-02   1.7004594e-02   7.2404100e-02   2.8416904e-02   4.7476266e-02   5.3929921e-02  -5.6118051e-04  -4.7351215e-02   2.4923540e-02   9.6804785e-02   1.2501461e-01  -3.5449684e-02  -1.3832108e-01   1.1120741e-01  -4.8298979e-02  -1.4786065e-01  -1.1887843e-01  -1.6622606e-01   4.3260612e-02  -5.7208785e-02   8.2035502e-02  -4.6272690e-02  -5.9184436e-02  -3.4493845e-02   1.2732717e-02  -1.0467343e-01  -1.3431553e-01   1.4604088e-01   1.2433574e-02   4.9274816e-02   9.2681470e-02  -1.8885803e-01  -9.9494995e-02   5.8164210e-02   1.3803271e-01   1.0836949e-01   9.1287243e-02  -1.7575359e-01  -1.6383148e-01  -7.2292579e-02  -1.4108869e-01  -5.0106418e-02   1.0347861e-01   1.2553103e-01   1.2694708e-01  -3.8944022e-02   2.7405329e-01  -6.3912353e-02   6.1946361e-02  -5.5438533e-02   3.5049842e-02  -9.0002836e-02  -6.2555013e-02   1.8950304e-02   2.2518218e-01  -5.0509637e-03  -8.2244654e-02   1.4198989e-02  -1.1790382e-02  -8.9593323e-02   1.6853791e-01  -6.4000298e-02  -2.2840992e-01  -5.0097797e-02   1.3143552e-01   1.2587558e-01   1.2295619e-01  -2.0907683e-02  -1.7522000e-01   3.7943195e-02   5.3248216e-02
   4.2249205e-04   3.4934394e-02   2.0803575e-02  -1.7681178e-03  -1.0302651e-02   9.1244043e-02   1.2611708e-01   6.4383254e-02   8.0941319e-02   7.5418964e-02   3.8398670e-01   8.1649950e-02   0.0000000e+00   2.6526459e-01   5.0224759e-02  -7.6348189e-02  -1.2584782e-01   6.1240756e-02   4.9252452e-02  -4.1552139e-02   1.1169446e-01  -1.3368492e-01   9.0138683e-02  -1.5209277e-01  -1.1807132e-02  -6.0946348e-02  -5.2306251e-03   1.4816730e-01   8.7870301e-02  -1.7532649e-02  -4.5185444e-02  -6.6711625e-02  -6.5649445e-02  -6.6839336e-02  -5.2587813e-02  -1.6272108e-02  -6.2671571e-02  -3.1185488e-02   6.3092453e-02   4.9592993e-02  -9.7689901e-02   5.6249491e-02   4.7886109e-02   9.7163438e-02  -8.4659950e-02   8.9149250e-02   9.0020962e-02  -7.4833244e-02   8.9856429e-03  -4.9935987e-02   9.5355663e-02   6.5199318e-02   1.1727315e-01   1.0423628e-01   1.0793030e-02   3.3007521e-02  -1.1026239e-02  -1.7471667e-01   1.1259776e-01  -9.3317524e-02   1.1457725e-01   3.1997860e-02   9.1907246e-02   2.1953748e-02   1.6435222e-01  -1.2312710e-01  -4.3770303e-02   4.2062379e-02   5.9915115e-02  -2.1166344e-02   6.0882811e-02  -1.6695886e-01   4.1699853e-02   9.8463155e-03   2.7458777e-02   1.3405012e-01   2.1865596e-02   7.8154786e-03  -1.0619741e-02  -2.9063906e-02   3.0194581e-02   1.6285110e-01  -3.4880453e-02   5.4309353e-02  -1.0052567e-01  -1.0293329e-01  -6.4372375e-02   1.0287926e-01  -4.6096372e-02   4.1330688e-02
  -3.5568819e-02   1.7608833e-01   1.3289330e-02   2.4777382e-02   6.6398271e-03   7.8205660e-02  -6.3500405e-02   1.0486734e-01  -3.2767387e-02   7.9945494e-02   1.5378744e-01   1.3421049e-01   2.6526459e-01   0.0000000e+00  -6.2546278e-02   4.5015129e-02  -1.7118996e-01  -3.5770579e-02   1.8795607e-02   2.3011400e-02  -1.5806437e-02   3.8956567e-02   7.0865315e-02   3.9658970e-02  -8.4235841e-02  -2.2599412e-01  -7.6562987e-02   3.2637092e-02   3.4500952e-03  -5.0595136e-02  -1.1064153e-01   4.9388567e-02   1.4991472e-02   3.0569783e-02  -1.1843923e-01   4.8765906e-02  -3.3583166e-03   1.3332961e-02   1.6236802e-02   1.4236336e-01  -1.8093489e-01   2.0905122e-02   6.8643136e-03  -1.0365630e-01  -4.5551236e-02  -3.7473745e-02   9.8460704e-02  -1.3568900e-01   1.3157301e-01  -3.7398265e-03   5.7277926e-03   6.1143481e-02  -2.6793008e-01   1.5278860e-02  -8.7481658e-02   3.9205619e-02  -1.2559889e-01  -1.6620650e-01   1.9475028e-01   1.2910387e-02   5.1415368e-02  -2.7743448e-02  -2.7094655e-02   9.5432777e-02   3.2311584e-02  -8.2794775e-02  -7.4041272e-02   3.3436628e-02   1.0118145e-01  -1.4684017e-03   8.9923318e-02   9.2660830e-02  -1.2002506e-01   4.6143883e-05  -1.0430204e-01   1.6600135e-01   6.2478864e-02  -1.5193916e-02   4.7134011e-02   6.2545930e-02   1.5565374e-01   7.2010057e-02   1.0031848e-01   1.8630742e-01   7.6975950e-02  -1.1039647e-01  -1.2200270e-01  -7.7396706e-02  -2.8747448e-02  -3.5780335e-02
  -1.4345151e-01  -8.5128631e-02   8.2921914e-02   2.8745997e-02  -9.0144908e-02  -1.6032708e-02   1.7525846e-01   6.8370058e-02   6.8755358e-02  -1.7948226e-02   9.4662960e-02   3.1234299e-02   5.0224759e-02  -6.2546278e-02   0.0000000e+00   2.6674614e-01   6.4940872e-02  -3.1904661e-02  -9.0022108e-03   2.6172554e-01   7.8882977e-02   1.9904326e-01   1.6850724e-01   1.0702573e-01  -2.2200126e-01   4.8142193e-02  -3.7520564e-02   1.4104556e-01  -4.4669769e-02   1.8202376e-02   1.0743257e-01   1.1193990e-02  -8.1550565e-02   5.8835833e-02   1.9125483e-01  -1.2193051e-01   8.8883830e-02  -1.1795785e-01  -7.2563276e-02   1.2547144e-01   1.3334278e-01   1.8383878e-01   1.5891970e-01  -1.8227460e-03   7.1363001e-02   1.4374966e-02  -9.7505285e-02  -9.1883849e-02   3.3053458e-02   3.6036862e-02  -1.5012270e-02  -6.7278613e-02   2.5493926e-02   4.4190010e-02  -1.1945963e-01   2.4789874e-01  -1.1401225e-01   1.8212281e-02  -8.9613980e-02  -5.6022839e-02   4.3005145e-02   1.6405628e-01  -8.3951561e-02  -1.0126438e-02  -5.6640690e-02  -3.2939030e-02   3.0184876e-03  -8.0299602e-02   1.0762717e-02   5.0279980e-04  -1.1334106e-01  -5.5809908e-02  -1.0592829e-03   2.8977593e-02  -6.0172048e-02   1.0383282e-01  -4.5212807e-02   1.8312300e-01   1.3744864e-01  -2.6333583e-01   2.6501403e-02   1.4296827e-01   7.6162883e-02   1.4825029e-01  -2.2580307e-02   7.9119254e-02  -1.4499373e-02  -1.5582597e-01   8.2478949e-02   5.2499332e-02
  -1.1244611e-01  -4.5871466e-02  -3.7188080e-02  -2.2433503e-02   2.7457335e-02  -3.8833297e-02   4.3566410e-02   7.6786833e-03   1.7176718e-01   2.1330824e-01  -1.1940968e-02   1.6855579e-01  -7.6348189e-02   4.5015129e-02   2.6674614e-01   0.0000000e+00   1.8784643e-01  -5.1595609e-02  -1.0093991e-01   1.4278352e-01  -1.0122885e-02   1.7624769e-01   4.7743348e-02   9.6391274e-02  -6.8549952e-02  -5.8985513e-02   3.1142994e-02   7.2783717e-02   4.5495857e-03   7.8673410e-02  -3.5839640e-02   2.4634540e-02  -4.8145298e-02   1.3356075e-02   5.0019071e-03   3.3334245e-02  -5.8678122e-02  -8.7693232e-02   1.9134467e-01   8.8100390e-02  -1.6946986e-01  -1.8217080e-01   3.7264101e-02   5.5061921e-02   3.5078220e-03   2.7676309e-02  -5.8811791e-03  -1.7405199e-01   4.6905006e-02   1.5104440e-01  -4.1195433e-02  -1.1720930e-02  -2.2605675e-02   6.0456374e-02  -7.9936935e-02  -7.4517704e-02  -1.3233676e-01  -1.3669474e-01  -2.7231247e-02   6.4354914e-02  -7.7003171e-02   3.4729062e-02  -1.5560921e-01  -8.6846537e-02   1.3470756e-01   2.1248528e-01  -1.3378536e-01  -1.1981276e-01  -4.0196112e-02   6.2979681e-02  -4.4700991e-02   3.7579858e-02   3.1468848e-02   2.2273618e-02   2.2529477e-02  -1.0118821e-01  -1.4456728e-01   6.7065998e-02   6.2993847e-02   5.1981158e-02  -5.2031272e-02  -2.2213851e-01   5.6560680e-02   7.3338699e-01   2.5397867e-02   7.0303973e-03  -1.9135960e-01   1.5134395e-02  -3.5485484e-02  -6.5431275e-02
   4.7469258e-02  -7.2711228e-02  -1.1709302e-01  -3.0104872e-02   5.6090357e-02  -1.7771799e-02  -1.3871027e-01  -3.4394256e-02   1.0875490e-01   1.5016567e-01  -3.3047501e-02   3.4994987e-02  -1.2584782e-01  -1.7118996e-01   6.4940872e-02   1.8784643e-01   0.0000000e+00   1.6525752e-01   6.6874150e-02   2.3013845e-01  -6.3242740e-02  -9.8960157e-02  -8.8901559e-02   6.7632750e-02  -1.3983503e-01  -1.5148546e-01   2.0886570e-02   6.1059921e-02   2.7136266e-01  -7.2397355e-03  -4.7291923e-02  -4.3963331e-02  -2.0267564e-02  -8.7888003e-02  -1.4390988e-02  -1.1678314e-01   1.5397169e-01  -5.3733948e-02  -4.0256113e-02  -1.3300211e-01   3.2130141e-01   5.7554745e-02   9.9542669e-04  -1.3017141e-01   8.1878867e-02   2.2291389e-01   6.1360951e-02   4.0361600e-02  -7.3561171e-02   2.7306355e-03  -1.2394573e-01   4.1924085e-02   9.1079085e-02  -7.8398188e-02   5.6222457e-03  -1.7074788e-02   5.6211962e-01   2.2217534e-01  -9.8123994e-02  -1.4904555e-01  -1.3062227e-01   7.9512130e-02   6.9169279e-02   1.3553913e-01  -9.5017106e-02   2.1661497e-01   8.6264889e-02  -2.0084769e-01  -1.3693568e-01  -5.2391701e-02  -1.9440684e-02  -1.2017140e-02   4.0193822e-02  -4.5306827e-02  -2.7796489e-02   1.7934149e-01   5.9716868e-02  -5.4864296e-02   4.4073191e-01  -8.0018230e-02   9.7775792e-02  -1.5796781e-02  -3.1845016e-03  -1.6104070e-04   1.4361403e-01   2.7992709e-02   1.1990188e-02   1.1129738e-01   3.7376777e-03  -3.7907466e-02
  -7.4776049e-02   4.9922207e-02  -6.8573167e-02   6.0856704e-02  -3.9674387e-02   3.8262864e-02  -6.0850574e-02   6.6020678e-02  -6.2699461e-02  -9.1042063e-02   1.0063261e-01   1.2917615e-01   6.1240756e-02  -3.5770579e-02  -3.1904661e-02  -5.1595609e-02   1.6525752e-01   0.0000000e+00  -3.6506187e-02  -2.1715149e-02  -8.2897301e-02   2.6091596e-03  -3.3940609e-02  -1.2048023e-01  -5.3012996e-03  -2.8534094e-02  -1.6304776e-02   8.4701677e-02   1.0281474e-01   3.1076861e-01  -2.5744509e-02   9.4801809e-02  -2.1024757e-01  -9.7330493e-02   2.5888383e-03   2.2545056e-01  -2.4418697e-01  -1.4753671e-01  -2.2664634e-01   1.6089855e-02   1.7163890e-01   2.1492670e-01  -4.0854678e-02   3.6455890e-02  -6.5929368e-02  -5.2191630e-02  -4.0745606e-02  -2.4915774e-02   2.0486954e-01  -1.4313439e-01  -1.5875918e-02  -9.4972957e-02   4.2440839e-02  -6.8804811e-02  -9.4996325e-02   1.6500934e-02   6.5131946e-02   2.4785660e-01   3.3116699e-02   1.1321469e-01  -4.9036040e-02  -1.7427655e-03  -1.5775118e-01   3.3742563e-02  -8.6196778e-02  -8.2780893e-03   3.0405207e-03  -1.1691821e-01  -1.4968074e-01   2.3219915e-01  -1.5470381e-01  -2.8788768e-02  -1.4763326e-01   2.5764362e-01  -8.0620314e-02  -1.9010355e-01   1.3942838e-01  -2.1430470e-01  -2.3833942e-01   2.9091867e-01   7.2217212e-03   1.5081004e-01  -6.1805061e-02   6.9939425e-02   2.2330109e-02  -2.9529370e-02   9.5892181e-02   6.1970186e-02   4.2437709e-02   6.2802571e-03
   8.8336918e-02  -4.1284821e-03   3.4410630e-02   5.3112090e-02  -3.7352812e-02   3.1025071e-02  -4.1827708e-02  -3.1103128e-02  -7.6079228e-02  -4.2112643e-02   2.6371746e-02   6.1446605e-02   4.9252452e-02   1.8795607e-02  -9.0022108e-03  -1.0093991e-01   6.6874150e-02  -3.6506187e-02   0.0000000e+00   2.9826400e-01   6.8933540e-02  -1.3831904e-01   7.3650142e-02  -4.3019830e-02  -5.0464304e-02  -1.7633381e-02  -5.6730056e-02  -3.1678144e-02  -6.9071155e-03   8.4348587e-02   1.9244728e-01   1.0879258e-01   3.6023712e-01   2.3126824e-01   4.9762037e-02  -7.2782413e-02  -1.2845159e-01  -1.8162523e-02  -5.5548081e-02  -1.5132062e-01  -1.4776377e-01   6.3291921e-02   1.8090411e-02  -4.3710578e-02  -1.8139311e-01  -1.6507786e-02  -3.4992785e-03   1.2178268e-01  -5.2801211e-03   2.7356096e-02   1.8383920e-02  -5.3435158e-02  -1.3792888e-01   1.3445273e-01  -2.4652739e-02   1.1289297e-02  -2.5078733e-02  -6.6119458e-02  -9.1827540e-02  -1.6415078e-01  -4.5449710e-02  -2.5919987e-03   1.7143364e-01   6.4585732e-03  -2.2066529e-01   1.4833572e-03   3.6122048e-02   7.0241590e-02   1.6879096e-01   2.1270517e-01  -1.5076541e-02  -8.6686644e-02   1.1270756e-01   7.6952158e-02  -2.2108802e-01  -9.5890904e-02   1.6393857e-01  -3.6726891e-02  -1.9610425e-01  -1.8989814e-02   2.8252125e-02  -5.0987912e-02   1.6620891e-01   4.5245175e-02   4.0036850e-02  -1.0406695e-01   1.1741752e-01   1.0274201e-01  -5.7039586e-02   5.4614832e-02
   5.4102195e-02   1.1121374e-01   5.5086080e-02   9.9826827e-03   2.1576151e-02  -5.3180615e-02   1.2560596e-02   5.2086998e-02  -4.7232818e-02  -6.0682131e-03  -5.4657582e-03   5.6748638e-02  -4.1552139e-02   2.3011400e-02   2.6172554e-01   1.4278352e-01   2.3013845e-01  -2.1715149e-02   2.9826400e-01   0.0000000e+00  -6.9699207e-02   1.3111676e-02   7.1537992e-02   3.8257726e-03   1.2846907e-01   8.3568707e-02  -8.3127487e-04  -8.6304385e-03  -1.5599892e-01   8.5864748e-02   5.6282471e-02   3.4705784e-02   3.0056022e-02   3.2456373e-01  -5.1517585e-02  -1.8704799e-01   2.5686241e-02   3.2032684e-02   1.3367148e-02   3.1134563e-02   5.4347890e-02  -1.4504542e-01   3.9280686e-02  -2.1349307e-01  -1.3536889e-01  -4.4353897e-02   2.0237136e-02  -9.4458475e-02  -9.0556148e-02   8.2821428e-02  -6.5544083e-02  -8.4561275e-02   1.0409185e-02   3.0438204e-02  -1.5280735e-01  -5.5609009e-03   1.3167653e-01   1.5150332e-01  -7.4929667e-02  -2.3192464e-01   1.1107164e-01   3.1870940e-03  -2.0231698e-01  -1.3002672e-01  -1.4911842e-01  -4.1658706e-02  -3.5879177e-02   2.5209539e-01   1.8560653e-01   5.0577974e-01   7.7635096e-03   5.7410053e-02  -1.9855703e-01   1.0516599e-01   4.7595986e-04   1.2643258e-01  -1.9898131e-01   1.6188253e-02  -1.6070245e-01  -1.3030672e-01   1.0837784e-01  -4.8315161e-02  -3.1653580e-02   2.0361292e-01   1.1908452e-01   9.5176784e-02   1.4257038e-02   4.1814876e-02  -7.8652167e-02   1.1828078e-02
   1.8615138e-02  -2.7904031e-02  -3.2284266e-02  -8.2960977e-02   5.4298999e-02   8.9048294e-02  -1.6803229e-02  -9.6231599e-03   1.6133082e-01  -8.0050928e-02  -2.8645369e-02   1.7004594e-02   1.1169446e-01  -1.5806437e-02   7.8882977e-02  -1.0122885e-02  -6.3242740e-02  -8.2897301e-02   6.8933540e-02  -6.9699207e-02   0.0000000e+00  -1.3447047e-01  -3.6457842e-02  -3.4065935e-02  -4.6265708e-03  -4.6394949e-02   1.8737711e-01   4.0331659e-01  -1.0957599e-01   5.4361691e-02  -4.6155426e-02   3.7240064e-02  -8.9404162e-02  -7.2201020e-02  -1.4570839e-01   6.0153907e-03   5.8188506e-02  -8.2144205e-02   1.7824553e-01  -1.4537796e-01   3.4406122e-01   1.7750650e-01  -1.1338407e-01  -1.4321520e-01  -1.6287189e-01   9.5323276e-02   1.7775723e-01  -1.6087152e-01  -2.8796698e-02  -1.3598710e-01  -7.0917455e-02   7.8113968e-02  -4.8187388e-02  -2.1123086e-01   1.1433329e-01  -6.5412572e-02  -9.5827314e-02  -6.0912722e-02   8.9363714e-02   4.6917409e-02   4.3427718e-02  -1.5435182e-01  -1.4009672e-01  -1.7331258e-03  -6.3049322e-02  -1.8931428e-01   1.8612641e-02   2.7223426e-01  -7.7097459e-02  -1.5667117e-02   1.8235594e-01   2.5650897e-01  -9.9815435e-02   1.7769730e-01   2.4878087e-02  -1.2709553e-01   2.2400267e-01  -1.8724306e-01   1.6995111e-01  -2.7855868e-02  -5.8290978e-02   7.0999057e-02  -5.7877774e-02  -7.1886582e-02  -5.6375575e-02  -1.3675230e-01   3.4467434e-02  -2.6772770e-02  -8.5277624e-02  -1.4601964e-02
  -1.1411060e-01  -8.4430454e-02   2.4433115e-02  -5.4888073e-02   1.1164623e-01   1.6449205e-01  -8.4548511e-02   4.6039170e-02  -1.9758035e-02  -7.8594253e-02   1.9578103e-01   7.2404100e-02  -1.3368492e-01   3.8956567e-02   1.9904326e-01   1.7624769e-01  -9.8960157e-02   2.6091596e-03  -1.3831904e-01   1.3111676e-02  -1.3447047e-01   0.0000000e+00   8.7046225e-02   8.8934575e-02  -4.0168553e-01  -1.1241928e-01   7.8655293e-02   1.1139431e-01   2.4943943e-01   8.3855124e-02   8.3385113e-02  -6.3287577e-02   6.4764050e-02  -1.0002182e-01   1.5248503e-01  -3.6145012e-01  -3.7569443e-02  -7.4782160e-02  -5.5870853e-03   1.2430135e-02   3.0210987e-01   1.1374739e-01  -1.7175744e-01   1.8509028e-01  -3.6319840e-02  -2.6652410e-02  -9.0807404e-02  -8.6281044e-02  -1.1664309e-01  -1.2956546e-02   6.4992757e-02   3.7188741e-02  -1.1614332e-01   9.9269487e-03   7.2334414e-02  -1.7130569e-01  -1.8175095e-01  -4.4743974e-02   8.4523605e-04  -3.0857876e-03  -1.1788602e-01   1.9553275e-02  -2.5883784e-01  -1.2130991e-01  -1.8183196e-01  -2.8449483e-01   1.2511202e-01  -2.8876749e-02   5.4258884e-02   2.5353389e-02   6.6049622e-02   1.4235357e-01   1.4484852e-01  -1.9861685e-01   5.4006473e-02  -8.8177563e-02  -2.3092438e-02  -7.3174592e-02   1.0219860e-01   2.3378570e-01  -2.2495529e-02  -2.5324327e-02   1.8897271e-02  -2.3996810e-01   4.5089168e-02  -1.0337051e-01   1.6786331e-01  -1.3379022e-01  -4.7562485e-02  -1.9424301e-02
   4.6306777e-02   2.2291362e-03   2.3565385e-01   6.4159722e-02   5.4652788e-04   7.1257629e-04   1.9438345e-01   3.4266241e-02   3.4863828e-02   3.9342429e-02   1.0315824e-01   2.8416904e-02   9.0138683e-02   7.0865315e-02   1.6850724e-01   4.7743348e-02  -8.8901559e-02  -3.3940609e-02   7.3650142e-02   7.1537992e-02  -3.6457842e-02   8.7046225e-02   0.0000000e+00   1.9499170e-01   4.0613681e-02   1.5673150e-01   2.4359264e-02   2.3239793e-02   1.9780471e-02  -7.3179316e-02   2.3183856e-01   2.1105316e-02  -8.8496499e-02   5.2282154e-02   6.0781823e-02  -1.1914156e-02   6.1816545e-02  -1.7905301e-02  -5.7627316e-02   4.6717481e-02   1.3836732e-01   3.2584430e-02   4.6450860e-02   6.8530154e-02  -1.0128895e-01   5.5451616e-02   6.5631711e-02  -8.3617051e-02   3.4924642e-02   7.7569706e-02  -7.6258275e-02  -1.1597399e-01   1.9754620e-03   6.6358118e-02  -9.1847283e-02   5.1510414e-02  -6.2033550e-02  -4.5866086e-02  -5.5873375e-03  -5.5161024e-02   8.2770194e-03   8.9689297e-02  -1.8231850e-02  -5.5195091e-02  -1.0180850e-02  -8.5795815e-03  -7.2847565e-03  -5.2530113e-02  -8.0849176e-02  -1.0667318e-02  -3.4357002e-02  -1.1505059e-01   4.1900799e-02  -5.2239381e-02   8.3688132e-02  -2.5386393e-02  -7.7772258e-02   2.1551825e-02  -1.6285650e-01   8.0685772e-02   6.1095474e-02  -5.9196677e-03  -9.0539916e-02  -1.0911655e-01  -3.0590112e-02  -6.3644146e-02  -7.5852987e-02   7.8475914e-02   3.1268432e-02   1.3806048e-02
   5.3300318e-02   8.4326727e-02   3.9990385e-02   6.4445951e-02  -3.6108108e-02   2.9610810e-02  -3.8239704e-02   3.9411161e-02   5.2674783e-02   3.9582134e-02  -1.8223879e-02   4.7476266e-02  -1.5209277e-01   3.9658970e-02   1.0702573e-01   9.6391274e-02   6.7632750e-02  -1.2048023e-01  -4.3019830e-02   3.8257726e-03  -3.4065935e-02   8.8934575e-02   1.9499170e-01   0.0000000e+00  -9.3442534e-02   3.6973063e-01  -8.0570282e-03  -4.7456044e-02   9.1798684e-02  -1.0984547e-02   8.7447388e-02   2.6662633e-01   3.3873391e-02  -1.2953841e-01   1.2488192e-01   3.2335709e-02   6.1671058e-02   6.1168677e-02  -7.9575869e-02  -1.0722104e-01  -2.5069525e-02   5.6603603e-02  -2.8945086e-02   3.5227988e-02   1.9783585e-02  -1.9323617e-01  -4.4133462e-02   4.3390937e-03   9.4950323e-02  -1.4386593e-02  -2.0747842e-02   1.2424092e-02   1.3453769e-01   8.0456931e-02  -7.5503507e-02  -8.7228743e-02  -1.0748238e-02  -1.0601115e-03  -1.0567021e-02   5.0682517e-02   8.9636146e-02  -3.7977336e-02  -5.5037881e-02   4.0106215e-02  -9.3242267e-02   9.1204143e-02  -1.6226363e-02   1.4304809e-02  -3.0723962e-02  -3.5319973e-02  -3.1867026e-02   1.4592149e-01  -7.6458640e-02  -9.4103122e-02   5.6262247e-02   3.5078098e-02  -1.8102609e-01   1.6496120e-02  -2.2872337e-02  -1.3177063e-03  -6.2978488e-02  -1.0704904e-01  -3.5317972e-02   1.0499471e-01   1.0564026e-01   1.8192934e-01  -2.2360811e-02  -4.8610294e-02   6.2188012e-02  -2.4675665e-02
   2.4121028e-02  -1.1840167e-02   7.9856388e-02   1.8495592e-02   4.6732863e-02  -1.7138894e-02   7.2646372e-02   3.2966745e-02  -6.1756100e-02  -4.7650328e-02  -8.8705034e-02   5.3929921e-02  -1.1807132e-02  -8.4235841e-02  -2.2200126e-01  -6.8549952e-02  -1.3983503e-01  -5.3012996e-03  -5.0464304e-02   1.2846907e-01  -4.6265708e-03  -4.0168553e-01   4.0613681e-02  -9.3442534e-02   0.0000000e+00   2.2829382e-01   2.6364554e-02   6.5013020e-02   4.6399849e-02   1.6905276e-01   2.7033106e-01   8.6395579e-02   7.1345614e-02  -8.1499013e-02   2.6752085e-01  -1.3118585e-02   5.6621898e-02   4.1434813e-02  -2.0306826e-02   3.3835585e-02   1.0648106e-01  -2.4066346e-02  -3.7060329e-02  -1.9611763e-01  -2.6990163e-02   1.9096628e-01   2.2166099e-01  -1.8183636e-01   4.2587433e-02   2.0922472e-02   7.0321858e-02   1.2960018e-02   9.0072265e-02   1.1893537e-01  -1.9247582e-01   8.2451759e-02  -5.5522075e-02  -2.1283066e-01  -1.3668253e-01  -1.1636329e-01  -3.2468263e-02  -5.9217414e-03   2.8881361e-02   4.7705859e-02   2.5521564e-01  -1.4751794e-01   2.2178564e-01  -7.2520174e-02  -1.2523620e-01   2.0037828e-01   1.5729263e-01   1.1022237e-02  -1.6621678e-01  -1.1212808e-01   2.4859834e-01  -2.5064343e-02   5.7689853e-02  -5.4531056e-02   6.1417522e-02   1.7865583e-01  -1.3629701e-02  -8.7437547e-02   6.2254496e-02   3.9016853e-02  -1.2735757e-01   7.8094884e-03  -1.4798209e-01   9.1881375e-02   2.1671135e-02   9.4460183e-02
   7.4581685e-02  -5.8564672e-02   1.1623126e-01   6.1559976e-02  -4.6629249e-02   9.8759379e-02   2.4091976e-01   1.1707851e-01  -8.5721690e-02  -6.3494336e-02   5.4210338e-02  -5.6118051e-04  -6.0946348e-02  -2.2599412e-01   4.8142193e-02  -5.8985513e-02  -1.5148546e-01  -2.8534094e-02  -1.7633381e-02   8.3568707e-02  -4.6394949e-02  -1.1241928e-01   1.5673150e-01   3.6973063e-01   2.2829382e-01   0.0000000e+00   1.3292341e-01   1.8429781e-01   1.5942435e-01   8.7462686e-02   5.1946292e-02   9.0016017e-02   1.5822068e-01  -1.0827513e-02   1.1609756e-01  -7.4277115e-03   2.5435354e-02   4.0552151e-02  -5.3658989e-02  -1.1700093e-01  -9.4153628e-02   5.2071481e-01  -1.4930766e-01   6.2145630e-02   2.2820703e-01  -1.4162959e-01   2.4188740e-02   4.0714625e-01   5.8197929e-02   7.5560152e-02  -1.4521207e-01   1.3825047e-01  -1.4228806e-01   1.1950380e-01   6.5592958e-02  -7.9439212e-02   3.6869315e-02  -1.7722168e-01  -2.3737946e-01  -7.7233392e-02   8.2715222e-02  -1.3801778e-01  -1.0450337e-01  -2.2196130e-01   1.5329690e-01   1.7116125e-01  -3.2472738e-02   1.2866843e-01   1.3413496e-01  -1.5749593e-01  -1.1825363e-02  -1.2087492e-01   4.4657461e-02  -2.6657725e-02  -8.8609243e-02   7.9464357e-02   2.5779875e-01  -7.1486588e-02   3.7817280e-02   1.7050857e-01  -8.6325959e-02   1.2181809e-01  -1.3218058e-01  -1.9811983e-02   8.0940253e-02   3.1104205e-02   8.1408748e-02  -3.8305163e-02  -1.2492839e-02  -5.7781192e-02
   7.4395521e-02   5.7494135e-02   7.1784046e-02   4.2088684e-02   9.7736081e-02  -2.8982461e-02   6.6907863e-02  -7.0127743e-02   6.3696916e-02  -4.4785356e-02  -2.9480692e-02  -4.7351215e-02  -5.2306251e-03  -7.6562987e-02  -3.7520564e-02   3.1142994e-02   2.0886570e-02  -1.6304776e-02  -5.6730056e-02  -8.3127487e-04   1.8737711e-01   7.8655293e-02   2.4359264e-02  -8.0570282e-03   2.6364554e-02   1.3292341e-01   0.0000000e+00   6.7126124e-01   9.7795708e-02  -4.6490854e-03  -6.1043188e-02   7.8132658e-02   3.6507796e-02   1.1791212e-01  -1.2613314e-01   6.0363325e-02   3.2525164e-02   2.9291035e-02   2.8237601e-01   1.6953293e-01   2.8633107e-02  -3.2626998e-01  -1.7213220e-02   2.3695953e-02  -4.4005951e-02  -7.7732622e-02  -1.3158211e-01   1.8065465e-01   9.7570680e-02   2.9632577e-02   3.8448183e-02  -3.3805999e-02  -1.2796038e-02  -1.2273797e-01   2.3806670e-02  -3.9914078e-02   8.1999969e-02   5.8831394e-03  -2.4121815e-02   9.1872163e-02  -3.5284278e-02   1.1069299e-01  -1.1159293e-01   5.5892953e-02  -7.6346914e-02   3.5613660e-02   2.7017454e-02   2.8184669e-02   1.7673717e-02   6.3913773e-02   2.2161202e-01  -1.4397737e-02  -1.8348171e-01   1.2636574e-01  -1.2624275e-01  -2.0564566e-02  -7.8357015e-02   6.4186250e-02   6.5761606e-02  -1.1291246e-01  -1.9316101e-02  -2.2184413e-02   7.6927366e-02  -1.4614354e-01  -2.3267038e-02   8.9885578e-02   1.7605230e-02   6.9766779e-02   8.9748060e-02  -6.2491195e-02
  -1.1523359e-02   7.7179770e-02   1.1138705e-01   6.2781040e-02   2.6195098e-01   3.0578085e-01   3.9489706e-02   7.1259715e-02   2.8766407e-01   1.6667693e-01   2.5679391e-02   2.4923540e-02   1.4816730e-01   3.2637092e-02   1.4104556e-01   7.2783717e-02   6.1059921e-02   8.4701677e-02  -3.1678144e-02  -8.6304385e-03   4.0331659e-01   1.1139431e-01   2.3239793e-02  -4.7456044e-02   6.5013020e-02   1.8429781e-01   6.7126124e-01   0.0000000e+00   1.7446745e-01   7.7042186e-02   7.9420086e-02   6.9780842e-02   1.2112892e-01   1.5153099e-01   2.0846647e-02  -1.1795450e-01   9.1233452e-02  -3.2070982e-02   1.0180716e-01  -2.7053444e-02  -2.4572069e-02  -3.9065473e-01  -2.0175203e-02  -7.7475935e-02  -4.3790369e-02  -1.2466852e-02  -1.7432826e-01   2.0552385e-01   5.2186781e-02   7.0460344e-02   1.3737099e-02   2.9587753e-02   4.5902302e-02  -8.9834314e-04  -5.0210025e-02   2.1781956e-02   1.4217633e-02   1.1688371e-01  -5.8620969e-02   1.5594595e-01  -1.9994673e-01   5.7902984e-02  -1.4027088e-01  -2.3097962e-02   2.5165041e-02  -5.5434286e-02  -7.4283918e-02   1.1709446e-01   7.0245266e-02   1.5458765e-01  -2.1770378e-01   4.8729671e-02   1.2355597e-01   1.0154028e-01  -1.7145441e-01   5.7440131e-02   1.4334083e-02   1.1049500e-01   5.0294304e-02  -1.1567045e-01  -7.7443056e-04   3.3426171e-01   1.2697995e-01  -7.1564365e-02  -9.3014355e-02   3.8111055e-02   1.8423301e-01   1.7455318e-01   1.1058242e-01  -8.4111678e-02
   2.2168115e-02  -3.0814352e-02  -4.2075871e-02   3.8373017e-02  -6.4865812e-02   7.3851299e-02  -6.3498626e-02  -2.7355361e-02  -4.5489311e-02  -5.6364374e-02   5.9051849e-02   9.6804785e-02   8.7870301e-02   3.4500952e-03  -4.4669769e-02   4.5495857e-03   2.7136266e-01   1.0281474e-01  -6.9071155e-03  -1.5599892e-01  -1.0957599e-01   2.4943943e-01   1.9780471e-02   9.1798684e-02   4.6399849e-02   1.5942435e-01   9.7795708e-02   1.7446745e-01   0.0000000e+00   1.8865190e-01   7.8824533e-02  -1.4351104e-02  -6.4839980e-02   1.4964670e-02  -5.8007653e-02  -2.3434020e-04  -9.1910252e-02  -8.9614820e-02  -1.4381021e-01   3.3620516e-02  -1.6493431e-01   5.6020405e-02   7.2138329e-02  -1.2612893e-01  -3.1349633e-02   6.9765551e-02   6.3613560e-02  -1.0431499e-01  -5.1174265e-02  -1.2007088e-01  -6.6030612e-03  -6.1228330e-02  -7.3607369e-02   8.8820753e-02   1.6680759e-01   8.1036147e-02   3.6563759e-02   7.6836419e-02  -3.2445202e-02   1.0553796e-03  -2.2464180e-02  -1.0280815e-01   2.2040078e-01   1.2067615e-01   1.4047517e-03  -1.3965561e-01  -1.0760396e-01   5.3729005e-02   9.2405994e-02  -5.7206338e-02  -1.7960301e-01   4.3320018e-02   3.4008733e-01  -1.5003899e-01  -3.8890122e-02   2.7773823e-01   1.8574081e-01  -3.0629613e-01   1.7431430e-02   1.8961963e-01   3.0817298e-02   1.0365279e-01   1.1858088e-01  -1.5836236e-02  -1.3648944e-02  -3.4418935e-02   6.0420502e-02   3.8722194e-02   1.5569370e-01  -4.8479981e-02
  -2.0648634e-02  -3.0256936e-02  -5.0264157e-02  -4.5112360e-02   3.5630743e-02  -5.9502066e-02  -1.1022617e-01  -6.9292431e-02  -2.8027498e-02  -9.4462346e-02   8.3088864e-02   1.2501461e-01  -1.7532649e-02  -5.0595136e-02   1.8202376e-02   7.8673410e-02  -7.2397355e-03   3.1076861e-01   8.4348587e-02   8.5864748e-02   5.4361691e-02   8.3855124e-02  -7.3179316e-02  -1.0984547e-02   1.6905276e-01   8.7462686e-02  -4.6490854e-03   7.7042186e-02   1.8865190e-01   0.0000000e+00   1.2388936e-01   2.5260440e-01  -1.1024061e-01  -3.8279808e-02   3.5408899e-04  -1.7121725e-01  -1.6227257e-01   1.5437517e-01  -9.7981467e-02  -1.6875481e-01   1.1196382e-02  -5.3751420e-02  -3.2840558e-02  -1.0728899e-01   1.5416296e-01  -1.1237470e-01  -3.7450824e-02  -4.0313843e-02  -2.1735985e-01  -1.9202501e-01  -8.3190842e-03  -1.7698470e-01  -2.4433780e-02  -3.5164550e-02   1.9122573e-01   1.1905721e-02  -1.3208499e-01  -5.8427667e-02   3.1359170e-02   6.0543234e-02  -5.3894785e-02   5.5268948e-02  -2.4028885e-02   5.1697951e-02  -3.3947953e-01  -8.7001093e-02   3.3060379e-02   9.6328435e-02  -5.8226822e-02  -1.2691431e-01   2.4147945e-01  -2.1340190e-01  -6.9791639e-02   2.6825875e-01   3.2156347e-01  -2.7020065e-01  -1.2132077e-01   4.7022256e-02  -6.3661800e-02   1.8312593e-01   2.2021883e-02   8.0135299e-02   1.5622511e-01   2.3506241e-01   3.5015061e-02  -3.9581036e-02  -4.7353363e-02  -3.1355686e-02  -3.9952221e-02  -2.2515094e-02
   1.1518495e-02  -2.0397312e-01  -1.3855033e-02  -3.4956582e-02   9.0361381e-02  -8.0140679e-02   9.9782512e-02  -5.8964060e-02   4.3949918e-02  -8.1542374e-02  -1.0943332e-01  -3.5449684e-02  -4.5185444e-02  -1.1064153e-01   1.0743257e-01  -3.5839640e-02  -4.7291923e-02  -2.5744509e-02   1.9244728e-01   5.6282471e-02  -4.6155426e-02   8.3385113e-02   2.3183856e-01   8.7447388e-02   2.7033106e-01   5.1946292e-02  -6.1043188e-02   7.9420086e-02   7.8824533e-02   1.2388936e-01   0.0000000e+00   6.5138996e-01   5.8575598e-02  -6.5219612e-02  -9.8231452e-02  -2.9297764e-03   2.4157436e-02  -2.1576014e-01   8.0680326e-02   1.0910292e-02   6.9518761e-02  -2.5305997e-01  -8.4914469e-02   5.0548217e-02   7.7628759e-02   2.0128204e-01  -5.4042275e-02  -1.3811894e-01   1.7827489e-02   1.9717521e-02   2.5636577e-02  -4.1475360e-02  -1.1788394e-01  -8.1297955e-02   7.0708104e-02   1.7165995e-01   2.5415567e-02  -4.4807338e-02  -4.3324871e-02  -8.4765782e-02   1.0943122e-01   1.1941835e-01   1.1530407e-01  -8.1529614e-02  -4.8124208e-03   2.6851163e-02  -6.3848349e-02  -2.7900054e-01   6.2463537e-02   1.1651501e-02   1.0885216e-01   1.8226121e-01   1.8023115e-01  -9.8765445e-02   3.1842547e-01  -9.0702743e-03  -1.4506521e-01  -8.7240426e-02   2.6361424e-02   5.4638660e-02   1.5120668e-02   1.0174716e-01  -1.0467647e-02  -1.0798687e-01  -1.2385832e-01  -4.9162111e-02   3.5908159e-02  -6.1792215e-02  -1.2406637e-01   9.7599440e-02
   7.4885149e-02   6.1309705e-02  -3.5708294e-02   2.0298239e-01   2.9899269e-02  -6.3288151e-02  -6.8846123e-02  -1.1956700e-02  -4.1967029e-02  -2.8057065e-01  -5.2178905e-02  -1.3832108e-01  -6.6711625e-02   4.9388567e-02   1.1193990e-02   2.4634540e-02  -4.3963331e-02   9.4801809e-02   1.0879258e-01   3.4705784e-02   3.7240064e-02  -6.3287577e-02   2.1105316e-02   2.6662633e-01   8.6395579e-02   9.0016017e-02   7.8132658e-02   6.9780842e-02  -1.4351104e-02   2.5260440e-01   6.5138996e-01   0.0000000e+00   1.3549855e-01  -4.5630745e-02  -3.5247991e-02  -5.5445267e-02  -4.6800928e-02  -1.8421309e-01   1.0392450e-01   1.7376656e-02  -1.2634057e-01  -8.9895037e-02   4.8728667e-02   8.6872910e-02   7.7257840e-02  -6.2331057e-02  -7.6325512e-02  -1.5308171e-01  -3.9955301e-02  -7.6276167e-02   5.0059700e-02   3.3199287e-02  -1.0108131e-02  -9.9680869e-02   1.6484668e-01   3.7360130e-02   4.7725088e-02  -2.0393776e-02   7.7454723e-02   4.5052967e-02   1.2053526e-01  -2.6673580e-02  -9.8766866e-02  -6.9812302e-02   9.0698638e-02   1.7948383e-01   2.2369265e-01  -9.9393606e-02   2.0519007e-01  -1.8338537e-01   1.0208174e-01   4.8449431e-01  -1.8024020e-01  -3.9214069e-02  -1.8876962e-02   9.4129843e-02   3.4246469e-02  -5.7751802e-02   9.7591721e-02  -1.0792356e-01   2.0406895e-01   4.3930330e-02   1.4766692e-01   1.5241589e-01   9.8330914e-02   5.3458975e-03  -2.4634016e-01   1.5488511e-01  -9.2214695e-02  -3.9381805e-02
   4.4719537e-02   2.7755374e-03  -1.0376084e-01  -6.9281927e-02  -7.7803906e-02  -2.6328720e-02  -5.2524196e-02   5.9168039e-02   7.2050448e-02   6.4470771e-02   1.1896822e-03   1.1120741e-01  -6.5649445e-02   1.4991472e-02  -8.1550565e-02  -4.8145298e-02  -2.0267564e-02  -2.1024757e-01   3.6023712e-01   3.0056022e-02  -8.9404162e-02   6.4764050e-02  -8.8496499e-02   3.3873391e-02   7.1345614e-02   1.5822068e-01   3.6507796e-02   1.2112892e-01  -6.4839980e-02  -1.1024061e-01   5.8575598e-02   1.3549855e-01   0.0000000e+00   9.3318653e-01   2.8046593e-01  -1.4860143e-01  -1.2094182e-01  -2.1212673e-01   9.2393080e-02   9.6131209e-02  -1.6673364e-01   6.2991096e-02   5.8923639e-02   1.4074533e-02   4.4782943e-02  -1.5999628e-01   6.1186731e-05  -1.4187332e-01   1.2060584e-02   3.4875588e-02  -6.0132431e-02   1.1444409e-02   3.2218763e-01  -1.4270501e-01   1.0565972e-01  -4.2355451e-02   2.3165805e-01  -9.3092056e-02  -4.4895437e-02   1.8603496e-01   2.4003856e-02   8.6765698e-02   7.1096173e-02  -5.9544501e-02  -7.1522437e-02  -7.4726595e-02   2.9827006e-01   4.7886504e-02   1.4898955e-01  -1.2355262e-01   9.4852212e-03  -4.5432643e-02   2.6718077e-01   2.5162888e-01  -1.8949896e-01  -1.9089669e-01   1.1518739e-02  -5.1137644e-02  -8.9061381e-02   1.3896818e-01  -1.2581111e-01   8.7816931e-02   1.3387942e-02  -1.7454614e-01   7.6266619e-02  -3.8831767e-02   1.6042261e-01  -9.1984736e-02  -1.7148703e-02  -3.8586828e-03
  -2.0030030e-01   1.1493530e-01  -4.8487534e-02  -4.6588856e-02  -1.7832120e-01  -1.2839275e-01  -6.9008007e-02  -3.9499891e-02  -4.3630038e-02   5.3697555e-02  -2.4330945e-01  -4.8298979e-02  -6.6839336e-02   3.0569783e-02   5.8835833e-02   1.3356075e-02  -8.7888003e-02  -9.7330493e-02   2.3126824e-01   3.2456373e-01  -7.2201020e-02  -1.0002182e-01   5.2282154e-02  -1.2953841e-01  -8.1499013e-02  -1.0827513e-02   1.1791212e-01   1.5153099e-01   1.4964670e-02  -3.8279808e-02  -6.5219612e-02  -4.5630745e-02   9.3318653e-01   0.0000000e+00   2.6081637e-01  -1.4877560e-01  -9.7333307e-02  -1.0740335e-01  -2.7042521e-02   5.4972140e-02   1.8037666e-01   2.0931544e-01  -7.7329696e-02  -7.5409149e-02   7.5593140e-02   2.3351872e-01  -2.6330715e-02  -5.9660501e-02   4.4083622e-02   7.5997565e-03   4.9222545e-02   3.0383324e-02  -1.1287945e-02   6.1522791e-02   5.9055695e-02  -1.1302074e-01  -3.5331023e-02   1.9088860e-01   3.8465076e-03   1.1382716e-01   1.8535247e-01  -7.1925322e-02   8.0891832e-03   3.3360094e-02   4.2114190e-02   7.4574653e-02  -2.8008287e-01   2.7434913e-01   2.8346493e-02  -1.4823917e-01   7.4049198e-02  -2.5089909e-02  -4.5787103e-02  -1.5636121e-02   1.6991397e-01  -1.0822682e-01  -1.9925002e-01   1.0165842e-01  -1.3647176e-01   2.0741718e-01   1.6922726e-01   6.8536685e-02   6.8745196e-03   1.9175958e-01  -2.4816091e-02  -3.3762876e-01  -1.1030050e-01   2.2459591e-01   3.4645016e-02  -2.7215979e-02
  -2.5609520e-02  -1.7375504e-01   6.6395759e-03   4.7723505e-02   4.6211571e-02   5.3000692e-02  -2.1412831e-02  -5.5324979e-02   1.1737828e-02   2.7605279e-03  -1.1075079e-01  -1.4786065e-01  -5.2587813e-02  -1.1843923e-01   1.9125483e-01   5.0019071e-03  -1.4390988e-02   2.5888383e-03   4.9762037e-02  -5.1517585e-02  -1.4570839e-01   1.5248503e-01   6.0781823e-02   1.2488192e-01   2.6752085e-01   1.1609756e-01  -1.2613314e-01   2.0846647e-02  -5.8007653e-02   3.5408899e-04  -9.8231452e-02  -3.5247991e-02   2.8046593e-01   2.6081637e-01   0.0000000e+00   1.0000000e+00   2.0675490e-01  -1.4491994e-02   1.2941070e-02  -7.7835009e-02   1.2866543e-01  -2.1175194e-01  -7.0053023e-02  -1.0321061e-01  -5.6988217e-02  -7.0706985e-04   1.1000062e-01   7.9983720e-03   4.3720351e-02  -8.5887281e-02   9.6648218e-02  -2.2538198e-01  -1.8043512e-01   1.7005986e-01  -1.8201945e-01   9.4086779e-02  -9.4894486e-02  -1.4636346e-02   6.1757622e-02  -6.8737198e-03  -1.6629192e-02  -5.8605617e-02  -2.2202163e-01   4.5187466e-02   1.9900124e-01   1.7576599e-01   3.8709280e-01   1.0152354e-01  -2.4634117e-01  -6.4552689e-02  -6.4748127e-03   2.0868638e-01  -1.0600559e-01  -9.6159218e-02  -6.3535925e-02   2.2734890e-02   3.2780823e-01  -1.4684639e-01   3.1470613e-01  -3.8539988e-03  -1.2573944e-01   1.6329660e-01  -8.0634193e-02   3.7518162e-02  -6.4069300e-04   6.4581205e-04   2.6524266e-02  -1.4196633e-01   5.5959777e-02   5.2053100e-02
   5.0373698e-02  -8.7983153e-03  -4.5887108e-02   6.8010776e-02   4.2606401e-03  -7.1558119e-02  -5.8553451e-02  -9.9717313e-02   2.6234153e-02  -1.0485226e-01  -1.0101519e-01  -1.1887843e-01  -1.6272108e-02   4.8765906e-02  -1.2193051e-01   3.3334245e-02  -1.1678314e-01   2.2545056e-01  -7.2782413e-02  -1.8704799e-01   6.0153907e-03  -3.6145012e-01  -1.1914156e-02   3.2335709e-02  -1.3118585e-02  -7.4277115e-03   6.0363325e-02  -1.1795450e-01  -2.3434020e-04  -1.7121725e-01  -2.9297764e-03  -5.5445267e-02  -1.4860143e-01  -1.4877560e-01   1.0000000e+00   0.0000000e+00  -6.8740666e-02   5.1391518e-02   7.1499627e-02   2.0125572e-03   2.0990714e-01  -1.7395929e-01  -7.7864133e-02   1.6400707e-01  -5.8875818e-02   1.3459315e-01  -3.8477393e-02  -3.5791557e-02  -4.0049057e-01  -1.2627125e-01  -2.0554061e-01  -7.6965125e-03  -1.0021038e-02  -3.3395158e-02  -7.3639501e-02  -1.4426626e-02  -3.2057162e-02  -6.2392979e-02   2.3026425e-01  -5.4753581e-02  -1.0056046e-01   1.3696300e-01  -1.9859582e-02  -6.8682985e-02  -3.0434745e-01  -5.8678243e-02  -4.9636985e-02   3.5977526e-01   9.9882721e-02   1.0815800e-01  -2.3460486e-01  -3.2118576e-02   1.4014490e-01   2.8822227e-01  -1.4530388e-01  -3.5079347e-02  -1.8337171e-01   2.6778139e-01  -1.3482386e-01   2.4756423e-01   1.0465603e-01   7.2299046e-02   9.4815700e-02   4.7831077e-03   3.8907791e-02   1.1235501e-01  -1.7576203e-01  -1.9108194e-01   3.1239414e-02  -5.9139137e-02
   6.7129877e-02   2.2069981e-02   9.7187482e-02  -1.2917864e-02   7.4293640e-02  -2.7015624e-03  -3.5320933e-02  -6.1963763e-02  -1.1104821e-01  -4.5310832e-02  -1.3472356e-01  -1.6622606e-01  -6.2671571e-02  -3.3583166e-03   8.8883830e-02  -5.8678122e-02   1.5397169e-01  -2.4418697e-01  -1.2845159e-01   2.5686241e-02   5.8188506e-02  -3.7569443e-02   6.1816545e-02   6.1671058e-02   5.6621898e-02   2.5435354e-02   3.2525164e-02   9.1233452e-02  -9.1910252e-02  -1.6227257e-01   2.4157436e-02  -4.6800928e-02  -1.2094182e-01  -9.7333307e-02   2.0675490e-01  -6.8740666e-02   0.0000000e+00  -1.6934935e-01   4.3008438e-01   1.2208930e-01   1.0404454e-01   1.2886312e-01  -1.3680933e-02  -7.4438201e-02  -1.3183180e-02  -1.2364193e-01   8.6481780e-02  -1.0921832e-01  -8.5988601e-02  -1.4629001e-02  -1.1749571e-01   8.0691277e-02   2.1976841e-01  -4.6706293e-02   2.3020568e-02   6.1600091e-02   1.5049335e-01  -1.8977981e-01   6.8159518e-02  -2.2055101e-01  -1.2595688e-01  -1.1089698e-01   1.6525483e-02   8.7410382e-02  -3.1293957e-01  -1.1646478e-01  -2.9379018e-02  -8.9454460e-02   7.3809793e-02  -1.5344198e-01   6.4635287e-02   2.4515476e-03   1.9085337e-02  -4.4393033e-02   1.5832908e-01  -1.3326459e-01   1.9825760e-01  -2.0733602e-01   3.6121297e-02   2.5537811e-01   2.5598551e-02  -2.8987037e-02   4.4929411e-02   2.5117509e-02   2.6783461e-02   8.0870191e-02   2.2394790e-01   4.5983230e-02   1.0230034e-01  -6.5055796e-02
  -5.5748083e-02  -4.3854417e-02   6.1614605e-02   1.2033033e-02   8.4430573e-02  -2.3248570e-02  -1.0977114e-01  -4.5833952e-02  -2.6058620e-02   8.4759196e-02  -1.1160468e-01   4.3260612e-02  -3.1185488e-02   1.3332961e-02  -1.1795785e-01  -8.7693232e-02  -5.3733948e-02  -1.4753671e-01  -1.8162523e-02   3.2032684e-02  -8.2144205e-02  -7.4782160e-02  -1.7905301e-02   6.1168677e-02   4.1434813e-02   4.0552151e-02   2.9291035e-02  -3.2070982e-02  -8.9614820e-02   1.5437517e-01  -2.1576014e-01  -1.8421309e-01  -2.1212673e-01  -1.0740335e-01  -1.4491994e-02   5.1391518e-02  -1.6934935e-01   0.0000000e+00   5.2728633e-03   5.0489744e-01   3.9196596e-02   2.5390672e-01   3.1194146e-02  -2.3852171e-02  -5.3974891e-03   2.8854392e-02  -2.0933910e-01   2.4523565e-01  -3.9858148e-02   3.6193583e-02  -2.5501547e-01   4.1829905e-02  -6.3449227e-02  -1.1558018e-01   3.0295875e-01  -5.9080185e-02  -7.9902057e-02  -8.0353811e-03  -2.0299849e-01   4.1059966e-02   1.0086016e-01   1.5162208e-01  -1.6162657e-02  -2.6347580e-02  -2.3664026e-03  -2.9992669e-02  -4.5756783e-02  -9.9322744e-02   7.3622139e-02  -1.5208483e-01  -2.6663997e-02   2.0955817e-01   4.5775232e-02  -4.2977942e-02   8.0208928e-02  -7.0889959e-02  -2.9609621e-01   2.4442869e-01  -1.2533585e-01   9.9820326e-02   7.3367367e-02  -6.7333088e-02   5.2311172e-02  -8.1810545e-02   7.5745713e-02   1.4358302e-01   7.4593090e-02  -5.3601544e-02  -9.6848529e-04   6.2388405e-02
  -1.2517529e-02  -1.1740897e-01  -1.3359050e-01  -6.7551602e-02   1.3407192e-01  -7.1124951e-02  -5.7729153e-02  -1.0518009e-01   1.3411296e-02  -9.3805490e-02  -9.3713914e-02  -5.7208785e-02   6.3092453e-02   1.6236802e-02  -7.2563276e-02   1.9134467e-01  -4.0256113e-02  -2.2664634e-01  -5.5548081e-02   1.3367148e-02   1.7824553e-01  -5.5870853e-03  -5.7627316e-02  -7.9575869e-02  -2.0306826e-02  -5.3658989e-02   2.8237601e-01   1.0180716e-01  -1.4381021e-01  -9.7981467e-02   8.0680326e-02   1.0392450e-01   9.2393080e-02  -2.7042521e-02   1.2941070e-02   7.1499627e-02   4.3008438e-01   5.2728633e-03   0.0000000e+00   2.3208038e-01   1.0356565e-01   4.0988815e-02  -7.3995576e-02   7.0002786e-03  -5.8259247e-02  -1.0726181e-01  -1.3657362e-01  -9.6405435e-02   4.9187975e-02   2.8505916e-02   1.5519779e-03   1.2724920e-01   6.8948489e-02   2.6347713e-02   2.9525957e-01   5.3977204e-03   1.3327324e-01  -4.2276332e-02   6.2788116e-02  -1.8775187e-01  -2.1684143e-01  -5.7547979e-02   6.8092707e-02   1.3441375e-01  -1.1632892e-01  -2.0806695e-02  -6.0389992e-02  -1.8203183e-01  -5.1267300e-04  -5.1404768e-02   1.2707922e-01  -3.4581530e-01  -8.5566407e-02   1.6074759e-02   4.5766795e-02   2.3664683e-02  -1.3703659e-01   1.3696474e-01   4.8070056e-03   1.1377225e-01   1.1549969e-01  -1.1002548e-01   1.4064365e-01   6.7922998e-02   6.2865985e-02  -1.1818173e-01  -3.4795515e-02  -1.3452389e-02  -1.3295529e-01  -1.6702355e-02
  -1.4015024e-02   9.5561913e-02   3.2346891e-02   1.3268296e-02  -5.0654347e-02  -3.7576827e-02   8.6234301e-02  -6.4945232e-02   1.1814083e-02  -1.8563370e-02   1.7853066e-01   8.2035502e-02   4.9592993e-02   1.4236336e-01   1.2547144e-01   8.8100390e-02  -1.3300211e-01   1.6089855e-02  -1.5132062e-01   3.1134563e-02  -1.4537796e-01   1.2430135e-02   4.6717481e-02  -1.0722104e-01   3.3835585e-02  -1.1700093e-01   1.6953293e-01  -2.7053444e-02   3.3620516e-02  -1.6875481e-01   1.0910292e-02   1.7376656e-02   9.6131209e-02   5.4972140e-02  -7.7835009e-02   2.0125572e-03   1.2208930e-01   5.0489744e-01   2.3208038e-01   0.0000000e+00   2.4984413e-01   6.9145861e-01  -6.3031583e-02   5.6348758e-02   2.0708654e-01  -1.3023606e-01   1.9704071e-02   5.2424190e-02  -6.1642192e-02  -2.1767467e-01   3.5363328e-02  -2.2610009e-01   1.8787468e-01   8.9720188e-02   5.3830233e-02   1.8837974e-01   4.4157427e-02   4.9120001e-02  -1.1479697e-01   7.2144810e-02  -1.0422814e-01   7.4558543e-02   7.4515821e-02  -9.2058435e-02   4.2902863e-01   1.5697624e-01  -3.4608653e-02  -3.2677618e-02   1.1594320e-01   2.2818056e-01   7.8270953e-02   1.2685387e-01  -6.2420735e-02  -2.2902760e-01  -9.4108515e-02  -2.1594589e-02   1.7451810e-01  -2.6787552e-01  -1.1067562e-01   9.8021058e-02  -3.8802379e-02   3.0256391e-01   1.4288708e-01  -2.5738413e-02  -8.6724796e-02  -1.7017850e-02  -1.0738369e-01  -4.0572198e-02  -9.8769314e-03  -8.4583999e-02
  -5.7382536e-02   1.0349057e-02   1.3889151e-01  -8.1640935e-02  -1.0021571e-01   1.4261983e-01   3.0456216e-02   7.5237604e-03  -1.8688979e-02  -1.4600478e-01   6.8236681e-02  -4.6272690e-02  -9.7689901e-02  -1.8093489e-01   1.3334278e-01  -1.6946986e-01   3.2130141e-01   1.7163890e-01  -1.4776377e-01   5.4347890e-02   3.4406122e-01   3.0210987e-01   1.3836732e-01  -2.5069525e-02   1.0648106e-01  -9.4153628e-02   2.8633107e-02  -2.4572069e-02  -1.6493431e-01   1.1196382e-02   6.9518761e-02  -1.2634057e-01  -1.6673364e-01   1.8037666e-01   1.2866543e-01   2.0990714e-01   1.0404454e-01   3.9196596e-02   1.0356565e-01   2.4984413e-01   0.0000000e+00  -1.7922441e-01  -8.4674555e-02   1.8161485e-02  -4.6066271e-02  -2.2759984e-02  -5.2035259e-02   4.5893299e-03   7.5682392e-02   1.4930393e-01   2.0439540e-01   6.7343397e-02  -1.2829249e-01   8.5577159e-02   2.0941058e-01  -1.4604604e-01   1.0312110e-01   3.4158690e-02  -1.0525476e-01   3.6824089e-02   1.0118538e-01  -2.1960121e-01  -1.1650488e-01  -8.3065018e-02   1.0416248e-01  -1.6534841e-01  -6.0088609e-02   9.0129820e-02  -2.0503598e-01  -5.4169141e-02   5.0510446e-02  -3.2758775e-01   2.1846759e-01   1.9396444e-01   3.5901225e-01  -9.8200450e-03   6.7562277e-02   5.0278352e-02   2.2909304e-02  -6.5518879e-02  -9.1990990e-02   3.6640949e-02  -8.9112521e-02   1.9434828e-01   1.5834886e-02  -1.6559234e-01  -1.3826522e-01   8.7388611e-02   1.8343417e-01   2.0053227e-01
  -2.6633134e-02  -3.6906348e-02  -9.3258688e-02  -1.4327111e-02   8.7688921e-02  -5.3989145e-03   8.6974299e-02  -7.0642025e-02   7.5462594e-03  -9.0999951e-02   5.3694922e-02  -5.9184436e-02   5.6249491e-02   2.0905122e-02   1.8383878e-01  -1.8217080e-01   5.7554745e-02   2.1492670e-01   6.3291921e-02  -1.4504542e-01   1.7750650e-01   1.1374739e-01   3.2584430e-02   5.6603603e-02  -2.4066346e-02   5.2071481e-01  -3.2626998e-01  -3.9065473e-01   5.6020405e-02  -5.3751420e-02  -2.5305997e-01  -8.9895037e-02   6.2991096e-02   2.0931544e-01  -2.1175194e-01  -1.7395929e-01   1.2886312e-01   2.5390672e-01   4.0988815e-02   6.9145861e-01  -1.7922441e-01   0.0000000e+00  -1.3592907e-01  -5.6389386e-02   5.5479946e-02   1.7504362e-01  -1.8645791e-01   1.3152967e-02  -1.1734121e-01  -6.4571355e-02  -2.6804002e-02   3.9866018e-02  -1.5166820e-01  -6.9095377e-02  -1.4005202e-01  -5.3882050e-02  -1.1648911e-01   1.7561242e-01   9.0924661e-02   4.6722836e-02  -2.1957514e-03  -1.2314903e-02   3.4188477e-02   1.8914412e-01  -2.7896215e-01  -1.1454975e-01  -1.1031592e-01  -6.5568664e-02  -7.8479806e-02  -3.4283107e-02   1.3058487e-01  -8.9494859e-02   1.3773257e-01   3.3843653e-01  -6.0788861e-02   1.8037922e-01  -1.0518074e-01  -5.1555665e-02   3.7997007e-01  -2.5534814e-01  -1.5279214e-01   9.0216304e-02   8.2048988e-02   1.4210712e-01   1.4703546e-01   1.1396453e-01  -1.8882335e-01   1.2632691e-01  -2.1051460e-03   2.7150605e-02
   2.1974998e-02   3.8218768e-02   1.0420044e-01   1.3813699e-02  -1.2989416e-02  -1.0686770e-01   8.7044304e-02   9.1328663e-03  -5.7490937e-05  -6.7361479e-02   5.8032610e-02  -3.4493845e-02   4.7886109e-02   6.8643136e-03   1.5891970e-01   3.7264101e-02   9.9542669e-04  -4.0854678e-02   1.8090411e-02   3.9280686e-02  -1.1338407e-01  -1.7175744e-01   4.6450860e-02  -2.8945086e-02  -3.7060329e-02  -1.4930766e-01  -1.7213220e-02  -2.0175203e-02   7.2138329e-02  -3.2840558e-02  -8.4914469e-02   4.8728667e-02   5.8923639e-02  -7.7329696e-02  -7.0053023e-02  -7.7864133e-02  -1.3680933e-02   3.1194146e-02  -7.3995576e-02  -6.3031583e-02  -8.4674555e-02  -1.3592907e-01   0.0000000e+00   4.8789272e-01   3.6992667e-01   1.6063563e-04   8.9792221e-01  -6.1241457e-02   3.2286062e-01   3.1987368e-02   5.8064176e-04  -5.8626428e-03   5.6893584e-03  -1.3830132e-01   1.7518828e-01  -1.5217759e-01   1.5061742e-01   2.4346675e-01  -1.4862541e-01  -5.4494760e-02   3.2303928e-02  -1.5460160e-02  -1.0243961e-01  -5.0518826e-02  -1.1498963e-01  -4.3166144e-02   6.7373023e-02   7.9412980e-02  -8.6968264e-03  -2.5191290e-02   8.8719022e-02   3.3876721e-02   1.7091192e-01   1.4787189e-01  -2.7578277e-01   3.7267706e-02   3.8655634e-02   1.3948423e-02   1.3562133e-01  -1.2382188e-01   1.6026857e-01  -8.3565391e-02   6.3058399e-02   4.7400795e-02  -3.5830768e-02   2.6354880e-02   1.7331450e-01  -5.4384094e-02  -3.1459647e-02  -1.3513582e-01
  -2.1846938e-02   2.5754681e-02  -2.2089188e-02   1.5742360e-02  -1.6095985e-02  -2.9343454e-02  -1.9507735e-01  -1.0914134e-01   6.2644136e-02  -1.0079773e-01  -9.1946664e-03   1.2732717e-02   9.7163438e-02  -1.0365630e-01  -1.8227460e-03   5.5061921e-02  -1.3017141e-01   3.6455890e-02  -4.3710578e-02  -2.1349307e-01  -1.4321520e-01   1.8509028e-01   6.8530154e-02   3.5227988e-02  -1.9611763e-01   6.2145630e-02   2.3695953e-02  -7.7475935e-02  -1.2612893e-01  -1.0728899e-01   5.0548217e-02   8.6872910e-02   1.4074533e-02  -7.5409149e-02  -1.0321061e-01   1.6400707e-01  -7.4438201e-02  -2.3852171e-02   7.0002786e-03   5.6348758e-02   1.8161485e-02  -5.6389386e-02   4.8789272e-01   0.0000000e+00  -1.6577155e-01   4.9731626e-01   4.9009675e-02   2.7641753e-01  -2.6792901e-01  -5.7509268e-02  -3.4584435e-02   2.5985652e-01  -1.8897187e-01   6.5738960e-02   1.1088436e-01   2.9166049e-02   4.7679908e-02   9.2995596e-05   6.2701480e-02  -5.8299263e-02  -7.6234691e-02  -1.5732098e-01  -1.7969219e-01  -1.9070580e-01   3.5029352e-01  -3.0323941e-01  -3.3803658e-02  -8.9000643e-02   3.0753145e-01   8.7600850e-02   5.9334761e-02  -1.5140358e-01  -8.6852509e-02   5.6495079e-02  -6.7768337e-02  -1.8726738e-01  -2.8530063e-01   4.1410947e-01   4.1565813e-02   1.4487111e-02  -2.8012093e-04   1.9194612e-01  -4.7985117e-03   7.6153382e-02  -1.0235454e-01   2.7097344e-01   1.5956259e-01   1.8280954e-01   6.3386169e-02  -1.0091058e-02
   2.7100645e-03  -1.8136480e-01   4.7865197e-03   1.1327354e-01  -2.2198543e-02   4.6557334e-03  -1.6699208e-02  -1.1256323e-01   2.3295453e-02  -1.3116834e-01   4.2050969e-03  -1.0467343e-01  -8.4659950e-02  -4.5551236e-02   7.1363001e-02   3.5078220e-03   8.1878867e-02  -6.5929368e-02  -1.8139311e-01  -1.3536889e-01  -1.6287189e-01  -3.6319840e-02  -1.0128895e-01   1.9783585e-02  -2.6990163e-02   2.2820703e-01  -4.4005951e-02  -4.3790369e-02  -3.1349633e-02   1.5416296e-01   7.7628759e-02   7.7257840e-02   4.4782943e-02   7.5593140e-02  -5.6988217e-02  -5.8875818e-02  -1.3183180e-02  -5.3974891e-03  -5.8259247e-02   2.0708654e-01  -4.6066271e-02   5.5479946e-02   3.6992667e-01  -1.6577155e-01   0.0000000e+00   7.1343520e-01  -5.2052340e-02   2.1790752e-01   8.6617844e-01  -8.1680060e-02   2.2554261e-02  -1.5701153e-01  -1.6981136e-01  -4.7913472e-02   7.9425517e-03  -1.9041353e-01   4.7140681e-02  -1.2387914e-01   6.6827781e-02  -2.4935850e-02   2.3096917e-02  -3.0846249e-02   2.0476858e-02   1.1404787e-01  -8.5233534e-02  -1.6024325e-01   3.0013754e-01  -9.3435456e-02   2.0629940e-01   8.1140749e-02  -1.5787516e-01  -1.1548944e-01  -1.1866593e-01   3.2770174e-02   2.0650951e-01   2.1019527e-01  -9.4782881e-02  -1.6121946e-02  -2.0588501e-01   4.0260808e-02  -2.3128154e-01   8.2741950e-02  -1.0638562e-01   5.2988725e-02  -7.4049696e-02  -3.4178279e-01   2.4398902e-01  -1.5440495e-01  -3.5356438e-02  -1.5129207e-01
   6.7568650e-02   2.5861115e-03   3.6610084e-02   8.1067791e-02   3.8609850e-02  -5.3090608e-02   5.7103455e-02  -5.0611803e-02   1.2231991e-01   7.2703471e-02   1.6009453e-01  -1.3431553e-01   8.9149250e-02  -3.7473745e-02   1.4374966e-02   2.7676309e-02   2.2291389e-01  -5.2191630e-02  -1.6507786e-02  -4.4353897e-02   9.5323276e-02  -2.6652410e-02   5.5451616e-02  -1.9323617e-01   1.9096628e-01  -1.4162959e-01  -7.7732622e-02  -1.2466852e-02   6.9765551e-02  -1.1237470e-01   2.0128204e-01  -6.2331057e-02  -1.5999628e-01   2.3351872e-01  -7.0706985e-04   1.3459315e-01  -1.2364193e-01   2.8854392e-02  -1.0726181e-01  -1.3023606e-01  -2.2759984e-02   1.7504362e-01   1.6063563e-04   4.9731626e-01   7.1343520e-01   0.0000000e+00  -1.6575415e-01   2.0164355e-01  -1.6267638e-01   4.4520919e-01   1.3973394e-01   1.8211085e-01  -2.2608420e-01  -6.5976949e-02   7.5846419e-03   8.5269337e-04   4.1225536e-02  -2.0815079e-02   5.8538575e-02  -4.3108674e-02  -8.1995669e-02  -1.3557001e-01   3.8306413e-03  -6.1629147e-02  -8.3057856e-03   2.3619880e-02   4.5537141e-02   3.8000404e-01  -2.8312521e-02  -2.6889209e-01   1.0192065e-01   1.3716963e-01   8.7215155e-02   4.4391333e-02  -1.6671016e-01  -2.8504730e-01   3.1496728e-02  -2.3720576e-01   1.2810370e-01   5.7689202e-02   3.4845648e-02  -1.8696796e-01   9.4972368e-02  -1.9499615e-01  -7.9838319e-02   7.2640601e-02  -1.6375700e-01   1.6615795e-01  -1.4613344e-01   8.0804725e-02
   1.0841518e-01   1.3994747e-01   4.2070155e-02   6.2140089e-02  -8.7246195e-03   9.1931829e-02   5.5475775e-02   6.5225290e-02  -1.7977883e-01   3.1874391e-02  -1.5262649e-02   1.4604088e-01   9.0020962e-02   9.8460704e-02  -9.7505285e-02  -5.8811791e-03   6.1360951e-02  -4.0745606e-02  -3.4992785e-03   2.0237136e-02   1.7775723e-01  -9.0807404e-02   6.5631711e-02  -4.4133462e-02   2.2166099e-01   2.4188740e-02  -1.3158211e-01  -1.7432826e-01   6.3613560e-02  -3.7450824e-02  -5.4042275e-02  -7.6325512e-02   6.1186731e-05  -2.6330715e-02   1.1000062e-01  -3.8477393e-02   8.6481780e-02  -2.0933910e-01  -1.3657362e-01   1.9704071e-02  -5.2035259e-02  -1.8645791e-01   8.9792221e-01   4.9009675e-02  -5.2052340e-02  -1.6575415e-01   0.0000000e+00   4.9938410e-01   1.4069843e-01   1.1807983e-01   7.2511294e-02  -2.0249923e-01   2.0553649e-01  -9.3285012e-02   5.4249216e-01  -4.2520628e-02   1.8693127e-02   6.6702983e-02   1.4500903e-01   3.1268540e-01  -3.1665223e-01   3.2712996e-02  -1.9694610e-02   1.0321195e-01  -4.5553612e-02   1.9152471e-02  -7.1146501e-02  -2.0884045e-01   1.1750594e-03   5.3717743e-02   1.6941496e-01   5.9864674e-03  -8.8301392e-02   6.5332039e-03   8.0582966e-02  -3.2000920e-01  -8.4714769e-02   6.1605804e-02   1.5056794e-01  -2.8143306e-02  -3.5237922e-02   1.3185580e-01  -4.8632052e-02  -1.1242326e-01   2.3732956e-02  -9.3394343e-03  -1.0354782e-01   1.4342675e-03  -4.3835657e-02  -1.8819232e-02
   3.2945932e-02  -7.2616501e-02  -7.4326665e-02  -1.1180279e-01  -4.6643597e-02   9.4751937e-03  -4.3451428e-02  -9.0660381e-02  -2.0138966e-02  -1.3655806e-01  -1.0150275e-01   1.2433574e-02  -7.4833244e-02  -1.3568900e-01  -9.1883849e-02  -1.7405199e-01   4.0361600e-02  -2.4915774e-02   1.2178268e-01  -9.4458475e-02  -1.6087152e-01  -8.6281044e-02  -8.3617051e-02   4.3390937e-03  -1.8183636e-01   4.0714625e-01   1.8065465e-01   2.0552385e-01  -1.0431499e-01  -4.0313843e-02  -1.3811894e-01  -1.5308171e-01  -1.4187332e-01  -5.9660501e-02   7.9983720e-03  -3.5791557e-02  -1.0921832e-01   2.4523565e-01  -9.6405435e-02   5.2424190e-02   4.5893299e-03   1.3152967e-02  -6.1241457e-02   2.7641753e-01   2.1790752e-01   2.0164355e-01   4.9938410e-01   0.0000000e+00   3.3044185e-02   9.1538025e-02  -1.2488086e-01   1.1073297e-01   2.1034963e-01   9.1413834e-02  -1.3053982e-01   4.4347235e-01   1.2248243e-01  -1.8459531e-01   1.6736285e-01  -2.8866431e-01   1.0927296e-01   1.1009595e-01  -2.0807704e-01  -7.8854531e-02  -6.1698497e-02  -1.0189297e-01  -1.0434830e-01  -3.2909511e-02  -2.8951583e-02   1.2560125e-01   1.2577156e-01   2.0986886e-02  -2.4371163e-02  -8.5597175e-02   1.4222652e-04   1.5157419e-01  -2.7457217e-01   2.2740688e-01   2.9105159e-01   2.7723403e-01  -2.5603753e-02  -6.5821334e-02   1.5346215e-01   1.7633569e-01   1.0408729e-01  -2.7662773e-01  -1.0331116e-01  -4.4629722e-02  -1.4211262e-01  -5.1422682e-02
  -9.7736537e-02  -2.3239525e-01  -1.0652311e-01  -9.3025020e-02  -6.0463925e-02   1.1224405e-02  -7.0199701e-02  -1.5525905e-02  -9.1933891e-02   1.2207264e-01  -1.6252475e-01   4.9274816e-02   8.9856429e-03   1.3157301e-01   3.3053458e-02   4.6905006e-02  -7.3561171e-02   2.0486954e-01  -5.2801211e-03  -9.0556148e-02  -2.8796698e-02  -1.1664309e-01   3.4924642e-02   9.4950323e-02   4.2587433e-02   5.8197929e-02   9.7570680e-02   5.2186781e-02  -5.1174265e-02  -2.1735985e-01   1.7827489e-02  -3.9955301e-02   1.2060584e-02   4.4083622e-02   4.3720351e-02  -4.0049057e-01  -8.5988601e-02  -3.9858148e-02   4.9187975e-02  -6.1642192e-02   7.5682392e-02  -1.1734121e-01   3.2286062e-01  -2.6792901e-01   8.6617844e-01  -1.6267638e-01   1.4069843e-01   3.3044185e-02   0.0000000e+00   6.3836039e-02   5.1600286e-01  -6.5784426e-02  -9.9729459e-02   6.0942840e-02  -1.9230588e-01  -5.2339700e-02  -1.3997592e-01  -1.0686320e-01   2.3309169e-02  -1.0877805e-01  -5.7015117e-02  -9.1976508e-02  -1.1982820e-01  -1.4553509e-02   4.2683091e-02  -1.9488090e-01  -6.8373000e-02  -6.0527301e-02  -1.7156061e-01   3.7749243e-02  -3.4717875e-01  -9.2390047e-02   2.6924355e-02   3.8921514e-03   8.2819041e-02  -6.3140860e-02  -3.8419678e-02  -8.8977688e-02   1.3168614e-01   3.9019511e-02  -2.0613828e-02  -3.0218390e-02   8.7479705e-02  -2.7139249e-02   1.1909375e-01   7.4226657e-02   1.4226754e-01   9.8376432e-03   9.1417230e-02  -9.4390822e-02
   2.1864723e-02   1.7013320e-01   7.5948464e-02   1.0806388e-01  -2.7918560e-02   7.8032196e-02   1.2781840e-02   2.5426955e-02  -1.1573858e-01  -4.8424417e-02   3.5722056e-02   9.2681470e-02  -4.9935987e-02  -3.7398265e-03   3.6036862e-02   1.5104440e-01   2.7306355e-03  -1.4313439e-01   2.7356096e-02   8.2821428e-02  -1.3598710e-01  -1.2956546e-02   7.7569706e-02  -1.4386593e-02   2.0922472e-02   7.5560152e-02   2.9632577e-02   7.0460344e-02  -1.2007088e-01  -1.9202501e-01   1.9717521e-02  -7.6276167e-02   3.4875588e-02   7.5997565e-03  -8.5887281e-02  -1.2627125e-01  -1.4629001e-02   3.6193583e-02   2.8505916e-02  -2.1767467e-01   1.4930393e-01  -6.4571355e-02   3.1987368e-02  -5.7509268e-02  -8.1680060e-02   4.4520919e-01   1.1807983e-01   9.1538025e-02   6.3836039e-02   0.0000000e+00  -3.6430589e-02   3.6860597e-01  -1.4794203e-01   4.3063803e-01  -8.0202897e-02  -2.4515875e-01  -5.7375218e-02   1.2323438e-01   2.5921140e-03   4.9744139e-01   2.9512973e-02   1.7188786e-01  -1.9804776e-02  -5.3762840e-02  -2.3379102e-01   4.9363548e-02  -1.1863894e-01  -2.4538158e-03  -2.7295282e-01  -4.9020791e-02   8.8432751e-02   7.2373849e-02   2.7274051e-02  -2.7359669e-02  -1.1787521e-02  -7.0291943e-02  -5.6339515e-02  -3.4339992e-01  -1.1742394e-02  -3.2180827e-02   7.1499680e-02   7.7096997e-03  -2.5982424e-02  -8.9592259e-03  -5.7575729e-02  -1.2070220e-01  -4.6345363e-02  -1.7789004e-01   2.5971682e-02   6.8250378e-02
  -3.7699610e-02   1.5544954e-01  -4.7665742e-02  -1.2218261e-01   9.3721655e-03  -7.8927547e-02   7.2283392e-02  -2.8786604e-02   1.5223490e-01   1.9086669e-01   1.0854742e-01  -1.8885803e-01   9.5355663e-02   5.7277926e-03  -1.5012270e-02  -4.1195433e-02  -1.2394573e-01  -1.5875918e-02   1.8383920e-02  -6.5544083e-02  -7.0917455e-02   6.4992757e-02  -7.6258275e-02  -2.0747842e-02   7.0321858e-02  -1.4521207e-01   3.8448183e-02   1.3737099e-02  -6.6030612e-03  -8.3190842e-03   2.5636577e-02   5.0059700e-02  -6.0132431e-02   4.9222545e-02   9.6648218e-02  -2.0554061e-01  -1.1749571e-01  -2.5501547e-01   1.5519779e-03   3.5363328e-02   2.0439540e-01  -2.6804002e-02   5.8064176e-04  -3.4584435e-02   2.2554261e-02   1.3973394e-01   7.2511294e-02  -1.2488086e-01   5.1600286e-01  -3.6430589e-02   0.0000000e+00  -4.6738045e-02   2.7096707e-01   8.2686753e-02   5.2164266e-01   4.7596062e-02  -1.3150523e-01  -5.0261482e-02   2.3452355e-01  -6.9162328e-03   1.9309405e-01  -6.7900498e-03  -1.0084982e-01   1.1446324e-01   1.7205669e-01  -2.4647154e-01  -5.2302996e-02  -1.2683971e-01  -3.9383521e-02   9.0231449e-02   2.7713809e-02  -5.4220282e-02  -1.3573281e-01  -5.3407404e-03   7.3383719e-02   8.2855477e-02   5.8412411e-02   7.9883981e-02  -1.9105692e-01  -1.4878363e-01  -1.8308376e-01   1.5238768e-01   1.4474097e-02   1.6319371e-01   7.8956388e-02  -3.1531353e-03  -7.5464521e-02   1.7363890e-02   2.5058914e-02   5.8581198e-02
  -1.5883626e-01  -5.4991393e-03  -8.6382829e-02  -1.3440292e-02  -1.7987363e-02   9.8147665e-02  -7.5697799e-02   1.2730163e-02  -4.6324804e-02  -1.6000381e-02   2.3359486e-03  -9.9494995e-02   6.5199318e-02   6.1143481e-02  -6.7278613e-02  -1.1720930e-02   4.1924085e-02  -9.4972957e-02  -5.3435158e-02  -8.4561275e-02   7.8113968e-02   3.7188741e-02  -1.1597399e-01   1.2424092e-02   1.2960018e-02   1.3825047e-01  -3.3805999e-02   2.9587753e-02  -6.1228330e-02  -1.7698470e-01  -4.1475360e-02   3.3199287e-02   1.1444409e-02   3.0383324e-02  -2.2538198e-01  -7.6965125e-03   8.0691277e-02   4.1829905e-02   1.2724920e-01  -2.2610009e-01   6.7343397e-02   3.9866018e-02  -5.8626428e-03   2.5985652e-01  -1.5701153e-01   1.8211085e-01  -2.0249923e-01   1.1073297e-01  -6.5784426e-02   3.6860597e-01  -4.6738045e-02   0.0000000e+00   9.7463932e-03   5.7011005e-01   2.2644638e-01   1.5757624e-01  -5.5379290e-03  -1.4070044e-01   2.9344201e-02   1.4228093e-01   9.4962745e-02  -7.9696319e-03  -1.1669706e-01   1.7462739e-01   9.2172465e-02   1.3391593e-01  -4.4243523e-02  -6.1444049e-02  -4.4758643e-02   5.1832937e-02  -8.9403345e-03   2.0732599e-01  -4.4607473e-02  -1.1212449e-02   4.5081022e-02   1.6566554e-01  -6.3826303e-02  -3.8651182e-01  -1.6169337e-02  -7.5212165e-02  -4.5636913e-02   1.0158156e-01  -9.7880187e-03  -3.3965255e-02  -1.0254448e-01   1.0176232e-01  -4.7811419e-02  -9.3971389e-02  -3.1979729e-02   4.0411131e-02
  -1.7559700e-01   7.0967953e-02  -1.1154811e-01   1.3933807e-01   3.5508853e-02  -4.5435062e-02  -9.7890788e-02  -5.4690705e-02   1.8528871e-01  -4.9900197e-02   1.7865032e-01   5.8164210e-02   1.1727315e-01  -2.6793008e-01   2.5493926e-02  -2.2605675e-02   9.1079085e-02   4.2440839e-02  -1.3792888e-01   1.0409185e-02  -4.8187388e-02  -1.1614332e-01   1.9754620e-03   1.3453769e-01   9.0072265e-02  -1.4228806e-01  -1.2796038e-02   4.5902302e-02  -7.3607369e-02  -2.4433780e-02  -1.1788394e-01  -1.0108131e-02   3.2218763e-01  -1.1287945e-02  -1.8043512e-01  -1.0021038e-02   2.1976841e-01  -6.3449227e-02   6.8948489e-02   1.8787468e-01  -1.2829249e-01  -1.5166820e-01   5.6893584e-03  -1.8897187e-01  -1.6981136e-01  -2.2608420e-01   2.0553649e-01   2.1034963e-01  -9.9729459e-02  -1.4794203e-01   2.7096707e-01   9.7463932e-03   0.0000000e+00   3.3553603e-01   2.6633949e-01   6.8820699e-02  -6.7210111e-02  -1.8527392e-01   1.0438336e-01  -1.2959828e-01   1.4057490e-02  -1.8755727e-01   1.6089709e-02  -1.6416455e-01  -1.5786831e-01   5.8630537e-02   2.1621543e-01   1.0773957e-01  -2.8571049e-02  -1.4654347e-01  -2.6384578e-01  -1.7293303e-01   7.1690273e-03   1.2754687e-01   2.8296282e-01   1.4615895e-02   6.0421813e-02   5.3940821e-02   1.9099813e-01  -2.4803428e-01  -1.7578399e-01  -1.0966542e-01  -2.1256562e-01  -8.2767519e-02  -1.6071428e-01   8.0637638e-02   1.0250294e-01   1.7627567e-01   8.2956494e-02  -4.5687182e-02
   1.5439042e-01   1.0191869e-01   4.9514933e-03  -4.4937958e-02  -7.3792207e-02   8.0636483e-02   2.6231753e-02   8.6547660e-02  -7.9025122e-03  -1.1917357e-01   2.5299558e-02   1.3803271e-01   1.0423628e-01   1.5278860e-02   4.4190010e-02   6.0456374e-02  -7.8398188e-02  -6.8804811e-02   1.3445273e-01   3.0438204e-02  -2.1123086e-01   9.9269487e-03   6.6358118e-02   8.0456931e-02   1.1893537e-01   1.1950380e-01  -1.2273797e-01  -8.9834314e-04   8.8820753e-02  -3.5164550e-02  -8.1297955e-02  -9.9680869e-02  -1.4270501e-01   6.1522791e-02   1.7005986e-01  -3.3395158e-02  -4.6706293e-02  -1.1558018e-01   2.6347713e-02   8.9720188e-02   8.5577159e-02  -6.9095377e-02  -1.3830132e-01   6.5738960e-02  -4.7913472e-02  -6.5976949e-02  -9.3285012e-02   9.1413834e-02   6.0942840e-02   4.3063803e-01   8.2686753e-02   5.7011005e-01   3.3553603e-01   0.0000000e+00  -1.6778558e-01   4.8931774e-01  -1.1620495e-01   2.5071779e-01  -2.5103430e-02  -5.7303314e-02  -2.9890828e-01  -3.1620498e-01   4.5807247e-02  -8.5237321e-02  -8.2433916e-03  -1.2207556e-01  -1.5027099e-01  -2.6073833e-01  -7.1582518e-02   3.5794826e-02  -9.7955577e-02   1.6758437e-01   3.1150380e-02   9.6657766e-02   1.1731475e-01  -2.9750451e-01   4.4202540e-02  -5.6932080e-02   2.9803263e-02  -1.8773978e-02   1.2973232e-01   9.3138225e-03  -1.7830017e-01  -9.0146711e-02  -5.8010623e-02   6.3692306e-02   7.2174172e-02  -9.1967912e-02   4.5493533e-02   4.1615549e-02
   4.8979023e-02  -8.8231069e-02  -5.6733632e-02   1.0656247e-01   6.9799992e-03  -1.8232127e-02  -4.5045754e-02  -1.2038927e-01  -2.2085126e-02  -1.3692271e-02   1.9141830e-01   1.0836949e-01   1.0793030e-02  -8.7481658e-02  -1.1945963e-01  -7.9936935e-02   5.6222457e-03  -9.4996325e-02  -2.4652739e-02  -1.5280735e-01   1.1433329e-01   7.2334414e-02  -9.1847283e-02  -7.5503507e-02  -1.9247582e-01   6.5592958e-02   2.3806670e-02  -5.0210025e-02   1.6680759e-01   1.9122573e-01   7.0708104e-02   1.6484668e-01   1.0565972e-01   5.9055695e-02  -1.8201945e-01  -7.3639501e-02   2.3020568e-02   3.0295875e-01   2.9525957e-01   5.3830233e-02   2.0941058e-01  -1.4005202e-01   1.7518828e-01   1.1088436e-01   7.9425517e-03   7.5846419e-03   5.4249216e-01  -1.3053982e-01  -1.9230588e-01  -8.0202897e-02   5.2164266e-01   2.2644638e-01   2.6633949e-01  -1.6778558e-01   0.0000000e+00   3.6522821e-01  -8.9616582e-02   1.0054078e-01  -1.2173080e-01   7.3145874e-02  -7.6011613e-03  -9.1410121e-03  -2.2398159e-01  -1.2544081e-01  -8.0656967e-02  -1.5218633e-01   6.4095468e-03   2.3827386e-01  -1.4642804e-01  -7.9477944e-02  -1.6298795e-01   5.5515041e-02   1.5291284e-01  -1.2905430e-01  -2.5561649e-02   2.3425300e-01   6.5367307e-02  -1.1362815e-01  -3.0846401e-02   1.8708069e-01  -5.6194279e-02  -2.2779786e-01   4.9254664e-02   4.2803342e-02   3.4485135e-01   1.7925202e-01  -1.2022890e-01  -1.0751076e-01   1.4463792e-02   2.3460894e-02
   5.3697308e-02  -1.4893615e-01   7.2638019e-02  -2.5108107e-02   2.0998334e-02  -2.1948194e-01   1.0165031e-01  -2.4798921e-02  -8.9925378e-03  -1.8314211e-01   5.1265512e-03   9.1287243e-02   3.3007521e-02   3.9205619e-02   2.4789874e-01  -7.4517704e-02  -1.7074788e-02   1.6500934e-02   1.1289297e-02  -5.5609009e-03  -6.5412572e-02  -1.7130569e-01   5.1510414e-02  -8.7228743e-02   8.2451759e-02  -7.9439212e-02  -3.9914078e-02   2.1781956e-02   8.1036147e-02   1.1905721e-02   1.7165995e-01   3.7360130e-02  -4.2355451e-02  -1.1302074e-01   9.4086779e-02  -1.4426626e-02   6.1600091e-02  -5.9080185e-02   5.3977204e-03   1.8837974e-01  -1.4604604e-01  -5.3882050e-02  -1.5217759e-01   2.9166049e-02  -1.9041353e-01   8.5269337e-04  -4.2520628e-02   4.4347235e-01  -5.2339700e-02  -2.4515875e-01   4.7596062e-02   1.5757624e-01   6.8820699e-02   4.8931774e-01   3.6522821e-01   0.0000000e+00  -4.4485343e-02   7.4532702e-04   8.8238913e-02  -6.3027758e-02  -1.6560478e-01   2.4772391e-01  -1.8109399e-01   2.5785428e-01  -5.4181943e-02   6.0921153e-02   3.9968880e-02  -2.1810362e-01   1.7882158e-02  -5.2619913e-02   1.3497510e-01  -2.5544330e-01   6.7143053e-02   3.4776633e-02  -2.2820907e-01   9.9749506e-02  -1.4744615e-01  -2.9968803e-01  -4.5038959e-02  -6.0915149e-02   9.2483414e-04  -2.8821446e-02   7.2246013e-02   1.0995250e-02  -2.3947173e-01  -6.3241176e-02   1.4792997e-01  -7.1475698e-02  -3.6518979e-02   8.8734094e-02
   3.1380895e-01   6.3791702e-02   1.7215238e-02  -5.5216954e-03   2.0860285e-02   6.0363068e-03   1.0636618e-02   3.9186219e-02   1.7828903e-02  -9.0586370e-02   9.8662836e-02  -1.7575359e-01  -1.1026239e-02  -1.2559889e-01  -1.1401225e-01  -1.3233676e-01   5.6211962e-01   6.5131946e-02  -2.5078733e-02   1.3167653e-01  -9.5827314e-02  -1.8175095e-01  -6.2033550e-02  -1.0748238e-02  -5.5522075e-02   3.6869315e-02   8.1999969e-02   1.4217633e-02   3.6563759e-02  -1.3208499e-01   2.5415567e-02   4.7725088e-02   2.3165805e-01  -3.5331023e-02  -9.4894486e-02  -3.2057162e-02   1.5049335e-01  -7.9902057e-02   1.3327324e-01   4.4157427e-02   1.0312110e-01  -1.1648911e-01   1.5061742e-01   4.7679908e-02   4.7140681e-02   4.1225536e-02   1.8693127e-02   1.2248243e-01  -1.3997592e-01  -5.7375218e-02  -1.3150523e-01  -5.5379290e-03  -6.7210111e-02  -1.1620495e-01  -8.9616582e-02  -4.4485343e-02   0.0000000e+00   3.5374347e-01   1.2963500e-01  -4.7641140e-02   2.9328254e-01   2.1472385e-01   6.0431933e-02  -6.9451718e-02  -1.0798690e-01  -8.3985919e-04  -4.9973391e-02  -1.0262196e-01  -1.3759310e-02  -6.3242460e-02  -9.7527042e-03  -1.9366367e-02  -4.0295848e-02   1.7362297e-02   7.7722551e-02  -7.5097356e-02   7.5250370e-02  -3.8802160e-02   9.4103381e-02  -1.1159269e-01   7.6526923e-02   3.9299853e-02  -1.3312558e-01   7.3564099e-02   4.5364623e-02  -5.9178927e-02  -1.2269057e-01   5.9173261e-02  -2.4578714e-02  -7.3788070e-02
   9.3848245e-02   2.9366568e-01  -1.1846839e-02  -7.0407124e-02   2.6632623e-02  -1.1726418e-02  -1.3897832e-02   1.7073275e-02  -4.6991197e-02  -7.0911072e-02  -1.8458771e-01  -1.6383148e-01  -1.7471667e-01  -1.6620650e-01   1.8212281e-02  -1.3669474e-01   2.2217534e-01   2.4785660e-01  -6.6119458e-02   1.5150332e-01  -6.0912722e-02  -4.4743974e-02  -4.5866086e-02  -1.0601115e-03  -2.1283066e-01  -1.7722168e-01   5.8831394e-03   1.1688371e-01   7.6836419e-02  -5.8427667e-02  -4.4807338e-02  -2.0393776e-02  -9.3092056e-02   1.9088860e-01  -1.4636346e-02  -6.2392979e-02  -1.8977981e-01  -8.0353811e-03  -4.2276332e-02   4.9120001e-02   3.4158690e-02   1.7561242e-01   2.4346675e-01   9.2995596e-05  -1.2387914e-01  -2.0815079e-02   6.6702983e-02  -1.8459531e-01  -1.0686320e-01   1.2323438e-01  -5.0261482e-02  -1.4070044e-01  -1.8527392e-01   2.5071779e-01   1.0054078e-01   7.4532702e-04   3.5374347e-01   0.0000000e+00  -1.4091226e-01   2.6802226e-01  -3.0960100e-01   2.7005034e-01  -2.4906511e-01   1.0924070e-01   1.4347780e-01  -1.2065195e-01   9.2868888e-02   6.2206235e-02   2.2039831e-02   8.7119352e-02  -2.9416405e-01  -1.3436994e-01   6.0796983e-02  -7.9999771e-02   1.1580173e-01   1.9431259e-02   8.0328580e-02   7.8868621e-02   2.2552906e-01   1.5368280e-01  -9.8953206e-02  -5.9672987e-02  -1.5148231e-01   2.0271473e-02  -5.0522171e-02  -9.0312838e-02  -2.6313289e-03   7.8293444e-02  -6.2770089e-02   2.4125967e-03
   1.4195410e-01  -1.9327478e-02   3.6246131e-03  -5.1147063e-02   5.9578813e-02   1.7311467e-02  -1.1556147e-01  -7.0463883e-02   5.3131844e-02  -5.3650844e-02   6.7102710e-02  -7.2292579e-02   1.1259776e-01   1.9475028e-01  -8.9613980e-02  -2.7231247e-02  -9.8123994e-02   3.3116699e-02  -9.1827540e-02  -7.4929667e-02   8.9363714e-02   8.4523605e-04  -5.5873375e-03  -1.0567021e-02  -1.3668253e-01  -2.3737946e-01  -2.4121815e-02  -5.8620969e-02  -3.2445202e-02   3.1359170e-02  -4.3324871e-02   7.7454723e-02  -4.4895437e-02   3.8465076e-03   6.1757622e-02   2.3026425e-01   6.8159518e-02  -2.0299849e-01   6.2788116e-02  -1.1479697e-01  -1.0525476e-01   9.0924661e-02  -1.4862541e-01   6.2701480e-02   6.6827781e-02   5.8538575e-02   1.4500903e-01   1.6736285e-01   2.3309169e-02   2.5921140e-03   2.3452355e-01   2.9344201e-02   1.0438336e-01  -2.5103430e-02  -1.2173080e-01   8.8238913e-02   1.2963500e-01  -1.4091226e-01   0.0000000e+00   1.6786439e-01   5.1958806e-01   2.2812979e-01  -7.1970155e-02   1.4071318e-01  -1.8211120e-01  -9.7736231e-02  -6.0070728e-02  -1.3754075e-02   6.0396519e-02  -1.8777957e-01  -2.8584272e-01   9.0967450e-02   1.1204358e-01   2.3276290e-02   3.4289190e-02  -8.1973976e-02  -1.0426542e-02  -7.2324911e-02  -4.3608176e-02  -2.1762418e-01   2.3272204e-02  -1.1619268e-01   3.4217586e-02   1.2390427e-01   4.3774789e-02  -8.0294287e-02   1.4780824e-01  -9.3008124e-02   1.5453656e-01   6.0333440e-02
  -5.4253138e-02   7.9984083e-02   6.5380559e-02  -4.3939220e-02   6.6189023e-02   1.2357580e-02  -3.6300699e-02  -6.8828461e-02  -3.6880509e-02   1.2511633e-02   5.2183570e-03  -1.4108869e-01  -9.3317524e-02   1.2910387e-02  -5.6022839e-02   6.4354914e-02  -1.4904555e-01   1.1321469e-01  -1.6415078e-01  -2.3192464e-01   4.6917409e-02  -3.0857876e-03  -5.5161024e-02   5.0682517e-02  -1.1636329e-01  -7.7233392e-02   9.1872163e-02   1.5594595e-01   1.0553796e-03   6.0543234e-02  -8.4765782e-02   4.5052967e-02   1.8603496e-01   1.1382716e-01  -6.8737198e-03  -5.4753581e-02  -2.2055101e-01   4.1059966e-02  -1.8775187e-01   7.2144810e-02   3.6824089e-02   4.6722836e-02  -5.4494760e-02  -5.8299263e-02  -2.4935850e-02  -4.3108674e-02   3.1268540e-01  -2.8866431e-01  -1.0877805e-01   4.9744139e-01  -6.9162328e-03   1.4228093e-01  -1.2959828e-01  -5.7303314e-02   7.3145874e-02  -6.3027758e-02  -4.7641140e-02   2.6802226e-01   1.6786439e-01   0.0000000e+00   1.4201279e-01   2.0348009e-01   2.5810906e-01   1.3570679e-02  -1.2542621e-01   1.5061180e-01   1.5661161e-02   2.0916413e-03   1.3721604e-01   1.6855961e-01   6.1214330e-02  -1.6924073e-01  -1.0531483e-01   5.5984801e-02   1.4254156e-01   1.9371479e-02  -7.9778540e-02  -7.0144713e-02  -5.3246276e-02  -2.2332948e-01  -1.1629481e-01   1.5582464e-01  -6.3663815e-02  -1.6846526e-01  -1.1461729e-01  -6.8635108e-03   1.5311043e-01   7.4957825e-02   6.9461048e-02   1.3633607e-01
   8.6533321e-02  -4.4404556e-02   3.4431040e-03  -4.5706061e-02  -1.8559412e-02  -3.9608418e-02   1.3372598e-01   7.9743168e-02   7.9936352e-02  -3.7018658e-02   2.9619519e-01  -5.0106418e-02   1.1457725e-01   5.1415368e-02   4.3005145e-02  -7.7003171e-02  -1.3062227e-01  -4.9036040e-02  -4.5449710e-02   1.1107164e-01   4.3427718e-02  -1.1788602e-01   8.2770194e-03   8.9636146e-02  -3.2468263e-02   8.2715222e-02  -3.5284278e-02  -1.9994673e-01  -2.2464180e-02  -5.3894785e-02   1.0943122e-01   1.2053526e-01   2.4003856e-02   1.8535247e-01  -1.6629192e-02  -1.0056046e-01  -1.2595688e-01   1.0086016e-01  -2.1684143e-01  -1.0422814e-01   1.0118538e-01  -2.1957514e-03   3.2303928e-02  -7.6234691e-02   2.3096917e-02  -8.1995669e-02  -3.1665223e-01   1.0927296e-01  -5.7015117e-02   2.9512973e-02   1.9309405e-01   9.4962745e-02   1.4057490e-02  -2.9890828e-01  -7.6011613e-03  -1.6560478e-01   2.9328254e-01  -3.0960100e-01   5.1958806e-01   1.4201279e-01   0.0000000e+00   1.4885013e-01   4.3540094e-02  -1.3540232e-03   1.3277416e-01   1.4588798e-01  -2.7186701e-01  -8.2830646e-02   6.5537119e-03  -8.3314108e-02  -1.3269293e-01   1.0330841e-01  -2.0867655e-01  -6.1925070e-02   2.4852125e-03  -1.5459794e-02   7.7887675e-02  -2.4888457e-02   1.1429128e-01   2.6755800e-01   6.1947207e-02  -3.4996350e-02  -6.1825184e-02   1.1529146e-02   1.5118458e-02   1.2539889e-03  -2.9133881e-02  -1.2273105e-01   9.2867180e-02   3.8704228e-02
   4.1117993e-02   3.3366708e-02   6.2529776e-02  -6.7092422e-02   6.2762690e-02  -1.0872811e-01   1.2563415e-01  -3.3452227e-02   9.8841901e-03   1.2597071e-01   1.4910796e-01   1.0347861e-01   3.1997860e-02  -2.7743448e-02   1.6405628e-01   3.4729062e-02   7.9512130e-02  -1.7427655e-03  -2.5919987e-03   3.1870940e-03  -1.5435182e-01   1.9553275e-02   8.9689297e-02  -3.7977336e-02  -5.9217414e-03  -1.3801778e-01   1.1069299e-01   5.7902984e-02  -1.0280815e-01   5.5268948e-02   1.1941835e-01  -2.6673580e-02   8.6765698e-02  -7.1925322e-02  -5.8605617e-02   1.3696300e-01  -1.1089698e-01   1.5162208e-01  -5.7547979e-02   7.4558543e-02  -2.1960121e-01  -1.2314903e-02  -1.5460160e-02  -1.5732098e-01  -3.0846249e-02  -1.3557001e-01   3.2712996e-02   1.1009595e-01  -9.1976508e-02   1.7188786e-01  -6.7900498e-03  -7.9696319e-03  -1.8755727e-01  -3.1620498e-01  -9.1410121e-03   2.4772391e-01   2.1472385e-01   2.7005034e-01   2.2812979e-01   2.0348009e-01   1.4885013e-01   0.0000000e+00  -1.1135770e-01   4.4097890e-01  -1.2953145e-01   1.4405358e-01   6.8120190e-02  -2.3395087e-01  -1.6056365e-01  -2.6508245e-01  -1.2178768e-01  -6.0866570e-02   2.5244731e-02  -5.5156743e-02   1.5817568e-01   6.1894552e-02  -1.6038555e-01   9.7558304e-02   2.8968463e-03   7.5605812e-02  -3.8270239e-02   1.0386426e-01  -1.4113386e-01  -5.7189622e-02  -1.4833500e-01  -3.6681235e-02   3.3352219e-02  -1.3429701e-01  -6.8401121e-03   2.4282958e-02
   1.7334738e-01  -8.5775251e-02   5.0055954e-02   7.7130152e-02  -1.9020496e-02   1.0420235e-01   1.4018080e-01  -5.4740604e-02   2.4169411e-03   5.7057398e-03   3.1474342e-02   1.2553103e-01   9.1907246e-02  -2.7094655e-02  -8.3951561e-02  -1.5560921e-01   6.9169279e-02  -1.5775118e-01   1.7143364e-01  -2.0231698e-01  -1.4009672e-01  -2.5883784e-01  -1.8231850e-02  -5.5037881e-02   2.8881361e-02  -1.0450337e-01  -1.1159293e-01  -1.4027088e-01   2.2040078e-01  -2.4028885e-02   1.1530407e-01  -9.8766866e-02   7.1096173e-02   8.0891832e-03  -2.2202163e-01  -1.9859582e-02   1.6525483e-02  -1.6162657e-02   6.8092707e-02   7.4515821e-02  -1.1650488e-01   3.4188477e-02  -1.0243961e-01  -1.7969219e-01   2.0476858e-02   3.8306413e-03  -1.9694610e-02  -2.0807704e-01  -1.1982820e-01  -1.9804776e-02  -1.0084982e-01  -1.1669706e-01   1.6089709e-02   4.5807247e-02  -2.2398159e-01  -1.8109399e-01   6.0431933e-02  -2.4906511e-01  -7.1970155e-02   2.5810906e-01   4.3540094e-02  -1.1135770e-01   0.0000000e+00   1.4218022e-01   1.9322182e-01  -2.3227132e-01   2.7088939e-02   4.6463793e-02  -4.3043945e-02  -7.7662892e-03  -1.9863517e-02  -8.6953566e-02   1.0215380e-01  -5.4118492e-02   6.4246437e-02  -1.6671466e-02  -1.7723480e-01  -4.8787023e-03   3.1358070e-01   2.2244102e-02   4.9459599e-01  -3.6683405e-02  -2.0771110e-02   2.1482559e-02   2.0071902e-01  -2.4902296e-01   2.7959887e-01   6.6738354e-02   8.7052171e-02  -3.2184358e-03
  -4.3537346e-02   5.6525296e-02  -3.4279449e-02  -1.0683229e-01  -3.2677948e-02  -1.6466834e-02   6.1847714e-02  -1.1007157e-01  -3.8130842e-02  -5.9247937e-03  -4.2200290e-03   1.2694708e-01   2.1953748e-02   9.5432777e-02  -1.0126438e-02  -8.6846537e-02   1.3553913e-01   3.3742563e-02   6.4585732e-03  -1.3002672e-01  -1.7331258e-03  -1.2130991e-01  -5.5195091e-02   4.0106215e-02   4.7705859e-02  -2.2196130e-01   5.5892953e-02  -2.3097962e-02   1.2067615e-01   5.1697951e-02  -8.1529614e-02  -6.9812302e-02  -5.9544501e-02   3.3360094e-02   4.5187466e-02  -6.8682985e-02   8.7410382e-02  -2.6347580e-02   1.3441375e-01  -9.2058435e-02  -8.3065018e-02   1.8914412e-01  -5.0518826e-02  -1.9070580e-01   1.1404787e-01  -6.1629147e-02   1.0321195e-01  -7.8854531e-02  -1.4553509e-02  -5.3762840e-02   1.1446324e-01   1.7462739e-01  -1.6416455e-01  -8.5237321e-02  -1.2544081e-01   2.5785428e-01  -6.9451718e-02   1.0924070e-01   1.4071318e-01   1.3570679e-02  -1.3540232e-03   4.4097890e-01   1.4218022e-01   0.0000000e+00   1.4818596e-01   2.9243199e-01   2.0000170e-01   4.0177961e-02  -8.3193953e-02   6.2759015e-02   1.2781478e-01   6.6162346e-02   1.3662463e-01  -7.5172143e-02   1.1895532e-01  -1.3869073e-01  -1.0046039e-01   1.2252493e-01  -7.8571770e-02   1.9228390e-01  -1.2242030e-01   2.4918873e-01  -3.0238308e-02   2.3742309e-01  -1.1953419e-01   8.5262552e-02   4.1018017e-02  -6.5459870e-02   1.5675142e-01   9.6535865e-03
  -2.6253217e-02   1.0566181e-01   1.5151578e-02  -8.4685451e-02   6.9602491e-02   2.2568689e-02   1.6113361e-01  -4.5766406e-03   5.6095514e-02   5.9736463e-02  -2.0042444e-01  -3.8944022e-02   1.6435222e-01   3.2311584e-02  -5.6640690e-02   1.3470756e-01  -9.5017106e-02  -8.6196778e-02  -2.2066529e-01  -1.4911842e-01  -6.3049322e-02  -1.8183196e-01  -1.0180850e-02  -9.3242267e-02   2.5521564e-01   1.5329690e-01  -7.6346914e-02   2.5165041e-02   1.4047517e-03  -3.3947953e-01  -4.8124208e-03   9.0698638e-02  -7.1522437e-02   4.2114190e-02   1.9900124e-01  -3.0434745e-01  -3.1293957e-01  -2.3664026e-03  -1.1632892e-01   4.2902863e-01   1.0416248e-01  -2.7896215e-01  -1.1498963e-01   3.5029352e-01  -8.5233534e-02  -8.3057856e-03  -4.5553612e-02  -6.1698497e-02   4.2683091e-02  -2.3379102e-01   1.7205669e-01   9.2172465e-02  -1.5786831e-01  -8.2433916e-03  -8.0656967e-02  -5.4181943e-02  -1.0798690e-01   1.4347780e-01  -1.8211120e-01  -1.2542621e-01   1.3277416e-01  -1.2953145e-01   1.9322182e-01   1.4818596e-01   0.0000000e+00   2.0754955e-02   3.6429529e-01   5.0847447e-02  -1.8673266e-01  -2.9081667e-01  -8.2130737e-02   1.1351550e-02   1.1195446e-01   3.7732075e-02   1.0519579e-01   1.2201266e-01  -1.1636622e-01   8.0160397e-03   3.3196270e-02  -1.2804569e-02   4.7224381e-02  -1.3203448e-01  -2.8938724e-01   1.1490251e-01   9.1278557e-02   7.1020839e-02   2.4125963e-02   5.7603915e-02  -1.1463458e-01   3.7636246e-03
  -5.2701947e-02  -9.8086779e-02  -5.9985557e-02   1.2984176e-01  -3.2191069e-02  -4.9800271e-02   1.0452703e-01  -9.9771617e-04  -8.7635897e-03   7.5023015e-02   1.7847224e-01   2.7405329e-01  -1.2312710e-01  -8.2794775e-02  -3.2939030e-02   2.1248528e-01   2.1661497e-01  -8.2780893e-03   1.4833572e-03  -4.1658706e-02  -1.8931428e-01  -2.8449483e-01  -8.5795815e-03   9.1204143e-02  -1.4751794e-01   1.7116125e-01   3.5613660e-02  -5.5434286e-02  -1.3965561e-01  -8.7001093e-02   2.6851163e-02   1.7948383e-01  -7.4726595e-02   7.4574653e-02   1.7576599e-01  -5.8678243e-02  -1.1646478e-01  -2.9992669e-02  -2.0806695e-02   1.5697624e-01  -1.6534841e-01  -1.1454975e-01  -4.3166144e-02  -3.0323941e-01  -1.6024325e-01   2.3619880e-02   1.9152471e-02  -1.0189297e-01  -1.9488090e-01   4.9363548e-02  -2.4647154e-01   1.3391593e-01   5.8630537e-02  -1.2207556e-01  -1.5218633e-01   6.0921153e-02  -8.3985919e-04  -1.2065195e-01  -9.7736231e-02   1.5061180e-01   1.4588798e-01   1.4405358e-01  -2.3227132e-01   2.9243199e-01   2.0754955e-02   0.0000000e+00  -1.7354680e-02   2.5673508e-01   1.3519032e-03   1.5800624e-02   4.9069033e-02  -2.1118733e-01   5.2684858e-02   1.5176415e-02   1.0604379e-02   2.8932748e-02   2.6412392e-02  -5.3339113e-02   4.3628795e-02   6.4231445e-02  -1.1290762e-01  -1.1168428e-01  -2.9402714e-02  -8.7383423e-02  -1.3584919e-01   2.6016754e-01   3.2822941e-01  -2.8346912e-02  -1.4662307e-01   2.9811899e-02
   1.1381311e-01   1.2482204e-02   1.6917325e-01  -5.2405494e-02   5.2691169e-02   3.1695685e-02   6.3414428e-02   2.0810361e-02  -1.4294833e-01  -1.2675555e-01   3.3277502e-02  -6.3912353e-02  -4.3770303e-02  -7.4041272e-02   3.0184876e-03  -1.3378536e-01   8.6264889e-02   3.0405207e-03   3.6122048e-02  -3.5879177e-02   1.8612641e-02   1.2511202e-01  -7.2847565e-03  -1.6226363e-02   2.2178564e-01  -3.2472738e-02   2.7017454e-02  -7.4283918e-02  -1.0760396e-01   3.3060379e-02  -6.3848349e-02   2.2369265e-01   2.9827006e-01  -2.8008287e-01   3.8709280e-01  -4.9636985e-02  -2.9379018e-02  -4.5756783e-02  -6.0389992e-02  -3.4608653e-02  -6.0088609e-02  -1.1031592e-01   6.7373023e-02  -3.3803658e-02   3.0013754e-01   4.5537141e-02  -7.1146501e-02  -1.0434830e-01  -6.8373000e-02  -1.1863894e-01  -5.2302996e-02  -4.4243523e-02   2.1621543e-01  -1.5027099e-01   6.4095468e-03   3.9968880e-02  -4.9973391e-02   9.2868888e-02  -6.0070728e-02   1.5661161e-02  -2.7186701e-01   6.8120190e-02   2.7088939e-02   2.0000170e-01   3.6429529e-01  -1.7354680e-02   0.0000000e+00   4.0786170e-01   1.7987658e-01   2.4427595e-02  -1.2270091e-01  -5.9104553e-02   7.7287430e-02  -6.1210898e-02   2.8373903e-02  -3.5978704e-02  -1.9059213e-01  -1.2619395e-01   1.3546391e-02  -9.4456630e-02  -1.0208415e-01   2.2309798e-02   6.7570228e-02  -3.8428140e-02   1.9308994e-02  -2.1273352e-02   2.1937803e-02  -1.0104523e-01  -5.0836890e-02  -6.2960067e-02
   7.6177267e-02   4.3273305e-02  -1.8909471e-02  -6.1550859e-02  -1.2178850e-01   6.4417824e-02   2.1314587e-02   3.6438333e-02  -5.1558616e-02  -6.3267045e-02   1.9256116e-01   6.1946361e-02   4.2062379e-02   3.3436628e-02  -8.0299602e-02  -1.1981276e-01  -2.0084769e-01  -1.1691821e-01   7.0241590e-02   2.5209539e-01   2.7223426e-01  -2.8876749e-02  -5.2530113e-02   1.4304809e-02  -7.2520174e-02   1.2866843e-01   2.8184669e-02   1.1709446e-01   5.3729005e-02   9.6328435e-02  -2.7900054e-01  -9.9393606e-02   4.7886504e-02   2.7434913e-01   1.0152354e-01   3.5977526e-01  -8.9454460e-02  -9.9322744e-02  -1.8203183e-01  -3.2677618e-02   9.0129820e-02  -6.5568664e-02   7.9412980e-02  -8.9000643e-02  -9.3435456e-02   3.8000404e-01  -2.0884045e-01  -3.2909511e-02  -6.0527301e-02  -2.4538158e-03  -1.2683971e-01  -6.1444049e-02   1.0773957e-01  -2.6073833e-01   2.3827386e-01  -2.1810362e-01  -1.0262196e-01   6.2206235e-02  -1.3754075e-02   2.0916413e-03  -8.2830646e-02  -2.3395087e-01   4.6463793e-02   4.0177961e-02   5.0847447e-02   2.5673508e-01   4.0786170e-01   0.0000000e+00   7.0509476e-02   1.3386997e-01   9.2502170e-02  -5.7897574e-02   1.1008817e-01  -4.7785261e-01   2.2445605e-01  -6.7828577e-02  -5.3828240e-01  -6.5702472e-02   1.8226744e-01  -2.1998857e-01  -9.3335960e-02  -7.4413098e-02  -3.9814378e-02  -5.9704797e-02  -3.8316313e-02   8.8452969e-02  -9.2513572e-02   1.0679335e-02  -3.9373764e-02  -1.5556964e-01
   6.3847693e-02   6.3959376e-02  -2.6121792e-03  -1.2234375e-01   4.1298405e-02   2.3033858e-02  -5.9783678e-02  -8.0803461e-02  -1.1769612e-01   1.9636680e-02  -1.0959723e-03  -5.5438533e-02   5.9915115e-02   1.0118145e-01   1.0762717e-02  -4.0196112e-02  -1.3693568e-01  -1.4968074e-01   1.6879096e-01   1.8560653e-01  -7.7097459e-02   5.4258884e-02  -8.0849176e-02  -3.0723962e-02  -1.2523620e-01   1.3413496e-01   1.7673717e-02   7.0245266e-02   9.2405994e-02  -5.8226822e-02   6.2463537e-02   2.0519007e-01   1.4898955e-01   2.8346493e-02  -2.4634117e-01   9.9882721e-02   7.3809793e-02   7.3622139e-02  -5.1267300e-04   1.1594320e-01  -2.0503598e-01  -7.8479806e-02  -8.6968264e-03   3.0753145e-01   2.0629940e-01  -2.8312521e-02   1.1750594e-03  -2.8951583e-02  -1.7156061e-01  -2.7295282e-01  -3.9383521e-02  -4.4758643e-02  -2.8571049e-02  -7.1582518e-02  -1.4642804e-01   1.7882158e-02  -1.3759310e-02   2.2039831e-02   6.0396519e-02   1.3721604e-01   6.5537119e-03  -1.6056365e-01  -4.3043945e-02  -8.3193953e-02  -1.8673266e-01   1.3519032e-03   1.7987658e-01   7.0509476e-02   0.0000000e+00   6.3060090e-01  -2.8032311e-01  -1.2454006e-01   2.8879144e-01  -2.6959271e-02   1.6781604e-01   1.8573800e-01   2.4031987e-01  -5.3767627e-02   3.4792418e-01   9.3099335e-02  -1.4019925e-01  -2.5502581e-01  -3.3444706e-02  -1.0469177e-01  -1.5947938e-01  -2.0369898e-02  -1.6396890e-01  -1.0716202e-01   9.8572590e-02   7.1287751e-02
  -1.6886306e-01  -4.4114528e-02  -4.1102650e-02   4.4949389e-02  -9.1859758e-02   2.0296267e-02   2.3290401e-02  -3.0483045e-02   1.1044758e-01   4.6017265e-02   2.8859984e-02   3.5049842e-02  -2.1166344e-02  -1.4684017e-03   5.0279980e-04   6.2979681e-02  -5.2391701e-02   2.3219915e-01   2.1270517e-01   5.0577974e-01  -1.5667117e-02   2.5353389e-02  -1.0667318e-02  -3.5319973e-02   2.0037828e-01  -1.5749593e-01   6.3913773e-02   1.5458765e-01  -5.7206338e-02  -1.2691431e-01   1.1651501e-02  -1.8338537e-01  -1.2355262e-01  -1.4823917e-01  -6.4552689e-02   1.0815800e-01  -1.5344198e-01  -1.5208483e-01  -5.1404768e-02   2.2818056e-01  -5.4169141e-02  -3.4283107e-02  -2.5191290e-02   8.7600850e-02   8.1140749e-02  -2.6889209e-01   5.3717743e-02   1.2560125e-01   3.7749243e-02  -4.9020791e-02   9.0231449e-02   5.1832937e-02  -1.4654347e-01   3.5794826e-02  -7.9477944e-02  -5.2619913e-02  -6.3242460e-02   8.7119352e-02  -1.8777957e-01   1.6855961e-01  -8.3314108e-02  -2.6508245e-01  -7.7662892e-03   6.2759015e-02  -2.9081667e-01   1.5800624e-02   2.4427595e-02   1.3386997e-01   6.3060090e-01   0.0000000e+00   1.6865275e-01  -1.4768309e-01  -4.5619733e-02  -1.1217269e-01   2.5180670e-01   5.3410041e-02  -5.4999404e-02  -8.7769972e-02   1.1314375e-01   1.3086017e-02   3.4689904e-02  -2.4498503e-02  -1.0759755e-01  -1.0276776e-01  -6.1579619e-02   3.5123372e-02   5.1462194e-03  -1.7780850e-01   5.6134746e-02   9.2071416e-02
  -3.4104319e-02   7.6919024e-02  -7.5341278e-02   2.3798729e-02  -4.2868310e-02  -3.5542376e-01   9.3643405e-02  -2.0804536e-02   1.5824809e-01   6.6257544e-02   7.6999285e-02  -9.0002836e-02   6.0882811e-02   8.9923318e-02  -1.1334106e-01  -4.4700991e-02  -1.9440684e-02  -1.5470381e-01  -1.5076541e-02   7.7635096e-03   1.8235594e-01   6.6049622e-02  -3.4357002e-02  -3.1867026e-02   1.5729263e-01  -1.1825363e-02   2.2161202e-01  -2.1770378e-01  -1.7960301e-01   2.4147945e-01   1.0885216e-01   1.0208174e-01   9.4852212e-03   7.4049198e-02  -6.4748127e-03  -2.3460486e-01   6.4635287e-02  -2.6663997e-02   1.2707922e-01   7.8270953e-02   5.0510446e-02   1.3058487e-01   8.8719022e-02   5.9334761e-02  -1.5787516e-01   1.0192065e-01   1.6941496e-01   1.2577156e-01  -3.4717875e-01   8.8432751e-02   2.7713809e-02  -8.9403345e-03  -2.6384578e-01  -9.7955577e-02  -1.6298795e-01   1.3497510e-01  -9.7527042e-03  -2.9416405e-01  -2.8584272e-01   6.1214330e-02  -1.3269293e-01  -1.2178768e-01  -1.9863517e-02   1.2781478e-01  -8.2130737e-02   4.9069033e-02  -1.2270091e-01   9.2502170e-02  -2.8032311e-01   1.6865275e-01   0.0000000e+00   2.2949966e-01   1.5550934e-01   2.1590882e-01   2.7999495e-01  -1.0098903e-01   1.5092628e-01  -6.8900340e-02   1.8080866e-01  -4.2277917e-01  -3.3590537e-02  -2.1603073e-01   3.5740624e-02  -1.0945858e-03   1.7033406e-02  -7.2436890e-02   2.8410525e-01  -2.9403156e-01  -1.7376872e-01  -8.3614688e-02
   1.1736680e-01   6.3627853e-02  -7.2700085e-02   1.4088595e-01  -6.0792344e-02   2.2267239e-01   2.3952509e-04  -1.3379008e-02  -1.1231724e-02  -9.8179457e-02  -1.8053911e-02  -6.2555013e-02  -1.6695886e-01   9.2660830e-02  -5.5809908e-02   3.7579858e-02  -1.2017140e-02  -2.8788768e-02  -8.6686644e-02   5.7410053e-02   2.5650897e-01   1.4235357e-01  -1.1505059e-01   1.4592149e-01   1.1022237e-02  -1.2087492e-01  -1.4397737e-02   4.8729671e-02   4.3320018e-02  -2.1340190e-01   1.8226121e-01   4.8449431e-01  -4.5432643e-02  -2.5089909e-02   2.0868638e-01  -3.2118576e-02   2.4515476e-03   2.0955817e-01  -3.4581530e-01   1.2685387e-01  -3.2758775e-01  -8.9494859e-02   3.3876721e-02  -1.5140358e-01  -1.1548944e-01   1.3716963e-01   5.9864674e-03   2.0986886e-02  -9.2390047e-02   7.2373849e-02  -5.4220282e-02   2.0732599e-01  -1.7293303e-01   1.6758437e-01   5.5515041e-02  -2.5544330e-01  -1.9366367e-02  -1.3436994e-01   9.0967450e-02  -1.6924073e-01   1.0330841e-01  -6.0866570e-02  -8.6953566e-02   6.6162346e-02   1.1351550e-02  -2.1118733e-01  -5.9104553e-02  -5.7897574e-02  -1.2454006e-01  -1.4768309e-01   2.2949966e-01   0.0000000e+00   2.5545782e-01   3.7351358e-01   1.5043545e-01   4.3178637e-01  -6.7437647e-02   2.3957523e-01  -1.2381176e-01   3.7730070e-02  -1.5624268e-01   2.7172409e-02  -1.8702942e-01   1.5182383e-01  -9.1500373e-02  -1.3445845e-03   2.7379503e-01  -9.6486292e-02   2.6756210e-02  -1.7037616e-01
   1.2845670e-01  -2.2226655e-01   7.0721844e-02  -7.5647480e-02  -9.5495402e-02   5.0414615e-02   1.1305187e-01  -1.4166881e-01   5.7316226e-03   2.1498631e-01   8.2283095e-02   1.8950304e-02   4.1699853e-02  -1.2002506e-01  -1.0592829e-03   3.1468848e-02   4.0193822e-02  -1.4763326e-01   1.1270756e-01  -1.9855703e-01  -9.9815435e-02   1.4484852e-01   4.1900799e-02  -7.6458640e-02  -1.6621678e-01   4.4657461e-02  -1.8348171e-01   1.2355597e-01   3.4008733e-01  -6.9791639e-02   1.8023115e-01  -1.8024020e-01   2.6718077e-01  -4.5787103e-02  -1.0600559e-01   1.4014490e-01   1.9085337e-02   4.5775232e-02  -8.5566407e-02  -6.2420735e-02   2.1846759e-01   1.3773257e-01   1.7091192e-01  -8.6852509e-02  -1.1866593e-01   8.7215155e-02  -8.8301392e-02  -2.4371163e-02   2.6924355e-02   2.7274051e-02  -1.3573281e-01  -4.4607473e-02   7.1690273e-03   3.1150380e-02   1.5291284e-01   6.7143053e-02  -4.0295848e-02   6.0796983e-02   1.1204358e-01  -1.0531483e-01  -2.0867655e-01   2.5244731e-02   1.0215380e-01   1.3662463e-01   1.1195446e-01   5.2684858e-02   7.7287430e-02   1.1008817e-01   2.8879144e-01  -4.5619733e-02   1.5550934e-01   2.5545782e-01   0.0000000e+00   5.3425775e-01   6.3023067e-01  -7.1203722e-02   5.6639211e-01  -2.2035567e-01   2.4453149e-02  -9.2385796e-02  -1.2640772e-01  -8.9309475e-02   1.7879397e-01   2.8952795e-01   2.6935331e-02   1.1721676e-01   4.6037621e-02  -1.0760755e-02   9.1755925e-02   1.3841267e-02
   1.3215179e-01   6.6455849e-02   6.8917421e-02  -6.9790176e-03  -5.9652533e-04  -3.2255286e-02   1.2574865e-01   4.8034258e-02  -9.7067079e-02  -9.0089168e-03  -1.4706104e-01   2.2518218e-01   9.8463155e-03   4.6143883e-05   2.8977593e-02   2.2273618e-02  -4.5306827e-02   2.5764362e-01   7.6952158e-02   1.0516599e-01   1.7769730e-01  -1.9861685e-01  -5.2239381e-02  -9.4103122e-02  -1.1212808e-01  -2.6657725e-02   1.2636574e-01   1.0154028e-01  -1.5003899e-01   2.6825875e-01  -9.8765445e-02  -3.9214069e-02   2.5162888e-01  -1.5636121e-02  -9.6159218e-02   2.8822227e-01  -4.4393033e-02  -4.2977942e-02   1.6074759e-02  -2.2902760e-01   1.9396444e-01   3.3843653e-01   1.4787189e-01   5.6495079e-02   3.2770174e-02   4.4391333e-02   6.5332039e-03  -8.5597175e-02   3.8921514e-03  -2.7359669e-02  -5.3407404e-03  -1.1212449e-02   1.2754687e-01   9.6657766e-02  -1.2905430e-01   3.4776633e-02   1.7362297e-02  -7.9999771e-02   2.3276290e-02   5.5984801e-02  -6.1925070e-02  -5.5156743e-02  -5.4118492e-02  -7.5172143e-02   3.7732075e-02   1.5176415e-02  -6.1210898e-02  -4.7785261e-01  -2.6959271e-02  -1.1217269e-01   2.1590882e-01   3.7351358e-01   5.3425775e-01   0.0000000e+00   3.9166539e-03   7.0569209e-01  -2.7992504e-01   1.2256050e-01  -6.2540457e-02   1.5218492e-01  -6.6342376e-02  -2.6099047e-01   1.4360580e-02  -1.2518446e-01  -9.5506128e-02   7.1925310e-02  -3.0941565e-01   6.8218533e-03  -2.9228213e-02  -6.1406168e-02
   4.0034046e-02  -1.8190429e-02  -1.0642270e-01  -9.5688876e-02  -3.8747642e-02  -7.0175920e-02  -6.5267925e-02  -1.5408834e-01  -8.1235755e-02  -2.0198885e-03   1.3203477e-01  -5.0509637e-03   2.7458777e-02  -1.0430204e-01  -6.0172048e-02   2.2529477e-02  -2.7796489e-02  -8.0620314e-02  -2.2108802e-01   4.7595986e-04   2.4878087e-02   5.4006473e-02   8.3688132e-02   5.6262247e-02   2.4859834e-01  -8.8609243e-02  -1.2624275e-01  -1.7145441e-01  -3.8890122e-02   3.2156347e-01   3.1842547e-01  -1.8876962e-02  -1.8949896e-01   1.6991397e-01  -6.3535925e-02  -1.4530388e-01   1.5832908e-01   8.0208928e-02   4.5766795e-02  -9.4108515e-02   3.5901225e-01  -6.0788861e-02  -2.7578277e-01  -6.7768337e-02   2.0650951e-01  -1.6671016e-01   8.0582966e-02   1.4222652e-04   8.2819041e-02  -1.1787521e-02   7.3383719e-02   4.5081022e-02   2.8296282e-01   1.1731475e-01  -2.5561649e-02  -2.2820907e-01   7.7722551e-02   1.1580173e-01   3.4289190e-02   1.4254156e-01   2.4852125e-03   1.5817568e-01   6.4246437e-02   1.1895532e-01   1.0519579e-01   1.0604379e-02   2.8373903e-02   2.2445605e-01   1.6781604e-01   2.5180670e-01   2.7999495e-01   1.5043545e-01   6.3023067e-01   3.9166539e-03   0.0000000e+00   1.5654539e-01  -4.0275050e-01   4.2783960e-01  -7.4097997e-03   3.2218810e-03   2.3445985e-01   1.3577044e-01  -1.2782543e-01  -2.0025444e-02   8.3744889e-02   2.3588084e-02  -9.6108853e-02   6.2564088e-02  -1.1166052e-01   1.4452290e-01
  -2.7553495e-01   8.2813861e-02  -5.0287754e-02   2.3223253e-01  -8.9428779e-02   1.0884879e-01  -7.4348356e-02   2.4391119e-01  -8.6806794e-02  -8.6161816e-02  -1.8042147e-01  -8.2244654e-02   1.3405012e-01   1.6600135e-01   1.0383282e-01  -1.0118821e-01   1.7934149e-01  -1.9010355e-01  -9.5890904e-02   1.2643258e-01  -1.2709553e-01  -8.8177563e-02  -2.5386393e-02   3.5078098e-02  -2.5064343e-02   7.9464357e-02  -2.0564566e-02   5.7440131e-02   2.7773823e-01  -2.7020065e-01  -9.0702743e-03   9.4129843e-02  -1.9089669e-01  -1.0822682e-01   2.2734890e-02  -3.5079347e-02  -1.3326459e-01  -7.0889959e-02   2.3664683e-02  -2.1594589e-02  -9.8200450e-03   1.8037922e-01   3.7267706e-02  -1.8726738e-01   2.1019527e-01  -2.8504730e-01  -3.2000920e-01   1.5157419e-01  -6.3140860e-02  -7.0291943e-02   8.2855477e-02   1.6566554e-01   1.4615895e-02  -2.9750451e-01   2.3425300e-01   9.9749506e-02  -7.5097356e-02   1.9431259e-02  -8.1973976e-02   1.9371479e-02  -1.5459794e-02   6.1894552e-02  -1.6671466e-02  -1.3869073e-01   1.2201266e-01   2.8932748e-02  -3.5978704e-02  -6.7828577e-02   1.8573800e-01   5.3410041e-02  -1.0098903e-01   4.3178637e-01  -7.1203722e-02   7.0569209e-01   1.5654539e-01   0.0000000e+00  -2.5030594e-01   1.6523146e-01   1.4037372e-01  -1.4915074e-01  -3.7286280e-02   1.1293100e-01   4.2250140e-02  -1.5117336e-01  -1.0201605e-01  -2.4937431e-01   5.8060512e-02   1.6944978e-01  -1.8042175e-02   7.3827895e-02
   4.0302546e-02   9.5486798e-02   5.6627348e-02   1.2601934e-01  -6.2381726e-02   1.4631548e-02   2.4377230e-02  -2.0682815e-02  -9.9270878e-02   2.8396177e-02   1.0255085e-01   1.4198989e-02   2.1865596e-02   6.2478864e-02  -4.5212807e-02  -1.4456728e-01   5.9716868e-02   1.3942838e-01   1.6393857e-01  -1.9898131e-01   2.2400267e-01  -2.3092438e-02  -7.7772258e-02  -1.8102609e-01   5.7689853e-02   2.5779875e-01  -7.8357015e-02   1.4334083e-02   1.8574081e-01  -1.2132077e-01  -1.4506521e-01   3.4246469e-02   1.1518739e-02  -1.9925002e-01   3.2780823e-01  -1.8337171e-01   1.9825760e-01  -2.9609621e-01  -1.3703659e-01   1.7451810e-01   6.7562277e-02  -1.0518074e-01   3.8655634e-02  -2.8530063e-01  -9.4782881e-02   3.1496728e-02  -8.4714769e-02  -2.7457217e-01  -3.8419678e-02  -5.6339515e-02   5.8412411e-02  -6.3826303e-02   6.0421813e-02   4.4202540e-02   6.5367307e-02  -1.4744615e-01   7.5250370e-02   8.0328580e-02  -1.0426542e-02  -7.9778540e-02   7.7887675e-02  -1.6038555e-01  -1.7723480e-01  -1.0046039e-01  -1.1636622e-01   2.6412392e-02  -1.9059213e-01  -5.3828240e-01   2.4031987e-01  -5.4999404e-02   1.5092628e-01  -6.7437647e-02   5.6639211e-01  -2.7992504e-01  -4.0275050e-01  -2.5030594e-01   0.0000000e+00   8.9338349e-01   9.4052968e-03  -1.7172778e-01   2.6077441e-02   6.1197661e-02   1.1428379e-01   2.5860951e-02  -4.5953726e-02  -2.6704529e-01   2.3101488e-05  -2.9799480e-01  -2.7898473e-02  -7.7970833e-02
   1.5475102e-02  -1.9268925e-01  -4.9724774e-03   7.0292342e-03  -8.8360055e-02  -5.9706197e-02   3.8524168e-02   3.9304955e-02  -9.5243669e-03  -8.2799925e-02   1.6394082e-02  -1.1790382e-02   7.8154786e-03  -1.5193916e-02   1.8312300e-01   6.7065998e-02  -5.4864296e-02  -2.1430470e-01  -3.6726891e-02   1.6188253e-02  -1.8724306e-01  -7.3174592e-02   2.1551825e-02   1.6496120e-02  -5.4531056e-02  -7.1486588e-02   6.4186250e-02   1.1049500e-01  -3.0629613e-01   4.7022256e-02  -8.7240426e-02  -5.7751802e-02  -5.1137644e-02   1.0165842e-01  -1.4684639e-01   2.6778139e-01  -2.0733602e-01   2.4442869e-01   1.3696474e-01  -2.6787552e-01   5.0278352e-02  -5.1555665e-02   1.3948423e-02   4.1410947e-01  -1.6121946e-02  -2.3720576e-01   6.1605804e-02   2.2740688e-01  -8.8977688e-02  -3.4339992e-01   7.9883981e-02  -3.8651182e-01   5.3940821e-02  -5.6932080e-02  -1.1362815e-01  -2.9968803e-01  -3.8802160e-02   7.8868621e-02  -7.2324911e-02  -7.0144713e-02  -2.4888457e-02   9.7558304e-02  -4.8787023e-03   1.2252493e-01   8.0160397e-03  -5.3339113e-02  -1.2619395e-01  -6.5702472e-02  -5.3767627e-02  -8.7769972e-02  -6.8900340e-02   2.3957523e-01  -2.2035567e-01   1.2256050e-01   4.2783960e-01   1.6523146e-01   8.9338349e-01   0.0000000e+00  -2.2860663e-02   3.4961274e-03  -7.0777049e-03   8.6616095e-02  -2.3913344e-01  -3.9685395e-02  -1.5919732e-01  -3.1618257e-03   7.6724981e-02   1.4876429e-01  -3.8036968e-02  -8.8170920e-02
  -6.1974026e-02  -1.2805026e-01  -1.5512536e-01  -1.1630121e-01   3.7775540e-03  -7.1619564e-02   1.6508759e-01   2.9177722e-02   8.5183570e-02   1.1738073e-01   1.0147313e-01  -8.9593323e-02  -1.0619741e-02   4.7134011e-02   1.3744864e-01   6.2993847e-02   4.4073191e-01  -2.3833942e-01  -1.9610425e-01  -1.6070245e-01   1.6995111e-01   1.0219860e-01  -1.6285650e-01  -2.2872337e-02   6.1417522e-02   3.7817280e-02   6.5761606e-02   5.0294304e-02   1.7431430e-02  -6.3661800e-02   2.6361424e-02   9.7591721e-02  -8.9061381e-02  -1.3647176e-01   3.1470613e-01  -1.3482386e-01   3.6121297e-02  -1.2533585e-01   4.8070056e-03  -1.1067562e-01   2.2909304e-02   3.7997007e-01   1.3562133e-01   4.1565813e-02  -2.0588501e-01   1.2810370e-01   1.5056794e-01   2.9105159e-01   1.3168614e-01  -1.1742394e-02  -1.9105692e-01  -1.6169337e-02   1.9099813e-01   2.9803263e-02  -3.0846401e-02  -4.5038959e-02   9.4103381e-02   2.2552906e-01  -4.3608176e-02  -5.3246276e-02   1.1429128e-01   2.8968463e-03   3.1358070e-01  -7.8571770e-02   3.3196270e-02   4.3628795e-02   1.3546391e-02   1.8226744e-01   3.4792418e-01   1.1314375e-01   1.8080866e-01  -1.2381176e-01   2.4453149e-02  -6.2540457e-02  -7.4097997e-03   1.4037372e-01   9.4052968e-03  -2.2860663e-02   0.0000000e+00   6.5926318e-01   5.5074274e-01  -4.1915207e-02   1.2738569e-01   1.4209963e-01  -9.8477811e-02  -1.0971173e-03  -1.8015699e-01  -1.4037913e-01   2.1231611e-02   6.2464206e-02
  -1.6469917e-02   2.0036789e-01   8.0126841e-02   2.1552309e-01  -5.1437860e-02   1.0344682e-01   1.0134607e-02   9.1702729e-02   1.1407363e-02   8.8352359e-02   1.7167149e-01   1.6853791e-01  -2.9063906e-02   6.2545930e-02  -2.6333583e-01   5.1981158e-02  -8.0018230e-02   2.9091867e-01  -1.8989814e-02  -1.3030672e-01  -2.7855868e-02   2.3378570e-01   8.0685772e-02  -1.3177063e-03   1.7865583e-01   1.7050857e-01  -1.1291246e-01  -1.1567045e-01   1.8961963e-01   1.8312593e-01   5.4638660e-02  -1.0792356e-01   1.3896818e-01   2.0741718e-01  -3.8539988e-03   2.4756423e-01   2.5537811e-01   9.9820326e-02   1.1377225e-01   9.8021058e-02  -6.5518879e-02  -2.5534814e-01  -1.2382188e-01   1.4487111e-02   4.0260808e-02   5.7689202e-02  -2.8143306e-02   2.7723403e-01   3.9019511e-02  -3.2180827e-02  -1.4878363e-01  -7.5212165e-02  -2.4803428e-01  -1.8773978e-02   1.8708069e-01  -6.0915149e-02  -1.1159269e-01   1.5368280e-01  -2.1762418e-01  -2.2332948e-01   2.6755800e-01   7.5605812e-02   2.2244102e-02   1.9228390e-01  -1.2804569e-02   6.4231445e-02  -9.4456630e-02  -2.1998857e-01   9.3099335e-02   1.3086017e-02  -4.2277917e-01   3.7730070e-02  -9.2385796e-02   1.5218492e-01   3.2218810e-03  -1.4915074e-01  -1.7172778e-01   3.4961274e-03   6.5926318e-01   0.0000000e+00  -2.9777736e-01   4.0312015e-01  -2.3362897e-02   7.5049268e-02  -2.4137788e-01  -3.2949506e-02   2.4548233e-01  -7.1768194e-02  -1.3340306e-01  -1.3135064e-01
   6.3178269e-02  -4.7586027e-02   1.9085871e-02   5.7478640e-02  -4.6165532e-03  -1.3321153e-01  -1.0014953e-01   5.5939403e-02  -8.4151779e-02  -1.9667703e-01  -3.3914738e-02  -6.4000298e-02   3.0194581e-02   1.5565374e-01   2.6501403e-02  -5.2031272e-02   9.7775792e-02   7.2217212e-03   2.8252125e-02   1.0837784e-01  -5.8290978e-02  -2.2495529e-02   6.1095474e-02  -6.2978488e-02  -1.3629701e-02  -8.6325959e-02  -1.9316101e-02  -7.7443056e-04   3.0817298e-02   2.2021883e-02   1.5120668e-02   2.0406895e-01  -1.2581111e-01   1.6922726e-01  -1.2573944e-01   1.0465603e-01   2.5598551e-02   7.3367367e-02   1.1549969e-01  -3.8802379e-02  -9.1990990e-02  -1.5279214e-01   1.6026857e-01  -2.8012093e-04  -2.3128154e-01   3.4845648e-02  -3.5237922e-02  -2.5603753e-02  -2.0613828e-02   7.1499680e-02  -1.8308376e-01  -4.5636913e-02  -1.7578399e-01   1.2973232e-01  -5.6194279e-02   9.2483414e-04   7.6526923e-02  -9.8953206e-02   2.3272204e-02  -1.1629481e-01   6.1947207e-02  -3.8270239e-02   4.9459599e-01  -1.2242030e-01   4.7224381e-02  -1.1290762e-01  -1.0208415e-01  -9.3335960e-02  -1.4019925e-01   3.4689904e-02  -3.3590537e-02  -1.5624268e-01  -1.2640772e-01  -6.6342376e-02   2.3445985e-01  -3.7286280e-02   2.6077441e-02  -7.0777049e-03   5.5074274e-01  -2.9777736e-01   0.0000000e+00   6.1330806e-01   2.0152975e-01  -7.1279641e-02   3.3981264e-01  -1.9457510e-01   1.9354787e-01  -8.5480290e-02  -3.7876008e-03  -4.8293939e-02
  -9.7826704e-02  -1.4701489e-02   1.3735774e-02  -8.7685413e-02  -2.3899763e-02   4.3985305e-03  -6.7668430e-02  -7.9799317e-02   5.5941564e-02   6.6552520e-02  -2.3863484e-02  -2.2840992e-01   1.6285110e-01   7.2010057e-02   1.4296827e-01  -2.2213851e-01  -1.5796781e-02   1.5081004e-01  -5.0987912e-02  -4.8315161e-02   7.0999057e-02  -2.5324327e-02  -5.9196677e-03  -1.0704904e-01  -8.7437547e-02   1.2181809e-01  -2.2184413e-02   3.3426171e-01   1.0365279e-01   8.0135299e-02   1.0174716e-01   4.3930330e-02   8.7816931e-02   6.8536685e-02   1.6329660e-01   7.2299046e-02  -2.8987037e-02  -6.7333088e-02  -1.1002548e-01   3.0256391e-01   3.6640949e-02   9.0216304e-02  -8.3565391e-02   1.9194612e-01   8.2741950e-02  -1.8696796e-01   1.3185580e-01  -6.5821334e-02  -3.0218390e-02   7.7096997e-03   1.5238768e-01   1.0158156e-01  -1.0966542e-01   9.3138225e-03  -2.2779786e-01  -2.8821446e-02   3.9299853e-02  -5.9672987e-02  -1.1619268e-01   1.5582464e-01  -3.4996350e-02   1.0386426e-01  -3.6683405e-02   2.4918873e-01  -1.3203448e-01  -1.1168428e-01   2.2309798e-02  -7.4413098e-02  -2.5502581e-01  -2.4498503e-02  -2.1603073e-01   2.7172409e-02  -8.9309475e-02  -2.6099047e-01   1.3577044e-01   1.1293100e-01   6.1197661e-02   8.6616095e-02  -4.1915207e-02   4.0312015e-01   6.1330806e-01   0.0000000e+00   5.6871093e-02   2.3448961e-01  -3.2812433e-02   6.8471159e-01  -1.9130045e-01   2.5185496e-02  -1.2104487e-01  -8.5999778e-02
   7.8089541e-03   2.8510765e-02   5.8831589e-02   1.0542787e-01   2.8586893e-03   6.2030633e-02  -1.0115983e-01   5.2254445e-03  -1.4802469e-01  -8.7168754e-04   3.8620444e-02  -5.0097797e-02  -3.4880453e-02   1.0031848e-01   7.6162883e-02   5.6560680e-02  -3.1845016e-03  -6.1805061e-02   1.6620891e-01  -3.1653580e-02  -5.7877774e-02   1.8897271e-02  -9.0539916e-02  -3.5317972e-02   6.2254496e-02  -1.3218058e-01   7.6927366e-02   1.2697995e-01   1.1858088e-01   1.5622511e-01  -1.0467647e-02   1.4766692e-01   1.3387942e-02   6.8745196e-03  -8.0634193e-02   9.4815700e-02   4.4929411e-02   5.2311172e-02   1.4064365e-01   1.4288708e-01  -8.9112521e-02   8.2048988e-02   6.3058399e-02  -4.7985117e-03  -1.0638562e-01   9.4972368e-02  -4.8632052e-02   1.5346215e-01   8.7479705e-02  -2.5982424e-02   1.4474097e-02  -9.7880187e-03  -2.1256562e-01  -1.7830017e-01   4.9254664e-02   7.2246013e-02  -1.3312558e-01  -1.5148231e-01   3.4217586e-02  -6.3663815e-02  -6.1825184e-02  -1.4113386e-01  -2.0771110e-02  -3.0238308e-02  -2.8938724e-01  -2.9402714e-02   6.7570228e-02  -3.9814378e-02  -3.3444706e-02  -1.0759755e-01   3.5740624e-02  -1.8702942e-01   1.7879397e-01   1.4360580e-02  -1.2782543e-01   4.2250140e-02   1.1428379e-01  -2.3913344e-01   1.2738569e-01  -2.3362897e-02   2.0152975e-01   5.6871093e-02   0.0000000e+00   3.6098769e-01   9.0749373e-02   6.6153430e-02   3.6408342e-02   1.7523366e-01   1.9694243e-02   4.7108478e-02
   1.1242889e-01   2.5574215e-01   5.7030313e-02  -9.2567786e-02  -2.5626940e-02   8.6380955e-02  -4.1273809e-02   2.7760613e-02  -3.8374032e-02   4.5286504e-03   5.2963583e-02   1.3143552e-01   5.4309353e-02   1.8630742e-01   1.4825029e-01   7.3338699e-01  -1.6104070e-04   6.9939425e-02   4.5245175e-02   2.0361292e-01  -7.1886582e-02  -2.3996810e-01  -1.0911655e-01   1.0499471e-01   3.9016853e-02  -1.9811983e-02  -1.4614354e-01  -7.1564365e-02  -1.5836236e-02   2.3506241e-01  -1.0798687e-01   1.5241589e-01  -1.7454614e-01   1.9175958e-01   3.7518162e-02   4.7831077e-03   2.5117509e-02  -8.1810545e-02   6.7922998e-02  -2.5738413e-02   1.9434828e-01   1.4210712e-01   4.7400795e-02   7.6153382e-02   5.2988725e-02  -1.9499615e-01  -1.1242326e-01   1.7633569e-01  -2.7139249e-02  -8.9592259e-03   1.6319371e-01  -3.3965255e-02  -8.2767519e-02  -9.0146711e-02   4.2803342e-02   1.0995250e-02   7.3564099e-02   2.0271473e-02   1.2390427e-01  -1.6846526e-01   1.1529146e-02  -5.7189622e-02   2.1482559e-02   2.3742309e-01   1.1490251e-01  -8.7383423e-02  -3.8428140e-02  -5.9704797e-02  -1.0469177e-01  -1.0276776e-01  -1.0945858e-03   1.5182383e-01   2.8952795e-01  -1.2518446e-01  -2.0025444e-02  -1.5117336e-01   2.5860951e-02  -3.9685395e-02   1.4209963e-01   7.5049268e-02  -7.1279641e-02   2.3448961e-01   3.6098769e-01   0.0000000e+00   8.1237889e-02   1.6821427e-03  -7.4881815e-02   9.3303012e-02  -4.7885552e-03  -6.9889469e-02
   5.4197910e-02   4.0872335e-02  -5.2966067e-02   8.1164830e-02  -1.0978442e-03  -2.9254787e-02  -1.4447687e-01   5.5184468e-02  -3.3107702e-02   1.2310209e-02  -9.1211225e-02   1.2587558e-01  -1.0052567e-01   7.6975950e-02  -2.2580307e-02   2.5397867e-02   1.4361403e-01   2.2330109e-02   4.0036850e-02   1.1908452e-01  -5.6375575e-02   4.5089168e-02  -3.0590112e-02   1.0564026e-01  -1.2735757e-01   8.0940253e-02  -2.3267038e-02  -9.3014355e-02  -1.3648944e-02   3.5015061e-02  -1.2385832e-01   9.8330914e-02   7.6266619e-02  -2.4816091e-02  -6.4069300e-04   3.8907791e-02   2.6783461e-02   7.5745713e-02   6.2865985e-02  -8.6724796e-02   1.5834886e-02   1.4703546e-01  -3.5830768e-02  -1.0235454e-01  -7.4049696e-02  -7.9838319e-02   2.3732956e-02   1.0408729e-01   1.1909375e-01  -5.7575729e-02   7.8956388e-02  -1.0254448e-01  -1.6071428e-01  -5.8010623e-02   3.4485135e-01  -2.3947173e-01   4.5364623e-02  -5.0522171e-02   4.3774789e-02  -1.1461729e-01   1.5118458e-02  -1.4833500e-01   2.0071902e-01  -1.1953419e-01   9.1278557e-02  -1.3584919e-01   1.9308994e-02  -3.8316313e-02  -1.5947938e-01  -6.1579619e-02   1.7033406e-02  -9.1500373e-02   2.6935331e-02  -9.5506128e-02   8.3744889e-02  -1.0201605e-01  -4.5953726e-02  -1.5919732e-01  -9.8477811e-02  -2.4137788e-01   3.3981264e-01  -3.2812433e-02   9.0749373e-02   8.1237889e-02   0.0000000e+00   3.3562099e-01   2.4718708e-01   5.1010452e-02   6.7724100e-02   2.6663729e-02
   1.5150019e-01  -2.9968159e-02  -9.1064444e-02  -3.5488576e-05  -2.9357078e-02  -1.5550461e-01  -2.3952364e-02  -9.5799345e-02   4.2106152e-03   1.6037644e-01  -1.3681383e-02   1.2295619e-01  -1.0293329e-01  -1.1039647e-01   7.9119254e-02   7.0303973e-03   2.7992709e-02  -2.9529370e-02  -1.0406695e-01   9.5176784e-02  -1.3675230e-01  -1.0337051e-01  -6.3644146e-02   1.8192934e-01   7.8094884e-03   3.1104205e-02   8.9885578e-02   3.8111055e-02  -3.4418935e-02  -3.9581036e-02  -4.9162111e-02   5.3458975e-03  -3.8831767e-02  -3.3762876e-01   6.4581205e-04   1.1235501e-01   8.0870191e-02   1.4358302e-01  -1.1818173e-01  -1.7017850e-02  -1.6559234e-01   1.1396453e-01   2.6354880e-02   2.7097344e-01  -3.4178279e-01   7.2640601e-02  -9.3394343e-03  -2.7662773e-01   7.4226657e-02  -1.2070220e-01  -3.1531353e-03   1.0176232e-01   8.0637638e-02   6.3692306e-02   1.7925202e-01  -6.3241176e-02  -5.9178927e-02  -9.0312838e-02  -8.0294287e-02  -6.8635108e-03   1.2539889e-03  -3.6681235e-02  -2.4902296e-01   8.5262552e-02   7.1020839e-02   2.6016754e-01  -2.1273352e-02   8.8452969e-02  -2.0369898e-02   3.5123372e-02  -7.2436890e-02  -1.3445845e-03   1.1721676e-01   7.1925310e-02   2.3588084e-02  -2.4937431e-01  -2.6704529e-01  -3.1618257e-03  -1.0971173e-03  -3.2949506e-02  -1.9457510e-01   6.8471159e-01   6.6153430e-02   1.6821427e-03   3.3562099e-01   0.0000000e+00   2.6476858e-01   3.8893018e-01   8.1219851e-02   9.8661886e-02
  -5.7749220e-03  -5.7664681e-02   7.9319588e-02   1.0103940e-01   2.5246696e-01   7.2513345e-02   1.1161251e-01   3.2666923e-02   1.6754641e-01  -1.5625115e-01   2.3532015e-02  -2.0907683e-02  -6.4372375e-02  -1.2200270e-01  -1.4499373e-02  -1.9135960e-01   1.1990188e-02   9.5892181e-02   1.1741752e-01   1.4257038e-02   3.4467434e-02   1.6786331e-01  -7.5852987e-02  -2.2360811e-02  -1.4798209e-01   8.1408748e-02   1.7605230e-02   1.8423301e-01   6.0420502e-02  -4.7353363e-02   3.5908159e-02  -2.4634016e-01   1.6042261e-01  -1.1030050e-01   2.6524266e-02  -1.7576203e-01   2.2394790e-01   7.4593090e-02  -3.4795515e-02  -1.0738369e-01  -1.3826522e-01  -1.8882335e-01   1.7331450e-01   1.5956259e-01   2.4398902e-01  -1.6375700e-01  -1.0354782e-01  -1.0331116e-01   1.4226754e-01  -4.6345363e-02  -7.5464521e-02  -4.7811419e-02   1.0250294e-01   7.2174172e-02  -1.2022890e-01   1.4792997e-01  -1.2269057e-01  -2.6313289e-03   1.4780824e-01   1.5311043e-01  -2.9133881e-02   3.3352219e-02   2.7959887e-01   4.1018017e-02   2.4125963e-02   3.2822941e-01   2.1937803e-02  -9.2513572e-02  -1.6396890e-01   5.1462194e-03   2.8410525e-01   2.7379503e-01   4.6037621e-02  -3.0941565e-01  -9.6108853e-02   5.8060512e-02   2.3101488e-05   7.6724981e-02  -1.8015699e-01   2.4548233e-01   1.9354787e-01  -1.9130045e-01   3.6408342e-02  -7.4881815e-02   2.4718708e-01   2.6476858e-01   0.0000000e+00   9.2648841e-02  -3.3199128e-02   2.0978517e-01
   5.4747907e-02   2.3538548e-02   9.6664290e-02   1.2080652e-01  -1.1347573e-01   2.5208810e-02   1.3942942e-01  -5.9821024e-02  -6.0632823e-02  -8.1421772e-02   1.2856462e-01  -1.7522000e-01   1.0287926e-01  -7.7396706e-02  -1.5582597e-01   1.5134395e-02   1.1129738e-01   6.1970186e-02   1.0274201e-01   4.1814876e-02  -2.6772770e-02  -1.3379022e-01   7.8475914e-02  -4.8610294e-02   9.1881375e-02  -3.8305163e-02   6.9766779e-02   1.7455318e-01   3.8722194e-02  -3.1355686e-02  -6.1792215e-02   1.5488511e-01  -9.1984736e-02   2.2459591e-01  -1.4196633e-01  -1.9108194e-01   4.5983230e-02  -5.3601544e-02  -1.3452389e-02  -4.0572198e-02   8.7388611e-02   1.2632691e-01  -5.4384094e-02   1.8280954e-01  -1.5440495e-01   1.6615795e-01   1.4342675e-03  -4.4629722e-02   9.8376432e-03  -1.7789004e-01   1.7363890e-02  -9.3971389e-02   1.7627567e-01  -9.1967912e-02  -1.0751076e-01  -7.1475698e-02   5.9173261e-02   7.8293444e-02  -9.3008124e-02   7.4957825e-02  -1.2273105e-01  -1.3429701e-01   6.6738354e-02  -6.5459870e-02   5.7603915e-02  -2.8346912e-02  -1.0104523e-01   1.0679335e-02  -1.0716202e-01  -1.7780850e-01  -2.9403156e-01  -9.6486292e-02  -1.0760755e-02   6.8218533e-03   6.2564088e-02   1.6944978e-01  -2.9799480e-01   1.4876429e-01  -1.4037913e-01  -7.1768194e-02  -8.5480290e-02   2.5185496e-02   1.7523366e-01   9.3303012e-02   5.1010452e-02   3.8893018e-01   9.2648841e-02   0.0000000e+00   4.4006010e-02   1.3238424e-01
  -1.6732268e-02   3.9936485e-02   8.3063796e-02   8.8701536e-02  -9.9516667e-02   4.0457363e-02  -6.4532400e-02  -1.9822906e-02  -5.1877464e-02  -2.8875020e-02   8.4623428e-03   3.7943195e-02  -4.6096372e-02  -2.8747448e-02   8.2478949e-02  -3.5485484e-02   3.7376777e-03   4.2437709e-02  -5.7039586e-02  -7.8652167e-02  -8.5277624e-02  -4.7562485e-02   3.1268432e-02   6.2188012e-02   2.1671135e-02  -1.2492839e-02   8.9748060e-02   1.1058242e-01   1.5569370e-01  -3.9952221e-02  -1.2406637e-01  -9.2214695e-02  -1.7148703e-02   3.4645016e-02   5.5959777e-02   3.1239414e-02   1.0230034e-01  -9.6848529e-04  -1.3295529e-01  -9.8769314e-03   1.8343417e-01  -2.1051460e-03  -3.1459647e-02   6.3386169e-02  -3.5356438e-02  -1.4613344e-01  -4.3835657e-02  -1.4211262e-01   9.1417230e-02   2.5971682e-02   2.5058914e-02  -3.1979729e-02   8.2956494e-02   4.5493533e-02   1.4463792e-02  -3.6518979e-02  -2.4578714e-02  -6.2770089e-02   1.5453656e-01   6.9461048e-02   9.2867180e-02  -6.8401121e-03   8.7052171e-02   1.5675142e-01  -1.1463458e-01  -1.4662307e-01  -5.0836890e-02  -3.9373764e-02   9.8572590e-02   5.6134746e-02  -1.7376872e-01   2.6756210e-02   9.1755925e-02  -2.9228213e-02  -1.1166052e-01  -1.8042175e-02  -2.7898473e-02  -3.8036968e-02   2.1231611e-02  -1.3340306e-01  -3.7876008e-03  -1.2104487e-01   1.9694243e-02  -4.7885552e-03   6.7724100e-02   8.1219851e-02  -3.3199128e-02   4.4006010e-02   0.0000000e+00   7.7847176e-02
  -4.4773545e-02  -8.0122684e-04   3.0017623e-02   3.7240071e-02   3.1269831e-03   6.6431433e-03   7.3239632e-03  -2.3193549e-02   6.9999624e-03   1.9381466e-02   3.5294178e-02   5.3248216e-02   4.1330688e-02  -3.5780335e-02   5.2499332e-02  -6.5431275e-02  -3.7907466e-02   6.2802571e-03   5.4614832e-02   1.1828078e-02  -1.4601964e-02  -1.9424301e-02   1.3806048e-02  -2.4675665e-02   9.4460183e-02  -5.7781192e-02  -6.2491195e-02  -8.4111678e-02  -4.8479981e-02  -2.2515094e-02   9.7599440e-02  -3.9381805e-02  -3.8586828e-03  -2.7215979e-02   5.2053100e-02  -5.9139137e-02  -6.5055796e-02   6.2388405e-02  -1.6702355e-02  -8.4583999e-02   2.0053227e-01   2.7150605e-02  -1.3513582e-01  -1.0091058e-02  -1.5129207e-01   8.0804725e-02  -1.8819232e-02  -5.1422682e-02  -9.4390822e-02   6.8250378e-02   5.8581198e-02   4.0411131e-02  -4.5687182e-02   4.1615549e-02   2.3460894e-02   8.8734094e-02  -7.3788070e-02   2.4125967e-03   6.0333440e-02   1.3633607e-01   3.8704228e-02   2.4282958e-02  -3.2184358e-03   9.6535865e-03   3.7636246e-03   2.9811899e-02  -6.2960067e-02  -1.5556964e-01   7.1287751e-02   9.2071416e-02  -8.3614688e-02  -1.7037616e-01   1.3841267e-02  -6.1406168e-02   1.4452290e-01   7.3827895e-02  -7.7970833e-02  -8.8170920e-02   6.2464206e-02  -1.3135064e-01  -4.8293939e-02  -8.5999778e-02   4.7108478e-02  -6.9889469e-02   2.6663729e-02   9.8661886e-02   2.0978517e-01   1.3238424e-01   7.7847176e-02   0.0000000e+00
