# Supplementary material for: Autistic traits and individual brain differences: functional network efficiency reflects attentional and social impairments, structural nodal efficiencies index systemising and theory-of-mind skills
Source: Mol Autism. 2021 Jan 21;12:3. doi: 10.1186/s13229-020-00377-8 (PMC7818759; doi:10.1186/s13229-020-00377-8)
Supplement: Supplementary file 9 — Additional file 9. Brain-behaviour correlations. README file detailing data curation; AAL-90 region masks in NIfTI format; spreadseehts of Spearman correlations; code and data for the correlational analysis. [file 13229_2020_377_MOESM9_ESM.zip › Paul_Arora_et_al_data/Physiological/BBC/analysis/Parcorr_rsfMRI_Netmats/rsfMRI_nodal_cluscoeff.txt]

   3.7965471e-02   4.0713002e-02   2.7989924e-02   3.8271621e-02   3.2541972e-02   4.9000406e-02   3.6293872e-02   3.3916049e-02   3.7163545e-02   3.9955524e-02   4.0728394e-02   4.2588441e-02   4.5969891e-02   3.9311682e-02   4.6047045e-02   4.3976244e-02   3.9128290e-02   4.4599527e-02   3.3197609e-02   3.9582446e-02   4.5852182e-02   5.3148476e-02   4.2646939e-02   4.5566492e-02   4.6371213e-02   5.4084404e-02   3.8626307e-02   4.3541332e-02   3.6545379e-02   4.3805753e-02   4.6944343e-02   5.0148086e-02   4.8055712e-02   4.0949446e-02   5.0326339e-02   4.5912100e-02   5.0593909e-02   4.3563719e-02   4.4345396e-02   5.0745927e-02   5.0240004e-02   4.5612803e-02   3.8880670e-02   3.7758506e-02   5.2458948e-02   3.9793169e-02   3.8194381e-02   4.2902415e-02   4.2241521e-02   4.0893057e-02   4.0476663e-02   3.9054557e-02   4.3635103e-02   4.4340728e-02   4.8315294e-02   4.2448946e-02   4.6512421e-02   4.4513225e-02   4.1799204e-02   4.0626989e-02   3.5827048e-02   4.8628714e-02   4.9954927e-02   4.1240311e-02   4.5290054e-02   4.4965647e-02   3.6216399e-02   4.5302087e-02   4.1799375e-02   4.5477903e-02   4.5196355e-02   5.2139285e-02   4.2837955e-02   4.8560697e-02   4.0239812e-02   4.8152604e-02   4.1591548e-02   4.8757090e-02   4.4804844e-02   4.8602238e-02   4.2680754e-02   4.5968434e-02   3.9884371e-02   5.4680330e-02   4.9114903e-02   4.6722124e-02   3.8788906e-02   3.7979586e-02   3.2961418e-02   3.2148163e-02
   4.2427241e-02   4.2374719e-02   4.9009304e-02   4.2679484e-02   4.3165210e-02   5.4304357e-02   4.0734028e-02   4.9824726e-02   4.7131501e-02   4.1834298e-02   4.1659292e-02   5.1776052e-02   4.3393251e-02   4.6307930e-02   5.0000966e-02   4.6884151e-02   5.4959325e-02   4.6778348e-02   4.2608279e-02   4.4901772e-02   4.3450754e-02   3.6256879e-02   3.6618224e-02   4.5900327e-02   5.4907274e-02   5.6663923e-02   3.5992392e-02   3.5958539e-02   4.3705602e-02   5.0790578e-02   5.3215847e-02   4.7348182e-02   4.7057363e-02   4.4929434e-02   5.5477884e-02   4.5030425e-02   4.6438909e-02   4.1802749e-02   4.9325314e-02   5.0645956e-02   5.6455556e-02   5.4065598e-02   4.8224525e-02   3.5856777e-02   4.5312225e-02   4.5398508e-02   4.1813836e-02   4.8466250e-02   4.1117975e-02   4.1351460e-02   4.3900493e-02   4.6234416e-02   4.5249753e-02   4.6056491e-02   4.4664495e-02   3.6420717e-02   3.8325680e-02   3.5126290e-02   4.7583014e-02   3.7585695e-02   4.9751021e-02   4.1208851e-02   5.1582237e-02   4.1176790e-02   5.7824507e-02   5.3561369e-02   4.9585953e-02   5.1373151e-02   4.5019183e-02   3.9354834e-02   4.5755379e-02   5.0863585e-02   4.6648705e-02   5.9009419e-02   4.4840174e-02   4.7717102e-02   4.9226286e-02   5.2924131e-02   4.6790735e-02   4.7719103e-02   5.2010538e-02   5.4862339e-02   4.3034007e-02   5.8924081e-02   4.9862661e-02   4.3914189e-02   4.4572690e-02   4.3424473e-02   3.2518723e-02   4.3047814e-02
   3.4352661e-02   3.1734261e-02   2.1867312e-02   3.3913794e-02   3.5550142e-02   3.5085489e-02   3.7481743e-02   2.6250226e-02   3.4191308e-02   3.8140060e-02   4.7717798e-02   3.6116426e-02   3.6512075e-02   3.8436662e-02   3.3774121e-02   4.0814737e-02   3.5693729e-02   4.1722222e-02   3.1019706e-02   3.6118538e-02   3.8236528e-02   3.9734437e-02   3.1600985e-02   3.1429639e-02   4.2973757e-02   3.9459858e-02   3.3236058e-02   2.5894277e-02   3.6921482e-02   3.7005220e-02   3.6464116e-02   4.1956663e-02   3.3652343e-02   3.9562797e-02   4.8044950e-02   4.4869883e-02   3.6541459e-02   4.1462460e-02   4.3116567e-02   4.4243466e-02   4.3404730e-02   5.4472052e-02   3.5707350e-02   3.3863670e-02   3.5773963e-02   4.1427172e-02   3.4311364e-02   3.7549305e-02   3.1953447e-02   4.1756537e-02   3.4978613e-02   4.4320693e-02   4.1546203e-02   3.9644849e-02   3.6193286e-02   3.1029103e-02   3.6125954e-02   4.2984441e-02   3.7221335e-02   4.1451743e-02   3.8584461e-02   3.9669789e-02   4.3793781e-02   3.2913191e-02   4.5414582e-02   4.4217037e-02   3.3058706e-02   3.5389144e-02   3.6271097e-02   3.7608465e-02   4.0180762e-02   3.5788382e-02   4.4500660e-02   3.7782836e-02   4.0345518e-02   4.1667887e-02   4.5941281e-02   4.7391206e-02   4.4625498e-02   4.4623815e-02   4.1145519e-02   3.8055026e-02   3.9535375e-02   4.1045621e-02   3.8258255e-02   3.2029296e-02   4.4476308e-02   3.9542552e-02   2.5590001e-02   2.5922690e-02
   3.4603398e-02   3.6639667e-02   3.2664110e-02   3.4643157e-02   2.7020126e-02   2.9626452e-02   4.1344882e-02   2.9905567e-02   3.1596415e-02   3.4986260e-02   3.9106301e-02   3.7982187e-02   3.6397288e-02   3.1630353e-02   3.8889633e-02   3.4134894e-02   4.1697170e-02   3.9171460e-02   3.7844400e-02   3.3351332e-02   4.8204497e-02   4.0770973e-02   3.2419351e-02   3.3766073e-02   4.0269460e-02   5.0354568e-02   3.5911749e-02   4.2320431e-02   4.0958854e-02   4.5533224e-02   4.2679303e-02   4.3302650e-02   3.8546040e-02   4.3501065e-02   3.6755152e-02   4.1641518e-02   4.0262351e-02   3.8103440e-02   3.6462461e-02   4.1185657e-02   4.3505890e-02   4.7247423e-02   3.5665322e-02   3.8733550e-02   4.0161941e-02   3.7987507e-02   3.7397962e-02   4.6697026e-02   3.6137093e-02   3.6418964e-02   3.8641568e-02   4.1001786e-02   4.1864230e-02   4.0842976e-02   4.5201150e-02   3.6633764e-02   4.1057703e-02   4.4916231e-02   3.7172030e-02   3.9290132e-02   3.7587007e-02   4.3489987e-02   4.0310929e-02   4.5209079e-02   3.9664284e-02   4.1915506e-02   3.6311457e-02   4.6435681e-02   4.2086337e-02   3.7450371e-02   4.7067288e-02   4.7047567e-02   4.6552360e-02   3.9266513e-02   4.2661134e-02   4.8753954e-02   3.8411106e-02   3.9679591e-02   4.3164710e-02   4.5911338e-02   4.0101846e-02   4.5527523e-02   3.6867768e-02   4.3760105e-02   3.7091979e-02   4.0086875e-02   4.0190334e-02   4.1120090e-02   3.3898216e-02   2.8255574e-02
   3.2146311e-02   3.5170730e-02   2.9098379e-02   3.4220109e-02   3.4269716e-02   3.2668919e-02   3.7476194e-02   2.7286878e-02   4.3227040e-02   3.3943922e-02   4.4120682e-02   3.4051595e-02   4.4241265e-02   3.5221915e-02   3.7562328e-02   4.2683447e-02   3.7606451e-02   3.3115477e-02   3.4915283e-02   4.1035483e-02   3.5839591e-02   4.0369662e-02   3.5417285e-02   3.9675751e-02   3.9858290e-02   3.9425960e-02   2.1901176e-02   3.1784415e-02   3.6663762e-02   4.1757034e-02   3.7971017e-02   3.8394202e-02   3.5432039e-02   3.8129391e-02   4.5409503e-02   3.9174269e-02   3.5900280e-02   3.5838465e-02   3.6931245e-02   3.9747241e-02   4.4164564e-02   4.6506751e-02   3.2827318e-02   3.7265189e-02   3.2079728e-02   3.7996803e-02   3.8722550e-02   4.3829185e-02   3.4341731e-02   3.7174400e-02   3.5841846e-02   3.6188713e-02   3.6864722e-02   3.3319259e-02   3.7895939e-02   3.3748390e-02   4.1747308e-02   3.5722078e-02   3.8143718e-02   3.5942042e-02   3.3819717e-02   4.0125576e-02   4.5360386e-02   3.8129472e-02   3.4832758e-02   3.7131782e-02   3.7922279e-02   3.5704982e-02   4.1109897e-02   4.2017254e-02   3.5498099e-02   4.0512681e-02   3.6387931e-02   4.3323403e-02   4.1093591e-02   4.4936062e-02   3.7884043e-02   4.3593457e-02   4.4300745e-02   4.7926362e-02   3.7503612e-02   3.6071241e-02   3.6988381e-02   4.0410588e-02   3.4177673e-02   3.6922900e-02   3.5593732e-02   3.6071334e-02   2.2716449e-02   2.9432780e-02
   2.8113224e-02   2.8240616e-02   2.1788968e-02   2.9313481e-02   2.6847916e-02   2.8529923e-02   2.7392646e-02   2.9506807e-02   3.4501974e-02   3.1157747e-02   3.2901828e-02   3.5524111e-02   3.7875785e-02   3.4642928e-02   3.3739830e-02   3.0642975e-02   3.7568395e-02   2.9024406e-02   2.8243309e-02   2.5417889e-02   4.4158120e-02   4.1523454e-02   3.6088698e-02   3.6282129e-02   3.8439523e-02   3.9274790e-02   3.4168743e-02   3.3450032e-02   4.0397514e-02   3.7620544e-02   3.8101302e-02   4.0154373e-02   3.6342806e-02   3.0934448e-02   3.3083328e-02   4.0037693e-02   3.1672818e-02   3.3171688e-02   3.4626504e-02   3.4252095e-02   3.5442103e-02   3.6744318e-02   3.8013607e-02   3.4307784e-02   3.2973663e-02   3.7795797e-02   3.4936776e-02   4.3289264e-02   2.9700615e-02   3.5406908e-02   3.4760216e-02   3.3422734e-02   3.0549536e-02   4.0490148e-02   3.5475027e-02   3.8295421e-02   3.3729567e-02   3.1598576e-02   3.8189345e-02   3.2192352e-02   3.4785102e-02   3.7577943e-02   3.5215305e-02   3.4605110e-02   3.9163175e-02   3.8235805e-02   3.7823558e-02   3.9365579e-02   3.6663371e-02   3.2667592e-02   3.7997854e-02   3.8766695e-02   3.4398839e-02   3.7737862e-02   3.7217065e-02   4.2598301e-02   3.5484403e-02   4.6253667e-02   3.0508762e-02   4.4996812e-02   3.4804857e-02   4.1128115e-02   3.3574899e-02   4.1432454e-02   3.2067089e-02   3.4119551e-02   3.6439874e-02   3.2661906e-02   2.2977650e-02   2.8470078e-02
   2.7793026e-02   2.0761355e-02   2.5563978e-02   2.3487711e-02   2.7793074e-02   2.6227919e-02   2.5715955e-02   2.2544272e-02   2.6201942e-02   2.9218645e-02   3.2782785e-02   2.6643242e-02   3.6595737e-02   2.7493464e-02   2.9246174e-02   2.2688952e-02   3.5218224e-02   2.9178749e-02   2.6135648e-02   2.6073885e-02   3.2358845e-02   3.2860150e-02   2.6213663e-02   2.4533073e-02   2.9077493e-02   3.7965436e-02   2.4753609e-02   2.2546666e-02   2.5683437e-02   2.9551098e-02   3.0845826e-02   2.7192362e-02   3.7989407e-02   3.1033339e-02   3.6900230e-02   3.1826258e-02   2.9812465e-02   3.2074188e-02   2.8502883e-02   2.5631256e-02   3.1876078e-02   3.9400044e-02   3.0567309e-02   2.8537546e-02   3.6991229e-02   3.0965259e-02   3.8184178e-02   3.3750733e-02   3.5512381e-02   2.6064250e-02   3.2127011e-02   3.0840190e-02   3.5816944e-02   3.1247386e-02   3.1554270e-02   2.9458624e-02   3.3862864e-02   3.6291899e-02   3.2067103e-02   2.8359310e-02   3.2978209e-02   3.0166908e-02   2.9845840e-02   2.8484192e-02   3.8898849e-02   3.4394131e-02   2.8726507e-02   3.8680863e-02   3.0346294e-02   3.3528267e-02   2.7601093e-02   2.6149232e-02   3.0117745e-02   3.1263580e-02   2.8241846e-02   2.8248443e-02   3.8690772e-02   3.4952443e-02   3.3228240e-02   4.0259235e-02   3.5619753e-02   3.1447199e-02   2.9553468e-02   3.3700809e-02   3.1094551e-02   3.4961988e-02   2.9012191e-02   2.6675368e-02   2.4001469e-02   2.2286835e-02
   3.0022592e-02   3.6882594e-02   3.0121319e-02   3.3278564e-02   3.4263007e-02   3.8401133e-02   4.2744102e-02   3.9210043e-02   3.8620157e-02   3.6485354e-02   3.9306400e-02   4.4031609e-02   3.8917006e-02   3.6303648e-02   3.6417468e-02   4.5811877e-02   4.4828319e-02   4.1365422e-02   4.0244220e-02   3.9570855e-02   4.1893080e-02   3.9376679e-02   4.6953533e-02   3.9141609e-02   4.2668747e-02   4.3741100e-02   4.1269572e-02   3.7574626e-02   4.1545694e-02   4.3305056e-02   4.0302627e-02   4.4862308e-02   3.5743483e-02   3.7994068e-02   4.0249663e-02   4.4816976e-02   4.1106265e-02   4.3213123e-02   4.2064409e-02   4.4917519e-02   4.7220959e-02   5.0749630e-02   3.9246536e-02   4.5979883e-02   3.9324074e-02   4.4059986e-02   4.2855655e-02   3.8466267e-02   4.2139231e-02   3.9159325e-02   3.9726416e-02   3.5315122e-02   5.1520978e-02   4.9527153e-02   3.3430629e-02   3.8005961e-02   4.9601138e-02   4.2141736e-02   4.7082341e-02   4.5941622e-02   3.7674817e-02   4.1903301e-02   4.1142750e-02   5.2464161e-02   4.8854899e-02   4.3996353e-02   3.8288688e-02   4.1636311e-02   3.7473494e-02   4.9122397e-02   4.7563715e-02   4.8707240e-02   4.3330748e-02   4.2460151e-02   4.6039867e-02   3.9021200e-02   4.3150731e-02   4.1035408e-02   5.0280955e-02   4.8342279e-02   4.1329022e-02   4.2515639e-02   4.5213690e-02   5.0361802e-02   4.1498671e-02   3.9399870e-02   3.8453522e-02   3.8101914e-02   2.1012207e-02   3.2778202e-02
   3.6104861e-02   2.9567458e-02   2.7869090e-02   2.8618539e-02   3.4586205e-02   3.7058643e-02   3.6348593e-02   2.9231720e-02   3.2089913e-02   3.1525337e-02   3.7048958e-02   3.9056102e-02   3.0344449e-02   3.6976636e-02   3.1319467e-02   3.6775422e-02   3.9120329e-02   3.4185275e-02   3.8739956e-02   3.4322935e-02   4.1738940e-02   4.0097375e-02   3.6318711e-02   3.3071963e-02   3.4639586e-02   3.4885226e-02   3.3338111e-02   3.3990541e-02   3.7176291e-02   4.2472911e-02   3.3713169e-02   3.7366971e-02   3.5239127e-02   3.6549456e-02   3.2720981e-02   3.7379387e-02   3.3685450e-02   3.0090629e-02   3.1017062e-02   2.8421801e-02   3.8018848e-02   4.0381814e-02   3.2502821e-02   2.8070345e-02   3.4565944e-02   3.3602422e-02   3.6003506e-02   3.4324196e-02   3.4331568e-02   3.5300213e-02   3.6551935e-02   3.6507434e-02   3.3727040e-02   3.7126062e-02   3.5521012e-02   3.8670910e-02   2.9716655e-02   3.6899673e-02   3.6514246e-02   3.8210620e-02   3.9303114e-02   3.6580028e-02   3.9473295e-02   3.5569318e-02   4.4689520e-02   4.4450102e-02   3.6384357e-02   4.1648049e-02   3.4731408e-02   3.7931927e-02   3.4413189e-02   2.9871997e-02   3.5695625e-02   3.7413089e-02   3.0129300e-02   3.7335047e-02   3.9540671e-02   4.0011518e-02   3.4397042e-02   4.1935027e-02   3.9229065e-02   3.6971633e-02   3.4048244e-02   4.1818254e-02   3.4381684e-02   3.2650032e-02   3.5551772e-02   3.1529015e-02   3.2062820e-02   3.1198209e-02
   5.1850847e-02   5.7937884e-02   4.3276004e-02   4.6772160e-02   4.3783326e-02   4.5202035e-02   4.4199514e-02   4.5322277e-02   4.4763106e-02   4.8348552e-02   5.9815887e-02   5.9348028e-02   4.9994083e-02   5.1786402e-02   5.7704541e-02   5.7063006e-02   6.2305667e-02   5.5661534e-02   5.3012153e-02   5.4678138e-02   5.6545295e-02   5.4784174e-02   4.6500188e-02   6.2964585e-02   6.1761053e-02   5.9101245e-02   3.8896048e-02   4.3952611e-02   5.3171073e-02   5.5720315e-02   4.6779166e-02   4.9568047e-02   5.8224857e-02   5.0535463e-02   6.0335168e-02   5.5212586e-02   4.8768881e-02   4.7905654e-02   6.0984043e-02   5.4838723e-02   6.6398564e-02   5.8240523e-02   5.5165752e-02   4.6842933e-02   6.0574745e-02   4.6445621e-02   5.0684608e-02   6.1043167e-02   5.9751429e-02   6.0827329e-02   5.5602778e-02   4.8908359e-02   4.9681919e-02   4.8001747e-02   6.1508778e-02   5.1083309e-02   5.0383368e-02   5.0012640e-02   6.0231757e-02   5.0855674e-02   4.9747801e-02   4.9203119e-02   5.4880797e-02   5.2741364e-02   5.9340913e-02   6.1093676e-02   5.2821967e-02   5.1396374e-02   6.3423962e-02   5.0582034e-02   6.1651511e-02   6.2413735e-02   5.3901167e-02   4.4109664e-02   4.7934804e-02   5.1005116e-02   6.4775139e-02   5.6344727e-02   5.5546839e-02   5.8291543e-02   5.7352014e-02   5.7891306e-02   5.5245666e-02   6.2573436e-02   4.7658468e-02   5.2952043e-02   4.6326517e-02   5.9284763e-02   4.8385990e-02   3.6525223e-02
   3.5909475e-02   3.0229799e-02   3.3357564e-02   2.6066671e-02   3.4234604e-02   4.0614041e-02   4.3400533e-02   3.5008985e-02   4.0092566e-02   4.4418859e-02   5.2461307e-02   4.2156938e-02   4.0564837e-02   4.7958951e-02   3.8564781e-02   3.8806941e-02   5.3380926e-02   4.3153253e-02   2.9157783e-02   2.2910365e-02   5.0484752e-02   4.6946288e-02   3.5219958e-02   3.4673967e-02   4.4823242e-02   4.6313695e-02   4.2282585e-02   3.6702992e-02   4.0992246e-02   4.6787118e-02   4.5622249e-02   5.4413469e-02   4.8343807e-02   4.6662704e-02   4.9237862e-02   4.8635390e-02   4.7490418e-02   5.0304778e-02   3.7105477e-02   4.2054843e-02   5.0684368e-02   5.1658482e-02   3.9282651e-02   4.4829261e-02   4.0740734e-02   4.2145475e-02   4.6812721e-02   4.0453051e-02   4.3161872e-02   4.4821368e-02   3.8315419e-02   4.8371883e-02   3.8307589e-02   4.2617644e-02   4.8469400e-02   4.3616787e-02   3.7916997e-02   4.2521034e-02   3.6476073e-02   4.3145781e-02   4.5907305e-02   4.8416338e-02   4.8534026e-02   4.2034619e-02   5.8524472e-02   5.2883386e-02   4.7274120e-02   5.2243684e-02   2.3969597e-02   3.6969663e-02   5.6354902e-02   3.8486066e-02   4.3533390e-02   4.3108258e-02   4.0557128e-02   4.9102503e-02   4.5806332e-02   4.7582840e-02   4.2881188e-02   5.2950844e-02   4.0080335e-02   4.1302126e-02   4.6650527e-02   4.1949348e-02   4.0995767e-02   4.3031313e-02   4.7219437e-02   4.2270409e-02   3.3750282e-02   2.9389490e-02
   4.2039397e-02   3.6972869e-02   4.1688960e-02   3.4346317e-02   5.2437606e-02   4.1267868e-02   4.1007561e-02   4.2028131e-02   5.4027102e-02   4.7332121e-02   4.4975154e-02   4.0149357e-02   4.4967001e-02   4.6553774e-02   4.6465177e-02   4.3306779e-02   4.9545358e-02   3.2292681e-02   4.4962044e-02   4.4771291e-02   4.6905983e-02   4.5710487e-02   6.8769696e-02   5.0112320e-02   5.3042780e-02   5.8606806e-02   4.6073355e-02   3.6391457e-02   4.9295793e-02   5.0545561e-02   5.4198670e-02   5.0226962e-02   5.2039153e-02   5.0910616e-02   5.8633172e-02   5.3364324e-02   4.3512001e-02   5.3410637e-02   5.2613342e-02   5.3897054e-02   5.9383766e-02   5.2453591e-02   4.2447843e-02   4.7042258e-02   5.2505648e-02   4.5989946e-02   4.7417924e-02   4.8146921e-02   5.0272066e-02   4.4868885e-02   4.0010558e-02   5.5282199e-02   4.8457169e-02   4.5902398e-02   4.7070959e-02   4.1485574e-02   4.0035374e-02   4.0770466e-02   4.3388200e-02   4.0260625e-02   4.3165634e-02   4.3684963e-02   5.4989497e-02   5.0188693e-02   5.2713651e-02   5.3259954e-02   4.6797650e-02   5.2012832e-02   4.4106499e-02   4.9148999e-02   4.8799535e-02   5.2005350e-02   4.9694765e-02   4.2128972e-02   4.7639088e-02   4.6753966e-02   6.0337094e-02   4.5068586e-02   4.4412723e-02   5.1249689e-02   4.4664898e-02   4.5774385e-02   5.4500210e-02   5.3023663e-02   4.1218664e-02   5.4023604e-02   4.8870382e-02   5.1503656e-02   3.1401921e-02   4.3849599e-02
   3.1310558e-02   3.0542175e-02   3.1416874e-02   3.1270225e-02   3.7505165e-02   2.8855380e-02   3.8098284e-02   2.6473575e-02   4.4518890e-02   3.8427029e-02   3.7854304e-02   3.7269485e-02   3.0511450e-02   3.6850719e-02   3.7274652e-02   3.6150012e-02   3.5514174e-02   2.9388965e-02   3.3811269e-02   3.5036850e-02   3.7018688e-02   4.0089151e-02   3.8250975e-02   3.8637561e-02   4.0046047e-02   3.5735040e-02   3.7255402e-02   3.4459264e-02   3.3689163e-02   3.7758779e-02   3.6704049e-02   4.2057177e-02   3.8133220e-02   4.1348906e-02   4.1050758e-02   3.9112505e-02   3.3667433e-02   3.4659197e-02   3.1633750e-02   3.4962248e-02   4.0126719e-02   3.6552051e-02   3.9393626e-02   3.2555006e-02   3.4951095e-02   3.6221156e-02   3.0718285e-02   3.7550124e-02   3.3239254e-02   2.9532895e-02   3.4555512e-02   3.2701754e-02   2.9619300e-02   3.1011633e-02   3.2144167e-02   2.9815282e-02   3.3645400e-02   3.6678635e-02   2.9127744e-02   4.1025292e-02   3.5955257e-02   4.2678070e-02   3.8228060e-02   3.9803774e-02   4.4939209e-02   3.6741514e-02   3.1841410e-02   3.3703655e-02   3.7671427e-02   3.4174966e-02   3.5453183e-02   3.7621193e-02   4.0169419e-02   3.5235455e-02   4.3706711e-02   3.8180739e-02   3.9287488e-02   3.8187667e-02   4.2183197e-02   4.3247700e-02   4.0178246e-02   3.6109602e-02   3.8247898e-02   3.2989627e-02   3.1889473e-02   3.7361588e-02   3.2880423e-02   3.3938649e-02   3.3664235e-02   2.6965356e-02
   3.1041789e-02   3.3709169e-02   2.9887727e-02   3.1039564e-02   3.1346184e-02   3.6330970e-02   3.8132425e-02   3.3406693e-02   3.9617443e-02   3.9179959e-02   3.4042056e-02   3.4246652e-02   2.9062772e-02   3.6511148e-02   3.3744946e-02   3.1785648e-02   2.9902993e-02   3.1991606e-02   3.5024100e-02   3.1242091e-02   4.0035759e-02   3.9924326e-02   2.9605482e-02   3.8514399e-02   3.4841419e-02   3.9003352e-02   3.5755390e-02   3.3331685e-02   3.3758479e-02   3.4997986e-02   4.3024159e-02   3.4438934e-02   3.8160160e-02   3.6668656e-02   3.6794941e-02   3.5079842e-02   3.1299415e-02   3.8058334e-02   3.5537979e-02   3.3899027e-02   4.6058704e-02   4.1721575e-02   2.7905007e-02   3.0426522e-02   3.6164016e-02   3.7823428e-02   3.7360159e-02   3.6486113e-02   2.9380318e-02   2.8965626e-02   2.9238463e-02   3.3054043e-02   3.3186648e-02   3.0092540e-02   3.6950776e-02   3.1540638e-02   3.0149253e-02   3.1359398e-02   3.9976604e-02   3.5164542e-02   3.7359472e-02   3.7432636e-02   3.8139950e-02   3.6887778e-02   4.4307411e-02   3.4224183e-02   3.9343840e-02   3.1438382e-02   3.6912506e-02   3.7199770e-02   3.8719892e-02   3.9366062e-02   3.6931425e-02   3.6422904e-02   3.7528299e-02   4.2002254e-02   3.8515633e-02   3.3321347e-02   4.0009286e-02   4.1985467e-02   4.2038386e-02   3.7109234e-02   3.2473372e-02   3.1752053e-02   2.6660565e-02   3.3213222e-02   3.6162874e-02   2.9304943e-02   2.4968654e-02   2.7158373e-02
   4.9205051e-02   4.9029918e-02   4.8063389e-02   4.8056102e-02   5.2232319e-02   5.5441060e-02   5.6910379e-02   5.2748573e-02   6.0370153e-02   4.9575254e-02   4.9856448e-02   5.6979178e-02   4.5533145e-02   5.0506898e-02   5.9707339e-02   5.2199326e-02   5.1804826e-02   5.4147276e-02   5.5884564e-02   6.2500541e-02   6.6750259e-02   5.4016346e-02   5.3706330e-02   4.5515701e-02   5.2019547e-02   5.4451311e-02   5.3939264e-02   5.5316269e-02   5.5389682e-02   6.2885376e-02   6.2293984e-02   6.6181591e-02   6.2339930e-02   4.7442403e-02   5.4689083e-02   5.7689300e-02   5.6912245e-02   5.4468284e-02   5.7552006e-02   6.3401610e-02   6.5358412e-02   5.7921028e-02   4.6762203e-02   5.3258351e-02   6.1829925e-02   5.4705577e-02   6.5973009e-02   5.4673693e-02   5.0377720e-02   5.2482768e-02   5.5658626e-02   4.9439691e-02   5.8223840e-02   5.7414922e-02   4.9241552e-02   5.6203463e-02   5.1843543e-02   4.9048484e-02   4.7695022e-02   6.1422940e-02   5.5655601e-02   5.8445222e-02   5.6070515e-02   6.6828824e-02   6.3749737e-02   5.8909252e-02   5.5089848e-02   5.3662187e-02   5.9136914e-02   6.7909847e-02   6.2975035e-02   5.6671398e-02   5.8343364e-02   5.6440449e-02   6.3161088e-02   5.9141967e-02   5.3367514e-02   6.0464796e-02   6.3204281e-02   5.8712816e-02   5.5987820e-02   5.1258423e-02   5.9293716e-02   6.5113523e-02   4.9493206e-02   5.1670357e-02   5.5629330e-02   5.2597083e-02   5.3231447e-02   5.1812447e-02
   3.4919225e-02   2.6092037e-02   2.7916410e-02   2.7419619e-02   2.7323057e-02   3.8048740e-02   3.2337986e-02   3.2034176e-02   3.8367857e-02   3.4366878e-02   3.3402422e-02   3.7118355e-02   3.2040597e-02   3.5200722e-02   3.3025213e-02   3.5358063e-02   3.6452529e-02   3.4634774e-02   3.2162160e-02   3.0915580e-02   3.8379646e-02   3.6103272e-02   2.8910244e-02   3.3923696e-02   4.2078188e-02   3.5890016e-02   3.9086182e-02   3.3821197e-02   2.9114445e-02   3.9129010e-02   3.2218296e-02   3.2444296e-02   4.0157804e-02   3.6110295e-02   3.8412132e-02   3.6696739e-02   2.9827123e-02   4.0385045e-02   3.8118821e-02   3.7613806e-02   3.6762316e-02   3.9887969e-02   3.5698524e-02   3.0762489e-02   3.6291498e-02   3.7357373e-02   3.5214969e-02   3.1435079e-02   2.9348147e-02   2.9941576e-02   2.9671761e-02   3.1485926e-02   3.2862342e-02   3.5064617e-02   3.6482558e-02   3.4071667e-02   3.5669018e-02   3.6413206e-02   3.9714627e-02   3.4963471e-02   4.4745731e-02   3.0548848e-02   3.2604772e-02   3.9922447e-02   3.9364547e-02   3.6068505e-02   3.9814710e-02   3.2171040e-02   3.0019466e-02   3.3947440e-02   3.4418772e-02   3.7904857e-02   3.4838208e-02   3.5129505e-02   3.6226752e-02   3.9841096e-02   3.8394604e-02   4.4802380e-02   3.3656211e-02   4.1277187e-02   3.0904485e-02   3.4092011e-02   3.5128264e-02   3.6291886e-02   3.0170412e-02   3.7664774e-02   3.2795027e-02   3.1657453e-02   2.8228650e-02   3.1341767e-02
   2.9469638e-02   3.1114477e-02   2.8493318e-02   2.7000420e-02   3.0456775e-02   2.4455925e-02   2.6964872e-02   3.4876435e-02   3.4790874e-02   3.6238307e-02   2.9733092e-02   3.6329761e-02   3.0571007e-02   3.5852879e-02   4.0881807e-02   3.4877175e-02   3.8716912e-02   4.1066285e-02   3.6657404e-02   3.4155466e-02   4.3080075e-02   4.5436026e-02   3.3858114e-02   3.3741879e-02   4.1463403e-02   3.5107363e-02   3.0324658e-02   3.6863516e-02   3.0622021e-02   3.9103632e-02   4.0455209e-02   3.9805933e-02   4.2500472e-02   3.7262770e-02   3.8067854e-02   4.3823467e-02   3.5226503e-02   3.5703109e-02   4.3870341e-02   4.2847920e-02   4.2996124e-02   4.2365981e-02   3.5329720e-02   3.9460632e-02   3.6733295e-02   4.0902652e-02   4.2392264e-02   3.6530664e-02   4.0841370e-02   3.4321382e-02   3.1528597e-02   2.7992814e-02   4.0028496e-02   3.4372745e-02   3.9181312e-02   3.4535715e-02   3.2775915e-02   3.5782773e-02   3.4812597e-02   3.2674778e-02   3.5284436e-02   3.3916128e-02   3.2360400e-02   3.5769351e-02   3.1989220e-02   4.1632519e-02   4.0564321e-02   3.9602211e-02   3.6783809e-02   3.9117724e-02   3.7611394e-02   4.2550820e-02   4.3159682e-02   4.1809327e-02   4.2936377e-02   4.2164579e-02   3.7241609e-02   3.5000468e-02   4.0772628e-02   3.9319762e-02   3.0912484e-02   3.8841848e-02   4.0053829e-02   4.1436465e-02   3.5876012e-02   3.6547523e-02   3.4219903e-02   3.5628673e-02   2.6099428e-02   3.0589795e-02
   2.7994829e-02   3.5239955e-02   2.1274076e-02   2.5673629e-02   2.9251501e-02   3.0471140e-02   2.0837540e-02   2.5092144e-02   3.0997284e-02   3.1175458e-02   2.9452549e-02   3.1536208e-02   2.6729179e-02   2.9733564e-02   2.5738792e-02   2.5692753e-02   3.9752713e-02   3.1838976e-02   2.6318904e-02   2.8168822e-02   3.3802460e-02   3.6232544e-02   3.0911653e-02   2.7662993e-02   3.3906351e-02   3.1310852e-02   2.5996414e-02   3.1602467e-02   3.0763167e-02   3.1976975e-02   2.8572985e-02   3.2806780e-02   3.1609400e-02   3.2837562e-02   3.3467360e-02   2.4969518e-02   3.4267454e-02   3.0595699e-02   3.6715503e-02   3.0984128e-02   3.5307825e-02   4.4036174e-02   2.8746031e-02   3.4645244e-02   3.2051893e-02   3.0027159e-02   3.2494168e-02   3.2482083e-02   3.2295446e-02   3.2872483e-02   3.0052954e-02   2.8412438e-02   2.7898871e-02   3.4694482e-02   3.8698172e-02   3.0395755e-02   2.6346085e-02   2.9418557e-02   3.7567525e-02   3.2042001e-02   3.2021461e-02   2.9480394e-02   2.6044708e-02   3.2739659e-02   3.3608963e-02   3.4968375e-02   3.0135827e-02   3.2222005e-02   2.8205623e-02   2.7877089e-02   2.7529724e-02   3.2104493e-02   3.3363081e-02   4.0139181e-02   3.1893929e-02   3.8362213e-02   3.0447242e-02   3.3292314e-02   3.8469091e-02   3.5122461e-02   2.9883635e-02   3.0953434e-02   2.9425510e-02   3.0064077e-02   3.2353208e-02   2.7873348e-02   2.9717181e-02   2.7338805e-02   2.4965580e-02   2.2286460e-02
   3.3374990e-02   3.4579253e-02   2.9322959e-02   2.7927506e-02   2.9069556e-02   3.5335190e-02   3.2819934e-02   2.5701474e-02   3.8566239e-02   3.7017303e-02   4.1564268e-02   3.0043483e-02   3.6993515e-02   3.0782332e-02   3.6696755e-02   3.7564829e-02   3.5998386e-02   3.2301146e-02   3.4814307e-02   3.1484226e-02   4.0510949e-02   3.5106019e-02   3.7028147e-02   4.0074464e-02   3.4781281e-02   3.9992786e-02   3.6754682e-02   2.9056195e-02   3.4152948e-02   4.0255360e-02   3.7926007e-02   4.6234831e-02   4.1420804e-02   3.8363497e-02   3.8249262e-02   3.5417024e-02   4.1345682e-02   3.9342579e-02   4.0641582e-02   4.2923717e-02   4.5838954e-02   4.4463236e-02   3.7619218e-02   3.5122655e-02   3.5779707e-02   3.8094552e-02   3.6055017e-02   3.8070234e-02   3.5312459e-02   3.1486456e-02   3.4530779e-02   3.8057796e-02   3.7316465e-02   3.8523801e-02   4.2249718e-02   3.7106706e-02   3.8335142e-02   3.2408113e-02   3.6172545e-02   3.4739383e-02   4.0066870e-02   3.8813286e-02   4.3844528e-02   3.5845749e-02   4.5019916e-02   3.9924331e-02   3.8378770e-02   3.9039420e-02   3.1152429e-02   4.3618227e-02   3.5843085e-02   3.6694244e-02   3.6781849e-02   3.9332065e-02   3.8365203e-02   4.6012959e-02   4.0171001e-02   3.1950046e-02   4.6597698e-02   3.7595002e-02   3.1254276e-02   3.7772656e-02   3.8260440e-02   4.5166550e-02   3.9580398e-02   3.9595664e-02   4.3330801e-02   4.1565181e-02   2.8608371e-02   3.3356394e-02
   4.5943946e-02   5.5703217e-02   4.5319976e-02   4.2462348e-02   4.1495596e-02   4.1051018e-02   4.9469983e-02   4.8170361e-02   4.9793051e-02   5.2264716e-02   5.1050212e-02   5.6961621e-02   5.1307160e-02   5.5504785e-02   4.7058154e-02   6.1731439e-02   5.4561494e-02   4.8107636e-02   5.8174248e-02   5.2194725e-02   5.0401514e-02   5.8670724e-02   4.3376918e-02   4.5268066e-02   5.1989728e-02   4.8550852e-02   3.9932110e-02   4.4549671e-02   4.7048381e-02   5.0815780e-02   4.1711280e-02   5.3301961e-02   5.5754843e-02   5.5572761e-02   5.8698124e-02   5.7149077e-02   5.9727084e-02   4.6615653e-02   5.1732170e-02   5.7195303e-02   6.1607848e-02   6.4324055e-02   4.4771612e-02   4.9305643e-02   4.8814069e-02   4.6450698e-02   5.9307025e-02   4.8243958e-02   4.8985314e-02   5.0071039e-02   3.9664900e-02   4.9434981e-02   4.2216570e-02   4.3320647e-02   4.8046633e-02   4.9015744e-02   4.4075983e-02   5.3812664e-02   5.1242411e-02   5.4274186e-02   5.5353278e-02   5.3499525e-02   5.7178798e-02   5.3038720e-02   5.3849620e-02   5.0520133e-02   5.6674145e-02   5.0704162e-02   5.5547080e-02   4.8835477e-02   4.8718712e-02   5.4712600e-02   5.9952214e-02   5.0240226e-02   5.1980286e-02   5.5563514e-02   5.0342542e-02   5.8009287e-02   5.3067891e-02   5.6206095e-02   4.9008550e-02   5.2736232e-02   5.0138441e-02   5.9157690e-02   4.0982629e-02   4.0683435e-02   5.8294698e-02   4.8604435e-02   4.4004054e-02   4.9616729e-02
   3.0384375e-02   3.0315834e-02   3.5544141e-02   3.1097810e-02   3.1552258e-02   2.9632411e-02   4.1490784e-02   2.8671597e-02   3.4223684e-02   3.1796457e-02   3.8633003e-02   3.6463284e-02   3.8736323e-02   3.6664782e-02   3.2340663e-02   3.9410349e-02   3.6840970e-02   3.8528575e-02   3.7641050e-02   3.6741008e-02   3.5197960e-02   3.4665533e-02   3.5361576e-02   3.2501545e-02   4.0973625e-02   3.9737857e-02   3.6366685e-02   3.1816588e-02   3.5119515e-02   3.9540837e-02   3.9408692e-02   3.6936624e-02   3.2986235e-02   3.9555944e-02   4.1377943e-02   4.2009567e-02   3.3967221e-02   4.3708891e-02   3.8908893e-02   3.6254628e-02   3.8010360e-02   4.6263245e-02   3.7601724e-02   3.6384256e-02   3.6377718e-02   3.4010271e-02   3.7011879e-02   4.1049911e-02   3.2025682e-02   3.3869280e-02   3.2047235e-02   4.4843557e-02   3.7958783e-02   3.5760830e-02   3.3838601e-02   3.8295309e-02   3.8398678e-02   3.2316331e-02   4.1951545e-02   3.4550120e-02   4.1801725e-02   3.7372220e-02   3.6208772e-02   3.7061105e-02   3.3987914e-02   3.6944593e-02   3.8967633e-02   3.4873709e-02   3.3682309e-02   3.9843888e-02   3.4540295e-02   3.4198537e-02   4.0316308e-02   3.3639616e-02   3.7589990e-02   3.9898724e-02   4.3939088e-02   3.8250161e-02   4.2911253e-02   4.5075611e-02   4.9325333e-02   3.8151613e-02   3.8189195e-02   4.1576602e-02   3.8169985e-02   3.5470141e-02   3.6656887e-02   3.5541077e-02   3.1318663e-02   2.6853783e-02
   3.3271787e-02   3.1605472e-02   3.0334193e-02   2.6525780e-02   3.3968420e-02   3.3951547e-02   3.2766437e-02   3.0183324e-02   3.6068162e-02   3.0044107e-02   3.5846536e-02   4.5152300e-02   3.9710574e-02   3.3804673e-02   3.4955183e-02   3.5128455e-02   3.5177877e-02   3.8108727e-02   3.4552163e-02   3.2154216e-02   3.1623416e-02   4.0409250e-02   3.1748002e-02   3.4970089e-02   3.6050378e-02   4.2382089e-02   2.9214464e-02   2.9611684e-02   3.8785607e-02   3.7979672e-02   3.3749504e-02   3.6063967e-02   3.1136097e-02   3.2386411e-02   4.1904721e-02   3.8185984e-02   4.0640293e-02   3.3398276e-02   3.0844954e-02   3.4505582e-02   4.4849169e-02   3.4775893e-02   3.5121673e-02   3.1398928e-02   3.6693232e-02   3.6891669e-02   3.8027251e-02   3.5173501e-02   3.3544990e-02   3.0481172e-02   3.1273471e-02   3.4301978e-02   3.6146126e-02   3.5817442e-02   2.9645546e-02   2.8505704e-02   2.7370420e-02   2.8803020e-02   3.3426442e-02   2.9593828e-02   3.5513840e-02   3.6788784e-02   3.3779646e-02   3.1167038e-02   3.8768218e-02   4.7710083e-02   3.5219597e-02   3.6934284e-02   3.3150956e-02   3.3794316e-02   3.5154164e-02   3.6380693e-02   4.6056179e-02   4.1012586e-02   3.3200476e-02   3.9714406e-02   3.8560100e-02   3.7345931e-02   3.8718653e-02   4.4601710e-02   3.4799262e-02   3.6058206e-02   4.0234972e-02   3.6081203e-02   3.6601545e-02   3.4757545e-02   3.7747578e-02   3.4138521e-02   2.5083980e-02   2.6867581e-02
   4.0994138e-02   4.1215512e-02   3.8406193e-02   3.1897937e-02   3.4448142e-02   4.8382288e-02   4.2160728e-02   3.5131967e-02   4.8503304e-02   4.6113032e-02   4.8418367e-02   4.6220283e-02   4.4503802e-02   5.2308984e-02   4.5735039e-02   4.8788468e-02   4.8835707e-02   3.9914460e-02   4.1246368e-02   4.0415080e-02   5.8376025e-02   6.3109222e-02   3.9100354e-02   5.1058119e-02   4.3842878e-02   4.7505141e-02   4.9440082e-02   4.3459385e-02   4.8347584e-02   4.6943713e-02   5.1716891e-02   4.8891842e-02   5.1613227e-02   5.2147012e-02   5.5116277e-02   5.5729614e-02   4.6275351e-02   5.0317788e-02   4.9294934e-02   4.7788021e-02   4.8795915e-02   5.3404798e-02   4.9616993e-02   4.0433370e-02   4.5045221e-02   4.5552659e-02   4.4974404e-02   4.1448006e-02   4.3558320e-02   4.5062970e-02   3.8033708e-02   4.6161027e-02   4.6614246e-02   4.7757506e-02   4.1021511e-02   4.1934063e-02   3.9461136e-02   4.0782015e-02   4.0461731e-02   3.9625471e-02   4.3499229e-02   4.3455812e-02   5.0300777e-02   4.2755077e-02   5.3242894e-02   4.9100186e-02   4.5722716e-02   4.9675791e-02   4.2097880e-02   4.3906128e-02   4.4945095e-02   4.8225416e-02   5.0542854e-02   4.7742052e-02   5.1129051e-02   4.7240582e-02   4.4033749e-02   4.4417289e-02   4.8741939e-02   5.2080174e-02   4.1915596e-02   4.6361792e-02   4.7832943e-02   4.8983630e-02   4.2895763e-02   3.4661533e-02   4.6848862e-02   4.9305722e-02   3.8892135e-02   2.6474663e-02
   2.8279756e-02   2.4864916e-02   8.0463251e-03   1.1119901e-02   9.0499265e-03   1.2948406e-02   1.2210746e-02   1.2184383e-02   9.8093073e-03   9.8093073e-03   4.0655140e-02   4.0436745e-02   1.2682858e-02   2.0187518e-02   9.6087805e-03   1.1052679e-02   4.1240458e-02   2.7963807e-02   2.0307430e-02   2.1637653e-02   3.1722184e-02   3.5862694e-02   8.3755277e-03   8.3235690e-03   9.8093073e-03   9.8093073e-03   9.8093073e-03   1.3299080e-02   2.8874587e-02   3.4526447e-02   2.0670085e-02   2.4346572e-02   3.8902830e-02   4.4560384e-02   4.5273926e-02   3.4929453e-02   3.9559915e-02   2.9287601e-02   3.9337321e-02   2.6648247e-02   3.0139566e-02   3.3066947e-02   2.7665178e-02   3.6981292e-02   4.2943651e-02   4.4674568e-02   3.6223787e-02   4.1551187e-02   3.5423883e-02   4.2406508e-02   4.7628446e-02   3.3146506e-02   3.7939319e-02   2.0740983e-02   4.9297234e-02   2.1158576e-02   2.4095010e-02   2.3263304e-02   2.8176670e-02   3.5142994e-02   2.5414919e-02   3.3029693e-02   3.9846448e-02   2.7848017e-02   6.0824285e-02   4.2086346e-02   3.7384596e-02   4.0901012e-02   1.8483174e-02   3.1234461e-02   3.5307202e-02   4.7192275e-02   3.0328220e-02   3.4663743e-02   3.4199313e-02   4.5845858e-02   3.0704685e-02   2.8856556e-02   4.7956295e-02   2.7702925e-02   2.7159861e-02   3.6113000e-02   1.1360331e-02   3.1605612e-02   2.5967684e-02   2.1038349e-02   9.8155682e-03   1.2935394e-02   2.0024319e-02   1.5724708e-02
   3.3275779e-02   3.2391043e-02   2.7736659e-02   3.5865780e-02   3.3832292e-02   2.7149021e-02   3.4052618e-02   3.1412809e-02   3.7144231e-02   3.7076618e-02   4.4439150e-02   4.3063620e-02   3.8818054e-02   4.1133342e-02   3.5439563e-02   3.4854246e-02   2.9488404e-02   4.4464221e-02   3.4837713e-02   3.2231965e-02   4.0156983e-02   4.9237450e-02   3.6875383e-02   3.5744783e-02   4.3143346e-02   3.8982330e-02   3.8714064e-02   3.9557924e-02   3.7354696e-02   5.2366891e-02   4.6104649e-02   3.3384036e-02   3.9255752e-02   3.7315941e-02   4.4532815e-02   4.9536986e-02   3.4342827e-02   4.3752687e-02   4.3475432e-02   3.9049522e-02   4.7576119e-02   5.2540046e-02   4.2588752e-02   4.0432118e-02   4.1160887e-02   3.6083675e-02   3.7996812e-02   4.4618938e-02   3.8170710e-02   2.9594724e-02   4.2348306e-02   3.7723320e-02   3.7072605e-02   3.9815298e-02   4.2322602e-02   4.0531414e-02   3.7664533e-02   3.6654299e-02   3.6440260e-02   3.7146680e-02   4.0403359e-02   4.5238590e-02   3.5627980e-02   4.5645527e-02   4.4192421e-02   3.9697239e-02   3.5196634e-02   4.4071403e-02   4.1794120e-02   3.4184483e-02   3.8847752e-02   3.8447322e-02   3.9001355e-02   3.9060282e-02   4.1452248e-02   4.5215132e-02   3.8816854e-02   4.0992416e-02   4.4603036e-02   4.2809082e-02   4.1103671e-02   4.1150339e-02   4.0497568e-02   4.6590429e-02   4.1973286e-02   4.3749329e-02   3.9573288e-02   4.4461302e-02   2.9316605e-02   3.5285886e-02
   4.1352159e-02   4.0084737e-02   4.0775661e-02   3.9012056e-02   4.0158744e-02   3.9735171e-02   4.3435602e-02   3.6692388e-02   4.3459414e-02   4.1036331e-02   4.3486181e-02   5.3277635e-02   3.7712798e-02   4.4262807e-02   3.9891041e-02   4.9059168e-02   3.7671273e-02   3.7367722e-02   4.0088801e-02   3.9926362e-02   4.8071689e-02   4.7117731e-02   4.6632647e-02   4.9512131e-02   5.6187426e-02   5.4293140e-02   3.8846361e-02   4.6109565e-02   4.2550588e-02   4.8859777e-02   4.3225633e-02   5.0995550e-02   4.5430411e-02   4.4552425e-02   5.1198892e-02   5.1083790e-02   4.3790777e-02   3.9449534e-02   4.5278330e-02   3.5132256e-02   5.0669242e-02   5.4967045e-02   3.8292764e-02   4.2147345e-02   4.5695989e-02   5.2981615e-02   4.7064234e-02   3.6702038e-02   4.6007128e-02   3.6444596e-02   3.7574086e-02   4.4585289e-02   4.6463257e-02   4.1082957e-02   4.3409960e-02   4.2384897e-02   4.2913235e-02   4.0730502e-02   5.4677263e-02   4.0141985e-02   4.2985607e-02   3.9613133e-02   4.5887688e-02   3.8697183e-02   5.9631058e-02   4.3323869e-02   4.6131597e-02   5.3691817e-02   4.3679089e-02   4.0724273e-02   4.9443765e-02   5.7888287e-02   4.7917121e-02   5.4176062e-02   5.2802542e-02   4.7493591e-02   4.3456496e-02   4.4731538e-02   5.2384499e-02   4.8295255e-02   4.3500665e-02   4.8247549e-02   4.8729038e-02   4.6455589e-02   4.1378610e-02   4.7323736e-02   5.1761651e-02   4.6244927e-02   3.4172420e-02   3.2370701e-02
   3.7410092e-02   3.9980307e-02   2.8077503e-02   3.5775096e-02   3.4576162e-02   3.8150353e-02   4.0306781e-02   3.6572385e-02   3.0508663e-02   4.4497162e-02   3.2835009e-02   4.6752043e-02   4.0775931e-02   4.3941896e-02   4.4876941e-02   4.8841046e-02   3.8327400e-02   3.7778441e-02   4.3802451e-02   4.2592806e-02   5.0907262e-02   4.2057611e-02   4.0163323e-02   4.1332158e-02   5.0862549e-02   3.9306232e-02   4.3643108e-02   4.3163390e-02   3.6739770e-02   5.0159514e-02   4.6146944e-02   4.5820691e-02   4.3889229e-02   4.7995365e-02   4.6391055e-02   5.0304814e-02   4.8401032e-02   4.4144955e-02   5.2175073e-02   4.2664924e-02   5.1440620e-02   4.5193863e-02   3.6859871e-02   4.0204579e-02   4.2554830e-02   4.2717889e-02   4.5547026e-02   3.7364241e-02   4.0676575e-02   3.7948056e-02   3.8897325e-02   4.4929833e-02   4.4193699e-02   4.8202684e-02   4.2911839e-02   4.2758624e-02   3.5162632e-02   3.5027765e-02   4.0456787e-02   3.7700346e-02   3.9952869e-02   3.8291802e-02   4.7748582e-02   3.7435624e-02   4.0904049e-02   4.3605026e-02   4.1015810e-02   4.4354249e-02   4.4143396e-02   4.2763185e-02   4.6549424e-02   5.2538264e-02   4.5438749e-02   3.6653636e-02   4.7708508e-02   4.6694770e-02   4.6937187e-02   4.9130729e-02   4.7539696e-02   5.3239038e-02   4.5332654e-02   4.6083911e-02   3.9432880e-02   5.5302688e-02   3.7774584e-02   4.6361987e-02   3.7908554e-02   4.4948963e-02   3.8948502e-02   3.3689853e-02
   4.4638881e-02   4.1550255e-02   4.1320664e-02   3.9692376e-02   3.8891026e-02   3.9426253e-02   4.5839247e-02   3.6590225e-02   4.5638534e-02   5.1745415e-02   4.3634989e-02   3.7673423e-02   4.2769661e-02   4.2540289e-02   5.0249419e-02   4.5552103e-02   4.3955734e-02   4.5888882e-02   4.1878978e-02   4.1302491e-02   4.3614652e-02   4.0801432e-02   4.1308883e-02   4.2784604e-02   5.1515007e-02   5.3172667e-02   3.0654510e-02   3.1720713e-02   4.2241105e-02   4.5899677e-02   4.2522181e-02   4.6894072e-02   4.3970793e-02   4.3907982e-02   5.3350904e-02   4.3277155e-02   3.5197227e-02   4.3316303e-02   4.0582996e-02   4.2317952e-02   4.4999029e-02   4.5541993e-02   3.9032561e-02   4.2808684e-02   4.4052768e-02   4.2534141e-02   4.4580079e-02   4.7760578e-02   3.7305941e-02   3.6750790e-02   3.9664650e-02   3.9650749e-02   4.2984003e-02   3.8568502e-02   4.3753917e-02   4.1261360e-02   4.3112800e-02   4.5511076e-02   3.6869855e-02   3.8188211e-02   4.2440815e-02   4.9866769e-02   5.0773671e-02   4.3793915e-02   5.1246433e-02   5.4448440e-02   4.2916746e-02   4.3451341e-02   4.2968315e-02   4.2360979e-02   4.3091236e-02   4.7913219e-02   4.2910997e-02   4.1874175e-02   5.3363594e-02   4.5013263e-02   4.5811647e-02   4.6052003e-02   4.3867810e-02   4.8275068e-02   5.1676585e-02   4.3248643e-02   4.9302835e-02   4.8383642e-02   4.3966766e-02   4.0678096e-02   4.1927086e-02   4.2336169e-02   3.5463887e-02   2.9638103e-02
   3.6770277e-02   2.9460445e-02   3.5263709e-02   3.6167015e-02   3.9751669e-02   3.8348003e-02   4.4410697e-02   3.8525614e-02   4.3587454e-02   4.0295171e-02   3.6963660e-02   4.7806124e-02   3.8171031e-02   3.4704740e-02   4.1722972e-02   3.7154089e-02   4.2020647e-02   3.4668538e-02   4.3435228e-02   4.4086202e-02   4.3454113e-02   4.3279440e-02   3.7950869e-02   4.5654645e-02   4.3245833e-02   4.0519138e-02   4.0629220e-02   3.6263728e-02   4.1142393e-02   4.0306530e-02   4.3193473e-02   4.5860170e-02   3.8939798e-02   4.5594892e-02   3.5638424e-02   3.8677763e-02   4.0985347e-02   3.8149073e-02   3.9834543e-02   3.7293589e-02   4.4524844e-02   5.2263951e-02   4.2104218e-02   4.0142142e-02   4.3693499e-02   3.5778156e-02   4.2787310e-02   4.2192492e-02   3.7407842e-02   3.9844110e-02   4.5545572e-02   4.3768667e-02   4.3924557e-02   4.0852704e-02   4.0880341e-02   3.0784173e-02   4.3221232e-02   3.5325325e-02   3.9956988e-02   4.0408221e-02   4.0678767e-02   4.0739141e-02   3.8909908e-02   3.6640838e-02   3.8852822e-02   3.4785521e-02   4.2261304e-02   3.3057426e-02   4.1228921e-02   4.7071491e-02   5.0620308e-02   3.6422794e-02   4.0890965e-02   4.5038914e-02   4.0878088e-02   4.4777354e-02   4.1474208e-02   3.7275941e-02   3.6875391e-02   4.1786699e-02   4.3225273e-02   4.8103069e-02   4.1992852e-02   4.9273287e-02   3.6662869e-02   4.0689697e-02   3.7974492e-02   3.7697055e-02   3.8203984e-02   4.0221891e-02
   4.8295267e-02   3.5442468e-02   5.1789839e-02   4.3649458e-02   3.5876877e-02   4.1174345e-02   5.1082558e-02   4.5859090e-02   4.2642293e-02   4.0538355e-02   4.5140715e-02   4.3431260e-02   4.9073912e-02   4.3269919e-02   5.1979937e-02   4.6556228e-02   4.7139736e-02   4.3322509e-02   4.6668256e-02   3.9560133e-02   4.5210217e-02   4.9593401e-02   6.1278112e-02   4.5375285e-02   5.0963350e-02   4.8177012e-02   4.5476426e-02   3.9830699e-02   4.2079306e-02   5.2860401e-02   5.1210037e-02   4.1005590e-02   5.1086513e-02   4.7071189e-02   5.2415038e-02   5.4831339e-02   4.8556574e-02   4.5725671e-02   4.4316070e-02   5.6862696e-02   5.8753784e-02   4.6685706e-02   4.1311823e-02   4.6981412e-02   4.3908374e-02   4.5374284e-02   4.7707339e-02   6.3891459e-02   4.1493668e-02   5.0755957e-02   4.6147363e-02   4.8527635e-02   4.1352903e-02   4.4825125e-02   3.9456002e-02   4.0219529e-02   4.5615835e-02   3.7976387e-02   4.7267706e-02   4.5306392e-02   4.7895551e-02   5.0229682e-02   4.5531634e-02   4.7230340e-02   5.1933259e-02   5.2618862e-02   4.1803880e-02   5.3113270e-02   4.0669113e-02   3.9107675e-02   5.3194637e-02   4.6029774e-02   4.8689457e-02   4.3157020e-02   5.3215892e-02   4.0995090e-02   5.1119620e-02   5.0694679e-02   5.3032835e-02   5.0882549e-02   4.9726086e-02   4.8046377e-02   5.1149141e-02   4.7045078e-02   4.4811450e-02   5.7277599e-02   4.6567444e-02   4.7767465e-02   3.2067238e-02   4.0082612e-02
