# Supplementary material for: Autistic traits and individual brain differences: functional network efficiency reflects attentional and social impairments, structural nodal efficiencies index systemising and theory-of-mind skills
Source: Mol Autism. 2021 Jan 21;12:3. doi: 10.1186/s13229-020-00377-8 (PMC7818759; doi:10.1186/s13229-020-00377-8)
Supplement: Supplementary file 9 — Additional file 9. Brain-behaviour correlations. README file detailing data curation; AAL-90 region masks in NIfTI format; spreadseehts of Spearman correlations; code and data for the correlational analysis. [file 13229_2020_377_MOESM9_ESM.zip › Paul_Arora_et_al_data/Physiological/BBC/analysis/Parcorr_rsfMRI_Netmats/rsfMRI_modularity.txt]

   1.8382458e-01
   1.6099739e-01
   1.6910580e-01
   1.8149094e-01
   1.9687559e-01
   1.8152214e-01
   2.0266774e-01
   1.8784636e-01
   1.9127366e-01
   1.7863641e-01
   1.6022080e-01
   1.9503935e-01
   1.7113696e-01
   1.6431013e-01
   1.8045403e-01
   1.7676121e-01
   1.7091183e-01
   1.9554958e-01
   1.8593403e-01
   1.5138812e-01
   1.7250539e-01
   1.7983806e-01
   1.7315338e-01
   1.7153730e-01
   1.9789402e-01
   1.7592199e-01
   1.8674314e-01
   1.8672384e-01
   1.8431080e-01
   1.7688631e-01
