# Supplementary material for: Autistic traits and individual brain differences: functional network efficiency reflects attentional and social impairments, structural nodal efficiencies index systemising and theory-of-mind skills
Source: Mol Autism. 2021 Jan 21;12:3. doi: 10.1186/s13229-020-00377-8 (PMC7818759; doi:10.1186/s13229-020-00377-8)
Supplement: Supplementary file 9 — Additional file 9. Brain-behaviour correlations. README file detailing data curation; AAL-90 region masks in NIfTI format; spreadseehts of Spearman correlations; code and data for the correlational analysis. [file 13229_2020_377_MOESM9_ESM.zip › Paul_Arora_et_al_data/Physiological/BBC/analysis/Parcorr_rsfMRI_Netmats/rsfMRI_nodal_efficiency.txt]

   8.5751481e-02   9.6489052e-02   6.0261187e-02   8.2857869e-02   7.3430807e-02   1.0561602e-01   8.0792480e-02   7.3476953e-02   8.3491391e-02   8.5044613e-02   9.1413308e-02   9.8642619e-02   1.0080891e-01   8.6543504e-02   1.0619541e-01   9.4841467e-02   8.4049211e-02   1.0137669e-01   7.6075617e-02   8.7056638e-02   1.0511082e-01   1.2428867e-01   9.1347214e-02   1.0740452e-01   1.0778759e-01   1.2171434e-01   8.7144356e-02   1.0204503e-01   8.4187731e-02   9.9432211e-02   1.0225341e-01   1.1766311e-01   1.0328498e-01   9.0764147e-02   1.2283602e-01   1.1575150e-01   1.1966504e-01   1.0173993e-01   1.0410405e-01   1.1528685e-01   1.1941324e-01   1.1479712e-01   8.7958418e-02   8.8512251e-02   1.1344317e-01   9.0331245e-02   9.0641246e-02   1.0058665e-01   9.5148373e-02   9.1799085e-02   8.9886287e-02   9.3161293e-02   1.0013349e-01   1.0390716e-01   1.1065497e-01   9.8416199e-02   1.0177509e-01   9.9718152e-02   8.7290501e-02   9.2299133e-02   8.1484209e-02   1.0581636e-01   1.0389415e-01   9.5270052e-02   1.0472140e-01   9.7931197e-02   8.3459682e-02   1.0592988e-01   9.4717930e-02   1.1158445e-01   1.0856915e-01   1.1535968e-01   9.4535837e-02   1.0834925e-01   9.2089592e-02   1.1133466e-01   9.8515748e-02   1.1548686e-01   1.0708936e-01   1.1351722e-01   9.5327065e-02   1.0130247e-01   8.9167848e-02   1.2032620e-01   1.0825834e-01   1.0706967e-01   9.7923475e-02   8.9156370e-02   7.3797236e-02   7.3214284e-02
   8.7029836e-02   8.5959009e-02   1.0275350e-01   8.9662497e-02   9.2994530e-02   1.1561710e-01   8.9300443e-02   1.0120339e-01   1.0301085e-01   9.4265350e-02   9.4415075e-02   1.1577396e-01   9.0325225e-02   1.0571256e-01   1.1505574e-01   1.0054647e-01   1.1948300e-01   1.0147690e-01   9.0807342e-02   9.4158978e-02   9.6603802e-02   7.8337809e-02   8.0358602e-02   9.5925136e-02   1.2144798e-01   1.3118148e-01   8.1144676e-02   7.6355409e-02   9.2953227e-02   1.1134572e-01   1.1756172e-01   1.0732865e-01   1.0637471e-01   1.0042735e-01   1.3213661e-01   1.0919826e-01   1.0046555e-01   9.0155166e-02   1.0690703e-01   1.0942694e-01   1.2601397e-01   1.2315350e-01   1.0625440e-01   7.3807443e-02   9.6064125e-02   1.0223244e-01   8.8202533e-02   1.0050727e-01   8.9392810e-02   9.3403307e-02   9.4771510e-02   9.9522081e-02   9.7924819e-02   1.0520518e-01   9.8413545e-02   7.8080880e-02   8.2980648e-02   7.2372689e-02   1.0634670e-01   8.2471391e-02   1.0626037e-01   9.2938744e-02   1.2064393e-01   9.0910475e-02   1.3094730e-01   1.1921067e-01   1.1157378e-01   1.1417057e-01   9.5149248e-02   8.8052242e-02   1.0733546e-01   1.1831203e-01   1.1101969e-01   1.2610541e-01   9.9261171e-02   1.0746671e-01   1.1139862e-01   1.2005602e-01   1.0866203e-01   1.0861868e-01   1.1257863e-01   1.1334402e-01   9.4151315e-02   1.2527040e-01   1.0627615e-01   9.8694861e-02   1.0090863e-01   9.6458235e-02   7.1032096e-02   9.5275815e-02
   7.3664169e-02   7.0725941e-02   4.8356696e-02   7.3030951e-02   7.8603799e-02   7.9877152e-02   8.2577147e-02   5.7497831e-02   7.9207325e-02   8.5181741e-02   1.0888584e-01   8.1127811e-02   8.2547589e-02   8.7229692e-02   7.5466189e-02   9.3696555e-02   8.3207012e-02   9.3277724e-02   6.6092154e-02   8.5153906e-02   8.7693134e-02   9.0305614e-02   7.0198813e-02   6.9372459e-02   9.7388924e-02   8.6702828e-02   7.5657866e-02   5.7908925e-02   8.2866515e-02   8.5872499e-02   8.5975373e-02   9.1186117e-02   7.6926792e-02   9.1350329e-02   1.1447499e-01   1.0791502e-01   8.3164824e-02   9.4251131e-02   9.8244318e-02   1.0504095e-01   1.0907145e-01   1.2985828e-01   8.7082314e-02   7.9238133e-02   8.5920856e-02   9.6972436e-02   8.5270250e-02   8.2798272e-02   7.3167132e-02   9.2332670e-02   7.6138448e-02   9.8893279e-02   9.7663986e-02   9.4947865e-02   8.5284203e-02   7.0258653e-02   7.9929308e-02   9.4259810e-02   8.7993165e-02   9.7615997e-02   9.2210562e-02   8.8584911e-02   9.7163216e-02   7.3767045e-02   1.0778310e-01   9.9021155e-02   7.7578739e-02   7.6453586e-02   8.2883222e-02   8.7714325e-02   9.1632604e-02   8.5743900e-02   9.8691843e-02   8.7508396e-02   9.4149648e-02   1.0055125e-01   1.0933736e-01   1.0957308e-01   1.0395809e-01   1.0624481e-01   9.0664000e-02   8.5677115e-02   9.0250660e-02   9.2743742e-02   8.5010815e-02   6.8772779e-02   9.9948672e-02   9.4724903e-02   5.8673101e-02   5.7913469e-02
   7.5551431e-02   7.5985905e-02   6.7225009e-02   7.5289425e-02   5.7585539e-02   6.2223060e-02   8.3049007e-02   5.9554698e-02   6.5562627e-02   7.2158243e-02   8.2097441e-02   8.1506018e-02   7.8308447e-02   6.7816293e-02   8.5893563e-02   7.5183778e-02   9.4265515e-02   8.4547095e-02   8.3419459e-02   7.5025936e-02   1.0199547e-01   8.5899293e-02   6.6356224e-02   7.5794931e-02   8.6528468e-02   1.1050455e-01   7.9824905e-02   9.7171895e-02   8.7613570e-02   9.7883948e-02   9.1883712e-02   9.6585619e-02   8.6828187e-02   9.8465419e-02   8.7926004e-02   9.7023388e-02   8.7177772e-02   8.6164427e-02   8.2043241e-02   9.5193236e-02   1.0001680e-01   1.0767524e-01   8.0170942e-02   9.2150641e-02   9.2040932e-02   9.0985965e-02   8.5896233e-02   1.0918314e-01   7.9758709e-02   7.5756451e-02   8.5490495e-02   9.0980797e-02   9.6058288e-02   8.9894436e-02   1.0445038e-01   7.6210776e-02   8.4937113e-02   9.7732677e-02   8.3801364e-02   8.7963048e-02   8.2892765e-02   9.4530720e-02   8.4843937e-02   1.0128537e-01   8.9906270e-02   8.9639208e-02   7.8800240e-02   1.0088453e-01   9.2981887e-02   8.5356150e-02   1.0585591e-01   1.0430770e-01   1.0231864e-01   9.0635431e-02   9.9154729e-02   1.0955881e-01   8.4981961e-02   8.9584097e-02   1.0142567e-01   1.0864775e-01   8.6999006e-02   1.0551609e-01   8.0367222e-02   9.5417841e-02   8.1881429e-02   8.8045817e-02   9.7250569e-02   8.5558931e-02   7.0220674e-02   5.8797826e-02
   6.7859591e-02   7.1289541e-02   6.2960266e-02   7.2327619e-02   7.4406075e-02   7.3538546e-02   8.0192042e-02   5.6564180e-02   9.3812145e-02   7.3239593e-02   9.5532850e-02   7.4561199e-02   9.3848514e-02   7.2998830e-02   8.2763179e-02   9.6020258e-02   8.6438022e-02   7.1009465e-02   7.6099746e-02   8.4883497e-02   8.3448822e-02   9.0614555e-02   7.9993925e-02   8.6964077e-02   9.1404576e-02   8.7970235e-02   4.9333698e-02   6.8197114e-02   8.3814102e-02   8.9973003e-02   8.6897266e-02   8.7547855e-02   8.2156071e-02   8.5266365e-02   1.0623008e-01   9.2720519e-02   8.1058276e-02   7.9128159e-02   8.6380129e-02   9.1060501e-02   1.0319870e-01   1.0946776e-01   7.7337054e-02   8.3387538e-02   7.2389079e-02   8.4110736e-02   9.0642815e-02   1.0203385e-01   7.4488461e-02   8.7052631e-02   8.4231619e-02   8.2316168e-02   8.9235265e-02   8.0039756e-02   8.1169142e-02   7.6781833e-02   9.1271486e-02   8.0002096e-02   8.9742803e-02   7.7411318e-02   7.8733441e-02   8.9370306e-02   9.9854534e-02   8.4590766e-02   7.9534827e-02   8.5785612e-02   8.4272704e-02   7.9075236e-02   9.0986270e-02   9.6988571e-02   7.9776856e-02   9.1162636e-02   8.2661361e-02   9.9153762e-02   9.4833264e-02   1.0553781e-01   9.0148159e-02   9.5949372e-02   1.0023908e-01   1.1567365e-01   8.2559386e-02   7.7979033e-02   8.4405360e-02   9.4750977e-02   7.1100739e-02   8.0926733e-02   8.4390467e-02   7.9155035e-02   5.0390951e-02   6.5451819e-02
   5.7845493e-02   6.3282418e-02   4.6506635e-02   5.9941960e-02   5.9510590e-02   6.3077158e-02   5.7963961e-02   6.1111308e-02   7.3733416e-02   6.8462216e-02   7.0398711e-02   7.5514645e-02   8.0903065e-02   7.1111077e-02   7.5700016e-02   6.7060430e-02   8.2530944e-02   6.2951898e-02   5.7720260e-02   4.9890515e-02   9.7090074e-02   9.0068249e-02   7.3234041e-02   8.1264102e-02   8.8768898e-02   8.2994586e-02   7.4483963e-02   7.1840977e-02   8.4367572e-02   8.6929992e-02   7.9754388e-02   9.0013055e-02   8.1815872e-02   7.1933048e-02   7.3829935e-02   8.9906725e-02   7.2595531e-02   7.3191048e-02   7.6081886e-02   7.9055417e-02   8.5817531e-02   8.7675234e-02   8.9454403e-02   7.4501935e-02   7.4247105e-02   8.1677471e-02   7.7632857e-02   9.1737296e-02   6.7153938e-02   7.9071088e-02   7.8044229e-02   7.4724249e-02   6.9710703e-02   8.8403288e-02   7.8011375e-02   8.3123536e-02   7.4084739e-02   6.8318158e-02   7.8784293e-02   7.3143877e-02   7.7100073e-02   7.9908247e-02   7.5343068e-02   7.4955220e-02   8.6874325e-02   9.0027756e-02   8.2381282e-02   8.8525600e-02   8.1136525e-02   7.9647918e-02   8.1114739e-02   8.1670655e-02   7.7335068e-02   8.3616987e-02   8.7586714e-02   1.0003017e-01   8.2863017e-02   1.0117198e-01   6.9083720e-02   1.0073429e-01   7.5606236e-02   8.8850609e-02   7.2501547e-02   8.9861381e-02   7.0432043e-02   6.9182897e-02   8.6770741e-02   7.4472061e-02   4.9608920e-02   6.1601795e-02
   5.8205149e-02   4.3334865e-02   5.1936763e-02   4.9866785e-02   5.6788923e-02   5.2535262e-02   5.1615721e-02   4.4068081e-02   5.6905367e-02   6.1137565e-02   6.8981717e-02   5.3457897e-02   7.0986277e-02   5.8266940e-02   6.0446171e-02   4.7478777e-02   8.1258853e-02   6.2501532e-02   5.4006600e-02   5.5597742e-02   6.9262017e-02   7.1701027e-02   5.5275405e-02   5.4571366e-02   6.5560244e-02   8.3161196e-02   5.4265562e-02   4.8958469e-02   5.8529455e-02   6.1942531e-02   5.9679574e-02   5.8486574e-02   8.8117815e-02   6.8336289e-02   8.7342155e-02   7.2116068e-02   5.8366172e-02   6.6472526e-02   6.7810177e-02   5.3249383e-02   7.1076607e-02   8.5703336e-02   7.2450084e-02   6.1379439e-02   8.6082274e-02   6.5301113e-02   9.0349100e-02   7.4858941e-02   7.8132186e-02   5.5941588e-02   7.1864978e-02   6.7082151e-02   8.0838108e-02   7.2313256e-02   6.9081392e-02   6.8587945e-02   6.9542186e-02   7.1432816e-02   7.1640532e-02   6.0529317e-02   7.2880610e-02   6.3379475e-02   6.6980603e-02   5.8799153e-02   8.9288568e-02   7.4065886e-02   6.5955617e-02   8.4311479e-02   6.4941396e-02   6.8089692e-02   5.8462612e-02   5.4339700e-02   6.1654052e-02   6.9714875e-02   6.3179951e-02   6.5556621e-02   7.8671378e-02   7.8808333e-02   7.5689312e-02   8.4834492e-02   7.7655605e-02   6.8870322e-02   6.1569820e-02   7.4366035e-02   6.7384131e-02   7.3914426e-02   6.6794395e-02   5.9001961e-02   4.9161676e-02   4.6649489e-02
   6.7700595e-02   8.2305144e-02   6.6018697e-02   7.3258265e-02   7.6923458e-02   8.6835439e-02   9.3297353e-02   8.2732918e-02   8.4674708e-02   8.5744902e-02   9.0048844e-02   9.2973709e-02   9.1834685e-02   8.3053835e-02   8.0929010e-02   9.8772295e-02   1.0743450e-01   9.0283965e-02   8.7084933e-02   9.3038231e-02   1.0346182e-01   9.3054250e-02   1.0255379e-01   9.2278612e-02   1.0372167e-01   1.0589853e-01   9.5300631e-02   8.4081966e-02   9.3164920e-02   9.8466128e-02   9.2353986e-02   9.4669188e-02   7.9834268e-02   8.5758135e-02   8.7634805e-02   1.0899151e-01   9.4777224e-02   9.7030499e-02   1.0005984e-01   1.0428179e-01   1.0912725e-01   1.1878477e-01   9.3006889e-02   1.0731811e-01   9.7208212e-02   1.0446001e-01   1.0701790e-01   9.2813296e-02   8.8536608e-02   9.0103622e-02   9.7981115e-02   8.2891325e-02   1.2064114e-01   1.2015671e-01   8.0934341e-02   9.2004248e-02   1.0815769e-01   1.0188777e-01   1.0601161e-01   1.0387696e-01   8.6326691e-02   9.5274742e-02   9.1404842e-02   1.1869425e-01   1.0644783e-01   9.6233903e-02   8.4824851e-02   9.5737523e-02   9.0794451e-02   1.0795439e-01   1.0793779e-01   1.0776661e-01   1.0260091e-01   9.9663596e-02   1.0647624e-01   9.2137631e-02   9.6315489e-02   9.1566727e-02   1.1707132e-01   1.2075167e-01   9.6310279e-02   9.5986290e-02   1.0302711e-01   1.1443274e-01   9.6829536e-02   8.8565019e-02   9.2253259e-02   8.4826494e-02   4.9090734e-02   7.2635291e-02
   7.9732011e-02   6.7317577e-02   5.6640449e-02   6.3968023e-02   7.8216712e-02   8.8743063e-02   7.7545566e-02   6.7394971e-02   7.3142566e-02   7.1916662e-02   8.2759789e-02   8.4752140e-02   6.7871477e-02   8.2421166e-02   6.9965328e-02   8.3876557e-02   8.6655116e-02   7.8138549e-02   8.8477383e-02   7.7607376e-02   1.0130176e-01   9.1075735e-02   7.8761772e-02   7.3984654e-02   7.8137293e-02   8.3209731e-02   7.2655505e-02   8.0157735e-02   8.1830896e-02   8.9723125e-02   7.7509122e-02   8.2801043e-02   8.3837718e-02   8.2777159e-02   7.9953677e-02   8.7959531e-02   7.9794327e-02   6.8120086e-02   6.7462977e-02   6.3451908e-02   9.1859670e-02   9.5494801e-02   8.0255943e-02   6.5073026e-02   7.9069082e-02   8.3191565e-02   9.0433577e-02   8.4596453e-02   7.5337169e-02   7.7787292e-02   9.1285100e-02   7.7717788e-02   7.9925902e-02   8.9368534e-02   7.8597914e-02   8.2433097e-02   7.0663051e-02   7.9637450e-02   8.4724242e-02   8.4494221e-02   9.3676260e-02   8.8063251e-02   9.1434450e-02   8.0143961e-02   1.0201725e-01   1.0038364e-01   8.5959215e-02   9.0231394e-02   8.0520319e-02   8.8049385e-02   8.0999603e-02   7.0886912e-02   8.5463828e-02   8.6035495e-02   6.9513488e-02   8.4690855e-02   9.0210785e-02   8.9635986e-02   8.4270052e-02   9.4868677e-02   8.6041664e-02   8.2929190e-02   7.5071846e-02   9.1594090e-02   7.6469652e-02   6.7786477e-02   8.3274727e-02   7.0357617e-02   7.0070776e-02   7.0221558e-02
   1.1040372e-01   1.1455643e-01   8.6267981e-02   9.7487224e-02   9.5200531e-02   9.6756473e-02   9.3489021e-02   9.4343506e-02   9.5630637e-02   1.0326619e-01   1.2731004e-01   1.2201814e-01   1.0922861e-01   1.1100965e-01   1.2172212e-01   1.2579991e-01   1.4081785e-01   1.1538577e-01   1.1502733e-01   1.1835840e-01   1.2819511e-01   1.1969517e-01   1.0010564e-01   1.2987720e-01   1.3439782e-01   1.3358545e-01   7.9331601e-02   9.6249336e-02   1.1070168e-01   1.1883360e-01   1.0339979e-01   1.0610149e-01   1.3389772e-01   1.0617031e-01   1.3535752e-01   1.3123634e-01   1.1008091e-01   1.1101091e-01   1.2835393e-01   1.1750517e-01   1.5102921e-01   1.3341134e-01   1.2768075e-01   1.0032194e-01   1.3500677e-01   1.0724137e-01   1.1522186e-01   1.3406789e-01   1.3994341e-01   1.3101164e-01   1.2106999e-01   1.0740143e-01   1.1059367e-01   1.0956678e-01   1.3796219e-01   1.1435336e-01   1.1501915e-01   1.0973120e-01   1.2855756e-01   1.1548003e-01   1.1119734e-01   1.0220581e-01   1.1698135e-01   1.1139594e-01   1.3621267e-01   1.3536490e-01   1.1914220e-01   1.1228756e-01   1.3702623e-01   1.0984076e-01   1.4025136e-01   1.3631283e-01   1.2051489e-01   9.8420308e-02   1.0834597e-01   1.1900495e-01   1.4755254e-01   1.3738129e-01   1.2447257e-01   1.3264279e-01   1.2051930e-01   1.3378514e-01   1.2193467e-01   1.3669389e-01   1.0626818e-01   1.1393603e-01   1.0219415e-01   1.3355531e-01   1.0166923e-01   7.7558162e-02
   7.6601225e-02   6.4015339e-02   6.9837457e-02   5.3449704e-02   7.2090039e-02   8.6956563e-02   9.0360959e-02   7.5339240e-02   8.8025209e-02   1.0054198e-01   1.1834390e-01   8.7856617e-02   8.4625768e-02   1.0615087e-01   8.7621991e-02   8.5134336e-02   1.1650415e-01   9.7013288e-02   5.7719563e-02   4.6303121e-02   1.0525882e-01   1.0605526e-01   7.7433406e-02   7.1960101e-02   1.0164239e-01   1.0737658e-01   8.9695207e-02   8.3556211e-02   9.2269720e-02   1.0440456e-01   9.5238113e-02   1.1552323e-01   1.0460811e-01   1.0837785e-01   1.1278776e-01   1.0985164e-01   1.0495915e-01   1.2173477e-01   8.7791615e-02   9.5764542e-02   1.1834007e-01   1.1187702e-01   8.8873726e-02   9.8194075e-02   9.3627045e-02   9.1688888e-02   9.8459391e-02   8.9882863e-02   9.3903565e-02   1.0257843e-01   8.5805790e-02   1.0760256e-01   8.2866734e-02   9.4267432e-02   1.1149734e-01   9.3946663e-02   8.2016964e-02   8.3656195e-02   7.8560320e-02   9.7577067e-02   1.0148921e-01   1.0997793e-01   1.0934284e-01   9.5512090e-02   1.3339251e-01   1.1938681e-01   1.0190591e-01   1.1801668e-01   4.9602936e-02   7.7652690e-02   1.1827448e-01   8.6089046e-02   9.6774871e-02   9.9661492e-02   9.2791853e-02   1.1178621e-01   1.0541480e-01   1.0648713e-01   1.0067111e-01   1.1854055e-01   8.4819731e-02   9.1984505e-02   1.0313508e-01   9.4863259e-02   8.5900909e-02   9.0152108e-02   1.0589372e-01   9.0751231e-02   6.9524660e-02   6.3916630e-02
   8.6446787e-02   7.6361292e-02   8.3894950e-02   7.1480661e-02   1.0848411e-01   9.1333673e-02   8.3392033e-02   8.7478374e-02   1.1718627e-01   1.0712236e-01   9.6347788e-02   8.3804034e-02   9.4898888e-02   1.0000508e-01   1.0050729e-01   9.4634683e-02   1.0551133e-01   6.9244701e-02   9.8335235e-02   9.3742969e-02   1.1120355e-01   9.9931753e-02   1.3252134e-01   1.0907847e-01   1.1652909e-01   1.2973715e-01   9.7183400e-02   7.7428990e-02   1.0305680e-01   1.0923758e-01   1.1966540e-01   1.1402065e-01   1.1275897e-01   1.0676927e-01   1.3494956e-01   1.1563221e-01   9.1986936e-02   1.1018913e-01   1.1705693e-01   1.2224901e-01   1.3255675e-01   1.2788311e-01   9.3376619e-02   1.0027666e-01   1.1241619e-01   1.0012987e-01   1.0351780e-01   1.0653495e-01   1.0591036e-01   9.7164718e-02   8.5409881e-02   1.1840236e-01   1.0172426e-01   9.8983647e-02   9.6481641e-02   9.3070043e-02   8.2643648e-02   8.2115704e-02   9.1017412e-02   8.4387939e-02   9.2384736e-02   1.0054292e-01   1.1636822e-01   1.0269206e-01   1.1307640e-01   1.1310641e-01   1.0285825e-01   1.1002429e-01   9.2500694e-02   1.1119126e-01   1.0940207e-01   1.1451529e-01   1.0706194e-01   9.3150329e-02   1.0283935e-01   1.0296311e-01   1.3116025e-01   9.8023734e-02   1.0029905e-01   1.1050657e-01   9.4884285e-02   9.2955289e-02   1.2059930e-01   1.1398826e-01   8.7892215e-02   1.1339828e-01   1.1467376e-01   1.1105563e-01   6.6738184e-02   8.9681379e-02
   6.5597837e-02   6.4253366e-02   6.5072296e-02   6.7518409e-02   8.0107286e-02   5.9532479e-02   7.8232155e-02   5.3836648e-02   9.6848524e-02   8.1774476e-02   7.8726725e-02   7.9746026e-02   6.6893807e-02   7.9955011e-02   7.9591301e-02   7.7695327e-02   7.5724625e-02   6.1806797e-02   7.0819154e-02   7.3560653e-02   8.1684398e-02   8.4267888e-02   8.0142658e-02   8.4015451e-02   9.0517203e-02   8.1493592e-02   7.9765521e-02   7.5682311e-02   7.2615778e-02   7.9154469e-02   7.7307021e-02   9.1174880e-02   8.1223788e-02   9.5712987e-02   9.1351577e-02   8.5694862e-02   7.3062976e-02   7.5038290e-02   6.9280825e-02   7.4169018e-02   8.8915158e-02   8.3408839e-02   7.9837664e-02   7.0092861e-02   7.7274121e-02   7.9326589e-02   6.6729217e-02   8.2798627e-02   7.1696153e-02   6.2941007e-02   7.0613998e-02   7.0135989e-02   6.5101027e-02   6.7287277e-02   6.7842435e-02   6.3357204e-02   7.1265442e-02   7.7241281e-02   6.3974408e-02   8.2874486e-02   7.6334007e-02   8.8632772e-02   8.6483504e-02   8.4479944e-02   1.0322291e-01   8.0715168e-02   6.8581621e-02   6.9441178e-02   7.8208906e-02   7.0765693e-02   7.9601407e-02   8.7435831e-02   8.6419258e-02   8.0181242e-02   9.4598791e-02   8.1846273e-02   8.9516810e-02   8.6984468e-02   9.3061891e-02   9.7612466e-02   8.4434647e-02   7.6766930e-02   8.4501717e-02   7.2995677e-02   6.9695990e-02   8.1088515e-02   7.3173754e-02   7.5180452e-02   7.1102648e-02   5.8009559e-02
   6.4255227e-02   7.0617808e-02   6.1032356e-02   6.9011975e-02   7.2335568e-02   7.9084744e-02   8.5191785e-02   7.3584134e-02   9.0321109e-02   8.3944999e-02   7.4934376e-02   7.3312630e-02   6.6763410e-02   8.0086684e-02   7.4978795e-02   6.8907942e-02   6.6070661e-02   7.1512448e-02   7.6540726e-02   6.9267342e-02   9.6032386e-02   9.1588576e-02   6.7869027e-02   8.5455795e-02   8.1553040e-02   8.9824946e-02   7.8129247e-02   6.9465998e-02   7.3225359e-02   8.0432166e-02   9.6693096e-02   8.2775796e-02   8.7064434e-02   8.0543928e-02   8.9474311e-02   8.2794345e-02   7.2610826e-02   8.7399449e-02   8.1893359e-02   7.5271564e-02   1.0463180e-01   1.0270872e-01   6.5038547e-02   6.9169585e-02   8.2314363e-02   8.3825848e-02   9.1500076e-02   8.4919499e-02   6.2503973e-02   6.3950849e-02   6.1861074e-02   7.2502376e-02   6.8455728e-02   7.0417695e-02   8.2170213e-02   6.8113568e-02   6.7454071e-02   6.8298505e-02   8.2796481e-02   7.6744078e-02   8.6112629e-02   8.2565748e-02   8.0379930e-02   8.1477353e-02   1.0460414e-01   7.4259542e-02   8.8025063e-02   7.2361494e-02   8.4063654e-02   9.1831503e-02   8.6802468e-02   8.7435227e-02   8.4396197e-02   7.8704003e-02   8.8414857e-02   9.6557092e-02   9.1548501e-02   8.0357051e-02   8.6869524e-02   9.8349329e-02   9.7452027e-02   8.6758703e-02   7.0472741e-02   6.8765844e-02   5.7677958e-02   7.2088532e-02   7.8815935e-02   6.1844874e-02   5.5526286e-02   6.3605923e-02
   1.0522427e-01   1.0539190e-01   9.9703416e-02   1.0555495e-01   1.1056636e-01   1.2107033e-01   1.2108492e-01   1.1193700e-01   1.4026457e-01   1.1220032e-01   1.1469466e-01   1.1948470e-01   1.0115562e-01   1.0880988e-01   1.2895823e-01   1.1787008e-01   1.1870472e-01   1.1801974e-01   1.2574885e-01   1.3170926e-01   1.4661416e-01   1.2505739e-01   1.1630889e-01   1.0003264e-01   1.2494972e-01   1.2128218e-01   1.2035097e-01   1.2412115e-01   1.1498559e-01   1.3435996e-01   1.3873331e-01   1.3722912e-01   1.3161133e-01   1.0727201e-01   1.2013967e-01   1.3179066e-01   1.2948142e-01   1.2718191e-01   1.3761247e-01   1.3499961e-01   1.5403389e-01   1.3910102e-01   1.0715348e-01   1.1131226e-01   1.3920339e-01   1.1892392e-01   1.4101164e-01   1.2408919e-01   1.0949413e-01   1.1242222e-01   1.2104491e-01   1.1179650e-01   1.2551870e-01   1.2514880e-01   1.1508133e-01   1.2565452e-01   1.0911229e-01   1.0651768e-01   1.0312031e-01   1.3496332e-01   1.1899221e-01   1.3231196e-01   1.2871361e-01   1.4741658e-01   1.4626403e-01   1.3621423e-01   1.2065930e-01   1.1859493e-01   1.2998318e-01   1.5215327e-01   1.4620639e-01   1.3606963e-01   1.3474550e-01   1.2796023e-01   1.4815666e-01   1.4623730e-01   1.3578806e-01   1.3884392e-01   1.4381688e-01   1.3990003e-01   1.1885501e-01   1.1842877e-01   1.3858668e-01   1.5144156e-01   1.0948584e-01   1.1720738e-01   1.2483703e-01   1.1906898e-01   1.1491250e-01   1.1273659e-01
   6.8510495e-02   5.7948460e-02   5.7763492e-02   5.5324155e-02   5.7826796e-02   7.5408898e-02   6.8809006e-02   6.4840321e-02   8.3546625e-02   7.6743911e-02   6.8894751e-02   7.8927318e-02   6.3607625e-02   7.5958222e-02   7.1060985e-02   7.7905265e-02   8.0586750e-02   7.4283467e-02   6.7257906e-02   6.3557310e-02   8.8444052e-02   8.3026263e-02   6.2993107e-02   7.2157734e-02   8.9542164e-02   8.2099003e-02   8.2875624e-02   7.2877144e-02   6.4636811e-02   8.5334841e-02   7.3992160e-02   6.6807324e-02   8.4415957e-02   7.7851449e-02   8.9690347e-02   8.9700536e-02   6.4256244e-02   9.0643482e-02   9.1371762e-02   8.6796321e-02   8.7663520e-02   9.0867825e-02   8.2104055e-02   6.7257273e-02   8.4225595e-02   8.5919946e-02   7.7271692e-02   7.2489911e-02   6.5173667e-02   6.4330055e-02   6.4030880e-02   7.1527755e-02   7.3184949e-02   7.9832727e-02   8.0733917e-02   7.4641153e-02   7.8120420e-02   7.5449020e-02   8.7685618e-02   7.7265417e-02   9.5872147e-02   6.6381649e-02   7.5159189e-02   8.7485211e-02   8.7822473e-02   7.9489079e-02   8.3451047e-02   7.0584919e-02   6.4214918e-02   7.3249088e-02   7.1359100e-02   8.5178252e-02   8.0974342e-02   7.8571002e-02   8.2155243e-02   9.2968570e-02   8.2531712e-02   9.9472083e-02   7.8472001e-02   9.6037647e-02   6.7827979e-02   7.2621077e-02   7.6698009e-02   7.6914252e-02   6.3477065e-02   7.8752728e-02   7.3423103e-02   7.1417457e-02   6.1875056e-02   6.6856943e-02
   6.0238687e-02   6.6192414e-02   5.8848680e-02   5.8194725e-02   6.7499123e-02   5.1640775e-02   5.3472398e-02   7.4297944e-02   7.5146600e-02   8.0475474e-02   6.4002041e-02   7.2770805e-02   6.3675209e-02   7.3965191e-02   8.6296320e-02   7.2922539e-02   8.0247899e-02   8.9550745e-02   7.6637311e-02   7.2060930e-02   9.4012621e-02   1.0233166e-01   7.2343211e-02   6.9777783e-02   9.2698376e-02   7.6718417e-02   6.5040847e-02   7.9648113e-02   6.7493441e-02   8.4489998e-02   8.4963703e-02   8.8364006e-02   8.8486701e-02   7.8677009e-02   8.8760668e-02   9.8036051e-02   7.6753846e-02   7.8668029e-02   9.4054302e-02   9.2018670e-02   9.5862702e-02   9.8599437e-02   7.8823580e-02   8.7667971e-02   8.5974422e-02   8.8399250e-02   9.4601359e-02   7.8771523e-02   9.0853812e-02   7.5413058e-02   6.7174471e-02   5.9897237e-02   8.5821843e-02   7.6892486e-02   8.5875199e-02   7.4373092e-02   6.8549488e-02   7.5552609e-02   7.2546855e-02   6.9950378e-02   7.1734107e-02   7.2104051e-02   7.1467488e-02   7.6456062e-02   7.3062121e-02   9.2186956e-02   8.8942322e-02   8.3320214e-02   8.2098196e-02   8.7639189e-02   8.2670738e-02   9.2902986e-02   8.9031156e-02   8.7966982e-02   9.7717087e-02   9.5975249e-02   9.0740558e-02   7.7977502e-02   9.3378978e-02   8.8331171e-02   6.4165558e-02   8.7687486e-02   8.4596458e-02   9.1917275e-02   7.9164449e-02   7.9378778e-02   7.2684538e-02   7.9958435e-02   5.5329718e-02   6.5123391e-02
   6.2944479e-02   7.5433913e-02   4.6822722e-02   5.5240176e-02   6.5195647e-02   6.8822686e-02   4.7210115e-02   5.3343932e-02   7.2558327e-02   7.0058241e-02   6.8891044e-02   6.8763462e-02   6.2432993e-02   6.1934478e-02   5.9753670e-02   5.2961558e-02   8.9207131e-02   7.5069507e-02   6.0863866e-02   6.7031378e-02   7.4406342e-02   8.5764385e-02   6.6320174e-02   5.7932518e-02   8.0503214e-02   7.4047807e-02   5.7129859e-02   6.7860248e-02   7.0437066e-02   6.9089513e-02   6.4294725e-02   7.6090545e-02   7.0875350e-02   7.8581056e-02   8.4650667e-02   5.8359947e-02   7.6886870e-02   6.8464679e-02   8.1495201e-02   7.5164665e-02   8.4489904e-02   1.0396485e-01   6.7757167e-02   7.6591922e-02   7.7919842e-02   7.0634910e-02   7.8732300e-02   7.5320899e-02   7.2999123e-02   7.6810832e-02   6.7836162e-02   6.3146508e-02   6.9630072e-02   7.3513561e-02   8.6042771e-02   6.6344282e-02   5.7426255e-02   6.4514197e-02   8.0520905e-02   6.8705920e-02   7.3721833e-02   6.8606190e-02   5.7766208e-02   7.1669610e-02   7.4118160e-02   8.0452002e-02   6.9669364e-02   7.3993038e-02   6.5446485e-02   7.0760438e-02   6.4449211e-02   7.5235425e-02   7.7106413e-02   8.9181276e-02   7.5779211e-02   8.9406709e-02   6.7249772e-02   8.2364113e-02   8.9828971e-02   8.2292437e-02   6.5317113e-02   6.9116168e-02   6.8634287e-02   6.7760252e-02   7.2774739e-02   6.1991450e-02   6.7594543e-02   5.9740755e-02   5.5905328e-02   5.1719338e-02
   7.1695556e-02   7.9100144e-02   6.2133431e-02   5.8259478e-02   6.0975321e-02   8.2214275e-02   6.8055736e-02   5.6858008e-02   8.4961014e-02   8.2248296e-02   9.0252438e-02   6.5016653e-02   8.0224230e-02   6.4944840e-02   8.0584804e-02   7.7456945e-02   8.0105917e-02   7.0566971e-02   7.6666680e-02   6.8199122e-02   9.5598289e-02   7.9251074e-02   8.2031149e-02   8.5169046e-02   7.8600764e-02   9.2943286e-02   7.6096725e-02   6.2294669e-02   7.2429346e-02   8.7834825e-02   8.3413964e-02   9.5974500e-02   8.9927904e-02   8.6270276e-02   9.1827927e-02   8.3541833e-02   9.2893534e-02   9.2563162e-02   9.3302677e-02   9.6761076e-02   1.0845872e-01   1.0365217e-01   8.7840962e-02   8.1701925e-02   8.1552255e-02   8.4634836e-02   8.4282286e-02   8.9056857e-02   8.1219240e-02   6.9306867e-02   7.7562221e-02   8.2880797e-02   8.8033552e-02   8.8623628e-02   9.9058574e-02   8.0286122e-02   8.4921421e-02   7.1933020e-02   7.5413512e-02   7.9120055e-02   8.8295745e-02   8.4156195e-02   9.4463263e-02   7.5365489e-02   1.1009660e-01   8.6193463e-02   8.3268516e-02   8.2259108e-02   6.8810500e-02   1.0137130e-01   8.3648027e-02   7.9585227e-02   8.2963747e-02   8.7429304e-02   8.7581699e-02   1.1097978e-01   9.3669535e-02   7.6420719e-02   1.0143097e-01   9.0994926e-02   6.8808413e-02   8.5185320e-02   8.6149068e-02   1.0300515e-01   8.8965438e-02   8.8748593e-02   9.8701845e-02   8.9771794e-02   6.5104750e-02   7.2547228e-02
   9.9562765e-02   1.1357370e-01   9.4511801e-02   8.7698997e-02   8.7486029e-02   8.1960370e-02   1.0422872e-01   1.0971740e-01   1.0380094e-01   1.0957446e-01   1.1568281e-01   1.2960609e-01   1.0724268e-01   1.2758904e-01   9.7806591e-02   1.2321852e-01   1.2211085e-01   1.0584039e-01   1.2572700e-01   1.0759434e-01   1.0677773e-01   1.3443334e-01   8.8172223e-02   1.0045193e-01   1.1051996e-01   1.0580242e-01   8.2464958e-02   9.2707260e-02   1.0422399e-01   1.1047709e-01   9.2210450e-02   1.1525916e-01   1.2521988e-01   1.2125340e-01   1.3675084e-01   1.3293764e-01   1.3765629e-01   1.0345064e-01   1.1692880e-01   1.2735902e-01   1.4093844e-01   1.5038538e-01   9.8875643e-02   1.0497201e-01   1.1245527e-01   1.0060923e-01   1.2627012e-01   1.0223151e-01   1.0326406e-01   1.0843327e-01   8.6213649e-02   1.0175260e-01   9.0823311e-02   9.8985230e-02   1.0069188e-01   1.0779477e-01   9.3373259e-02   1.1411167e-01   1.1040372e-01   1.1153179e-01   1.2380174e-01   1.2165415e-01   1.1849171e-01   1.1793070e-01   1.2199960e-01   1.0936929e-01   1.2092261e-01   1.1173704e-01   1.2467329e-01   1.0566180e-01   1.0922186e-01   1.1125779e-01   1.2917413e-01   1.1007644e-01   1.1602738e-01   1.2344144e-01   9.7615963e-02   1.4427233e-01   1.2506101e-01   1.2132494e-01   1.0655981e-01   1.1296292e-01   1.0820870e-01   1.2756339e-01   8.8553877e-02   8.7450332e-02   1.1998666e-01   1.0592337e-01   9.0973851e-02   1.0767204e-01
   6.5408025e-02   6.4152230e-02   7.3913776e-02   6.6245319e-02   6.7065359e-02   6.5953662e-02   9.0372230e-02   5.7600395e-02   7.5754345e-02   6.7648164e-02   8.7152813e-02   8.1468176e-02   8.2444402e-02   8.0882077e-02   6.9549783e-02   8.7643844e-02   8.1113911e-02   8.6669731e-02   7.4771558e-02   8.1652482e-02   7.7568707e-02   7.4202304e-02   7.6471840e-02   6.8889054e-02   9.0238012e-02   8.9135191e-02   7.3313503e-02   6.8497658e-02   8.0286855e-02   8.4527193e-02   8.4643576e-02   8.0323318e-02   7.1440066e-02   8.7339923e-02   9.8702946e-02   9.7718184e-02   7.7718974e-02   9.5089199e-02   9.1713655e-02   8.1930882e-02   8.3625688e-02   1.0394925e-01   8.1772884e-02   7.7607491e-02   7.9373114e-02   7.3019957e-02   8.3001596e-02   8.9765487e-02   6.7627341e-02   7.4164343e-02   7.2055754e-02   9.6290587e-02   8.7452722e-02   7.8449787e-02   7.2694790e-02   8.4369931e-02   8.3160825e-02   7.0278858e-02   9.6165759e-02   7.5895264e-02   9.3821198e-02   7.8814263e-02   8.0953564e-02   8.1540200e-02   7.8142307e-02   8.0711042e-02   8.7516110e-02   7.7293324e-02   7.3441719e-02   8.5955310e-02   8.0858962e-02   8.3545316e-02   8.7837911e-02   7.7423837e-02   9.0148968e-02   9.7736880e-02   1.0248681e-01   9.0268585e-02   9.7785623e-02   1.0251535e-01   1.0545060e-01   8.7137714e-02   8.2660031e-02   9.1923536e-02   7.9648619e-02   7.8738191e-02   8.3932658e-02   7.8358493e-02   6.6367214e-02   5.8326103e-02
   6.9193500e-02   6.6664868e-02   6.3379208e-02   5.4629033e-02   7.5546671e-02   7.2754679e-02   6.5355959e-02   6.3240468e-02   7.6367357e-02   6.6229000e-02   7.6317721e-02   9.6420718e-02   8.3087325e-02   7.3007325e-02   7.3177301e-02   7.5969366e-02   7.8767840e-02   8.2307036e-02   7.3535879e-02   6.6200413e-02   7.1676673e-02   8.7864944e-02   7.2195535e-02   7.3397993e-02   7.9380172e-02   9.5883715e-02   6.4267515e-02   6.3367196e-02   8.0477339e-02   8.2160029e-02   7.4096283e-02   8.1907766e-02   6.6739651e-02   7.7234981e-02   9.5456171e-02   8.5660685e-02   8.4019593e-02   7.1200317e-02   6.9655773e-02   7.3636991e-02   1.0167405e-01   8.0488067e-02   7.6917631e-02   6.5578424e-02   7.9290144e-02   7.9053486e-02   7.7490154e-02   7.3646792e-02   7.0019220e-02   6.3001450e-02   6.5488301e-02   7.6192297e-02   7.9971224e-02   7.2020586e-02   6.5604912e-02   6.2857263e-02   5.7684959e-02   5.9143473e-02   6.8918889e-02   6.1086593e-02   7.8530614e-02   7.8588137e-02   7.1321794e-02   7.2274748e-02   8.4915313e-02   1.0276264e-01   8.2553298e-02   7.7323857e-02   7.3278432e-02   6.9853564e-02   7.9396780e-02   7.5560799e-02   1.0759311e-01   9.0571455e-02   7.4950370e-02   8.6931093e-02   8.7028184e-02   8.2270292e-02   8.5293100e-02   9.9861700e-02   7.5935063e-02   7.9687904e-02   9.1693457e-02   7.5350955e-02   7.5639399e-02   7.5542226e-02   8.0423171e-02   7.1443505e-02   5.4287082e-02   5.7904472e-02
   8.7946536e-02   9.1584064e-02   8.1483485e-02   6.7927594e-02   7.7798112e-02   1.0754964e-01   8.6568704e-02   7.4581097e-02   1.1526260e-01   1.0064225e-01   1.0476419e-01   1.0265652e-01   1.0467321e-01   1.1577200e-01   1.0030093e-01   1.0860114e-01   1.0415652e-01   8.6438151e-02   9.5598865e-02   9.3151884e-02   1.3023548e-01   1.3501150e-01   8.7802034e-02   1.1751761e-01   9.9711675e-02   1.0789296e-01   1.0640537e-01   1.0273262e-01   1.0575479e-01   9.8954762e-02   1.1592136e-01   1.1075423e-01   1.1764658e-01   1.1470919e-01   1.3145247e-01   1.2577707e-01   1.0952831e-01   1.0531542e-01   1.0817060e-01   1.0767857e-01   1.1525548e-01   1.1883064e-01   1.0863451e-01   9.1831614e-02   1.0195525e-01   9.7240335e-02   1.0096037e-01   9.5652175e-02   9.5598738e-02   9.8520022e-02   7.9197187e-02   1.0295515e-01   1.0207375e-01   1.0796628e-01   9.5806575e-02   9.0172622e-02   8.5522469e-02   9.0188183e-02   8.6741265e-02   8.6009053e-02   1.0013246e-01   9.6821699e-02   1.0727993e-01   9.9101575e-02   1.2002834e-01   1.1081188e-01   1.0239490e-01   1.0960619e-01   9.6259615e-02   9.7795213e-02   1.0604450e-01   1.0887897e-01   1.1383710e-01   1.0955296e-01   1.1951345e-01   1.0860149e-01   1.1391898e-01   1.0128599e-01   1.1203165e-01   1.1957150e-01   9.2682324e-02   1.0368635e-01   1.0673889e-01   1.1109247e-01   9.0931773e-02   7.3123495e-02   1.1062752e-01   1.1124519e-01   8.5201702e-02   5.6867551e-02
   6.1322814e-02   5.2507423e-02   1.5151840e-02   2.3317881e-02   1.6549238e-02   2.4255813e-02   2.3272850e-02   2.4688479e-02   1.7047008e-02   1.7047008e-02   8.7692892e-02   9.3223669e-02   2.4955167e-02   4.2559381e-02   1.6887092e-02   2.2249605e-02   9.9710323e-02   6.1174219e-02   4.4121316e-02   4.6345185e-02   6.9821637e-02   7.6610622e-02   1.5502757e-02   1.5941700e-02   1.7047008e-02   1.7047008e-02   1.7047008e-02   2.7222973e-02   6.5239054e-02   7.2545221e-02   4.2621896e-02   5.0365012e-02   8.9085103e-02   9.5604822e-02   1.1009070e-01   7.8966708e-02   9.7916739e-02   6.3783985e-02   9.3327162e-02   5.4472458e-02   7.0385049e-02   7.3376562e-02   6.5077890e-02   8.2613736e-02   9.5443553e-02   9.3679133e-02   8.4087913e-02   8.9110467e-02   8.2754167e-02   9.0742583e-02   1.0559478e-01   7.6331231e-02   8.9671897e-02   4.5032822e-02   1.0767887e-01   4.5918515e-02   4.9469187e-02   4.9719934e-02   5.9695628e-02   7.7628706e-02   6.0341408e-02   7.5176578e-02   9.1350313e-02   6.1647851e-02   1.2265074e-01   9.4430492e-02   8.3436246e-02   9.3505122e-02   4.0751859e-02   7.1685838e-02   7.7486924e-02   1.0543121e-01   6.5941860e-02   7.8500466e-02   7.7632913e-02   1.0542651e-01   7.3415504e-02   6.9780477e-02   1.0733088e-01   6.2703817e-02   6.2950217e-02   7.6505091e-02   2.2084736e-02   7.2768514e-02   5.5293093e-02   4.3192769e-02   1.7365521e-02   2.5481586e-02   4.2929922e-02   3.4247908e-02
   7.1882155e-02   7.4200479e-02   6.0670841e-02   7.9044493e-02   7.4333868e-02   6.1510202e-02   7.7094411e-02   6.6792973e-02   8.6825119e-02   8.6664867e-02   9.8385665e-02   9.2879464e-02   9.1932120e-02   9.3956304e-02   7.9212754e-02   7.9586081e-02   6.5371771e-02   1.0177921e-01   8.1972008e-02   7.1977466e-02   9.3429768e-02   1.1180005e-01   8.1491038e-02   8.1718117e-02   9.7704287e-02   9.4747998e-02   8.8140649e-02   8.7012669e-02   8.4311344e-02   1.1232244e-01   1.0455693e-01   7.7319675e-02   9.2891801e-02   8.9824138e-02   1.0806373e-01   1.1788942e-01   7.4629141e-02   9.4658924e-02   9.9159759e-02   8.4311388e-02   1.0994925e-01   1.2486598e-01   1.0890867e-01   9.4897592e-02   1.0189241e-01   8.7395546e-02   9.7050548e-02   1.0773746e-01   9.3491209e-02   6.9357788e-02   9.3692949e-02   9.1831625e-02   8.6469137e-02   9.3495708e-02   9.4074213e-02   9.2662522e-02   8.4424558e-02   8.8065805e-02   8.6307504e-02   8.7348849e-02   9.6811585e-02   9.9992006e-02   8.1360205e-02   1.0591841e-01   1.0544917e-01   9.7479348e-02   8.3270639e-02   9.8765276e-02   9.2778305e-02   8.0412262e-02   8.8336515e-02   9.1110241e-02   9.6750873e-02   9.5125508e-02   9.7496037e-02   9.9732231e-02   9.6432145e-02   9.6066294e-02   1.0821214e-01   9.6942896e-02   9.3699513e-02   9.4138013e-02   9.3142304e-02   1.0413324e-01   9.6284791e-02   9.7968693e-02   9.6069907e-02   1.0351057e-01   6.9788046e-02   7.9273057e-02
   8.9242532e-02   8.7398293e-02   8.2178805e-02   8.4214903e-02   9.0857021e-02   8.8500792e-02   9.5391948e-02   7.4897166e-02   9.3405783e-02   8.8454886e-02   9.4464305e-02   1.1444896e-01   7.6748941e-02   9.3383564e-02   8.6468719e-02   1.0572306e-01   8.2378239e-02   7.4897607e-02   9.0895843e-02   8.3102149e-02   1.0779216e-01   1.0811988e-01   1.0133441e-01   1.0829793e-01   1.2624028e-01   1.2007857e-01   8.3700220e-02   1.0113354e-01   9.2452915e-02   1.0349773e-01   9.6899774e-02   1.1188712e-01   9.6130593e-02   9.6854234e-02   1.1726168e-01   1.1759797e-01   9.8125594e-02   8.5881426e-02   1.0039272e-01   7.9508450e-02   1.1591973e-01   1.2151428e-01   8.7639088e-02   9.6128969e-02   9.4491701e-02   1.2150531e-01   1.0446602e-01   7.9172442e-02   1.0159357e-01   7.9195997e-02   8.1263383e-02   1.0049606e-01   9.6667226e-02   8.9102646e-02   9.5522654e-02   8.5191591e-02   8.9480623e-02   8.5462634e-02   1.1360379e-01   9.2569405e-02   9.3182021e-02   8.6667255e-02   1.0046930e-01   8.6119061e-02   1.2865769e-01   9.9776484e-02   9.8645146e-02   1.1369704e-01   9.2267783e-02   9.4411483e-02   1.1009937e-01   1.3580231e-01   1.0618488e-01   1.2033744e-01   1.1512913e-01   1.1080669e-01   9.5393640e-02   1.0322815e-01   1.1739920e-01   1.0844891e-01   9.5054519e-02   1.0356608e-01   9.8146600e-02   1.0002972e-01   8.6915756e-02   1.0318810e-01   1.1214050e-01   1.0298214e-01   7.3830183e-02   7.0622513e-02
   8.6046652e-02   8.7505029e-02   6.3072777e-02   8.0392166e-02   7.7474011e-02   8.6215411e-02   9.1832240e-02   8.1748067e-02   6.6834715e-02   1.0541219e-01   7.4374458e-02   1.0603585e-01   8.9935593e-02   1.0283785e-01   1.0186392e-01   1.0894891e-01   8.4909515e-02   8.7714308e-02   9.7118475e-02   9.6780385e-02   1.1681862e-01   9.9387158e-02   9.0201702e-02   9.2725030e-02   1.2212002e-01   9.2162236e-02   9.9064152e-02   1.0297980e-01   8.6569207e-02   1.1819345e-01   1.0492879e-01   1.1266769e-01   1.0387800e-01   1.1757552e-01   1.0771029e-01   1.2731614e-01   1.1044542e-01   1.0169411e-01   1.2129646e-01   1.0481531e-01   1.2452726e-01   1.1226193e-01   8.3514750e-02   9.1575585e-02   9.8373313e-02   9.9859151e-02   1.0351396e-01   8.9171174e-02   9.2326721e-02   8.6588679e-02   8.5383826e-02   1.0098271e-01   1.0550312e-01   1.0276260e-01   9.5123694e-02   9.7197745e-02   7.7540052e-02   7.3634018e-02   9.1707452e-02   8.6223391e-02   8.8503345e-02   8.6721121e-02   1.0874199e-01   8.5137966e-02   9.7917070e-02   9.8754014e-02   9.4178578e-02   9.6321262e-02   9.4288899e-02   1.0211539e-01   1.0704308e-01   1.2072003e-01   1.1045873e-01   8.2620220e-02   1.1311885e-01   1.0580101e-01   1.0528715e-01   1.1560066e-01   1.1353002e-01   1.2973373e-01   1.0277486e-01   1.0321443e-01   9.3913904e-02   1.3083424e-01   8.5282366e-02   1.0312682e-01   9.4555444e-02   1.0873439e-01   8.6214257e-02   7.5617179e-02
   9.3683591e-02   8.9818012e-02   8.9463788e-02   8.2943932e-02   8.8899010e-02   9.1083166e-02   1.0212078e-01   7.9017871e-02   1.0784874e-01   1.2092980e-01   9.6663104e-02   8.1977074e-02   1.0013531e-01   9.3952116e-02   1.1252980e-01   1.0351792e-01   1.0251384e-01   1.0307672e-01   9.3810574e-02   9.6375149e-02   1.0365246e-01   9.5513025e-02   9.8527088e-02   9.6333094e-02   1.2291880e-01   1.1703514e-01   6.8023785e-02   7.0571296e-02   9.0785230e-02   1.0424703e-01   1.0014057e-01   1.0971322e-01   9.3215977e-02   1.0045981e-01   1.2757285e-01   9.6745554e-02   7.7722030e-02   1.0049443e-01   8.6065900e-02   1.0385091e-01   1.0161748e-01   1.1166469e-01   8.6289808e-02   9.4756258e-02   1.0594797e-01   1.0542581e-01   8.8571933e-02   1.0183539e-01   8.8321954e-02   7.9150918e-02   8.6390024e-02   9.0208912e-02   9.2582083e-02   8.6665748e-02   9.4502009e-02   9.2787159e-02   1.0117776e-01   1.0085482e-01   8.5953859e-02   8.5177640e-02   8.7296569e-02   1.1748234e-01   1.2089369e-01   1.0202358e-01   1.1899011e-01   1.2863411e-01   1.0109257e-01   9.5526732e-02   9.8346121e-02   1.0103569e-01   9.8749086e-02   1.0009516e-01   9.9861424e-02   9.5307142e-02   1.2025558e-01   1.0413233e-01   1.0809986e-01   1.1141992e-01   9.6079174e-02   1.1780083e-01   1.1657403e-01   9.6684656e-02   1.1018653e-01   1.0956231e-01   9.7878460e-02   9.3135058e-02   9.6493055e-02   9.9242549e-02   7.6565197e-02   6.5480986e-02
   8.4893882e-02   6.4669115e-02   7.6359862e-02   7.5121903e-02   8.2468691e-02   8.3524328e-02   8.9951283e-02   8.3030437e-02   9.6472812e-02   8.9510027e-02   8.2436303e-02   1.0431087e-01   8.5057498e-02   7.4659040e-02   9.3610458e-02   8.3756557e-02   9.5422557e-02   7.4422273e-02   9.6673923e-02   9.6299436e-02   1.0258312e-01   9.2561456e-02   7.8612776e-02   1.0574801e-01   9.6042541e-02   9.2086686e-02   9.3303539e-02   8.2017067e-02   9.2009085e-02   8.5534041e-02   9.2633050e-02   1.0462642e-01   8.5023021e-02   1.0000122e-01   8.1998752e-02   8.8106967e-02   9.4016135e-02   8.6166605e-02   8.7811065e-02   8.7629636e-02   1.0417415e-01   1.1428052e-01   9.8630442e-02   9.3629453e-02   1.0727540e-01   8.2443077e-02   9.6843156e-02   9.8283785e-02   8.9078308e-02   9.1702452e-02   1.0449057e-01   9.9919716e-02   1.0273557e-01   9.8977619e-02   9.3544009e-02   6.7357853e-02   9.2724537e-02   7.8217715e-02   8.9096812e-02   8.1199010e-02   8.9524581e-02   8.9900200e-02   9.0397630e-02   8.6854376e-02   8.9473933e-02   8.0064136e-02   9.2413415e-02   7.4430665e-02   9.3036673e-02   1.1098889e-01   1.1479879e-01   7.9094232e-02   9.0067889e-02   9.6308376e-02   9.2942766e-02   1.0339920e-01   9.1857213e-02   8.0544470e-02   8.5404073e-02   9.6161730e-02   9.0923821e-02   1.0474362e-01   9.8069111e-02   1.0751306e-01   7.8868260e-02   8.9589753e-02   8.9446967e-02   8.2394086e-02   8.2343689e-02   8.3218270e-02
   9.7326119e-02   7.4908332e-02   1.0602203e-01   8.9658627e-02   7.8108447e-02   8.9511080e-02   1.0793180e-01   9.8369087e-02   9.1041656e-02   9.2649089e-02   9.4598189e-02   9.7406231e-02   9.9531681e-02   9.5116450e-02   1.1136115e-01   1.0316403e-01   9.8191536e-02   8.9132178e-02   1.0676674e-01   8.5776582e-02   9.6653207e-02   1.1361035e-01   1.2997763e-01   9.7611822e-02   1.1722017e-01   1.0288041e-01   9.8493149e-02   8.7733137e-02   9.1556147e-02   1.1554224e-01   1.1622464e-01   8.5153709e-02   1.1001331e-01   9.9231913e-02   1.2672716e-01   1.1748960e-01   9.7624688e-02   1.0372074e-01   9.7003051e-02   1.2076742e-01   1.3049511e-01   1.0882823e-01   9.1759732e-02   1.0417391e-01   9.6035696e-02   9.4439824e-02   1.0793638e-01   1.3933245e-01   8.3548334e-02   1.0976575e-01   1.0005960e-01   1.0621628e-01   8.8530090e-02   9.5008427e-02   8.4731854e-02   8.5741029e-02   9.8618405e-02   7.9043241e-02   9.8586118e-02   9.7783442e-02   1.0469693e-01   1.0702098e-01   1.0045080e-01   9.9347964e-02   1.1597404e-01   1.1522584e-01   9.5153270e-02   1.1498597e-01   9.1550684e-02   8.8722004e-02   1.1558537e-01   1.0606772e-01   1.1215084e-01   9.7759027e-02   1.2271307e-01   8.9788871e-02   1.1297989e-01   1.1434570e-01   1.1679625e-01   1.1125287e-01   1.1198716e-01   1.0281535e-01   1.1372301e-01   1.0147085e-01   9.5398067e-02   1.1223669e-01   1.0427927e-01   1.0894578e-01   6.8498532e-02   8.3037232e-02
