# Supplementary material for: Autistic traits and individual brain differences: functional network efficiency reflects attentional and social impairments, structural nodal efficiencies index systemising and theory-of-mind skills
Source: Mol Autism. 2021 Jan 21;12:3. doi: 10.1186/s13229-020-00377-8 (PMC7818759; doi:10.1186/s13229-020-00377-8)
Supplement: Supplementary file 9 — Additional file 9. Brain-behaviour correlations. README file detailing data curation; AAL-90 region masks in NIfTI format; spreadseehts of Spearman correlations; code and data for the correlational analysis. [file 13229_2020_377_MOESM9_ESM.zip › Paul_Arora_et_al_data/Physiological/BBC/analysis/Parcorr_rsfMRI_Netmats/fixnormed_Netmat_rsfMRI_aal90_subj005.txt]

   0.0000000e+00   1.7209868e-01   8.4433230e-02  -2.3496916e-02  -8.4387149e-02  -5.5163024e-02   2.4990057e-01   1.4793863e-02  -8.0407833e-02  -2.3423940e-02   1.5318345e-01   1.1520422e-01  -9.7223360e-02  -3.6497808e-02  -3.6412012e-02   2.6144365e-02   3.7655771e-02   4.0275700e-02   8.2346962e-02  -7.9700510e-02  -3.7531891e-02   1.1141181e-01   4.0741033e-02  -9.8202818e-02   2.2814695e-02  -1.1452089e-01  -5.7703282e-02  -5.0572328e-02  -6.5819401e-02  -4.1260385e-03   5.9270184e-02  -1.0347752e-01   3.4339663e-02  -8.8548652e-02  -2.0017783e-01   1.6521161e-02   1.4370471e-01  -7.2279053e-02   3.0366920e-02  -9.8575500e-02   1.1994053e-02  -1.8043127e-01   2.6718431e-02   4.1438126e-02  -5.7936258e-02  -2.0226554e-02  -1.2437984e-01  -1.3655403e-01  -2.8013826e-03  -2.5588475e-02   1.0511729e-01  -6.0437706e-02  -1.0780908e-01  -3.8651582e-02   7.1793532e-02  -4.8037775e-02   1.4972681e-01  -9.2591326e-02   5.5191570e-02  -1.7634523e-01   2.3420924e-01  -1.0638657e-01   6.0935832e-02   7.7841728e-02   7.6961884e-02  -1.0175133e-01   5.5477777e-02  -5.2634199e-02   1.1529086e-01  -7.9044186e-02  -1.5160496e-02   8.0652350e-02   1.0651582e-01   8.0336464e-02   2.1044044e-02  -3.2082697e-02  -3.7238331e-02  -2.0042776e-01   5.3861447e-02  -4.7140574e-02   1.1972527e-02   1.3298636e-01   5.1448690e-02   3.6899718e-02  -1.4263888e-01   4.5565957e-03   7.9336252e-03  -1.3730951e-01   2.7519814e-03   1.0125702e-03
   1.7209868e-01   0.0000000e+00   2.4304123e-02   1.1584736e-01  -6.1228148e-02   9.8455475e-02  -4.2094105e-02   7.5305882e-02  -3.8605682e-02  -1.4073896e-01   1.6127298e-01   1.5862874e-01  -7.0924366e-04   9.0473084e-02  -5.6039106e-02  -2.9878919e-02  -8.2930023e-02   8.1023425e-02   3.6615909e-02   1.7851821e-01   1.5555016e-02  -5.1409921e-02  -2.5072285e-02   3.0634574e-02   8.3063895e-03  -1.5406339e-02  -7.6789808e-03   6.4071909e-02  -5.7991627e-02   6.7889448e-02  -3.1670712e-03  -6.0744431e-02  -3.3456104e-04   7.8853786e-02  -5.0596262e-04  -2.6520855e-02  -2.4324777e-02   1.5567962e-02   1.0847616e-01  -6.7304518e-03  -2.0151510e-02   9.7414065e-02   2.0150450e-02   2.5278135e-02  -1.9694095e-01   2.9021474e-02  -4.8071320e-02  -3.4812211e-02   4.7610849e-04   6.2396491e-02   8.6281900e-02  -5.0175850e-02   4.5352839e-02  -2.1372019e-02  -4.2963347e-02   1.0649010e-01   1.6668212e-02   2.2711519e-01   5.3372641e-02  -4.1148802e-02   2.7422020e-02  -3.7938444e-02   1.0892369e-01   9.4633934e-02  -2.7493002e-02   5.5661587e-03  -1.0377957e-02  -8.8670440e-02   6.6981027e-02   6.5488591e-02  -1.4309820e-01   9.2221333e-02  -1.4557310e-01   2.6076776e-02  -4.6347159e-02  -4.3430204e-02  -5.6596923e-03  -1.1623831e-01  -3.1125189e-02  -5.2220800e-02  -4.9768773e-03   1.9454008e-01  -7.6600260e-02   2.0025084e-01  -1.4235909e-01  -1.0930413e-01  -2.1449206e-02  -5.2067608e-02   4.0961527e-02  -2.0042921e-02
   8.4433230e-02   2.4304123e-02   0.0000000e+00   1.0435782e-01   3.3743657e-03   6.4033157e-02   2.8506239e-01  -4.1543977e-02  -1.1713345e-02   1.1025152e-01   1.4862315e-02  -5.5642717e-02   4.6000525e-02  -5.9466066e-02  -7.5992868e-02  -1.3193848e-02  -5.8217634e-02  -2.6552674e-02  -4.9310884e-03   1.1090499e-01  -2.9802991e-02  -2.1691755e-02   1.5342099e-01   9.8938217e-02   2.7698985e-01   8.3476313e-02   3.9196202e-03   4.8643035e-02   6.7773157e-03  -1.9842391e-02   4.1093079e-02  -1.0954115e-01   3.7327893e-03  -7.5513961e-02  -1.9762493e-02   2.7162495e-02  -7.9774336e-03   5.3688044e-02  -2.6764294e-02  -5.5389545e-02   9.7794894e-02  -1.1357347e-01  -3.4025126e-04   5.9875203e-02  -9.3156478e-02  -8.9795762e-02  -3.0843627e-02   5.7362393e-02   2.5361437e-02   5.5230480e-02   1.2898521e-03   2.8235823e-02   1.0623224e-01   1.4815269e-03  -3.5666094e-03  -3.1734107e-02  -3.9535954e-02  -5.5047450e-02  -5.1422712e-02   6.5297096e-04  -8.6304029e-02  -1.8591577e-02  -1.0924305e-01  -3.5005090e-02   3.1643015e-02  -1.7433758e-02  -4.3098652e-02   1.7131110e-02  -5.8978505e-02   8.9154381e-02  -6.3202721e-02  -7.4603260e-02   9.9849062e-02  -4.3233339e-02   2.3731542e-02  -9.7480939e-02   7.2694616e-02  -1.0619969e-01  -1.4858941e-01   1.7863548e-01  -3.4211377e-02  -2.6213561e-02   1.1052781e-01   1.1984740e-02  -3.4076723e-04   6.6820395e-02   3.1283480e-02   2.3769671e-02  -3.7941552e-03   1.1709985e-01
  -2.3496916e-02   1.1584736e-01   1.0435782e-01   0.0000000e+00   6.4224157e-02   2.1446502e-01  -1.9281487e-02   2.9295146e-01  -3.2474691e-02   6.3122299e-02  -1.1712956e-01   3.6318804e-02  -7.4994050e-02   1.1876356e-01  -1.5397002e-01  -4.1681442e-02  -8.3168006e-02  -8.1216340e-02   8.2139505e-03   1.2694272e-01   3.5840683e-02   2.1662505e-02  -9.6129034e-02   1.2442968e-01   1.4715880e-01   3.8517564e-02   4.0588912e-02   8.8663072e-02  -3.7290008e-02   2.3712233e-02  -1.0192420e-01  -1.7206097e-01  -6.2234877e-02  -6.5194024e-02  -5.2108035e-02   5.9837875e-02  -5.3292713e-02  -9.9636566e-02   7.5544211e-03   3.8805360e-02  -5.8695615e-02   1.0104679e-01   3.2299777e-02  -1.1683685e-01  -1.5513431e-01  -3.0837536e-02  -5.8781156e-03   1.1003061e-01   3.6941801e-02  -8.7994217e-03  -1.9221421e-03   1.0003900e-01   1.1955917e-01  -1.3407289e-01  -9.5677633e-03   3.5057106e-02  -1.0442071e-01  -7.4498379e-02  -1.0129295e-01  -3.3015241e-02  -5.1536083e-02   3.6958788e-02  -6.8434865e-03  -1.5442368e-01  -5.1004048e-02   1.2184231e-01   5.5480422e-02   6.0637879e-02  -2.9542932e-02  -4.9508279e-02   1.9226371e-02  -1.0660964e-01  -8.4790578e-02   9.0098967e-02  -2.1302089e-01   6.5619266e-02   3.2984548e-02  -1.8046023e-01  -1.8408888e-02   2.5918853e-02   1.1882063e-01   4.2771646e-02   3.0019851e-02   2.1965159e-02  -7.1803834e-02  -9.4040688e-02   2.6151868e-02  -2.7397729e-02  -4.2743238e-02   5.6412987e-02
  -8.4387149e-02  -6.1228148e-02   3.3743657e-03   6.4224157e-02   0.0000000e+00   1.2328943e-01   1.4707900e-01   7.6865565e-02   3.8495245e-01   1.3907455e-01  -5.6601786e-02  -4.0806793e-02   1.0856380e-01  -8.6875119e-02   1.6768462e-01   6.1010336e-02  -2.1357995e-02   6.3773133e-03   6.7487049e-02  -2.0626072e-02   1.0761199e-01  -7.9662745e-02  -9.8956491e-02   7.2376869e-02   4.3690413e-02  -1.6243503e-01   2.1225731e-02   8.9609187e-03   9.4547078e-02  -4.5555456e-03  -3.9313751e-02   3.5038858e-02  -3.2671652e-02  -1.3232454e-02   8.0460518e-02  -4.5831118e-02  -1.2297514e-02   1.4645956e-01   1.2814996e-01  -1.4857523e-02  -2.0489329e-02  -3.4952162e-02  -5.6408272e-03  -1.0359244e-01  -4.0940250e-02  -9.4446964e-03  -1.0597624e-01   7.4001251e-03  -5.7278429e-02   3.4602739e-02  -3.0118794e-02  -1.9556666e-02   1.0028230e-01   1.9045771e-02  -4.9170770e-02   6.6272681e-02  -2.5835897e-02  -7.4317576e-02  -5.7855272e-02   7.6412328e-03   4.1416822e-02   1.0119438e-01   3.2860257e-02  -1.2533680e-02  -1.2022380e-01  -8.8641044e-02   1.1719673e-01   6.9830539e-02   1.4409200e-01   1.8179032e-01  -6.7238711e-02   7.3844151e-04  -2.7717793e-02  -9.4597215e-02  -9.2785212e-02  -7.0825554e-02   4.3832832e-02   3.4734079e-02  -6.4314365e-02   6.7113865e-02   6.0130820e-02   7.2409574e-02   4.8185464e-02  -2.3137880e-02  -6.6732007e-02  -7.2035322e-02   1.7178410e-01  -1.5296443e-02   8.8231194e-03  -3.4372855e-02
  -5.5163024e-02   9.8455475e-02   6.4033157e-02   2.1446502e-01   1.2328943e-01   0.0000000e+00  -1.5499703e-02   7.5456889e-02   9.7619998e-02   2.9438376e-01  -7.8888094e-02   4.1720134e-02  -2.4338186e-02   6.8408517e-02   5.3714523e-02   2.1744384e-01  -7.3697533e-02   3.8472005e-02   6.9028627e-02   1.4185502e-01  -5.5307065e-02   9.5939542e-02  -6.5751519e-02   1.7990153e-02   1.9358216e-01   2.4053510e-01   3.4308393e-02   9.9279838e-02   9.5568212e-02   8.3510571e-02  -3.5240265e-02  -1.6261336e-01   7.7702187e-04   6.2838262e-02   1.0378559e-01   4.9120765e-02  -1.9019858e-02   2.1605007e-02  -1.3667159e-01   3.0300564e-02   3.7446848e-02   1.4045354e-01   3.5163966e-03  -3.9447023e-02  -5.5687324e-02  -9.0039955e-02   1.2550247e-01   7.2124860e-02   5.6645971e-02  -3.2610516e-02   1.4393654e-01   8.5943851e-02  -1.5782237e-01  -1.5287650e-01  -3.7309693e-02  -1.5656788e-02   5.1681560e-02   8.8319146e-04   2.7520298e-02   1.8335960e-02   3.6944464e-02   7.2307648e-02   5.6328324e-02  -9.8475553e-02  -7.0324221e-02   4.3336824e-02   4.9829749e-04   3.2454070e-02  -1.2900259e-01  -5.8256748e-02   3.5614732e-02  -2.2158517e-02   8.1172546e-02  -1.0915860e-01  -1.4190031e-01  -1.5245471e-01   7.3215275e-02  -9.6338054e-02  -8.1716526e-03  -1.9489650e-02  -8.8898671e-02  -1.0562824e-01   6.8861579e-02   8.2390074e-02   4.6167454e-03  -1.5724058e-01  -1.4780568e-01  -2.1184852e-02   7.7027737e-02  -5.2261338e-02
   2.4990057e-01  -4.2094105e-02   2.8506239e-01  -1.9281487e-02   1.4707900e-01  -1.5499703e-02   0.0000000e+00   1.0744812e-01   3.4456713e-01   1.8998980e-01   8.9006520e-02  -1.6596806e-02   2.8546819e-01  -1.3493731e-01   3.2464691e-02  -1.3153494e-01  -3.4261621e-02  -2.2841211e-02   6.5799527e-02  -1.6561260e-01   4.8201488e-02   1.9091675e-02   8.7838335e-02  -1.2473216e-02   2.1530291e-01  -4.2489425e-02   8.0009064e-03  -2.5917716e-02  -1.1478360e-01  -1.7557419e-01   1.1141024e-01   1.0975376e-02  -4.8664940e-02  -1.3892422e-01   3.0588287e-02  -5.7862072e-02   3.5450331e-02  -8.7758882e-02  -1.6792741e-01  -1.4779120e-01   9.3511524e-02  -1.6991330e-01  -1.8968104e-02  -1.1933326e-02  -6.6233966e-02  -2.5284391e-02   2.0339033e-02   9.3418598e-02  -1.2317869e-01   6.3297918e-02   6.3974391e-03  -7.8526947e-02  -1.0576034e-01   9.0239317e-02  -3.1083729e-02  -8.5069266e-02  -1.9828978e-02  -1.1475985e-01  -5.9680733e-02  -1.3823951e-01   6.9192235e-02   6.5302520e-02  -4.8662556e-02  -1.4473543e-03   7.1021806e-02  -9.9518871e-02   3.1390092e-02   2.5771507e-02  -6.2932802e-02   1.1902397e-01  -5.8259442e-02   5.6904182e-02   1.4489462e-01  -1.0540293e-01   1.0344410e-01  -1.1353585e-01   7.4973461e-03  -9.6138201e-02  -3.1682162e-02   7.8949624e-02   2.2180233e-02   7.0742322e-02  -7.7366522e-02  -5.3092664e-02   5.1444113e-02  -3.9531065e-02   8.8922485e-02  -7.4210989e-02   9.3956368e-03   3.5160440e-02
   1.4793863e-02   7.5305882e-02  -4.1543977e-02   2.9295146e-01   7.6865565e-02   7.5456889e-02   1.0744812e-01   0.0000000e+00   5.6799651e-02   1.3333504e-01  -1.1950128e-01   4.6820416e-02  -2.5075942e-02   1.3335046e-01  -2.4032381e-02  -1.3927046e-01   2.3372149e-02   5.4933373e-04  -1.1229916e-01  -1.4597486e-01   6.9754271e-02  -4.2283775e-02  -3.9166923e-02   1.3863948e-01  -1.4055660e-01  -1.4549780e-03   6.6258875e-02   2.3669794e-02   1.9262607e-02  -5.9532017e-02   5.1768882e-02   1.6466614e-02  -3.3108731e-02  -2.6776952e-02  -9.1958733e-02   7.4732101e-02  -3.2112144e-02  -8.1507207e-02   4.9468150e-03  -2.1540432e-02   2.6949575e-02   8.1393146e-02  -5.8795598e-02  -1.5068525e-01  -7.7626498e-02   6.4227087e-02  -5.0242445e-02   1.0481059e-01  -4.4579311e-02  -1.4870823e-02   1.2727761e-02   4.0086042e-03  -1.8919033e-02  -3.8531322e-02  -3.5069388e-02   6.1529519e-03  -5.8545692e-02  -5.2742684e-02  -1.4373628e-01  -1.5478414e-01   4.4911968e-02   7.3213442e-02   6.2536155e-02   6.9474649e-03  -4.8309894e-02  -7.9616911e-02  -6.3284871e-02  -2.8139441e-03  -1.6809269e-01  -8.4115993e-02  -1.5824555e-01   1.4144374e-01  -8.1373490e-02   5.1638337e-02  -1.8326136e-01   1.0022216e-01   6.7372868e-03  -1.0838478e-01  -6.7443292e-03  -1.0831009e-01   4.0963770e-02   7.9114659e-03  -4.8384915e-03   3.2831136e-03   1.9070592e-02  -5.0211831e-02   4.9900552e-02  -7.7141093e-02   5.0862504e-02   2.5540128e-02
  -8.0407833e-02  -3.8605682e-02  -1.1713345e-02  -3.2474691e-02   3.8495245e-01   9.7619998e-02   3.4456713e-01   5.6799651e-02   0.0000000e+00   1.2049189e-01   1.0852715e-01  -4.2398557e-02   2.6992030e-01  -5.1275518e-02   4.2724846e-01   2.4695743e-02   5.9507592e-02   4.0152496e-02   6.8778014e-02  -4.0313625e-02   2.3570363e-01  -1.6582805e-02  -3.5442835e-02   8.8551988e-03  -6.5608895e-02   7.7383054e-02   6.6448394e-02  -1.6446965e-02   5.6084750e-02  -5.8012148e-02  -1.9554996e-01  -4.8830304e-02   1.3253705e-01   1.6577551e-01   9.0049269e-02  -1.1886492e-01  -8.4831139e-03  -1.3045955e-02   2.9969589e-01  -7.3162756e-02  -1.2037075e-02  -1.2512088e-01   2.4962131e-02  -1.1263187e-01   5.0735378e-02  -7.5696330e-02   1.8407256e-02   3.7208053e-02  -6.1788772e-03   2.4794821e-01  -8.9073712e-02   1.6027799e-02   1.9261838e-02  -8.0400047e-02  -2.0892850e-02   1.6051105e-01  -1.9732665e-01  -1.9425739e-02   5.2387960e-02  -1.4932653e-02  -1.8164089e-02  -1.6956395e-02   1.4532560e-01  -2.4551204e-02   2.3289525e-01   4.0639236e-03  -4.7641515e-02  -6.8962206e-02  -9.0061312e-02  -7.7886367e-02  -6.6608138e-02  -1.7290083e-03   1.1793784e-01   1.0535468e-01  -3.0674036e-02   6.7592168e-02  -2.8406475e-02   1.1674101e-01  -3.2739114e-02  -1.9913452e-02  -8.1418664e-02   6.2501666e-02  -1.7647457e-01  -1.3031313e-01  -2.7670060e-01  -1.6595897e-01   6.6810359e-02  -4.0970423e-02  -3.1090453e-02   4.3037923e-02
  -2.3423940e-02  -1.4073896e-01   1.1025152e-01   6.3122299e-02   1.3907455e-01   2.9438376e-01   1.8998980e-01   1.3333504e-01   1.2049189e-01   0.0000000e+00  -7.5222302e-02  -1.3724593e-01   1.4877090e-01   3.9265188e-02  -9.3799254e-02   2.7774545e-01   1.5467124e-01   4.5772640e-02  -1.2608533e-01   5.9257861e-02   2.5465363e-02   1.3438182e-01   1.6829374e-03   2.0392473e-01   1.3800318e-02  -2.3867537e-01   3.2478988e-02   1.3596715e-01   1.4159894e-02  -5.7165044e-02  -3.6467622e-02   5.8880966e-02  -2.3175624e-02   4.5209412e-02  -1.4216650e-01   5.9898691e-02   2.1891385e-01  -8.4494289e-03  -8.1691367e-02   1.5818701e-02  -7.6659031e-03   1.9516267e-02   1.1570596e-02  -1.0611236e-01   4.7763826e-02  -1.6105508e-01   6.0766186e-02  -1.1416726e-02  -1.5263082e-02   1.3874551e-03   8.4103176e-02   3.8664562e-02   7.2754713e-02  -1.2060505e-02  -6.7117563e-02  -3.6621708e-02  -4.7525034e-02  -1.1239725e-01  -3.5835653e-02  -2.0813048e-02   4.7671796e-02   1.2295581e-01  -1.7966259e-01   8.4556446e-02  -2.3132159e-02   7.9755968e-02  -5.3466673e-02  -1.4869211e-01  -7.4863941e-02  -7.3657236e-02   4.8593364e-03  -5.4593087e-02   1.1934948e-01  -5.0988471e-02   2.3505422e-02  -1.4392569e-01  -9.6254181e-02   1.5751327e-01  -4.3343017e-02  -1.2119923e-01   1.6442489e-02  -2.6883052e-02   2.7525098e-02   1.0769026e-01   2.2891747e-02  -7.8611084e-02  -1.6939971e-01  -1.1668279e-01   5.9673808e-02  -1.0328776e-01
   1.5318345e-01   1.6127298e-01   1.4862315e-02  -1.1712956e-01  -5.6601786e-02  -7.8888094e-02   8.9006520e-02  -1.1950128e-01   1.0852715e-01  -7.5222302e-02   0.0000000e+00   3.3362782e-01   5.5780444e-01   1.3933000e-02   1.5373380e-02   8.4392376e-02   7.2364485e-02  -2.0195703e-01  -6.3128081e-03  -5.5539059e-02   1.7857480e-02  -2.2455410e-01  -2.9187283e-02  -1.7004419e-01  -6.2173342e-04  -2.2798365e-01  -6.9508899e-02  -9.3221947e-02   3.2251023e-01   7.7564184e-02  -1.2015428e-01  -7.4722490e-02   6.9337687e-03   1.2078228e-01   2.5772605e-01  -1.9269703e-01   1.2403218e-01  -1.7872470e-01   6.6856863e-02   9.1345389e-02   7.7583056e-02  -1.6017343e-02  -1.4475320e-01  -3.8468645e-02  -9.6363874e-02   5.5739839e-03   1.3900912e-01  -1.5467280e-01  -3.7237958e-02   4.2728062e-02   1.4521105e-01   1.6643947e-01  -1.7255095e-01   1.0948254e-01   1.0466930e-01   6.2245860e-02  -1.4109114e-01   1.3287610e-01  -2.6451041e-01  -5.4466451e-02  -1.4834971e-01  -8.7554123e-02   1.6706357e-01   8.3866758e-03  -7.8350072e-02  -6.0550069e-02  -5.1371125e-02  -5.4156361e-02  -2.8143871e-01  -1.6110172e-02   7.5716483e-02  -9.9149115e-02  -3.0039540e-02   4.6828604e-02   2.3487276e-01  -2.7845350e-02  -1.6070405e-01  -2.4572648e-01   6.5268403e-02  -4.4003578e-01   1.4698746e-01   2.2879835e-02   7.9422013e-02   9.6934599e-02   7.1457017e-02  -2.0341145e-01  -2.9817032e-01  -1.4716237e-02  -2.7082926e-02  -1.8937322e-02
   1.1520422e-01   1.5862874e-01  -5.5642717e-02   3.6318804e-02  -4.0806793e-02   4.1720134e-02  -1.6596806e-02   4.6820416e-02  -4.2398557e-02  -1.3724593e-01   3.3362782e-01   0.0000000e+00   7.9134379e-02   5.7304569e-01   3.2077194e-02   1.6071341e-01  -3.4077076e-02   9.7398629e-02   9.7116392e-02  -8.1883971e-02   2.3408456e-02  -5.4390046e-03   1.0082848e-02   9.4836990e-03  -1.8998020e-01   2.2509386e-02   6.7973747e-02   2.1623827e-02   2.5336974e-02  -4.2903552e-02  -1.7098864e-02   9.3321991e-04  -6.0794599e-02   9.4401747e-02  -9.9742096e-02   2.7246450e-01  -4.7312368e-02  -8.0409623e-02   1.7067806e-02   4.0900383e-02  -1.7075205e-02   9.3483045e-02  -9.5845412e-02  -1.7034207e-01  -8.2257634e-03   8.8924229e-02  -7.3447820e-02  -4.6183374e-02   5.1369098e-03  -3.1381679e-02   1.1921146e-01   1.3894264e-01   4.4413923e-02  -2.9061044e-02   1.1655747e-01   8.8113341e-02   5.4209878e-02  -3.5049017e-02  -1.0232451e-01  -2.1203152e-01  -1.8752116e-01   1.4088016e-01  -1.9695804e-01   5.9889662e-02  -9.3363316e-02   3.1897026e-01  -3.6577716e-02   9.6356843e-03   2.6817284e-02   1.5352170e-01   5.4555235e-02  -5.8733038e-03   1.1733824e-01   4.2760147e-03   8.1208386e-03  -4.1324793e-02  -1.0540648e-01  -1.7033931e-01  -9.2913341e-02   1.0181445e-01  -1.8150438e-02   4.8542876e-02  -2.8851865e-02   8.7950947e-02   2.8689425e-02  -1.1659304e-02  -8.8935731e-02   1.5252130e-01   5.5448465e-02   4.0419958e-02
  -9.7223360e-02  -7.0924366e-04   4.6000525e-02  -7.4994050e-02   1.0856380e-01  -2.4338186e-02   2.8546819e-01  -2.5075942e-02   2.6992030e-01   1.4877090e-01   5.5780444e-01   7.9134379e-02   0.0000000e+00   2.4524045e-01   2.3074738e-01   1.5095535e-01  -9.7488543e-02  -5.5922858e-02  -2.7224155e-02  -2.6080264e-02  -2.7228519e-03  -2.4382797e-01   5.4332113e-02  -2.8618634e-03   4.7600215e-02  -3.0501984e-03  -3.0900816e-02   8.2869390e-03   1.2251436e-01  -1.7331618e-01   8.6544701e-03   1.6114468e-01  -8.7359096e-02  -6.2904413e-02   1.1638914e-01  -1.3894786e-01   7.5432275e-02  -1.3652312e-01  -4.1140984e-02   1.2765076e-01  -4.5274915e-02  -6.9093187e-02  -1.6524202e-01  -1.0243329e-01   9.3287286e-02  -7.8936366e-02   1.5116424e-01  -1.9104759e-02   9.1765313e-02   4.4093925e-02  -9.4870223e-02  -1.4775787e-01   5.6211523e-02  -2.7318063e-02  -9.6852911e-02   3.7481345e-02  -2.3446373e-01   3.2419902e-02  -1.0801014e-01   4.5505690e-02   9.9391129e-02   7.4896550e-02  -8.4141116e-02  -7.2034690e-02  -9.5406437e-04  -9.0795207e-02  -2.7702341e-02  -4.4970301e-02  -8.0522143e-02   9.5818850e-02   1.2462784e-02  -3.0975575e-02   3.6975130e-02  -6.1974982e-02   7.5034736e-02  -8.6183539e-02  -1.1397135e-01  -8.4681167e-02  -1.3592457e-01   1.2624263e-01  -1.4292064e-02   1.4773055e-02   4.0676652e-02   1.4081544e-01   1.2444503e-01  -2.6692120e-01   4.4611521e-02  -5.1558882e-02  -6.8791136e-02  -4.6949630e-02
  -3.6497808e-02   9.0473084e-02  -5.9466066e-02   1.1876356e-01  -8.6875119e-02   6.8408517e-02  -1.3493731e-01   1.3335046e-01  -5.1275518e-02   3.9265188e-02   1.3933000e-02   5.7304569e-01   2.4524045e-01   0.0000000e+00   4.8965638e-02   2.6396786e-01   5.2689601e-02   5.6879300e-02  -7.0377068e-02  -3.6772415e-02   2.8226484e-02  -4.3878460e-02  -5.7348244e-02  -6.4066600e-02  -5.0776746e-02   2.2640912e-02   8.7443638e-03   8.0076788e-02   3.4424212e-02  -8.0348052e-02  -9.3799495e-02  -1.2690216e-01  -1.0517016e-01  -3.5940570e-02  -1.7753634e-01   1.0217022e-01  -5.3634663e-02  -2.8803727e-02  -6.7738267e-03  -1.7584493e-02  -8.5733361e-02   4.1607830e-02  -2.9131543e-02  -1.6628341e-01  -1.8111107e-02   6.5074779e-02   4.0000088e-03   3.3454597e-02   7.9140169e-02  -1.0364721e-01   2.7910906e-02  -2.0492875e-02   1.3272760e-01  -2.0393042e-01  -2.6188483e-02  -2.3956407e-02  -6.2858916e-03  -1.4883922e-01   5.0900583e-02  -2.2587646e-01  -7.2136489e-02   5.3180830e-02  -7.6546631e-02  -4.4419459e-02   2.6581060e-02   9.0279340e-02   4.7892942e-02  -1.3443248e-01  -7.5099839e-02   1.1492184e-01  -9.6413979e-02  -7.6433683e-02   1.1826825e-02   6.5502162e-02  -8.6222508e-02   2.5149446e-03   8.1623610e-02  -2.9953630e-02   1.3853787e-01  -5.7253623e-03  -3.8591776e-02  -7.8570269e-02   2.6812447e-02   8.8229252e-02  -2.5603044e-03   7.2959469e-02   1.0749805e-01   2.1284258e-02   6.1676112e-02   5.0663677e-02
  -3.6412012e-02  -5.6039106e-02  -7.5992868e-02  -1.5397002e-01   1.6768462e-01   5.3714523e-02   3.2464691e-02  -2.4032381e-02   4.2724846e-01  -9.3799254e-02   1.5373380e-02   3.2077194e-02   2.3074738e-01   4.8965638e-02   0.0000000e+00   1.3689763e-01   9.7663642e-02   1.5586492e-01   3.9621850e-02  -4.7608136e-02  -5.4571367e-02  -7.6491935e-03   1.7742546e-01  -3.1683859e-02  -1.6365681e-01   2.4081482e-02  -3.1250392e-03  -1.9643932e-02   1.3848371e-01  -3.8099367e-02   1.9061618e-01   1.0907657e-01  -1.4707136e-01   6.3056319e-02  -7.1973894e-02  -5.0766085e-02  -8.1196659e-02   1.3063008e-01  -3.2181066e-04   6.6293113e-04   6.3778153e-02   6.0347306e-02  -3.4623395e-04   2.2431176e-02  -7.9215707e-02   1.0199880e-01   1.8731854e-03  -1.9106939e-01   7.1448699e-02   1.8354516e-02  -1.4442105e-02   2.2479955e-02  -6.0069010e-02   4.0755037e-02  -8.1971260e-02   1.0682694e-01  -1.3434252e-01  -9.6381800e-02   2.3731627e-02  -1.2386688e-01  -2.6237778e-02  -1.0919901e-01   1.4649225e-01   4.0705203e-02   8.8377390e-02  -4.2574030e-02  -2.2932818e-02  -3.2238123e-02   4.2774153e-02   2.0803294e-02   5.8698370e-02  -1.0943394e-01   1.8278299e-01   1.4590112e-01  -3.9017769e-02   3.4565797e-02   4.1640186e-02  -1.3510760e-01  -2.3185888e-01   9.6021783e-02  -1.6553462e-01   7.0343791e-02   4.1000831e-01  -3.9364152e-02   1.9602038e-02  -5.6145209e-02   7.3807910e-02   2.6139775e-02  -7.4678389e-02  -9.1969305e-02
   2.6144365e-02  -2.9878919e-02  -1.3193848e-02  -4.1681442e-02   6.1010336e-02   2.1744384e-01  -1.3153494e-01  -1.3927046e-01   2.4695743e-02   2.7774545e-01   8.4392376e-02   1.6071341e-01   1.5095535e-01   2.6396786e-01   1.3689763e-01   0.0000000e+00  -7.3835563e-02  -7.6532779e-02   1.2746603e-01   1.3691345e-01  -2.3391647e-02  -1.0804335e-01   3.9661133e-02   2.0876157e-01  -1.3542960e-02  -2.1542873e-01  -8.9271760e-02  -6.7937273e-02  -7.1839228e-02   1.3584440e-01  -8.0864953e-02   1.6189721e-01   4.6249470e-02   5.4040226e-02  -1.6235766e-01   6.9666063e-02  -8.8011102e-02   1.1508843e-01  -6.8671828e-02  -1.0206866e-01   1.1140884e-01   9.8127196e-02  -3.7424722e-02   4.7428324e-02  -3.0988233e-03   1.0062317e-01  -3.7678137e-02  -8.7799009e-02   1.4519299e-01   2.2660528e-02  -7.1150037e-03  -2.2270557e-05  -8.3767612e-02  -1.0769683e-01   1.4575038e-01   1.0254620e-01   1.4003117e-02  -1.3046093e-01   1.0087822e-01  -5.1016918e-02   6.2291814e-02   2.2873129e-02  -3.5627944e-02  -4.1700663e-03   2.5568954e-01  -1.1087669e-01  -7.8947202e-02  -5.4244461e-02   9.8110927e-02  -1.6121418e-01  -1.4164038e-02  -8.2862904e-02   1.5259787e-02  -1.8635244e-02   1.5005404e-02   3.3292925e-02  -4.9363827e-03   1.3512170e-01   1.6351490e-01  -1.4933315e-01  -3.8048892e-02  -9.6059172e-02   2.2964473e-01   5.3081647e-01  -8.5557118e-02   5.8035188e-02  -1.9072283e-01   5.5592782e-02   5.5209527e-03   3.2067859e-02
   3.7655771e-02  -8.2930023e-02  -5.8217634e-02  -8.3168006e-02  -2.1357995e-02  -7.3697533e-02  -3.4261621e-02   2.3372149e-02   5.9507592e-02   1.5467124e-01   7.2364485e-02  -3.4077076e-02  -9.7488543e-02   5.2689601e-02   9.7663642e-02  -7.3835563e-02   0.0000000e+00   3.0665822e-01  -1.1271667e-01  -2.3838216e-02   7.9292816e-02   6.2492031e-02   9.2131400e-02   6.5028004e-02  -9.1521754e-03  -7.2543308e-02  -3.2048016e-02   6.9618748e-02  -1.1570484e-02   6.6074074e-03   3.5630095e-02   2.0770023e-02  -5.2190745e-02  -6.8050236e-02  -2.2743403e-01  -8.6120781e-02   1.6078155e-01   2.0927447e-02   1.3877580e-01  -1.1611929e-01  -3.0367681e-02  -1.4813559e-01   7.0291214e-02   1.0051090e-01  -1.1074082e-01   9.7916735e-02   1.0153017e-01  -2.8543461e-01  -3.8717529e-02  -1.1224162e-01   4.8038305e-02   6.6252967e-02  -3.9023681e-02   1.2888547e-01   1.4441968e-01  -1.9936681e-01   9.2845602e-02   4.4525721e-02  -1.5985995e-01   6.2530241e-02   7.5157616e-03  -6.7954539e-02   1.4090979e-01  -5.0890357e-02   6.0172040e-02  -3.7324465e-03   8.4895915e-02   1.2902629e-01  -8.1316162e-02   1.5809752e-01   2.1448159e-01  -2.3076661e-01  -1.3124457e-01   1.0535992e-01   9.5539671e-02  -2.5394743e-01  -1.9261764e-01   6.5545669e-02   8.1205655e-01  -1.2800516e-01   3.1056326e-02  -7.5305481e-02  -2.3535502e-02  -4.8030655e-02  -5.1428465e-02   3.8149888e-02   7.2242396e-02   2.3551609e-02  -2.3783138e-02  -2.2285654e-02
   4.0275700e-02   8.1023425e-02  -2.6552674e-02  -8.1216340e-02   6.3773133e-03   3.8472005e-02  -2.2841211e-02   5.4933373e-04   4.0152496e-02   4.5772640e-02  -2.0195703e-01   9.7398629e-02  -5.5922858e-02   5.6879300e-02   1.5586492e-01  -7.6532779e-02   3.0665822e-01   0.0000000e+00   1.4689897e-01  -5.8078117e-02   1.8616304e-01   6.9513678e-02   7.8609111e-03  -5.9467000e-02   2.5365264e-02   2.0458326e-03   1.3178736e-02   8.1311416e-02   1.0151532e-01   2.3162750e-01  -8.3103494e-02  -7.0889258e-02  -1.0103611e-02  -1.0564475e-01  -1.0017641e-01  -1.2184764e-02  -5.8889996e-02   8.1893605e-02  -3.1789375e-03  -1.0508250e-01  -1.2352566e-01   1.3107022e-01   6.3050035e-02   7.4814238e-03  -5.9574427e-02  -4.8367710e-02  -9.2259633e-03  -9.5700611e-02   1.3180201e-02  -4.6085847e-02  -1.5085197e-02   1.8765420e-01   8.1719771e-02   2.4382444e-02   4.2740726e-02   9.8153979e-03  -9.5318423e-03   8.1375155e-02  -5.9140761e-02  -1.9266643e-02  -7.2910769e-02  -3.3524109e-02   7.5146587e-02   1.7904499e-01   6.0780705e-02   3.4699996e-02  -3.7145593e-02  -6.3791880e-02   7.3918937e-02  -1.1533614e-01  -1.0153156e-01   6.8939036e-02   5.7221779e-02  -1.4040923e-01  -6.7873838e-02   2.1383586e-02   1.1655571e-01  -9.9102086e-02  -7.4061549e-02   6.2652421e-01  -1.0050843e-01   4.2234322e-02  -1.8538010e-02   6.3828250e-02  -5.6584727e-03  -6.3491203e-02  -1.1878167e-01   2.3700655e-02   1.2238717e-02  -8.7196653e-02
   8.2346962e-02   3.6615909e-02  -4.9310884e-03   8.2139505e-03   6.7487049e-02   6.9028627e-02   6.5799527e-02  -1.1229916e-01   6.8778014e-02  -1.2608533e-01  -6.3128081e-03   9.7116392e-02  -2.7224155e-02  -7.0377068e-02   3.9621850e-02   1.2746603e-01  -1.1271667e-01   1.4689897e-01   0.0000000e+00   3.3547671e-01   1.3713039e-01   1.5100687e-01   2.9176021e-03   1.2218383e-01  -1.9839751e-01  -8.0679318e-02  -8.8976060e-02   7.8016905e-03   2.9327997e-02   9.5544253e-02   5.3512790e-02   8.8540114e-02   3.4230669e-01   1.6040103e-01   9.2075164e-02  -7.0666467e-02  -1.8831188e-01  -4.7145526e-02  -6.4627147e-02  -6.2123929e-02  -1.2786643e-02  -1.1939827e-01  -1.6741482e-01   8.5863663e-02  -1.4371460e-02  -8.1943400e-02  -4.4341565e-02   3.2956450e-02  -9.8183580e-02  -1.5589958e-02  -1.2315534e-01   9.1750989e-02  -1.1295188e-01   5.1440844e-02  -9.6398082e-02  -5.0305714e-02  -2.7933397e-02  -8.2311473e-02  -5.5034971e-02  -7.2583842e-02   6.7909441e-03   2.0315943e-02   1.3956428e-01  -5.2034857e-02  -3.2710531e-01   3.1344159e-03   7.7260553e-02  -1.4587076e-02   5.8803022e-02  -9.8218745e-02  -5.9677099e-02   7.8254568e-03  -6.0745614e-02   7.2917255e-02  -1.5679497e-02   7.9985610e-02  -2.2946403e-02  -1.0594813e-01  -1.6334455e-01   1.9897779e-01   5.3307507e-02   1.0906589e-02   7.1474332e-02  -5.1488231e-02   4.3774565e-02   2.2454356e-02  -2.4225260e-01  -9.1410676e-04  -5.7682381e-02  -2.7909334e-02
  -7.9700510e-02   1.7851821e-01   1.1090499e-01   1.2694272e-01  -2.0626072e-02   1.4185502e-01  -1.6561260e-01  -1.4597486e-01  -4.0313625e-02   5.9257861e-02  -5.5539059e-02  -8.1883971e-02  -2.6080264e-02  -3.6772415e-02  -4.7608136e-02   1.3691345e-01  -2.3838216e-02  -5.8078117e-02   3.3547671e-01   0.0000000e+00   1.3517066e-01   1.0729250e-02   6.5449123e-02   2.0990450e-01  -5.7473130e-02  -1.1088506e-02   6.4103303e-03   7.1361383e-02   2.6584392e-02   9.2622630e-02  -2.0856700e-01  -9.6945771e-02  -1.0425597e-01   6.9017558e-02  -3.7647734e-02  -9.5556277e-02  -1.4415119e-01  -1.0538468e-01   7.9708744e-02  -9.1378029e-02   7.6850786e-03   1.9420080e-02  -4.3711732e-03   3.6214953e-02  -1.8002272e-01  -2.9421385e-02  -8.6419076e-02  -5.3012470e-02   7.0081716e-02   9.4987475e-02  -9.5345733e-02  -2.4402364e-01   3.7852802e-02   4.8812833e-02  -2.0954402e-01  -7.2474627e-02  -1.0282090e-02   1.8526825e-01  -1.9497658e-01  -6.2783866e-02   4.2119677e-02  -7.3127577e-02  -5.1951880e-02   4.6602566e-02  -1.0715502e-01   1.1336951e-01  -2.2520388e-02   1.2232433e-01  -1.1465011e-01   2.2683750e-01   4.6500736e-02  -3.5666632e-01   5.1316198e-02   1.4845428e-01   1.0044801e-01  -9.9945662e-02  -3.3183359e-01   1.3284533e-01  -6.5793550e-02   2.8445408e-02  -9.5152828e-02  -6.4844337e-03  -5.1585521e-02   1.8571348e-01  -1.2621523e-01   4.4460679e-02  -1.5648974e-01   1.0074533e-01  -7.2593848e-02   5.3585998e-02
  -3.7531891e-02   1.5555016e-02  -2.9802991e-02   3.5840683e-02   1.0761199e-01  -5.5307065e-02   4.8201488e-02   6.9754271e-02   2.3570363e-01   2.5465363e-02   1.7857480e-02   2.3408456e-02  -2.7228519e-03   2.8226484e-02  -5.4571367e-02  -2.3391647e-02   7.9292816e-02   1.8616304e-01   1.3713039e-01   1.3517066e-01   0.0000000e+00   2.1398760e-01  -1.4073455e-01   1.0691948e-01   1.6444906e-01  -2.6541330e-01   5.9018958e-02   1.1134274e-01   2.6675812e-02   1.5468303e-01  -5.9719278e-02   1.8008253e-01  -1.3415989e-01  -9.5657253e-02   2.1598159e-01  -1.2598158e-01   7.2337774e-03  -1.0218582e-01   2.0085605e-01   1.3243100e-01   4.3905092e-01  -2.8233128e-01   4.5356996e-03   2.2698023e-02   3.0022813e-02  -4.0442645e-02   1.3403277e-02  -2.6439159e-02   9.3193123e-02  -1.1263623e-01  -2.8272255e-03   1.8699528e-02   3.5533597e-02   3.4995276e-02   1.0807367e-01   1.3614567e-02  -8.5340189e-02  -3.8818866e-02   1.0065335e-01  -4.3372681e-03  -1.8755543e-01  -1.4801037e-01   5.7079963e-02   9.7360161e-02  -8.2067348e-02  -1.6200948e-01   9.0017339e-02  -1.9697349e-02  -1.0773570e-01   1.4080476e-01   4.9594368e-01   1.5292649e-01  -7.5732690e-02   7.2932479e-02  -2.6392437e-01   9.2334808e-02   1.0664564e-02   5.1450910e-02  -1.0552337e-01  -5.1551710e-02   3.7246679e-02   3.3839122e-02  -1.8936114e-01   6.6368292e-02  -1.8770300e-02   7.5740319e-02   2.3659080e-02   7.6975008e-02   9.3646681e-02   1.1575174e-01
   1.1141181e-01  -5.1409921e-02  -2.1691755e-02   2.1662505e-02  -7.9662745e-02   9.5939542e-02   1.9091675e-02  -4.2283775e-02  -1.6582805e-02   1.3438182e-01  -2.2455410e-01  -5.4390046e-03  -2.4382797e-01  -4.3878460e-02  -7.6491935e-03  -1.0804335e-01   6.2492031e-02   6.9513678e-02   1.5100687e-01   1.0729250e-02   2.1398760e-01   0.0000000e+00  -2.2953378e-02  -2.6666581e-03  -3.9641177e-01   1.4433808e-01   2.1976402e-02   9.7855919e-02  -1.7493964e-01   1.0594424e-01  -2.4810885e-02   9.2886187e-02   4.4607730e-02  -5.8649273e-02   2.1753827e-01  -6.6913563e-02   2.2568078e-01   2.1070939e-01  -1.1629349e-02   5.8069488e-02  -1.1954688e-01  -5.5063795e-02  -1.7682398e-02  -6.7322904e-02   4.2866591e-02  -5.6808463e-02   5.7133409e-03  -1.2554319e-01   3.4694587e-04  -4.9097425e-02   1.4434023e-01   1.4810671e-01   1.9917063e-01   1.1584098e-01  -1.8210194e-02   5.1436945e-03   1.1094085e-01  -3.6526055e-02   7.2392083e-02  -1.1880303e-02  -8.1681961e-02  -1.2277061e-01  -5.9515294e-02  -1.6044440e-01   4.3647122e-02   1.1348905e-01  -4.2248442e-02  -8.9675357e-02  -4.9734648e-02  -1.0351626e-01   2.4516067e-01   1.5654219e-01   1.0158099e-01   1.7170925e-01   1.6974338e-01  -5.8734615e-02  -1.2094850e-01  -1.1764831e-01   3.1726226e-02  -2.8086055e-01  -5.1626835e-02   8.3095131e-02   2.0457627e-01  -2.4516881e-01  -1.6063573e-01  -2.1592307e-01   4.3888095e-02   1.5965180e-01  -6.8981785e-02  -3.7062115e-02
   4.0741033e-02  -2.5072285e-02   1.5342099e-01  -9.6129034e-02  -9.8956491e-02  -6.5751519e-02   8.7838335e-02  -3.9166923e-02  -3.5442835e-02   1.6829374e-03  -2.9187283e-02   1.0082848e-02   5.4332113e-02  -5.7348244e-02   1.7742546e-01   3.9661133e-02   9.2131400e-02   7.8609111e-03   2.9176021e-03   6.5449123e-02  -1.4073455e-01  -2.2953378e-02   0.0000000e+00   2.7104045e-01   2.0078936e-01   8.8024837e-02  -5.5768174e-03   5.0083476e-02  -1.7077565e-01  -4.8979377e-02   3.7914476e-01   1.3182591e-01   1.8509243e-03   1.0469055e-01  -4.4535794e-02   2.0411883e-01   1.2118678e-02   2.0545675e-01   8.9488850e-02  -1.4097814e-01   2.7998683e-01  -1.9455363e-01   1.0227785e-01   5.7048528e-02  -2.5948535e-01  -1.8578832e-01  -1.0526442e-01   1.3519288e-01   5.1946082e-02   8.8459091e-02   1.1214251e-02   5.8145644e-02  -2.8155388e-02   2.7117622e-03  -1.4308394e-01  -3.9568747e-02  -1.7723002e-02   2.6360489e-02   6.7960037e-02  -4.7799663e-03   7.1541634e-02  -2.9544487e-01   3.9577283e-02  -4.8355054e-02   2.3054853e-01   1.4661734e-01  -9.3483334e-02   1.6232693e-03  -2.2691311e-01  -4.5997481e-02   4.7887731e-02  -1.3233443e-01  -1.0088139e-01   8.6922366e-02   2.2398161e-01  -1.4744316e-01  -7.5639204e-02  -1.9018187e-01  -6.8273140e-02   1.6612077e-01  -1.3659134e-01  -7.8997908e-02  -1.1454357e-01  -3.3613200e-03   1.8007348e-01  -5.1430014e-03   4.3464126e-03  -6.3833415e-02  -6.6855728e-03   3.6930228e-02
  -9.8202818e-02   3.0634574e-02   9.8938217e-02   1.2442968e-01   7.2376869e-02   1.7990153e-02  -1.2473216e-02   1.3863948e-01   8.8551988e-03   2.0392473e-01  -1.7004419e-01   9.4836990e-03  -2.8618634e-03  -6.4066600e-02  -3.1683859e-02   2.0876157e-01   6.5028004e-02  -5.9467000e-02   1.2218383e-01   2.0990450e-01   1.0691948e-01  -2.6666581e-03   2.7104045e-01   0.0000000e+00  -1.6273823e-01   3.6137412e-01  -2.3899990e-02   1.3522731e-01  -2.1770853e-01  -2.1009314e-01  -1.3100714e-01   4.5194678e-01  -8.8682009e-02   1.4788986e-02  -8.2643965e-03   1.6066709e-01  -9.1026680e-02  -7.4861812e-03   2.1802968e-02  -9.2575548e-03  -7.2068245e-03   1.2586114e-01   6.9503479e-02   6.1044771e-02  -7.9489660e-02  -7.6288952e-02  -7.4335664e-02  -1.1455038e-01  -9.2571883e-04   1.8861922e-02   7.6421428e-02   1.7429356e-02  -1.4638093e-01   3.5448498e-02   1.0964902e-01   1.8880968e-01  -1.3195912e-01   5.2966651e-02  -6.1462822e-02   8.9353113e-02  -1.0537423e-01  -1.4573090e-01  -4.4028814e-03  -2.7237421e-02  -8.6710044e-02   1.1518755e-01  -5.3665806e-02   9.4525576e-04   3.9601826e-02  -1.3346557e-02  -6.1872516e-02   5.6593894e-02  -7.8359889e-02  -1.7320364e-02  -4.8931084e-02   5.0388543e-02  -1.2773182e-01   2.6170989e-02   2.3380707e-02  -4.6016156e-05   1.2206213e-01   7.8592054e-02  -4.0127820e-02  -3.5141532e-02   1.3978871e-01   1.5430313e-01   2.5131330e-01   5.7763454e-02   8.0772613e-02  -1.0535534e-02
   2.2814695e-02   8.3063895e-03   2.7698985e-01   1.4715880e-01   4.3690413e-02   1.9358216e-01   2.1530291e-01  -1.4055660e-01  -6.5608895e-02   1.3800318e-02  -6.2173342e-04  -1.8998020e-01   4.7600215e-02  -5.0776746e-02  -1.6365681e-01  -1.3542960e-02  -9.1521754e-03   2.5365264e-02  -1.9839751e-01  -5.7473130e-02   1.6444906e-01  -3.9641177e-01   2.0078936e-01  -1.6273823e-01   0.0000000e+00   4.6730653e-01   1.1234435e-01   2.2587148e-01  -6.4468367e-02   2.4295469e-01   4.4798054e-01  -2.9187482e-01  -2.8768728e-02  -1.4476745e-01   2.3648662e-01   1.7185388e-01  -4.8367843e-03  -3.3212091e-02   9.3961931e-02  -4.5750868e-02   4.2411909e-01  -1.5377908e-01  -5.2166911e-02   1.9847680e-04   5.4146973e-02  -4.3398031e-02  -2.4671038e-02  -7.9460402e-02  -1.2868995e-01   2.7571331e-02   7.9676717e-02  -3.4026760e-05  -4.0756030e-02   2.6696124e-02   9.9580269e-02  -2.4300163e-02   4.1375420e-02   4.4010501e-02  -3.7434765e-02   7.0236466e-02  -1.0929500e-01  -8.5313363e-02   7.8983326e-02  -1.0109302e-01   1.8245744e-01  -7.9915262e-03   1.4350041e-01   6.9615153e-02   9.2790121e-02  -2.4592620e-02   3.7977766e-02  -2.0732185e-01  -2.4486455e-01   2.0037061e-01   2.4934947e-02   1.5693554e-02  -3.9523518e-01  -1.6476220e-03  -2.3142717e-01   1.8921645e-01   5.1565489e-02  -5.6649274e-02  -1.9646252e-02   1.6651692e-01   8.8897463e-03   3.9346008e-02  -8.2023506e-02   2.4802176e-02   2.3328452e-02   9.4299138e-02
  -1.1452089e-01  -1.5406339e-02   8.3476313e-02   3.8517564e-02  -1.6243503e-01   2.4053510e-01  -4.2489425e-02  -1.4549780e-03   7.7383054e-02  -2.3867537e-01  -2.2798365e-01   2.2509386e-02  -3.0501984e-03   2.2640912e-02   2.4081482e-02  -2.1542873e-01  -7.2543308e-02   2.0458326e-03  -8.0679318e-02  -1.1088506e-02  -2.6541330e-01   1.4433808e-01   8.8024837e-02   3.6137412e-01   4.6730653e-01   0.0000000e+00   9.2996499e-02   3.9152816e-01   1.0191907e-01  -2.4459731e-01   1.1177970e-01   2.9072170e-01   1.8354530e-01   1.9177438e-01   2.1276625e-01  -1.2605134e-02   1.5359996e-03  -1.1636290e-02  -4.9403534e-02  -1.2065533e-02  -5.6211885e-02   1.3704349e-01   4.1304459e-02  -8.0600729e-02   9.0105740e-02  -6.2542421e-02   2.9974394e-02  -3.5052479e-02  -8.1189171e-02  -1.4893589e-01   3.8498906e-02   9.2602683e-02   1.9033680e-02  -3.3307997e-02   1.7517695e-01   2.7098494e-02  -2.4274058e-02   8.4624975e-02  -2.3600035e-01  -1.1457325e-01  -1.0437826e-02  -7.8233762e-02   1.1977601e-01  -5.3348571e-02  -1.9252286e-02  -1.1213718e-01  -8.9570281e-02  -6.8169107e-02  -7.5629088e-02  -1.5142182e-01  -2.9334084e-02   2.4805006e-01   2.5856471e-01  -2.3296315e-01  -4.9987007e-03   2.4836695e-01   9.5866504e-02  -9.8781260e-02   2.4888083e-02  -5.6030682e-02  -5.2650663e-02   9.6213474e-03  -3.4090506e-02   2.5321335e-02  -1.3052217e-01   4.9739435e-03   6.6556760e-04  -1.6347861e-01   6.5042967e-02   3.5126693e-02
  -5.7703282e-02  -7.6789808e-03   3.9196202e-03   4.0588912e-02   2.1225731e-02   3.4308393e-02   8.0009064e-03   6.6258875e-02   6.6448394e-02   3.2478988e-02  -6.9508899e-02   6.7973747e-02  -3.0900816e-02   8.7443638e-03  -3.1250392e-03  -8.9271760e-02  -3.2048016e-02   1.3178736e-02  -8.8976060e-02   6.4103303e-03   5.9018958e-02   2.1976402e-02  -5.5768174e-03  -2.3899990e-02   1.1234435e-01   9.2996499e-02   0.0000000e+00   1.1374665e-01   1.3490266e-01   8.2805027e-02   7.5736945e-02   6.1496737e-04   2.0442042e-02   2.0140609e-02   1.3305483e-02   8.3329651e-02   5.2645951e-03  -6.0422903e-02  -3.9174779e-02  -4.9469942e-02  -8.8199300e-02  -4.5990305e-02   3.3662817e-02   1.8386569e-02  -3.3953743e-02  -4.6125210e-02  -9.6714014e-02   6.7426165e-03   2.3602105e-02   4.8640047e-02   1.6083989e-02  -2.1194668e-02   1.9592331e-02   6.7693508e-02  -1.4523975e-02  -5.0363707e-02  -8.4552492e-02  -4.4995481e-02  -3.2785296e-02   8.2703286e-02  -6.8743903e-02  -1.6102669e-02   3.5632359e-02  -3.8036175e-02   7.1526333e-02   3.8627826e-02   3.4551461e-03   1.6996168e-02   8.0058945e-02   8.4449655e-02   2.8406240e-02  -1.0980223e-02   1.7127415e-02  -1.0079233e-02  -3.6820627e-02  -8.9076425e-02  -1.1277572e-01  -9.8110715e-02   5.4445939e-02  -4.1337250e-02   9.3860502e-03  -5.4313727e-02  -3.7877730e-02  -1.4193799e-02  -4.4135135e-02  -9.4032944e-02  -1.2148663e-01   9.7754338e-02   3.3844344e-02   1.9595832e-02
  -5.0572328e-02   6.4071909e-02   4.8643035e-02   8.8663072e-02   8.9609187e-03   9.9279838e-02  -2.5917716e-02   2.3669794e-02  -1.6446965e-02   1.3596715e-01  -9.3221947e-02   2.1623827e-02   8.2869390e-03   8.0076788e-02  -1.9643932e-02  -6.7937273e-02   6.9618748e-02   8.1311416e-02   7.8016905e-03   7.1361383e-02   1.1134274e-01   9.7855919e-02   5.0083476e-02   1.3522731e-01   2.2587148e-01   3.9152816e-01   1.1374665e-01   0.0000000e+00  -1.5154412e-02   4.4230350e-02  -3.5452352e-02   2.3221583e-02  -4.4389377e-02   6.9095978e-02  -8.7670601e-02   4.9746572e-02   4.5889455e-02  -6.7692055e-02  -3.4210730e-02   9.2380849e-03   1.2049091e-01  -5.8046110e-02   5.1920450e-02  -9.2692995e-02  -1.6377832e-02  -2.6646942e-02   5.8997592e-02  -4.8367779e-02   7.4232202e-02  -1.5532956e-02   5.8475413e-02   3.4943888e-02  -1.7490132e-01   2.2915735e-02  -7.2199076e-02   7.4781413e-03  -9.4040586e-02  -2.8990574e-02  -6.4698216e-02  -2.0626758e-02   6.7927760e-02  -4.4092284e-02  -4.3529652e-02   2.0017941e-02  -1.2830488e-01   8.6372440e-02   1.1601926e-01   2.0666571e-02   3.3302214e-02   6.4845321e-02  -4.9464186e-02   2.6561730e-02  -7.8684554e-02   4.7062873e-02   7.4370434e-02  -1.0622440e-01  -3.4819823e-02   4.4869974e-03   5.2624459e-02  -1.1883705e-01  -2.3501580e-02   5.6774565e-02  -6.4351095e-02   2.4826042e-02  -4.7267100e-03   1.0034447e-01  -2.4464111e-01   6.6991908e-02   5.6282060e-02   6.0526014e-02
  -6.5819401e-02  -5.7991627e-02   6.7773157e-03  -3.7290008e-02   9.4547078e-02   9.5568212e-02  -1.1478360e-01   1.9262607e-02   5.6084750e-02   1.4159894e-02   3.2251023e-01   2.5336974e-02   1.2251436e-01   3.4424212e-02   1.3848371e-01  -7.1839228e-02  -1.1570484e-02   1.0151532e-01   2.9327997e-02   2.6584392e-02   2.6675812e-02  -1.7493964e-01  -1.7077565e-01  -2.1770853e-01  -6.4468367e-02   1.0191907e-01   1.3490266e-01  -1.5154412e-02   0.0000000e+00   2.2194661e-01   2.6435732e-01  -5.0772349e-02   3.0061967e-02  -8.4702780e-02  -2.6238701e-02   1.1321079e-01  -8.4480157e-02  -2.2782040e-01   7.3572795e-02   1.2090862e-01   1.2936931e-01  -5.6912901e-02  -2.4646752e-03  -4.8466726e-02  -9.2295548e-02  -3.4034716e-02  -7.7608186e-02   6.3250919e-02   5.9114211e-02  -6.4874643e-02  -2.8555956e-01  -5.2064095e-02  -2.1689917e-02   1.1727391e-02  -1.7664952e-01   1.3179202e-03  -2.0225991e-02   8.6006754e-03  -1.9533143e-02   1.3405928e-01   1.1609946e-03  -2.7790372e-02  -2.3100701e-02   5.7248006e-02  -3.6377718e-01  -9.7650215e-02   1.8880113e-02   1.1152107e-01  -1.3176135e-02  -1.0337543e-01  -1.2947206e-01   1.8342954e-01   2.0720747e-01  -1.5158855e-01  -1.2346092e-01  -1.4243429e-01   2.2411348e-01  -1.9363574e-01   2.5859929e-01   2.2317122e-01  -6.8060059e-02  -1.2997963e-01   3.0827410e-01   1.3400927e-01  -1.6009751e-01  -2.1369015e-02   3.7814889e-02   9.9090538e-02   5.5899438e-02  -9.4296852e-02
  -4.1260385e-03   6.7889448e-02  -1.9842391e-02   2.3712233e-02  -4.5555456e-03   8.3510571e-02  -1.7557419e-01  -5.9532017e-02  -5.8012148e-02  -5.7165044e-02   7.7564184e-02  -4.2903552e-02  -1.7331618e-01  -8.0348052e-02  -3.8099367e-02   1.3584440e-01   6.6074074e-03   2.3162750e-01   9.5544253e-02   9.2622630e-02   1.5468303e-01   1.0594424e-01  -4.8979377e-02  -2.1009314e-01   2.4295469e-01  -2.4459731e-01   8.2805027e-02   4.4230350e-02   2.2194661e-01   0.0000000e+00   3.8362221e-02  -7.8880841e-02   1.7320977e-01   1.3134523e-01  -1.4128877e-01   4.1759318e-02   5.7213588e-02   1.6101551e-01   7.6530401e-02  -1.4733019e-03   1.1233766e-01   3.8063581e-02  -4.0635694e-03  -2.0377058e-01  -5.1646179e-02   7.5565287e-02   1.2581004e-01  -3.4432550e-02   1.8567838e-02  -1.9392947e-01  -3.8193005e-02  -1.8231648e-01  -7.3771618e-03  -9.6208067e-05   7.2853117e-02  -1.7286599e-01  -1.5794715e-01  -5.5715902e-02  -1.1192614e-01   3.1659766e-02   2.6377796e-02  -1.1838413e-01   1.1358709e-01  -1.1546379e-01  -2.6758770e-02  -2.3343050e-01  -1.4157955e-01  -3.9670430e-02  -5.2833712e-02  -9.3794088e-02  -1.2999860e-02  -6.4606925e-02  -1.7136934e-01   1.0567249e-01   1.0705474e-01  -1.5695602e-01  -3.6236440e-01   1.1221425e-01  -2.4312778e-02   1.8478003e-01   3.4333528e-02   1.9408603e-02   6.9223282e-02   1.3624671e-01  -1.1442003e-01  -1.1247516e-01  -1.2996112e-01  -3.7215721e-02  -2.0601601e-02   5.6988789e-02
   5.9270184e-02  -3.1670712e-03   4.1093079e-02  -1.0192420e-01  -3.9313751e-02  -3.5240265e-02   1.1141024e-01   5.1768882e-02  -1.9554996e-01  -3.6467622e-02  -1.2015428e-01  -1.7098864e-02   8.6544701e-03  -9.3799495e-02   1.9061618e-01  -8.0864953e-02   3.5630095e-02  -8.3103494e-02   5.3512790e-02  -2.0856700e-01  -5.9719278e-02  -2.4810885e-02   3.7914476e-01  -1.3100714e-01   4.4798054e-01   1.1177970e-01   7.5736945e-02  -3.5452352e-02   2.6435732e-01   3.8362221e-02   0.0000000e+00   6.6971269e-01   1.5544952e-01   8.8918736e-02  -6.7158544e-02  -8.3720358e-02   3.4364467e-02  -7.6030279e-02   6.9856673e-03   4.8345339e-02  -2.4923297e-02  -1.6865180e-03  -8.7513094e-02   4.4514707e-02   4.1686643e-02   1.8340350e-01  -1.8687305e-01   1.3680393e-01  -1.0914966e-01  -3.7117750e-02   6.0455676e-02   3.7029531e-03  -4.8689188e-02  -3.7640823e-02  -1.9097639e-01   2.6825700e-02  -2.1555113e-03  -1.2189478e-01   2.6428136e-02  -7.5561035e-02   8.2858207e-02   5.9304451e-02  -5.1199757e-02   6.7364436e-02   1.3323826e-01  -1.4537631e-01   2.1851784e-02  -2.7561672e-02  -1.7725894e-01   6.5582873e-02   1.3836702e-01  -1.2680194e-01  -1.3190259e-01   7.4409829e-02   9.1218289e-02  -6.1342901e-02  -3.2316992e-02   9.7009495e-02   4.0418682e-02  -6.9188600e-02  -8.8764223e-02  -3.2382124e-02   2.9236403e-01   3.0248683e-02  -2.2874049e-01  -5.3066975e-02  -2.5149784e-01   9.2879418e-02  -1.0819863e-01  -5.6407536e-02
  -1.0347752e-01  -6.0744431e-02  -1.0954115e-01  -1.7206097e-01   3.5038858e-02  -1.6261336e-01   1.0975376e-02   1.6466614e-02  -4.8830304e-02   5.8880966e-02  -7.4722490e-02   9.3321991e-04   1.6114468e-01  -1.2690216e-01   1.0907657e-01   1.6189721e-01   2.0770023e-02  -7.0889258e-02   8.8540114e-02  -9.6945771e-02   1.8008253e-01   9.2886187e-02   1.3182591e-01   4.5194678e-01  -2.9187482e-01   2.9072170e-01   6.1496737e-04   2.3221583e-02  -5.0772349e-02  -7.8880841e-02   6.6971269e-01   0.0000000e+00   2.3120577e-01   1.3274719e-01   6.7157503e-02  -1.1344455e-01   6.1326527e-02  -1.8044124e-01  -1.1157924e-02   4.8803278e-02  -1.3286768e-01   3.2271911e-01   1.0378682e-01   3.8434732e-02   6.0962947e-02   7.1826077e-02   1.3744585e-01  -2.8494626e-01  -3.0931043e-02   5.4757126e-02  -3.5750960e-02  -1.2547123e-01   6.3893994e-03   5.3204163e-03   1.8287504e-01   1.2581847e-01  -2.6647539e-02  -8.8854418e-02  -1.5485803e-02  -5.5972945e-02   2.7158728e-02   1.2259450e-01   2.0406582e-01   1.7298315e-01  -8.8421600e-03  -6.6939845e-03   9.3445991e-02   1.0673717e-01   1.9981540e-02   1.3543707e-03  -7.5773349e-02   2.4097155e-01  -1.4354068e-01  -1.3576717e-01   1.5942070e-01   1.3886803e-01  -3.8444501e-02   2.2803463e-01   1.9525220e-02  -5.8283427e-02   9.3191982e-02   6.2613168e-03   6.6932398e-02  -1.9833481e-02   2.8991052e-02   2.5396923e-02  -1.1109843e-01  -3.5940271e-03  -1.1725085e-01  -1.4463062e-02
   3.4339663e-02  -3.3456104e-04   3.7327893e-03  -6.2234877e-02  -3.2671652e-02   7.7702187e-04  -4.8664940e-02  -3.3108731e-02   1.3253705e-01  -2.3175624e-02   6.9337687e-03  -6.0794599e-02  -8.7359096e-02  -1.0517016e-01  -1.4707136e-01   4.6249470e-02  -5.2190745e-02  -1.0103611e-02   3.4230669e-01  -1.0425597e-01  -1.3415989e-01   4.4607730e-02   1.8509243e-03  -8.8682009e-02  -2.8768728e-02   1.8354530e-01   2.0442042e-02  -4.4389377e-02   3.0061967e-02   1.7320977e-01   1.5544952e-01   2.3120577e-01   0.0000000e+00   7.2373680e-01  -1.1691089e-02  -6.6789649e-02  -2.6098486e-02  -8.2612663e-02   1.0950885e-01  -6.5905426e-02   3.0991352e-02  -1.6382198e-01  -1.3111381e-01   7.8397120e-02   1.8728246e-01  -1.0720396e-02   7.1876818e-02  -6.7087816e-02  -1.4477060e-01   1.0701584e-01  -2.7165795e-02   2.7970229e-02   4.9112395e-02  -2.1792332e-02   7.3412828e-02  -4.6510665e-02  -8.0509728e-02  -6.2129527e-02  -1.4211168e-02  -1.0100406e-01  -2.0582814e-01  -1.1931228e-02   1.0444422e-01   1.7916319e-02  -1.2954924e-01  -1.1462951e-03   1.2100768e-01   7.8824042e-02   3.4816618e-01   1.1975741e-01   1.4078346e-01  -2.1331886e-01   9.1938458e-02  -7.0811699e-02   1.1039554e-01   7.1428588e-02   2.0790708e-01  -2.3275160e-01   7.8507216e-02   3.3921325e-01   2.0570898e-02  -3.6636437e-02   2.2142358e-04  -1.6795749e-02   2.8905655e-03   1.1808794e-02   2.0523520e-02  -1.5109903e-01   4.5454409e-02   1.2280283e-01
  -8.8548652e-02   7.8853786e-02  -7.5513961e-02  -6.5194024e-02  -1.3232454e-02   6.2838262e-02  -1.3892422e-01  -2.6776952e-02   1.6577551e-01   4.5209412e-02   1.2078228e-01   9.4401747e-02  -6.2904413e-02  -3.5940570e-02   6.3056319e-02   5.4040226e-02  -6.8050236e-02  -1.0564475e-01   1.6040103e-01   6.9017558e-02  -9.5657253e-02  -5.8649273e-02   1.0469055e-01   1.4788986e-02  -1.4476745e-01   1.9177438e-01   2.0140609e-02   6.9095978e-02  -8.4702780e-02   1.3134523e-01   8.8918736e-02   1.3274719e-01   7.2373680e-01   0.0000000e+00  -1.1346394e-01   3.4192727e-01   4.2813907e-02  -1.0429112e-01  -1.2667618e-01  -1.6006522e-01   3.0262732e-02   1.1215361e-01  -2.9539450e-02  -3.1001019e-02  -1.6227059e-02   1.2445041e-02   1.4239932e-01   5.0149566e-02  -7.4037998e-02   7.8483587e-02  -9.1563806e-02  -7.6262800e-02   2.8673203e-02   2.0666823e-02   2.2937786e-02  -1.1176823e-01  -5.2302844e-02   1.3025891e-01   1.5980202e-01   9.4619103e-02  -1.7310970e-01   4.7548226e-02  -9.1597706e-02   5.3692863e-02  -5.3689577e-02   1.0867165e-01  -9.4182604e-02   1.3542897e-01   6.6485423e-03   5.6192065e-04  -7.3515690e-02   4.6945989e-02   2.3598655e-02   2.2148727e-01  -2.0969718e-01  -1.9323651e-01  -3.0056677e-01   1.8836228e-01   1.4475941e-01   3.6665279e-02  -1.3947335e-01   1.8279854e-01   1.1086337e-02   2.8508569e-02  -5.7645956e-02   7.4026352e-03  -5.0414750e-02  -1.4223136e-01  -2.1730175e-03  -5.0167652e-02
  -2.0017783e-01  -5.0596262e-04  -1.9762493e-02  -5.2108035e-02   8.0460518e-02   1.0378559e-01   3.0588287e-02  -9.1958733e-02   9.0049269e-02  -1.4216650e-01   2.5772605e-01  -9.9742096e-02   1.1638914e-01  -1.7753634e-01  -7.1973894e-02  -1.6235766e-01  -2.2743403e-01  -1.0017641e-01   9.2075164e-02  -3.7647734e-02   2.1598159e-01   2.1753827e-01  -4.4535794e-02  -8.2643965e-03   2.3648662e-01   2.1276625e-01   1.3305483e-02  -8.7670601e-02  -2.6238701e-02  -1.4128877e-01  -6.7158544e-02   6.7157503e-02  -1.1691089e-02  -1.1346394e-01   0.0000000e+00   9.3751271e-01  -1.2641504e-01   1.5019143e-02   2.0469342e-01  -1.9943802e-01  -8.4706482e-02  -5.2498000e-02   9.2205348e-02  -3.2974923e-02  -1.6458914e-03  -2.0887479e-03   8.1042075e-02  -1.6116787e-01   2.2904846e-03  -2.9629927e-01   2.2619287e-02  -3.5892498e-03  -2.2630786e-01   2.3258730e-01  -6.0552929e-03  -8.7364424e-02  -4.5240431e-02   9.5520764e-02   1.5647429e-01  -5.2417472e-02   1.2110843e-01   9.7799987e-02  -2.7343116e-01  -1.9793055e-01   2.9446781e-01   2.7081907e-01   3.3919793e-01  -5.3543031e-02  -2.0232026e-01  -6.7721831e-02  -4.7324828e-02  -5.9102276e-02   1.6546262e-02  -2.0345066e-02  -4.8847733e-02  -1.1431416e-01   3.6251546e-01  -2.0502561e-01  -5.1404823e-02   1.0379538e-01   1.7124019e-01   1.3843724e-01   1.0074302e-01   1.3280281e-04   1.2715124e-01   1.1686509e-02   6.4997040e-02  -7.1995621e-02  -2.0032163e-02  -1.0385767e-01
   1.6521161e-02  -2.6520855e-02   2.7162495e-02   5.9837875e-02  -4.5831118e-02   4.9120765e-02  -5.7862072e-02   7.4732101e-02  -1.1886492e-01   5.9898691e-02  -1.9269703e-01   2.7246450e-01  -1.3894786e-01   1.0217022e-01  -5.0766085e-02   6.9666063e-02  -8.6120781e-02  -1.2184764e-02  -7.0666467e-02  -9.5556277e-02  -1.2598158e-01  -6.6913563e-02   2.0411883e-01   1.6066709e-01   1.7185388e-01  -1.2605134e-02   8.3329651e-02   4.9746572e-02   1.1321079e-01   4.1759318e-02  -8.3720358e-02  -1.1344455e-01  -6.6789649e-02   3.4192727e-01   9.3751271e-01   0.0000000e+00   1.4855646e-01  -1.4912448e-01  -4.1080436e-03   3.2893964e-01  -2.6831211e-01   1.1682398e-01  -7.6713859e-02   1.5957783e-01   9.7011225e-03   1.4152794e-01  -1.0611222e-01   1.1069496e-01   7.8029764e-02   7.0996855e-02  -1.7654479e-01  -2.0741262e-01  -1.2926247e-01   3.6231283e-02   7.9519777e-03  -2.9404637e-02  -2.0367661e-03  -1.4341493e-02  -3.4887281e-03  -1.0719625e-01  -1.7821386e-01  -1.0549904e-01   2.4005661e-02   1.8472305e-01  -7.7450422e-03   6.6746389e-04  -7.5717624e-02   3.1521798e-01  -5.4073455e-02  -1.1286073e-01   1.0264798e-01   8.1307737e-02  -4.6391677e-02   1.1155454e-01   2.1335337e-02  -1.5895660e-02  -9.9880811e-02   3.1246020e-01   1.6203147e-01  -2.2072542e-01  -1.2605153e-01  -3.8546249e-02  -1.0096725e-01  -1.5618040e-01   1.9394443e-03   2.0939790e-02   1.0688055e-01  -1.1462110e-01  -1.3219512e-01  -1.0426876e-01
   1.4370471e-01  -2.4324777e-02  -7.9774336e-03  -5.3292713e-02  -1.2297514e-02  -1.9019858e-02   3.5450331e-02  -3.2112144e-02  -8.4831139e-03   2.1891385e-01   1.2403218e-01  -4.7312368e-02   7.5432275e-02  -5.3634663e-02  -8.1196659e-02  -8.8011102e-02   1.6078155e-01  -5.8889996e-02  -1.8831188e-01  -1.4415119e-01   7.2337774e-03   2.2568078e-01   1.2118678e-02  -9.1026680e-02  -4.8367843e-03   1.5359996e-03   5.2645951e-03   4.5889455e-02  -8.4480157e-02   5.7213588e-02   3.4364467e-02   6.1326527e-02  -2.6098486e-02   4.2813907e-02  -1.2641504e-01   1.4855646e-01   0.0000000e+00   2.3676937e-01   3.9644491e-01   2.1667341e-01   2.5641193e-01   1.6967249e-01   8.1765463e-03   8.4535890e-02  -4.1954659e-02  -2.1237718e-03   2.3631711e-02  -8.7833861e-02  -1.0653747e-02   6.1565871e-02  -3.9361772e-02  -1.6142633e-01   1.5566782e-01  -3.9254208e-02   1.6625537e-02   4.8667327e-02  -7.1179640e-02  -1.6196680e-01   2.6649726e-02   4.8805548e-02   1.8338957e-02  -5.0937024e-02  -3.1641229e-02  -3.0866115e-02   3.4300967e-02  -1.5848420e-02  -2.5523125e-02   6.4351355e-02  -7.1355862e-02  -3.5947123e-02   1.4439286e-01  -1.0319235e-01  -1.2745012e-01  -3.5143961e-02  -1.6775276e-01  -8.5797324e-02   4.5602512e-02   7.4377059e-02   1.4401650e-01  -7.4368802e-02   1.5547347e-01  -1.4691979e-02   7.2740110e-02   2.2243400e-02   4.9478915e-02   6.2632393e-02  -9.3566207e-02   3.7523964e-02  -8.5723053e-02  -1.7670311e-02
  -7.2279053e-02   1.5567962e-02   5.3688044e-02  -9.9636566e-02   1.4645956e-01   2.1605007e-02  -8.7758882e-02  -8.1507207e-02  -1.3045955e-02  -8.4494289e-03  -1.7872470e-01  -8.0409623e-02  -1.3652312e-01  -2.8803727e-02   1.3063008e-01   1.1508843e-01   2.0927447e-02   8.1893605e-02  -4.7145526e-02  -1.0538468e-01  -1.0218582e-01   2.1070939e-01   2.0545675e-01  -7.4861812e-03  -3.3212091e-02  -1.1636290e-02  -6.0422903e-02  -6.7692055e-02  -2.2782040e-01   1.6101551e-01  -7.6030279e-02  -1.8044124e-01  -8.2612663e-02  -1.0429112e-01   1.5019143e-02  -1.4912448e-01   2.3676937e-01   0.0000000e+00  -9.5179827e-02   2.1167684e-01   1.4079336e-01   1.6925231e-01  -1.2195001e-01   4.0963003e-02   4.7314559e-02  -1.1041505e-01  -1.8925394e-01  -1.3914747e-02  -4.8714226e-02   1.7639041e-03  -1.9737841e-01   2.9459520e-02   2.2756555e-03  -1.0854032e-01   8.4500961e-02   2.5743955e-01  -1.8347753e-01  -7.4827404e-02  -3.4358502e-02  -2.4838848e-01  -2.5591635e-02  -7.9158255e-02  -2.4726708e-02  -3.4033392e-01  -8.9454289e-02  -1.9169465e-02  -3.5059270e-02  -4.7573683e-02  -1.0773613e-01   2.7754824e-02  -1.6573634e-01   4.7344707e-03  -3.9734166e-01   4.2987838e-02   3.3028517e-02   9.1942903e-02  -7.0521001e-02  -4.6283362e-03   7.7685098e-02   7.8772103e-02  -6.6237162e-02  -9.8187607e-02   3.6865838e-02   1.7897800e-01  -1.0295229e-01  -7.2075301e-02   1.1545009e-02  -1.4537651e-01   1.0242915e-02  -2.0494815e-02
   3.0366920e-02   1.0847616e-01  -2.6764294e-02   7.5544211e-03   1.2814996e-01  -1.3667159e-01  -1.6792741e-01   4.9468150e-03   2.9969589e-01  -8.1691367e-02   6.6856863e-02   1.7067806e-02  -4.1140984e-02  -6.7738267e-03  -3.2181066e-04  -6.8671828e-02   1.3877580e-01  -3.1789375e-03  -6.4627147e-02   7.9708744e-02   2.0085605e-01  -1.1629349e-02   8.9488850e-02   2.1802968e-02   9.3961931e-02  -4.9403534e-02  -3.9174779e-02  -3.4210730e-02   7.3572795e-02   7.6530401e-02   6.9856673e-03  -1.1157924e-02   1.0950885e-01  -1.2667618e-01   2.0469342e-01  -4.1080436e-03   3.9644491e-01  -9.5179827e-02   0.0000000e+00   1.4642475e-01   1.2233596e-01   5.6292018e-02   4.0038907e-02  -8.6289571e-03  -7.8483460e-02   9.4334819e-02   2.0353868e-01   1.3114959e-01  -1.1263360e-01   5.3246942e-02  -3.3087098e-02  -8.7554320e-03   2.3650512e-01  -9.4966852e-02  -4.2833613e-01  -1.2440686e-03   1.2820422e-01  -3.5905081e-02   2.4732161e-02   3.0348867e-02  -4.8604883e-02   6.2967734e-02  -2.0128723e-01  -2.5108181e-03   1.5059262e-01   1.0205978e-02  -2.4936789e-02  -1.6412102e-01   1.6006772e-01   8.5076226e-02   2.5664448e-02   1.4397664e-01   4.4245308e-03  -6.8984749e-02  -9.8711395e-02  -5.5796911e-02  -1.7806362e-01  -7.2119510e-02  -4.1862323e-03  -7.2110575e-02   9.0060740e-02   6.1942167e-03  -1.4353541e-01   1.3791324e-01   1.2856789e-03   1.3524041e-01   2.0382361e-01   1.1212306e-01  -1.4638998e-02  -6.5592816e-03
  -9.8575500e-02  -6.7304518e-03  -5.5389545e-02   3.8805360e-02  -1.4857523e-02   3.0300564e-02  -1.4779120e-01  -2.1540432e-02  -7.3162756e-02   1.5818701e-02   9.1345389e-02   4.0900383e-02   1.2765076e-01  -1.7584493e-02   6.6293113e-04  -1.0206866e-01  -1.1611929e-01  -1.0508250e-01  -6.2123929e-02  -9.1378029e-02   1.3243100e-01   5.8069488e-02  -1.4097814e-01  -9.2575548e-03  -4.5750868e-02  -1.2065533e-02  -4.9469942e-02   9.2380849e-03   1.2090862e-01  -1.4733019e-03   4.8345339e-02   4.8803278e-02  -6.5905426e-02  -1.6006522e-01  -1.9943802e-01   3.2893964e-01   2.1667341e-01   2.1167684e-01   1.4642475e-01   0.0000000e+00   4.0548652e-01  -6.5236962e-02   3.3788827e-02   9.1229110e-02  -1.8764032e-01  -1.1654065e-01   8.6835634e-02  -1.1452796e-01  -2.2205402e-02  -5.9836340e-02   9.1508499e-02   2.5923171e-01  -3.7528438e-02  -2.4220664e-01   1.9197452e-02   1.6403943e-01   2.0679976e-02   1.3346863e-01  -1.4209475e-01  -1.6726604e-02  -5.9854021e-02   5.7070809e-02   1.5585094e-01  -1.4980372e-02  -4.1766038e-02   1.9900376e-01  -6.1237804e-02   9.5449520e-02   1.0489015e-01  -9.5535601e-02   3.6808796e-03  -6.7937496e-02  -6.4318662e-02  -1.0678388e-01  -1.5347410e-01   1.9134333e-01  -2.6884524e-01   8.6105533e-02  -1.1618057e-02   1.8117890e-01   2.8622195e-02   1.2135231e-01  -9.4736392e-02   1.0436867e-01  -4.1194908e-02  -3.1519379e-02  -4.8302587e-02   3.4192193e-02  -1.2188740e-01  -1.2606279e-01
   1.1994053e-02  -2.0151510e-02   9.7794894e-02  -5.8695615e-02  -2.0489329e-02   3.7446848e-02   9.3511524e-02   2.6949575e-02  -1.2037075e-02  -7.6659031e-03   7.7583056e-02  -1.7075205e-02  -4.5274915e-02  -8.5733361e-02   6.3778153e-02   1.1140884e-01  -3.0367681e-02  -1.2352566e-01  -1.2786643e-02   7.6850786e-03   4.3905092e-01  -1.1954688e-01   2.7998683e-01  -7.2068245e-03   4.2411909e-01  -5.6211885e-02  -8.8199300e-02   1.2049091e-01   1.2936931e-01   1.1233766e-01  -2.4923297e-02  -1.3286768e-01   3.0991352e-02   3.0262732e-02  -8.4706482e-02  -2.6831211e-01   2.5641193e-01   1.4079336e-01   1.2233596e-01   4.0548652e-01   0.0000000e+00   6.1905535e-01   1.4304005e-01   4.3626439e-02   2.6993221e-02   7.6665326e-02  -2.8567373e-01   3.9638793e-02   1.1350624e-01   4.0240741e-02  -6.8704984e-02  -2.1520388e-01   1.4646030e-01   8.9551980e-02   4.9552210e-02  -8.5775737e-02   1.5998642e-01   1.5239469e-01  -7.2913415e-03  -2.2197261e-02   8.3665519e-02   1.4737144e-01  -4.6708378e-03   1.3798358e-02   5.3232818e-02   9.6319793e-02   6.0722332e-02   1.8107173e-02   1.9512523e-01  -2.8457191e-01   2.5765351e-03  -2.8385145e-02   5.6636138e-01   4.2095026e-01   1.4325902e-01  -2.5445663e-01   2.5282686e-01  -1.2255750e-01   1.4514267e-01  -1.1712476e-01   9.5223800e-02  -3.2482986e-02   1.1188794e-01  -3.2682888e-01   4.5667665e-02  -9.7962615e-02  -1.0621656e-01   2.2493722e-01   3.3704673e-02   1.1111208e-01
  -1.8043127e-01   9.7414065e-02  -1.1357347e-01   1.0104679e-01  -3.4952162e-02   1.4045354e-01  -1.6991330e-01   8.1393146e-02  -1.2512088e-01   1.9516267e-02  -1.6017343e-02   9.3483045e-02  -6.9093187e-02   4.1607830e-02   6.0347306e-02   9.8127196e-02  -1.4813559e-01   1.3107022e-01  -1.1939827e-01   1.9420080e-02  -2.8233128e-01  -5.5063795e-02  -1.9455363e-01   1.2586114e-01  -1.5377908e-01   1.3704349e-01  -4.5990305e-02  -5.8046110e-02  -5.6912901e-02   3.8063581e-02  -1.6865180e-03   3.2271911e-01  -1.6382198e-01   1.1215361e-01  -5.2498000e-02   1.1682398e-01   1.6967249e-01   1.6925231e-01   5.6292018e-02  -6.5236962e-02   6.1905535e-01   0.0000000e+00  -1.2228559e-01  -2.0133900e-02   1.2610848e-01   1.0251078e-01  -3.0635459e-02  -3.4171034e-02  -1.2150187e-01  -1.8896784e-01  -7.8689410e-02  -1.3350247e-02   4.0232428e-02   1.8837724e-01  -2.7243040e-01   2.3722513e-01  -6.0134435e-02   1.8502147e-02   9.3150690e-02   1.3033116e-01  -1.1070404e-01  -4.8039288e-02   5.2810057e-02  -6.6883323e-02  -2.4744053e-02  -4.1789919e-02   7.7277843e-02  -6.7499629e-02   2.1152897e-02   2.0042399e-01  -3.4271270e-02   9.5343854e-02   3.0909366e-01   6.0219269e-02   3.2413613e-02   4.8568579e-01  -9.0646533e-02  -6.1404916e-02  -1.8390084e-02   2.2050283e-01   1.0300891e-01  -7.8514411e-02  -7.1477513e-02  -1.8063417e-01   1.0448504e-01  -2.9559052e-02   1.5332522e-01   9.7487415e-02   9.7799322e-02  -5.4381381e-02
   2.6718431e-02   2.0150450e-02  -3.4025126e-04   3.2299777e-02  -5.6408272e-03   3.5163966e-03  -1.8968104e-02  -5.8795598e-02   2.4962131e-02   1.1570596e-02  -1.4475320e-01  -9.5845412e-02  -1.6524202e-01  -2.9131543e-02  -3.4623395e-04  -3.7424722e-02   7.0291214e-02   6.3050035e-02  -1.6741482e-01  -4.3711732e-03   4.5356996e-03  -1.7682398e-02   1.0227785e-01   6.9503479e-02  -5.2166911e-02   4.1304459e-02   3.3662817e-02   5.1920450e-02  -2.4646752e-03  -4.0635694e-03  -8.7513094e-02   1.0378682e-01  -1.3111381e-01  -2.9539450e-02   9.2205348e-02  -7.6713859e-02   8.1765463e-03  -1.2195001e-01   4.0038907e-02   3.3788827e-02   1.4304005e-01  -1.2228559e-01   0.0000000e+00   3.4339035e-01   4.8092151e-01  -8.2632907e-03   9.0694614e-01   1.9707729e-01   1.6285096e-01  -1.1796431e-01  -5.8536694e-02  -9.7562876e-02  -5.8202420e-02  -1.1101542e-01  -5.4891224e-02  -9.6254809e-02   6.5594795e-02  -6.4176081e-02   9.0936780e-02  -1.0525976e-02  -1.7805518e-01  -1.5137903e-01   5.6066358e-02   4.6358205e-02   8.1762786e-02  -7.4035921e-02   1.4173792e-01  -2.5062065e-01  -4.9292542e-02  -1.1788319e-01  -5.1660249e-02  -8.2830213e-02   7.0679982e-02  -1.2398518e-01   6.0219549e-02   1.1097648e-01   1.5411067e-01  -2.4455459e-01   1.8937967e-03   7.5164037e-03  -1.1058132e-02   5.0601406e-02   1.6831840e-03   3.3314307e-01  -1.7137913e-01  -2.6312886e-01   7.7008979e-03   8.6358835e-02   4.2439303e-02   4.1975633e-02
   4.1438126e-02   2.5278135e-02   5.9875203e-02  -1.1683685e-01  -1.0359244e-01  -3.9447023e-02  -1.1933326e-02  -1.5068525e-01  -1.1263187e-01  -1.0611236e-01  -3.8468645e-02  -1.7034207e-01  -1.0243329e-01  -1.6628341e-01   2.2431176e-02   4.7428324e-02   1.0051090e-01   7.4814238e-03   8.5863663e-02   3.6214953e-02   2.2698023e-02  -6.7322904e-02   5.7048528e-02   6.1044771e-02   1.9847680e-04  -8.0600729e-02   1.8386569e-02  -9.2692995e-02  -4.8466726e-02  -2.0377058e-01   4.4514707e-02   3.8434732e-02   7.8397120e-02  -3.1001019e-02  -3.2974923e-02   1.5957783e-01   8.4535890e-02   4.0963003e-02  -8.6289571e-03   9.1229110e-02   4.3626439e-02  -2.0133900e-02   3.4339035e-01   0.0000000e+00  -3.7692494e-02   3.6210766e-01  -1.0759618e-01   8.3094780e-01  -1.1797649e-01   1.6609896e-01  -8.2522930e-02   1.9057068e-01  -3.3845468e-02   8.1600852e-02   9.7250683e-02  -2.7294671e-02  -5.3487236e-02   3.1618650e-02  -8.6879671e-02  -1.2040905e-01  -9.7562845e-02  -1.5933906e-02   5.6732910e-03  -6.7978038e-02  -1.4498598e-01  -1.7215994e-02   7.2091718e-02   8.9311199e-02   8.3178031e-02  -1.3843602e-01   1.0742862e-01  -2.3043533e-01   1.2457647e-02   7.8019058e-02  -1.5823855e-01   2.0168765e-01   7.4680626e-02  -8.5193089e-02  -4.0061201e-02  -2.0389585e-01  -1.9021413e-02  -1.1447821e-01   2.8340782e-02   1.5901112e-01  -2.3603640e-02  -1.0639787e-01   1.8866266e-01   1.9878610e-01   3.0397089e-02  -1.4770784e-01
  -5.7936258e-02  -1.9694095e-01  -9.3156478e-02  -1.5513431e-01  -4.0940250e-02  -5.5687324e-02  -6.6233966e-02  -7.7626498e-02   5.0735378e-02   4.7763826e-02  -9.6363874e-02  -8.2257634e-03   9.3287286e-02  -1.8111107e-02  -7.9215707e-02  -3.0988233e-03  -1.1074082e-01  -5.9574427e-02  -1.4371460e-02  -1.8002272e-01   3.0022813e-02   4.2866591e-02  -2.5948535e-01  -7.9489660e-02   5.4146973e-02   9.0105740e-02  -3.3953743e-02  -1.6377832e-02  -9.2295548e-02  -5.1646179e-02   4.1686643e-02   6.0962947e-02   1.8728246e-01  -1.6227059e-02  -1.6458914e-03   9.7011225e-03  -4.1954659e-02   4.7314559e-02  -7.8483460e-02  -1.8764032e-01   2.6993221e-02   1.2610848e-01   4.8092151e-01  -3.7692494e-02   0.0000000e+00   6.6334314e-01   1.7037933e-01  -1.7588438e-01   5.1440009e-01   1.1063296e-01   8.3552639e-02  -1.7869623e-01   5.0850266e-02  -2.4289914e-01  -7.2947576e-02   1.1595054e-02   4.2590478e-02   1.4743075e-02  -8.3524269e-02  -4.6066490e-01  -1.0023528e-02   2.2243608e-02   4.1273255e-02  -9.7907198e-02   9.6909725e-05   5.6336658e-02   9.6156808e-02  -1.5692132e-01  -4.0203319e-02   2.6930370e-03  -3.8656049e-02  -1.5200228e-01  -1.1374073e-01   4.2009488e-02  -1.1573761e-01  -3.1882719e-01  -1.1675638e-01  -1.1634572e-01  -2.4795728e-01   2.7392143e-01   6.6149000e-02  -7.5127889e-02  -2.1947293e-01  -1.6015010e-01   6.2879865e-03   6.0339470e-03  -4.1151561e-02  -8.5926353e-02   6.4697214e-04  -2.2834690e-02
  -2.0226554e-02   2.9021474e-02  -8.9795762e-02  -3.0837536e-02  -9.4446964e-03  -9.0039955e-02  -2.5284391e-02   6.4227087e-02  -7.5696330e-02  -1.6105508e-01   5.5739839e-03   8.8924229e-02  -7.8936366e-02   6.5074779e-02   1.0199880e-01   1.0062317e-01   9.7916735e-02  -4.8367710e-02  -8.1943400e-02  -2.9421385e-02  -4.0442645e-02  -5.6808463e-02  -1.8578832e-01  -7.6288952e-02  -4.3398031e-02  -6.2542421e-02  -4.6125210e-02  -2.6646942e-02  -3.4034716e-02   7.5565287e-02   1.8340350e-01   7.1826077e-02  -1.0720396e-02   1.2445041e-02  -2.0887479e-03   1.4152794e-01  -2.1237718e-03  -1.1041505e-01   9.4334819e-02  -1.1654065e-01   7.6665326e-02   1.0251078e-01  -8.2632907e-03   3.6210766e-01   6.6334314e-01   0.0000000e+00  -2.1006292e-01   1.6434266e-01   1.3806175e-01   4.5943937e-01   1.5266990e-01   9.4049374e-02   2.9386195e-02   7.0742236e-03  -1.2095077e-01  -3.9382916e-02  -7.1809676e-02  -4.0666440e-02  -2.0166836e-01   1.3577155e-02  -1.8443765e-03   7.7694144e-02  -7.9975936e-03  -1.5183454e-01   1.0980182e-02  -1.8729508e-01   9.6286628e-02   2.4802732e-01  -1.1446077e-02  -1.0189624e-01  -2.7803352e-02  -7.9240594e-02   1.1285033e-01  -1.9122319e-02   9.3336238e-03  -5.7764181e-02   2.3434815e-02  -4.6695034e-02   4.7161793e-03   8.2670535e-03  -1.0338683e-01   2.1192633e-02  -5.6968276e-03   4.1332568e-02  -3.9301349e-02   4.0721982e-02   1.0538955e-01   9.9631291e-02  -2.3924245e-02   3.4057902e-02
  -1.2437984e-01  -4.8071320e-02  -3.0843627e-02  -5.8781156e-03  -1.0597624e-01   1.2550247e-01   2.0339033e-02  -5.0242445e-02   1.8407256e-02   6.0766186e-02   1.3900912e-01  -7.3447820e-02   1.5116424e-01   4.0000088e-03   1.8731854e-03  -3.7678137e-02   1.0153017e-01  -9.2259633e-03  -4.4341565e-02  -8.6419076e-02   1.3403277e-02   5.7133409e-03  -1.0526442e-01  -7.4335664e-02  -2.4671038e-02   2.9974394e-02  -9.6714014e-02   5.8997592e-02  -7.7608186e-02   1.2581004e-01  -1.8687305e-01   1.3744585e-01   7.1876818e-02   1.4239932e-01   8.1042075e-02  -1.0611222e-01   2.3631711e-02  -1.8925394e-01   2.0353868e-01   8.6835634e-02  -2.8567373e-01  -3.0635459e-02   9.0694614e-01  -1.0759618e-01   1.7037933e-01  -2.1006292e-01   0.0000000e+00   6.7270857e-01   7.7673053e-02  -3.2794096e-02   1.5719098e-01  -6.0547857e-02   4.9545525e-02   1.9519447e-01   2.5038285e-01   1.3130891e-01   8.1762798e-02   5.6737195e-02  -2.0888231e-01   7.9236898e-02   1.5291052e-01   2.6169464e-02  -8.3489472e-02  -6.9658263e-03   5.7183951e-02   1.2829756e-01   6.3122081e-02  -1.7642813e-02  -6.4580794e-02   1.9410871e-01  -1.5050929e-01   6.5832505e-02  -3.0610692e-02   1.6478596e-01   1.8140872e-02  -1.4984119e-01  -1.2692748e-01  -4.5763346e-02   6.9801761e-04   1.2268322e-01  -2.5985253e-03  -1.3984240e-01   1.5044078e-01   2.1892674e-02   3.4947517e-02   7.9710728e-02  -1.0567103e-01  -1.1595420e-01  -4.3790720e-02  -5.9711868e-02
  -1.3655403e-01  -3.4812211e-02   5.7362393e-02   1.1003061e-01   7.4001251e-03   7.2124860e-02   9.3418598e-02   1.0481059e-01   3.7208053e-02  -1.1416726e-02  -1.5467280e-01  -4.6183374e-02  -1.9104759e-02   3.3454597e-02  -1.9106939e-01  -8.7799009e-02  -2.8543461e-01  -9.5700611e-02   3.2956450e-02  -5.3012470e-02  -2.6439159e-02  -1.2554319e-01   1.3519288e-01  -1.1455038e-01  -7.9460402e-02  -3.5052479e-02   6.7426165e-03  -4.8367779e-02   6.3250919e-02  -3.4432550e-02   1.3680393e-01  -2.8494626e-01  -6.7087816e-02   5.0149566e-02  -1.6116787e-01   1.1069496e-01  -8.7833861e-02  -1.3914747e-02   1.3114959e-01  -1.1452796e-01   3.9638793e-02  -3.4171034e-02   1.9707729e-01   8.3094780e-01  -1.7588438e-01   1.6434266e-01   6.7270857e-01   0.0000000e+00  -5.4132005e-02   1.9801601e-01  -3.3083859e-02   2.1411506e-01  -7.9210625e-02   1.5228139e-01  -1.4272569e-02   2.8278596e-01  -1.2130662e-01   2.1554226e-02  -9.9113547e-02  -8.1860887e-02  -4.5055937e-03  -1.2514174e-01  -2.6199984e-02  -9.0071166e-02  -2.5691116e-02  -1.1052002e-01  -2.1156899e-01  -9.1011341e-02   6.0674486e-02   1.6117234e-01  -2.7439057e-03   5.3147906e-02   5.6331463e-02  -3.9002206e-02   2.1931558e-01   5.2282990e-02  -1.5518416e-01   1.2759164e-01   1.2018838e-01  -8.5543300e-02   1.8775695e-01   9.6278302e-02  -7.4644917e-02   1.6920245e-01   8.7884653e-02   5.4949828e-02  -1.8546277e-01  -3.1753369e-02   1.0315492e-02  -6.9998805e-02
  -2.8013826e-03   4.7610849e-04   2.5361437e-02   3.6941801e-02  -5.7278429e-02   5.6645971e-02  -1.2317869e-01  -4.4579311e-02  -6.1788772e-03  -1.5263082e-02  -3.7237958e-02   5.1369098e-03   9.1765313e-02   7.9140169e-02   7.1448699e-02   1.4519299e-01  -3.8717529e-02   1.3180201e-02  -9.8183580e-02   7.0081716e-02   9.3193123e-02   3.4694587e-04   5.1946082e-02  -9.2571883e-04  -1.2868995e-01  -8.1189171e-02   2.3602105e-02   7.4232202e-02   5.9114211e-02   1.8567838e-02  -1.0914966e-01  -3.0931043e-02  -1.4477060e-01  -7.4037998e-02   2.2904846e-03   7.8029764e-02  -1.0653747e-02  -4.8714226e-02  -1.1263360e-01  -2.2205402e-02   1.1350624e-01  -1.2150187e-01   1.6285096e-01  -1.1797649e-01   5.1440009e-01   1.3806175e-01   7.7673053e-02  -5.4132005e-02   0.0000000e+00   2.3610440e-01   2.7691535e-01   6.6994494e-02   2.2711166e-01  -7.8708623e-02  -6.1027312e-02  -6.5066656e-02  -1.2501114e-01  -1.0069491e-01   3.7410987e-01   1.5078353e-03   1.0232073e-01  -1.8125985e-01  -4.5790288e-02   5.2494004e-02  -5.4694007e-02  -5.2221185e-02   4.6749153e-02   1.6162893e-01  -1.4056996e-01  -1.0985071e-01  -9.3415866e-02  -7.1592885e-02  -7.9300435e-03  -2.9571814e-02  -8.2367969e-02  -1.3813112e-01  -1.4199566e-01   5.0104597e-02   7.6064163e-02   2.2438292e-02   8.0511692e-03  -4.7223360e-03  -3.2892193e-02  -2.1519583e-02  -2.3607130e-01  -6.4860842e-02   9.1775836e-02   6.4615407e-02  -8.5343649e-02   2.4000312e-02
  -2.5588475e-02   6.2396491e-02   5.5230480e-02  -8.7994217e-03   3.4602739e-02  -3.2610516e-02   6.3297918e-02  -1.4870823e-02   2.4794821e-01   1.3874551e-03   4.2728062e-02  -3.1381679e-02   4.4093925e-02  -1.0364721e-01   1.8354516e-02   2.2660528e-02  -1.1224162e-01  -4.6085847e-02  -1.5589958e-02   9.4987475e-02  -1.1263623e-01  -4.9097425e-02   8.8459091e-02   1.8861922e-02   2.7571331e-02  -1.4893589e-01   4.8640047e-02  -1.5532956e-02  -6.4874643e-02  -1.9392947e-01  -3.7117750e-02   5.4757126e-02   1.0701584e-01   7.8483587e-02  -2.9629927e-01   7.0996855e-02   6.1565871e-02   1.7639041e-03   5.3246942e-02  -5.9836340e-02   4.0240741e-02  -1.8896784e-01  -1.1796431e-01   1.6609896e-01   1.1063296e-01   4.5943937e-01  -3.2794096e-02   1.9801601e-01   2.3610440e-01   0.0000000e+00   1.1106200e-01   3.6747788e-01   1.6996360e-01  -1.3525974e-01  -4.3121289e-02   1.2308137e-01  -8.3272598e-02   9.9298136e-02   1.5097617e-01   2.8091720e-01  -7.7841749e-03   3.2501361e-02   1.4117178e-01   7.5146304e-02  -1.6006482e-01   2.7247738e-02   6.6012289e-03   2.3340106e-01   4.9775471e-03  -2.4018753e-01  -1.3760232e-01   2.1133715e-01  -9.7592827e-04   1.4531610e-01   1.7607309e-01  -2.3846552e-01  -8.6921571e-02   9.4610428e-03   5.4980184e-02   3.5386035e-02   5.4447407e-02   9.4196102e-02  -9.9947803e-03   2.7390563e-02   3.6075765e-02   1.1310385e-01   1.3377523e-01   4.3516004e-02  -8.4737090e-02   1.2094866e-01
   1.0511729e-01   8.6281900e-02   1.2898521e-03  -1.9221421e-03  -3.0118794e-02   1.4393654e-01   6.3974391e-03   1.2727761e-02  -8.9073712e-02   8.4103176e-02   1.4521105e-01   1.1921146e-01  -9.4870223e-02   2.7910906e-02  -1.4442105e-02  -7.1150037e-03   4.8038305e-02  -1.5085197e-02  -1.2315534e-01  -9.5345733e-02  -2.8272255e-03   1.4434023e-01   1.1214251e-02   7.6421428e-02   7.9676717e-02   3.8498906e-02   1.6083989e-02   5.8475413e-02  -2.8555956e-01  -3.8193005e-02   6.0455676e-02  -3.5750960e-02  -2.7165795e-02  -9.1563806e-02   2.2619287e-02  -1.7654479e-01  -3.9361772e-02  -1.9737841e-01  -3.3087098e-02   9.1508499e-02  -6.8704984e-02  -7.8689410e-02  -5.8536694e-02  -8.2522930e-02   8.3552639e-02   1.5266990e-01   1.5719098e-01  -3.3083859e-02   2.7691535e-01   1.1106200e-01   0.0000000e+00   4.6636614e-01   1.7510884e-01   2.7497468e-01   9.7259133e-02  -3.3023247e-02  -6.2082309e-03  -3.1375960e-03   7.3524885e-02  -1.8297800e-01   1.9154263e-01  -8.9861486e-02   9.4674109e-02   5.2951292e-02   1.2198901e-01   1.2028859e-01   6.9163568e-04  -7.6348487e-02   6.8062340e-02   2.9430306e-01   7.1033897e-02   1.7069992e-01   3.8053769e-02  -3.2250004e-02   7.1848304e-02   3.7354508e-02  -3.9932659e-02   1.9008280e-03   1.0309467e-01   7.3169982e-02   5.2082551e-03   1.0023191e-01  -1.6705454e-02  -1.8766699e-01  -1.9727141e-01  -7.8068848e-02  -2.9400873e-02   9.4101700e-02   4.9881518e-02   2.4742851e-02
  -6.0437706e-02  -5.0175850e-02   2.8235823e-02   1.0003900e-01  -1.9556666e-02   8.5943851e-02  -7.8526947e-02   4.0086042e-03   1.6027799e-02   3.8664562e-02   1.6643947e-01   1.3894264e-01  -1.4775787e-01  -2.0492875e-02   2.2479955e-02  -2.2270557e-05   6.6252967e-02   1.8765420e-01   9.1750989e-02  -2.4402364e-01   1.8699528e-02   1.4810671e-01   5.8145644e-02   1.7429356e-02  -3.4026760e-05   9.2602683e-02  -2.1194668e-02   3.4943888e-02  -5.2064095e-02  -1.8231648e-01   3.7029531e-03  -1.2547123e-01   2.7970229e-02  -7.6262800e-02  -3.5892498e-03  -2.0741262e-01  -1.6142633e-01   2.9459520e-02  -8.7554320e-03   2.5923171e-01  -2.1520388e-01  -1.3350247e-02  -9.7562876e-02   1.9057068e-01  -1.7869623e-01   9.4049374e-02  -6.0547857e-02   2.1411506e-01   6.6994494e-02   3.6747788e-01   4.6636614e-01   0.0000000e+00  -8.5756484e-02   3.2890927e-02   5.7533750e-02   2.4422793e-01  -1.4402051e-01  -1.1518107e-02   1.5445870e-01   2.8986696e-01  -9.4565586e-02   5.6958189e-02   9.3583342e-02  -4.8149393e-02  -6.8780918e-03   1.5131939e-01   1.2135049e-01   5.4325247e-02  -6.7396314e-03  -1.5758669e-01   1.0601342e-01   2.3297949e-01   2.7245612e-02  -6.0166818e-02  -1.2703176e-02  -1.8697694e-02   2.5265587e-02  -5.6783951e-02  -3.8312708e-02   2.4634414e-01   6.1998145e-05  -7.1485333e-02   1.0356231e-01   3.8626966e-03  -4.6213722e-02  -1.7544379e-01  -1.1071741e-01  -8.6108605e-02   4.5237171e-02   6.3898187e-03
  -1.0780908e-01   4.5352839e-02   1.0623224e-01   1.1955917e-01   1.0028230e-01  -1.5782237e-01  -1.0576034e-01  -1.8919033e-02   1.9261838e-02   7.2754713e-02  -1.7255095e-01   4.4413923e-02   5.6211523e-02   1.3272760e-01  -6.0069010e-02  -8.3767612e-02  -3.9023681e-02   8.1719771e-02  -1.1295188e-01   3.7852802e-02   3.5533597e-02   1.9917063e-01  -2.8155388e-02  -1.4638093e-01  -4.0756030e-02   1.9033680e-02   1.9592331e-02  -1.7490132e-01  -2.1689917e-02  -7.3771618e-03  -4.8689188e-02   6.3893994e-03   4.9112395e-02   2.8673203e-02  -2.2630786e-01  -1.2926247e-01   1.5566782e-01   2.2756555e-03   2.3650512e-01  -3.7528438e-02   1.4646030e-01   4.0232428e-02  -5.8202420e-02  -3.3845468e-02   5.0850266e-02   2.9386195e-02   4.9545525e-02  -7.9210625e-02   2.2711166e-01   1.6996360e-01   1.7510884e-01  -8.5756484e-02   0.0000000e+00   1.0000000e+00   4.6462937e-01  -6.1795871e-02  -1.3034168e-01   4.0933655e-02   1.1351643e-01  -3.8805204e-02  -1.3432321e-02   1.0171400e-01  -7.1497343e-02  -9.7889629e-02  -3.6280120e-02  -1.9185965e-01   1.5117475e-01   1.1118515e-01  -3.4492373e-01  -1.2232992e-01   1.6056952e-01   2.2956966e-03  -5.7163171e-02   6.9188367e-03  -1.7647966e-01   2.4427285e-01  -1.8596333e-02   4.5408098e-02  -1.3427928e-01   1.2721322e-01  -1.0044577e-01  -3.6106377e-02  -1.1444341e-01   6.6726608e-02   2.8733882e-01   2.4615504e-01  -6.2251051e-02  -1.7632275e-01   2.3719270e-02  -9.9351903e-02
  -3.8651582e-02  -2.1372019e-02   1.4815269e-03  -1.3407289e-01   1.9045771e-02  -1.5287650e-01   9.0239317e-02  -3.8531322e-02  -8.0400047e-02  -1.2060505e-02   1.0948254e-01  -2.9061044e-02  -2.7318063e-02  -2.0393042e-01   4.0755037e-02  -1.0769683e-01   1.2888547e-01   2.4382444e-02   5.1440844e-02   4.8812833e-02   3.4995276e-02   1.1584098e-01   2.7117622e-03   3.5448498e-02   2.6696124e-02  -3.3307997e-02   6.7693508e-02   2.2915735e-02   1.1727391e-02  -9.6208067e-05  -3.7640823e-02   5.3204163e-03  -2.1792332e-02   2.0666823e-02   2.3258730e-01   3.6231283e-02  -3.9254208e-02  -1.0854032e-01  -9.4966852e-02  -2.4220664e-01   8.9551980e-02   1.8837724e-01  -1.1101542e-01   8.1600852e-02  -2.4289914e-01   7.0742236e-03   1.9519447e-01   1.5228139e-01  -7.8708623e-02  -1.3525974e-01   2.7497468e-01   3.2890927e-02   1.0000000e+00   0.0000000e+00   3.9616439e-03   2.8836478e-01   1.1610712e-01  -3.2513891e-02  -1.5999470e-01   1.1169206e-01   2.1606252e-02   8.8325389e-02  -2.0144338e-02   2.6978863e-01  -1.8736912e-01   1.1995503e-01  -6.4800019e-02  -1.4232466e-01  -1.0843381e-02   3.2861887e-02  -1.3540857e-01  -5.4447053e-02  -9.5124021e-02  -1.0322277e-01  -7.6226068e-02  -1.2156667e-01   2.2899666e-01   1.1451989e-01   1.6728943e-01   1.1209525e-02  -1.2118210e-01  -1.4163783e-01   3.5938720e-02   5.8873583e-03  -1.1477019e-01  -2.2054489e-02  -2.4517981e-01   1.0754927e-01   6.1364292e-02   1.6413206e-01
   7.1793532e-02  -4.2963347e-02  -3.5666094e-03  -9.5677633e-03  -4.9170770e-02  -3.7309693e-02  -3.1083729e-02  -3.5069388e-02  -2.0892850e-02  -6.7117563e-02   1.0466930e-01   1.1655747e-01  -9.6852911e-02  -2.6188483e-02  -8.1971260e-02   1.4575038e-01   1.4441968e-01   4.2740726e-02  -9.6398082e-02  -2.0954402e-01   1.0807367e-01  -1.8210194e-02  -1.4308394e-01   1.0964902e-01   9.9580269e-02   1.7517695e-01  -1.4523975e-02  -7.2199076e-02  -1.7664952e-01   7.2853117e-02  -1.9097639e-01   1.8287504e-01   7.3412828e-02   2.2937786e-02  -6.0552929e-03   7.9519777e-03   1.6625537e-02   8.4500961e-02  -4.2833613e-01   1.9197452e-02   4.9552210e-02  -2.7243040e-01  -5.4891224e-02   9.7250683e-02  -7.2947576e-02  -1.2095077e-01   2.5038285e-01  -1.4272569e-02  -6.1027312e-02  -4.3121289e-02   9.7259133e-02   5.7533750e-02   4.6462937e-01   3.9616439e-03   0.0000000e+00   5.0877520e-01   9.0656441e-02   5.1034111e-02  -2.6083790e-02  -9.8363581e-02   4.2694914e-02  -3.7914067e-02   9.6353544e-02  -1.6614795e-01   6.6074465e-03  -1.6136389e-02  -1.5703141e-01  -1.1137849e-01   2.7926924e-01  -2.7861877e-02   8.2000903e-03  -4.3501203e-02   3.5331616e-02   8.7085790e-02  -5.1144351e-02  -1.9244547e-01  -1.6025603e-01  -9.5410767e-02  -2.3670713e-02  -1.8845158e-01   5.2080851e-04  -9.7453109e-02   5.2267979e-02   8.5788299e-02  -2.0731736e-02   8.4305763e-02   1.6726288e-02   4.4898868e-03  -5.8494143e-02   5.6932577e-02
  -4.8037775e-02   1.0649010e-01  -3.1734107e-02   3.5057106e-02   6.6272681e-02  -1.5656788e-02  -8.5069266e-02   6.1529519e-03   1.6051105e-01  -3.6621708e-02   6.2245860e-02   8.8113341e-02   3.7481345e-02  -2.3956407e-02   1.0682694e-01   1.0254620e-01  -1.9936681e-01   9.8153979e-03  -5.0305714e-02  -7.2474627e-02   1.3614567e-02   5.1436945e-03  -3.9568747e-02   1.8880968e-01  -2.4300163e-02   2.7098494e-02  -5.0363707e-02   7.4781413e-03   1.3179202e-03  -1.7286599e-01   2.6825700e-02   1.2581847e-01  -4.6510665e-02  -1.1176823e-01  -8.7364424e-02  -2.9404637e-02   4.8667327e-02   2.5743955e-01  -1.2440686e-03   1.6403943e-01  -8.5775737e-02   2.3722513e-01  -9.6254809e-02  -2.7294671e-02   1.1595054e-02  -3.9382916e-02   1.3130891e-01   2.8278596e-01  -6.5066656e-02   1.2308137e-01  -3.3023247e-02   2.4422793e-01  -6.1795871e-02   2.8836478e-01   5.0877520e-01   0.0000000e+00   6.9394477e-02   1.3254871e-01   2.7586538e-02   1.9616927e-02  -5.6367734e-02  -1.5787374e-01  -7.6607707e-02   3.2726460e-02   6.0734710e-03   9.5868465e-02  -1.3285029e-01  -1.0227173e-01   1.5659979e-01  -4.7350172e-02  -2.0906756e-01  -9.3261001e-02  -2.6699025e-02  -1.5512843e-01   1.2789062e-01  -1.5610524e-01   9.9179444e-03  -6.9674893e-02  -9.1441856e-02   1.3231615e-01  -3.4048786e-02   1.1329750e-02   5.5832337e-02  -1.6440388e-01  -1.4746656e-01   1.5456876e-02  -3.3873326e-02   4.9567093e-02   1.0663300e-02   1.1949260e-01
   1.4972681e-01   1.6668212e-02  -3.9535954e-02  -1.0442071e-01  -2.5835897e-02   5.1681560e-02  -1.9828978e-02  -5.8545692e-02  -1.9732665e-01  -4.7525034e-02  -1.4109114e-01   5.4209878e-02  -2.3446373e-01  -6.2858916e-03  -1.3434252e-01   1.4003117e-02   9.2845602e-02  -9.5318423e-03  -2.7933397e-02  -1.0282090e-02  -8.5340189e-02   1.1094085e-01  -1.7723002e-02  -1.3195912e-01   4.1375420e-02  -2.4274058e-02  -8.4552492e-02  -9.4040586e-02  -2.0225991e-02  -1.5794715e-01  -2.1555113e-03  -2.6647539e-02  -8.0509728e-02  -5.2302844e-02  -4.5240431e-02  -2.0367661e-03  -7.1179640e-02  -1.8347753e-01   1.2820422e-01   2.0679976e-02   1.5998642e-01  -6.0134435e-02   6.5594795e-02  -5.3487236e-02   4.2590478e-02  -7.1809676e-02   8.1762798e-02  -1.2130662e-01  -1.2501114e-01  -8.3272598e-02  -6.2082309e-03  -1.4402051e-01  -1.3034168e-01   1.1610712e-01   9.0656441e-02   6.9394477e-02   0.0000000e+00   3.8432535e-01   1.1365861e-01   4.6711692e-02   3.2354911e-01   5.5035846e-02  -1.0789090e-01   1.0279005e-01  -3.1466419e-01  -2.6467928e-01  -1.1648617e-01  -7.2706765e-02   8.5718218e-02  -8.4411321e-02  -2.4358983e-02  -6.6412978e-02   1.9221061e-01   1.0601282e-02   1.3011331e-01  -1.1916345e-01   7.9037029e-02  -1.0040421e-01   1.8649408e-01   2.2385821e-01   6.6789330e-02   8.5535589e-02  -2.4212355e-02  -1.0243437e-01  -5.7909646e-02   4.8682407e-02  -1.9656164e-01  -4.2594842e-02   7.4574745e-03   4.3289272e-02
  -9.2591326e-02   2.2711519e-01  -5.5047450e-02  -7.4498379e-02  -7.4317576e-02   8.8319146e-04  -1.1475985e-01  -5.2742684e-02  -1.9425739e-02  -1.1239725e-01   1.3287610e-01  -3.5049017e-02   3.2419902e-02  -1.4883922e-01  -9.6381800e-02  -1.3046093e-01   4.4525721e-02   8.1375155e-02  -8.2311473e-02   1.8526825e-01  -3.8818866e-02  -3.6526055e-02   2.6360489e-02   5.2966651e-02   4.4010501e-02   8.4624975e-02  -4.4995481e-02  -2.8990574e-02   8.6006754e-03  -5.5715902e-02  -1.2189478e-01  -8.8854418e-02  -6.2129527e-02   1.3025891e-01   9.5520764e-02  -1.4341493e-02  -1.6196680e-01  -7.4827404e-02  -3.5905081e-02   1.3346863e-01   1.5239469e-01   1.8502147e-02  -6.4176081e-02   3.1618650e-02   1.4743075e-02  -4.0666440e-02   5.6737195e-02   2.1554226e-02  -1.0069491e-01   9.9298136e-02  -3.1375960e-03  -1.1518107e-02   4.0933655e-02  -3.2513891e-02   5.1034111e-02   1.3254871e-01   3.8432535e-01   0.0000000e+00  -1.4684690e-02   2.7022974e-01  -8.9913064e-03  -4.5258222e-02  -8.3566489e-02   5.9915413e-02  -1.0867183e-01   6.1352266e-02  -1.7247264e-01   2.8211666e-02   2.3449519e-02   1.3745671e-01  -7.4665421e-02  -1.3357033e-01  -8.3563121e-02  -1.8922857e-02   1.2115233e-01  -3.9542447e-02  -3.5448945e-02   2.3917310e-02   4.9733375e-02   1.2982460e-01  -4.7883217e-02   2.0967452e-01  -1.4080245e-01   8.4828206e-02  -3.1216436e-02  -8.8682684e-02  -5.6408436e-02  -7.3849957e-02   1.4457884e-03  -6.9007230e-02
   5.5191570e-02   5.3372641e-02  -5.1422712e-02  -1.0129295e-01  -5.7855272e-02   2.7520298e-02  -5.9680733e-02  -1.4373628e-01   5.2387960e-02  -3.5835653e-02  -2.6451041e-01  -1.0232451e-01  -1.0801014e-01   5.0900583e-02   2.3731627e-02   1.0087822e-01  -1.5985995e-01  -5.9140761e-02  -5.5034971e-02  -1.9497658e-01   1.0065335e-01   7.2392083e-02   6.7960037e-02  -6.1462822e-02  -3.7434765e-02  -2.3600035e-01  -3.2785296e-02  -6.4698216e-02  -1.9533143e-02  -1.1192614e-01   2.6428136e-02  -1.5485803e-02  -1.4211168e-02   1.5980202e-01   1.5647429e-01  -3.4887281e-03   2.6649726e-02  -3.4358502e-02   2.4732161e-02  -1.4209475e-01  -7.2913415e-03   9.3150690e-02   9.0936780e-02  -8.6879671e-02  -8.3524269e-02  -2.0166836e-01  -2.0888231e-01  -9.9113547e-02   3.7410987e-01   1.5097617e-01   7.3524885e-02   1.5445870e-01   1.1351643e-01  -1.5999470e-01  -2.6083790e-02   2.7586538e-02   1.1365861e-01  -1.4684690e-02   0.0000000e+00   4.8099188e-01   3.8631377e-01  -1.0306610e-01  -4.4054305e-02   1.5430506e-02   9.1275270e-03  -3.1356528e-01   1.1209979e-01   2.8426879e-03   2.6748149e-01   6.4553999e-02  -2.0278055e-01  -5.2084686e-02  -1.2875096e-01  -1.0307778e-02  -1.1345227e-01   2.0251777e-01   1.4435988e-01  -1.6508740e-01   2.3372953e-01  -2.6169565e-01  -3.7551088e-02  -1.8049912e-02  -4.4052685e-02  -5.0229429e-02  -5.7410530e-02   2.3492327e-02   4.3975228e-02   5.9268255e-02   6.6056992e-02  -9.7642673e-02
  -1.7634523e-01  -4.1148802e-02   6.5297096e-04  -3.3015241e-02   7.6412328e-03   1.8335960e-02  -1.3823951e-01  -1.5478414e-01  -1.4932653e-02  -2.0813048e-02  -5.4466451e-02  -2.1203152e-01   4.5505690e-02  -2.2587646e-01  -1.2386688e-01  -5.1016918e-02   6.2530241e-02  -1.9266643e-02  -7.2583842e-02  -6.2783866e-02  -4.3372681e-03  -1.1880303e-02  -4.7799663e-03   8.9353113e-02   7.0236466e-02  -1.1457325e-01   8.2703286e-02  -2.0626758e-02   1.3405928e-01   3.1659766e-02  -7.5561035e-02  -5.5972945e-02  -1.0100406e-01   9.4619103e-02  -5.2417472e-02  -1.0719625e-01   4.8805548e-02  -2.4838848e-01   3.0348867e-02  -1.6726604e-02  -2.2197261e-02   1.3033116e-01  -1.0525976e-02  -1.2040905e-01  -4.6066490e-01   1.3577155e-02   7.9236898e-02  -8.1860887e-02   1.5078353e-03   2.8091720e-01  -1.8297800e-01   2.8986696e-01  -3.8805204e-02   1.1169206e-01  -9.8363581e-02   1.9616927e-02   4.6711692e-02   2.7022974e-01   4.8099188e-01   0.0000000e+00   6.1034347e-02   1.1478945e-01  -4.5700617e-03  -3.7768249e-02  -8.8195427e-02  -1.6845481e-01  -3.4172481e-02   1.2433312e-01   1.4022983e-01  -3.0618148e-02  -1.6531163e-02  -1.6194592e-01   6.0609573e-02  -1.8550152e-01  -3.4233176e-02  -1.4602462e-01  -1.8318286e-01  -7.0125661e-02  -1.4189221e-01  -8.7494425e-03  -1.0051787e-01  -1.3729019e-01   1.4766282e-02  -1.1013887e-01  -2.6205011e-03  -2.0157419e-01   3.1345286e-01  -3.1730738e-02   8.0071426e-02   4.2331113e-02
   2.3420924e-01   2.7422020e-02  -8.6304029e-02  -5.1536083e-02   4.1416822e-02   3.6944464e-02   6.9192235e-02   4.4911968e-02  -1.8164089e-02   4.7671796e-02  -1.4834971e-01  -1.8752116e-01   9.9391129e-02  -7.2136489e-02  -2.6237778e-02   6.2291814e-02   7.5157616e-03  -7.2910769e-02   6.7909441e-03   4.2119677e-02  -1.8755543e-01  -8.1681961e-02   7.1541634e-02  -1.0537423e-01  -1.0929500e-01  -1.0437826e-02  -6.8743903e-02   6.7927760e-02   1.1609946e-03   2.6377796e-02   8.2858207e-02   2.7158728e-02  -2.0582814e-01  -1.7310970e-01   1.2110843e-01  -1.7821386e-01   1.8338957e-02  -2.5591635e-02  -4.8604883e-02  -5.9854021e-02   8.3665519e-02  -1.1070404e-01  -1.7805518e-01  -9.7562845e-02  -1.0023528e-02  -1.8443765e-03   1.5291052e-01  -4.5055937e-03   1.0232073e-01  -7.7841749e-03   1.9154263e-01  -9.4565586e-02  -1.3432321e-02   2.1606252e-02   4.2694914e-02  -5.6367734e-02   3.2354911e-01  -8.9913064e-03   3.8631377e-01   6.1034347e-02   0.0000000e+00   2.3237089e-01   2.5136247e-01   2.1766543e-01   1.0577130e-02   2.5793418e-02   1.1522963e-01   9.3952327e-02  -1.6945817e-01  -1.1547918e-01   7.8657111e-02   1.1443514e-01  -1.5967316e-01   1.2785487e-01  -1.0644409e-02   1.9000431e-01   1.3247333e-02  -6.2803262e-01   1.3529168e-01   4.2070029e-02  -1.5424390e-01   6.9059494e-03  -1.7036408e-01   1.5467366e-01  -3.3641437e-01  -1.0071689e-02  -6.5081733e-02  -1.0148850e-01   1.1859192e-04  -4.9607943e-02
  -1.0638657e-01  -3.7938444e-02  -1.8591577e-02   3.6958788e-02   1.0119438e-01   7.2307648e-02   6.5302520e-02   7.3213442e-02  -1.6956395e-02   1.2295581e-01  -8.7554123e-02   1.4088016e-01   7.4896550e-02   5.3180830e-02  -1.0919901e-01   2.2873129e-02  -6.7954539e-02  -3.3524109e-02   2.0315943e-02  -7.3127577e-02  -1.4801037e-01  -1.2277061e-01  -2.9544487e-01  -1.4573090e-01  -8.5313363e-02  -7.8233762e-02  -1.6102669e-02  -4.4092284e-02  -2.7790372e-02  -1.1838413e-01   5.9304451e-02   1.2259450e-01  -1.1931228e-02   4.7548226e-02   9.7799987e-02  -1.0549904e-01  -5.0937024e-02  -7.9158255e-02   6.2967734e-02   5.7070809e-02   1.4737144e-01  -4.8039288e-02  -1.5137903e-01  -1.5933906e-02   2.2243608e-02   7.7694144e-02   2.6169464e-02  -1.2514174e-01  -1.8125985e-01   3.2501361e-02  -8.9861486e-02   5.6958189e-02   1.0171400e-01   8.8325389e-02  -3.7914067e-02  -1.5787374e-01   5.5035846e-02  -4.5258222e-02  -1.0306610e-01   1.1478945e-01   2.3237089e-01   0.0000000e+00  -1.2009436e-01   4.6023218e-01   2.1626282e-01   4.9667473e-01  -1.0499971e-01  -1.6334391e-01   1.5486212e-01  -2.5710105e-01   1.1791579e-02  -6.8918015e-02  -1.1588334e-01  -1.5513629e-02  -5.0922034e-02   2.1349361e-01  -1.9871967e-01   8.0114861e-02   1.2310836e-01  -3.4947632e-02  -6.6228709e-02  -2.0712377e-01   1.1188191e-01   6.9901962e-02  -1.1573006e-01  -1.6428455e-01   1.7024978e-02  -1.0612060e-02   4.2173069e-02   6.4966849e-02
   6.0935832e-02   1.0892369e-01  -1.0924305e-01  -6.8434865e-03   3.2860257e-02   5.6328324e-02  -4.8662556e-02   6.2536155e-02   1.4532560e-01  -1.7966259e-01   1.6706357e-01  -1.9695804e-01  -8.4141116e-02  -7.6546631e-02   1.4649225e-01  -3.5627944e-02   1.4090979e-01   7.5146587e-02   1.3956428e-01  -5.1951880e-02   5.7079963e-02  -5.9515294e-02   3.9577283e-02  -4.4028814e-03   7.8983326e-02   1.1977601e-01   3.5632359e-02  -4.3529652e-02  -2.3100701e-02   1.1358709e-01  -5.1199757e-02   2.0406582e-01   1.0444422e-01  -9.1597706e-02  -2.7343116e-01   2.4005661e-02  -3.1641229e-02  -2.4726708e-02  -2.0128723e-01   1.5585094e-01  -4.6708378e-03   5.2810057e-02   5.6066358e-02   5.6732910e-03   4.1273255e-02  -7.9975936e-03  -8.3489472e-02  -2.6199984e-02  -4.5790288e-02   1.4117178e-01   9.4674109e-02   9.3583342e-02  -7.1497343e-02  -2.0144338e-02   9.6353544e-02  -7.6607707e-02  -1.0789090e-01  -8.3566489e-02  -4.4054305e-02  -4.5700617e-03   2.5136247e-01  -1.2009436e-01   0.0000000e+00   4.9361996e-01   2.9090431e-01  -6.5622601e-02  -2.7691923e-02  -2.6896191e-03   1.2406930e-01  -1.3167287e-01  -1.1105831e-01   1.0930700e-01  -1.2491949e-01  -1.9206111e-01  -2.2137792e-02  -2.7175256e-02   1.2207359e-01  -3.7542169e-02  -1.4607487e-01  -3.1918661e-01   4.5132902e-01   1.1095190e-01  -6.6652882e-02   2.0489108e-01   2.4923825e-01  -3.0546516e-03   4.4182776e-02  -3.5608675e-01   4.4898288e-02   5.0498238e-02
   7.7841728e-02   9.4633934e-02  -3.5005090e-02  -1.5442368e-01  -1.2533680e-02  -9.8475553e-02  -1.4473543e-03   6.9474649e-03  -2.4551204e-02   8.4556446e-02   8.3866758e-03   5.9889662e-02  -7.2034690e-02  -4.4419459e-02   4.0705203e-02  -4.1700663e-03  -5.0890357e-02   1.7904499e-01  -5.2034857e-02   4.6602566e-02   9.7360161e-02  -1.6044440e-01  -4.8355054e-02  -2.7237421e-02  -1.0109302e-01  -5.3348571e-02  -3.8036175e-02   2.0017941e-02   5.7248006e-02  -1.1546379e-01   6.7364436e-02   1.7298315e-01   1.7916319e-02   5.3692863e-02  -1.9793055e-01   1.8472305e-01  -3.0866115e-02  -3.4033392e-01  -2.5108181e-03  -1.4980372e-02   1.3798358e-02  -6.6883323e-02   4.6358205e-02  -6.7978038e-02  -9.7907198e-02  -1.5183454e-01  -6.9658263e-03  -9.0071166e-02   5.2494004e-02   7.5146304e-02   5.2951292e-02  -4.8149393e-02  -9.7889629e-02   2.6978863e-01  -1.6614795e-01   3.2726460e-02   1.0279005e-01   5.9915413e-02   1.5430506e-02  -3.7768249e-02   2.1766543e-01   4.6023218e-01   4.9361996e-01   0.0000000e+00  -3.2157109e-03   1.3079041e-01  -1.4148119e-01  -7.8072496e-02  -2.0976439e-02  -4.2297770e-02   3.7307477e-02  -4.5518063e-02   7.4575078e-03  -1.8804907e-01  -8.8391824e-02   1.7368590e-01  -1.5160970e-01   9.9128037e-02  -1.0883535e-01  -6.8278339e-02   8.2637789e-02   1.8431448e-01   6.5122346e-02   1.1101203e-01  -7.8841465e-02   1.2515624e-01   2.7268109e-02  -9.1644905e-03   7.6728730e-02   1.2527184e-01
   7.6961884e-02  -2.7493002e-02   3.1643015e-02  -5.1004048e-02  -1.2022380e-01  -7.0324221e-02   7.1021806e-02  -4.8309894e-02   2.3289525e-01  -2.3132159e-02  -7.8350072e-02  -9.3363316e-02  -9.5406437e-04   2.6581060e-02   8.8377390e-02   2.5568954e-01   6.0172040e-02   6.0780705e-02  -3.2710531e-01  -1.0715502e-01  -8.2067348e-02   4.3647122e-02   2.3054853e-01  -8.6710044e-02   1.8245744e-01  -1.9252286e-02   7.1526333e-02  -1.2830488e-01  -3.6377718e-01  -2.6758770e-02   1.3323826e-01  -8.8421600e-03  -1.2954924e-01  -5.3689577e-02   2.9446781e-01  -7.7450422e-03   3.4300967e-02  -8.9454289e-02   1.5059262e-01  -4.1766038e-02   5.3232818e-02  -2.4744053e-02   8.1762786e-02  -1.4498598e-01   9.6909725e-05   1.0980182e-02   5.7183951e-02  -2.5691116e-02  -5.4694007e-02  -1.6006482e-01   1.2198901e-01  -6.8780918e-03  -3.6280120e-02  -1.8736912e-01   6.6074465e-03   6.0734710e-03  -3.1466419e-01  -1.0867183e-01   9.1275270e-03  -8.8195427e-02   1.0577130e-02   2.1626282e-01   2.9090431e-01  -3.2157109e-03   0.0000000e+00   4.8923355e-01  -6.8848002e-02  -3.0321047e-02  -8.4183619e-02   8.2084116e-03  -2.1181611e-01   9.4237304e-02   2.3180722e-02   8.5762737e-03   3.8925580e-02   3.0136622e-01   2.4686390e-02  -6.2082301e-02   3.4321535e-01   2.9721247e-02  -1.4245867e-01  -8.0584936e-02   2.2807874e-02  -2.0196805e-01  -3.7027013e-02   1.0685187e-01  -1.0187279e-01  -4.0933304e-02   2.0759479e-02   2.7656079e-02
  -1.0175133e-01   5.5661587e-03  -1.7433758e-02   1.2184231e-01  -8.8641044e-02   4.3336824e-02  -9.9518871e-02  -7.9616911e-02   4.0639236e-03   7.9755968e-02  -6.0550069e-02   3.1897026e-01  -9.0795207e-02   9.0279340e-02  -4.2574030e-02  -1.1087669e-01  -3.7324465e-03   3.4699996e-02   3.1344159e-03   1.1336951e-01  -1.6200948e-01   1.1348905e-01   1.4661734e-01   1.1518755e-01  -7.9915262e-03  -1.1213718e-01   3.8627826e-02   8.6372440e-02  -9.7650215e-02  -2.3343050e-01  -1.4537631e-01  -6.6939845e-03  -1.1462951e-03   1.0867165e-01   2.7081907e-01   6.6746389e-04  -1.5848420e-02  -1.9169465e-02   1.0205978e-02   1.9900376e-01   9.6319793e-02  -4.1789919e-02  -7.4035921e-02  -1.7215994e-02   5.6336658e-02  -1.8729508e-01   1.2829756e-01  -1.1052002e-01  -5.2221185e-02   2.7247738e-02   1.2028859e-01   1.5131939e-01  -1.9185965e-01   1.1995503e-01  -1.6136389e-02   9.5868465e-02  -2.6467928e-01   6.1352266e-02  -3.1356528e-01  -1.6845481e-01   2.5793418e-02   4.9667473e-01  -6.5622601e-02   1.3079041e-01   4.8923355e-01   0.0000000e+00   1.2275036e-01   2.3936546e-01   1.1563409e-01  -1.1264382e-01   5.2218499e-02  -9.4789897e-02   3.3621684e-03  -2.4778388e-02  -5.6067077e-02   7.9293329e-03   9.8648693e-02  -1.7726194e-01   7.0123121e-02  -3.0377733e-02  -1.6951103e-02  -4.0132599e-02  -1.8200566e-01   7.0084397e-02   4.1293098e-03   1.1218138e-01   2.9817699e-01   1.1798723e-01  -2.4600711e-02   1.1152120e-02
   5.5477777e-02  -1.0377957e-02  -4.3098652e-02   5.5480422e-02   1.1719673e-01   4.9829749e-04   3.1390092e-02  -6.3284871e-02  -4.7641515e-02  -5.3466673e-02  -5.1371125e-02  -3.6577716e-02  -2.7702341e-02   4.7892942e-02  -2.2932818e-02  -7.8947202e-02   8.4895915e-02  -3.7145593e-02   7.7260553e-02  -2.2520388e-02   9.0017339e-02  -4.2248442e-02  -9.3483334e-02  -5.3665806e-02   1.4350041e-01  -8.9570281e-02   3.4551461e-03   1.1601926e-01   1.8880113e-02  -1.4157955e-01   2.1851784e-02   9.3445991e-02   1.2100768e-01  -9.4182604e-02   3.3919793e-01  -7.5717624e-02  -2.5523125e-02  -3.5059270e-02  -2.4936789e-02  -6.1237804e-02   6.0722332e-02   7.7277843e-02   1.4173792e-01   7.2091718e-02   9.6156808e-02   9.6286628e-02   6.3122081e-02  -2.1156899e-01   4.6749153e-02   6.6012289e-03   6.9163568e-04   1.2135049e-01   1.5117475e-01  -6.4800019e-02  -1.5703141e-01  -1.3285029e-01  -1.1648617e-01  -1.7247264e-01   1.1209979e-01  -3.4172481e-02   1.1522963e-01  -1.0499971e-01  -2.7691923e-02  -1.4148119e-01  -6.8848002e-02   1.2275036e-01   0.0000000e+00   6.2935369e-01   2.4684141e-01   2.2907204e-01  -1.5635039e-01  -1.6529442e-01  -1.1921211e-01  -1.1255163e-01  -1.4200943e-01   2.8267127e-02   7.5276597e-02  -1.3692833e-01  -1.3535859e-02  -7.8338917e-02   5.6531536e-02  -2.1160768e-02   1.0744686e-01  -9.1886833e-02   1.7730190e-02   1.1535250e-01  -1.5577248e-01  -9.0659678e-02   1.7226701e-02  -1.2258371e-01
  -5.2634199e-02  -8.8670440e-02   1.7131110e-02   6.0637879e-02   6.9830539e-02   3.2454070e-02   2.5771507e-02  -2.8139441e-03  -6.8962206e-02  -1.4869211e-01  -5.4156361e-02   9.6356843e-03  -4.4970301e-02  -1.3443248e-01  -3.2238123e-02  -5.4244461e-02   1.2902629e-01  -6.3791880e-02  -1.4587076e-02   1.2232433e-01  -1.9697349e-02  -8.9675357e-02   1.6232693e-03   9.4525576e-04   6.9615153e-02  -6.8169107e-02   1.6996168e-02   2.0666571e-02   1.1152107e-01  -3.9670430e-02  -2.7561672e-02   1.0673717e-01   7.8824042e-02   1.3542897e-01  -5.3543031e-02   3.1521798e-01   6.4351355e-02  -4.7573683e-02  -1.6412102e-01   9.5449520e-02   1.8107173e-02  -6.7499629e-02  -2.5062065e-01   8.9311199e-02  -1.5692132e-01   2.4802732e-01  -1.7642813e-02  -9.1011341e-02   1.6162893e-01   2.3340106e-01  -7.6348487e-02   5.4325247e-02   1.1118515e-01  -1.4232466e-01  -1.1137849e-01  -1.0227173e-01  -7.2706765e-02   2.8211666e-02   2.8426879e-03   1.2433312e-01   9.3952327e-02  -1.6334391e-01  -2.6896191e-03  -7.8072496e-02  -3.0321047e-02   2.3936546e-01   6.2935369e-01   0.0000000e+00  -1.1112318e-01   2.3224040e-01  -1.7744580e-01  -7.3851868e-02   2.2702015e-02  -1.5147024e-01   1.1299237e-01   3.9572667e-02   3.8971193e-03   8.7435100e-02  -3.2387016e-02  -9.7733601e-02  -5.2992550e-02  -6.7486118e-02   5.0049752e-02  -3.8119092e-02  -7.7234013e-02   8.0898569e-02  -1.3241863e-01  -3.1886037e-02  -1.0227175e-01  -6.2694979e-02
   1.1529086e-01   6.6981027e-02  -5.8978505e-02  -2.9542932e-02   1.4409200e-01  -1.2900259e-01  -6.2932802e-02  -1.6809269e-01  -9.0061312e-02  -7.4863941e-02  -2.8143871e-01   2.6817284e-02  -8.0522143e-02  -7.5099839e-02   4.2774153e-02   9.8110927e-02  -8.1316162e-02   7.3918937e-02   5.8803022e-02  -1.1465011e-01  -1.0773570e-01  -4.9734648e-02  -2.2691311e-01   3.9601826e-02   9.2790121e-02  -7.5629088e-02   8.0058945e-02   3.3302214e-02  -1.3176135e-02  -5.2833712e-02  -1.7725894e-01   1.9981540e-02   3.4816618e-01   6.6485423e-03  -2.0232026e-01  -5.4073455e-02  -7.1355862e-02  -1.0773613e-01   1.6006772e-01   1.0489015e-01   1.9512523e-01   2.1152897e-02  -4.9292542e-02   8.3178031e-02  -4.0203319e-02  -1.1446077e-02  -6.4580794e-02   6.0674486e-02  -1.4056996e-01   4.9775471e-03   6.8062340e-02  -6.7396314e-03  -3.4492373e-01  -1.0843381e-02   2.7926924e-01   1.5659979e-01   8.5718218e-02   2.3449519e-02   2.6748149e-01   1.4022983e-01  -1.6945817e-01   1.5486212e-01   1.2406930e-01  -2.0976439e-02  -8.4183619e-02   1.1563409e-01   2.4684141e-01  -1.1112318e-01   0.0000000e+00   6.5090940e-01  -1.2375287e-01   2.1282308e-02   9.6763955e-02   1.6612762e-01  -1.1377874e-01  -8.7927648e-02  -3.9859856e-02  -2.8178715e-02  -2.6415779e-01  -5.4390958e-02   1.6187784e-01   2.2744297e-02   4.7895446e-02  -5.4352235e-02  -6.3988608e-02  -1.6015634e-01  -1.1380685e-01  -5.3105249e-02   2.2556371e-02  -1.0406180e-01
  -7.9044186e-02   6.5488591e-02   8.9154381e-02  -4.9508279e-02   1.8179032e-01  -5.8256748e-02   1.1902397e-01  -8.4115993e-02  -7.7886367e-02  -7.3657236e-02  -1.6110172e-02   1.5352170e-01   9.5818850e-02   1.1492184e-01   2.0803294e-02  -1.6121418e-01   1.5809752e-01  -1.1533614e-01  -9.8218745e-02   2.2683750e-01   1.4080476e-01  -1.0351626e-01  -4.5997481e-02  -1.3346557e-02  -2.4592620e-02  -1.5142182e-01   8.4449655e-02   6.4845321e-02  -1.0337543e-01  -9.3794088e-02   6.5582873e-02   1.3543707e-03   1.1975741e-01   5.6192065e-04  -6.7721831e-02  -1.1286073e-01  -3.5947123e-02   2.7754824e-02   8.5076226e-02  -9.5535601e-02  -2.8457191e-01   2.0042399e-01  -1.1788319e-01  -1.3843602e-01   2.6930370e-03  -1.0189624e-01   1.9410871e-01   1.6117234e-01  -1.0985071e-01  -2.4018753e-01   2.9430306e-01  -1.5758669e-01  -1.2232992e-01   3.2861887e-02  -2.7861877e-02  -4.7350172e-02  -8.4411321e-02   1.3745671e-01   6.4553999e-02  -3.0618148e-02  -1.1547918e-01  -2.5710105e-01  -1.3167287e-01  -4.2297770e-02   8.2084116e-03  -1.1264382e-01   2.2907204e-01   2.3224040e-01   6.5090940e-01   0.0000000e+00  -4.7663470e-02  -3.7260579e-02   7.1090876e-02   1.3016063e-01  -4.8888334e-02   1.2444220e-01   1.6128719e-01  -1.5458663e-01   1.6604541e-01  -6.3261989e-02   6.1429164e-02  -1.0536881e-01  -2.0609828e-02   1.1917050e-01  -1.0786259e-01  -1.8086436e-01   2.8088493e-01  -5.3276658e-02  -1.0698281e-01   2.7876009e-02
  -1.5160496e-02  -1.4309820e-01  -6.3202721e-02   1.9226371e-02  -6.7238711e-02   3.5614732e-02  -5.8259442e-02  -1.5824555e-01  -6.6608138e-02   4.8593364e-03   7.5716483e-02   5.4555235e-02   1.2462784e-02  -9.6413979e-02   5.8698370e-02  -1.4164038e-02   2.1448159e-01  -1.0153156e-01  -5.9677099e-02   4.6500736e-02   4.9594368e-01   2.4516067e-01   4.7887731e-02  -6.1872516e-02   3.7977766e-02  -2.9334084e-02   2.8406240e-02  -4.9464186e-02  -1.2947206e-01  -1.2999860e-02   1.3836702e-01  -7.5773349e-02   1.4078346e-01  -7.3515690e-02  -4.7324828e-02   1.0264798e-01   1.4439286e-01  -1.6573634e-01   2.5664448e-02   3.6808796e-03   2.5765351e-03  -3.4271270e-02  -5.1660249e-02   1.0742862e-01  -3.8656049e-02  -2.7803352e-02  -1.5050929e-01  -2.7439057e-03  -9.3415866e-02  -1.3760232e-01   7.1033897e-02   1.0601342e-01   1.6056952e-01  -1.3540857e-01   8.2000903e-03  -2.0906756e-01  -2.4358983e-02  -7.4665421e-02  -2.0278055e-01  -1.6531163e-02   7.8657111e-02   1.1791579e-02  -1.1105831e-01   3.7307477e-02  -2.1181611e-01   5.2218499e-02  -1.5635039e-01  -1.7744580e-01  -1.2375287e-01  -4.7663470e-02   0.0000000e+00   1.1657351e-01  -6.1077397e-02   1.2428686e-01   3.7062309e-01  -1.3823858e-01   3.8842210e-01  -2.2086741e-01  -6.3822446e-02  -3.9710163e-02   7.4343562e-02   7.0196988e-02  -1.0968291e-01  -1.5266795e-01   1.0766747e-01  -1.6494576e-01   9.5490119e-02   3.4323240e-02   3.0002193e-02  -1.6068447e-01
   8.0652350e-02   9.2221333e-02  -7.4603260e-02  -1.0660964e-01   7.3844151e-04  -2.2158517e-02   5.6904182e-02   1.4144374e-01  -1.7290083e-03  -5.4593087e-02  -9.9149115e-02  -5.8733038e-03  -3.0975575e-02  -7.6433683e-02  -1.0943394e-01  -8.2862904e-02  -2.3076661e-01   6.8939036e-02   7.8254568e-03  -3.5666632e-01   1.5292649e-01   1.5654219e-01  -1.3233443e-01   5.6593894e-02  -2.0732185e-01   2.4805006e-01  -1.0980223e-02   2.6561730e-02   1.8342954e-01  -6.4606925e-02  -1.2680194e-01   2.4097155e-01  -2.1331886e-01   4.6945989e-02  -5.9102276e-02   8.1307737e-02  -1.0319235e-01   4.7344707e-03   1.4397664e-01  -6.7937496e-02  -2.8385145e-02   9.5343854e-02  -8.2830213e-02  -2.3043533e-01  -1.5200228e-01  -7.9240594e-02   6.5832505e-02   5.3147906e-02  -7.1592885e-02   2.1133715e-01   1.7069992e-01   2.3297949e-01   2.2956966e-03  -5.4447053e-02  -4.3501203e-02  -9.3261001e-02  -6.6412978e-02  -1.3357033e-01  -5.2084686e-02  -1.6194592e-01   1.1443514e-01  -6.8918015e-02   1.0930700e-01  -4.5518063e-02   9.4237304e-02  -9.4789897e-02  -1.6529442e-01  -7.3851868e-02   2.1282308e-02  -3.7260579e-02   1.1657351e-01   0.0000000e+00   8.9651139e-02   3.4757800e-01   4.0557816e-03  -2.3725617e-02   2.4697627e-02   3.4678667e-01  -3.5273442e-01   1.2764261e-01  -1.1988669e-01   5.1994479e-02  -1.9575550e-01   1.3789717e-01   5.1651010e-02   7.1600670e-02   6.1716023e-02   1.8094225e-01  -4.6949498e-03  -5.8782671e-02
   1.0651582e-01  -1.4557310e-01   9.9849062e-02  -8.4790578e-02  -2.7717793e-02   8.1172546e-02   1.4489462e-01  -8.1373490e-02   1.1793784e-01   1.1934948e-01  -3.0039540e-02   1.1733824e-01   3.6975130e-02   1.1826825e-02   1.8278299e-01   1.5259787e-02  -1.3124457e-01   5.7221779e-02  -6.0745614e-02   5.1316198e-02  -7.5732690e-02   1.0158099e-01  -1.0088139e-01  -7.8359889e-02  -2.4486455e-01   2.5856471e-01   1.7127415e-02  -7.8684554e-02   2.0720747e-01  -1.7136934e-01  -1.3190259e-01  -1.4354068e-01   9.1938458e-02   2.3598655e-02   1.6546262e-02  -4.6391677e-02  -1.2745012e-01  -3.9734166e-01   4.4245308e-03  -6.4318662e-02   5.6636138e-01   3.0909366e-01   7.0679982e-02   1.2457647e-02  -1.1374073e-01   1.1285033e-01  -3.0610692e-02   5.6331463e-02  -7.9300435e-03  -9.7592827e-04   3.8053769e-02   2.7245612e-02  -5.7163171e-02  -9.5124021e-02   3.5331616e-02  -2.6699025e-02   1.9221061e-01  -8.3563121e-02  -1.2875096e-01   6.0609573e-02  -1.5967316e-01  -1.1588334e-01  -1.2491949e-01   7.4575078e-03   2.3180722e-02   3.3621684e-03  -1.1921211e-01   2.2702015e-02   9.6763955e-02   7.1090876e-02  -6.1077397e-02   8.9651139e-02   0.0000000e+00   2.8272476e-01   2.8867424e-01   6.0108002e-02   1.1503300e-01  -2.5854218e-03  -5.7765564e-02  -1.8353169e-01   8.7296340e-02   7.6306280e-02  -1.7475173e-02   7.1757496e-02   3.5183426e-02   8.3619505e-02   6.0584967e-02  -1.0823658e-01   6.4941829e-02   7.0839200e-02
   8.0336464e-02   2.6076776e-02  -4.3233339e-02   9.0098967e-02  -9.4597215e-02  -1.0915860e-01  -1.0540293e-01   5.1638337e-02   1.0535468e-01  -5.0988471e-02   4.6828604e-02   4.2760147e-03  -6.1974982e-02   6.5502162e-02   1.4590112e-01  -1.8635244e-02   1.0535992e-01  -1.4040923e-01   7.2917255e-02   1.4845428e-01   7.2932479e-02   1.7170925e-01   8.6922366e-02  -1.7320364e-02   2.0037061e-01  -2.3296315e-01  -1.0079233e-02   4.7062873e-02  -1.5158855e-01   1.0567249e-01   7.4409829e-02  -1.3576717e-01  -7.0811699e-02   2.2148727e-01  -2.0345066e-02   1.1155454e-01  -3.5143961e-02   4.2987838e-02  -6.8984749e-02  -1.0678388e-01   4.2095026e-01   6.0219269e-02  -1.2398518e-01   7.8019058e-02   4.2009488e-02  -1.9122319e-02   1.6478596e-01  -3.9002206e-02  -2.9571814e-02   1.4531610e-01  -3.2250004e-02  -6.0166818e-02   6.9188367e-03  -1.0322277e-01   8.7085790e-02  -1.5512843e-01   1.0601282e-02  -1.8922857e-02  -1.0307778e-02  -1.8550152e-01   1.2785487e-01  -1.5513629e-02  -1.9206111e-01  -1.8804907e-01   8.5762737e-03  -2.4778388e-02  -1.1255163e-01  -1.5147024e-01   1.6612762e-01   1.3016063e-01   1.2428686e-01   3.4757800e-01   2.8272476e-01   0.0000000e+00   5.1602267e-02   4.0456079e-01  -3.2292744e-01   1.6626568e-01   1.2128810e-01  -1.6499490e-01   1.1780986e-01  -8.9250175e-03   9.9477206e-02   4.2769982e-02  -1.5425064e-01  -4.2966798e-02   2.1277471e-01  -9.7294526e-02  -8.0369787e-02   1.4473934e-02
   2.1044044e-02  -4.6347159e-02   2.3731542e-02  -2.1302089e-01  -9.2785212e-02  -1.4190031e-01   1.0344410e-01  -1.8326136e-01  -3.0674036e-02   2.3505422e-02   2.3487276e-01   8.1208386e-03   7.5034736e-02  -8.6222508e-02  -3.9017769e-02   1.5005404e-02   9.5539671e-02  -6.7873838e-02  -1.5679497e-02   1.0044801e-01  -2.6392437e-01   1.6974338e-01   2.2398161e-01  -4.8931084e-02   2.4934947e-02  -4.9987007e-03  -3.6820627e-02   7.4370434e-02  -1.2346092e-01   1.0705474e-01   9.1218289e-02   1.5942070e-01   1.1039554e-01  -2.0969718e-01  -4.8847733e-02   2.1335337e-02  -1.6775276e-01   3.3028517e-02  -9.8711395e-02  -1.5347410e-01   1.4325902e-01   3.2413613e-02   6.0219549e-02  -1.5823855e-01  -1.1573761e-01   9.3336238e-03   1.8140872e-02   2.1931558e-01  -8.2367969e-02   1.7607309e-01   7.1848304e-02  -1.2703176e-02  -1.7647966e-01  -7.6226068e-02  -5.1144351e-02   1.2789062e-01   1.3011331e-01   1.2115233e-01  -1.1345227e-01  -3.4233176e-02  -1.0644409e-02  -5.0922034e-02  -2.2137792e-02  -8.8391824e-02   3.8925580e-02  -5.6067077e-02  -1.4200943e-01   1.1299237e-01  -1.1377874e-01  -4.8888334e-02   3.7062309e-01   4.0557816e-03   2.8867424e-01   5.1602267e-02   0.0000000e+00   3.9724023e-01   1.5525528e-01   2.0548220e-01   1.2922873e-01  -1.4731914e-01   5.6352807e-02   6.7607723e-02  -1.5780313e-01   9.8956285e-02  -4.1972128e-02  -9.4679289e-02   1.2341419e-01  -1.4783879e-01  -3.0037756e-02  -1.0145717e-01
  -3.2082697e-02  -4.3430204e-02  -9.7480939e-02   6.5619266e-02  -7.0825554e-02  -1.5245471e-01  -1.1353585e-01   1.0022216e-01   6.7592168e-02  -1.4392569e-01  -2.7845350e-02  -4.1324793e-02  -8.6183539e-02   2.5149446e-03   3.4565797e-02   3.3292925e-02  -2.5394743e-01   2.1383586e-02   7.9985610e-02  -9.9945662e-02   9.2334808e-02  -5.8734615e-02  -1.4744316e-01   5.0388543e-02   1.5693554e-02   2.4836695e-01  -8.9076425e-02  -1.0622440e-01  -1.4243429e-01  -1.5695602e-01  -6.1342901e-02   1.3886803e-01   7.1428588e-02  -1.9323651e-01  -1.1431416e-01  -1.5895660e-02  -8.5797324e-02   9.1942903e-02  -5.5796911e-02   1.9134333e-01  -2.5445663e-01   4.8568579e-01   1.1097648e-01   2.0168765e-01  -3.1882719e-01  -5.7764181e-02  -1.4984119e-01   5.2282990e-02  -1.3813112e-01  -2.3846552e-01   3.7354508e-02  -1.8697694e-02   2.4427285e-01  -1.2156667e-01  -1.9244547e-01  -1.5610524e-01  -1.1916345e-01  -3.9542447e-02   2.0251777e-01  -1.4602462e-01   1.9000431e-01   2.1349361e-01  -2.7175256e-02   1.7368590e-01   3.0136622e-01   7.9293329e-03   2.8267127e-02   3.9572667e-02  -8.7927648e-02   1.2444220e-01  -1.3823858e-01  -2.3725617e-02   6.0108002e-02   4.0456079e-01   3.9724023e-01   0.0000000e+00  -1.0804511e-01  -2.3434172e-01  -3.1446303e-02   3.5542420e-01  -1.9288228e-02  -5.1101927e-02  -8.6888107e-02   2.8755060e-01  -1.3817757e-01  -1.2983390e-01  -3.3620193e-01   4.5245485e-02  -1.1064439e-01  -1.4626513e-02
  -3.7238331e-02  -5.6596923e-03   7.2694616e-02   3.2984548e-02   4.3832832e-02   7.3215275e-02   7.4973461e-03   6.7372868e-03  -2.8406475e-02  -9.6254181e-02  -1.6070405e-01  -1.0540648e-01  -1.1397135e-01   8.1623610e-02   4.1640186e-02  -4.9363827e-03  -1.9261764e-01   1.1655571e-01  -2.2946403e-02  -3.3183359e-01   1.0664564e-02  -1.2094850e-01  -7.5639204e-02  -1.2773182e-01  -3.9523518e-01   9.5866504e-02  -1.1277572e-01  -3.4819823e-02   2.2411348e-01  -3.6236440e-01  -3.2316992e-02  -3.8444501e-02   2.0790708e-01  -3.0056677e-01   3.6251546e-01  -9.9880811e-02   4.5602512e-02  -7.0521001e-02  -1.7806362e-01  -2.6884524e-01   2.5282686e-01  -9.0646533e-02   1.5411067e-01   7.4680626e-02  -1.1675638e-01   2.3434815e-02  -1.2692748e-01  -1.5518416e-01  -1.4199566e-01  -8.6921571e-02  -3.9932659e-02   2.5265587e-02  -1.8596333e-02   2.2899666e-01  -1.6025603e-01   9.9179444e-03   7.9037029e-02  -3.5448945e-02   1.4435988e-01  -1.8318286e-01   1.3247333e-02  -1.9871967e-01   1.2207359e-01  -1.5160970e-01   2.4686390e-02   9.8648693e-02   7.5276597e-02   3.8971193e-03  -3.9859856e-02   1.6128719e-01   3.8842210e-01   2.4697627e-02   1.1503300e-01  -3.2292744e-01   1.5525528e-01  -1.0804511e-01   0.0000000e+00   7.5590618e-01  -2.7355288e-01   1.4208928e-01   1.0182036e-01  -4.4796148e-02   1.6114887e-01   3.1777914e-01  -1.3983526e-01  -1.4204071e-01  -2.2427075e-02  -1.5023853e-01   1.4505740e-02  -5.1094630e-02
  -2.0042776e-01  -1.1623831e-01  -1.0619969e-01  -1.8046023e-01   3.4734079e-02  -9.6338054e-02  -9.6138201e-02  -1.0838478e-01   1.1674101e-01   1.5751327e-01  -2.4572648e-01  -1.7033931e-01  -8.4681167e-02  -2.9953630e-02  -1.3510760e-01   1.3512170e-01   6.5545669e-02  -9.9102086e-02  -1.0594813e-01   1.3284533e-01   5.1450910e-02  -1.1764831e-01  -1.9018187e-01   2.6170989e-02  -1.6476220e-03  -9.8781260e-02  -9.8110715e-02   4.4869974e-03  -1.9363574e-01   1.1221425e-01   9.7009495e-02   2.2803463e-01  -2.3275160e-01   1.8836228e-01  -2.0502561e-01   3.1246020e-01   7.4377059e-02  -4.6283362e-03  -7.2119510e-02   8.6105533e-02  -1.2255750e-01  -6.1404916e-02  -2.4455459e-01  -8.5193089e-02  -1.1634572e-01  -4.6695034e-02  -4.5763346e-02   1.2759164e-01   5.0104597e-02   9.4610428e-03   1.9008280e-03  -5.6783951e-02   4.5408098e-02   1.1451989e-01  -9.5410767e-02  -6.9674893e-02  -1.0040421e-01   2.3917310e-02  -1.6508740e-01  -7.0125661e-02  -6.2803262e-01   8.0114861e-02  -3.7542169e-02   9.9128037e-02  -6.2082301e-02  -1.7726194e-01  -1.3692833e-01   8.7435100e-02  -2.8178715e-02  -1.5458663e-01  -2.2086741e-01   3.4678667e-01  -2.5854218e-03   1.6626568e-01   2.0548220e-01  -2.3434172e-01   7.5590618e-01   0.0000000e+00   1.4885436e-01  -7.7449537e-02   8.2494133e-02   2.6169688e-02  -1.3024052e-01  -8.8397878e-02  -2.5138278e-01  -1.2831202e-01  -8.9477932e-02  -9.6964531e-02  -5.1547949e-02   5.9715232e-02
   5.3861447e-02  -3.1125189e-02  -1.4858941e-01  -1.8408888e-02  -6.4314365e-02  -8.1716526e-03  -3.1682162e-02  -6.7443292e-03  -3.2739114e-02  -4.3343017e-02   6.5268403e-02  -9.2913341e-02  -1.3592457e-01   1.3853787e-01  -2.3185888e-01   1.6351490e-01   8.1205655e-01  -7.4061549e-02  -1.6334455e-01  -6.5793550e-02  -1.0552337e-01   3.1726226e-02  -6.8273140e-02   2.3380707e-02  -2.3142717e-01   2.4888083e-02   5.4445939e-02   5.2624459e-02   2.5859929e-01  -2.4312778e-02   4.0418682e-02   1.9525220e-02   7.8507216e-02   1.4475941e-01  -5.1404823e-02   1.6203147e-01   1.4401650e-01   7.7685098e-02  -4.1862323e-03  -1.1618057e-02   1.4514267e-01  -1.8390084e-02   1.8937967e-03  -4.0061201e-02  -2.4795728e-01   4.7161793e-03   6.9801761e-04   1.2018838e-01   7.6064163e-02   5.4980184e-02   1.0309467e-01  -3.8312708e-02  -1.3427928e-01   1.6728943e-01  -2.3670713e-02  -9.1441856e-02   1.8649408e-01   4.9733375e-02   2.3372953e-01  -1.4189221e-01   1.3529168e-01   1.2310836e-01  -1.4607487e-01  -1.0883535e-01   3.4321535e-01   7.0123121e-02  -1.3535859e-02  -3.2387016e-02  -2.6415779e-01   1.6604541e-01  -6.3822446e-02  -3.5273442e-01  -5.7765564e-02   1.2128810e-01   1.2922873e-01  -3.1446303e-02  -2.7355288e-01   1.4885436e-01   0.0000000e+00   6.3724840e-01   5.0923262e-01   1.8053618e-01   6.6585433e-03   1.3255539e-01  -9.4055434e-02   5.3064416e-02   1.5031340e-01  -1.4169586e-01   5.2900698e-03  -1.7850552e-02
  -4.7140574e-02  -5.2220800e-02   1.7863548e-01   2.5918853e-02   6.7113865e-02  -1.9489650e-02   7.8949624e-02  -1.0831009e-01  -1.9913452e-02  -1.2119923e-01  -4.4003578e-01   1.0181445e-01   1.2624263e-01  -5.7253623e-03   9.6021783e-02  -1.4933315e-01  -1.2800516e-01   6.2652421e-01   1.9897779e-01   2.8445408e-02  -5.1551710e-02  -2.8086055e-01   1.6612077e-01  -4.6016156e-05   1.8921645e-01  -5.6030682e-02  -4.1337250e-02  -1.1883705e-01   2.2317122e-01   1.8478003e-01  -6.9188600e-02  -5.8283427e-02   3.3921325e-01   3.6665279e-02   1.0379538e-01  -2.2072542e-01  -7.4368802e-02   7.8772103e-02  -7.2110575e-02   1.8117890e-01  -1.1712476e-01   2.2050283e-01   7.5164037e-03  -2.0389585e-01   2.7392143e-01   8.2670535e-03   1.2268322e-01  -8.5543300e-02   2.2438292e-02   3.5386035e-02   7.3169982e-02   2.4634414e-01   1.2721322e-01   1.1209525e-02  -1.8845158e-01   1.3231615e-01   2.2385821e-01   1.2982460e-01  -2.6169565e-01  -8.7494425e-03   4.2070029e-02  -3.4947632e-02  -3.1918661e-01  -6.8278339e-02   2.9721247e-02  -3.0377733e-02  -7.8338917e-02  -9.7733601e-02  -5.4390958e-02  -6.3261989e-02  -3.9710163e-02   1.2764261e-01  -1.8353169e-01  -1.6499490e-01  -1.4731914e-01   3.5542420e-01   1.4208928e-01  -7.7449537e-02   6.3724840e-01   0.0000000e+00   1.1094311e-02   4.9356274e-01   1.9781600e-01   6.7475651e-02   1.4638579e-01  -1.3484220e-01   4.1703443e-01   9.2534914e-02  -6.9697856e-02  -5.2131152e-02
   1.1972527e-02  -4.9768773e-03  -3.4211377e-02   1.1882063e-01   6.0130820e-02  -8.8898671e-02   2.2180233e-02   4.0963770e-02  -8.1418664e-02   1.6442489e-02   1.4698746e-01  -1.8150438e-02  -1.4292064e-02  -3.8591776e-02  -1.6553462e-01  -3.8048892e-02   3.1056326e-02  -1.0050843e-01   5.3307507e-02  -9.5152828e-02   3.7246679e-02  -5.1626835e-02  -1.3659134e-01   1.2206213e-01   5.1565489e-02  -5.2650663e-02   9.3860502e-03  -2.3501580e-02  -6.8060059e-02   3.4333528e-02  -8.8764223e-02   9.3191982e-02   2.0570898e-02  -1.3947335e-01   1.7124019e-01  -1.2605153e-01   1.5547347e-01  -6.6237162e-02   9.0060740e-02   2.8622195e-02   9.5223800e-02   1.0300891e-01  -1.1058132e-02  -1.9021413e-02   6.6149000e-02  -1.0338683e-01  -2.5985253e-03   1.8775695e-01   8.0511692e-03   5.4447407e-02   5.2082551e-03   6.1998145e-05  -1.0044577e-01  -1.2118210e-01   5.2080851e-04  -3.4048786e-02   6.6789330e-02  -4.7883217e-02  -3.7551088e-02  -1.0051787e-01  -1.5424390e-01  -6.6228709e-02   4.5132902e-01   8.2637789e-02  -1.4245867e-01  -1.6951103e-02   5.6531536e-02  -5.2992550e-02   1.6187784e-01   6.1429164e-02   7.4343562e-02  -1.1988669e-01   8.7296340e-02   1.1780986e-01   5.6352807e-02  -1.9288228e-02   1.0182036e-01   8.2494133e-02   5.0923262e-01   1.1094311e-02   0.0000000e+00   3.4060366e-01   1.2645366e-01   1.5359336e-01   2.7208468e-01   9.2521291e-02  -1.3239887e-02  -1.7125122e-01  -6.3585138e-04  -3.4831328e-02
   1.3298636e-01   1.9454008e-01  -2.6213561e-02   4.2771646e-02   7.2409574e-02  -1.0562824e-01   7.0742322e-02   7.9114659e-03   6.2501666e-02  -2.6883052e-02   2.2879835e-02   4.8542876e-02   1.4773055e-02  -7.8570269e-02   7.0343791e-02  -9.6059172e-02  -7.5305481e-02   4.2234322e-02   1.0906589e-02  -6.4844337e-03   3.3839122e-02   8.3095131e-02  -7.8997908e-02   7.8592054e-02  -5.6649274e-02   9.6213474e-03  -5.4313727e-02   5.6774565e-02  -1.2997963e-01   1.9408603e-02  -3.2382124e-02   6.2613168e-03  -3.6636437e-02   1.8279854e-01   1.3843724e-01  -3.8546249e-02  -1.4691979e-02  -9.8187607e-02   6.1942167e-03   1.2135231e-01  -3.2482986e-02  -7.8514411e-02   5.0601406e-02  -1.1447821e-01  -7.5127889e-02   2.1192633e-02  -1.3984240e-01   9.6278302e-02  -4.7223360e-03   9.4196102e-02   1.0023191e-01  -7.1485333e-02  -3.6106377e-02  -1.4163783e-01  -9.7453109e-02   1.1329750e-02   8.5535589e-02   2.0967452e-01  -1.8049912e-02  -1.3729019e-01   6.9059494e-03  -2.0712377e-01   1.1095190e-01   1.8431448e-01  -8.0584936e-02  -4.0132599e-02  -2.1160768e-02  -6.7486118e-02   2.2744297e-02  -1.0536881e-01   7.0196988e-02   5.1994479e-02   7.6306280e-02  -8.9250175e-03   6.7607723e-02  -5.1101927e-02  -4.4796148e-02   2.6169688e-02   1.8053618e-01   4.9356274e-01   3.4060366e-01   0.0000000e+00   9.0974474e-02   2.0149718e-01   7.3929831e-02   2.7196051e-01  -9.0436465e-02   6.2620930e-03  -5.4946907e-02  -9.0891926e-02
   5.1448690e-02  -7.6600260e-02   1.1052781e-01   3.0019851e-02   4.8185464e-02   6.8861579e-02  -7.7366522e-02  -4.8384915e-03  -1.7647457e-01   2.7525098e-02   7.9422013e-02  -2.8851865e-02   4.0676652e-02   2.6812447e-02   4.1000831e-01   2.2964473e-01  -2.3535502e-02  -1.8538010e-02   7.1474332e-02  -5.1585521e-02  -1.8936114e-01   2.0457627e-01  -1.1454357e-01  -4.0127820e-02  -1.9646252e-02  -3.4090506e-02  -3.7877730e-02  -6.4351095e-02   3.0827410e-01   6.9223282e-02   2.9236403e-01   6.6932398e-02   2.2142358e-04   1.1086337e-02   1.0074302e-01  -1.0096725e-01   7.2740110e-02   3.6865838e-02  -1.4353541e-01  -9.4736392e-02   1.1188794e-01  -7.1477513e-02   1.6831840e-03   2.8340782e-02  -2.1947293e-01  -5.6968276e-03   1.5044078e-01  -7.4644917e-02  -3.2892193e-02  -9.9947803e-03  -1.6705454e-02   1.0356231e-01  -1.1444341e-01   3.5938720e-02   5.2267979e-02   5.5832337e-02  -2.4212355e-02  -1.4080245e-01  -4.4052685e-02   1.4766282e-02  -1.7036408e-01   1.1188191e-01  -6.6652882e-02   6.5122346e-02   2.2807874e-02  -1.8200566e-01   1.0744686e-01   5.0049752e-02   4.7895446e-02  -2.0609828e-02  -1.0968291e-01  -1.9575550e-01  -1.7475173e-02   9.9477206e-02  -1.5780313e-01  -8.6888107e-02   1.6114887e-01  -1.3024052e-01   6.6585433e-03   1.9781600e-01   1.2645366e-01   9.0974474e-02   0.0000000e+00   1.5697092e-01   8.4715290e-02   1.0327108e-01   1.4475259e-01   1.3545664e-01  -2.4524536e-02   3.9696942e-02
   3.6899718e-02   2.0025084e-01   1.1984740e-02   2.1965159e-02  -2.3137880e-02   8.2390074e-02  -5.3092664e-02   3.2831136e-03  -1.3031313e-01   1.0769026e-01   9.6934599e-02   8.7950947e-02   1.4081544e-01   8.8229252e-02  -3.9364152e-02   5.3081647e-01  -4.8030655e-02   6.3828250e-02  -5.1488231e-02   1.8571348e-01   6.6368292e-02  -2.4516881e-01  -3.3613200e-03  -3.5141532e-02   1.6651692e-01   2.5321335e-02  -1.4193799e-02   2.4826042e-02   1.3400927e-01   1.3624671e-01   3.0248683e-02  -1.9833481e-02  -1.6795749e-02   2.8508569e-02   1.3280281e-04  -1.5618040e-01   2.2243400e-02   1.7897800e-01   1.3791324e-01   1.0436867e-01  -3.2682888e-01  -1.8063417e-01   3.3314307e-01   1.5901112e-01  -1.6015010e-01   4.1332568e-02   2.1892674e-02   1.6920245e-01  -2.1519583e-02   2.7390563e-02  -1.8766699e-01   3.8626966e-03   6.6726608e-02   5.8873583e-03   8.5788299e-02  -1.6440388e-01  -1.0243437e-01   8.4828206e-02  -5.0229429e-02  -1.1013887e-01   1.5467366e-01   6.9901962e-02   2.0489108e-01   1.1101203e-01  -2.0196805e-01   7.0084397e-02  -9.1886833e-02  -3.8119092e-02  -5.4352235e-02   1.1917050e-01  -1.5266795e-01   1.3789717e-01   7.1757496e-02   4.2769982e-02   9.8956285e-02   2.8755060e-01   3.1777914e-01  -8.8397878e-02   1.3255539e-01   6.7475651e-02   1.5359336e-01   2.0149718e-01   1.5697092e-01   0.0000000e+00   5.7237506e-02   2.5100159e-01   6.1687085e-02  -1.6396230e-02  -7.1791777e-03  -6.8599765e-02
  -1.4263888e-01  -1.4235909e-01  -3.4076723e-04  -7.1803834e-02  -6.6732007e-02   4.6167454e-03   5.1444113e-02   1.9070592e-02  -2.7670060e-01   2.2891747e-02   7.1457017e-02   2.8689425e-02   1.2444503e-01  -2.5603044e-03   1.9602038e-02  -8.5557118e-02  -5.1428465e-02  -5.6584727e-03   4.3774565e-02  -1.2621523e-01  -1.8770300e-02  -1.6063573e-01   1.8007348e-01   1.3978871e-01   8.8897463e-03  -1.3052217e-01  -4.4135135e-02  -4.7267100e-03  -1.6009751e-01  -1.1442003e-01  -2.2874049e-01   2.8991052e-02   2.8905655e-03  -5.7645956e-02   1.2715124e-01   1.9394443e-03   4.9478915e-02  -1.0295229e-01   1.2856789e-03  -4.1194908e-02   4.5667665e-02   1.0448504e-01  -1.7137913e-01  -2.3603640e-02   6.2879865e-03  -3.9301349e-02   3.4947517e-02   8.7884653e-02  -2.3607130e-01   3.6075765e-02  -1.9727141e-01  -4.6213722e-02   2.8733882e-01  -1.1477019e-01  -2.0731736e-02  -1.4746656e-01  -5.7909646e-02  -3.1216436e-02  -5.7410530e-02  -2.6205011e-03  -3.3641437e-01  -1.1573006e-01   2.4923825e-01  -7.8841465e-02  -3.7027013e-02   4.1293098e-03   1.7730190e-02  -7.7234013e-02  -6.3988608e-02  -1.0786259e-01   1.0766747e-01   5.1651010e-02   3.5183426e-02  -1.5425064e-01  -4.1972128e-02  -1.3817757e-01  -1.3983526e-01  -2.5138278e-01  -9.4055434e-02   1.4638579e-01   2.7208468e-01   7.3929831e-02   8.4715290e-02   5.7237506e-02   0.0000000e+00   6.6163300e-01   9.3509844e-02   1.3470213e-02   2.1433773e-01   4.5144434e-02
   4.5565957e-03  -1.0930413e-01   6.6820395e-02  -9.4040688e-02  -7.2035322e-02  -1.5724058e-01  -3.9531065e-02  -5.0211831e-02  -1.6595897e-01  -7.8611084e-02  -2.0341145e-01  -1.1659304e-02  -2.6692120e-01   7.2959469e-02  -5.6145209e-02   5.8035188e-02   3.8149888e-02  -6.3491203e-02   2.2454356e-02   4.4460679e-02   7.5740319e-02  -2.1592307e-01  -5.1430014e-03   1.5430313e-01   3.9346008e-02   4.9739435e-03  -9.4032944e-02   1.0034447e-01  -2.1369015e-02  -1.1247516e-01  -5.3066975e-02   2.5396923e-02   1.1808794e-02   7.4026352e-03   1.1686509e-02   2.0939790e-02   6.2632393e-02  -7.2075301e-02   1.3524041e-01  -3.1519379e-02  -9.7962615e-02  -2.9559052e-02  -2.6312886e-01  -1.0639787e-01   6.0339470e-03   4.0721982e-02   7.9710728e-02   5.4949828e-02  -6.4860842e-02   1.1310385e-01  -7.8068848e-02  -1.7544379e-01   2.4615504e-01  -2.2054489e-02   8.4305763e-02   1.5456876e-02   4.8682407e-02  -8.8682684e-02   2.3492327e-02  -2.0157419e-01  -1.0071689e-02  -1.6428455e-01  -3.0546516e-03   1.2515624e-01   1.0685187e-01   1.1218138e-01   1.1535250e-01   8.0898569e-02  -1.6015634e-01  -1.8086436e-01  -1.6494576e-01   7.1600670e-02   8.3619505e-02  -4.2966798e-02  -9.4679289e-02  -1.2983390e-01  -1.4204071e-01  -1.2831202e-01   5.3064416e-02  -1.3484220e-01   9.2521291e-02   2.7196051e-01   1.0327108e-01   2.5100159e-01   6.6163300e-01   0.0000000e+00   4.1874846e-02   2.4354929e-01   1.4933630e-01   2.1692892e-01
   7.9336252e-03  -2.1449206e-02   3.1283480e-02   2.6151868e-02   1.7178410e-01  -1.4780568e-01   8.8922485e-02   4.9900552e-02   6.6810359e-02  -1.6939971e-01  -2.9817032e-01  -8.8935731e-02   4.4611521e-02   1.0749805e-01   7.3807910e-02  -1.9072283e-01   7.2242396e-02  -1.1878167e-01  -2.4225260e-01  -1.5648974e-01   2.3659080e-02   4.3888095e-02   4.3464126e-03   2.5131330e-01  -8.2023506e-02   6.6556760e-04  -1.2148663e-01  -2.4464111e-01   3.7814889e-02  -1.2996112e-01  -2.5149784e-01  -1.1109843e-01   2.0523520e-02  -5.0414750e-02   6.4997040e-02   1.0688055e-01  -9.3566207e-02   1.1545009e-02   2.0382361e-01  -4.8302587e-02  -1.0621656e-01   1.5332522e-01   7.7008979e-03   1.8866266e-01  -4.1151561e-02   1.0538955e-01  -1.0567103e-01  -1.8546277e-01   9.1775836e-02   1.3377523e-01  -2.9400873e-02  -1.1071741e-01  -6.2251051e-02  -2.4517981e-01   1.6726288e-02  -3.3873326e-02  -1.9656164e-01  -5.6408436e-02   4.3975228e-02   3.1345286e-01  -6.5081733e-02   1.7024978e-02   4.4182776e-02   2.7268109e-02  -1.0187279e-01   2.9817699e-01  -1.5577248e-01  -1.3241863e-01  -1.1380685e-01   2.8088493e-01   9.5490119e-02   6.1716023e-02   6.0584967e-02   2.1277471e-01   1.2341419e-01  -3.3620193e-01  -2.2427075e-02  -8.9477932e-02   1.5031340e-01   4.1703443e-01  -1.3239887e-02  -9.0436465e-02   1.4475259e-01   6.1687085e-02   9.3509844e-02   4.1874846e-02   0.0000000e+00  -5.8667293e-02   2.2726515e-01   8.6628152e-02
  -1.3730951e-01  -5.2067608e-02   2.3769671e-02  -2.7397729e-02  -1.5296443e-02  -2.1184852e-02  -7.4210989e-02  -7.7141093e-02  -4.0970423e-02  -1.1668279e-01  -1.4716237e-02   1.5252130e-01  -5.1558882e-02   2.1284258e-02   2.6139775e-02   5.5592782e-02   2.3551609e-02   2.3700655e-02  -9.1410676e-04   1.0074533e-01   7.6975008e-02   1.5965180e-01  -6.3833415e-02   5.7763454e-02   2.4802176e-02  -1.6347861e-01   9.7754338e-02   6.6991908e-02   9.9090538e-02  -3.7215721e-02   9.2879418e-02  -3.5940271e-03  -1.5109903e-01  -1.4223136e-01  -7.1995621e-02  -1.1462110e-01   3.7523964e-02  -1.4537651e-01   1.1212306e-01   3.4192193e-02   2.2493722e-01   9.7487415e-02   8.6358835e-02   1.9878610e-01  -8.5926353e-02   9.9631291e-02  -1.1595420e-01  -3.1753369e-02   6.4615407e-02   4.3516004e-02   9.4101700e-02  -8.6108605e-02  -1.7632275e-01   1.0754927e-01   4.4898868e-03   4.9567093e-02  -4.2594842e-02  -7.3849957e-02   5.9268255e-02  -3.1730738e-02  -1.0148850e-01  -1.0612060e-02  -3.5608675e-01  -9.1644905e-03  -4.0933304e-02   1.1798723e-01  -9.0659678e-02  -3.1886037e-02  -5.3105249e-02  -5.3276658e-02   3.4323240e-02   1.8094225e-01  -1.0823658e-01  -9.7294526e-02  -1.4783879e-01   4.5245485e-02  -1.5023853e-01  -9.6964531e-02  -1.4169586e-01   9.2534914e-02  -1.7125122e-01   6.2620930e-03   1.3545664e-01  -1.6396230e-02   1.3470213e-02   2.4354929e-01  -5.8667293e-02   0.0000000e+00  -6.2710080e-02   1.1259692e-01
   2.7519814e-03   4.0961527e-02  -3.7941552e-03  -4.2743238e-02   8.8231194e-03   7.7027737e-02   9.3956368e-03   5.0862504e-02  -3.1090453e-02   5.9673808e-02  -2.7082926e-02   5.5448465e-02  -6.8791136e-02   6.1676112e-02  -7.4678389e-02   5.5209527e-03  -2.3783138e-02   1.2238717e-02  -5.7682381e-02  -7.2593848e-02   9.3646681e-02  -6.8981785e-02  -6.6855728e-03   8.0772613e-02   2.3328452e-02   6.5042967e-02   3.3844344e-02   5.6282060e-02   5.5899438e-02  -2.0601601e-02  -1.0819863e-01  -1.1725085e-01   4.5454409e-02  -2.1730175e-03  -2.0032163e-02  -1.3219512e-01  -8.5723053e-02   1.0242915e-02  -1.4638998e-02  -1.2188740e-01   3.3704673e-02   9.7799322e-02   4.2439303e-02   3.0397089e-02   6.4697214e-04  -2.3924245e-02  -4.3790720e-02   1.0315492e-02  -8.5343649e-02  -8.4737090e-02   4.9881518e-02   4.5237171e-02   2.3719270e-02   6.1364292e-02  -5.8494143e-02   1.0663300e-02   7.4574745e-03   1.4457884e-03   6.6056992e-02   8.0071426e-02   1.1859192e-04   4.2173069e-02   4.4898288e-02   7.6728730e-02   2.0759479e-02  -2.4600711e-02   1.7226701e-02  -1.0227175e-01   2.2556371e-02  -1.0698281e-01   3.0002193e-02  -4.6949498e-03   6.4941829e-02  -8.0369787e-02  -3.0037756e-02  -1.1064439e-01   1.4505740e-02  -5.1547949e-02   5.2900698e-03  -6.9697856e-02  -6.3585138e-04  -5.4946907e-02  -2.4524536e-02  -7.1791777e-03   2.1433773e-01   1.4933630e-01   2.2726515e-01  -6.2710080e-02   0.0000000e+00   6.7534899e-02
   1.0125702e-03  -2.0042921e-02   1.1709985e-01   5.6412987e-02  -3.4372855e-02  -5.2261338e-02   3.5160440e-02   2.5540128e-02   4.3037923e-02  -1.0328776e-01  -1.8937322e-02   4.0419958e-02  -4.6949630e-02   5.0663677e-02  -9.1969305e-02   3.2067859e-02  -2.2285654e-02  -8.7196653e-02  -2.7909334e-02   5.3585998e-02   1.1575174e-01  -3.7062115e-02   3.6930228e-02  -1.0535534e-02   9.4299138e-02   3.5126693e-02   1.9595832e-02   6.0526014e-02  -9.4296852e-02   5.6988789e-02  -5.6407536e-02  -1.4463062e-02   1.2280283e-01  -5.0167652e-02  -1.0385767e-01  -1.0426876e-01  -1.7670311e-02  -2.0494815e-02  -6.5592816e-03  -1.2606279e-01   1.1111208e-01  -5.4381381e-02   4.1975633e-02  -1.4770784e-01  -2.2834690e-02   3.4057902e-02  -5.9711868e-02  -6.9998805e-02   2.4000312e-02   1.2094866e-01   2.4742851e-02   6.3898187e-03  -9.9351903e-02   1.6413206e-01   5.6932577e-02   1.1949260e-01   4.3289272e-02  -6.9007230e-02  -9.7642673e-02   4.2331113e-02  -4.9607943e-02   6.4966849e-02   5.0498238e-02   1.2527184e-01   2.7656079e-02   1.1152120e-02  -1.2258371e-01  -6.2694979e-02  -1.0406180e-01   2.7876009e-02  -1.6068447e-01  -5.8782671e-02   7.0839200e-02   1.4473934e-02  -1.0145717e-01  -1.4626513e-02  -5.1094630e-02   5.9715232e-02  -1.7850552e-02  -5.2131152e-02  -3.4831328e-02  -9.0891926e-02   3.9696942e-02  -6.8599765e-02   4.5144434e-02   2.1692892e-01   8.6628152e-02   1.1259692e-01   6.7534899e-02   0.0000000e+00
