# Supplementary material for: Autistic traits and individual brain differences: functional network efficiency reflects attentional and social impairments, structural nodal efficiencies index systemising and theory-of-mind skills
Source: Mol Autism. 2021 Jan 21;12:3. doi: 10.1186/s13229-020-00377-8 (PMC7818759; doi:10.1186/s13229-020-00377-8)
Supplement: Supplementary file 9 — Additional file 9. Brain-behaviour correlations. README file detailing data curation; AAL-90 region masks in NIfTI format; spreadseehts of Spearman correlations; code and data for the correlational analysis. [file 13229_2020_377_MOESM9_ESM.zip › Paul_Arora_et_al_data/Physiological/BBC/analysis/Parcorr_rsfMRI_Netmats/fixnormed_Netmat_rsfMRI_aal90_subj011.txt]

   0.0000000e+00   1.0603170e-01   7.0562019e-02   1.4174938e-02   7.1804238e-02   4.0353917e-02   1.7766029e-01  -1.1510014e-02   1.7343903e-01   1.3113335e-02   3.2572536e-02  -5.0491554e-02  -5.7092978e-02  -7.6470921e-02  -8.3568545e-02  -7.2326002e-02  -4.5487009e-02   1.4436596e-01   1.1118160e-01   6.2961738e-02  -1.1021364e-01  -1.4453573e-03   1.9951728e-02   1.6409266e-01  -1.1721987e-01   1.5415946e-02  -4.6805724e-02   3.1918775e-02  -9.0447036e-02  -1.0989672e-01   7.3183405e-02   3.4705721e-02  -1.8020523e-02   1.0215988e-01  -1.6112742e-03   2.7967538e-02   1.3563724e-01  -2.5132831e-01  -4.2915652e-02   1.6387541e-01  -5.9264720e-02   1.6752742e-01   4.2100948e-02   3.4218965e-03   3.1423777e-02  -6.4463380e-02  -1.5817233e-01  -9.6294217e-02   2.6810350e-02   1.0316326e-01  -2.1031003e-02  -1.4305782e-02   9.5431476e-03  -9.9490731e-03  -4.3593570e-03  -1.3760451e-02   3.5263461e-01   4.7664096e-01   1.2128469e-01  -1.0004934e-01  -2.7034829e-02  -8.6457772e-02  -1.0607962e-01  -1.0014576e-01   1.1625520e-01  -4.1992627e-02  -2.0241218e-01  -2.2067823e-02  -3.0203014e-02  -7.2277306e-02  -1.4674876e-01  -1.7935718e-02   1.1839056e-01   1.1141058e-02   3.6914090e-02  -6.4583473e-02  -1.2511199e-01   8.0914430e-03   2.4635894e-02   6.7965321e-02  -4.6779965e-02   4.8632377e-02  -3.9187385e-03   5.1780167e-02  -3.4475126e-02  -5.2393562e-02  -7.7697879e-02   8.0847824e-02  -4.2313044e-02   2.9714852e-02
   1.0603170e-01   0.0000000e+00  -2.5350638e-02   1.1625262e-02   1.1948706e-01   8.5364933e-02  -3.1169355e-02   1.5749991e-02   1.2608288e-01  -6.3116431e-02  -4.3143663e-02   2.8597624e-03   2.5556849e-02   8.0515250e-02  -7.3692605e-03  -7.0041274e-02   5.9528958e-02  -9.5726759e-02   1.0662739e-01   8.1852116e-02  -5.0222193e-02   3.1306168e-02  -9.1206366e-03   5.9455939e-03   1.2465726e-02  -3.8949148e-02   1.0384627e-01   1.1860711e-01   1.4207155e-01  -5.4804318e-02  -9.5039420e-02  -4.5165482e-02  -2.5748092e-02   1.1197160e-01   1.9443710e-02  -6.5638510e-03   1.6386412e-02   1.3338146e-01   2.7927063e-03  -7.4281911e-02   1.8331728e-01  -9.8982485e-03   1.2044252e-01   7.1321674e-02   7.5549418e-04  -1.9752810e-01  -7.5536647e-03   6.1858673e-02   7.4545076e-03   7.0548625e-02   2.3770693e-02  -1.5352287e-01   5.3275653e-02   1.1904008e-02  -1.9381543e-02  -1.0452380e-02  -6.4116374e-02   2.9013509e-01  -1.1553204e-02   1.3490755e-02   1.7280252e-02   2.0087720e-01  -1.4706038e-01   1.8344872e-01  -2.1252125e-01  -3.0818326e-02   3.6016209e-02  -8.4778240e-02  -4.9908961e-03   8.0800416e-02  -8.6141898e-02   5.5257965e-03  -4.7837013e-02  -4.9465769e-02  -1.2291928e-03   3.2583599e-02   2.5959570e-02   6.9702352e-02  -4.0494523e-02  -6.2756324e-02   5.2306301e-02  -2.5758372e-02  -4.2377515e-02   1.2771416e-01   5.0307514e-02   1.7039101e-02  -4.8259996e-02   3.1307493e-02   3.7279689e-03   2.4324862e-02
   7.0562019e-02  -2.5350638e-02   0.0000000e+00   2.0529618e-01  -8.7289476e-03   8.8751374e-02   2.9105280e-01   1.7890118e-01   6.4996166e-02   1.3253099e-01   3.8609348e-02  -7.1099691e-02  -1.1764956e-01  -1.4182287e-01   1.2403621e-01   2.7864955e-02  -1.0468134e-01  -4.6208212e-02   2.0728559e-02   1.7073947e-03  -6.8393451e-02  -7.5421485e-02   1.9321586e-01   6.8560364e-02   1.8803669e-01   3.9032217e-02  -7.3565899e-02  -7.1753517e-02  -1.0988030e-01  -9.6387166e-02   6.0411068e-02   1.2150144e-02  -3.6298811e-02   7.6455893e-02  -5.6774669e-02   4.3352296e-02  -1.9174405e-01   5.1135796e-02   6.8803447e-02   1.5446816e-02  -3.7402118e-02   5.3592553e-02   1.8341775e-02  -4.8003924e-02  -7.8292308e-02   1.0779000e-01   5.8942641e-02  -1.4358876e-01  -9.8732712e-02  -4.0899681e-03  -9.7280821e-02  -7.6304487e-02   7.8312067e-02   1.5991538e-02  -2.7284634e-02   1.6441486e-02  -9.7561586e-02  -2.5415703e-02  -1.0639146e-01  -4.7159660e-02   4.8838823e-02  -1.1812490e-01   2.9398026e-02  -3.6126083e-03   2.1451878e-01   6.3996955e-02   2.0050690e-02  -1.7157854e-01  -6.4071455e-02  -8.1391657e-02  -7.1688845e-02   7.4152159e-03  -7.6674093e-02   3.3877598e-02   3.9723279e-02   5.9513732e-02  -4.1619029e-02  -3.9884364e-02   7.9001331e-02   1.0716386e-01   3.2840058e-02   1.8716817e-02   2.5610792e-03   1.3212682e-02   3.8714540e-02  -7.8984572e-02   9.6194510e-02   1.5245747e-02  -3.6154310e-02   4.2426118e-02
   1.4174938e-02   1.1625262e-02   2.0529618e-01   0.0000000e+00   2.3421152e-02   1.4931105e-02   6.8542691e-02   1.1051208e-01   2.0844949e-02  -7.5355076e-04   3.4753135e-03   4.5902576e-02  -1.3117933e-01  -4.0671280e-02   1.0052636e-02   1.2837207e-02   5.4792852e-02   3.2557124e-02   1.0591619e-02   1.1219960e-02  -2.0145186e-02  -1.4762174e-02   8.3676509e-02   1.3549136e-01   6.6715327e-02   1.3119691e-01  -2.5722033e-02  -4.1889666e-02  -2.1921859e-02  -7.2577947e-02  -5.9758389e-02   4.2292197e-03  -1.1317716e-01   7.7412181e-02  -3.1802719e-02  -1.1227735e-02  -3.8801416e-02  -2.5144677e-02   7.9737280e-02  -5.9153252e-02  -4.7321970e-02  -9.3202963e-02   4.2998041e-03  -2.3787166e-02   9.4306302e-03   1.5828375e-02  -8.9154183e-03  -8.1257148e-02  -9.6405537e-02   5.5537449e-02  -4.7257250e-02   4.3976151e-02   6.6348610e-02  -2.8120963e-02   3.2908802e-03  -9.0229419e-03  -1.8445218e-02  -3.3405789e-02  -8.7961409e-02  -9.3332120e-03  -3.5124854e-02  -1.0113003e-01   1.2976164e-01  -9.3032176e-03  -2.3716246e-01   1.4634225e-01  -1.4558802e-02   1.4768191e-02  -4.8767178e-02  -7.3242969e-02  -7.0392401e-02   4.6638336e-02  -3.5069821e-02   1.8214220e-02   2.4736037e-03   5.5098371e-02  -1.0731665e-01   6.9898581e-02   5.1521388e-02  -2.8320916e-02  -4.4354447e-02  -9.3355702e-02  -4.5060220e-03  -2.0914689e-02   3.9553607e-03   1.0442251e-02   1.4591665e-01   1.0796782e-01  -3.2547488e-02   2.1633062e-02
   7.1804238e-02   1.1948706e-01  -8.7289476e-03   2.3421152e-02   0.0000000e+00   1.5915095e-01   2.9557247e-02   3.4048027e-02   4.5702006e-01   2.3833127e-01  -1.0925484e-02   1.0421486e-02   3.0573691e-02   4.6083490e-02   2.5199453e-01  -3.1916768e-03   5.4728983e-03   4.5543973e-02   4.9408463e-02   8.7686936e-04  -7.8045914e-02   1.2084771e-01   4.9805082e-02   2.0003378e-01   8.8239086e-02  -8.4978419e-02   2.3986073e-01   3.8112672e-02  -6.7357279e-02  -2.1137994e-02  -1.8485400e-01  -1.9986456e-02   8.9895168e-03  -3.0847431e-02   1.3678202e-02  -1.3370054e-01   1.0127155e-01  -1.0640206e-01   1.3964849e-01  -1.6425096e-01   1.8352659e-01   3.5804470e-02  -1.6405599e-01  -2.7152710e-02   1.3062671e-01   9.4564299e-03  -4.5517445e-02   2.7380455e-02   8.0902787e-02   1.2272190e-01  -1.2075424e-01   1.0204888e-02  -1.4355158e-01   6.4794532e-02  -2.3954771e-02   1.8352037e-01  -9.3471292e-02  -1.2206495e-04   1.3891709e-03   1.2035455e-02   2.8551232e-03  -1.8922881e-01  -6.7436331e-02  -3.0386070e-03  -1.6404749e-02   1.0652234e-01  -9.7796673e-02   3.4306289e-02  -1.6412393e-03  -3.2099110e-02  -2.2584755e-01  -1.2476286e-02   1.1982870e-01  -4.6442172e-02  -6.8536744e-02   7.2219670e-02  -2.0961789e-01   1.7540753e-02  -1.9184159e-01  -3.2294024e-02  -4.7899115e-02   6.0468338e-02  -6.7223310e-02  -1.5795222e-01  -7.8212396e-02   2.8179923e-02   4.7488114e-02  -1.9450084e-02  -4.0252295e-02   1.3857513e-02
   4.0353917e-02   8.5364933e-02   8.8751374e-02   1.4931105e-02   1.5915095e-01   0.0000000e+00   5.9863814e-02   2.2609419e-01   3.7428672e-02   1.9231034e-01  -3.4870390e-02  -2.1054456e-01  -5.6257785e-02   1.7990893e-01   4.2644620e-02   5.2573957e-02  -1.5329938e-01  -9.1777169e-02   9.9345482e-02   4.3328938e-02  -1.4009868e-01   5.9473897e-02  -8.1230870e-02  -3.4488325e-02   1.0980862e-01   1.5140513e-01   1.4486180e-01   1.8185506e-01   3.6086583e-02  -4.1661530e-02  -1.7150945e-02   1.7957764e-01   1.6468192e-01  -1.9891818e-01   9.3097450e-02  -2.9458671e-02   3.6059932e-01   1.2099903e-01  -3.3523038e-02   1.6789076e-01  -2.6239181e-01  -1.3937186e-01  -8.6723761e-02  -3.3033907e-02  -1.7674762e-01   2.3790990e-02  -3.1738758e-02  -1.5231124e-01   9.9491468e-02  -2.7298622e-02   1.1626008e-01   4.8411849e-02  -3.2645695e-02   6.4135590e-02  -4.2970790e-02   8.6363467e-02   6.6569261e-03  -7.7359712e-02  -1.2734121e-02  -8.4900740e-02  -1.8145932e-01  -3.3361613e-02  -1.0658316e-01   3.7483309e-02  -2.7724358e-01  -1.7236039e-02   5.3929259e-02  -3.7505293e-02  -8.4116767e-04  -8.0376430e-02  -8.6828861e-02   1.6674191e-02   1.8134323e-01  -1.2782736e-01   4.6886203e-02   2.5123372e-02  -6.1276873e-02  -1.4400519e-01  -5.8960014e-04  -1.3570396e-01  -4.0003088e-02  -7.0224155e-02   2.3386806e-02  -3.1264371e-02  -5.3986547e-02   1.0830754e-03  -1.1353103e-01  -8.7886849e-02   8.9173788e-02  -1.4367195e-02
   1.7766029e-01  -3.1169355e-02   2.9105280e-01   6.8542691e-02   2.9557247e-02   5.9863814e-02   0.0000000e+00   1.9072522e-01   1.0270869e-01   1.9737722e-01   2.7760410e-01  -8.5314067e-02   2.0304179e-02  -5.2359183e-02   1.7331648e-01  -8.3947746e-03  -2.6051210e-02  -1.0334558e-01   7.4564129e-02   1.8684377e-02  -1.2889757e-01  -3.9489543e-02   6.5638220e-02   6.9854342e-02  -4.8714303e-02  -9.4956405e-02  -2.1068466e-02   2.4605753e-02  -3.6422041e-02  -1.3218624e-01   1.2364320e-01  -7.1763781e-02   2.0224914e-01   8.4523428e-02  -1.5416851e-01  -5.6544076e-02  -1.3849004e-01  -2.1767768e-02   1.3606312e-01  -4.8792673e-02  -1.8209905e-01  -1.3021637e-01  -1.5945516e-02  -1.2273538e-02  -8.5227228e-02  -5.2971878e-03  -4.2971016e-02   1.7345705e-02   3.9331747e-02   2.2597604e-02  -1.4002493e-02   7.5289909e-02   7.6090190e-02  -1.1987339e-01  -4.9993131e-02   7.5780438e-02   4.1847223e-02  -9.6226086e-02  -1.0228807e-01  -1.8354066e-01   2.4611674e-01  -1.5012887e-02   5.2998660e-02  -1.5945065e-02   2.8479336e-01  -6.6596839e-02   1.0808932e-01  -5.8279461e-02   3.8763735e-02  -8.5711682e-02   1.5454520e-02   2.0378981e-02   1.6310851e-01   5.5783740e-02  -4.6733434e-02   1.2422909e-01  -3.5237510e-02   7.2013200e-02  -1.2134970e-01  -6.2451978e-02   5.7083344e-02   4.9939168e-02  -3.6778444e-02  -1.5881214e-01  -1.4762263e-02  -1.5804226e-01  -2.2526224e-01  -8.3393330e-02  -6.5142198e-03  -4.2514481e-02
  -1.1510014e-02   1.5749991e-02   1.7890118e-01   1.1051208e-01   3.4048027e-02   2.2609419e-01   1.9072522e-01   0.0000000e+00   2.0111165e-02  -5.4711117e-02   1.1755067e-01   1.4289620e-01  -7.0281473e-02   2.6476406e-01  -1.9544431e-02  -9.9965730e-02  -1.4863847e-01  -1.4867935e-02  -1.1758899e-03   7.0214507e-03   2.5391204e-02  -8.0822361e-02   3.2905757e-02  -7.8686483e-02   9.8912188e-02  -1.4223365e-02  -6.6150180e-02  -1.4091949e-02   3.0040320e-02   1.4116681e-01  -1.0993575e-02  -1.7069152e-01   2.1551669e-01   6.0617548e-02  -1.4096245e-01  -1.7234950e-01  -3.6046943e-02  -8.0857273e-02  -1.3341294e-01  -6.6974437e-02  -9.2249937e-02  -5.4215820e-02  -2.8081454e-02  -6.8357705e-02  -7.4362501e-02  -4.7482900e-02   4.3274158e-02   4.6275442e-02  -8.0552096e-03   7.7333361e-03  -7.0982263e-02   3.3363201e-03  -6.0595012e-03   6.0496748e-02   9.8517377e-02  -4.6532780e-02  -4.3702734e-02  -2.8226672e-02  -8.7207606e-02  -9.8323696e-03  -1.3728942e-01   1.2892370e-01  -2.7242692e-02  -5.1278530e-02   4.0331414e-02   7.1587666e-02  -2.5591373e-02   1.3502739e-01   2.2305285e-02  -1.1821978e-01  -2.6696102e-02   2.7919572e-02   8.0779813e-02  -1.0649177e-01  -1.0185145e-02  -4.0837732e-02  -1.3181009e-01   1.0507333e-02   5.2617981e-02   6.1276670e-02  -9.4027500e-02   7.2186857e-02  -7.4871110e-02  -5.4446900e-02  -9.0040665e-02  -7.7878800e-02   3.8621766e-02   5.0543112e-03  -5.3679516e-02  -1.9146059e-02
   1.7343903e-01   1.2608288e-01   6.4996166e-02   2.0844949e-02   4.5702006e-01   3.7428672e-02   1.0270869e-01   2.0111165e-02   0.0000000e+00   1.3381701e-01   9.3417196e-02   3.3875040e-02   9.8826345e-02   1.4117536e-01   4.7310122e-01  -4.6942466e-02   4.4166513e-02   1.4509705e-01   1.0895757e-01   6.0846998e-03   2.5553170e-01  -1.8792673e-01   1.1090497e-01   3.0701365e-02   7.4958920e-02  -1.3912519e-01  -3.1047109e-02   1.5897460e-01  -7.2835368e-02  -6.9008408e-02   1.0341476e-02   6.1404669e-03  -1.0560259e-02   1.5944185e-03  -2.6288091e-02   1.8403587e-02  -6.7082232e-02  -6.1404418e-02   2.2707555e-04  -3.0759442e-01   3.2609324e-02   1.6779321e-01   1.4092890e-01  -4.4953304e-02  -1.3644540e-01  -1.2259550e-02   1.0224757e-01  -5.6371449e-02   8.2148601e-02   1.6773511e-01  -1.2634978e-01   1.5371696e-01  -1.2344642e-01   5.8827661e-02  -1.4246217e-01  -2.2386673e-02   9.5006691e-02   1.0992997e-02  -5.3936627e-03  -1.6787653e-01   1.2081485e-01   1.6909733e-01  -1.0388205e-02  -1.0893661e-01   4.8842201e-02   1.1971686e-01   1.4435352e-01   7.9312101e-02  -1.1300149e-01  -1.8344720e-02   2.1842132e-01   6.9117278e-02  -1.9541536e-01   2.4238901e-02   4.8281651e-02  -5.6642097e-02  -1.7423023e-01   1.3781702e-01  -6.8849428e-02  -1.2214129e-01   3.3415764e-02  -1.8191309e-02  -1.4569580e-01   3.3752534e-02   2.6575555e-02  -8.4481508e-02   2.2296194e-01  -1.3789206e-02  -3.7467050e-02   5.1854024e-02
   1.3113335e-02  -6.3116431e-02   1.3253099e-01  -7.5355076e-04   2.3833127e-01   1.9231034e-01   1.9737722e-01  -5.4711117e-02   1.3381701e-01   0.0000000e+00   1.6029475e-01  -1.7776857e-02  -3.5729038e-02   4.1768652e-02   2.7485973e-02   5.5892017e-01   4.6921842e-02  -2.3247402e-02   1.2872142e-01   3.8192853e-03  -6.4619409e-02  -7.6666602e-02   3.6740068e-02  -1.6855649e-01   5.4373986e-03   1.6633080e-01   2.6502118e-01   1.1912431e-01  -1.3720892e-02  -2.0020656e-01  -1.4637281e-01   8.3866239e-02  -8.8870633e-02   2.4463993e-01   1.9299129e-01  -2.6409457e-01   1.8423093e-01  -5.4507487e-02  -3.4146170e-01  -8.2340705e-02  -1.8566492e-01  -1.3067080e-01  -6.1230153e-02  -5.0318388e-02   9.9986457e-03   1.7683580e-01  -3.7320914e-02  -8.7584634e-02  -7.9037782e-02   2.5632598e-01   1.0179308e-02   1.7549346e-02   2.6921779e-01  -2.6084023e-01   7.8474239e-02  -6.5691322e-03   1.5289743e-02  -8.1007858e-02   8.2319752e-02   3.0574367e-01   3.1089446e-02   5.4377619e-02  -4.5623558e-02  -1.5014876e-02   6.8464092e-02   5.2348011e-02  -3.5377705e-02  -2.0310642e-01   1.0764439e-01  -1.0053081e-01   2.4347964e-02   4.2294160e-02  -1.9348472e-01   3.0995032e-01  -1.3230250e-01  -2.3000606e-01  -2.7443197e-01   2.4326806e-02   1.4741743e-01   7.3471127e-02  -1.7720136e-01   1.0368422e-01   2.4133603e-01  -7.4698519e-02   8.5950597e-02  -1.9692861e-01   9.3657761e-02   1.7305348e-01   5.6948179e-02  -8.4927797e-02
   3.2572536e-02  -4.3143663e-02   3.8609348e-02   3.4753135e-03  -1.0925484e-02  -3.4870390e-02   2.7760410e-01   1.1755067e-01   9.3417196e-02   1.6029475e-01   0.0000000e+00   1.6117560e-01   3.3624917e-01  -9.7122437e-02   8.9806981e-02  -9.7794811e-02  -6.5376770e-02   1.2700441e-01   7.8094665e-02   5.9309063e-02   1.7726118e-01   1.8917150e-01   5.2985632e-02  -7.4245953e-02  -1.0686914e-01  -2.3178351e-02  -1.9679226e-01  -4.9688121e-02   4.2578215e-01   2.4373633e-02   4.6036044e-02  -1.8462269e-01   1.9187153e-01   2.5355964e-01  -7.1733437e-02   1.2749844e-01   1.8151731e-01  -2.2209277e-01  -1.0854361e-01   8.8315460e-02   1.4532552e-01   6.3828915e-02  -7.1335559e-02  -6.2116884e-02   1.3182934e-01   1.4326478e-01   1.2958558e-03  -8.6014953e-02  -1.6052365e-02  -5.0225825e-02   6.8744951e-02   8.7173561e-02  -1.1179003e-01  -1.7984622e-01   2.1794253e-01   7.1049372e-02   1.7955553e-01  -2.7845294e-01   2.9736054e-02  -1.1392818e-01   5.1149626e-01   1.6916802e-01   1.0875269e-01   4.2520683e-01  -1.5570810e-01  -1.4379018e-01  -1.5408274e-01  -1.7869222e-01  -5.5461362e-02  -6.0104734e-02   1.3556489e-01  -2.3110074e-02   3.7541022e-02  -1.7298638e-01   1.1701555e-01  -1.2035181e-02   2.9479231e-01  -3.0570217e-02  -2.7692489e-01   1.6221841e-01  -1.5751367e-01  -1.6448889e-01   1.9393202e-01  -3.2863573e-02  -9.0440083e-02  -1.6750086e-01  -1.0060606e-01  -2.2669658e-01  -1.3282830e-02  -1.6795102e-02
  -5.0491554e-02   2.8597624e-03  -7.1099691e-02   4.5902576e-02   1.0421486e-02  -2.1054456e-01  -8.5314067e-02   1.4289620e-01   3.3875040e-02  -1.7776857e-02   1.6117560e-01   0.0000000e+00   4.2575576e-02   3.9400396e-01   2.5067616e-02   6.0136528e-02  -8.3480512e-02   1.9231494e-01  -1.1508931e-01  -2.5670513e-02   1.9260347e-01   5.7572755e-02   1.2428942e-02   1.4202641e-01   4.9916778e-03   5.5429068e-02  -7.4538628e-04  -2.1402443e-02  -1.1911921e-01   2.6302791e-01  -2.6788464e-01  -2.1299803e-01  -1.2305378e-01   2.2571452e-01  -5.2545168e-02  -1.3984720e-01   1.1009333e-01  -7.3700106e-02   7.9763777e-04   1.0243195e-02   9.8378163e-02   5.3682419e-02   5.8612824e-02  -5.7598787e-02   4.9610148e-02  -1.5403618e-01  -5.7757473e-02  -6.5258568e-02  -7.4571336e-02   1.7116660e-02  -2.4399321e-01   1.2164779e-01  -1.4448365e-01  -1.5653170e-01   3.5585942e-02  -3.0472168e-02  -5.5478915e-02  -1.9984364e-02  -6.4714429e-02  -1.3043160e-01   1.6134150e-02   5.0927496e-01  -1.1837591e-01   1.0966388e-01  -1.6586669e-02   1.5719875e-01  -1.3801709e-01   2.3779522e-02  -1.9297200e-03  -1.6931604e-03  -2.5422055e-01   9.5444320e-03  -1.7134647e-02  -7.7551251e-03   2.4954595e-01  -1.6067494e-02  -1.0512842e-01  -2.7165751e-01   1.9948999e-01  -1.7502442e-01   1.5417523e-01   1.6645504e-01   1.3276448e-01   2.4269331e-02  -9.4994461e-02   6.6317040e-02  -1.9919346e-01  -8.6006605e-02  -1.0283232e-01   4.5591456e-02
  -5.7092978e-02   2.5556849e-02  -1.1764956e-01  -1.3117933e-01   3.0573691e-02  -5.6257785e-02   2.0304179e-02  -7.0281473e-02   9.8826345e-02  -3.5729038e-02   3.3624917e-01   4.2575576e-02   0.0000000e+00   4.7164118e-01   3.0912122e-01   1.6763791e-01   9.6298832e-02  -2.1032368e-02  -8.1408761e-02  -4.3517644e-02  -9.2738557e-03   3.2940192e-02   3.7204201e-02   4.4099572e-02  -8.9281366e-02  -2.0656258e-01   1.0206787e-01  -7.6455777e-02   1.1769630e-01   4.8889981e-02  -3.1613165e-02   5.1329458e-02  -1.4235149e-02  -2.9938280e-01  -2.3748174e-02  -9.0324334e-02  -2.8543528e-02   2.6627117e-02  -1.8497151e-01   1.2295760e-01   1.3360922e-01  -3.3063432e-02   7.2361228e-02   9.9199457e-02  -1.1052627e-02  -2.3006203e-01  -8.3612479e-02  -1.4229432e-01  -1.3626697e-01   6.1121462e-02  -1.4163672e-02   4.3060281e-02  -1.7817185e-01   9.9326205e-02   6.5729102e-03   3.2574017e-02  -2.0579359e-01  -7.7849032e-02   1.4622376e-01  -2.7596236e-01   5.2169635e-01  -1.6528765e-01  -2.2471085e-02  -2.1480579e-01  -8.0696671e-03   2.4442513e-02  -1.3297851e-01  -1.3239361e-01   1.1607271e-03  -6.4583117e-02  -2.9635947e-02  -1.1578716e-01   1.1013973e-02  -7.5919976e-02   1.1103890e-01  -4.7307113e-02   1.8429688e-01  -1.4452348e-01   2.5979373e-02  -1.1849433e-01   2.4794962e-02  -3.2420375e-02  -8.8500737e-02   1.1322955e-01   5.0456175e-03  -5.9873400e-02   6.2730918e-02  -1.6820220e-01   1.6817709e-01   5.8968298e-02
  -7.6470921e-02   8.0515250e-02  -1.4182287e-01  -4.0671280e-02   4.6083490e-02   1.7990893e-01  -5.2359183e-02   2.6476406e-01   1.4117536e-01   4.1768652e-02  -9.7122437e-02   3.9400396e-01   4.7164118e-01   0.0000000e+00   2.4828455e-01   1.2412452e-01  -6.1842576e-02   3.7547985e-02  -3.4071665e-02  -7.9865523e-03   1.0804782e-01  -3.0761607e-02  -3.2695374e-02   1.0435561e-02  -1.5937716e-01  -2.0430253e-01   5.4478999e-03  -8.0923430e-03   1.2825994e-01   2.4672671e-01  -4.3117747e-02  -1.4127334e-01  -2.8913363e-02  -3.4539243e-02  -2.3057445e-01  -2.2371456e-01   2.2435128e-02   4.6329588e-02  -6.9461974e-02   6.2147129e-02   2.7122743e-01   1.7188223e-01   5.7521241e-03  -1.1433384e-01  -4.4520394e-02  -1.8573798e-01  -6.5814705e-02   1.5304949e-01   7.0121685e-02  -8.3591297e-02   1.2222478e-01   2.5763985e-01   5.1117153e-02   8.7341167e-03   5.0217568e-02  -4.4871009e-02  -9.0785075e-03  -1.1115957e-01  -5.9934987e-02  -1.5958490e-01  -9.0379861e-02   2.5841451e-01  -6.5372039e-02  -6.2031720e-02   6.8872949e-02   2.2680520e-01  -1.0121247e-01   1.9011517e-01   1.9689134e-02  -2.8346796e-02  -8.2351213e-02   1.2571550e-01  -1.1161635e-01   5.2678259e-02  -1.5621008e-01  -1.5795805e-01  -2.9964127e-01   7.2407079e-02   2.4328046e-02  -3.4965380e-02   8.1866047e-02   3.1877436e-02   1.3469365e-01   1.1823702e-01  -6.0532117e-02   1.5803227e-01  -3.9910115e-02   1.5620559e-01  -1.2276835e-02  -4.9655306e-03
  -8.3568545e-02  -7.3692605e-03   1.2403621e-01   1.0052636e-02   2.5199453e-01   4.2644620e-02   1.7331648e-01  -1.9544431e-02   4.7310122e-01   2.7485973e-02   8.9806981e-02   2.5067616e-02   3.0912122e-01   2.4828455e-01   0.0000000e+00   9.9639686e-02   2.4211224e-01  -1.3824483e-01   4.2885827e-02  -2.6831390e-02   3.1388132e-02  -2.2952729e-02   1.9153790e-01   1.5412080e-01   7.3891401e-03  -6.1959368e-02   3.0678989e-02  -6.0863701e-02   2.5572247e-02   8.5872577e-02   1.0389711e-01   1.1698262e-01   3.0404673e-02   1.0599171e-02   1.0798512e-01   1.1118977e-01   3.7560729e-02  -2.6650991e-01   1.9003578e-01  -5.0066524e-02  -1.8470032e-01   6.8736370e-02   1.7540724e-01   6.9501795e-02   5.7969180e-02   1.3332878e-02  -1.1225465e-01   2.8219750e-03   1.1904698e-01   2.3488195e-02   1.6726318e-02   1.0833054e-01   4.0074567e-03   7.4263597e-02  -2.3580860e-01   8.1638739e-02  -2.1759625e-02  -1.3999707e-01  -1.3630482e-01   4.9469469e-02   8.9788308e-02  -4.3184202e-02   5.0216978e-02   7.6729463e-03   1.1741376e-01   2.2830328e-01  -4.9209071e-02  -1.3850611e-01  -3.1068668e-02  -5.9892882e-03   1.6479894e-01  -2.0232874e-01   4.3608685e-02  -6.3195489e-02   6.8062657e-02   1.3053504e-01  -1.1677498e-02   1.1994402e-01  -1.7834228e-01   4.7443135e-02   4.1093307e-02  -2.6736002e-02  -7.2026776e-02  -2.8266774e-02  -7.4948465e-03   7.1089612e-02   1.2558451e-01   2.1546730e-02  -6.4934486e-02   6.8431635e-03
  -7.2326002e-02  -7.0041274e-02   2.7864955e-02   1.2837207e-02  -3.1916768e-03   5.2573957e-02  -8.3947746e-03  -9.9965730e-02  -4.6942466e-02   5.5892017e-01  -9.7794811e-02   6.0136528e-02   1.6763791e-01   1.2412452e-01   9.9639686e-02   0.0000000e+00   2.3714759e-02  -8.6061502e-02  -1.7810153e-03   2.1450791e-02  -6.9962154e-02  -1.3075962e-01  -8.7951173e-02  -7.9291345e-02  -2.8483168e-03   2.8431574e-01  -1.1284383e-02  -5.3666191e-02  -2.0683800e-01   1.8545951e-02  -3.6792158e-02   2.3720656e-01  -7.5676939e-02  -1.4521980e-01  -1.3063520e-01   1.1634659e-01   1.4222621e-01  -4.2081275e-02  -1.4289392e-01  -1.6911929e-02   7.3695664e-02  -8.9490903e-03   7.0195031e-02  -4.5031255e-02   9.7188629e-02   1.7985790e-01  -1.1273629e-01   4.2801380e-03  -2.5292589e-02  -4.5826633e-02   3.7453418e-02  -3.9456060e-02   1.4469995e-02  -2.0433936e-01  -2.1196759e-02  -1.6491688e-02  -4.0549269e-02  -8.5086342e-02   1.1524755e-02  -8.2045305e-02  -6.4574549e-02   8.9833575e-02   7.6315631e-02  -1.9542174e-02  -4.2043052e-02   6.7176870e-02   3.2755671e-03  -7.4821224e-02   7.0162387e-02   4.2118377e-02  -1.7278084e-01  -1.1088257e-01  -6.1757708e-02  -7.0434331e-02  -1.2866408e-03   1.1452511e-01   1.8157381e-01  -2.4713158e-02   1.0938404e-02   2.5043664e-01   1.0293272e-01   4.3723458e-02   6.9133290e-02   1.7675930e-01   9.1675618e-02   1.2748481e-01   8.9415840e-03  -1.8524953e-01  -3.4990913e-02  -7.3378003e-02
  -4.5487009e-02   5.9528958e-02  -1.0468134e-01   5.4792852e-02   5.4728983e-03  -1.5329938e-01  -2.6051210e-02  -1.4863847e-01   4.4166513e-02   4.6921842e-02  -6.5376770e-02  -8.3480512e-02   9.6298832e-02  -6.1842576e-02   2.4211224e-01   2.3714759e-02   0.0000000e+00   2.7034016e-01   1.1289053e-02  -2.0985378e-02  -4.5297462e-03   1.1947622e-01  -1.1461349e-01   1.1173667e-01  -2.8418196e-01   1.2127379e-01   2.4608410e-01   5.8872978e-02   5.2634556e-01   1.3184014e-01  -2.6914900e-01   1.2285581e-01  -2.0167558e-02   2.8523732e-01  -1.6635337e-01   2.9364277e-01  -1.1417166e-01  -4.1125947e-03   2.7125067e-01  -3.0827694e-02   7.4554090e-02  -1.8085844e-01   7.8705761e-02  -1.6840984e-01  -1.4311618e-02  -1.3137308e-02  -1.4005615e-01   9.8746808e-02  -1.7865662e-01   1.0047618e-01  -1.8690202e-01   1.5014517e-01   9.6839851e-02  -1.7397182e-02   6.7505995e-02   1.6916599e-01   2.7295539e-01   6.4074780e-02  -1.0806745e-01  -1.9228206e-01  -1.9024744e-01  -1.2886502e-01   1.5083898e-01   2.1362612e-01  -3.5497121e-01   1.7065630e-01   1.8740297e-01  -6.3921444e-02   4.2564614e-02  -1.5830176e-03  -4.9779279e-02   2.9095431e-02   2.8098480e-01  -1.1942007e-01   9.3562673e-02  -1.4266456e-01   2.8028696e-02   1.3504880e-01   3.7681608e-01   5.1755253e-01   1.1932088e-01   8.9989238e-02   1.6731284e-02  -5.3351809e-02   5.5407350e-02  -1.2497725e-02  -2.3838040e-02  -5.3040726e-02  -1.6552767e-03  -8.4316698e-02
   1.4436596e-01  -9.5726759e-02  -4.6208212e-02   3.2557124e-02   4.5543973e-02  -9.1777169e-02  -1.0334558e-01  -1.4867935e-02   1.4509705e-01  -2.3247402e-02   1.2700441e-01   1.9231494e-01  -2.1032368e-02   3.7547985e-02  -1.3824483e-01  -8.6061502e-02   2.7034016e-01   0.0000000e+00  -4.7395574e-02  -3.8664738e-02   5.6567565e-02  -8.8042592e-02   4.1023376e-02  -1.7859141e-01   1.6547481e-01  -2.3834032e-02   1.2065307e-01  -5.1266801e-02   6.6790884e-02   4.3262694e-01  -4.1516607e-02  -2.1690121e-01  -1.0342906e-01  -1.2505256e-01   4.3776767e-02  -1.6472640e-01  -3.4383192e-02   1.8613597e-01   7.0479074e-02  -8.2475711e-02  -2.1989606e-02  -9.3996428e-03  -2.0037246e-01   7.3696447e-02   3.9522670e-02   1.3031633e-01   2.3218413e-02  -2.3996971e-01   1.4112451e-01  -1.5673740e-02   1.0074160e-01  -1.0866034e-01   2.0264568e-02   1.3968926e-01  -1.4934473e-01  -3.6739996e-02   8.4673272e-02   3.4794570e-02  -1.2738296e-01  -1.0933743e-01  -1.9310445e-01  -1.3786679e-01   1.8085503e-01   2.9395552e-01  -1.0454361e-01   3.4246759e-02  -1.3966647e-03   1.3749885e-01  -6.1847511e-02  -7.6632493e-02  -7.7529823e-02   8.1274667e-03  -1.8473225e-01  -1.2741028e-01   1.5483318e-02   1.1305586e-02  -1.2946418e-01  -2.4984899e-01   6.0028022e-02   7.6844448e-01  -2.1185970e-01   2.0607525e-01   1.5731722e-02  -1.1946221e-01  -4.5857593e-02  -7.3570922e-02  -9.0598366e-02  -1.8601292e-02  -9.1426320e-02   2.6747246e-03
   1.1118160e-01   1.0662739e-01   2.0728559e-02   1.0591619e-02   4.9408463e-02   9.9345482e-02   7.4564129e-02  -1.1758899e-03   1.0895757e-01   1.2872142e-01   7.8094665e-02  -1.1508931e-01  -8.1408761e-02  -3.4071665e-02   4.2885827e-02  -1.7810153e-03   1.1289053e-02  -4.7395574e-02   0.0000000e+00   1.0790728e-01  -1.1673194e-02   2.0589207e-02   6.4463918e-04  -1.0614773e-03  -1.9503373e-02  -2.6739979e-02   3.5283480e-03   5.9170079e-02   1.8378783e-02  -8.0784341e-02  -1.0111448e-02  -1.0551095e-01   4.0351121e-02   3.7744296e-02  -7.4673259e-02  -1.5113810e-02  -1.6866672e-02  -9.5058950e-02   7.6750430e-02   5.2279513e-03   2.8694417e-02  -1.5458157e-01   1.4783563e-03  -1.7282069e-02  -4.6571699e-02  -7.5646815e-02  -1.0509801e-02  -6.4514089e-02   5.9150122e-02  -3.8495851e-02  -5.1615508e-02  -4.5806310e-02   3.1205529e-02  -1.0398531e-01  -1.4685083e-01  -7.2540100e-02   6.1181338e-02   4.1702706e-02  -7.6500494e-02   4.0076575e-02  -1.1933176e-01  -1.1245102e-01  -1.9276606e-02   7.5872234e-02  -7.6753473e-02  -5.7361327e-02   5.5023111e-02  -2.4265779e-02   3.3764157e-02   6.9825417e-02  -4.0575143e-02  -1.7369239e-02  -1.7808725e-02   4.2524161e-02   2.0425886e-02   4.2197061e-02  -5.1174458e-02  -1.8787955e-02  -6.8652133e-02  -8.6060486e-04   7.0680825e-02  -3.6327879e-02  -2.6214239e-02   1.5716907e-01   3.0895594e-02   3.4652251e-02  -5.1550950e-02   4.0787210e-02   4.5499606e-02  -2.7300423e-02
   6.2961738e-02   8.1852116e-02   1.7073947e-03   1.1219960e-02   8.7686936e-04   4.3328938e-02   1.8684377e-02   7.0214507e-03   6.0846998e-03   3.8192853e-03   5.9309063e-02  -2.5670513e-02  -4.3517644e-02  -7.9865523e-03  -2.6831390e-02   2.1450791e-02  -2.0985378e-02  -3.8664738e-02   1.0790728e-01   0.0000000e+00   2.7888806e-02   6.4270523e-02   7.5275148e-03   1.9765093e-02   2.0559986e-02   3.1634538e-02  -1.4295571e-02   5.1322320e-02   5.2768079e-02  -5.6689942e-02   1.9776285e-02  -5.4895538e-02   7.7605488e-02   4.9050879e-02  -7.5463679e-02  -5.9796230e-03  -4.7050894e-02  -1.2274452e-02   2.1902361e-02   9.1161018e-03   2.1563151e-02  -4.8013606e-02  -1.8939999e-02  -6.9065432e-02  -2.7834185e-02  -7.9245728e-02  -3.9378974e-02   1.1426270e-02  -9.9098836e-03  -6.3790719e-02  -3.7275907e-02  -4.1068297e-02   2.3567131e-02  -5.5909901e-02  -5.9094156e-02  -2.3248379e-02   5.7605054e-02   5.0604192e-02  -1.0094472e-02   6.9385677e-02  -1.1357915e-01  -6.5305376e-02   1.2429737e-02   4.7167607e-02  -3.4347802e-02  -4.2853368e-02   6.3790306e-02  -2.1367080e-02   2.3773848e-02   8.9075648e-02  -1.7402396e-01  -1.2598587e-02   1.3389482e-02   1.6227358e-02   7.0813619e-02  -3.5327225e-02  -3.0761392e-03  -6.4638672e-02  -3.7862579e-02  -6.8410191e-02  -2.1427288e-02  -2.4836709e-02  -4.4452075e-02   1.5604094e-01   2.4101915e-02   2.4432903e-02  -4.3208182e-02   2.6087141e-02   5.0432034e-02   1.9976565e-02
  -1.1021364e-01  -5.0222193e-02  -6.8393451e-02  -2.0145186e-02  -7.8045914e-02  -1.4009868e-01  -1.2889757e-01   2.5391204e-02   2.5553170e-01  -6.4619409e-02   1.7726118e-01   1.9260347e-01  -9.2738557e-03   1.0804782e-01   3.1388132e-02  -6.9962154e-02  -4.5297462e-03   5.6567565e-02  -1.1673194e-02   2.7888806e-02   0.0000000e+00   2.4070909e-01   1.3171600e-01   1.3336216e-02   5.0796322e-01  -8.5597935e-02  -6.5978169e-02   2.8733799e-01  -1.9752474e-01  -6.4204619e-02   1.0625905e-01  -7.5626824e-02   1.2497405e-01   8.6005647e-02   1.2446204e-02  -1.6539060e-01   2.4390772e-02   3.9197230e-01   1.1325037e-02  -9.8439862e-02   2.3440395e-01  -8.3353293e-02   6.0835728e-02  -4.9305508e-02  -9.0289808e-02  -3.7457900e-02  -2.2833419e-01  -7.6027271e-02  -3.4478570e-02   2.0848310e-02   1.0639003e-01  -1.5374753e-01  -2.4181283e-02  -2.9855988e-01   1.1633251e-01  -2.4714662e-01   1.3815966e-01  -1.6124757e-01  -2.8742252e-02   1.8617503e-01  -1.9810683e-01  -2.5387982e-01  -3.9512325e-02  -8.1939013e-02   1.6190344e-01  -4.8618470e-01  -8.4148503e-02  -8.6905593e-03  -6.6874220e-02  -2.8765145e-02   1.0264186e-01   1.1875495e-01  -5.6961855e-02   1.8182265e-02  -1.4906405e-01  -6.9302238e-03  -6.1312972e-02  -1.9131327e-01  -3.9353559e-02  -2.3099492e-02   5.4517189e-02   6.1447491e-02   2.1340095e-01  -3.1576113e-01   1.3775306e-01  -1.5124136e-01   1.0098204e-01  -1.6718041e-01   6.9932323e-02   1.3640888e-01
  -1.4453573e-03   3.1306168e-02  -7.5421485e-02  -1.4762174e-02   1.2084771e-01   5.9473897e-02  -3.9489543e-02  -8.0822361e-02  -1.8792673e-01  -7.6666602e-02   1.8917150e-01   5.7572755e-02   3.2940192e-02  -3.0761607e-02  -2.2952729e-02  -1.3075962e-01   1.1947622e-01  -8.8042592e-02   2.0589207e-02   6.4270523e-02   2.4070909e-01   0.0000000e+00   1.0383660e-01   2.1518576e-01  -4.3756402e-02   2.3698415e-01   8.2371973e-02   1.4620612e-01   4.3394923e-02  -4.2951602e-02   1.1728983e-01  -1.7513870e-01  -3.3648311e-02   7.7598015e-02   2.4370032e-01   6.0353927e-02  -9.7630671e-02   2.2534946e-01  -1.3419641e-01   1.2499361e-01  -1.5014099e-01  -2.9683850e-01   2.5749106e-02  -3.1252372e-01  -1.1544655e-01   4.8664717e-03  -8.0243910e-02   1.2645447e-01   1.2813637e-01  -1.1045361e-01   7.5874104e-03   3.1644887e-02  -1.0763347e-01  -1.0663083e-01   1.2524018e-01  -1.4475174e-01   8.4026990e-02   1.0457585e-01   2.0178345e-01   2.3815875e-01   1.9341306e-01  -1.1136670e-01   1.3007480e-01  -1.0088489e-02  -9.9487159e-03  -1.4476036e-01  -7.1833752e-02   9.1749365e-02   1.1529009e-02   5.5317772e-02   1.6112092e-01  -1.3637022e-01  -1.3536690e-01  -9.8639381e-02  -3.4644442e-03   3.8947415e-01  -2.8511830e-01  -1.1533126e-01   1.5682338e-01   7.8986894e-02   1.4933621e-01  -2.0461436e-01  -2.9273451e-01  -5.3236107e-02  -2.0034587e-02   1.7794303e-01   1.3253240e-01   1.8471207e-01  -1.6613757e-01  -5.2839847e-02
   1.9951728e-02  -9.1206366e-03   1.9321586e-01   8.3676509e-02   4.9805082e-02  -8.1230870e-02   6.5638220e-02   3.2905757e-02   1.1090497e-01   3.6740068e-02   5.2985632e-02   1.2428942e-02   3.7204201e-02  -3.2695374e-02   1.9153790e-01  -8.7951173e-02  -1.1461349e-01   4.1023376e-02   6.4463918e-04   7.5275148e-03   1.3171600e-01   1.0383660e-01   0.0000000e+00   2.0790700e-01   1.3131652e-01   2.2262137e-02   7.8918235e-02  -1.3335164e-02   1.0891166e-01  -2.1333508e-01   1.0382778e-01  -2.3708252e-01  -3.1257784e-02  -7.1735061e-02   4.1981099e-02   1.8587181e-01  -2.4823856e-02  -9.0640025e-02   1.7375312e-02   4.6431105e-02   2.1009549e-01   4.6978286e-02   1.2774539e-01   7.7273249e-02  -1.6632391e-01  -1.4807996e-01   5.6383110e-02   3.3657748e-02  -5.2198626e-02  -2.9712817e-02   7.8180104e-02  -7.6789983e-02  -6.3740179e-03   5.6479078e-02  -8.0423553e-02   2.3321210e-02  -1.2861406e-02   1.7276432e-02  -1.3119906e-01   2.0998202e-03  -3.4490104e-02  -2.9229611e-02  -3.2990206e-02  -4.3636146e-02   1.1356847e-01  -9.8865353e-03  -3.8914980e-02  -2.7067892e-01  -6.1231179e-02  -5.0422190e-02   6.8083528e-02  -1.1230878e-01  -7.8220145e-02   3.2661436e-03   7.2369436e-02   3.8030833e-02   1.2055279e-02  -2.0192459e-01   7.1514916e-02   2.0589182e-01  -1.0259766e-01  -6.1412424e-02  -8.2275681e-02  -2.4135953e-02   4.8489559e-02  -1.3657627e-03   1.8506555e-01   1.6072793e-01  -5.2090524e-02   4.0498363e-02
   1.6409266e-01   5.9455939e-03   6.8560364e-02   1.3549136e-01   2.0003378e-01  -3.4488325e-02   6.9854342e-02  -7.8686483e-02   3.0701365e-02  -1.6855649e-01  -7.4245953e-02   1.4202641e-01   4.4099572e-02   1.0435561e-02   1.5412080e-01  -7.9291345e-02   1.1173667e-01  -1.7859141e-01  -1.0614773e-03   1.9765093e-02   1.3336216e-02   2.1518576e-01   2.0790700e-01   0.0000000e+00  -3.4225259e-02   5.4825436e-01   7.0505330e-02  -3.8690121e-02  -5.6640392e-02  -1.2048500e-01  -6.9959507e-02   2.0409866e-01   9.4986505e-03   1.8390058e-01  -4.3282371e-02  -3.3169962e-02   2.0881322e-03  -1.0025989e-01  -1.0287796e-01   1.1560913e-02  -4.3022668e-02  -1.7381321e-01   6.9299668e-02   2.0264725e-02   8.3031430e-02  -1.3142484e-01  -1.7039155e-01  -5.1493201e-02   3.1467086e-02  -4.2920355e-02   8.1544015e-02   1.2752782e-01  -6.3235426e-02  -1.7044347e-01  -2.2187821e-02   2.8706102e-02  -3.7132889e-02  -6.8084689e-02  -1.7447215e-01  -1.2707679e-01  -1.9731426e-02  -1.7938402e-01   1.3871803e-01   1.4402065e-03  -6.7305111e-05   1.2249851e-01  -1.5022093e-01  -1.0246072e-01  -7.9333144e-02  -1.2250623e-01  -1.1431833e-02  -5.5603377e-02   2.4534864e-02   3.1290058e-02   8.2054253e-03  -2.9709949e-03  -1.4371027e-01   2.4319406e-02  -6.7693363e-02   1.1242081e-02  -2.5580326e-02   6.6883458e-02  -1.7763441e-01   7.2758026e-02   5.8083675e-02   1.2722658e-01  -7.8639741e-02  -2.0922069e-02   7.5396259e-03   9.7927609e-03
  -1.1721987e-01   1.2465726e-02   1.8803669e-01   6.6715327e-02   8.8239086e-02   1.0980862e-01  -4.8714303e-02   9.8912188e-02   7.4958920e-02   5.4373986e-03  -1.0686914e-01   4.9916778e-03  -8.9281366e-02  -1.5937716e-01   7.3891401e-03  -2.8483168e-03  -2.8418196e-01   1.6547481e-01  -1.9503373e-02   2.0559986e-02   5.0796322e-01  -4.3756402e-02   1.3131652e-01  -3.4225259e-02   0.0000000e+00   5.8753248e-01   4.9841832e-01   2.8375735e-01  -2.2313106e-01   2.3255276e-01   3.3646969e-01   1.1461952e-01   1.3400448e-01   1.2558655e-01  -9.3624884e-02  -1.6299772e-01  -1.2293451e-02   5.8797430e-02   2.7737207e-01   7.2373529e-02  -2.4921015e-01   1.4145987e-01  -1.0504570e-02   2.6180452e-02  -2.3074393e-02   9.8869211e-02  -1.0128703e-01  -1.0346543e-01  -8.3035536e-02  -6.8048549e-02   3.2244718e-02  -1.3570125e-01   2.2984737e-04   2.8495218e-01   3.2553155e-02  -7.1484188e-02  -1.5916158e-01   3.0506583e-02  -1.5729989e-02  -1.9412681e-01   7.2917446e-02  -7.3415587e-02  -3.2686847e-02   2.0290109e-02   1.1356098e-01   2.4079333e-01   3.8949596e-02   5.0418266e-02  -2.6406960e-02   7.4591071e-02   1.1784740e-01  -1.3501209e-01  -2.2929594e-02   1.3356799e-01  -7.6927513e-02  -3.9179119e-01   2.5693483e-01   1.6560030e-02  -8.0773823e-02   2.6164295e-01  -1.6919362e-01  -1.3070325e-01   2.3016842e-03   1.8985102e-01   5.3774544e-02   1.9352492e-01  -1.9034358e-01   1.5163510e-01   1.1513827e-02   2.1118053e-01
   1.5415946e-02  -3.8949148e-02   3.9032217e-02   1.3119691e-01  -8.4978419e-02   1.5140513e-01  -9.4956405e-02  -1.4223365e-02  -1.3912519e-01   1.6633080e-01  -2.3178351e-02   5.5429068e-02  -2.0656258e-01  -2.0430253e-01  -6.1959368e-02   2.8431574e-01   1.2127379e-01  -2.3834032e-02  -2.6739979e-02   3.1634538e-02  -8.5597935e-02   2.3698415e-01   2.2262137e-02   5.4825436e-01   5.8753248e-01   0.0000000e+00   1.5697495e-01  -8.3491636e-02   1.2013354e-01  -1.2151700e-01   1.2687502e-01   7.0086074e-02  -9.9675593e-02   1.2392866e-01   1.6226130e-01  -1.3656135e-01  -2.2781245e-02  -2.0652311e-01  -1.4520115e-01   2.0695809e-01   3.2842880e-01   3.6759309e-01   4.5061961e-02   5.7827374e-02   5.8662931e-02  -2.0503384e-01   3.1302538e-02   1.1592453e-02   2.5404680e-02   4.2344776e-02   1.1932083e-01   1.8288387e-02  -1.1438661e-01  -8.1934386e-02   4.3618283e-02   3.9419479e-02   8.1120450e-02  -1.1640041e-01   3.6792317e-02  -2.8553015e-01  -2.2433685e-01   4.4896750e-02   2.6030449e-02   2.0404126e-01   4.9125718e-02  -5.1865065e-02  -9.0934060e-02   2.7980099e-01   8.1804696e-02  -9.4057248e-03   2.8516724e-01   1.3260312e-01   5.6167328e-02   1.5446916e-01   1.0167195e-01   5.6256406e-02  -3.5785404e-01   1.5796080e-01  -1.9421345e-01  -3.2474451e-01  -1.6495745e-01  -9.8442859e-02  -7.7299566e-02   1.5571839e-01   1.3048835e-01   2.7480508e-01   1.6903287e-01  -1.9486519e-01   6.9570013e-03   1.8015057e-02
  -4.6805724e-02   1.0384627e-01  -7.3565899e-02  -2.5722033e-02   2.3986073e-01   1.4486180e-01  -2.1068466e-02  -6.6150180e-02  -3.1047109e-02   2.6502118e-01  -1.9679226e-01  -7.4538628e-04   1.0206787e-01   5.4478999e-03   3.0678989e-02  -1.1284383e-02   2.4608410e-01   1.2065307e-01   3.5283480e-03  -1.4295571e-02  -6.5978169e-02   8.2371973e-02   7.8918235e-02   7.0505330e-02   4.9841832e-01   1.5697495e-01   0.0000000e+00   3.2081004e-01   8.1968978e-02   5.5702283e-02   1.7537830e-03  -8.2579622e-02  -2.9862116e-02  -5.4802857e-02   1.6717161e-01  -5.9706660e-02   1.1529986e-01  -3.2050832e-02   5.0416974e-02  -1.2997112e-01   3.1042567e-02   7.7579580e-02  -8.7440343e-02   2.0235130e-01   4.6579456e-02  -6.8854134e-02  -8.6248189e-02  -1.1058835e-02   8.8365955e-02   1.0110523e-01   1.2193701e-01   4.0256890e-02  -4.6107796e-02   1.1507754e-01  -1.3795164e-01   7.8431153e-02  -9.8251046e-02   6.2609620e-02   7.2186158e-03  -3.7419156e-02   4.1558945e-02  -1.1549060e-02  -1.8192758e-01   9.6680322e-02   5.4545567e-02  -8.8767929e-02   4.7521435e-02  -6.7536874e-02   2.4653465e-02  -1.1588598e-02  -5.1350492e-02  -3.1025746e-02   2.7981841e-01  -8.3571789e-02   1.1589434e-02  -1.2979555e-01   2.9800135e-02  -9.3987582e-02  -6.2919019e-02  -5.3243206e-02   4.2119651e-02  -6.9936105e-02  -3.2702684e-02   1.3556070e-02   2.9430919e-02  -7.7930505e-02  -2.4957582e-02   7.7349101e-02  -3.9677344e-02  -2.8789861e-02
   3.1918775e-02   1.1860711e-01  -7.1753517e-02  -4.1889666e-02   3.8112672e-02   1.8185506e-01   2.4605753e-02  -1.4091949e-02   1.5897460e-01   1.1912431e-01  -4.9688121e-02  -2.1402443e-02  -7.6455777e-02  -8.0923430e-03  -6.0863701e-02  -5.3666191e-02   5.8872978e-02  -5.1266801e-02   5.9170079e-02   5.1322320e-02   2.8733799e-01   1.4620612e-01  -1.3335164e-02  -3.8690121e-02   2.8375735e-01  -8.3491636e-02   3.2081004e-01   0.0000000e+00   5.3549212e-02  -8.5719171e-03   1.5860635e-01   5.9210763e-02   1.0672134e-01  -9.4263374e-02   7.2976697e-02   9.7031465e-02   4.9896680e-02  -1.0425112e-01  -1.0963295e-01   1.0832926e-01   4.3079244e-03   1.4827819e-01   6.1214092e-02   5.7719570e-02  -4.2532948e-02   4.6327958e-02   1.1772926e-01   1.0433992e-02   6.9142035e-02   6.8292437e-02   2.7101601e-02  -4.3590938e-02   4.2327110e-02  -2.6888135e-02   3.1717859e-02   1.2053375e-02   2.2890144e-02   6.6801107e-02  -3.6356729e-02   6.4648487e-02  -6.8347250e-02   6.2156470e-03  -1.7342966e-02   1.7367874e-02  -1.6250694e-01  -6.9967445e-03   1.0019989e-01   5.6744207e-02  -1.0674899e-02   5.1329537e-02   4.0564299e-02   2.8102161e-01   2.4906972e-02  -1.9122108e-01   2.7098509e-02   1.1710727e-01  -5.1025752e-02   3.7058150e-02   1.5280379e-01  -2.5181262e-02   1.3526691e-02  -1.3186219e-02   1.4435246e-01   3.8320847e-02  -1.2385953e-02  -1.2540122e-01   1.0641529e-01  -7.6091084e-02   6.4239417e-02   4.6024111e-02
  -9.0447036e-02   1.4207155e-01  -1.0988030e-01  -2.1921859e-02  -6.7357279e-02   3.6086583e-02  -3.6422041e-02   3.0040320e-02  -7.2835368e-02  -1.3720892e-02   4.2578215e-01  -1.1911921e-01   1.1769630e-01   1.2825994e-01   2.5572247e-02  -2.0683800e-01   5.2634556e-01   6.6790884e-02   1.8378783e-02   5.2768079e-02  -1.9752474e-01   4.3394923e-02   1.0891166e-01  -5.6640392e-02  -2.2313106e-01   1.2013354e-01   8.1968978e-02   5.3549212e-02   0.0000000e+00   4.1886732e-01   5.1803318e-02   4.0760149e-02   3.4545136e-01   1.1259821e-01   4.6257041e-03   7.6514486e-02   4.3470143e-02  -6.3054552e-02  -1.5453540e-02  -1.3664995e-02   2.9878019e-02   1.0678028e-01   1.2875653e-02   2.6256998e-02  -1.0884957e-01   2.0423010e-02  -3.6216406e-02   3.5947534e-02   1.1984557e-01  -1.0743614e-01   3.1342141e-02   8.4693960e-02  -8.9110293e-02   3.2964753e-02  -1.0290111e-01  -1.1670468e-02   3.0293423e-02   5.4331821e-02   1.3693352e-03  -2.0194099e-02  -1.3945392e-01  -8.3092075e-02   7.5775453e-02   1.6105788e-01  -1.5331091e-01  -9.5862437e-02   1.3584999e-01  -1.6042878e-01  -2.9940864e-02   8.7390674e-02  -1.6325319e-01   3.7438135e-02   1.9669425e-01   2.2900998e-01  -2.5831004e-02   1.1655162e-01   1.6329535e-01  -1.6205636e-01   1.9948880e-01  -1.3002669e-01  -2.4214802e-02  -1.7753197e-01   1.5995875e-01   6.2527440e-02  -3.5465807e-02  -6.5497096e-02  -2.0536513e-02   4.7339224e-02   5.0139250e-02  -5.4122362e-02
  -1.0989672e-01  -5.4804318e-02  -9.6387166e-02  -7.2577947e-02  -2.1137994e-02  -4.1661530e-02  -1.3218624e-01   1.4116681e-01  -6.9008408e-02  -2.0020656e-01   2.4373633e-02   2.6302791e-01   4.8889981e-02   2.4672671e-01   8.5872577e-02   1.8545951e-02   1.3184014e-01   4.3262694e-01  -8.0784341e-02  -5.6689942e-02  -6.4204619e-02  -4.2951602e-02  -2.1333508e-01  -1.2048500e-01   2.3255276e-01  -1.2151700e-01   5.5702283e-02  -8.5719171e-03   4.1886732e-01   0.0000000e+00   1.6371484e-01   2.2015631e-01   1.7848015e-01   1.3283184e-01   1.1822950e-02   1.8217265e-01   1.4427306e-01  -2.4740711e-01   7.0106766e-03  -1.7931318e-01   4.4240239e-02  -4.4517701e-03  -9.8372141e-02   1.2569140e-01  -3.5534277e-02   8.6974691e-02   7.0339154e-02  -9.7970302e-03   2.8382773e-03  -1.7816993e-01   1.9599479e-02  -1.7249149e-01  -9.8242662e-02  -1.1181696e-01   1.3473323e-02  -2.9679988e-01   9.5028341e-03   4.5405433e-02  -1.2020257e-01   1.2661116e-01   5.4720128e-02  -3.8800907e-02   4.8530633e-02   2.1849050e-01   3.6066765e-01  -2.5940839e-01  -1.8014866e-01  -8.4883080e-02   6.2914980e-02   1.0532481e-01  -2.2370042e-02  -1.2079925e-01   4.8118170e-02   4.0840918e-01   3.6470504e-02  -6.4355919e-02  -1.7589599e-01   5.8728000e-02   2.0152290e-01  -4.1601398e-02  -1.5853127e-01   5.0163769e-02  -2.1452542e-02   3.0043355e-01  -3.3582188e-02  -1.3732309e-03  -6.9087695e-02  -1.4493076e-01  -5.6442000e-02   4.2133447e-03
   7.3183405e-02  -9.5039420e-02   6.0411068e-02  -5.9758389e-02  -1.8485400e-01  -1.7150945e-02   1.2364320e-01  -1.0993575e-02   1.0341476e-02  -1.4637281e-01   4.6036044e-02  -2.6788464e-01  -3.1613165e-02  -4.3117747e-02   1.0389711e-01  -3.6792158e-02  -2.6914900e-01  -4.1516607e-02  -1.0111448e-02   1.9776285e-02   1.0625905e-01   1.1728983e-01   1.0382778e-01  -6.9959507e-02   3.3646969e-01   1.2687502e-01   1.7537830e-03   1.5860635e-01   5.1803318e-02   1.6371484e-01   0.0000000e+00   7.5944020e-01   8.1275152e-02   9.3418311e-02  -1.2564767e-01   8.3546169e-02   9.0447827e-02  -1.3634231e-01  -5.6022040e-02   2.9003681e-02   2.3089979e-01  -5.8105063e-02  -8.3955589e-03  -1.6070504e-03  -1.1431154e-01   9.0823739e-02  -1.7388446e-02   2.8278610e-01  -4.1859014e-02  -4.2045723e-02  -7.2948185e-02   1.1409332e-02  -2.6535241e-02  -1.7101849e-03  -3.6728905e-02  -4.7446092e-02   1.1736989e-01  -3.4821694e-02  -1.2918603e-02  -8.2627435e-02   5.5740377e-02   7.3119851e-02   1.0458587e-01   7.3673123e-02  -1.7268715e-02  -3.2451884e-02  -1.1575514e-01   1.3278286e-01  -2.1887045e-03   3.7393319e-02   4.7326812e-02  -1.3713343e-01   1.3658997e-02  -6.1911072e-02  -2.6022193e-01  -5.4719665e-02   3.3701880e-02   6.4992251e-02   2.0945362e-01   2.9891333e-02   1.4846675e-01   2.9876327e-03  -8.7113438e-02   1.1193077e-01  -1.1031595e-01  -1.8144715e-01   8.1299390e-02   6.6790727e-02  -1.5076202e-01  -2.0781782e-02
   3.4705721e-02  -4.5165482e-02   1.2150144e-02   4.2292197e-03  -1.9986456e-02   1.7957764e-01  -7.1763781e-02  -1.7069152e-01   6.1404669e-03   8.3866239e-02  -1.8462269e-01  -2.1299803e-01   5.1329458e-02  -1.4127334e-01   1.1698262e-01   2.3720656e-01   1.2285581e-01  -2.1690121e-01  -1.0551095e-01  -5.4895538e-02  -7.5626824e-02  -1.7513870e-01  -2.3708252e-01   2.0409866e-01   1.1461952e-01   7.0086074e-02  -8.2579622e-02   5.9210763e-02   4.0760149e-02   2.2015631e-01   7.5944020e-01   0.0000000e+00  -1.2631881e-01   5.5679889e-01  -2.3933693e-01  -1.5157806e-01   3.1936041e-01  -7.3883606e-02  -3.7308845e-02  -3.3493483e-03  -2.6917736e-01  -1.8409417e-01   3.9580073e-02  -6.3153708e-02   1.7408286e-02  -1.3360225e-01  -2.2064975e-02  -6.3039031e-02  -3.4464180e-02  -5.0149722e-02   5.2788090e-02   1.7249319e-01   9.1025510e-02  -1.4082605e-01   1.6679892e-01   6.9895745e-02  -2.8414467e-01  -6.2684771e-02   8.6269959e-02  -9.7047891e-02   1.2206633e-01   8.2601590e-02   3.2794612e-01   1.5569855e-01  -4.9019416e-02  -4.0789951e-02  -8.5990124e-02   2.1526192e-01  -7.3050339e-02  -8.2151724e-02  -5.8733088e-02   1.9509551e-01   9.6362947e-02  -1.4193462e-01  -1.1147458e-01   4.7126245e-01   1.2752273e-01  -4.4387083e-01   2.3620727e-02  -3.6501914e-02  -1.1130871e-02  -1.0412457e-01   9.5731499e-02  -9.0384103e-02  -1.6298918e-01  -2.4601654e-01  -1.9078147e-02  -5.7464108e-02  -4.6077680e-02  -6.0411207e-02
  -1.8020523e-02  -2.5748092e-02  -3.6298811e-02  -1.1317716e-01   8.9895168e-03   1.6468192e-01   2.0224914e-01   2.1551669e-01  -1.0560259e-02  -8.8870633e-02   1.9187153e-01  -1.2305378e-01  -1.4235149e-02  -2.8913363e-02   3.0404673e-02  -7.5676939e-02  -2.0167558e-02  -1.0342906e-01   4.0351121e-02   7.7605488e-02   1.2497405e-01  -3.3648311e-02  -3.1257784e-02   9.4986505e-03   1.3400448e-01  -9.9675593e-02  -2.9862116e-02   1.0672134e-01   3.4545136e-01   1.7848015e-01   8.1275152e-02  -1.2631881e-01   0.0000000e+00   3.0408919e-01  -1.2170384e-01   4.5122837e-02   1.1280120e-01   1.2197879e-01   2.6749132e-02  -1.6698509e-03  -9.9579140e-03   2.1778104e-01  -5.2337456e-02  -7.6254519e-02  -1.3249129e-01   2.2758143e-01  -9.1968142e-02  -6.4803003e-03   1.5360719e-01  -1.0989790e-01  -2.3209308e-02  -2.2608747e-02   3.9388316e-02   8.3502927e-02  -3.8875695e-02  -1.7788634e-02   7.7131912e-02  -7.4639734e-02  -2.9901673e-02   6.8251644e-02   1.0065356e-01  -4.9884218e-02  -1.4919991e-03  -1.1499690e-01   2.2961391e-01   4.6046723e-02   1.7630947e-01   1.8763707e-01   1.2260887e-01   1.2520427e-01  -1.6703904e-01  -2.0465077e-01  -5.4074581e-02  -7.9274794e-02   1.3380920e-01  -6.1012702e-03   5.2426737e-02  -1.0809702e-01  -1.2422727e-01   3.7363038e-02   5.9575058e-03   2.1917679e-01  -7.1225579e-02  -2.6631950e-03   9.6203052e-02  -9.1580099e-02   7.2661757e-02  -1.0842604e-01   1.4211350e-01  -7.6621772e-03
   1.0215988e-01   1.1197160e-01   7.6455893e-02   7.7412181e-02  -3.0847431e-02  -1.9891818e-01   8.4523428e-02   6.0617548e-02   1.5944185e-03   2.4463993e-01   2.5355964e-01   2.2571452e-01  -2.9938280e-01  -3.4539243e-02   1.0599171e-02  -1.4521980e-01   2.8523732e-01  -1.2505256e-01   3.7744296e-02   4.9050879e-02   8.6005647e-02   7.7598015e-02  -7.1735061e-02   1.8390058e-01   1.2558655e-01   1.2392866e-01  -5.4802857e-02  -9.4263374e-02   1.1259821e-01   1.3283184e-01   9.3418311e-02   5.5679889e-01   3.0408919e-01   0.0000000e+00   1.5381577e-01   1.0803492e-01  -1.6968617e-01  -3.1546518e-02  -5.9080730e-02  -2.2438218e-01   2.3197996e-01   1.8170872e-01   1.6404255e-01   5.9015318e-02   1.7305431e-01   1.3487527e-01  -2.4227198e-01   1.4235089e-01  -1.8777549e-01  -1.4876402e-01  -5.7618959e-02   1.5059481e-02   2.6656469e-01  -3.8773112e-03   8.0104205e-02  -1.9821068e-01  -1.5661943e-01   1.3201137e-01  -1.8581677e-01   2.0899689e-01   8.1373038e-02   7.8993717e-02  -2.8944133e-01  -2.6862072e-02  -1.4521387e-01  -7.9644407e-02   1.4260475e-01   9.5598795e-02   3.8082826e-02   2.5382379e-02  -2.6260120e-01   1.3817048e-01  -2.2695952e-02  -1.7553376e-01  -6.7078149e-02   9.2004421e-02  -8.6979652e-02  -3.9803501e-02  -7.6034597e-02  -4.7530823e-02   1.7101221e-01   4.9163444e-04  -6.6308974e-02   5.7140455e-02   9.5381785e-02   1.9956434e-02  -2.7152199e-02   1.4432455e-01  -2.1708030e-01   2.9886156e-02
  -1.6112742e-03   1.9443710e-02  -5.6774669e-02  -3.1802719e-02   1.3678202e-02   9.3097450e-02  -1.5416851e-01  -1.4096245e-01  -2.6288091e-02   1.9299129e-01  -7.1733437e-02  -5.2545168e-02  -2.3748174e-02  -2.3057445e-01   1.0798512e-01  -1.3063520e-01  -1.6635337e-01   4.3776767e-02  -7.4673259e-02  -7.5463679e-02   1.2446204e-02   2.4370032e-01   4.1981099e-02  -4.3282371e-02  -9.3624884e-02   1.6226130e-01   1.6717161e-01   7.2976697e-02   4.6257041e-03   1.1822950e-02  -1.2564767e-01  -2.3933693e-01  -1.2170384e-01   1.5381577e-01   0.0000000e+00   5.2500068e-01   4.3039415e-01  -4.2637590e-02   1.4926529e-01   2.5203293e-02   1.0123946e-01   2.5558240e-02  -1.6902967e-01  -2.3316561e-01  -7.1309303e-02   1.2304664e-01   4.4705229e-02   1.1010301e-01  -6.9379267e-02  -1.9448190e-01   1.3358534e-02  -2.0553260e-01  -9.4137743e-02   1.1346738e-01  -2.4464498e-01  -1.2429948e-02  -9.8504363e-03   1.6174675e-01  -3.6680222e-03  -1.1542365e-02  -1.0019864e-01  -9.6267062e-03   1.6043851e-01  -7.3836279e-02   1.9330489e-01   1.2083776e-01   5.6067294e-01   2.6078626e-01  -7.6620156e-02  -2.3951575e-01  -3.1992463e-02  -8.7357364e-02  -4.9496489e-02   6.0391596e-02  -1.2861877e-01   5.4311126e-02   5.2184186e-01  -3.0506265e-01  -9.8614912e-02   9.2018684e-02  -9.3025683e-02   1.1938649e-01   1.3749558e-01   6.2488609e-02  -4.0354412e-02  -7.9785038e-02   1.8791391e-01  -1.7253301e-01  -4.9290381e-02  -1.3613955e-01
   2.7967538e-02  -6.5638510e-03   4.3352296e-02  -1.1227735e-02  -1.3370054e-01  -2.9458671e-02  -5.6544076e-02  -1.7234950e-01   1.8403587e-02  -2.6409457e-01   1.2749844e-01  -1.3984720e-01  -9.0324334e-02  -2.2371456e-01   1.1118977e-01   1.1634659e-01   2.9364277e-01  -1.6472640e-01  -1.5113810e-02  -5.9796230e-03  -1.6539060e-01   6.0353927e-02   1.8587181e-01  -3.3169962e-02  -1.6299772e-01  -1.3656135e-01  -5.9706660e-02   9.7031465e-02   7.6514486e-02   1.8217265e-01   8.3546169e-02  -1.5157806e-01   4.5122837e-02   1.0803492e-01   5.2500068e-01   0.0000000e+00   9.1642986e-02   1.4840177e-01   8.2739612e-02   1.0392746e-01   9.3762214e-02   1.4174961e-01  -9.5693523e-02  -2.3334350e-01  -5.3052917e-02  -4.9509014e-02   2.7464307e-01  -1.4554971e-01   1.5744491e-01  -4.3950112e-02   2.8799580e-01  -3.6217829e-01  -2.4527540e-02  -2.6684925e-01  -4.2251431e-02   1.8853976e-01  -8.1561230e-02  -1.2537703e-01   1.1287674e-01   1.8928465e-02   1.1023956e-01  -8.8585851e-02  -1.9294122e-01   5.4789288e-02  -1.6777125e-01   3.6886864e-01  -1.6928415e-01   3.5212349e-01  -6.6678300e-02   8.7474472e-02   9.9547408e-02  -2.5657673e-02  -3.6008744e-01   7.0130206e-03  -5.2149320e-02  -3.5494225e-01  -3.3483008e-01   4.9268843e-01  -6.2589057e-02  -1.8724609e-01   1.2161279e-03  -1.5837666e-01  -2.2988732e-02   6.6482390e-02  -1.3095085e-02  -6.9562581e-02   6.6300636e-02  -7.3904640e-03   3.5433960e-02   8.0307976e-02
   1.3563724e-01   1.6386412e-02  -1.9174405e-01  -3.8801416e-02   1.0127155e-01   3.6059932e-01  -1.3849004e-01  -3.6046943e-02  -6.7082232e-02   1.8423093e-01   1.8151731e-01   1.1009333e-01  -2.8543528e-02   2.2435128e-02   3.7560729e-02   1.4222621e-01  -1.1417166e-01  -3.4383192e-02  -1.6866672e-02  -4.7050894e-02   2.4390772e-02  -9.7630671e-02  -2.4823856e-02   2.0881322e-03  -1.2293451e-02  -2.2781245e-02   1.1529986e-01   4.9896680e-02   4.3470143e-02   1.4427306e-01   9.0447827e-02   3.1936041e-01   1.1280120e-01  -1.6968617e-01   4.3039415e-01   9.1642986e-02   0.0000000e+00   3.6915070e-01   4.4379176e-01   3.7339295e-01   2.9516736e-01  -2.2044964e-01   7.0993757e-02   1.3507062e-01   2.7791361e-02  -1.5291710e-01  -6.4816668e-02  -1.5550148e-01  -2.2156640e-03   9.2641084e-02   5.6868558e-02  -7.4586477e-03   8.1637203e-04  -1.1984603e-01   3.0977367e-01  -7.9998673e-02   6.5303297e-02  -8.7411329e-03  -7.8157719e-02  -1.7513094e-01   1.6045435e-02   1.9570261e-02  -1.4864056e-01  -1.8479273e-01  -4.5462753e-02  -1.0058644e-01  -5.4583725e-02   1.5384765e-02  -4.7684494e-04  -7.9109358e-02  -3.4557342e-02  -2.9622358e-01   2.0490208e-01  -1.1564552e-01   2.2948559e-01  -7.2748609e-02  -8.3242551e-02   6.0105531e-02   3.2361634e-01  -1.2057696e-01  -3.2496181e-02   2.7041646e-02   2.5983624e-02  -1.8928199e-01  -1.5491364e-01   3.8742806e-02   5.2684627e-02   3.8241998e-01   1.7845678e-02  -4.1105886e-02
  -2.5132831e-01   1.3338146e-01   5.1135796e-02  -2.5144677e-02  -1.0640206e-01   1.2099903e-01  -2.1767768e-02  -8.0857273e-02  -6.1404418e-02  -5.4507487e-02  -2.2209277e-01  -7.3700106e-02   2.6627117e-02   4.6329588e-02  -2.6650991e-01  -4.2081275e-02  -4.1125947e-03   1.8613597e-01  -9.5058950e-02  -1.2274452e-02   3.9197230e-01   2.2534946e-01  -9.0640025e-02  -1.0025989e-01   5.8797430e-02  -2.0652311e-01  -3.2050832e-02  -1.0425112e-01  -6.3054552e-02  -2.4740711e-01  -1.3634231e-01  -7.3883606e-02   1.2197879e-01  -3.1546518e-02  -4.2637590e-02   1.4840177e-01   3.6915070e-01   0.0000000e+00  -2.3082967e-01   1.6042791e-01   2.1983888e-01  -2.2832035e-01   1.2293738e-01   2.3041518e-01  -3.7694704e-03  -1.3381296e-01  -1.5093288e-01   3.3266257e-01  -2.3368046e-01  -8.0239047e-02  -2.8505735e-01   1.2108475e-01   2.4277840e-01   1.1451209e-01  -2.2483187e-01   5.3112364e-02  -3.3511641e-01  -8.6822604e-02   2.5228946e-02  -9.3437986e-02   3.9453385e-02   1.0835825e-01  -1.6998844e-01   1.6981604e-01  -6.1358112e-02  -3.2283780e-02   7.2052177e-02   2.4235121e-02  -8.8911563e-03   2.3427816e-02   1.1204978e-01  -2.5997935e-01   1.5864347e-01   1.6450622e-01   4.4311712e-02   9.4528720e-02  -1.4700765e-02   1.5276055e-01  -2.5199055e-01   3.6539712e-01   1.2851697e-01   3.4780303e-02   5.2479763e-02   1.4759142e-01  -2.1761480e-02  -6.7450711e-02   1.4942705e-01   2.9128904e-02   6.5267856e-02  -1.9752786e-02
  -4.2915652e-02   2.7927063e-03   6.8803447e-02   7.9737280e-02   1.3964849e-01  -3.3523038e-02   1.3606312e-01  -1.3341294e-01   2.2707555e-04  -3.4146170e-01  -1.0854361e-01   7.9763777e-04  -1.8497151e-01  -6.9461974e-02   1.9003578e-01  -1.4289392e-01   2.7125067e-01   7.0479074e-02   7.6750430e-02   2.1902361e-02   1.1325037e-02  -1.3419641e-01   1.7375312e-02  -1.0287796e-01   2.7737207e-01  -1.4520115e-01   5.0416974e-02  -1.0963295e-01  -1.5453540e-02   7.0106766e-03  -5.6022040e-02  -3.7308845e-02   2.6749132e-02  -5.9080730e-02   1.4926529e-01   8.2739612e-02   4.4379176e-01  -2.3082967e-01   0.0000000e+00  -9.8271379e-02  -1.8076481e-02  -1.5928974e-01   4.0158733e-02   8.9720816e-02  -1.4286498e-01  -2.6581323e-02  -4.0390831e-02  -3.0369316e-02   1.3323658e-02  -1.0693750e-01   5.9507850e-02   3.8658866e-01   1.9391930e-01  -4.4203335e-02   3.4056178e-01  -8.8717339e-02   1.3285214e-01  -1.9268007e-01   5.6223893e-02   2.6707631e-01  -1.6882122e-01   3.5705785e-02  -1.7875191e-01   1.8249016e-02   1.4001536e-01   6.4004728e-02  -1.6543646e-01  -9.1392958e-02   8.7976189e-03   1.1128784e-01   4.6024387e-02  -1.8207531e-01  -1.2362257e-01   2.8203062e-01   1.1458393e-01   1.5183311e-01   5.5314526e-02  -3.4899086e-02  -1.7756784e-01  -4.2528116e-02   6.7662503e-02  -1.7886766e-01   6.5818724e-02  -6.0913743e-02   3.6406822e-02  -3.2519680e-02  -1.6427711e-02   5.2250474e-02   1.4803703e-01   1.5684117e-01
   1.6387541e-01  -7.4281911e-02   1.5446816e-02  -5.9153252e-02  -1.6425096e-01   1.6789076e-01  -4.8792673e-02  -6.6974437e-02  -3.0759442e-01  -8.2340705e-02   8.8315460e-02   1.0243195e-02   1.2295760e-01   6.2147129e-02  -5.0066524e-02  -1.6911929e-02  -3.0827694e-02  -8.2475711e-02   5.2279513e-03   9.1161018e-03  -9.8439862e-02   1.2499361e-01   4.6431105e-02   1.1560913e-02   7.2373529e-02   2.0695809e-01  -1.2997112e-01   1.0832926e-01  -1.3664995e-02  -1.7931318e-01   2.9003681e-02  -3.3493483e-03  -1.6698509e-03  -2.2438218e-01   2.5203293e-02   1.0392746e-01   3.7339295e-01   1.6042791e-01  -9.8271379e-02   0.0000000e+00   1.5808869e-01  -1.2958092e-01   1.1039138e-01   7.0362015e-02  -3.2802044e-03   6.7771842e-02  -7.1302067e-02  -6.0715978e-02  -1.1414112e-01  -6.2291618e-02  -1.9198047e-01   2.1183559e-01  -9.3378442e-02  -8.6865623e-03   1.3553042e-03   3.4195798e-01   8.1207272e-02   1.1978784e-01  -1.6273950e-01  -1.0016722e-01  -7.6041033e-02   2.0140420e-01   1.0226144e-01   4.9243766e-02   3.5014944e-02   3.7362864e-02   3.0091753e-01   1.4809828e-01  -2.1259314e-02   2.2123503e-02  -2.0040208e-01   7.4117589e-02  -7.9109152e-02   2.9611248e-02  -9.4621635e-02  -5.2866381e-02  -2.8812967e-01   1.1295808e-01   1.1477150e-01   6.1385298e-01  -5.0315816e-02  -8.1211090e-02   6.2666702e-02  -1.1488691e-01  -1.4440915e-01   1.2100191e-02  -5.6756405e-02   9.1287980e-02   9.5732765e-02   7.0220635e-02
  -5.9264720e-02   1.8331728e-01  -3.7402118e-02  -4.7321970e-02   1.8352659e-01  -2.6239181e-01  -1.8209905e-01  -9.2249937e-02   3.2609324e-02  -1.8566492e-01   1.4532552e-01   9.8378163e-02   1.3360922e-01   2.7122743e-01  -1.8470032e-01   7.3695664e-02   7.4554090e-02  -2.1989606e-02   2.8694417e-02   2.1563151e-02   2.3440395e-01  -1.5014099e-01   2.1009549e-01  -4.3022668e-02  -2.4921015e-01   3.2842880e-01   3.1042567e-02   4.3079244e-03   2.9878019e-02   4.4240239e-02   2.3089979e-01  -2.6917736e-01  -9.9579140e-03   2.3197996e-01   1.0123946e-01   9.3762214e-02   2.9516736e-01   2.1983888e-01  -1.8076481e-02   1.5808869e-01   0.0000000e+00   1.6442747e-01  -2.3665862e-01  -3.1686064e-03   1.8959336e-02   1.8180310e-01  -4.8320549e-02   2.5193786e-02  -4.4498906e-03   1.0419328e-01   3.1581966e-02  -1.8286052e-02   2.6399282e-01  -5.8720439e-02   1.1191455e-01   1.7201402e-01  -1.4496869e-01   2.0952165e-01   9.7621764e-02   1.1576892e-02   1.7850238e-01  -7.4779807e-02   2.0894893e-01  -3.0006864e-01   4.3929334e-01  -1.5383886e-01  -3.2514268e-02  -2.4466618e-02   6.8650831e-02   1.1535168e-01   3.8046833e-01  -9.9288997e-02   1.3285066e-01  -6.7946149e-02  -1.5760315e-01   2.9798875e-01   2.1326846e-02   3.8711158e-01  -1.1323682e-02  -2.0325549e-01   6.4797031e-02  -1.3491055e-01   1.0206378e-01  -1.2049396e-01   1.9313344e-01  -5.1012624e-03  -5.5673872e-01   3.1271343e-01   1.7972236e-01   3.6527085e-02
   1.6752742e-01  -9.8982485e-03   5.3592553e-02  -9.3202963e-02   3.5804470e-02  -1.3937186e-01  -1.3021637e-01  -5.4215820e-02   1.6779321e-01  -1.3067080e-01   6.3828915e-02   5.3682419e-02  -3.3063432e-02   1.7188223e-01   6.8736370e-02  -8.9490903e-03  -1.8085844e-01  -9.3996428e-03  -1.5458157e-01  -4.8013606e-02  -8.3353293e-02  -2.9683850e-01   4.6978286e-02  -1.7381321e-01   1.4145987e-01   3.6759309e-01   7.7579580e-02   1.4827819e-01   1.0678028e-01  -4.4517701e-03  -5.8105063e-02  -1.8409417e-01   2.1778104e-01   1.8170872e-01   2.5558240e-02   1.4174961e-01  -2.2044964e-01  -2.2832035e-01  -1.5928974e-01  -1.2958092e-01   1.6442747e-01   0.0000000e+00   1.2534076e-01   7.3036303e-02   1.1224005e-02  -3.5011683e-02  -1.6484988e-01  -1.6199327e-01   5.5671584e-02   1.0564445e-01   2.0183354e-02  -3.8207589e-02  -1.5412142e-01   2.5068632e-01  -1.6875158e-01   3.6174309e-01  -7.6501851e-02   1.4929297e-01   7.2718221e-02   6.1144365e-03  -5.0689561e-02  -2.1084075e-01  -6.1874737e-02  -5.8382533e-02  -3.5767175e-01   2.3819862e-02  -1.5441001e-01   2.3393250e-01  -4.4384394e-02  -2.7532399e-02  -1.9430917e-01  -2.9733440e-02  -2.7901143e-02   3.0115165e-01   1.6789139e-01   3.8150788e-01   4.0740199e-01  -1.7123594e-01  -1.1720271e-01   2.0825666e-01   2.0759929e-03   1.9346427e-01   1.9613990e-01   1.0771728e-01   3.8020911e-02  -2.5085320e-01   1.2365465e-01  -9.2829058e-03  -3.2931777e-02   8.9451616e-03
   4.2100948e-02   1.2044252e-01   1.8341775e-02   4.2998041e-03  -1.6405599e-01  -8.6723761e-02  -1.5945516e-02  -2.8081454e-02   1.4092890e-01  -6.1230153e-02  -7.1335559e-02   5.8612824e-02   7.2361228e-02   5.7521241e-03   1.7540724e-01   7.0195031e-02   7.8705761e-02  -2.0037246e-01   1.4783563e-03  -1.8939999e-02   6.0835728e-02   2.5749106e-02   1.2774539e-01   6.9299668e-02  -1.0504570e-02   4.5061961e-02  -8.7440343e-02   6.1214092e-02   1.2875653e-02  -9.8372141e-02  -8.3955589e-03   3.9580073e-02  -5.2337456e-02   1.6404255e-01  -1.6902967e-01  -9.5693523e-02   7.0993757e-02   1.2293738e-01   4.0158733e-02   1.1039138e-01  -2.3665862e-01   1.2534076e-01   0.0000000e+00   4.5471707e-01   6.2542490e-01  -1.4537455e-01   4.2940406e-01  -1.9280853e-01   2.0218244e-01  -6.0134200e-02   1.5498451e-02   2.5610285e-02   1.6415723e-02   8.3081533e-02  -2.7823003e-02  -9.9707208e-02  -2.9800636e-03   4.2390822e-02  -1.5239094e-02   1.6116544e-01  -4.6764166e-02   2.1805844e-01  -3.5304604e-01   3.0036987e-02   3.0706551e-01  -1.1856294e-01   2.5817562e-01  -1.7327511e-01  -5.9444071e-02   2.0745588e-02   1.0835736e-01  -8.4581722e-02  -6.7154868e-02  -4.2533200e-02  -2.6324903e-02   4.7434069e-02   7.7553251e-02   3.2081409e-01   1.6945781e-01   3.6386795e-03  -2.9177059e-02   4.6473381e-03  -3.6096603e-01   1.2403306e-02  -2.5085171e-02  -9.8384074e-02   2.1021627e-01   8.4229555e-03  -5.8863712e-02  -2.8222872e-02
   3.4218965e-03   7.1321674e-02  -4.8003924e-02  -2.3787166e-02  -2.7152710e-02  -3.3033907e-02  -1.2273538e-02  -6.8357705e-02  -4.4953304e-02  -5.0318388e-02  -6.2116884e-02  -5.7598787e-02   9.9199457e-02  -1.1433384e-01   6.9501795e-02  -4.5031255e-02  -1.6840984e-01   7.3696447e-02  -1.7282069e-02  -6.9065432e-02  -4.9305508e-02  -3.1252372e-01   7.7273249e-02   2.0264725e-02   2.6180452e-02   5.7827374e-02   2.0235130e-01   5.7719570e-02   2.6256998e-02   1.2569140e-01  -1.6070504e-03  -6.3153708e-02  -7.6254519e-02   5.9015318e-02  -2.3316561e-01  -2.3334350e-01   1.3507062e-01   2.3041518e-01   8.9720816e-02   7.0362015e-02  -3.1686064e-03   7.3036303e-02   4.5471707e-01   0.0000000e+00   1.8839530e-01   2.8574274e-01  -6.7369254e-02   1.0000000e+00   4.6804452e-02   2.2550489e-01   1.2936637e-01  -4.5079476e-02  -1.9098058e-01  -3.0516441e-01  -1.5817581e-01  -1.0084737e-01  -1.3524382e-01   1.7023421e-02  -5.0966931e-02   7.2647850e-03  -7.1271581e-03  -2.2525537e-01  -9.1447217e-02  -3.6946710e-02  -5.5889731e-03   1.3398125e-01  -7.0814106e-02  -4.4172639e-02  -9.3167785e-03  -4.1499093e-02  -2.3806573e-02  -1.9673872e-01  -1.6201133e-01  -3.2433771e-02   4.0128800e-01   2.4912848e-01  -5.7031770e-02   6.9508362e-02  -1.0168515e-01   2.6538995e-03  -2.9763013e-03  -2.9054773e-01  -1.6285181e-01  -9.0845086e-02   2.0769425e-02  -8.9700149e-02   6.3592685e-02  -1.4696572e-01   2.1598071e-02   5.4151725e-02
   3.1423777e-02   7.5549418e-04  -7.8292308e-02   9.4306302e-03   1.3062671e-01  -1.7674762e-01  -8.5227228e-02  -7.4362501e-02  -1.3644540e-01   9.9986457e-03   1.3182934e-01   4.9610148e-02  -1.1052627e-02  -4.4520394e-02   5.7969180e-02   9.7188629e-02  -1.4311618e-02   3.9522670e-02  -4.6571699e-02  -2.7834185e-02  -9.0289808e-02  -1.1544655e-01  -1.6632391e-01   8.3031430e-02  -2.3074393e-02   5.8662931e-02   4.6579456e-02  -4.2532948e-02  -1.0884957e-01  -3.5534277e-02  -1.1431154e-01   1.7408286e-02  -1.3249129e-01   1.7305431e-01  -7.1309303e-02  -5.3052917e-02   2.7791361e-02  -3.7694704e-03  -1.4286498e-01  -3.2802044e-03   1.8959336e-02   1.1224005e-02   6.2542490e-01   1.8839530e-01   0.0000000e+00   4.5700099e-01   1.2412881e-01  -4.5751598e-02   4.7266167e-01   8.1013906e-04  -1.0498608e-01  -6.3396185e-02   2.1239027e-01   2.1648044e-01   3.1490394e-01   5.9614168e-02  -1.0799238e-01  -8.0029293e-02   7.5090573e-02   1.9882418e-01  -8.9617080e-02  -1.9127392e-01  -1.5401821e-01   9.1397663e-03   1.0720723e-01   1.3295775e-01   8.7348684e-02   6.0341181e-02   2.8678662e-02   3.1947593e-02  -1.5440767e-01  -5.8496928e-02   2.5114287e-01   1.0814727e-02  -6.1679592e-02  -1.6763200e-01   1.5090818e-01   9.1899930e-02   6.5737648e-02  -1.8948372e-01  -7.9955970e-02   3.9315085e-02   1.4305369e-01  -1.0591778e-01  -1.6595318e-01   1.0192934e-01  -1.6516399e-01   1.1651557e-01  -8.1524851e-02  -1.2409910e-03
  -6.4463380e-02  -1.9752810e-01   1.0779000e-01   1.5828375e-02   9.4564299e-03   2.3790990e-02  -5.2971878e-03  -4.7482900e-02  -1.2259550e-02   1.7683580e-01   1.4326478e-01  -1.5403618e-01  -2.3006203e-01  -1.8573798e-01   1.3332878e-02   1.7985790e-01  -1.3137308e-02   1.3031633e-01  -7.5646815e-02  -7.9245728e-02  -3.7457900e-02   4.8664717e-03  -1.4807996e-01  -1.3142484e-01   9.8869211e-02  -2.0503384e-01  -6.8854134e-02   4.6327958e-02   2.0423010e-02   8.6974691e-02   9.0823739e-02  -1.3360225e-01   2.2758143e-01   1.3487527e-01   1.2304664e-01  -4.9509014e-02  -1.5291710e-01  -1.3381296e-01  -2.6581323e-02   6.7771842e-02   1.8180310e-01  -3.5011683e-02  -1.4537455e-01   2.8574274e-01   4.5700099e-01   0.0000000e+00  -1.6224265e-01   2.0124400e-01   2.9285191e-01   1.9757648e-01  -3.2346147e-02  -8.1824153e-02   6.0539481e-03   6.9164378e-03   8.9594462e-02  -1.0742315e-02   5.7186952e-02  -1.0214915e-01  -4.0037719e-03  -7.6773305e-02   6.3324298e-03  -1.3066057e-01   1.7942637e-02  -1.1014613e-01  -5.5598030e-01  -1.6376212e-02   2.3780603e-01   1.7176777e-01  -9.6976815e-02  -4.8497655e-02  -1.0278853e-01  -6.9353452e-02  -1.5541762e-01   3.1049398e-02   3.5790182e-02  -1.4570140e-01  -1.9612136e-01   1.0613405e-01   4.8900018e-03  -6.0493727e-02   1.1517985e-01   9.5899831e-02   2.2485131e-01   6.6152128e-02  -6.7848060e-02  -1.7872403e-02   5.4572835e-02   3.5390815e-02  -2.4477777e-02  -8.8295936e-04
  -1.5817233e-01  -7.5536647e-03   5.8942641e-02  -8.9154183e-03  -4.5517445e-02  -3.1738758e-02  -4.2971016e-02   4.3274158e-02   1.0224757e-01  -3.7320914e-02   1.2958558e-03  -5.7757473e-02  -8.3612479e-02  -6.5814705e-02  -1.1225465e-01  -1.1273629e-01  -1.4005615e-01   2.3218413e-02  -1.0509801e-02  -3.9378974e-02  -2.2833419e-01  -8.0243910e-02   5.6383110e-02  -1.7039155e-01  -1.0128703e-01   3.1302538e-02  -8.6248189e-02   1.1772926e-01  -3.6216406e-02   7.0339154e-02  -1.7388446e-02  -2.2064975e-02  -9.1968142e-02  -2.4227198e-01   4.4705229e-02   2.7464307e-01  -6.4816668e-02  -1.5093288e-01  -4.0390831e-02  -7.1302067e-02  -4.8320549e-02  -1.6484988e-01   4.2940406e-01  -6.7369254e-02   1.2412881e-01  -1.6224265e-01   0.0000000e+00   3.5407418e-02   3.3312579e-01   1.4806508e-01   1.0958420e-01  -1.3907670e-02  -7.0652323e-02   1.5092248e-02   3.3479774e-01   3.6064813e-02  -1.0407383e-01  -1.0249546e-02  -1.4635804e-01  -1.4947220e-01  -1.1221528e-01   2.4237043e-01   2.0182527e-01  -2.0517478e-01   1.8638042e-01  -2.5274808e-01   3.1292531e-02  -6.6709873e-02   9.2604789e-03   1.6264949e-01  -5.3523644e-01  -1.9334153e-01   8.7612404e-03   2.6304747e-02   1.5313878e-01   1.1524600e-01  -1.2818945e-01  -5.4389449e-02   7.2040937e-02   1.0450323e-01   6.4015157e-02  -3.5909148e-02   6.8054847e-02   1.6681479e-01   9.1888980e-02  -1.1832500e-01   2.0863350e-01  -1.2913124e-01  -9.2757910e-02  -4.1182122e-02
  -9.6294217e-02   6.1858673e-02  -1.4358876e-01  -8.1257148e-02   2.7380455e-02  -1.5231124e-01   1.7345705e-02   4.6275442e-02  -5.6371449e-02  -8.7584634e-02  -8.6014953e-02  -6.5258568e-02  -1.4229432e-01   1.5304949e-01   2.8219750e-03   4.2801380e-03   9.8746808e-02  -2.3996971e-01  -6.4514089e-02   1.1426270e-02  -7.6027271e-02   1.2645447e-01   3.3657748e-02  -5.1493201e-02  -1.0346543e-01   1.1592453e-02  -1.1058835e-02   1.0433992e-02   3.5947534e-02  -9.7970302e-03   2.8278610e-01  -6.3039031e-02  -6.4803003e-03   1.4235089e-01   1.1010301e-01  -1.4554971e-01  -1.5550148e-01   3.3266257e-01  -3.0369316e-02  -6.0715978e-02   2.5193786e-02  -1.6199327e-01  -1.9280853e-01   1.0000000e+00  -4.5751598e-02   2.0124400e-01   3.5407418e-02   0.0000000e+00  -2.2823362e-01   2.9739912e-01  -4.5562813e-02   1.6312673e-01  -5.9355854e-02  -7.8892227e-02   1.6106681e-01   2.6682534e-01   1.3250283e-01   3.7603156e-02   4.1135424e-02   1.6901303e-02  -5.7811780e-02   1.4958113e-02   1.1268582e-01  -1.3410833e-01   5.4934067e-02  -1.1086422e-01  -3.7010446e-02  -4.4431348e-02   6.8004379e-02   1.3766419e-01   9.7396601e-02   1.0722362e-01  -1.7324747e-02  -2.3568896e-01  -1.1630443e-01  -1.3670704e-01  -2.1480941e-02  -1.5953475e-01  -2.6836987e-01   2.9713115e-01   9.6624387e-02  -1.0683103e-01   5.0587208e-03   2.3480030e-01  -8.4086534e-03   3.8011729e-02   1.1427771e-01  -1.0864333e-01  -3.0835626e-02  -9.3957158e-02
   2.6810350e-02   7.4545076e-03  -9.8732712e-02  -9.6405537e-02   8.0902787e-02   9.9491468e-02   3.9331747e-02  -8.0552096e-03   8.2148601e-02  -7.9037782e-02  -1.6052365e-02  -7.4571336e-02  -1.3626697e-01   7.0121685e-02   1.1904698e-01  -2.5292589e-02  -1.7865662e-01   1.4112451e-01   5.9150122e-02  -9.9098836e-03  -3.4478570e-02   1.2813637e-01  -5.2198626e-02   3.1467086e-02  -8.3035536e-02   2.5404680e-02   8.8365955e-02   6.9142035e-02   1.1984557e-01   2.8382773e-03  -4.1859014e-02  -3.4464180e-02   1.5360719e-01  -1.8777549e-01  -6.9379267e-02   1.5744491e-01  -2.2156640e-03  -2.3368046e-01   1.3323658e-02  -1.1414112e-01  -4.4498906e-03   5.5671584e-02   2.0218244e-01   4.6804452e-02   4.7266167e-01   2.9285191e-01   3.3312579e-01  -2.2823362e-01   0.0000000e+00   8.6089398e-02   4.6358576e-01  -1.2747479e-02   7.4033394e-02  -6.0252312e-02   1.8189548e-01  -8.2454764e-02  -4.5908535e-02  -9.2170596e-02   3.8519241e-02  -1.0260657e-01  -1.4704149e-01   8.0880086e-02  -5.8089182e-02  -1.2150412e-01   3.9593899e-02   3.5725502e-02   4.2986013e-02  -8.0620922e-02  -4.0663509e-02  -4.6228096e-02  -9.7299981e-02   1.3487888e-01  -4.8922782e-02  -1.1859846e-02  -1.6523380e-01  -7.5690263e-02  -1.0176822e-01  -9.6476748e-02  -1.0364837e-01   1.7480041e-02   1.5701486e-01  -5.4033905e-03   1.1650598e-01   3.2053957e-02  -1.2708241e-01  -2.8511016e-02  -1.8408767e-01   9.1545137e-02  -2.4061186e-02  -5.8796178e-02
   1.0316326e-01   7.0548625e-02  -4.0899681e-03   5.5537449e-02   1.2272190e-01  -2.7298622e-02   2.2597604e-02   7.7333361e-03   1.6773511e-01   2.5632598e-01  -5.0225825e-02   1.7116660e-02   6.1121462e-02  -8.3591297e-02   2.3488195e-02  -4.5826633e-02   1.0047618e-01  -1.5673740e-02  -3.8495851e-02  -6.3790719e-02   2.0848310e-02  -1.1045361e-01  -2.9712817e-02  -4.2920355e-02  -6.8048549e-02   4.2344776e-02   1.0110523e-01   6.8292437e-02  -1.0743614e-01  -1.7816993e-01  -4.2045723e-02  -5.0149722e-02  -1.0989790e-01  -1.4876402e-01  -1.9448190e-01  -4.3950112e-02   9.2641084e-02  -8.0239047e-02  -1.0693750e-01  -6.2291618e-02   1.0419328e-01   1.0564445e-01  -6.0134200e-02   2.2550489e-01   8.1013906e-04   1.9757648e-01   1.4806508e-01   2.9739912e-01   8.6089398e-02   0.0000000e+00   1.5269378e-01   3.1984809e-01  -7.7471881e-02  -6.1437237e-02   1.1495926e-01   2.3154444e-01   8.4927244e-02   1.1509619e-01   1.0148718e-01   3.6190037e-01   1.6796009e-01   9.1550651e-02  -1.0211015e-01  -3.8424143e-02  -2.1085923e-01  -2.5542133e-02  -5.5608654e-03   1.7362738e-01  -6.1423863e-02  -1.4286599e-01  -4.0197092e-02   1.7724543e-02  -2.3079205e-03   1.3046891e-01   8.1345331e-02  -1.0211998e-01   7.9592469e-02  -2.7562958e-03   9.6577421e-02   8.7633941e-02   4.4622208e-02   3.7905109e-02   5.9083045e-02   7.1072155e-02  -5.0636932e-02  -9.0896634e-02   1.7322809e-01  -1.7666309e-02  -4.1195910e-02  -2.3871953e-03
  -2.1031003e-02   2.3770693e-02  -9.7280821e-02  -4.7257250e-02  -1.2075424e-01   1.1626008e-01  -1.4002493e-02  -7.0982263e-02  -1.2634978e-01   1.0179308e-02   6.8744951e-02  -2.4399321e-01  -1.4163672e-02   1.2222478e-01   1.6726318e-02   3.7453418e-02  -1.8690202e-01   1.0074160e-01  -5.1615508e-02  -3.7275907e-02   1.0639003e-01   7.5874104e-03   7.8180104e-02   8.1544015e-02   3.2244718e-02   1.1932083e-01   1.2193701e-01   2.7101601e-02   3.1342141e-02   1.9599479e-02  -7.2948185e-02   5.2788090e-02  -2.3209308e-02  -5.7618959e-02   1.3358534e-02   2.8799580e-01   5.6868558e-02  -2.8505735e-01   5.9507850e-02  -1.9198047e-01   3.1581966e-02   2.0183354e-02   1.5498451e-02   1.2936637e-01  -1.0498608e-01  -3.2346147e-02   1.0958420e-01  -4.5562813e-02   4.6358576e-01   1.5269378e-01   0.0000000e+00  -1.8801242e-02   2.4738805e-01  -1.0775986e-01   3.6522257e-01  -1.2757406e-02   5.1356069e-02   3.3750347e-02   9.3626591e-02  -1.9306590e-02   1.2848772e-01   1.3822346e-01   3.2824756e-02   9.0437306e-03   3.2432990e-01  -2.1335386e-01  -8.6594626e-02  -5.5065228e-02  -6.4578679e-02  -9.7534317e-02  -1.0486783e-01  -2.4501296e-02   1.4700132e-02  -3.7026736e-02   7.6633425e-02   5.4916243e-03  -2.5889882e-01   2.1668781e-01  -4.3205300e-02   7.5848979e-02  -1.1129848e-02  -4.8120667e-02   1.4195335e-01  -2.3871064e-02   1.4419118e-01   7.8626337e-02  -1.2339067e-01   4.4556357e-03  -4.4385207e-04   5.5992855e-02
  -1.4305782e-02  -1.5352287e-01  -7.6304487e-02   4.3976151e-02   1.0204888e-02   4.8411849e-02   7.5289909e-02   3.3363201e-03   1.5371696e-01   1.7549346e-02   8.7173561e-02   1.2164779e-01   4.3060281e-02   2.5763985e-01   1.0833054e-01  -3.9456060e-02   1.5014517e-01  -1.0866034e-01  -4.5806310e-02  -4.1068297e-02  -1.5374753e-01   3.1644887e-02  -7.6789983e-02   1.2752782e-01  -1.3570125e-01   1.8288387e-02   4.0256890e-02  -4.3590938e-02   8.4693960e-02  -1.7249149e-01   1.1409332e-02   1.7249319e-01  -2.2608747e-02   1.5059481e-02  -2.0553260e-01  -3.6217829e-01  -7.4586477e-03   1.2108475e-01   3.8658866e-01   2.1183559e-01  -1.8286052e-02  -3.8207589e-02   2.5610285e-02  -4.5079476e-02  -6.3396185e-02  -8.1824153e-02  -1.3907670e-02   1.6312673e-01  -1.2747479e-02   3.1984809e-01  -1.8801242e-02   0.0000000e+00  -1.2550638e-01   2.7468298e-01   6.6804114e-02   3.9123101e-01   5.9859743e-02  -1.3255223e-01  -3.7958799e-02   4.2872862e-01  -2.8112896e-01  -1.7141494e-01  -7.5137655e-02   3.6393553e-02   3.4265973e-01  -4.8911157e-02   1.1107832e-01   4.5835575e-01  -6.3300340e-02  -7.7101878e-02  -5.7010917e-02   1.3209724e-01  -1.6388188e-02   9.6150572e-02  -2.6270545e-01  -2.4965457e-02   1.4876733e-01   1.1649006e-01  -5.2003410e-03  -7.6855207e-02   1.2323451e-03  -4.3760628e-02  -1.1649267e-02  -6.8808792e-02  -8.1600445e-03   1.9970355e-01  -9.3279805e-02  -9.7921169e-02  -4.6794963e-02  -2.6651904e-02
   9.5431476e-03   5.3275653e-02   7.8312067e-02   6.6348610e-02  -1.4355158e-01  -3.2645695e-02   7.6090190e-02  -6.0595012e-03  -1.2344642e-01   2.6921779e-01  -1.1179003e-01  -1.4448365e-01  -1.7817185e-01   5.1117153e-02   4.0074567e-03   1.4469995e-02   9.6839851e-02   2.0264568e-02   3.1205529e-02   2.3567131e-02  -2.4181283e-02  -1.0763347e-01  -6.3740179e-03  -6.3235426e-02   2.2984737e-04  -1.1438661e-01  -4.6107796e-02   4.2327110e-02  -8.9110293e-02  -9.8242662e-02  -2.6535241e-02   9.1025510e-02   3.9388316e-02   2.6656469e-01  -9.4137743e-02  -2.4527540e-02   8.1637203e-04   2.4277840e-01   1.9391930e-01  -9.3378442e-02   2.6399282e-01  -1.5412142e-01   1.6415723e-02  -1.9098058e-01   2.1239027e-01   6.0539481e-03  -7.0652323e-02  -5.9355854e-02   7.4033394e-02  -7.7471881e-02   2.4738805e-01  -1.2550638e-01   0.0000000e+00   5.0554942e-01   3.1773173e-01  -6.1148782e-02   2.3506940e-02   1.8969794e-01   2.1764483e-02  -5.4259799e-02   3.3695273e-02  -4.3106730e-02   6.2133317e-02   1.3217473e-02  -6.2598828e-02  -2.1965791e-02  -1.3070917e-01  -6.8300496e-02   4.1598333e-02   4.0568061e-02   1.6140014e-01   1.5475552e-01  -2.0016950e-01   2.2708954e-01   3.7341352e-02   7.2992972e-02  -2.6345314e-01  -6.5824186e-02   1.8626936e-01  -2.3687795e-01  -3.6015372e-02   4.0928737e-02  -7.0619337e-02  -1.6844582e-02   9.9102197e-02   4.2031267e-02  -3.5100567e-02  -1.2522454e-01  -2.4811793e-02  -9.7048636e-03
  -9.9490731e-03   1.1904008e-02   1.5991538e-02  -2.8120963e-02   6.4794532e-02   6.4135590e-02  -1.1987339e-01   6.0496748e-02   5.8827661e-02  -2.6084023e-01  -1.7984622e-01  -1.5653170e-01   9.9326205e-02   8.7341167e-03   7.4263597e-02  -2.0433936e-01  -1.7397182e-02   1.3968926e-01  -1.0398531e-01  -5.5909901e-02  -2.9855988e-01  -1.0663083e-01   5.6479078e-02  -1.7044347e-01   2.8495218e-01  -8.1934386e-02   1.1507754e-01  -2.6888135e-02   3.2964753e-02  -1.1181696e-01  -1.7101849e-03  -1.4082605e-01   8.3502927e-02  -3.8773112e-03   1.1346738e-01  -2.6684925e-01  -1.1984603e-01   1.1451209e-01  -4.4203335e-02  -8.6865623e-03  -5.8720439e-02   2.5068632e-01   8.3081533e-02  -3.0516441e-01   2.1648044e-01   6.9164378e-03   1.5092248e-02  -7.8892227e-02  -6.0252312e-02  -6.1437237e-02  -1.0775986e-01   2.7468298e-01   5.0554942e-01   0.0000000e+00   3.2635423e-01   3.9653049e-01  -7.7862115e-03   1.3619594e-01   8.4781567e-02  -7.6267667e-02   9.9891637e-02  -8.0717407e-02  -1.2380577e-01   1.3540229e-01  -1.7430890e-01  -2.0035037e-01  -4.4583199e-02  -1.5438255e-01  -1.1323344e-03   5.4534387e-02   1.1299121e-01   9.1561403e-02   7.0907389e-02  -2.3943817e-01  -1.7522873e-02  -5.9715179e-02  -2.2723716e-03  -6.3060240e-02   5.5479652e-02  -1.0310241e-01  -4.6499520e-03   3.0331312e-02  -1.7061502e-01  -1.3341971e-02   2.1525085e-01   1.6435953e-01   8.8156997e-03  -2.9923023e-01   7.0136771e-03   4.3429324e-02
  -4.3593570e-03  -1.9381543e-02  -2.7284634e-02   3.2908802e-03  -2.3954771e-02  -4.2970790e-02  -4.9993131e-02   9.8517377e-02  -1.4246217e-01   7.8474239e-02   2.1794253e-01   3.5585942e-02   6.5729102e-03   5.0217568e-02  -2.3580860e-01  -2.1196759e-02   6.7505995e-02  -1.4934473e-01  -1.4685083e-01  -5.9094156e-02   1.1633251e-01   1.2524018e-01  -8.0423553e-02  -2.2187821e-02   3.2553155e-02   4.3618283e-02  -1.3795164e-01   3.1717859e-02  -1.0290111e-01   1.3473323e-02  -3.6728905e-02   1.6679892e-01  -3.8875695e-02   8.0104205e-02  -2.4464498e-01  -4.2251431e-02   3.0977367e-01  -2.2483187e-01   3.4056178e-01   1.3553042e-03   1.1191455e-01  -1.6875158e-01  -2.7823003e-02  -1.5817581e-01   3.1490394e-01   8.9594462e-02   3.3479774e-01   1.6106681e-01   1.8189548e-01   1.1495926e-01   3.6522257e-01   6.6804114e-02   3.1773173e-01   3.2635423e-01   0.0000000e+00   2.9855446e-01   6.9019851e-02   6.8015617e-02   1.0513311e-01  -1.3214896e-01   6.4062781e-02  -7.7822393e-02   7.0154534e-02  -1.7532316e-01  -1.0039495e-01   3.8413150e-02   5.9334502e-02  -1.2175382e-01  -2.0409133e-02  -1.3830836e-01   2.5849319e-01  -3.6674865e-01   4.2838385e-02   7.4967760e-02   1.1517505e-01   7.6527956e-02  -5.6260327e-02  -2.6287018e-01   1.8594371e-01   1.9445556e-01   8.4347120e-02   1.4329268e-01  -4.0507702e-02  -8.9911663e-02   6.4595307e-02   6.9810889e-02   2.1443089e-01   6.2366520e-02   1.4991818e-01   7.0213478e-02
  -1.3760451e-02  -1.0452380e-02   1.6441486e-02  -9.0229419e-03   1.8352037e-01   8.6363467e-02   7.5780438e-02  -4.6532780e-02  -2.2386673e-02  -6.5691322e-03   7.1049372e-02  -3.0472168e-02   3.2574017e-02  -4.4871009e-02   8.1638739e-02  -1.6491688e-02   1.6916599e-01  -3.6739996e-02  -7.2540100e-02  -2.3248379e-02  -2.4714662e-01  -1.4475174e-01   2.3321210e-02   2.8706102e-02  -7.1484188e-02   3.9419479e-02   7.8431153e-02   1.2053375e-02  -1.1670468e-02  -2.9679988e-01  -4.7446092e-02   6.9895745e-02  -1.7788634e-02  -1.9821068e-01  -1.2429948e-02   1.8853976e-01  -7.9998673e-02   5.3112364e-02  -8.8717339e-02   3.4195798e-01   1.7201402e-01   3.6174309e-01  -9.9707208e-02  -1.0084737e-01   5.9614168e-02  -1.0742315e-02   3.6064813e-02   2.6682534e-01  -8.2454764e-02   2.3154444e-01  -1.2757406e-02   3.9123101e-01  -6.1148782e-02   3.9653049e-01   2.9855446e-01   0.0000000e+00  -2.9512306e-02  -2.1295730e-02  -9.9644551e-02  -1.2295334e-01  -1.9058729e-01   7.0488169e-02   2.2577709e-01   2.0988343e-01  -4.1675987e-02  -2.3559237e-01   7.0437627e-02  -6.2801565e-02  -1.9957223e-02   2.8658323e-02  -1.7025037e-02   2.0769648e-02   3.4337472e-02  -1.2193594e-01  -1.9119025e-01   1.7665489e-01   6.4806579e-02  -2.3528044e-01  -1.1653836e-01   3.7517730e-02   1.8879010e-02   1.0332390e-01   7.1441304e-03  -1.1812903e-01   4.1228146e-02   5.7579690e-02   8.6632540e-03  -1.0980825e-02   8.8654905e-02   4.4209610e-04
   3.5263461e-01  -6.4116374e-02  -9.7561586e-02  -1.8445218e-02  -9.3471292e-02   6.6569261e-03   4.1847223e-02  -4.3702734e-02   9.5006691e-02   1.5289743e-02   1.7955553e-01  -5.5478915e-02  -2.0579359e-01  -9.0785075e-03  -2.1759625e-02  -4.0549269e-02   2.7295539e-01   8.4673272e-02   6.1181338e-02   5.7605054e-02   1.3815966e-01   8.4026990e-02  -1.2861406e-02  -3.7132889e-02  -1.5916158e-01   8.1120450e-02  -9.8251046e-02   2.2890144e-02   3.0293423e-02   9.5028341e-03   1.1736989e-01  -2.8414467e-01   7.7131912e-02  -1.5661943e-01  -9.8504363e-03  -8.1561230e-02   6.5303297e-02  -3.3511641e-01   1.3285214e-01   8.1207272e-02  -1.4496869e-01  -7.6501851e-02  -2.9800636e-03  -1.3524382e-01  -1.0799238e-01   5.7186952e-02  -1.0407383e-01   1.3250283e-01  -4.5908535e-02   8.4927244e-02   5.1356069e-02   5.9859743e-02   2.3506940e-02  -7.7862115e-03   6.9019851e-02  -2.9512306e-02   0.0000000e+00   1.3787266e-01   9.6611180e-02  -1.3068446e-02  -1.8129521e-02  -4.0687465e-02   1.5576803e-02   1.9962480e-01   1.0493456e-01   2.9709190e-02  -3.6019352e-02  -7.4895246e-02   4.2231546e-02   2.4726774e-02  -1.2191448e-01   1.5781662e-01   2.6387258e-02   3.0137261e-02   2.1993150e-01   7.2777900e-02  -9.3333046e-03   1.4522555e-01  -1.2117546e-01  -4.7204305e-02  -9.2042698e-02   1.1340818e-01  -1.4377616e-02  -3.3971044e-02   1.8128542e-02   9.9645587e-03   5.2294095e-02   8.1581088e-02   3.5749923e-02   6.0985520e-02
   4.7664096e-01   2.9013509e-01  -2.5415703e-02  -3.3405789e-02  -1.2206495e-04  -7.7359712e-02  -9.6226086e-02  -2.8226672e-02   1.0992997e-02  -8.1007858e-02  -2.7845294e-01  -1.9984364e-02  -7.7849032e-02  -1.1115957e-01  -1.3999707e-01  -8.5086342e-02   6.4074780e-02   3.4794570e-02   4.1702706e-02   5.0604192e-02  -1.6124757e-01   1.0457585e-01   1.7276432e-02  -6.8084689e-02   3.0506583e-02  -1.1640041e-01   6.2609620e-02   6.6801107e-02   5.4331821e-02   4.5405433e-02  -3.4821694e-02  -6.2684771e-02  -7.4639734e-02   1.3201137e-01   1.6174675e-01  -1.2537703e-01  -8.7411329e-03  -8.6822604e-02  -1.9268007e-01   1.1978784e-01   2.0952165e-01   1.4929297e-01   4.2390822e-02   1.7023421e-02  -8.0029293e-02  -1.0214915e-01  -1.0249546e-02   3.7603156e-02  -9.2170596e-02   1.1509619e-01   3.3750347e-02  -1.3255223e-01   1.8969794e-01   1.3619594e-01   6.8015617e-02  -2.1295730e-02   1.3787266e-01   0.0000000e+00   9.6295457e-02  -4.7952682e-03  -3.6459640e-02   4.7857384e-02  -1.9643597e-01  -1.7398659e-02  -3.5428719e-02  -7.7978219e-02  -8.6119146e-03  -9.6323989e-02  -5.5787427e-03   8.0572813e-02  -1.5207167e-01  -1.8172419e-01  -5.4616852e-02  -5.9959110e-02  -4.3997166e-04  -8.1688962e-02  -5.7641156e-02  -1.2199179e-01   1.0592630e-01   1.5325688e-02  -9.6029638e-02   7.7711263e-02  -1.3754902e-01   7.7216605e-02   5.8808616e-02  -9.2009775e-03  -7.3606851e-02   2.1672547e-02  -1.3665107e-01   5.4057392e-03
   1.2128469e-01  -1.1553204e-02  -1.0639146e-01  -8.7961409e-02   1.3891709e-03  -1.2734121e-02  -1.0228807e-01  -8.7207606e-02  -5.3936627e-03   8.2319752e-02   2.9736054e-02  -6.4714429e-02   1.4622376e-01  -5.9934987e-02  -1.3630482e-01   1.1524755e-02  -1.0806745e-01  -1.2738296e-01  -7.6500494e-02  -1.0094472e-02  -2.8742252e-02   2.0178345e-01  -1.3119906e-01  -1.7447215e-01  -1.5729989e-02   3.6792317e-02   7.2186158e-03  -3.6356729e-02   1.3693352e-03  -1.2020257e-01  -1.2918603e-02   8.6269959e-02  -2.9901673e-02  -1.8581677e-01  -3.6680222e-03   1.1287674e-01  -7.8157719e-02   2.5228946e-02   5.6223893e-02  -1.6273950e-01   9.7621764e-02   7.2718221e-02  -1.5239094e-02  -5.0966931e-02   7.5090573e-02  -4.0037719e-03  -1.4635804e-01   4.1135424e-02   3.8519241e-02   1.0148718e-01   9.3626591e-02  -3.7958799e-02   2.1764483e-02   8.4781567e-02   1.0513311e-01  -9.9644551e-02   9.6611180e-02   9.6295457e-02   0.0000000e+00   5.8114148e-01   5.9688124e-01   2.8459144e-02   1.6575973e-01   1.1302501e-02  -1.5326596e-02  -1.3509063e-02  -1.6727525e-03   1.3178601e-01   1.0974610e-02   3.0123016e-02  -9.2512154e-02   3.4678376e-02   2.9431505e-01  -5.4077178e-02   1.8314783e-02   1.3756660e-02  -3.2657865e-02  -2.2066102e-02   8.2741317e-02  -1.0188110e-01  -1.2022662e-02   1.4889632e-02  -5.9327390e-02  -9.0732645e-02   6.4419327e-02   1.1360490e-02   9.2906937e-02  -3.4304192e-03   8.0975604e-02   6.5788294e-02
  -1.0004934e-01   1.3490755e-02  -4.7159660e-02  -9.3332120e-03   1.2035455e-02  -8.4900740e-02  -1.8354066e-01  -9.8323696e-03  -1.6787653e-01   3.0574367e-01  -1.1392818e-01  -1.3043160e-01  -2.7596236e-01  -1.5958490e-01   4.9469469e-02  -8.2045305e-02  -1.9228206e-01  -1.0933743e-01   4.0076575e-02   6.9385677e-02   1.8617503e-01   2.3815875e-01   2.0998202e-03  -1.2707679e-01  -1.9412681e-01  -2.8553015e-01  -3.7419156e-02   6.4648487e-02  -2.0194099e-02   1.2661116e-01  -8.2627435e-02  -9.7047891e-02   6.8251644e-02   2.0899689e-01  -1.1542365e-02   1.8928465e-02  -1.7513094e-01  -9.3437986e-02   2.6707631e-01  -1.0016722e-01   1.1576892e-02   6.1144365e-03   1.6116544e-01   7.2647850e-03   1.9882418e-01  -7.6773305e-02  -1.4947220e-01   1.6901303e-02  -1.0260657e-01   3.6190037e-01  -1.9306590e-02   4.2872862e-01  -5.4259799e-02  -7.6267667e-02  -1.3214896e-01  -1.2295334e-01  -1.3068446e-02  -4.7952682e-03   5.8114148e-01   0.0000000e+00   3.0618179e-02   4.0160753e-01   1.7752723e-01   5.3166688e-01   1.8345507e-01  -2.1650414e-01  -2.4974021e-02   4.1607847e-02   3.6182631e-02  -6.1270094e-02  -5.4803160e-02  -2.6894967e-01   2.7968430e-03   5.5160155e-02  -1.4729848e-01   1.6251115e-01  -6.1813166e-02  -4.5035493e-02   2.6067275e-02   1.1515662e-01  -3.4078552e-01  -4.9359693e-02  -6.4530514e-03   3.4360594e-02  -3.4310703e-02   1.7266328e-01  -1.6191701e-02  -1.8243069e-01   9.8076262e-03   1.5066876e-01
  -2.7034829e-02   1.7280252e-02   4.8838823e-02  -3.5124854e-02   2.8551232e-03  -1.8145932e-01   2.4611674e-01  -1.3728942e-01   1.2081485e-01   3.1089446e-02   5.1149626e-01   1.6134150e-02   5.2169635e-01  -9.0379861e-02   8.9788308e-02  -6.4574549e-02  -1.9024744e-01  -1.9310445e-01  -1.1933176e-01  -1.1357915e-01  -1.9810683e-01   1.9341306e-01  -3.4490104e-02  -1.9731426e-02   7.2917446e-02  -2.2433685e-01   4.1558945e-02  -6.8347250e-02  -1.3945392e-01   5.4720128e-02   5.5740377e-02   1.2206633e-01   1.0065356e-01   8.1373038e-02  -1.0019864e-01   1.1023956e-01   1.6045435e-02   3.9453385e-02  -1.6882122e-01  -7.6041033e-02   1.7850238e-01  -5.0689561e-02  -4.6764166e-02  -7.1271581e-03  -8.9617080e-02   6.3324298e-03  -1.1221528e-01  -5.7811780e-02  -1.4704149e-01   1.6796009e-01   1.2848772e-01  -2.8112896e-01   3.3695273e-02   9.9891637e-02   6.4062781e-02  -1.9058729e-01  -1.8129521e-02  -3.6459640e-02   5.9688124e-01   3.0618179e-02   0.0000000e+00   2.0489558e-01   1.8217247e-01   6.1914671e-02  -2.5205859e-02   2.4285486e-01   3.3222112e-01   4.9014521e-02   1.6885018e-02   6.1842655e-02  -1.0212995e-01   2.4185652e-01   3.2627490e-02  -6.9529134e-02   1.8151193e-01   7.7267284e-02  -1.3923677e-01   4.0426118e-02   1.8909559e-02   2.2150874e-01   2.9720437e-03  -2.6183795e-02  -2.7947531e-01  -2.5163855e-01   2.0925965e-01  -1.5355293e-03   8.7803814e-02  -2.9500055e-02   9.2781894e-02  -1.7104586e-02
  -8.6457772e-02   2.0087720e-01  -1.1812490e-01  -1.0113003e-01  -1.8922881e-01  -3.3361613e-02  -1.5012887e-02   1.2892370e-01   1.6909733e-01   5.4377619e-02   1.6916802e-01   5.0927496e-01  -1.6528765e-01   2.5841451e-01  -4.3184202e-02   8.9833575e-02  -1.2886502e-01  -1.3786679e-01  -1.1245102e-01  -6.5305376e-02  -2.5387982e-01  -1.1136670e-01  -2.9229611e-02  -1.7938402e-01  -7.3415587e-02   4.4896750e-02  -1.1549060e-02   6.2156470e-03  -8.3092075e-02  -3.8800907e-02   7.3119851e-02   8.2601590e-02  -4.9884218e-02   7.8993717e-02  -9.6267062e-03  -8.8585851e-02   1.9570261e-02   1.0835825e-01   3.5705785e-02   2.0140420e-01  -7.4779807e-02  -2.1084075e-01   2.1805844e-01  -2.2525537e-01  -1.9127392e-01  -1.3066057e-01   2.4237043e-01   1.4958113e-02   8.0880086e-02   9.1550651e-02   1.3822346e-01  -1.7141494e-01  -4.3106730e-02  -8.0717407e-02  -7.7822393e-02   7.0488169e-02  -4.0687465e-02   4.7857384e-02   2.8459144e-02   4.0160753e-01   2.0489558e-01   0.0000000e+00  -5.1809655e-01   5.2664427e-01  -2.4135682e-01   4.7004355e-01  -1.2445592e-01   1.5512475e-02  -6.9470077e-02   9.2331968e-03   2.3453436e-01  -1.6132629e-01   8.9741405e-03   4.9259577e-02  -3.9735568e-02  -7.6232942e-02  -1.0063712e-01  -1.3934845e-01   8.7889572e-02   1.5473216e-01  -1.6146997e-01  -1.2764581e-01  -7.1923024e-03   7.3386488e-02  -5.1962404e-02  -1.3752683e-01  -2.6980323e-02  -4.0072816e-02  -2.3848457e-02   1.3128403e-01
  -1.0607962e-01  -1.4706038e-01   2.9398026e-02   1.2976164e-01  -6.7436331e-02  -1.0658316e-01   5.2998660e-02  -2.7242692e-02  -1.0388205e-02  -4.5623558e-02   1.0875269e-01  -1.1837591e-01  -2.2471085e-02  -6.5372039e-02   5.0216978e-02   7.6315631e-02   1.5083898e-01   1.8085503e-01  -1.9276606e-02   1.2429737e-02  -3.9512325e-02   1.3007480e-01  -3.2990206e-02   1.3871803e-01  -3.2686847e-02   2.6030449e-02  -1.8192758e-01  -1.7342966e-02   7.5775453e-02   4.8530633e-02   1.0458587e-01   3.2794612e-01  -1.4919991e-03  -2.8944133e-01   1.6043851e-01  -1.9294122e-01  -1.4864056e-01  -1.6998844e-01  -1.7875191e-01   1.0226144e-01   2.0894893e-01  -6.1874737e-02  -3.5304604e-01  -9.1447217e-02  -1.5401821e-01   1.7942637e-02   2.0182527e-01   1.1268582e-01  -5.8089182e-02  -1.0211015e-01   3.2824756e-02  -7.5137655e-02   6.2133317e-02  -1.2380577e-01   7.0154534e-02   2.2577709e-01   1.5576803e-02  -1.9643597e-01   1.6575973e-01   1.7752723e-01   1.8217247e-01  -5.1809655e-01   0.0000000e+00   4.4266534e-02  -1.6672164e-01   1.9532019e-01  -3.5311133e-02   3.1353997e-02  -3.9492431e-02  -1.0273386e-01   3.1523816e-02  -2.8366298e-01   1.1238918e-01   5.0031153e-02   1.1707386e-01  -3.2175066e-01  -1.5138522e-01   2.5027374e-01  -3.7820621e-02   6.1309499e-02   3.1585361e-01   6.4954155e-02  -2.6236202e-02   5.8717197e-02   2.3645027e-01   2.4523129e-01  -2.5883997e-01   1.4955088e-01  -1.9067295e-01  -1.1074527e-01
  -1.0014576e-01   1.8344872e-01  -3.6126083e-03  -9.3032176e-03  -3.0386070e-03   3.7483309e-02  -1.5945065e-02  -5.1278530e-02  -1.0893661e-01  -1.5014876e-02   4.2520683e-01   1.0966388e-01  -2.1480579e-01  -6.2031720e-02   7.6729463e-03  -1.9542174e-02   2.1362612e-01   2.9395552e-01   7.5872234e-02   4.7167607e-02  -8.1939013e-02  -1.0088489e-02  -4.3636146e-02   1.4402065e-03   2.0290109e-02   2.0404126e-01   9.6680322e-02   1.7367874e-02   1.6105788e-01   2.1849050e-01   7.3673123e-02   1.5569855e-01  -1.1499690e-01  -2.6862072e-02  -7.3836279e-02   5.4789288e-02  -1.8479273e-01   1.6981604e-01   1.8249016e-02   4.9243766e-02  -3.0006864e-01  -5.8382533e-02   3.0036987e-02  -3.6946710e-02   9.1397663e-03  -1.1014613e-01  -2.0517478e-01  -1.3410833e-01  -1.2150412e-01  -3.8424143e-02   9.0437306e-03   3.6393553e-02   1.3217473e-02   1.3540229e-01  -1.7532316e-01   2.0988343e-01   1.9962480e-01  -1.7398659e-02   1.1302501e-02   5.3166688e-01   6.1914671e-02   5.2664427e-01   4.4266534e-02   0.0000000e+00  -5.0528275e-02  -3.9542852e-01   1.4067935e-02  -5.9056612e-02  -2.3147532e-02  -9.7363425e-02  -6.0700742e-02  -1.6697003e-01   2.4855385e-02  -1.4362247e-01   4.3556531e-02  -2.9007990e-03   1.9671620e-02   1.4688369e-01  -1.3717988e-01  -1.8384856e-01   1.7963807e-01   4.0326511e-01   1.9082601e-01   8.4739345e-02   2.7610209e-02   1.0877906e-01   2.4557480e-01   5.1523541e-02   6.2367251e-02   6.9981257e-02
   1.1625520e-01  -2.1252125e-01   2.1451878e-01  -2.3716246e-01  -1.6404749e-02  -2.7724358e-01   2.8479336e-01   4.0331414e-02   4.8842201e-02   6.8464092e-02  -1.5570810e-01  -1.6586669e-02  -8.0696671e-03   6.8872949e-02   1.1741376e-01  -4.2043052e-02  -3.5497121e-01  -1.0454361e-01  -7.6753473e-02  -3.4347802e-02   1.6190344e-01  -9.9487159e-03   1.1356847e-01  -6.7305111e-05   1.1356098e-01   4.9125718e-02   5.4545567e-02  -1.6250694e-01  -1.5331091e-01   3.6066765e-01  -1.7268715e-02  -4.9019416e-02   2.2961391e-01  -1.4521387e-01   1.9330489e-01  -1.6777125e-01  -4.5462753e-02  -6.1358112e-02   1.4001536e-01   3.5014944e-02   4.3929334e-01  -3.5767175e-01   3.0706551e-01  -5.5889731e-03   1.0720723e-01  -5.5598030e-01   1.8638042e-01   5.4934067e-02   3.9593899e-02  -2.1085923e-01   3.2432990e-01   3.4265973e-01  -6.2598828e-02  -1.7430890e-01  -1.0039495e-01  -4.1675987e-02   1.0493456e-01  -3.5428719e-02  -1.5326596e-02   1.8345507e-01  -2.5205859e-02  -2.4135682e-01  -1.6672164e-01  -5.0528275e-02   0.0000000e+00   1.7476017e-01   3.9035644e-01   3.5285673e-01   9.8591041e-02   1.0642099e-01  -2.3361924e-02   1.8543091e-01   6.6542650e-02  -8.1709738e-03   1.5001675e-01  -3.9635121e-01   1.3881674e-01  -1.9478481e-01   1.0819067e-01   2.0185733e-01   5.4590731e-02   3.0308854e-01   2.8835571e-01   2.7776943e-02   2.4137211e-01  -3.9134053e-02   4.1728694e-02  -4.2225819e-02  -1.2447360e-01  -7.0740168e-02
  -4.1992627e-02  -3.0818326e-02   6.3996955e-02   1.4634225e-01   1.0652234e-01  -1.7236039e-02  -6.6596839e-02   7.1587666e-02   1.1971686e-01   5.2348011e-02  -1.4379018e-01   1.5719875e-01   2.4442513e-02   2.2680520e-01   2.2830328e-01   6.7176870e-02   1.7065630e-01   3.4246759e-02  -5.7361327e-02  -4.2853368e-02  -4.8618470e-01  -1.4476036e-01  -9.8865353e-03   1.2249851e-01   2.4079333e-01  -5.1865065e-02  -8.8767929e-02  -6.9967445e-03  -9.5862437e-02  -2.5940839e-01  -3.2451884e-02  -4.0789951e-02   4.6046723e-02  -7.9644407e-02   1.2083776e-01   3.6886864e-01  -1.0058644e-01  -3.2283780e-02   6.4004728e-02   3.7362864e-02  -1.5383886e-01   2.3819862e-02  -1.1856294e-01   1.3398125e-01   1.3295775e-01  -1.6376212e-02  -2.5274808e-01  -1.1086422e-01   3.5725502e-02  -2.5542133e-02  -2.1335386e-01  -4.8911157e-02  -2.1965791e-02  -2.0035037e-01   3.8413150e-02  -2.3559237e-01   2.9709190e-02  -7.7978219e-02  -1.3509063e-02  -2.1650414e-01   2.4285486e-01   4.7004355e-01   1.9532019e-01  -3.9542852e-01   1.7476017e-01   0.0000000e+00   5.7025034e-02   2.4596208e-01  -4.3151025e-02  -4.3355023e-02   1.5476362e-01  -1.8750510e-01   2.1494379e-01  -1.9904632e-01  -2.1232376e-01   2.9618574e-01   1.4641274e-01  -2.5607956e-01   1.5882157e-01   2.6988705e-01  -2.1234934e-01   1.3915640e-02   1.3589416e-01   3.8112932e-02   1.3422911e-01   4.3150521e-01   1.8717242e-02   1.5400451e-01  -2.8834393e-02   1.2511032e-01
  -2.0241218e-01   3.6016209e-02   2.0050690e-02  -1.4558802e-02  -9.7796673e-02   5.3929259e-02   1.0808932e-01  -2.5591373e-02   1.4435352e-01  -3.5377705e-02  -1.5408274e-01  -1.3801709e-01  -1.3297851e-01  -1.0121247e-01  -4.9209071e-02   3.2755671e-03   1.8740297e-01  -1.3966647e-03   5.5023111e-02   6.3790306e-02  -8.4148503e-02  -7.1833752e-02  -3.8914980e-02  -1.5022093e-01   3.8949596e-02  -9.0934060e-02   4.7521435e-02   1.0019989e-01   1.3584999e-01  -1.8014866e-01  -1.1575514e-01  -8.5990124e-02   1.7630947e-01   1.4260475e-01   5.6067294e-01  -1.6928415e-01  -5.4583725e-02   7.2052177e-02  -1.6543646e-01   3.0091753e-01  -3.2514268e-02  -1.5441001e-01   2.5817562e-01  -7.0814106e-02   8.7348684e-02   2.3780603e-01   3.1292531e-02  -3.7010446e-02   4.2986013e-02  -5.5608654e-03  -8.6594626e-02   1.1107832e-01  -1.3070917e-01  -4.4583199e-02   5.9334502e-02   7.0437627e-02  -3.6019352e-02  -8.6119146e-03  -1.6727525e-03  -2.4974021e-02   3.3222112e-01  -1.2445592e-01  -3.5311133e-02   1.4067935e-02   3.9035644e-01   5.7025034e-02   0.0000000e+00   5.7129032e-01  -1.8998397e-02   1.3441028e-01  -1.2030129e-01   1.1807152e-01   1.5428481e-01  -1.8137754e-02   6.4503149e-02  -1.6524003e-02   1.0280313e-01  -3.9424679e-01   1.7099691e-01  -3.2228724e-02  -8.5190750e-02   5.5145510e-02  -1.9216272e-01   1.6888188e-03   6.5842040e-02   2.0673942e-02   1.0784248e-01   1.3250995e-02   1.1008288e-01  -1.4915082e-01
  -2.2067823e-02  -8.4778240e-02  -1.7157854e-01   1.4768191e-02   3.4306289e-02  -3.7505293e-02  -5.8279461e-02   1.3502739e-01   7.9312101e-02  -2.0310642e-01  -1.7869222e-01   2.3779522e-02  -1.3239361e-01   1.9011517e-01  -1.3850611e-01  -7.4821224e-02  -6.3921444e-02   1.3749885e-01  -2.4265779e-02  -2.1367080e-02  -8.6905593e-03   9.1749365e-02  -2.7067892e-01  -1.0246072e-01   5.0418266e-02   2.7980099e-01  -6.7536874e-02   5.6744207e-02  -1.6042878e-01  -8.4883080e-02   1.3278286e-01   2.1526192e-01   1.8763707e-01   9.5598795e-02   2.6078626e-01   3.5212349e-01   1.5384765e-02   2.4235121e-02  -9.1392958e-02   1.4809828e-01  -2.4466618e-02   2.3393250e-01  -1.7327511e-01  -4.4172639e-02   6.0341181e-02   1.7176777e-01  -6.6709873e-02  -4.4431348e-02  -8.0620922e-02   1.7362738e-01  -5.5065228e-02   4.5835575e-01  -6.8300496e-02  -1.5438255e-01  -1.2175382e-01  -6.2801565e-02  -7.4895246e-02  -9.6323989e-02   1.3178601e-01   4.1607847e-02   4.9014521e-02   1.5512475e-02   3.1353997e-02  -5.9056612e-02   3.5285673e-01   2.4596208e-01   5.7129032e-01   0.0000000e+00   3.6319500e-02   3.5869283e-02  -1.1065967e-01  -9.0053382e-02  -1.4998017e-01  -1.2339120e-01   2.8130515e-01   1.5359256e-01  -2.1788552e-01   3.2749391e-01   2.9166408e-02  -1.5390470e-01  -1.6780586e-01   8.3515308e-02  -1.0572060e-01  -1.7339140e-01  -1.9938410e-01   1.9437824e-02  -9.0211152e-02  -1.3089068e-01  -1.6830993e-03  -7.6965872e-02
  -3.0203014e-02  -4.9908961e-03  -6.4071455e-02  -4.8767178e-02  -1.6412393e-03  -8.4116767e-04   3.8763735e-02   2.2305285e-02  -1.1300149e-01   1.0764439e-01  -5.5461362e-02  -1.9297200e-03   1.1607271e-03   1.9689134e-02  -3.1068668e-02   7.0162387e-02   4.2564614e-02  -6.1847511e-02   3.3764157e-02   2.3773848e-02  -6.6874220e-02   1.1529009e-02  -6.1231179e-02  -7.9333144e-02  -2.6406960e-02   8.1804696e-02   2.4653465e-02  -1.0674899e-02  -2.9940864e-02   6.2914980e-02  -2.1887045e-03  -7.3050339e-02   1.2260887e-01   3.8082826e-02  -7.6620156e-02  -6.6678300e-02  -4.7684494e-04  -8.8911563e-03   8.7976189e-03  -2.1259314e-02   6.8650831e-02  -4.4384394e-02  -5.9444071e-02  -9.3167785e-03   2.8678662e-02  -9.6976815e-02   9.2604789e-03   6.8004379e-02  -4.0663509e-02  -6.1423863e-02  -6.4578679e-02  -6.3300340e-02   4.1598333e-02  -1.1323344e-03  -2.0409133e-02  -1.9957223e-02   4.2231546e-02  -5.5787427e-03   1.0974610e-02   3.6182631e-02   1.6885018e-02  -6.9470077e-02  -3.9492431e-02  -2.3147532e-02   9.8591041e-02  -4.3151025e-02  -1.8998397e-02   3.6319500e-02   0.0000000e+00   9.3263664e-02  -9.1530485e-02  -3.9594670e-02  -3.0799065e-02  -2.6815881e-02   5.1591598e-02   1.7565174e-02   9.9970647e-03   9.3450047e-03  -1.0343663e-01  -2.2902932e-02  -6.8803819e-02  -2.1011494e-02   3.6373202e-02  -5.8104059e-02   1.6793426e-02   3.1158185e-02   2.1579874e-02  -3.2975949e-02   1.1256254e-02  -2.2666911e-02
  -7.2277306e-02   8.0800416e-02  -8.1391657e-02  -7.3242969e-02  -3.2099110e-02  -8.0376430e-02  -8.5711682e-02  -1.1821978e-01  -1.8344720e-02  -1.0053081e-01  -6.0104734e-02  -1.6931604e-03  -6.4583117e-02  -2.8346796e-02  -5.9892882e-03   4.2118377e-02  -1.5830176e-03  -7.6632493e-02   6.9825417e-02   8.9075648e-02  -2.8765145e-02   5.5317772e-02  -5.0422190e-02  -1.2250623e-01   7.4591071e-02  -9.4057248e-03  -1.1588598e-02   5.1329537e-02   8.7390674e-02   1.0532481e-01   3.7393319e-02  -8.2151724e-02   1.2520427e-01   2.5382379e-02  -2.3951575e-01   8.7474472e-02  -7.9109358e-02   2.3427816e-02   1.1128784e-01   2.2123503e-02   1.1535168e-01  -2.7532399e-02   2.0745588e-02  -4.1499093e-02   3.1947593e-02  -4.8497655e-02   1.6264949e-01   1.3766419e-01  -4.6228096e-02  -1.4286599e-01  -9.7534317e-02  -7.7101878e-02   4.0568061e-02   5.4534387e-02  -1.3830836e-01   2.8658323e-02   2.4726774e-02   8.0572813e-02   3.0123016e-02  -6.1270094e-02   6.1842655e-02   9.2331968e-03  -1.0273386e-01  -9.7363425e-02   1.0642099e-01  -4.3355023e-02   1.3441028e-01   3.5869283e-02   9.3263664e-02   0.0000000e+00  -5.9187665e-02   1.1474822e-01  -1.8819230e-01  -7.3498349e-02   1.0506357e-01   1.0129588e-01  -1.5759794e-01  -2.1507626e-01  -1.0899665e-02  -5.1555469e-02  -4.7682483e-02  -8.7139796e-02  -2.1080827e-02   8.6570895e-02   1.5809435e-01   7.3657246e-02  -1.3036606e-01  -8.6295329e-02   3.9997976e-02   2.1214551e-02
  -1.4674876e-01  -8.6141898e-02  -7.1688845e-02  -7.0392401e-02  -2.2584755e-01  -8.6828861e-02   1.5454520e-02  -2.6696102e-02   2.1842132e-01   2.4347964e-02   1.3556489e-01  -2.5422055e-01  -2.9635947e-02  -8.2351213e-02   1.6479894e-01  -1.7278084e-01  -4.9779279e-02  -7.7529823e-02  -4.0575143e-02  -1.7402396e-01   1.0264186e-01   1.6112092e-01   6.8083528e-02  -1.1431833e-02   1.1784740e-01   2.8516724e-01  -5.1350492e-02   4.0564299e-02  -1.6325319e-01  -2.2370042e-02   4.7326812e-02  -5.8733088e-02  -1.6703904e-01  -2.6260120e-01  -3.1992463e-02   9.9547408e-02  -3.4557342e-02   1.1204978e-01   4.6024387e-02  -2.0040208e-01   3.8046833e-01  -1.9430917e-01   1.0835736e-01  -2.3806573e-02  -1.5440767e-01  -1.0278853e-01  -5.3523644e-01   9.7396601e-02  -9.7299981e-02  -4.0197092e-02  -1.0486783e-01  -5.7010917e-02   1.6140014e-01   1.1299121e-01   2.5849319e-01  -1.7025037e-02  -1.2191448e-01  -1.5207167e-01  -9.2512154e-02  -5.4803160e-02  -1.0212995e-01   2.3453436e-01   3.1523816e-02  -6.0700742e-02  -2.3361924e-02   1.5476362e-01  -1.2030129e-01  -1.1065967e-01  -9.1530485e-02  -5.9187665e-02   0.0000000e+00   2.8765541e-01   8.3910590e-02   1.6811817e-01   2.1846625e-01  -5.6157224e-02   2.6205680e-02  -1.9955374e-01   3.4370695e-01   6.5042988e-02  -2.3295934e-02  -1.0094096e-01  -6.2256479e-02  -6.2881028e-02  -8.7503429e-02  -1.9379858e-01   1.0112700e-01   3.2841260e-03  -1.6711620e-01  -2.4669170e-01
  -1.7935718e-02   5.5257965e-03   7.4152159e-03   4.6638336e-02  -1.2476286e-02   1.6674191e-02   2.0378981e-02   2.7919572e-02   6.9117278e-02   4.2294160e-02  -2.3110074e-02   9.5444320e-03  -1.1578716e-01   1.2571550e-01  -2.0232874e-01  -1.1088257e-01   2.9095431e-02   8.1274667e-03  -1.7369239e-02  -1.2598587e-02   1.1875495e-01  -1.3637022e-01  -1.1230878e-01  -5.5603377e-02  -1.3501209e-01   1.3260312e-01  -3.1025746e-02   2.8102161e-01   3.7438135e-02  -1.2079925e-01  -1.3713343e-01   1.9509551e-01  -2.0465077e-01   1.3817048e-01  -8.7357364e-02  -2.5657673e-02  -2.9622358e-01  -2.5997935e-01  -1.8207531e-01   7.4117589e-02  -9.9288997e-02  -2.9733440e-02  -8.4581722e-02  -1.9673872e-01  -5.8496928e-02  -6.9353452e-02  -1.9334153e-01   1.0722362e-01   1.3487888e-01   1.7724543e-02  -2.4501296e-02   1.3209724e-01   1.5475552e-01   9.1561403e-02  -3.6674865e-01   2.0769648e-02   1.5781662e-01  -1.8172419e-01   3.4678376e-02  -2.6894967e-01   2.4185652e-01  -1.6132629e-01  -2.8366298e-01  -1.6697003e-01   1.8543091e-01  -1.8750510e-01   1.1807152e-01  -9.0053382e-02  -3.9594670e-02   1.1474822e-01   2.8765541e-01   0.0000000e+00  -3.1268447e-02  -1.5484478e-01   1.1018759e-02   6.5943110e-01   2.7645514e-01   2.8835573e-02   1.7085580e-01  -7.1628085e-02  -2.2155350e-01   1.4462797e-01   1.2138109e-01   4.1363836e-02   3.4743256e-03  -3.7660237e-02  -4.7090168e-02   1.6067343e-01   3.4543197e-02   5.7822131e-02
   1.1839056e-01  -4.7837013e-02  -7.6674093e-02  -3.5069821e-02   1.1982870e-01   1.8134323e-01   1.6310851e-01   8.0779813e-02  -1.9541536e-01  -1.9348472e-01   3.7541022e-02  -1.7134647e-02   1.1013973e-02  -1.1161635e-01   4.3608685e-02  -6.1757708e-02   2.8098480e-01  -1.8473225e-01  -1.7808725e-02   1.3389482e-02  -5.6961855e-02  -1.3536690e-01  -7.8220145e-02   2.4534864e-02  -2.2929594e-02   5.6167328e-02   2.7981841e-01   2.4906972e-02   1.9669425e-01   4.8118170e-02   1.3658997e-02   9.6362947e-02  -5.4074581e-02  -2.2695952e-02  -4.9496489e-02  -3.6008744e-01   2.0490208e-01   1.5864347e-01  -1.2362257e-01  -7.9109152e-02   1.3285066e-01  -2.7901143e-02  -6.7154868e-02  -1.6201133e-01   2.5114287e-01  -1.5541762e-01   8.7612404e-03  -1.7324747e-02  -4.8922782e-02  -2.3079205e-03   1.4700132e-02  -1.6388188e-02  -2.0016950e-01   7.0907389e-02   4.2838385e-02   3.4337472e-02   2.6387258e-02  -5.4616852e-02   2.9431505e-01   2.7968430e-03   3.2627490e-02   8.9741405e-03   1.1238918e-01   2.4855385e-02   6.6542650e-02   2.1494379e-01   1.5428481e-01  -1.4998017e-01  -3.0799065e-02  -1.8819230e-01   8.3910590e-02  -3.1268447e-02   0.0000000e+00   2.9071725e-01   6.3242619e-01  -4.4958870e-02   4.3584131e-02   1.5757796e-01   4.0554897e-03  -1.9345039e-01   5.5212678e-02   2.4304788e-01  -1.2245725e-01   1.6593706e-01  -4.1196717e-02  -2.5817113e-02   2.0696600e-01  -2.8255741e-02  -1.0161260e-01  -1.7521524e-01
   1.1141058e-02  -4.9465769e-02   3.3877598e-02   1.8214220e-02  -4.6442172e-02  -1.2782736e-01   5.5783740e-02  -1.0649177e-01   2.4238901e-02   3.0995032e-01  -1.7298638e-01  -7.7551251e-03  -7.5919976e-02   5.2678259e-02  -6.3195489e-02  -7.0434331e-02  -1.1942007e-01  -1.2741028e-01   4.2524161e-02   1.6227358e-02   1.8182265e-02  -9.8639381e-02   3.2661436e-03   3.1290058e-02   1.3356799e-01   1.5446916e-01  -8.3571789e-02  -1.9122108e-01   2.2900998e-01   4.0840918e-01  -6.1911072e-02  -1.4193462e-01  -7.9274794e-02  -1.7553376e-01   6.0391596e-02   7.0130206e-03  -1.1564552e-01   1.6450622e-01   2.8203062e-01   2.9611248e-02  -6.7946149e-02   3.0115165e-01  -4.2533200e-02  -3.2433771e-02   1.0814727e-02   3.1049398e-02   2.6304747e-02  -2.3568896e-01  -1.1859846e-02   1.3046891e-01  -3.7026736e-02   9.6150572e-02   2.2708954e-01  -2.3943817e-01   7.4967760e-02  -1.2193594e-01   3.0137261e-02  -5.9959110e-02  -5.4077178e-02   5.5160155e-02  -6.9529134e-02   4.9259577e-02   5.0031153e-02  -1.4362247e-01  -8.1709738e-03  -1.9904632e-01  -1.8137754e-02  -1.2339120e-01  -2.6815881e-02  -7.3498349e-02   1.6811817e-01  -1.5484478e-01   2.9071725e-01   0.0000000e+00   4.0461767e-01   8.0452455e-01   6.4851484e-02   4.5775041e-01   9.9418858e-02   1.4993523e-01  -5.3280612e-02  -1.4846150e-01  -1.0905867e-01   2.7449281e-02  -7.3792272e-02   1.4035800e-01  -2.2890309e-02  -1.0330026e-01  -2.7654504e-02  -9.6913677e-02
   3.6914090e-02  -1.2291928e-03   3.9723279e-02   2.4736037e-03  -6.8536744e-02   4.6886203e-02  -4.6733434e-02  -1.0185145e-02   4.8281651e-02  -1.3230250e-01   1.1701555e-01   2.4954595e-01   1.1103890e-01  -1.5621008e-01   6.8062657e-02  -1.2866408e-03   9.3562673e-02   1.5483318e-02   2.0425886e-02   7.0813619e-02  -1.4906405e-01  -3.4644442e-03   7.2369436e-02   8.2054253e-03  -7.6927513e-02   1.0167195e-01   1.1589434e-02   2.7098509e-02  -2.5831004e-02   3.6470504e-02  -2.6022193e-01  -1.1147458e-01   1.3380920e-01  -6.7078149e-02  -1.2861877e-01  -5.2149320e-02   2.2948559e-01   4.4311712e-02   1.1458393e-01  -9.4621635e-02  -1.5760315e-01   1.6789139e-01  -2.6324903e-02   4.0128800e-01  -6.1679592e-02   3.5790182e-02   1.5313878e-01  -1.1630443e-01  -1.6523380e-01   8.1345331e-02   7.6633425e-02  -2.6270545e-01   3.7341352e-02  -1.7522873e-02   1.1517505e-01  -1.9119025e-01   2.1993150e-01  -4.3997166e-04   1.8314783e-02  -1.4729848e-01   1.8151193e-01  -3.9735568e-02   1.1707386e-01   4.3556531e-02   1.5001675e-01  -2.1232376e-01   6.4503149e-02   2.8130515e-01   5.1591598e-02   1.0506357e-01   2.1846625e-01   1.1018759e-02   6.3242619e-01   4.0461767e-01   0.0000000e+00  -4.2131238e-03  -2.1533278e-01  -2.8697828e-01  -1.5298260e-01  -1.0559707e-01  -3.0981638e-02   1.3573451e-01  -1.3621455e-01   1.6986198e-02  -3.2781711e-02  -1.7734488e-02  -5.3014138e-02  -3.2440044e-02  -3.3271094e-02   5.3391851e-02
  -6.4583473e-02   3.2583599e-02   5.9513732e-02   5.5098371e-02   7.2219670e-02   2.5123372e-02   1.2422909e-01  -4.0837732e-02  -5.6642097e-02  -2.3000606e-01  -1.2035181e-02  -1.6067494e-02  -4.7307113e-02  -1.5795805e-01   1.3053504e-01   1.1452511e-01  -1.4266456e-01   1.1305586e-02   4.2197061e-02  -3.5327225e-02  -6.9302238e-03   3.8947415e-01   3.8030833e-02  -2.9709949e-03  -3.9179119e-01   5.6256406e-02  -1.2979555e-01   1.1710727e-01   1.1655162e-01  -6.4355919e-02  -5.4719665e-02   4.7126245e-01  -6.1012702e-03   9.2004421e-02   5.4311126e-02  -3.5494225e-01  -7.2748609e-02   9.4528720e-02   1.5183311e-01  -5.2866381e-02   2.9798875e-01   3.8150788e-01   4.7434069e-02   2.4912848e-01  -1.6763200e-01  -1.4570140e-01   1.1524600e-01  -1.3670704e-01  -7.5690263e-02  -1.0211998e-01   5.4916243e-03  -2.4965457e-02   7.2992972e-02  -5.9715179e-02   7.6527956e-02   1.7665489e-01   7.2777900e-02  -8.1688962e-02   1.3756660e-02   1.6251115e-01   7.7267284e-02  -7.6232942e-02  -3.2175066e-01  -2.9007990e-03  -3.9635121e-01   2.9618574e-01  -1.6524003e-02   1.5359256e-01   1.7565174e-02   1.0129588e-01  -5.6157224e-02   6.5943110e-01  -4.4958870e-02   8.0452455e-01  -4.2131238e-03   0.0000000e+00  -2.0943110e-02  -1.0625433e-01  -3.1740863e-02   4.4010890e-01   2.9365718e-02   9.0375421e-02   1.2143191e-01  -3.1878622e-02   1.6643938e-01   2.2390970e-01   5.3889603e-02  -6.9024814e-02   1.8533565e-01   1.0420990e-01
  -1.2511199e-01   2.5959570e-02  -4.1619029e-02  -1.0731665e-01  -2.0961789e-01  -6.1276873e-02  -3.5237510e-02  -1.3181009e-01  -1.7423023e-01  -2.7443197e-01   2.9479231e-01  -1.0512842e-01   1.8429688e-01  -2.9964127e-01  -1.1677498e-02   1.8157381e-01   2.8028696e-02  -1.2946418e-01  -5.1174458e-02  -3.0761392e-03  -6.1312972e-02  -2.8511830e-01   1.2055279e-02  -1.4371027e-01   2.5693483e-01  -3.5785404e-01   2.9800135e-02  -5.1025752e-02   1.6329535e-01  -1.7589599e-01   3.3701880e-02   1.2752273e-01   5.2426737e-02  -8.6979652e-02   5.2184186e-01  -3.3483008e-01  -8.3242551e-02  -1.4700765e-02   5.5314526e-02  -2.8812967e-01   2.1326846e-02   4.0740199e-01   7.7553251e-02  -5.7031770e-02   1.5090818e-01  -1.9612136e-01  -1.2818945e-01  -2.1480941e-02  -1.0176822e-01   7.9592469e-02  -2.5889882e-01   1.4876733e-01  -2.6345314e-01  -2.2723716e-03  -5.6260327e-02   6.4806579e-02  -9.3333046e-03  -5.7641156e-02  -3.2657865e-02  -6.1813166e-02  -1.3923677e-01  -1.0063712e-01  -1.5138522e-01   1.9671620e-02   1.3881674e-01   1.4641274e-01   1.0280313e-01  -2.1788552e-01   9.9970647e-03  -1.5759794e-01   2.6205680e-02   2.7645514e-01   4.3584131e-02   6.4851484e-02  -2.1533278e-01  -2.0943110e-02   0.0000000e+00   4.5431291e-01   1.7318086e-01  -1.5606925e-01  -2.3553312e-01  -5.3190702e-03  -8.6670335e-02   2.0968946e-01  -1.7132825e-01  -7.1037395e-02  -8.4665218e-02   6.5396160e-02   3.9305589e-02   3.7887827e-02
   8.0914430e-03   6.9702352e-02  -3.9884364e-02   6.9898581e-02   1.7540753e-02  -1.4400519e-01   7.2013200e-02   1.0507333e-02   1.3781702e-01   2.4326806e-02  -3.0570217e-02  -2.7165751e-01  -1.4452348e-01   7.2407079e-02   1.1994402e-01  -2.4713158e-02   1.3504880e-01  -2.4984899e-01  -1.8787955e-02  -6.4638672e-02  -1.9131327e-01  -1.1533126e-01  -2.0192459e-01   2.4319406e-02   1.6560030e-02   1.5796080e-01  -9.3987582e-02   3.7058150e-02  -1.6205636e-01   5.8728000e-02   6.4992251e-02  -4.4387083e-01  -1.0809702e-01  -3.9803501e-02  -3.0506265e-01   4.9268843e-01   6.0105531e-02   1.5276055e-01  -3.4899086e-02   1.1295808e-01   3.8711158e-01  -1.7123594e-01   3.2081409e-01   6.9508362e-02   9.1899930e-02   1.0613405e-01  -5.4389449e-02  -1.5953475e-01  -9.6476748e-02  -2.7562958e-03   2.1668781e-01   1.1649006e-01  -6.5824186e-02  -6.3060240e-02  -2.6287018e-01  -2.3528044e-01   1.4522555e-01  -1.2199179e-01  -2.2066102e-02  -4.5035493e-02   4.0426118e-02  -1.3934845e-01   2.5027374e-01   1.4688369e-01  -1.9478481e-01  -2.5607956e-01  -3.9424679e-01   3.2749391e-01   9.3450047e-03  -2.1507626e-01  -1.9955374e-01   2.8835573e-02   1.5757796e-01   4.5775041e-01  -2.8697828e-01  -1.0625433e-01   4.5431291e-01   0.0000000e+00   4.5680041e-02   2.0822078e-01   9.9733251e-02  -6.4182513e-02  -1.2482468e-01  -1.3642386e-01  -1.7156725e-01  -9.0161709e-02   9.3369570e-02   9.2256800e-02  -2.1023305e-01   5.3289586e-02
   2.4635894e-02  -4.0494523e-02   7.9001331e-02   5.1521388e-02  -1.9184159e-01  -5.8960014e-04  -1.2134970e-01   5.2617981e-02  -6.8849428e-02   1.4741743e-01  -2.7692489e-01   1.9948999e-01   2.5979373e-02   2.4328046e-02  -1.7834228e-01   1.0938404e-02   3.7681608e-01   6.0028022e-02  -6.8652133e-02  -3.7862579e-02  -3.9353559e-02   1.5682338e-01   7.1514916e-02  -6.7693363e-02  -8.0773823e-02  -1.9421345e-01  -6.2919019e-02   1.5280379e-01   1.9948880e-01   2.0152290e-01   2.0945362e-01   2.3620727e-02  -1.2422727e-01  -7.6034597e-02  -9.8614912e-02  -6.2589057e-02   3.2361634e-01  -2.5199055e-01  -1.7756784e-01   1.1477150e-01  -1.1323682e-02  -1.1720271e-01   1.6945781e-01  -1.0168515e-01   6.5737648e-02   4.8900018e-03   7.2040937e-02  -2.6836987e-01  -1.0364837e-01   9.6577421e-02  -4.3205300e-02  -5.2003410e-03   1.8626936e-01   5.5479652e-02   1.8594371e-01  -1.1653836e-01  -1.2117546e-01   1.0592630e-01   8.2741317e-02   2.6067275e-02   1.8909559e-02   8.7889572e-02  -3.7820621e-02  -1.3717988e-01   1.0819067e-01   1.5882157e-01   1.7099691e-01   2.9166408e-02  -1.0343663e-01  -1.0899665e-02   3.4370695e-01   1.7085580e-01   4.0554897e-03   9.9418858e-02  -1.5298260e-01  -3.1740863e-02   1.7318086e-01   4.5680041e-02   0.0000000e+00  -1.4297758e-01   4.3163321e-01   1.7657866e-01  -1.6394876e-02   6.2645775e-02  -9.5944268e-02   2.8796734e-02  -1.1527689e-02  -1.5699681e-01   4.5232275e-02   4.9802600e-02
   6.7965321e-02  -6.2756324e-02   1.0716386e-01  -2.8320916e-02  -3.2294024e-02  -1.3570396e-01  -6.2451978e-02   6.1276670e-02  -1.2214129e-01   7.3471127e-02   1.6221841e-01  -1.7502442e-01  -1.1849433e-01  -3.4965380e-02   4.7443135e-02   2.5043664e-01   5.1755253e-01   7.6844448e-01  -8.6060486e-04  -6.8410191e-02  -2.3099492e-02   7.8986894e-02   2.0589182e-01   1.1242081e-02   2.6164295e-01  -3.2474451e-01  -5.3243206e-02  -2.5181262e-02  -1.3002669e-01  -4.1601398e-02   2.9891333e-02  -3.6501914e-02   3.7363038e-02  -4.7530823e-02   9.2018684e-02  -1.8724609e-01  -1.2057696e-01   3.6539712e-01  -4.2528116e-02   6.1385298e-01  -2.0325549e-01   2.0825666e-01   3.6386795e-03   2.6538995e-03  -1.8948372e-01  -6.0493727e-02   1.0450323e-01   2.9713115e-01   1.7480041e-02   8.7633941e-02   7.5848979e-02  -7.6855207e-02  -2.3687795e-01  -1.0310241e-01   1.9445556e-01   3.7517730e-02  -4.7204305e-02   1.5325688e-02  -1.0188110e-01   1.1515662e-01   2.2150874e-01   1.5473216e-01   6.1309499e-02  -1.8384856e-01   2.0185733e-01   2.6988705e-01  -3.2228724e-02  -1.5390470e-01  -2.2902932e-02  -5.1555469e-02   6.5042988e-02  -7.1628085e-02  -1.9345039e-01   1.4993523e-01  -1.0559707e-01   4.4010890e-01  -1.5606925e-01   2.0822078e-01  -1.4297758e-01   0.0000000e+00   3.5101309e-02   1.2378367e-01   3.4268819e-02   2.6774100e-01  -1.4409266e-01  -2.5814932e-01  -2.2662711e-01   5.5527068e-02  -8.7150594e-02  -1.3318896e-01
  -4.6779965e-02   5.2306301e-02   3.2840058e-02  -4.4354447e-02  -4.7899115e-02  -4.0003088e-02   5.7083344e-02  -9.4027500e-02   3.3415764e-02  -1.7720136e-01  -1.5751367e-01   1.5417523e-01   2.4794962e-02   8.1866047e-02   4.1093307e-02   1.0293272e-01   1.1932088e-01  -2.1185970e-01   7.0680825e-02  -2.1427288e-02   5.4517189e-02   1.4933621e-01  -1.0259766e-01  -2.5580326e-02  -1.6919362e-01  -1.6495745e-01   4.2119651e-02   1.3526691e-02  -2.4214802e-02  -1.5853127e-01   1.4846675e-01  -1.1130871e-02   5.9575058e-03   1.7101221e-01  -9.3025683e-02   1.2161279e-03  -3.2496181e-02   1.2851697e-01   6.7662503e-02  -5.0315816e-02   6.4797031e-02   2.0759929e-03  -2.9177059e-02  -2.9763013e-03  -7.9955970e-02   1.1517985e-01   6.4015157e-02   9.6624387e-02   1.5701486e-01   4.4622208e-02  -1.1129848e-02   1.2323451e-03  -3.6015372e-02  -4.6499520e-03   8.4347120e-02   1.8879010e-02  -9.2042698e-02  -9.6029638e-02  -1.2022662e-02  -3.4078552e-01   2.9720437e-03  -1.6146997e-01   3.1585361e-01   1.7963807e-01   5.4590731e-02  -2.1234934e-01  -8.5190750e-02  -1.6780586e-01  -6.8803819e-02  -4.7682483e-02  -2.3295934e-02  -2.2155350e-01   5.5212678e-02  -5.3280612e-02  -3.0981638e-02   2.9365718e-02  -2.3553312e-01   9.9733251e-02   4.3163321e-01   3.5101309e-02   0.0000000e+00   4.0400944e-01   1.6193167e-01   2.2121853e-01   1.5984647e-01   4.5147926e-02  -1.3243681e-01   5.8883794e-02  -1.2155676e-01  -5.5069364e-02
   4.8632377e-02  -2.5758372e-02   1.8716817e-02  -9.3355702e-02   6.0468338e-02  -7.0224155e-02   4.9939168e-02   7.2186857e-02  -1.8191309e-02   1.0368422e-01  -1.6448889e-01   1.6645504e-01  -3.2420375e-02   3.1877436e-02  -2.6736002e-02   4.3723458e-02   8.9989238e-02   2.0607525e-01  -3.6327879e-02  -2.4836709e-02   6.1447491e-02  -2.0461436e-01  -6.1412424e-02   6.6883458e-02  -1.3070325e-01  -9.8442859e-02  -6.9936105e-02  -1.3186219e-02  -1.7753197e-01   5.0163769e-02   2.9876327e-03  -1.0412457e-01   2.1917679e-01   4.9163444e-04   1.1938649e-01  -1.5837666e-01   2.7041646e-02   3.4780303e-02  -1.7886766e-01  -8.1211090e-02  -1.3491055e-01   1.9346427e-01   4.6473381e-03  -2.9054773e-01   3.9315085e-02   9.5899831e-02  -3.5909148e-02  -1.0683103e-01  -5.4033905e-03   3.7905109e-02  -4.8120667e-02  -4.3760628e-02   4.0928737e-02   3.0331312e-02   1.4329268e-01   1.0332390e-01   1.1340818e-01   7.7711263e-02   1.4889632e-02  -4.9359693e-02  -2.6183795e-02  -1.2764581e-01   6.4954155e-02   4.0326511e-01   3.0308854e-01   1.3915640e-02   5.5145510e-02   8.3515308e-02  -2.1011494e-02  -8.7139796e-02  -1.0094096e-01   1.4462797e-01   2.4304788e-01  -1.4846150e-01   1.3573451e-01   9.0375421e-02  -5.3190702e-03  -6.4182513e-02   1.7657866e-01   1.2378367e-01   4.0400944e-01   0.0000000e+00  -4.8145957e-02   2.3504775e-01   1.6278994e-01   8.4406652e-02  -1.9416022e-02   4.2371545e-02  -4.6922926e-03   1.1570883e-02
  -3.9187385e-03  -4.2377515e-02   2.5610792e-03  -4.5060220e-03  -6.7223310e-02   2.3386806e-02  -3.6778444e-02  -7.4871110e-02  -1.4569580e-01   2.4133603e-01   1.9393202e-01   1.3276448e-01  -8.8500737e-02   1.3469365e-01  -7.2026776e-02   6.9133290e-02   1.6731284e-02   1.5731722e-02  -2.6214239e-02  -4.4452075e-02   2.1340095e-01  -2.9273451e-01  -8.2275681e-02  -1.7763441e-01   2.3016842e-03  -7.7299566e-02  -3.2702684e-02   1.4435246e-01   1.5995875e-01  -2.1452542e-02  -8.7113438e-02   9.5731499e-02  -7.1225579e-02  -6.6308974e-02   1.3749558e-01  -2.2988732e-02   2.5983624e-02   5.2479763e-02   6.5818724e-02   6.2666702e-02   1.0206378e-01   1.9613990e-01  -3.6096603e-01  -1.6285181e-01   1.4305369e-01   2.2485131e-01   6.8054847e-02   5.0587208e-03   1.1650598e-01   5.9083045e-02   1.4195335e-01  -1.1649267e-02  -7.0619337e-02  -1.7061502e-01  -4.0507702e-02   7.1441304e-03  -1.4377616e-02  -1.3754902e-01  -5.9327390e-02  -6.4530514e-03  -2.7947531e-01  -7.1923024e-03  -2.6236202e-02   1.9082601e-01   2.8835571e-01   1.3589416e-01  -1.9216272e-01  -1.0572060e-01   3.6373202e-02  -2.1080827e-02  -6.2256479e-02   1.2138109e-01  -1.2245725e-01  -1.0905867e-01  -1.3621455e-01   1.2143191e-01  -8.6670335e-02  -1.2482468e-01  -1.6394876e-02   3.4268819e-02   1.6193167e-01  -4.8145957e-02   0.0000000e+00   1.7599083e-01  -1.1235122e-02   1.3022861e-01   1.9540246e-01   2.8758881e-01  -6.1853363e-03   9.9943485e-02
   5.1780167e-02   1.2771416e-01   1.3212682e-02  -2.0914689e-02  -1.5795222e-01  -3.1264371e-02  -1.5881214e-01  -5.4446900e-02   3.3752534e-02  -7.4698519e-02  -3.2863573e-02   2.4269331e-02   1.1322955e-01   1.1823702e-01  -2.8266774e-02   1.7675930e-01  -5.3351809e-02  -1.1946221e-01   1.5716907e-01   1.5604094e-01  -3.1576113e-01  -5.3236107e-02  -2.4135953e-02   7.2758026e-02   1.8985102e-01   1.5571839e-01   1.3556070e-02   3.8320847e-02   6.2527440e-02   3.0043355e-01   1.1193077e-01  -9.0384103e-02  -2.6631950e-03   5.7140455e-02   6.2488609e-02   6.6482390e-02  -1.8928199e-01   1.4759142e-01  -6.0913743e-02  -1.1488691e-01  -1.2049396e-01   1.0771728e-01   1.2403306e-02  -9.0845086e-02  -1.0591778e-01   6.6152128e-02   1.6681479e-01   2.3480030e-01   3.2053957e-02   7.1072155e-02  -2.3871064e-02  -6.8808792e-02  -1.6844582e-02  -1.3341971e-02  -8.9911663e-02  -1.1812903e-01  -3.3971044e-02   7.7216605e-02  -9.0732645e-02   3.4360594e-02  -2.5163855e-01   7.3386488e-02   5.8717197e-02   8.4739345e-02   2.7776943e-02   3.8112932e-02   1.6888188e-03  -1.7339140e-01  -5.8104059e-02   8.6570895e-02  -6.2881028e-02   4.1363836e-02   1.6593706e-01   2.7449281e-02   1.6986198e-02  -3.1878622e-02   2.0968946e-01  -1.3642386e-01   6.2645775e-02   2.6774100e-01   2.2121853e-01   2.3504775e-01   1.7599083e-01   0.0000000e+00   1.7223329e-01   1.9803687e-01   6.4111670e-02   2.5511495e-01   6.3343083e-02   4.4878110e-02
  -3.4475126e-02   5.0307514e-02   3.8714540e-02   3.9553607e-03  -7.8212396e-02  -5.3986547e-02  -1.4762263e-02  -9.0040665e-02   2.6575555e-02   8.5950597e-02  -9.0440083e-02  -9.4994461e-02   5.0456175e-03  -6.0532117e-02  -7.4948465e-03   9.1675618e-02   5.5407350e-02  -4.5857593e-02   3.0895594e-02   2.4101915e-02   1.3775306e-01  -2.0034587e-02   4.8489559e-02   5.8083675e-02   5.3774544e-02   1.3048835e-01   2.9430919e-02  -1.2385953e-02  -3.5465807e-02  -3.3582188e-02  -1.1031595e-01  -1.6298918e-01   9.6203052e-02   9.5381785e-02  -4.0354412e-02  -1.3095085e-02  -1.5491364e-01  -2.1761480e-02   3.6406822e-02  -1.4440915e-01   1.9313344e-01   3.8020911e-02  -2.5085171e-02   2.0769425e-02  -1.6595318e-01  -6.7848060e-02   9.1888980e-02  -8.4086534e-03  -1.2708241e-01  -5.0636932e-02   1.4419118e-01  -8.1600445e-03   9.9102197e-02   2.1525085e-01   6.4595307e-02   4.1228146e-02   1.8128542e-02   5.8808616e-02   6.4419327e-02  -3.4310703e-02   2.0925965e-01  -5.1962404e-02   2.3645027e-01   2.7610209e-02   2.4137211e-01   1.3422911e-01   6.5842040e-02  -1.9938410e-01   1.6793426e-02   1.5809435e-01  -8.7503429e-02   3.4743256e-03  -4.1196717e-02  -7.3792272e-02  -3.2781711e-02   1.6643938e-01  -1.7132825e-01  -1.7156725e-01  -9.5944268e-02  -1.4409266e-01   1.5984647e-01   1.6278994e-01  -1.1235122e-02   1.7223329e-01   0.0000000e+00   2.6427665e-01   1.5250754e-01   4.6841451e-02   2.0551006e-02   4.9539166e-02
  -5.2393562e-02   1.7039101e-02  -7.8984572e-02   1.0442251e-02   2.8179923e-02   1.0830754e-03  -1.5804226e-01  -7.7878800e-02  -8.4481508e-02  -1.9692861e-01  -1.6750086e-01   6.6317040e-02  -5.9873400e-02   1.5803227e-01   7.1089612e-02   1.2748481e-01  -1.2497725e-02  -7.3570922e-02   3.4652251e-02   2.4432903e-02  -1.5124136e-01   1.7794303e-01  -1.3657627e-03   1.2722658e-01   1.9352492e-01   2.7480508e-01  -7.7930505e-02  -1.2540122e-01  -6.5497096e-02  -1.3732309e-03  -1.8144715e-01  -2.4601654e-01  -9.1580099e-02   1.9956434e-02  -7.9785038e-02  -6.9562581e-02   3.8742806e-02  -6.7450711e-02  -3.2519680e-02   1.2100191e-02  -5.1012624e-03  -2.5085320e-01  -9.8384074e-02  -8.9700149e-02   1.0192934e-01  -1.7872403e-02  -1.1832500e-01   3.8011729e-02  -2.8511016e-02  -9.0896634e-02   7.8626337e-02   1.9970355e-01   4.2031267e-02   1.6435953e-01   6.9810889e-02   5.7579690e-02   9.9645587e-03  -9.2009775e-03   1.1360490e-02   1.7266328e-01  -1.5355293e-03  -1.3752683e-01   2.4523129e-01   1.0877906e-01  -3.9134053e-02   4.3150521e-01   2.0673942e-02   1.9437824e-02   3.1158185e-02   7.3657246e-02  -1.9379858e-01  -3.7660237e-02  -2.5817113e-02   1.4035800e-01  -1.7734488e-02   2.2390970e-01  -7.1037395e-02  -9.0161709e-02   2.8796734e-02  -2.5814932e-01   4.5147926e-02   8.4406652e-02   1.3022861e-01   1.9803687e-01   2.6427665e-01   0.0000000e+00  -3.7843571e-02   3.2934237e-01  -4.5600079e-03   8.9155383e-02
  -7.7697879e-02  -4.8259996e-02   9.6194510e-02   1.4591665e-01   4.7488114e-02  -1.1353103e-01  -2.2526224e-01   3.8621766e-02   2.2296194e-01   9.3657761e-02  -1.0060606e-01  -1.9919346e-01   6.2730918e-02  -3.9910115e-02   1.2558451e-01   8.9415840e-03  -2.3838040e-02  -9.0598366e-02  -5.1550950e-02  -4.3208182e-02   1.0098204e-01   1.3253240e-01   1.8506555e-01  -7.8639741e-02  -1.9034358e-01   1.6903287e-01  -2.4957582e-02   1.0641529e-01  -2.0536513e-02  -6.9087695e-02   8.1299390e-02  -1.9078147e-02   7.2661757e-02  -2.7152199e-02   1.8791391e-01   6.6300636e-02   5.2684627e-02   1.4942705e-01  -1.6427711e-02  -5.6756405e-02  -5.5673872e-01   1.2365465e-01   2.1021627e-01   6.3592685e-02  -1.6516399e-01   5.4572835e-02   2.0863350e-01   1.1427771e-01  -1.8408767e-01   1.7322809e-01  -1.2339067e-01  -9.3279805e-02  -3.5100567e-02   8.8156997e-03   2.1443089e-01   8.6632540e-03   5.2294095e-02  -7.3606851e-02   9.2906937e-02  -1.6191701e-02   8.7803814e-02  -2.6980323e-02  -2.5883997e-01   2.4557480e-01   4.1728694e-02   1.8717242e-02   1.0784248e-01  -9.0211152e-02   2.1579874e-02  -1.3036606e-01   1.0112700e-01  -4.7090168e-02   2.0696600e-01  -2.2890309e-02  -5.3014138e-02   5.3889603e-02  -8.4665218e-02   9.3369570e-02  -1.1527689e-02  -2.2662711e-01  -1.3243681e-01  -1.9416022e-02   1.9540246e-01   6.4111670e-02   1.5250754e-01  -3.7843571e-02   0.0000000e+00   8.0298201e-01   1.1382012e-01  -1.5736889e-02
   8.0847824e-02   3.1307493e-02   1.5245747e-02   1.0796782e-01  -1.9450084e-02  -8.7886849e-02  -8.3393330e-02   5.0543112e-03  -1.3789206e-02   1.7305348e-01  -2.2669658e-01  -8.6006605e-02  -1.6820220e-01   1.5620559e-01   2.1546730e-02  -1.8524953e-01  -5.3040726e-02  -1.8601292e-02   4.0787210e-02   2.6087141e-02  -1.6718041e-01   1.8471207e-01   1.6072793e-01  -2.0922069e-02   1.5163510e-01  -1.9486519e-01   7.7349101e-02  -7.6091084e-02   4.7339224e-02  -1.4493076e-01   6.6790727e-02  -5.7464108e-02  -1.0842604e-01   1.4432455e-01  -1.7253301e-01  -7.3904640e-03   3.8241998e-01   2.9128904e-02   5.2250474e-02   9.1287980e-02   3.1271343e-01  -9.2829058e-03   8.4229555e-03  -1.4696572e-01   1.1651557e-01   3.5390815e-02  -1.2913124e-01  -1.0864333e-01   9.1545137e-02  -1.7666309e-02   4.4556357e-03  -9.7921169e-02  -1.2522454e-01  -2.9923023e-01   6.2366520e-02  -1.0980825e-02   8.1581088e-02   2.1672547e-02  -3.4304192e-03  -1.8243069e-01  -2.9500055e-02  -4.0072816e-02   1.4955088e-01   5.1523541e-02  -4.2225819e-02   1.5400451e-01   1.3250995e-02  -1.3089068e-01  -3.2975949e-02  -8.6295329e-02   3.2841260e-03   1.6067343e-01  -2.8255741e-02  -1.0330026e-01  -3.2440044e-02  -6.9024814e-02   6.5396160e-02   9.2256800e-02  -1.5699681e-01   5.5527068e-02   5.8883794e-02   4.2371545e-02   2.8758881e-01   2.5511495e-01   4.6841451e-02   3.2934237e-01   8.0298201e-01   0.0000000e+00   3.3286699e-02   1.4572963e-01
  -4.2313044e-02   3.7279689e-03  -3.6154310e-02  -3.2547488e-02  -4.0252295e-02   8.9173788e-02  -6.5142198e-03  -5.3679516e-02  -3.7467050e-02   5.6948179e-02  -1.3282830e-02  -1.0283232e-01   1.6817709e-01  -1.2276835e-02  -6.4934486e-02  -3.4990913e-02  -1.6552767e-03  -9.1426320e-02   4.5499606e-02   5.0432034e-02   6.9932323e-02  -1.6613757e-01  -5.2090524e-02   7.5396259e-03   1.1513827e-02   6.9570013e-03  -3.9677344e-02   6.4239417e-02   5.0139250e-02  -5.6442000e-02  -1.5076202e-01  -4.6077680e-02   1.4211350e-01  -2.1708030e-01  -4.9290381e-02   3.5433960e-02   1.7845678e-02   6.5267856e-02   1.4803703e-01   9.5732765e-02   1.7972236e-01  -3.2931777e-02  -5.8863712e-02   2.1598071e-02  -8.1524851e-02  -2.4477777e-02  -9.2757910e-02  -3.0835626e-02  -2.4061186e-02  -4.1195910e-02  -4.4385207e-04  -4.6794963e-02  -2.4811793e-02   7.0136771e-03   1.4991818e-01   8.8654905e-02   3.5749923e-02  -1.3665107e-01   8.0975604e-02   9.8076262e-03   9.2781894e-02  -2.3848457e-02  -1.9067295e-01   6.2367251e-02  -1.2447360e-01  -2.8834393e-02   1.1008288e-01  -1.6830993e-03   1.1256254e-02   3.9997976e-02  -1.6711620e-01   3.4543197e-02  -1.0161260e-01  -2.7654504e-02  -3.3271094e-02   1.8533565e-01   3.9305589e-02  -2.1023305e-01   4.5232275e-02  -8.7150594e-02  -1.2155676e-01  -4.6922926e-03  -6.1853363e-03   6.3343083e-02   2.0551006e-02  -4.5600079e-03   1.1382012e-01   3.3286699e-02   0.0000000e+00   1.1135243e-01
   2.9714852e-02   2.4324862e-02   4.2426118e-02   2.1633062e-02   1.3857513e-02  -1.4367195e-02  -4.2514481e-02  -1.9146059e-02   5.1854024e-02  -8.4927797e-02  -1.6795102e-02   4.5591456e-02   5.8968298e-02  -4.9655306e-03   6.8431635e-03  -7.3378003e-02  -8.4316698e-02   2.6747246e-03  -2.7300423e-02   1.9976565e-02   1.3640888e-01  -5.2839847e-02   4.0498363e-02   9.7927609e-03   2.1118053e-01   1.8015057e-02  -2.8789861e-02   4.6024111e-02  -5.4122362e-02   4.2133447e-03  -2.0781782e-02  -6.0411207e-02  -7.6621772e-03   2.9886156e-02  -1.3613955e-01   8.0307976e-02  -4.1105886e-02  -1.9752786e-02   1.5684117e-01   7.0220635e-02   3.6527085e-02   8.9451616e-03  -2.8222872e-02   5.4151725e-02  -1.2409910e-03  -8.8295936e-04  -4.1182122e-02  -9.3957158e-02  -5.8796178e-02  -2.3871953e-03   5.5992855e-02  -2.6651904e-02  -9.7048636e-03   4.3429324e-02   7.0213478e-02   4.4209610e-04   6.0985520e-02   5.4057392e-03   6.5788294e-02   1.5066876e-01  -1.7104586e-02   1.3128403e-01  -1.1074527e-01   6.9981257e-02  -7.0740168e-02   1.2511032e-01  -1.4915082e-01  -7.6965872e-02  -2.2666911e-02   2.1214551e-02  -2.4669170e-01   5.7822131e-02  -1.7521524e-01  -9.6913677e-02   5.3391851e-02   1.0420990e-01   3.7887827e-02   5.3289586e-02   4.9802600e-02  -1.3318896e-01  -5.5069364e-02   1.1570883e-02   9.9943485e-02   4.4878110e-02   4.9539166e-02   8.9155383e-02  -1.5736889e-02   1.4572963e-01   1.1135243e-01   0.0000000e+00
