# Supplementary material for: Autistic traits and individual brain differences: functional network efficiency reflects attentional and social impairments, structural nodal efficiencies index systemising and theory-of-mind skills
Source: Mol Autism. 2021 Jan 21;12:3. doi: 10.1186/s13229-020-00377-8 (PMC7818759; doi:10.1186/s13229-020-00377-8)
Supplement: Supplementary file 9 — Additional file 9. Brain-behaviour correlations. README file detailing data curation; AAL-90 region masks in NIfTI format; spreadseehts of Spearman correlations; code and data for the correlational analysis. [file 13229_2020_377_MOESM9_ESM.zip › Paul_Arora_et_al_data/Physiological/BBC/analysis/Parcorr_rsfMRI_Netmats/rsfMRI_global_density.txt]

   4.9213483e-01
   5.0811486e-01
   4.9513109e-01
   5.1510612e-01
   4.9812734e-01
   5.0212235e-01
   5.0312110e-01
   4.9213483e-01
   4.8764045e-01
   5.1310861e-01
   5.0686642e-01
   5.1310861e-01
   5.1910112e-01
   4.9862672e-01
   4.9363296e-01
   5.0387016e-01
   5.2209738e-01
   4.8863920e-01
   5.0312110e-01
   5.2109863e-01
   5.0461923e-01
   5.1260924e-01
   5.0461923e-01
   5.4082397e-01
   4.8139825e-01
   5.0961298e-01
   4.8464419e-01
   4.9038702e-01
   4.9787765e-01
   5.0561798e-01
