# Supplementary material for: Autistic traits and individual brain differences: functional network efficiency reflects attentional and social impairments, structural nodal efficiencies index systemising and theory-of-mind skills
Source: Mol Autism. 2021 Jan 21;12:3. doi: 10.1186/s13229-020-00377-8 (PMC7818759; doi:10.1186/s13229-020-00377-8)
Supplement: Supplementary file 9 — Additional file 9. Brain-behaviour correlations. README file detailing data curation; AAL-90 region masks in NIfTI format; spreadseehts of Spearman correlations; code and data for the correlational analysis. [file 13229_2020_377_MOESM9_ESM.zip › Paul_Arora_et_al_data/Physiological/BBC/analysis/Parcorr_rsfMRI_Netmats/fixnormed_Netmat_rsfMRI_aal90_subj007.txt]

   0.0000000e+00   9.0357026e-02   1.0970975e-01   4.8237756e-02  -1.2005457e-02   9.2294098e-03   1.3250586e-02   2.6307522e-02  -2.9437425e-02  -4.1868313e-02   2.0149839e-01   4.8579045e-02  -5.7284387e-02   5.5294121e-02  -2.5162217e-02   1.3269262e-02   6.8719537e-02  -5.3481425e-02   1.3534690e-01   3.7782832e-04  -1.8639182e-02   4.9102447e-02   8.5111547e-03  -5.3621609e-02  -3.7269864e-02  -7.9691612e-03   3.8159795e-02   2.5232196e-02   9.2604489e-02   1.3943844e-02   2.8132319e-02   2.3906710e-02  -3.8058586e-02   2.4212671e-02  -1.5091232e-01  -2.8153515e-03   8.0053371e-02  -1.0411646e-01  -5.7437820e-03  -3.4108508e-02   1.6379879e-02  -1.2519427e-02   4.8863224e-02  -6.5626790e-03   4.8252409e-03  -4.2167247e-02  -9.1241476e-02   1.2772748e-01   9.7932648e-03  -3.7378963e-03  -3.4299955e-02   2.0939777e-03   7.0152994e-02  -1.3424838e-02   2.5277953e-02  -4.6624829e-02   4.4967240e-01   9.2140550e-02   1.9010934e-01  -5.8159088e-02   1.1002088e-01  -3.0903382e-03  -1.4773551e-01  -1.6749114e-02   1.1156919e-01  -1.1485794e-01  -1.4211669e-02  -7.3291741e-02   6.0786316e-02  -7.3021030e-02   9.5967772e-03  -9.7490281e-02   4.3552784e-02  -4.2000443e-02  -2.5554414e-03  -3.0065031e-02  -1.1661683e-01  -1.5107152e-01   3.8639053e-02   5.8272377e-02   1.1558136e-01   1.2492994e-01  -2.5108351e-02   4.5828444e-02   5.2660778e-02   7.3673773e-02  -7.7704363e-03   2.4304746e-02  -9.5526493e-03  -3.1713008e-02
   9.0357026e-02   0.0000000e+00  -2.0463707e-03   5.3387391e-02  -3.4153457e-02   5.9737553e-03  -2.6283763e-03   1.9188356e-02  -7.3515384e-05   3.5504842e-03   5.5966175e-02   2.6191939e-02   4.9718582e-03  -3.3239679e-02  -2.1820493e-04  -1.0592892e-02  -2.5356411e-02  -6.6234472e-03   4.9076534e-03   6.9469668e-02  -1.6080467e-02   7.9597656e-02   2.3744928e-02   2.3070625e-02  -3.8169475e-02   6.8747172e-03   1.1235976e-03   7.5793014e-02   4.4648350e-02  -2.4076536e-02   1.1803413e-02   2.4727500e-02  -5.5939232e-02  -1.3908862e-02   2.5996729e-02  -8.8547060e-02  -1.8915110e-02   3.2609931e-02  -5.1341967e-02   1.7911604e-03  -3.8444692e-04   4.1496078e-02   4.0631315e-02  -6.6813561e-05  -5.7248554e-02   2.9776068e-02   2.5282831e-03   5.3148281e-02   5.2908964e-02   1.0062301e-01   2.3944799e-02   1.3337421e-02   1.9595252e-02   3.9592344e-02   7.2847198e-03  -1.3278176e-01   5.4883713e-02   1.5991151e-01   4.4188688e-02   1.2506746e-01  -1.7140357e-02   6.3215446e-02  -1.1678855e-02   6.7061471e-02  -2.2530257e-02  -5.5302902e-02  -2.2981888e-02   2.2714859e-03   2.8264999e-02  -1.9270296e-02  -6.3711331e-02  -3.5024783e-02   5.1569553e-04   4.8930372e-02  -2.9109069e-02   4.2035085e-02  -2.4411734e-02   3.2771377e-02  -8.1589995e-02   9.1828540e-02   5.3025396e-02   1.8724746e-02  -1.4727037e-02  -2.8075154e-02   8.4194756e-02   5.3307995e-02   5.5074640e-02   5.6197373e-02   2.3848814e-02   1.8600088e-02
   1.0970975e-01  -2.0463707e-03   0.0000000e+00   8.9991725e-02   1.5920596e-02  -6.4548933e-03   2.8723352e-01   5.1687517e-02   6.3267540e-02  -7.1629103e-02   6.5923708e-02   3.9633418e-03   3.8214198e-02   8.4982950e-02  -6.3107284e-03  -2.5114193e-02  -4.9591612e-02   2.9870241e-03   1.4017954e-01   2.0590524e-02   4.7882872e-02  -4.2550043e-02   1.3070120e-01   1.0485711e-03   8.1265404e-02  -3.6471195e-02   6.9943153e-02  -3.8939581e-04   2.6048679e-02  -3.5710669e-02  -2.9365985e-02  -6.6070509e-02  -3.2026177e-02  -3.7126548e-02  -7.9276948e-02   8.3859295e-02   7.1274432e-02  -2.6335468e-02   7.4809690e-02  -7.4060225e-02   4.1504760e-02  -8.1112565e-02   2.9066756e-02   2.5835334e-02   8.5481598e-02  -2.3096303e-02  -1.2332581e-01  -3.5593817e-02  -3.4532212e-02  -4.8207869e-02   2.9660591e-02   8.4711349e-02  -7.2038870e-02  -8.8267008e-03   1.3444831e-02  -1.3076123e-02   2.6050765e-02  -1.1080369e-02  -4.0494418e-03  -3.3144658e-02  -1.9519988e-02   8.8614981e-03  -1.1395306e-01  -8.5226131e-02   7.2418788e-02   3.8274322e-02  -3.4540721e-02  -3.4130130e-02   2.1989374e-02  -5.8513550e-02   8.4241622e-03  -3.0227306e-02   9.9168595e-03  -3.6657271e-02   5.8002064e-03   3.7568446e-02   5.6782994e-02  -8.0435849e-02  -2.2376372e-03   4.0009121e-02   7.0115787e-02   1.4145644e-02  -4.5768285e-02   4.8819912e-02   1.6644070e-02   3.7550307e-02   1.5886276e-01  -2.0094849e-02   5.0914352e-02   8.3092338e-03
   4.8237756e-02   5.3387391e-02   8.9991725e-02   0.0000000e+00   3.0760066e-02   1.0951264e-01   2.2245407e-02   1.0700786e-01   3.3082381e-02   1.9918162e-02  -9.4209025e-02   4.5785828e-02  -4.7257002e-02   1.0926537e-01  -1.8657723e-02   2.3058990e-02   2.3439160e-02   2.2508610e-02  -4.0156830e-03  -7.1989594e-02  -4.1432544e-02   2.6775249e-03   1.8965154e-02   1.8753662e-01  -3.0525144e-02   7.2130819e-02   7.3145187e-02   1.1282612e-02  -4.1897522e-03  -1.2717927e-01  -1.1701265e-01   2.9506473e-02  -7.1202948e-02   1.4435233e-02   6.3141022e-02   5.7950487e-03   3.0917806e-02   1.3364641e-01  -7.0310363e-02   2.3519469e-02   3.4718703e-02  -2.8373168e-02   1.9005075e-02   2.8838454e-02  -3.9744213e-02   3.2441151e-02  -9.2634021e-02  -1.5489022e-03   8.1883886e-02  -2.4743005e-02  -3.9531317e-02   6.1744096e-02  -4.2263624e-02   1.9591470e-02   2.1250868e-03  -1.4490580e-01   5.3382673e-02   2.4477497e-02   8.7599886e-02   2.0067605e-02  -1.1094273e-01  -3.8717405e-02  -9.7761829e-02  -9.2923528e-02  -7.3222919e-02   4.2658712e-02  -2.6296870e-02   1.2882674e-02   3.3638937e-02  -1.5438147e-01  -4.1745915e-02   1.1184019e-01  -2.8284141e-02  -4.0248238e-02  -1.4209462e-02   2.5574060e-02   4.2540297e-02  -1.8611592e-01  -6.6317619e-02  -8.9657116e-03  -2.3297537e-02  -3.0947556e-02  -2.6937194e-02   7.5347128e-02   5.9636860e-03   7.4583579e-02   4.6503315e-02   9.5190937e-02   5.1475851e-03   6.1371661e-02
  -1.2005457e-02  -3.4153457e-02   1.5920596e-02   3.0760066e-02   0.0000000e+00   8.1607448e-02   5.4256116e-02   1.3278631e-02   1.1001105e-01   5.6693376e-02  -3.3531035e-02  -2.2220777e-02   3.8192300e-02   7.2449725e-02   6.4527994e-02   1.7409463e-02   1.3507971e-02  -8.6196453e-04  -5.5995892e-02  -4.0917383e-02   1.6116360e-01   6.6409214e-02  -5.9791899e-02  -1.3655986e-02   8.9617889e-02   1.0585209e-01   2.2946439e-01   4.3212256e-02  -6.5846204e-02   1.1648421e-02  -5.4665486e-02  -5.6808869e-02  -3.2303502e-02   6.2934816e-02  -1.3918982e-01   8.9684631e-02   1.1282942e-01   2.2863260e-02  -9.1852173e-02  -9.0081254e-02   6.9913941e-02  -1.3182210e-01  -5.6054485e-02   3.8381425e-02  -3.8478255e-02  -3.4987691e-02  -5.9283965e-04  -8.1114945e-02   4.3448396e-02   3.2661659e-03   2.4683972e-02  -1.3869169e-02  -2.2479569e-02   5.4766491e-02  -5.3253981e-02  -3.5137119e-03  -4.8629297e-02  -1.4365870e-02   5.5148890e-02  -1.6436125e-02   4.4720367e-02  -2.1545730e-02  -2.5876559e-02  -4.2483759e-02  -4.1895371e-02   1.2810961e-01   4.4891497e-02  -6.1340361e-02   2.2929489e-03  -4.5789565e-02  -8.9602160e-02   6.4031405e-03  -8.6189747e-02   7.8998961e-03  -1.0329553e-01  -1.0243787e-01   2.8883523e-02  -3.3282472e-02   6.4079913e-02  -4.5351065e-02   8.7291935e-02  -1.5023359e-02   3.1425192e-02  -1.8345407e-02  -2.3716210e-02  -7.2125367e-02  -2.0687357e-02   7.1622122e-02  -6.5109353e-02   4.2327761e-02
   9.2294098e-03   5.9737553e-03  -6.4548933e-03   1.0951264e-01   8.1607448e-02   0.0000000e+00  -2.5670362e-02   2.9867047e-02   2.8350467e-02   9.4047956e-03  -1.3078634e-01   3.4977624e-03  -7.2879555e-02   9.4470398e-02  -3.1875973e-02   3.1648416e-02  -2.7892672e-02  -2.3846244e-03  -2.1254217e-02  -7.3942425e-02  -5.2752978e-02   9.0644317e-02  -2.0523558e-02   2.3110845e-02  -9.7748707e-02   2.3075322e-01   5.5442601e-02   3.1353032e-02   7.7843264e-02  -7.9076416e-02  -7.7866115e-02  -7.0737776e-02  -2.8243886e-02   3.1309388e-02   7.7112014e-03  -1.1964725e-02   6.5806223e-02  -1.2142648e-02  -2.2897261e-02  -1.8537367e-02   9.5839926e-02  -7.4539194e-02  -1.5496573e-01   6.0092695e-02   9.5897097e-03   1.9617771e-02   4.7005239e-02   1.5522244e-01   9.9516217e-02   6.0670308e-02   2.7642970e-03  -2.5879190e-02  -1.2802769e-01   9.5012498e-02   4.2787328e-02  -5.5174158e-02   2.8864203e-02  -3.3754889e-03  -2.6296803e-02   1.8428027e-02  -1.5586238e-02  -2.4006779e-02   3.7899404e-02  -4.5960806e-02  -2.2617205e-02   7.5671340e-02  -2.1317660e-02  -2.3944257e-02  -7.1206951e-02  -9.4340179e-02  -1.0245158e-02   1.8957175e-02   1.4622739e-01  -1.5500882e-02   7.8203578e-02   6.2575532e-02  -1.7831278e-02  -5.1744450e-02  -2.4180479e-02  -1.5548928e-01  -1.9293868e-02  -3.4913826e-02   1.7586694e-02   2.3656281e-03  -1.5160531e-02   5.8033264e-02   2.6353455e-02   2.1785411e-02  -2.7915884e-02  -3.3509248e-02
   1.3250586e-02  -2.6283763e-03   2.8723352e-01   2.2245407e-02   5.4256116e-02  -2.5670362e-02   0.0000000e+00   1.0091718e-01   1.3417478e-01   5.7756142e-02   1.0335403e-01  -4.0075178e-02   2.1979772e-01   1.0040697e-01   7.8493943e-02  -1.1995850e-01  -1.4665992e-01   4.5464999e-02   1.0848849e-01   1.3219755e-02  -2.5984571e-03  -1.3298833e-01   1.1189009e-01  -2.2341125e-03   3.1919214e-02  -3.9203956e-02   1.0383822e-02  -6.9650768e-02   4.0273369e-03   4.2412181e-02   1.3525145e-02   4.8253150e-03  -5.2141983e-02  -7.9585249e-02  -3.9450434e-02   5.8539129e-02   4.9975391e-03  -8.7922753e-02  -5.8931271e-03  -1.5981617e-01   7.8177444e-03  -1.4800986e-01   4.2624325e-03   3.5592040e-02  -1.4075977e-02  -3.4358228e-02  -4.9261050e-02  -4.8250237e-02  -2.6036622e-02   3.1979890e-03   6.8336765e-02   5.7632177e-02  -7.7079955e-02   7.3615763e-02  -3.2863244e-02  -5.5260155e-02  -1.8300998e-01   1.1063630e-02  -1.0576149e-01  -1.6600940e-02   3.4565071e-02  -5.9717445e-03  -3.7737770e-02   2.5489709e-02   1.0267315e-01   1.2251545e-01   7.1414580e-03  -9.9663467e-02   8.1141431e-02   9.9924522e-03  -4.2905343e-02  -2.1110881e-02  -1.1030382e-02   1.1169725e-01   1.3473066e-02   1.2945340e-01  -1.1807786e-02  -1.7443738e-02  -1.0724086e-01   1.8267308e-02   2.0597527e-01   2.9839558e-04  -7.1848457e-02   6.3540722e-02   7.2310198e-02   1.3828409e-02   1.0692197e-01  -1.0357983e-01   2.6906438e-02   1.2925360e-02
   2.6307522e-02   1.9188356e-02   5.1687517e-02   1.0700786e-01   1.3278631e-02   2.9867047e-02   1.0091718e-01   0.0000000e+00   1.8183027e-02   8.6581849e-02  -4.0371794e-02   6.4621910e-02  -2.9013474e-02   1.6199497e-01  -4.3391891e-02   5.6367919e-02  -5.3794143e-02  -3.4542328e-02  -9.4383622e-03  -4.0922218e-02  -4.1345253e-02  -1.2480643e-02  -1.3361018e-02   4.8751735e-02  -2.0344546e-02   1.0388760e-03  -3.2274371e-03   3.1588969e-02   4.7680953e-02  -3.3984714e-02  -3.3016026e-02   3.3416455e-02  -6.6563656e-03  -4.8658755e-03  -2.6617619e-02   2.5562073e-02   7.5722065e-03  -7.2741477e-03  -5.8874800e-02  -6.1447397e-03  -4.4432662e-03   1.3937023e-02  -2.2469210e-02  -5.2393023e-02  -5.6891379e-04  -9.1075796e-02  -7.1508880e-02  -9.8960709e-02  -4.0702167e-02  -4.7824762e-02   1.7086609e-02   1.0006556e-01  -3.3816579e-02   1.8407929e-02  -6.2076609e-03  -8.4257784e-02  -1.0457523e-01  -5.6497462e-02  -1.0252570e-02  -2.1304658e-02  -1.0724853e-02   6.2349561e-03  -3.7710747e-02  -3.8469870e-02   1.7620361e-02   4.0627756e-02   1.5994693e-02   2.4294769e-02   6.3641415e-02  -1.1106206e-02   3.0454522e-02   3.9896046e-02  -4.1237129e-02  -2.5519612e-04   2.4652570e-03   8.8769711e-02  -5.7115904e-02  -8.2268251e-02  -9.7388242e-02  -5.2111816e-02   7.0625516e-02  -6.1677832e-02  -7.6548922e-02   6.8485911e-03   2.2467768e-02  -2.1882892e-02   2.9448356e-02   4.2337206e-02   2.6636911e-02  -1.4414407e-02
  -2.9437425e-02  -7.3515384e-05   6.3267540e-02   3.3082381e-02   1.1001105e-01   2.8350467e-02   1.3417478e-01   1.8183027e-02   0.0000000e+00   1.1166377e-01   4.9767038e-02   2.5363522e-02   8.9001392e-02   3.2027578e-02   3.6322998e-02  -1.8438120e-02   4.4722076e-02   9.0070746e-02  -4.5893359e-02  -2.4753327e-02   3.4572596e-02   1.8063721e-01   5.2137649e-02   1.0625117e-02  -8.4017292e-02   7.3412499e-02   1.5483329e-01   3.1255597e-02  -9.7230772e-02   4.5759964e-02  -1.3267839e-01  -3.3351432e-02  -1.1151684e-02   1.6502384e-04  -2.7064901e-03  -4.6122026e-03  -3.3997475e-02  -1.1481951e-01   6.4528429e-02  -8.0937686e-02   3.3353565e-02  -1.4493961e-02   6.0993081e-03  -2.2020017e-02  -1.1583448e-02  -3.1796520e-02   1.4029477e-02   7.0489294e-02   8.3914421e-02   1.6546391e-02  -1.0788825e-01   3.5719812e-02   6.5738088e-02   3.7920202e-02  -9.2448761e-02   9.8587774e-02  -8.8090684e-02   6.2394220e-02   2.7913585e-03  -1.7242739e-02   7.7972910e-02   1.1339110e-02  -1.0168149e-01   1.3454844e-02   1.9978381e-01   1.2917683e-01   5.2664017e-02  -4.3181470e-02   3.7812300e-02  -3.9837432e-02  -7.9208769e-02   5.4540284e-02   7.7412459e-02   3.0339290e-02  -1.9429593e-02   1.2093826e-02   5.8071850e-02   6.8602761e-02  -6.0761056e-03  -7.5669129e-02   6.0528566e-02   1.6694049e-02   4.3910545e-02  -2.0798038e-02  -2.1184780e-02  -8.4250646e-03   1.1879174e-01   3.8265247e-04  -5.0685883e-02  -1.4798518e-02
  -4.1868313e-02   3.5504842e-03  -7.1629103e-02   1.9918162e-02   5.6693376e-02   9.4047956e-03   5.7756142e-02   8.6581849e-02   1.1166377e-01   0.0000000e+00   2.5276472e-02   2.5145742e-02   9.1863461e-02   9.4834485e-02   1.2167746e-01   1.1843759e-01  -9.7869086e-02   5.6293197e-02   3.3826078e-02   8.2652309e-02  -3.1982692e-02  -5.8838119e-02  -7.4937219e-02   9.9789766e-03  -1.5306263e-02  -1.0669599e-01   1.4676348e-02  -3.4466906e-02   5.9104199e-02   2.1697319e-02   4.6476139e-02   6.5232442e-02   3.8367122e-02   1.2121080e-01   8.0428996e-03  -5.1082293e-02   3.1263500e-03  -8.8131313e-03  -1.4274798e-01  -8.6517448e-02   5.3798159e-02   1.8148879e-01  -6.4152348e-02  -2.6048674e-02  -4.8032536e-02  -3.7379592e-02  -8.0936888e-02  -1.1528180e-01   8.3503031e-02   1.2000114e-02  -1.2207767e-01  -2.4794066e-02  -4.2077876e-02   1.3811939e-01  -7.5590452e-03   6.2890597e-02  -9.9341569e-02  -3.3743789e-02   3.0763591e-02  -4.9384282e-02   1.1869850e-01  -1.0257271e-01  -3.3195292e-02  -1.9023302e-04  -2.1646976e-01   3.5776602e-02   1.5346575e-01   8.6042763e-02  -1.0893949e-02   2.0246626e-02   1.1025711e-02  -2.0443771e-02   8.1099735e-02   9.9817147e-02  -1.2555632e-02   3.5762074e-02   1.9773916e-01  -1.0766084e-01  -1.0725353e-01  -9.8867731e-02   5.4513593e-02  -8.2491093e-03  -4.2556268e-02   2.0827599e-01  -3.2176309e-02  -2.2321972e-02   7.2089549e-04  -6.8675206e-03  -3.6127054e-02  -1.2291032e-02
   2.0149839e-01   5.5966175e-02   6.5923708e-02  -9.4209025e-02  -3.3531035e-02  -1.3078634e-01   1.0335403e-01  -4.0371794e-02   4.9767038e-02   2.5276472e-02   0.0000000e+00   2.1619452e-01   3.7674760e-01   7.8784218e-02   1.3636340e-01   5.0239726e-02   8.7713681e-02  -7.0412400e-02   5.9410010e-02  -8.8313033e-02   1.5983759e-02  -5.7298418e-02   3.8813865e-02   1.6176570e-02  -8.5618655e-02  -2.1620710e-01   2.2632271e-02  -6.2648797e-03   3.4137530e-02   8.3414350e-02   1.1215442e-01   7.7387184e-02   7.9389285e-02  -4.9263937e-02  -1.8836250e-02  -1.4597998e-02  -1.1617705e-01  -1.6276653e-01  -2.3839151e-02  -9.7991584e-02  -1.1131379e-01  -1.3499915e-02   7.2264705e-02  -7.5333284e-02  -8.3113260e-02   4.8255708e-02  -8.1592377e-02   2.1135280e-02  -5.5338121e-02   1.0936392e-01   1.5858983e-01   2.4258044e-02  -5.8055292e-02  -7.6075982e-02  -1.5073914e-02  -3.8456836e-02   8.9944068e-02   6.1404697e-02   2.3145920e-02  -3.9762523e-02   9.8857433e-02   7.5544916e-02  -1.5745290e-01   4.3088050e-02   2.1428541e-01  -3.5900795e-02  -8.3701097e-02  -4.3881269e-02   3.2990252e-02  -1.1366871e-01   1.8810403e-01   7.8242953e-02   1.4864309e-01   6.1285051e-03  -1.0407679e-02  -1.2727509e-01  -7.2329614e-02   8.5772069e-02  -1.8037781e-01  -6.6744983e-02   8.0736558e-03   8.1452193e-02  -1.0309847e-02   1.1240242e-01   5.9073905e-03  -2.7555527e-02  -9.3759997e-02   3.4002422e-03  -5.8931342e-02   7.6412215e-02
   4.8579045e-02   2.6191939e-02   3.9633418e-03   4.5785828e-02  -2.2220777e-02   3.4977624e-03  -4.0075178e-02   6.4621910e-02   2.5363522e-02   2.5145742e-02   2.1619452e-01   0.0000000e+00   9.1526859e-02   2.1340353e-01   6.7689567e-03   1.6982516e-01   2.3373348e-01   1.4330554e-02   1.5595700e-03   2.6820118e-02   3.8429180e-02  -5.4239801e-03   7.3757565e-02   7.1186569e-02  -1.1763547e-01  -2.3814114e-02   1.1639418e-02   2.2655500e-02   7.1863198e-03  -3.4367165e-02  -7.9702086e-02  -8.7873158e-02  -4.5310233e-02   5.6804514e-02  -3.0754533e-02   4.2934660e-02   7.4209192e-03  -4.4895006e-02   4.6747204e-03   3.3147840e-02   3.6451649e-02   1.6125909e-01   2.0680081e-01  -9.6225172e-02  -9.2245817e-02  -4.8855604e-02  -1.2425377e-02   4.2983954e-02   1.3191058e-01   4.4454088e-02  -3.0687258e-02   1.2736031e-01  -3.6037246e-02  -1.2623885e-01  -5.9453835e-02  -1.1594858e-01   2.6086382e-02  -6.9677410e-02  -9.2294160e-03  -6.5681270e-02  -6.3754466e-02   3.2993044e-02  -3.9482916e-02   1.2133586e-02  -4.4848439e-03   2.3376690e-01  -7.7724892e-02  -3.3181988e-02   8.4527099e-02  -2.2771912e-02   5.8589646e-02  -8.3115401e-02   4.0713708e-02   4.2486800e-02   2.0124891e-02   1.6437876e-02  -8.7173615e-02   7.7457328e-02  -6.9100122e-02  -5.9543663e-02   2.9556421e-02  -7.1498423e-02  -9.7162654e-02   7.3547348e-02   1.2932658e-01   4.5029208e-03   3.3985046e-03  -2.8981121e-02   4.2481805e-02   7.0634768e-02
  -5.7284387e-02   4.9718582e-03   3.8214198e-02  -4.7257002e-02   3.8192300e-02  -7.2879555e-02   2.1979772e-01  -2.9013474e-02   8.9001392e-02   9.1863461e-02   3.7674760e-01   9.1526859e-02   0.0000000e+00   9.6763052e-02   2.4306957e-01   6.5835377e-02  -8.8189150e-02   4.5833306e-02  -4.4349422e-02  -3.8529137e-02  -5.4028100e-02  -8.3428164e-02   1.0571946e-01   6.2135869e-02  -1.2736523e-03  -1.5022499e-01  -5.4393608e-02  -7.2380787e-02   4.3585885e-02  -6.8842328e-03   7.5290301e-02  -9.0550695e-02  -3.5250371e-02  -2.6884170e-02   1.6220688e-02  -2.2703788e-02  -1.1065332e-01   5.7351934e-02   3.0068081e-02   1.8777982e-02   5.5508383e-02  -1.6060556e-01   4.6396748e-02  -7.9923873e-02  -9.5699204e-02   1.3441983e-03  -5.6411135e-02   1.1771246e-01   6.8874956e-03   6.6444823e-02   1.4658844e-01  -2.6034879e-02  -5.3427500e-02  -2.4768254e-02  -6.5644727e-03  -7.2962069e-03  -1.7802767e-01   1.3029102e-02  -2.5724697e-02  -7.1940370e-03   1.1632808e-01  -3.7765282e-02   3.3857265e-02   7.1115379e-02   1.2101997e-01   6.0824965e-02  -5.9591311e-02  -1.3667827e-01  -4.5661865e-02  -2.3909443e-02  -2.8568377e-02  -4.3305082e-02  -1.6597928e-02  -5.3374948e-02  -3.9335480e-02   5.0168035e-02   3.1170982e-02   1.3595768e-01  -1.0194784e-01   1.4385550e-02   2.1290576e-01   1.0478304e-01   1.7219109e-01   8.9643818e-02  -9.8964299e-03  -6.3953875e-02  -1.2808885e-01  -3.5327573e-03  -4.9233878e-02   4.4945436e-02
   5.5294121e-02  -3.3239679e-02   8.4982950e-02   1.0926537e-01   7.2449725e-02   9.4470398e-02   1.0040697e-01   1.6199497e-01   3.2027578e-02   9.4834485e-02   7.8784218e-02   2.1340353e-01   9.6763052e-02   0.0000000e+00   1.3495473e-02   1.6314736e-01   2.1573716e-02   8.1224169e-02  -4.9823329e-02  -3.1276480e-02  -4.3004912e-02   2.3929114e-02  -4.8917471e-02   9.6172631e-05  -1.7384200e-01  -7.7024862e-02   3.6390620e-02   1.4916210e-02   1.2596353e-01   8.2630195e-03  -1.3631957e-01  -1.6793340e-01  -7.7655043e-02   1.2396842e-01  -4.4761957e-02  -9.4997770e-02   4.9457688e-02   2.8072508e-02  -3.1004557e-02  -8.3263645e-02  -2.1909149e-02  -3.1389714e-02   2.8824212e-03  -3.8944618e-02   1.2085874e-01  -7.3257860e-02   5.4333814e-02  -3.2600785e-02   2.1401596e-02   3.5202105e-02  -6.1081052e-02   1.4942501e-01  -3.1046923e-02  -9.5033357e-02   5.6966982e-02  -1.3733679e-01   1.5054657e-02  -7.8908510e-02  -8.2806602e-03  -5.5433698e-02   9.7754621e-02   3.2231323e-02  -3.7541805e-02  -3.7470338e-02  -6.2422192e-03   2.3873256e-01  -7.2802482e-03  -3.9653462e-02  -1.6980360e-02  -4.1009963e-02   7.4262436e-02   1.6866806e-02  -6.9192745e-03   2.1545521e-03   2.2291720e-02   4.5830459e-02   1.7727505e-02   3.8203309e-02  -1.3931820e-01   3.9616833e-02  -5.6692222e-02   3.7261216e-03  -7.5812997e-02   9.4844413e-02  -5.1067938e-02  -3.3722218e-02   2.4649426e-02   6.6693383e-02   3.4618219e-02  -4.0604099e-02
  -2.5162217e-02  -2.1820493e-04  -6.3107284e-03  -1.8657723e-02   6.4527994e-02  -3.1875973e-02   7.8493943e-02  -4.3391891e-02   3.6322998e-02   1.2167746e-01   1.3636340e-01   6.7689567e-03   2.4306957e-01   1.3495473e-02   0.0000000e+00   6.4747281e-02  -2.6741572e-02   2.0947726e-02  -1.3692665e-02   5.3822520e-03   1.0379390e-01  -1.4902553e-02  -3.7162113e-02   3.8229460e-02   1.1673284e-01   8.7852014e-03   2.6213961e-02  -2.6575446e-02   1.4588174e-02   5.2366724e-02   5.5789205e-02   6.7468852e-02   5.2804119e-02   2.9331317e-02  -1.4400169e-02  -8.1500300e-02  -8.2987243e-02   1.2679946e-01   2.4690218e-02   5.4272020e-02   1.2344662e-01   4.8395129e-02   5.7440486e-02  -5.9379777e-02  -3.3701861e-02   2.0421683e-02  -5.3694362e-02   8.2132763e-02   7.4671148e-02   8.7092719e-03  -1.8156331e-02  -5.6389760e-02   2.8825995e-02   4.1386761e-02  -6.4739148e-02  -3.6162792e-02  -3.6565260e-02  -7.0330663e-03  -3.5011378e-02  -2.7883030e-02   9.8816921e-02  -3.2527903e-02   3.0264454e-02   2.0472914e-02   7.1737745e-03   5.0547960e-02   2.5684791e-02  -3.4591558e-02  -3.8069352e-02  -4.2540881e-02  -5.5209426e-02  -1.4834068e-02  -7.2647156e-02   5.1554780e-02  -1.1578933e-01   2.2668869e-02   6.5761926e-02   9.3789591e-02  -2.9751335e-02  -1.1063706e-03   1.1821357e-01   7.6938266e-02   6.9080575e-02   1.7211511e-01  -1.6264051e-03  -3.8199481e-02  -7.3759200e-02   1.1913927e-02  -4.7710350e-02   4.6180803e-02
   1.3269262e-02  -1.0592892e-02  -2.5114193e-02   2.3058990e-02   1.7409463e-02   3.1648416e-02  -1.1995850e-01   5.6367919e-02  -1.8438120e-02   1.1843759e-01   5.0239726e-02   1.6982516e-01   6.5835377e-02   1.6314736e-01   6.4747281e-02   0.0000000e+00  -2.4310514e-02   1.3620274e-02   2.3110923e-02   3.4043216e-02  -7.2451037e-03   6.9739833e-02   4.9757947e-03   9.6763966e-02   5.0061392e-02  -5.3876299e-03   1.5770746e-02   8.9572594e-02   7.7371083e-02   3.0133079e-02   1.6498364e-02   6.2608029e-02  -2.8572287e-03   1.4737040e-01  -3.6973122e-02  -7.5838973e-02   8.5369563e-03  -3.3640769e-02   2.3352571e-02   8.8701023e-02   7.1069768e-02  -1.9492400e-03   1.0551567e-01  -8.5769685e-02   1.1749187e-02  -7.7693607e-03  -2.0627877e-02   1.7195973e-02   1.7551911e-03   1.3223755e-02  -1.1585232e-02   2.7192899e-02   1.4801572e-02  -2.9377527e-02  -2.9050368e-02   4.7958712e-03  -3.6159343e-02  -4.5350780e-02   1.4283304e-01  -5.7573482e-02  -1.2888075e-03  -4.7764251e-02   2.6187306e-03   4.8219902e-02  -1.1204220e-01   1.6748483e-02   3.2947916e-03  -2.6470173e-02  -2.0929338e-02   9.0460126e-02  -2.2367637e-02   2.3764910e-03   2.1988437e-02  -8.8844379e-02  -5.6757561e-03   3.1046146e-02  -7.2461667e-02  -3.0753716e-02  -1.6554409e-02  -7.9534607e-02  -8.4086180e-02   2.1608278e-02   9.6687915e-02   3.1077817e-01  -5.2464707e-02  -4.8912205e-02   1.9248384e-03   7.9572205e-02   2.1828445e-02   1.9616458e-02
   6.8719537e-02  -2.5356411e-02  -4.9591612e-02   2.3439160e-02   1.3507971e-02  -2.7892672e-02  -1.4665992e-01  -5.3794143e-02   4.4722076e-02  -9.7869086e-02   8.7713681e-02   2.3373348e-01  -8.8189150e-02   2.1573716e-02  -2.6741572e-02  -2.4310514e-02   0.0000000e+00  -2.7697221e-03   1.2085458e-01   1.0680166e-01   9.5260201e-02   3.2203568e-02  -5.8277933e-02   5.7501159e-02  -1.8027660e-01   6.8770330e-03   1.1553703e-01   1.4700231e-02   1.9343694e-01  -2.0169581e-02  -1.2557651e-02  -6.0690403e-02   1.2677861e-01  -1.1697547e-02   2.6510126e-02   3.4500031e-02  -4.9275452e-03   9.0833301e-02  -1.7355675e-01  -4.4924571e-02  -5.4738779e-04   8.5343402e-02  -1.8420808e-02  -1.9601152e-02  -1.7344156e-01  -3.5986291e-02   3.0671708e-01  -1.5222067e-01   2.4064430e-01   2.7710921e-03  -4.6603480e-02   4.6953175e-02  -3.1255373e-01  -4.5403021e-03  -1.2037353e-01  -1.7963704e-01   2.2841594e-01  -1.9501419e-02   1.2032892e-01  -4.3765215e-02  -1.4917740e-02  -4.8521650e-02   1.4203823e-01  -1.5234224e-02   9.3404308e-02  -4.0924534e-02   2.4650536e-02  -4.2936504e-02   2.6457414e-01  -9.3137018e-02  -7.6811522e-02  -2.0432899e-02  -4.1421471e-02   8.1441546e-02   8.0909670e-02  -1.6440160e-01  -1.4082220e-01   2.3475488e-02   5.5763155e-01  -6.4302050e-02   7.8645013e-02   4.3684776e-02   7.2584057e-02  -1.3461334e-02   3.1109407e-02  -9.8946526e-02   1.7205238e-01  -1.2222163e-01  -2.3221740e-02   3.0903338e-02
  -5.3481425e-02  -6.6234472e-03   2.9870241e-03   2.2508610e-02  -8.6196453e-04  -2.3846244e-03   4.5464999e-02  -3.4542328e-02   9.0070746e-02   5.6293197e-02  -7.0412400e-02   1.4330554e-02   4.5833306e-02   8.1224169e-02   2.0947726e-02   1.3620274e-02  -2.7697221e-03   0.0000000e+00  -1.3481086e-02  -8.9241491e-03   1.7241209e-02  -4.1829663e-02   3.4930760e-02  -5.0136805e-03   1.5150160e-02   7.5255838e-02   3.1602991e-02  -4.1460294e-03   5.0311267e-02   1.8255105e-01  -7.0320481e-02  -6.0251873e-02   5.1972012e-02   6.6971313e-02   1.4341849e-01  -3.2239312e-01  -9.3772868e-02   1.1572562e-01  -5.2825128e-02   7.5298317e-02   5.1198062e-02   1.6180965e-02   1.1791405e-01  -1.1789809e-02   1.1771790e-01  -8.0393077e-03  -7.8289588e-02   8.3917808e-02  -7.8036367e-02   1.0740401e-02   4.0859347e-03   7.4120386e-02  -4.2243234e-03  -4.8454464e-02  -2.5291461e-02  -8.2457096e-04   2.7982021e-02   1.2171296e-01   1.1833394e-02  -5.7387723e-02  -4.3324654e-02  -4.0692484e-02   6.8567532e-02   1.9676393e-01   3.5920573e-02   1.0941112e-01   2.2466954e-03  -9.0698277e-02  -6.2103503e-03   5.4016686e-02  -1.1084836e-03  -1.1578818e-01   3.5467800e-02   2.1717109e-01   4.1008946e-02  -8.2556033e-02  -3.8186124e-03  -9.4111253e-02   7.9087682e-02   3.7793646e-01  -3.0157647e-02   1.1046699e-01   6.5287163e-03   2.8599844e-02  -5.5652332e-02  -8.4928408e-02   4.7886817e-02  -7.1165038e-02  -1.1385024e-01  -3.5845968e-02
   1.3534690e-01   4.9076534e-03   1.4017954e-01  -4.0156830e-03  -5.5995892e-02  -2.1254217e-02   1.0848849e-01  -9.4383622e-03  -4.5893359e-02   3.3826078e-02   5.9410010e-02   1.5595700e-03  -4.4349422e-02  -4.9823329e-02  -1.3692665e-02   2.3110923e-02   1.2085458e-01  -1.3481086e-02   0.0000000e+00   3.0807274e-01   6.4926564e-03  -5.1824090e-02   9.1660759e-02  -2.2777675e-02  -4.7080491e-02  -4.3760556e-02   1.0113788e-01  -3.5669170e-02   2.9536372e-02   8.3400501e-02   1.1482075e-01   3.3164681e-02   1.7763221e-01  -1.5408733e-02  -1.4194893e-01  -2.0426547e-02   1.6579645e-01  -3.2295345e-02   3.2913453e-02  -2.3514801e-02  -9.0219867e-02  -9.7208425e-02   4.8745295e-03  -8.0932959e-02  -1.1322841e-02  -6.3148390e-02  -5.0201490e-02  -8.2659587e-02   1.7695996e-02  -9.2278668e-02  -1.0019013e-02  -4.0764948e-02  -8.3961959e-02   2.5958514e-02  -1.3520238e-01   4.4116592e-02   6.9004395e-02  -8.1184122e-02   6.0449121e-04  -6.0289423e-02  -1.3301145e-01  -7.9327459e-02   4.8914615e-03  -8.8345609e-02  -1.0336480e-01  -5.7279231e-03   5.7834098e-02  -3.0481558e-02   1.1373624e-01   6.9963047e-02   5.7238906e-02  -5.9930027e-02   3.2484411e-02   8.8390638e-02  -7.9996893e-02   2.3317176e-03   2.1291457e-02  -3.4806086e-01   5.5694464e-03   3.0660807e-02  -1.0148054e-01   1.2208591e-01   2.6572575e-02   3.4466217e-02  -1.0863121e-01  -1.6100376e-02   6.2428236e-03   3.4957161e-02   1.5975078e-02  -7.0381522e-02
   3.7782832e-04   6.9469668e-02   2.0590524e-02  -7.1989594e-02  -4.0917383e-02  -7.3942425e-02   1.3219755e-02  -4.0922218e-02  -2.4753327e-02   8.2652309e-02  -8.8313033e-02   2.6820118e-02  -3.8529137e-02  -3.1276480e-02   5.3822520e-03   3.4043216e-02   1.0680166e-01  -8.9241491e-03   3.0807274e-01   0.0000000e+00   1.3416759e-01   3.4817869e-02   4.5825767e-02  -1.1000969e-01   7.6681247e-02  -1.2303015e-01   1.3223428e-01   5.2343208e-02   2.6373670e-02   1.0818640e-01   3.5332319e-02  -1.1851563e-01   5.6554478e-02   1.5837995e-01   2.7788080e-03  -3.9418462e-02   1.3895087e-03   6.8570811e-02   4.7072104e-02  -4.8427713e-02  -1.4912959e-01   1.8710059e-02  -2.2153514e-01   4.3169679e-02  -1.3175288e-01  -6.9818340e-02   1.1747507e-01  -6.2244339e-03   7.0336844e-03  -6.4214194e-03   2.5935392e-02  -4.2947517e-02  -1.6557988e-02   1.3642037e-01  -9.5548836e-02   3.1872904e-03  -4.8616987e-02  -1.6975552e-03  -2.2510160e-02   1.8382389e-02  -1.1404505e-01  -5.8764508e-02  -4.6842123e-02  -8.7240640e-02  -9.4727766e-02  -7.3160673e-02  -1.2486461e-01   3.9285264e-02   5.8321337e-02   2.1854626e-01  -3.9380388e-02  -1.3909559e-01  -2.2297342e-02   1.3584009e-01  -1.3314179e-01   2.7994954e-02   6.1528966e-03  -3.0308211e-02  -9.0465875e-02   6.4640912e-02  -5.3597789e-02   1.1378341e-02   4.9667820e-02   1.7742240e-02   3.2658828e-02  -7.7810313e-03   1.0514609e-01   7.4751490e-02   5.8510907e-02  -7.3508657e-02
  -1.8639182e-02  -1.6080467e-02   4.7882872e-02  -4.1432544e-02   1.6116360e-01  -5.2752978e-02  -2.5984571e-03  -4.1345253e-02   3.4572596e-02  -3.1982692e-02   1.5983759e-02   3.8429180e-02  -5.4028100e-02  -4.3004912e-02   1.0379390e-01  -7.2451037e-03   9.5260201e-02   1.7241209e-02   6.4926564e-03   1.3416759e-01   0.0000000e+00   1.6770180e-01  -6.8090370e-02  -4.3560074e-02   3.7667087e-01   2.3712820e-01   2.5720087e-01   1.2940262e-01  -7.3797780e-02   9.7912640e-02   1.4623212e-02   7.8827435e-02  -1.3523187e-01   3.1250543e-02  -1.1052751e-01   2.4488922e-02   6.6740433e-03  -3.2601188e-02   1.7019319e-01  -4.7933919e-02   5.2102562e-02   3.8099719e-02   5.2743776e-02   7.7087568e-02   8.6046567e-02  -6.8140296e-02  -1.8213903e-01  -4.3948247e-02  -1.0525768e-01  -8.5255694e-02   1.4827710e-01  -2.9260665e-03   2.2610240e-01   7.2108317e-02  -1.7115231e-01  -6.3088187e-02  -4.5418433e-02  -4.8779482e-02   5.9954430e-02  -6.4106299e-03   1.3725055e-01   3.5678100e-02   1.2837103e-02  -7.2387286e-02   1.1105701e-02  -5.5285218e-02  -4.9962738e-02   2.7614163e-02   3.0444071e-02   5.0142618e-04   8.4463270e-02  -7.4251811e-03  -1.8951762e-02   9.0042919e-02   3.2565569e-02  -2.2282287e-01  -7.2785501e-03   8.7384937e-02   9.1922685e-03  -7.7441792e-02  -2.9155464e-02  -1.1161356e-01  -1.5546332e-01  -1.0884116e-01  -2.5353470e-02  -5.6342053e-02  -1.2674563e-01   2.9180657e-02  -1.1567559e-02   6.2675862e-02
   4.9102447e-02   7.9597656e-02  -4.2550043e-02   2.6775249e-03   6.6409214e-02   9.0644317e-02  -1.3298833e-01  -1.2480643e-02   1.8063721e-01  -5.8838119e-02  -5.7298418e-02  -5.4239801e-03  -8.3428164e-02   2.3929114e-02  -1.4902553e-02   6.9739833e-02   3.2203568e-02  -4.1829663e-02  -5.1824090e-02   3.4817869e-02   1.6770180e-01   0.0000000e+00   2.0748558e-03   1.5381835e-02  -9.3228525e-02   2.1081543e-01  -1.2956109e-02   2.3261653e-01   1.0165485e-01   1.5219310e-02   6.3318656e-02  -1.9642392e-02   4.6139312e-02   1.3668522e-01  -3.2801695e-03  -8.4789284e-02  -2.1348785e-01  -1.4996257e-02   2.2020154e-01  -7.9033074e-02   2.2324694e-01   1.7885079e-01  -8.8806103e-02   7.1101012e-02   1.9631633e-01   1.5861128e-02   1.0289666e-01  -1.2344327e-01   4.9496054e-02   4.1521937e-02  -6.6562519e-02  -1.2507486e-02  -9.2734077e-02   4.0420289e-02  -1.5469966e-01   3.9299326e-02   6.6337077e-02   1.4462938e-01  -8.3535758e-02   4.8793212e-02   5.0246641e-02   2.3726526e-03  -6.6371128e-02  -2.2048625e-02   3.0376961e-02   8.9005747e-02  -5.9479855e-02  -8.2079493e-02  -8.1920245e-02   4.4933346e-02   5.8043545e-02   1.1873210e-01   2.5454200e-01  -2.0353697e-02   1.1595809e-01  -2.6307444e-02   2.9492761e-02  -9.2500733e-02  -8.4844272e-02   4.3015627e-02  -7.2436892e-02   6.6124512e-02   8.5126322e-02  -1.2318879e-01   6.7727070e-03   8.0166900e-02   6.3389541e-02  -2.2417795e-02   7.5255042e-02  -9.2890037e-02
   8.5111547e-03   2.3744928e-02   1.3070120e-01   1.8965154e-02  -5.9791899e-02  -2.0523558e-02   1.1189009e-01  -1.3361018e-02   5.2137649e-02  -7.4937219e-02   3.8813865e-02   7.3757565e-02   1.0571946e-01  -4.8917471e-02  -3.7162113e-02   4.9757947e-03  -5.8277933e-02   3.4930760e-02   9.1660759e-02   4.5825767e-02  -6.8090370e-02   2.0748558e-03   0.0000000e+00   9.0409518e-02   1.5897608e-01   7.0285194e-02  -3.4974677e-02   2.1450837e-02   1.1904827e-02  -8.5280586e-02   1.1321946e-01  -9.7630546e-02   1.1245629e-01   2.5450052e-03  -1.6128392e-01   2.0383449e-01   5.8625563e-03  -5.9402084e-02   6.1817045e-02   1.2224382e-02  -5.3052174e-02  -1.6532861e-02   5.2870878e-02   3.5811383e-03  -9.2905695e-02  -2.4848305e-02  -8.9075731e-02   3.1977171e-02   9.2485557e-02   2.2066195e-02   8.9984285e-02   3.3098147e-02  -8.3008317e-03  -4.3290062e-02   7.2421551e-02   3.5040021e-02  -5.8259731e-02   9.1297173e-03  -8.8771454e-03  -1.8388785e-02  -1.6727156e-01  -4.1706487e-02  -2.8900152e-02  -3.8600077e-02   1.9140218e-01  -9.2102368e-03  -3.6900439e-02  -6.3399797e-03   5.3625860e-02   2.8235777e-02   1.2499054e-01  -1.6346059e-01   1.0134041e-01  -3.0332687e-02   7.4078238e-02   3.6014510e-02   1.5713968e-01  -3.8675613e-02   4.9955643e-03  -2.6458542e-02  -4.1866790e-03  -2.4645523e-02   2.3829188e-02   7.6170487e-02   4.8827164e-02   7.9944861e-02   6.5355506e-03   4.8188396e-02   1.9519152e-02   4.3439629e-02
  -5.3621609e-02   2.3070625e-02   1.0485711e-03   1.8753662e-01  -1.3655986e-02   2.3110845e-02  -2.2341125e-03   4.8751735e-02   1.0625117e-02   9.9789766e-03   1.6176570e-02   7.1186569e-02   6.2135869e-02   9.6172631e-05   3.8229460e-02   9.6763966e-02   5.7501159e-02  -5.0136805e-03  -2.2777675e-02  -1.1000969e-01  -4.3560074e-02   1.5381835e-02   9.0409518e-02   0.0000000e+00   3.0988600e-04   1.9805809e-01  -3.0987717e-02   4.2151465e-03  -1.5365889e-02  -1.1602819e-01   2.6736814e-02   2.1473041e-01   2.2970976e-02  -3.5791046e-02   6.1562888e-02   8.8142859e-02   1.3050044e-02   1.1596643e-01  -5.4365177e-02   4.3842646e-02  -3.2310391e-03   2.0603681e-02   5.3537111e-02   2.5179904e-02  -6.5877886e-02   3.1631756e-02  -1.4990044e-01   1.7255373e-02   3.3616846e-02  -5.0611414e-02   7.0623674e-02  -4.7745840e-02   4.3590532e-02  -7.6331811e-02   9.0370290e-02  -9.0268457e-02  -8.4223872e-02   3.2877157e-03  -6.5669946e-03  -5.6189063e-02  -9.0276369e-02  -9.7775720e-02  -4.2611392e-02   3.2772203e-02   3.1118239e-02  -1.5604572e-02  -5.2819393e-02  -3.0050438e-02   3.0707401e-02   5.7779368e-02  -4.6025018e-02   2.3216975e-01  -4.2431408e-02  -3.4088101e-02   2.4645928e-02   2.2449300e-01  -8.7418759e-02  -1.4203705e-01   7.8188184e-02  -8.3748700e-02  -8.7348900e-02  -4.8578548e-02  -1.4856135e-02   1.6632409e-01   5.9848375e-03   4.7473517e-02  -2.5756585e-02   1.0674041e-01  -1.8801002e-02   7.9102259e-02
  -3.7269864e-02  -3.8169475e-02   8.1265404e-02  -3.0525144e-02   8.9617889e-02  -9.7748707e-02   3.1919214e-02  -2.0344546e-02  -8.4017292e-02  -1.5306263e-02  -8.5618655e-02  -1.1763547e-01  -1.2736523e-03  -1.7384200e-01   1.1673284e-01   5.0061392e-02  -1.8027660e-01   1.5150160e-02  -4.7080491e-02   7.6681247e-02   3.7667087e-01  -9.3228525e-02   1.5897608e-01   3.0988600e-04   0.0000000e+00   1.0343914e-01  -2.0233910e-02   1.0866217e-01  -2.4189552e-01  -1.6688619e-02   1.2024139e-01   1.8316708e-02   8.4865017e-03   5.3690328e-02   5.1746833e-02  -1.5522715e-01  -1.0382445e-02   1.1126437e-01   4.2484496e-02   4.8180832e-02  -2.6773882e-01  -1.5526676e-02  -6.0985673e-02   1.3074991e-02  -9.9131946e-03  -2.6564795e-02   9.4464033e-02   5.4094164e-03  -1.6388751e-01  -6.5310509e-02   9.5962244e-03   6.5087439e-02  -8.3558263e-02   6.0138299e-02  -4.5589845e-02  -2.8566151e-01  -2.4253494e-02  -3.8728727e-04   1.1161262e-02  -3.5870345e-02   8.8366435e-02  -1.0322519e-01   5.1354545e-02  -1.4238045e-01   1.9509728e-01  -4.7919424e-03  -8.7682982e-02   8.0643996e-02   7.9941397e-02   1.3025744e-01  -6.9492999e-02  -2.9965752e-01   2.0970372e-02   6.1734126e-03  -6.3109964e-02   6.7931849e-02   1.2895639e-02   3.6246415e-02   8.4317367e-02   1.8329790e-01   1.0506615e-01  -1.4133153e-01  -1.5639991e-02   1.5519323e-01  -1.3591233e-02  -5.7306812e-02   8.9545495e-02   3.2321861e-02   2.9265972e-02   4.8954523e-02
  -7.9691612e-03   6.8747172e-03  -3.6471195e-02   7.2130819e-02   1.0585209e-01   2.3075322e-01  -3.9203956e-02   1.0388760e-03   7.3412499e-02  -1.0669599e-01  -2.1620710e-01  -2.3814114e-02  -1.5022499e-01  -7.7024862e-02   8.7852014e-03  -5.3876299e-03   6.8770330e-03   7.5255838e-02  -4.3760556e-02  -1.2303015e-01   2.3712820e-01   2.1081543e-01   7.0285194e-02   1.9805809e-01   1.0343914e-01   0.0000000e+00   1.6980162e-01   1.8094000e-01  -6.4289373e-02   5.3402552e-03   1.4016407e-01   2.8050785e-01  -1.5606785e-01   8.1638970e-02   6.3486460e-02   2.4367581e-01  -7.5567553e-02  -4.3520149e-03   1.5640685e-01  -4.8856885e-02   1.1175784e-01   2.0110025e-01  -8.8391934e-02  -7.1410303e-02  -2.1286294e-01  -8.5381778e-02  -1.1130200e-01   4.2020656e-02   2.1871074e-01   4.3997405e-02   2.1927717e-01   1.2527993e-01   1.3061229e-01  -1.1908124e-01   1.5139110e-01  -5.8821141e-02   1.8592127e-02   1.6121743e-02   3.9066871e-02   2.3768924e-02  -2.1066239e-01  -6.7626482e-02   8.6968410e-03   4.0166226e-02   1.8710621e-01   8.5715088e-02  -7.7182518e-02  -8.5443459e-02  -9.2372177e-02   7.7015681e-02   9.1507319e-02  -2.7908244e-02   2.4920856e-02   1.4558828e-01   4.6628687e-02   3.0334379e-02  -6.5003919e-02  -6.6997669e-02   1.7506854e-01  -4.8569159e-02   1.2092665e-01  -5.6490669e-02   3.4354656e-02   1.1237681e-01  -1.6147839e-02   4.6659574e-02  -1.4062300e-01  -2.0249723e-02  -6.7136620e-02  -2.2557023e-02
   3.8159795e-02   1.1235976e-03   6.9943153e-02   7.3145187e-02   2.2946439e-01   5.5442601e-02   1.0383822e-02  -3.2274371e-03   1.5483329e-01   1.4676348e-02   2.2632271e-02   1.1639418e-02  -5.4393608e-02   3.6390620e-02   2.6213961e-02   1.5770746e-02   1.1553703e-01   3.1602991e-02   1.0113788e-01   1.3223428e-01   2.5720087e-01  -1.2956109e-02  -3.4974677e-02  -3.0987717e-02  -2.0233910e-02   1.6980162e-01   0.0000000e+00   9.0462707e-02  -4.6527306e-02   6.2519884e-02  -6.0565884e-02  -1.4016359e-02  -4.6439177e-02   3.4433618e-03   9.4515452e-02   7.6318503e-02   7.9769870e-02  -7.5328015e-02  -7.0770199e-02  -2.7964983e-02   1.5226834e-02  -1.0141633e-01   6.4105765e-02   1.1260170e-01  -1.6669098e-01  -3.4737330e-02  -7.7739102e-02   6.7988881e-02  -8.6763296e-02   2.7378327e-03   1.2684223e-03   6.3515712e-03   3.4573423e-02   6.6543267e-02   1.1571826e-03  -4.4095763e-03   3.8245215e-02  -3.3414019e-02   1.7811948e-01  -3.2921227e-03  -4.2419925e-02   9.4009338e-02  -5.4298069e-02   1.9478164e-03  -3.4196359e-02   6.0889908e-03   8.9046787e-02   2.8628892e-02   1.3870576e-03  -5.4837959e-02  -2.6108330e-02   5.3663338e-02  -1.2652332e-01   4.5334931e-02  -2.4191846e-01  -9.9136468e-02   7.1624197e-02  -1.9303011e-01  -1.5272974e-01  -1.5557356e-01   1.3503208e-01   1.2422679e-02   1.5879879e-02  -2.7877429e-03   2.6276429e-02  -8.6948284e-02   8.2028943e-02   1.7098744e-01  -8.8564690e-03   2.2769009e-02
   2.5232196e-02   7.5793014e-02  -3.8939581e-04   1.1282612e-02   4.3212256e-02   3.1353032e-02  -6.9650768e-02   3.1588969e-02   3.1255597e-02  -3.4466906e-02  -6.2648797e-03   2.2655500e-02  -7.2380787e-02   1.4916210e-02  -2.6575446e-02   8.9572594e-02   1.4700231e-02  -4.1460294e-03  -3.5669170e-02   5.2343208e-02   1.2940262e-01   2.3261653e-01   2.1450837e-02   4.2151465e-03   1.0866217e-01   1.8094000e-01   9.0462707e-02   0.0000000e+00   9.4745926e-02  -1.4084805e-02   2.9043752e-02   8.8206116e-03  -2.1006275e-02   4.0018375e-02   2.5611632e-02   2.7714613e-02  -5.8868273e-02  -1.7832950e-03   3.3040444e-02   1.4432957e-02   1.8623406e-03  -6.8339323e-03   3.8205200e-02   2.0287609e-03   1.0135056e-02   2.6910814e-03   3.4313743e-02  -5.8382239e-02  -2.9559673e-02   5.4078911e-02   5.5095685e-02   1.2906150e-01  -1.1574349e-01   6.4065839e-02  -3.6813747e-02   1.8787582e-02  -4.1952469e-03   5.9897359e-02   6.2317088e-02   5.8455449e-02   3.6225365e-02   4.4180169e-02   2.1307631e-02   2.0216579e-02  -4.0231657e-02  -8.4987906e-03  -4.8551463e-02  -2.6832902e-02  -3.9686823e-03   4.4289335e-02   3.1731900e-02   1.5087826e-02   3.9610035e-02  -7.4600281e-03   2.9086826e-02  -6.4362040e-02   3.0564689e-02  -2.0998306e-02  -4.1514610e-03  -4.2051139e-02   3.0033105e-02  -7.5398788e-02   7.0887852e-02  -4.0016498e-02   5.3945951e-02  -8.8785690e-03   3.1428395e-02   4.0480193e-02   5.8480489e-02  -2.7516334e-02
   9.2604489e-02   4.4648350e-02   2.6048679e-02  -4.1897522e-03  -6.5846204e-02   7.7843264e-02   4.0273369e-03   4.7680953e-02  -9.7230772e-02   5.9104199e-02   3.4137530e-02   7.1863198e-03   4.3585885e-02   1.2596353e-01   1.4588174e-02   7.7371083e-02   1.9343694e-01   5.0311267e-02   2.9536372e-02   2.6373670e-02  -7.3797780e-02   1.0165485e-01   1.1904827e-02  -1.5365889e-02  -2.4189552e-01  -6.4289373e-02  -4.6527306e-02   9.4745926e-02   0.0000000e+00  -1.7065339e-02   1.4375972e-01  -3.6490754e-02   7.2367218e-02   7.4017146e-02   7.2673684e-02   3.0308195e-02  -9.8268285e-02   4.6533866e-02   2.7324960e-02   3.5509399e-03   2.7508170e-01  -3.2395229e-02   3.8423094e-02   1.4785738e-02  -3.7322282e-02   6.9165287e-02  -6.5391462e-02   7.4849985e-02  -8.7778552e-02   6.4270336e-02  -2.5181984e-02   1.8952833e-02  -1.2248284e-01   1.3460778e-01   2.5109585e-03  -4.7537903e-02   9.9668286e-02   3.0128053e-02   1.2091060e-02   1.5168310e-02   6.1056027e-02  -1.3722518e-02   4.1008767e-02   1.9713681e-02  -1.1268310e-01  -2.0628274e-01   2.1881086e-02   7.2079771e-02  -4.2217419e-02   8.7870531e-02   1.0907175e-01   2.9215177e-03   1.0462761e-01   1.6545985e-03   1.4997794e-01   6.7556229e-03   1.3987316e-01  -1.8109402e-01   7.3935911e-03  -2.0168660e-02   6.3189869e-02   6.8458441e-02   2.4977777e-01  -6.4984832e-02   8.6048730e-02  -4.3484788e-02   2.3806018e-02  -1.2201913e-01   6.0267712e-02  -9.1913016e-02
   1.3943844e-02  -2.4076536e-02  -3.5710669e-02  -1.2717927e-01   1.1648421e-02  -7.9076416e-02   4.2412181e-02  -3.3984714e-02   4.5759964e-02   2.1697319e-02   8.3414350e-02  -3.4367165e-02  -6.8842328e-03   8.2630195e-03   5.2366724e-02   3.0133079e-02  -2.0169581e-02   1.8255105e-01   8.3400501e-02   1.0818640e-01   9.7912640e-02   1.5219310e-02  -8.5280586e-02  -1.1602819e-01  -1.6688619e-02   5.3402552e-03   6.2519884e-02  -1.4084805e-02  -1.7065339e-02   0.0000000e+00   4.0931242e-02   1.9052207e-01  -1.9631512e-02   1.0271471e-01  -6.0148007e-02  -7.3433725e-02  -3.0321557e-02   7.6251767e-02   6.0117553e-02  -1.1475625e-01  -1.3893574e-01   1.2515725e-01   8.6826763e-02  -1.0977568e-01  -6.5661000e-02  -1.8491786e-03  -3.1861275e-02  -6.7362316e-02  -3.1675963e-02   4.9402588e-02  -1.4343766e-02  -2.0791634e-02   3.7637747e-02   1.2481781e-02  -1.1548029e-01   5.0393571e-02  -1.8701855e-02  -9.9382694e-02  -7.5667520e-02  -4.6217615e-02  -9.3915750e-03  -5.3648881e-03   8.1559266e-02   4.8430642e-02  -1.0548449e-02  -9.0752666e-02   6.0272722e-02   6.2041240e-03  -1.4638574e-02  -1.0806552e-01   1.2608347e-02   1.1624957e-02   2.2266071e-02   4.0686479e-01  -2.1236422e-03  -2.1515337e-02  -1.7989909e-01   1.0523094e-01   4.6378413e-03   3.2967955e-01  -3.6837789e-02   7.9406321e-02   3.9252017e-02   2.9342823e-02  -8.6392263e-02  -1.0429646e-01  -9.4785347e-02  -1.5050874e-02  -8.9310241e-02  -2.2068497e-02
   2.8132319e-02   1.1803413e-02  -2.9365985e-02  -1.1701265e-01  -5.4665486e-02  -7.7866115e-02   1.3525145e-02  -3.3016026e-02  -1.3267839e-01   4.6476139e-02   1.1215442e-01  -7.9702086e-02   7.5290301e-02  -1.3631957e-01   5.5789205e-02   1.6498364e-02  -1.2557651e-02  -7.0320481e-02   1.1482075e-01   3.5332319e-02   1.4623212e-02   6.3318656e-02   1.1321946e-01   2.6736814e-02   1.2024139e-01   1.4016407e-01  -6.0565884e-02   2.9043752e-02   1.4375972e-01   4.0931242e-02   0.0000000e+00   3.4754210e-01   1.0851948e-01   2.1167774e-02  -1.5515502e-02  -1.6931310e-02  -7.3158409e-02   1.7674727e-02   1.9009083e-02  -7.0617649e-02  -3.1492152e-02  -1.6897991e-01  -6.3784298e-02  -1.1698767e-02  -1.0355350e-01  -1.2282798e-03  -8.3750358e-02  -1.9527021e-01   3.8340094e-02   3.2692422e-02   6.5312111e-02  -1.1447583e-01  -1.0654718e-01  -5.0711992e-02  -9.9763639e-02  -7.8187602e-02  -4.9832140e-02  -1.0113397e-02  -9.7889417e-03   2.7180208e-03  -2.0649047e-02  -7.3642756e-02   1.0188009e-01  -1.5391529e-02  -1.9237707e-03  -1.0126239e-01   6.8129053e-02  -1.6327116e-01  -5.9256648e-02   3.6377750e-04   1.9312251e-01  -6.1672599e-02   6.6518324e-02   1.3662795e-02   7.2194157e-02  -8.0621923e-03   1.2326136e-01  -9.2274226e-02  -1.9559953e-01  -3.9280638e-02   3.9890653e-02   3.2917218e-02   1.1400810e-01   5.8204873e-02   3.9928884e-02  -2.9270663e-03  -8.2421992e-02  -1.5078941e-02   2.2318165e-02  -1.3053397e-02
   2.3906710e-02   2.4727500e-02  -6.6070509e-02   2.9506473e-02  -5.6808869e-02  -7.0737776e-02   4.8253150e-03   3.3416455e-02  -3.3351432e-02   6.5232442e-02   7.7387184e-02  -8.7873158e-02  -9.0550695e-02  -1.6793340e-01   6.7468852e-02   6.2608029e-02  -6.0690403e-02  -6.0251873e-02   3.3164681e-02  -1.1851563e-01   7.8827435e-02  -1.9642392e-02  -9.7630546e-02   2.1473041e-01   1.8316708e-02   2.8050785e-01  -1.4016359e-02   8.8206116e-03  -3.6490754e-02   1.9052207e-01   3.4754210e-01   0.0000000e+00   8.1949719e-02  -1.1399963e-02   1.1348339e-01  -6.1030882e-02   3.4846428e-02  -9.7676986e-02  -8.8392930e-02  -1.1609812e-01   1.3328361e-02  -5.7171890e-02  -5.4300133e-02   1.0251978e-02  -2.0200055e-01   4.0407323e-02  -9.3101826e-02  -2.4284476e-03   2.7382724e-02   3.3695622e-02   7.3447019e-02  -5.1032125e-02   6.3356758e-02  -4.9330830e-02  -1.0854752e-01  -6.5361714e-02   2.1757867e-04  -7.3526993e-02   1.5084777e-02   7.0662684e-03  -7.1758636e-02  -7.9991803e-03   3.2447807e-02   4.3972175e-02  -1.4026333e-01  -7.4502646e-02   9.9349733e-02  -8.1291908e-02  -4.5960055e-03  -1.4198282e-01   5.9450260e-02   3.2928790e-01  -3.8310504e-02   1.4058137e-01   5.2677216e-02   2.0147893e-01  -7.6316435e-02   4.1420969e-02  -1.8012669e-01  -8.7600103e-02   2.0434572e-02   3.4056116e-02   5.3378523e-02   2.3055640e-01   1.9507651e-02   3.3472040e-02   1.8993845e-03   5.3997202e-02  -1.2060202e-01   5.5529512e-03
  -3.8058586e-02  -5.5939232e-02  -3.2026177e-02  -7.1202948e-02  -3.2303502e-02  -2.8243886e-02  -5.2141983e-02  -6.6563656e-03  -1.1151684e-02   3.8367122e-02   7.9389285e-02  -4.5310233e-02  -3.5250371e-02  -7.7655043e-02   5.2804119e-02  -2.8572287e-03   1.2677861e-01   5.1972012e-02   1.7763221e-01   5.6554478e-02  -1.3523187e-01   4.6139312e-02   1.1245629e-01   2.2970976e-02   8.4865017e-03  -1.5606785e-01  -4.6439177e-02  -2.1006275e-02   7.2367218e-02  -1.9631512e-02   1.0851948e-01   8.1949719e-02   0.0000000e+00   3.1667366e-01   3.1249427e-01  -1.0015569e-01  -2.1323873e-02  -1.1458356e-01  -8.1197022e-02  -5.7675048e-02  -2.3381667e-01  -5.0116516e-03   1.5192017e-02  -6.4900107e-02   1.2863099e-01   4.2826675e-02   2.7463545e-01  -8.3316374e-02  -2.0403644e-01  -5.9598355e-02  -4.7082152e-02  -3.0159503e-02   5.3539464e-02   2.0283298e-01  -1.3366760e-01  -1.2393448e-01  -1.0080760e-01  -4.9625858e-02  -7.5918254e-02  -2.6812844e-02  -8.1181755e-03   1.3235580e-01  -7.0733604e-02   6.8622976e-02   1.2585075e-01   1.6176236e-01   2.5988804e-03   9.1241632e-02  -3.5351539e-02  -1.3070934e-02   5.8843740e-02  -2.8503464e-02   3.6160915e-02  -7.1033171e-02  -2.6875981e-02   4.5337357e-02   2.3873713e-01  -3.4840181e-01   3.3544910e-01  -1.4116115e-01  -4.7780091e-03  -7.2162480e-03   7.3451717e-02   1.2185328e-01  -7.2329084e-02  -6.8679758e-02  -1.4113805e-01  -6.4764904e-02  -1.1359256e-01  -9.2418579e-03
   2.4212671e-02  -1.3908862e-02  -3.7126548e-02   1.4435233e-02   6.2934816e-02   3.1309388e-02  -7.9585249e-02  -4.8658755e-03   1.6502384e-04   1.2121080e-01  -4.9263937e-02   5.6804514e-02  -2.6884170e-02   1.2396842e-01   2.9331317e-02   1.4737040e-01  -1.1697547e-02   6.6971313e-02  -1.5408733e-02   1.5837995e-01   3.1250543e-02   1.3668522e-01   2.5450052e-03  -3.5791046e-02   5.3690328e-02   8.1638970e-02   3.4433618e-03   4.0018375e-02   7.4017146e-02   1.0271471e-01   2.1167774e-02  -1.1399963e-02   3.1667366e-01   0.0000000e+00  -2.0897006e-02   2.0782752e-01  -1.1232291e-02  -1.0363011e-01  -6.8329286e-02  -3.1133061e-02  -1.2280229e-01   1.6423067e-01  -2.5098113e-01  -3.4108494e-02   1.0988284e-02   6.2052717e-02   1.9247915e-01   9.4524414e-02  -6.8861834e-03  -8.4589692e-02  -5.3489527e-02  -9.4450771e-02  -4.9557052e-02   5.5085435e-02  -7.1982853e-02  -3.5453216e-02  -4.2696817e-02   5.2400237e-02  -7.7418472e-02  -2.1330913e-02  -4.3952588e-02   6.0873671e-02  -2.7544136e-01   1.0406536e-01  -1.3591950e-01   7.5597821e-02  -1.0006689e-01   1.4333312e-01  -5.5646701e-02   1.1655548e-01  -1.2585946e-02  -1.4303863e-01   4.9800112e-02   2.6780334e-03   5.1199058e-02  -1.9936157e-01   4.2577378e-02   3.5111493e-01  -1.1024990e-02  -5.3577911e-03   1.6869762e-02   6.8791236e-02  -5.9661111e-02   9.8206811e-02   3.7250951e-02  -9.8754713e-02   2.2988266e-02  -3.7730509e-02  -8.9358865e-02  -3.9307357e-02
  -1.5091232e-01   2.5996729e-02  -7.9276948e-02   6.3141022e-02  -1.3918982e-01   7.7112014e-03  -3.9450434e-02  -2.6617619e-02  -2.7064901e-03   8.0428996e-03  -1.8836250e-02  -3.0754533e-02   1.6220688e-02  -4.4761957e-02  -1.4400169e-02  -3.6973122e-02   2.6510126e-02   1.4341849e-01  -1.4194893e-01   2.7788080e-03  -1.1052751e-01  -3.2801695e-03  -1.6128392e-01   6.1562888e-02   5.1746833e-02   6.3486460e-02   9.4515452e-02   2.5611632e-02   7.2673684e-02  -6.0148007e-02  -1.5515502e-02   1.1348339e-01   3.1249427e-01  -2.0897006e-02   0.0000000e+00   1.0000000e+00   3.1234831e-01  -5.7323257e-02  -1.6035024e-01  -1.2403204e-01   2.6937250e-02  -4.7903507e-02  -3.5783792e-03  -2.4599451e-01   5.3952179e-01  -1.0091754e-01   6.2229204e-02   4.7594086e-02  -1.6419669e-01  -2.2036777e-02  -4.0714952e-01   1.1692235e-01  -7.1050407e-02  -4.9422323e-02   2.6579187e-02  -6.1651262e-02  -3.5272852e-02   1.2687078e-01   8.2532645e-02  -4.9863524e-02  -1.0949141e-01  -1.8136203e-01  -4.5029908e-03   9.5286774e-02   4.0031305e-01  -3.1283206e-01   2.2698001e-01  -3.1007841e-01   1.5065291e-01  -1.0103880e-01  -1.3322355e-01  -1.0611124e-01   1.3393791e-01   7.8075022e-02  -4.0797117e-02   3.9448260e-02  -4.1599965e-03  -8.4767550e-02  -3.0104151e-01   1.2017308e-01   8.8425624e-02  -4.9253743e-02   7.3492987e-02  -1.9525469e-01   1.3202199e-01  -1.6513547e-01   8.2322440e-02  -7.3392994e-03   1.2241581e-01  -2.3384175e-02
  -2.8153515e-03  -8.8547060e-02   8.3859295e-02   5.7950487e-03   8.9684631e-02  -1.1964725e-02   5.8539129e-02   2.5562073e-02  -4.6122026e-03  -5.1082293e-02  -1.4597998e-02   4.2934660e-02  -2.2703788e-02  -9.4997770e-02  -8.1500300e-02  -7.5838973e-02   3.4500031e-02  -3.2239312e-01  -2.0426547e-02  -3.9418462e-02   2.4488922e-02  -8.4789284e-02   2.0383449e-01   8.8142859e-02  -1.5522715e-01   2.4367581e-01   7.6318503e-02   2.7714613e-02   3.0308195e-02  -7.3433725e-02  -1.6931310e-02  -6.1030882e-02  -1.0015569e-01   2.0782752e-01   1.0000000e+00   0.0000000e+00  -1.0056042e-01   8.1681092e-02  -3.7624621e-02  -8.4163122e-03  -3.5690102e-02   3.7776635e-03   5.8698745e-02   1.4915927e-01  -9.5335184e-02  -8.7851731e-04  -1.6732894e-01  -3.4175232e-02   4.5981143e-02  -1.1617200e-01  -3.5242421e-02  -5.5705426e-03  -1.5697171e-01   8.7377963e-03   9.3747481e-02   5.3998427e-02  -1.6473727e-01  -2.3063449e-01   5.3419953e-02  -1.6244303e-01   1.6146284e-02  -6.4841470e-02  -3.3728140e-02   2.5408938e-02  -1.6238962e-01   2.2816130e-02  -2.6681024e-01   3.6079454e-01  -1.4430050e-01   3.8132120e-02  -1.9085202e-01  -1.1871872e-01   2.5288333e-02  -9.0826151e-02   1.7271695e-01  -1.4900947e-01  -2.6617340e-01   1.8427907e-01  -2.4923706e-01   1.3325159e-01  -2.8562191e-02   1.1527168e-01   2.7682222e-02   4.5176079e-02  -6.1910237e-02   2.1238173e-01  -1.7709948e-01  -1.5522202e-02  -8.7236631e-02   4.2484327e-02
   8.0053371e-02  -1.8915110e-02   7.1274432e-02   3.0917806e-02   1.1282942e-01   6.5806223e-02   4.9975391e-03   7.5722065e-03  -3.3997475e-02   3.1263500e-03  -1.1617705e-01   7.4209192e-03  -1.1065332e-01   4.9457688e-02  -8.2987243e-02   8.5369563e-03  -4.9275452e-03  -9.3772868e-02   1.6579645e-01   1.3895087e-03   6.6740433e-03  -2.1348785e-01   5.8625563e-03   1.3050044e-02  -1.0382445e-02  -7.5567553e-02   7.9769870e-02  -5.8868273e-02  -9.8268285e-02  -3.0321557e-02  -7.3158409e-02   3.4846428e-02  -2.1323873e-02  -1.1232291e-02   3.1234831e-01  -1.0056042e-01   0.0000000e+00  -4.6135692e-02   3.6541945e-01  -1.6302879e-01   1.9064591e-01  -9.6809037e-02   2.9561386e-01  -1.1937533e-01  -3.5369863e-03  -3.9049332e-03  -6.0762964e-02  -1.4231109e-01  -1.3227830e-01   1.1540102e-01   5.0916891e-02   4.2906365e-02  -3.9927007e-01  -5.2382089e-03  -3.3973294e-02   2.2855205e-02  -2.5842218e-03  -5.1389361e-02  -1.2327593e-01   1.6391694e-01  -1.9628130e-02  -3.7233323e-02  -9.2764088e-02  -1.1048138e-02  -1.6505194e-01  -1.1892986e-01  -6.4768373e-02  -1.7428808e-01   9.2169000e-02  -6.2353268e-02   4.4079114e-02  -6.1875100e-02  -1.4505449e-01  -4.7538022e-03  -1.0251768e-01   4.3855546e-02  -2.5677831e-02  -1.2948486e-01  -3.4936022e-02  -1.6265799e-01  -1.2635747e-01  -1.2290722e-01  -2.2736820e-02  -1.6617058e-01  -9.0341004e-02  -8.7109976e-02   1.1030852e-01   2.2066163e-01   2.2825936e-02  -5.1723652e-02
  -1.0411646e-01   3.2609931e-02  -2.6335468e-02   1.3364641e-01   2.2863260e-02  -1.2142648e-02  -8.7922753e-02  -7.2741477e-03  -1.1481951e-01  -8.8131313e-03  -1.6276653e-01  -4.4895006e-02   5.7351934e-02   2.8072508e-02   1.2679946e-01  -3.3640769e-02   9.0833301e-02   1.1572562e-01  -3.2295345e-02   6.8570811e-02  -3.2601188e-02  -1.4996257e-02  -5.9402084e-02   1.1596643e-01   1.1126437e-01  -4.3520149e-03  -7.5328015e-02  -1.7832950e-03   4.6533866e-02   7.6251767e-02   1.7674727e-02  -9.7676986e-02  -1.1458356e-01  -1.0363011e-01  -5.7323257e-02   8.1681092e-02  -4.6135692e-02   0.0000000e+00   8.3893350e-02   1.9367266e-01   2.2499003e-02  -6.8564360e-02  -1.3709686e-01   2.4439173e-03  -6.1195858e-02  -5.4955725e-03  -8.6642740e-02   9.1657132e-02  -6.9209829e-02   3.9169663e-03  -9.3195866e-02   1.1021726e-01  -2.2583118e-01  -1.2584421e-02  -6.5967857e-02  -5.1047180e-02  -8.0600249e-02   2.3438816e-02  -1.5648073e-01   9.6420068e-02  -1.2640862e-01  -1.5039148e-01   2.1506112e-02  -1.3249311e-01  -1.8720087e-01   4.7063210e-02  -1.1040979e-02   1.2858846e-01  -1.3385636e-01  -2.4174364e-01  -1.8380049e-02  -1.4265169e-01  -1.6595896e-01   1.6402724e-01  -2.2548408e-02  -1.1412690e-01  -2.4967962e-01  -5.6801925e-02  -7.3969693e-02   3.7181386e-01  -1.7015970e-01   6.2571886e-02   3.3799039e-02   1.9493910e-02  -7.0990532e-03  -1.4651970e-01  -2.1376355e-01   7.6390069e-02   3.1784721e-02   9.0419082e-02
  -5.7437820e-03  -5.1341967e-02   7.4809690e-02  -7.0310363e-02  -9.1852173e-02  -2.2897261e-02  -5.8931271e-03  -5.8874800e-02   6.4528429e-02  -1.4274798e-01  -2.3839151e-02   4.6747204e-03   3.0068081e-02  -3.1004557e-02   2.4690218e-02   2.3352571e-02  -1.7355675e-01  -5.2825128e-02   3.2913453e-02   4.7072104e-02   1.7019319e-01   2.2020154e-01   6.1817045e-02  -5.4365177e-02   4.2484496e-02   1.5640685e-01  -7.0770199e-02   3.3040444e-02   2.7324960e-02   6.0117553e-02   1.9009083e-02  -8.8392930e-02  -8.1197022e-02  -6.8329286e-02  -1.6035024e-01  -3.7624621e-02   3.6541945e-01   8.3893350e-02   0.0000000e+00   5.5183859e-03   3.2840376e-02   3.4381640e-02   2.5120804e-01   1.2957096e-02  -8.6236995e-02   5.1159105e-02   1.5242284e-01  -5.9454904e-02   1.9992129e-02  -8.3790067e-02   6.1668759e-02  -2.1903004e-02  -1.7875328e-01  -3.1706575e-02   6.4431777e-01  -5.8235293e-02   5.4052762e-02  -2.8795699e-02   7.4855030e-02   1.0340963e-02   1.9492944e-02  -1.9000208e-02  -1.3253107e-01   2.8283974e-02   4.1597522e-02  -2.1681088e-02   1.6634773e-01   1.1031108e-01   9.6601272e-02   2.0411275e-02   1.3711896e-01   4.6212510e-03   6.9334345e-02  -4.0545082e-02   1.3856175e-02   9.8962379e-02  -7.2004218e-02   5.2373917e-02   5.6133160e-02   7.5065530e-02  -3.4142867e-02  -2.2942425e-02   6.9948293e-02  -1.5283001e-01   6.7795829e-02  -2.9147197e-02  -7.3908469e-02  -6.2240269e-02   8.0222867e-02  -7.6067369e-02
  -3.4108508e-02   1.7911604e-03  -7.4060225e-02   2.3519469e-02  -9.0081254e-02  -1.8537367e-02  -1.5981617e-01  -6.1447397e-03  -8.0937686e-02  -8.6517448e-02  -9.7991584e-02   3.3147840e-02   1.8777982e-02  -8.3263645e-02   5.4272020e-02   8.8701023e-02  -4.4924571e-02   7.5298317e-02  -2.3514801e-02  -4.8427713e-02  -4.7933919e-02  -7.9033074e-02   1.2224382e-02   4.3842646e-02   4.8180832e-02  -4.8856885e-02  -2.7964983e-02   1.4432957e-02   3.5509399e-03  -1.1475625e-01  -7.0617649e-02  -1.1609812e-01  -5.7675048e-02  -3.1133061e-02  -1.2403204e-01  -8.4163122e-03  -1.6302879e-01   1.9367266e-01   5.5183859e-03   0.0000000e+00   1.4377299e-01   1.9406905e-01  -4.2080869e-03  -8.2044956e-02  -8.5206447e-03   1.6289835e-02   6.5723815e-02   1.9792596e-01  -3.1411937e-02  -9.2558667e-02  -1.7313967e-01   2.8646020e-02  -2.5624011e-01  -3.0001574e-02  -2.8627291e-02   2.4842386e-01   1.1049437e-02   5.4615280e-02   9.3695962e-03  -5.8412396e-02  -1.2620120e-01   5.2903940e-02  -8.2587806e-02   8.3577068e-02  -1.5749337e-03   1.7192778e-01   1.4934004e-02  -5.8917149e-02  -4.1333867e-02   3.5507181e-02  -7.5491632e-02  -2.1091073e-02  -1.6718858e-01   1.8513813e-02  -1.4357229e-01   9.8013780e-02  -2.0083153e-01  -1.3619234e-01  -9.4905790e-02  -1.9093253e-01  -1.6186123e-01   3.0882783e-02  -4.7452684e-03  -4.5569844e-02  -8.1985668e-03  -4.1123782e-02  -7.6034522e-02   4.9090823e-02   1.3439995e-02   3.1443484e-02
   1.6379879e-02  -3.8444692e-04   4.1504760e-02   3.4718703e-02   6.9913941e-02   9.5839926e-02   7.8177444e-03  -4.4432662e-03   3.3353565e-02   5.3798159e-02  -1.1131379e-01   3.6451649e-02   5.5508383e-02  -2.1909149e-02   1.2344662e-01   7.1069768e-02  -5.4738779e-04   5.1198062e-02  -9.0219867e-02  -1.4912959e-01   5.2102562e-02   2.2324694e-01  -5.3052174e-02  -3.2310391e-03  -2.6773882e-01   1.1175784e-01   1.5226834e-02   1.8623406e-03   2.7508170e-01  -1.3893574e-01  -3.1492152e-02   1.3328361e-02  -2.3381667e-01  -1.2280229e-01   2.6937250e-02  -3.5690102e-02   1.9064591e-01   2.2499003e-02   3.2840376e-02   1.4377299e-01   0.0000000e+00   3.1182730e-01   1.1255580e-01  -9.7423388e-02  -1.8457957e-01  -2.1287608e-01   1.9631385e-03  -1.0515455e-02  -9.6933109e-02  -2.1611477e-01   4.8364828e-02  -1.3941391e-01  -5.4509900e-02   7.1573995e-02  -1.4771092e-01   1.5519234e-01  -9.6915239e-03   8.2215605e-02   2.5611538e-02  -3.8468678e-02  -1.3311153e-01   3.5990246e-03   9.8033002e-02  -5.6495587e-02   2.0122628e-02   2.0776678e-02  -6.7145228e-02  -9.1013007e-02   7.0074844e-02  -1.7951734e-02   2.8723788e-02  -5.2113845e-02   2.4624516e-01  -8.6226551e-02  -2.4999453e-02   1.1324872e-01   3.9478240e-01   5.0128703e-02  -1.3048274e-02   3.4628370e-02   9.0654188e-02   1.3148063e-01   3.2796153e-01   7.1568806e-02   1.6531603e-01  -1.1224386e-02   6.8670849e-02   1.6485917e-02   1.0298504e-01  -6.6518331e-02
  -1.2519427e-02   4.1496078e-02  -8.1112565e-02  -2.8373168e-02  -1.3182210e-01  -7.4539194e-02  -1.4800986e-01   1.3937023e-02  -1.4493961e-02   1.8148879e-01  -1.3499915e-02   1.6125909e-01  -1.6060556e-01  -3.1389714e-02   4.8395129e-02  -1.9492400e-03   8.5343402e-02   1.6180965e-02  -9.7208425e-02   1.8710059e-02   3.8099719e-02   1.7885079e-01  -1.6532861e-02   2.0603681e-02  -1.5526676e-02   2.0110025e-01  -1.0141633e-01  -6.8339323e-03  -3.2395229e-02   1.2515725e-01  -1.6897991e-01  -5.7171890e-02  -5.0116516e-03   1.6423067e-01  -4.7903507e-02   3.7776635e-03  -9.6809037e-02  -6.8564360e-02   3.4381640e-02   1.9406905e-01   3.1182730e-01   0.0000000e+00   6.9525586e-02  -9.1055658e-02   7.8184003e-02   5.0587272e-02  -2.2821489e-01  -1.1894636e-01   1.0394300e-01  -2.8182200e-03  -8.3673759e-02   1.0497203e-01   3.1460591e-01  -7.0437673e-02   6.5963687e-02   2.3966055e-01  -5.1613883e-02  -7.6364006e-02  -1.4196787e-01   1.5038349e-02   5.1707386e-03  -3.1790322e-02  -7.5409850e-02  -1.1516756e-01   6.6979208e-02  -3.0003711e-02  -8.1326459e-02   1.9380122e-01  -4.6966449e-02   2.8771505e-02  -2.0052406e-02  -2.8006249e-02   1.5487846e-01   4.1553796e-01  -1.9271989e-02   2.5520093e-01  -6.1243129e-02  -1.0688946e-01  -1.4169810e-02   2.3826335e-02   2.1609823e-01  -1.3471331e-01  -2.4137579e-01   1.5978902e-01   9.0004939e-02   6.1462662e-02  -4.9008863e-02  -1.5065067e-01  -6.7181469e-02   2.6602415e-02
   4.8863224e-02   4.0631315e-02   2.9066756e-02   1.9005075e-02  -5.6054485e-02  -1.5496573e-01   4.2624325e-03  -2.2469210e-02   6.0993081e-03  -6.4152348e-02   7.2264705e-02   2.0680081e-01   4.6396748e-02   2.8824212e-03   5.7440486e-02   1.0551567e-01  -1.8420808e-02   1.1791405e-01   4.8745295e-03  -2.2153514e-01   5.2743776e-02  -8.8806103e-02   5.2870878e-02   5.3537111e-02  -6.0985673e-02  -8.8391934e-02   6.4105765e-02   3.8205200e-02   3.8423094e-02   8.6826763e-02  -6.3784298e-02  -5.4300133e-02   1.5192017e-02  -2.5098113e-01  -3.5783792e-03   5.8698745e-02   2.9561386e-01  -1.3709686e-01   2.5120804e-01  -4.2080869e-03   1.1255580e-01   6.9525586e-02   0.0000000e+00   3.2875534e-01   7.6342012e-02  -2.8577466e-02   6.3791691e-01   1.0964642e-01   2.3660968e-02  -2.6636176e-01   1.6759801e-01  -1.4767442e-01   3.4445990e-01   6.9451570e-02  -5.8388231e-01  -1.2589667e-01   3.5677318e-02   9.3976116e-03  -3.0693744e-01  -2.1799703e-01  -4.5352154e-02   3.3628787e-02  -1.4674967e-02   2.2980136e-01  -2.8143342e-01  -2.0573503e-01   1.1362751e-01   9.0429285e-02   6.6521018e-02   9.9937923e-02  -1.4727358e-01  -1.5125186e-01  -9.7618865e-02   1.2388062e-01   3.4628791e-02   5.7472594e-02   6.5355412e-02   2.1667030e-02   1.6081395e-01   9.4914006e-03  -1.8775862e-01  -2.4595548e-02  -5.1597751e-02  -2.0707355e-02   1.0292949e-01   3.5025505e-02  -2.3874435e-01   3.7535213e-02   1.2927978e-01   2.1013710e-03
  -6.5626790e-03  -6.6813561e-05   2.5835334e-02   2.8838454e-02   3.8381425e-02   6.0092695e-02   3.5592040e-02  -5.2393023e-02  -2.2020017e-02  -2.6048674e-02  -7.5333284e-02  -9.6225172e-02  -7.9923873e-02  -3.8944618e-02  -5.9379777e-02  -8.5769685e-02  -1.9601152e-02  -1.1789809e-02  -8.0932959e-02   4.3169679e-02   7.7087568e-02   7.1101012e-02   3.5811383e-03   2.5179904e-02   1.3074991e-02  -7.1410303e-02   1.1260170e-01   2.0287609e-03   1.4785738e-02  -1.0977568e-01  -1.1698767e-02   1.0251978e-02  -6.4900107e-02  -3.4108494e-02  -2.4599451e-01   1.4915927e-01  -1.1937533e-01   2.4439173e-03   1.2957096e-02  -8.2044956e-02  -9.7423388e-02  -9.1055658e-02   3.2875534e-01   0.0000000e+00   4.0343301e-02   2.2922868e-01  -2.7898113e-01   6.4942870e-01  -1.7336391e-01   1.6128332e-01   3.6978598e-02  -1.0434631e-01   9.9097959e-03   5.2967216e-02  -2.4233373e-02  -5.8629679e-03   9.4264048e-02   1.0619891e-01  -1.5022394e-01   7.6605711e-02   1.6720568e-02  -1.1770306e-01   4.5566745e-02  -1.4508832e-01  -8.8813984e-02   2.6824579e-02  -3.8117829e-02   2.0937678e-01  -8.6969573e-02   2.3302608e-02  -1.1476832e-02   4.1564503e-02  -4.0918798e-02   1.6125283e-02  -1.0948124e-01  -1.5661351e-01   1.9901760e-01   3.6588658e-02   1.0185492e-01  -3.4831855e-03  -9.3177457e-02  -3.5638897e-02  -9.7416976e-02   1.1893578e-01   4.4729578e-02   1.2413652e-01  -2.9842123e-02   5.4528398e-02  -1.1354780e-02   1.5355923e-02
   4.8252409e-03  -5.7248554e-02   8.5481598e-02  -3.9744213e-02  -3.8478255e-02   9.5897097e-03  -1.4075977e-02  -5.6891379e-04  -1.1583448e-02  -4.8032536e-02  -8.3113260e-02  -9.2245817e-02  -9.5699204e-02   1.2085874e-01  -3.3701861e-02   1.1749187e-02  -1.7344156e-01   1.1771790e-01  -1.1322841e-02  -1.3175288e-01   8.6046567e-02   1.9631633e-01  -9.2905695e-02  -6.5877886e-02  -9.9131946e-03  -2.1286294e-01  -1.6669098e-01   1.0135056e-02  -3.7322282e-02  -6.5661000e-02  -1.0355350e-01  -2.0200055e-01   1.2863099e-01   1.0988284e-02   5.3952179e-01  -9.5335184e-02  -3.5369863e-03  -6.1195858e-02  -8.6236995e-02  -8.5206447e-03  -1.8457957e-01   7.8184003e-02   7.6342012e-02   4.0343301e-02   0.0000000e+00   4.8923489e-01  -1.4521347e-01  -2.1280936e-01   7.7670430e-01  -3.6150881e-02   4.5860795e-01  -5.5060051e-02  -2.8273493e-02   1.6554974e-01  -1.4955889e-01   4.3341549e-02   2.9050467e-02  -3.2900924e-02  -2.0198630e-01  -2.1772230e-01   8.9837887e-02  -1.6896834e-01  -3.4482901e-02  -8.9622983e-02  -1.7226731e-01  -1.7875483e-01   2.0553977e-01  -1.4740837e-01  -7.6957239e-02  -2.5607969e-01   2.0666847e-02   2.2083583e-02  -9.7951308e-02  -1.7550893e-01   5.7953388e-02  -1.3748058e-01  -2.4010896e-01   4.0322181e-02  -2.2918438e-03   1.0490974e-01   1.7126292e-01  -1.0529789e-02  -3.6238682e-02   5.8415637e-02   1.7636731e-01  -8.3408879e-02   3.6900432e-02   7.2733014e-02   6.7097723e-02  -8.8601504e-02
  -4.2167247e-02   2.9776068e-02  -2.3096303e-02   3.2441151e-02  -3.4987691e-02   1.9617771e-02  -3.4358228e-02  -9.1075796e-02  -3.1796520e-02  -3.7379592e-02   4.8255708e-02  -4.8855604e-02   1.3441983e-03  -7.3257860e-02   2.0421683e-02  -7.7693607e-03  -3.5986291e-02  -8.0393077e-03  -6.3148390e-02  -6.9818340e-02  -6.8140296e-02   1.5861128e-02  -2.4848305e-02   3.1631756e-02  -2.6564795e-02  -8.5381778e-02  -3.4737330e-02   2.6910814e-03   6.9165287e-02  -1.8491786e-03  -1.2282798e-03   4.0407323e-02   4.2826675e-02   6.2052717e-02  -1.0091754e-01  -8.7851731e-04  -3.9049332e-03  -5.4955725e-03   5.1159105e-02   1.6289835e-02  -2.1287608e-01   5.0587272e-02  -2.8577466e-02   2.2922868e-01   4.8923489e-01   0.0000000e+00  -1.2871668e-02   6.6276173e-02  -1.2445075e-01   4.7858558e-01  -1.3043896e-01   9.6683333e-02  -1.7277238e-01   1.7526365e-01   5.1291672e-02   3.1045552e-02   1.1283256e-02   1.2018408e-01  -1.9471035e-02   1.2750445e-01  -1.1258427e-01  -3.6575764e-02   1.2876135e-02   4.8703634e-03  -5.7242746e-02  -2.5266605e-02   1.8322154e-01   1.3501135e-01  -1.0920256e-01   1.5885893e-01  -7.7803541e-02   1.1285449e-01  -3.3324020e-02   1.8117817e-02  -5.4773293e-02  -9.4792455e-02  -1.0961907e-01  -3.1656834e-02  -4.5929577e-02  -8.1256140e-02   5.4324314e-02  -2.0988303e-02  -4.7380485e-03  -1.4522894e-02   9.7753243e-02   7.9628475e-02  -7.9448823e-02   1.3312601e-02  -7.3895269e-02   6.6671034e-02
  -9.1241476e-02   2.5282831e-03  -1.2332581e-01  -9.2634021e-02  -5.9283965e-04   4.7005239e-02  -4.9261050e-02  -7.1508880e-02   1.4029477e-02  -8.0936888e-02  -8.1592377e-02  -1.2425377e-02  -5.6411135e-02   5.4333814e-02  -5.3694362e-02  -2.0627877e-02   3.0671708e-01  -7.8289588e-02  -5.0201490e-02   1.1747507e-01  -1.8213903e-01   1.0289666e-01  -8.9075731e-02  -1.4990044e-01   9.4464033e-02  -1.1130200e-01  -7.7739102e-02   3.4313743e-02  -6.5391462e-02  -3.1861275e-02  -8.3750358e-02  -9.3101826e-02   2.7463545e-01   1.9247915e-01   6.2229204e-02  -1.6732894e-01  -6.0762964e-02  -8.6642740e-02   1.5242284e-01   6.5723815e-02   1.9631385e-03  -2.2821489e-01   6.3791691e-01  -2.7898113e-01  -1.4521347e-01  -1.2871668e-02   0.0000000e+00   2.5562636e-01  -1.0167696e-01   1.4388404e-01   9.1649832e-02  -1.8629938e-02   4.3640837e-01  -1.4687139e-01   6.3128458e-01  -8.1353848e-02  -1.7283238e-01  -5.6746239e-03  -7.9534289e-02  -8.8883235e-02   1.2534164e-02  -1.2918856e-01   1.3354831e-01  -1.2330879e-01   7.2309087e-02  -6.7905745e-02   2.4662489e-02  -2.4377726e-01  -1.8231308e-01  -1.0073673e-01  -2.1567242e-01   4.8797663e-03   8.3221282e-03   1.3110564e-01  -1.2552911e-01  -8.4555094e-02  -9.7432524e-02  -1.5124756e-01  -2.0914812e-01  -1.3847812e-01  -4.1399767e-03  -2.6065217e-02  -1.8698537e-01  -1.8359038e-02  -5.2310584e-02   2.4246496e-02   3.3398602e-01  -1.7758807e-02  -5.7147482e-02  -1.0557000e-01
   1.2772748e-01   5.3148281e-02  -3.5593817e-02  -1.5489022e-03  -8.1114945e-02   1.5522244e-01  -4.8250237e-02  -9.8960709e-02   7.0489294e-02  -1.1528180e-01   2.1135280e-02   4.2983954e-02   1.1771246e-01  -3.2600785e-02   8.2132763e-02   1.7195973e-02  -1.5222067e-01   8.3917808e-02  -8.2659587e-02  -6.2244339e-03  -4.3948247e-02  -1.2344327e-01   3.1977171e-02   1.7255373e-02   5.4094164e-03   4.2020656e-02   6.7988881e-02  -5.8382239e-02   7.4849985e-02  -6.7362316e-02  -1.9527021e-01  -2.4284476e-03  -8.3316374e-02   9.4524414e-02   4.7594086e-02  -3.4175232e-02  -1.4231109e-01   9.1657132e-02  -5.9454904e-02   1.9792596e-01  -1.0515455e-02  -1.1894636e-01   1.0964642e-01   6.4942870e-01  -2.1280936e-01   6.6276173e-02   2.5562636e-01   0.0000000e+00   9.4788192e-02   1.1610778e-01   7.4578629e-02  -2.8337046e-02  -7.3180747e-02   3.9956793e-02  -1.4388887e-01   2.4418847e-01   1.1363977e-01   5.2009906e-02  -5.7067090e-02  -1.1217656e-02   8.9051125e-02   1.5195176e-02  -2.7483207e-01   6.0956317e-03   2.1993360e-01   8.7043592e-03  -1.3813828e-01   4.9020828e-02   5.5842122e-02   2.2525100e-02  -4.2907394e-02  -3.1659328e-02  -2.0052489e-02  -1.6920345e-01  -4.4544989e-02  -9.6260482e-02  -6.3347247e-02  -5.1072596e-02  -3.8024994e-02  -5.3232199e-02   1.5913594e-01   3.6410360e-02  -1.7481906e-02   3.3523653e-02   1.5007325e-01  -8.2680010e-02  -6.1966637e-02  -1.7376268e-02  -1.5207274e-01   1.3270974e-02
   9.7932648e-03   5.2908964e-02  -3.4532212e-02   8.1883886e-02   4.3448396e-02   9.9516217e-02  -2.6036622e-02  -4.0702167e-02   8.3914421e-02   8.3503031e-02  -5.5338121e-02   1.3191058e-01   6.8874956e-03   2.1401596e-02   7.4671148e-02   1.7551911e-03   2.4064430e-01  -7.8036367e-02   1.7695996e-02   7.0336844e-03  -1.0525768e-01   4.9496054e-02   9.2485557e-02   3.3616846e-02  -1.6388751e-01   2.1871074e-01  -8.6763296e-02  -2.9559673e-02  -8.7778552e-02  -3.1675963e-02   3.8340094e-02   2.7382724e-02  -2.0403644e-01  -6.8861834e-03  -1.6419669e-01   4.5981143e-02  -1.3227830e-01  -6.9209829e-02   1.9992129e-02  -3.1411937e-02  -9.6933109e-02   1.0394300e-01   2.3660968e-02  -1.7336391e-01   7.7670430e-01  -1.2445075e-01  -1.0167696e-01   9.4788192e-02   0.0000000e+00   4.5241195e-02   5.3475480e-01  -1.9714954e-01  -1.4660245e-01   1.7212622e-01   1.0359377e-01  -4.4689133e-02   1.0488176e-01  -6.7549835e-02   1.5758912e-01  -1.0298833e-01  -1.2388011e-01   8.3881402e-02  -4.3931013e-02   4.3789338e-02  -7.2563848e-02   1.5024484e-01   1.2859875e-01  -1.0317047e-01   2.9151176e-01   1.2875927e-01   4.0460029e-02  -4.3254510e-02  -1.7435787e-01   5.3240075e-02  -1.0030063e-01   2.3054738e-02   2.9061833e-01  -8.5419823e-02  -1.8689987e-01   1.5123755e-01  -3.4104178e-01  -5.2424632e-03   5.7148851e-02   5.4904536e-02   9.9147055e-02  -1.0680915e-01   8.7940744e-02  -1.4027564e-01  -3.8537325e-02   1.1551731e-02
  -3.7378963e-03   1.0062301e-01  -4.8207869e-02  -2.4743005e-02   3.2661659e-03   6.0670308e-02   3.1979890e-03  -4.7824762e-02   1.6546391e-02   1.2000114e-02   1.0936392e-01   4.4454088e-02   6.6444823e-02   3.5202105e-02   8.7092719e-03   1.3223755e-02   2.7710921e-03   1.0740401e-02  -9.2278668e-02  -6.4214194e-03  -8.5255694e-02   4.1521937e-02   2.2066195e-02  -5.0611414e-02  -6.5310509e-02   4.3997405e-02   2.7378327e-03   5.4078911e-02   6.4270336e-02   4.9402588e-02   3.2692422e-02   3.3695622e-02  -5.9598355e-02  -8.4589692e-02  -2.2036777e-02  -1.1617200e-01   1.1540102e-01   3.9169663e-03  -8.3790067e-02  -9.2558667e-02  -2.1611477e-01  -2.8182200e-03  -2.6636176e-01   1.6128332e-01  -3.6150881e-02   4.7858558e-01   1.4388404e-01   1.1610778e-01   4.5241195e-02   0.0000000e+00  -8.7515824e-02   2.6882564e-01  -1.4236609e-01   2.0012983e-01   4.6952572e-02   4.3919382e-02   2.1798737e-02   1.2739908e-01   2.1713688e-02   3.0106337e-01  -7.6466213e-02   2.5037597e-02   6.4140267e-02   1.7421534e-02  -5.4217710e-02   7.4601082e-02  -2.3120462e-02  -3.1931782e-02  -8.9205531e-02   1.0433799e-01  -6.9130388e-03  -4.1218984e-02  -9.2364339e-03   1.0023671e-01  -8.2980321e-02   1.4672295e-02  -8.7056012e-02  -6.3815687e-02  -1.0239696e-01  -6.0667761e-02  -4.2023133e-02  -8.5696707e-03   7.1056533e-02   1.0264043e-02   4.1293619e-03   1.1644070e-01   1.0385840e-02   2.7775738e-02  -6.8042154e-02   6.0324341e-02
  -3.4299955e-02   2.3944799e-02   2.9660591e-02  -3.9531317e-02   2.4683972e-02   2.7642970e-03   6.8336765e-02   1.7086609e-02  -1.0788825e-01  -1.2207767e-01   1.5858983e-01  -3.0687258e-02   1.4658844e-01  -6.1081052e-02  -1.8156331e-02  -1.1585232e-02  -4.6603480e-02   4.0859347e-03  -1.0019013e-02   2.5935392e-02   1.4827710e-01  -6.6562519e-02   8.9984285e-02   7.0623674e-02   9.5962244e-03   2.1927717e-01   1.2684223e-03   5.5095685e-02  -2.5181984e-02  -1.4343766e-02   6.5312111e-02   7.3447019e-02  -4.7082152e-02  -5.3489527e-02  -4.0714952e-01  -3.5242421e-02   5.0916891e-02  -9.3195866e-02   6.1668759e-02  -1.7313967e-01   4.8364828e-02  -8.3673759e-02   1.6759801e-01   3.6978598e-02   4.5860795e-01  -1.3043896e-01   9.1649832e-02   7.4578629e-02   5.3475480e-01  -8.7515824e-02   0.0000000e+00   5.9584633e-02   1.5568234e-01   6.3849725e-02  -9.8289803e-02   5.7449244e-02  -2.0289230e-01  -3.3048752e-02   4.8756782e-02   8.7003904e-02  -1.5819204e-01  -1.2300277e-01   1.4608644e-01   1.3419145e-02   9.9725476e-02  -3.7150730e-02   1.1914185e-01   1.9871256e-01   3.1388958e-02  -1.6317859e-01  -7.0398265e-02  -4.0000889e-02  -1.5335704e-02  -7.3139864e-02  -1.8116941e-02  -1.6436147e-02  -2.0193389e-01  -2.4202605e-01  -7.7750104e-02  -4.2919173e-03   1.4151292e-02  -3.8641185e-02   1.0795586e-01   3.1093408e-02   1.3321139e-01   2.3126512e-02   4.0346693e-02  -7.6658701e-02   8.8970728e-03  -2.6307813e-02
   2.0939777e-03   1.3337421e-02   8.4711349e-02   6.1744096e-02  -1.3869169e-02  -2.5879190e-02   5.7632177e-02   1.0006556e-01   3.5719812e-02  -2.4794066e-02   2.4258044e-02   1.2736031e-01  -2.6034879e-02   1.4942501e-01  -5.6389760e-02   2.7192899e-02   4.6953175e-02   7.4120386e-02  -4.0764948e-02  -4.2947517e-02  -2.9260665e-03  -1.2507486e-02   3.3098147e-02  -4.7745840e-02   6.5087439e-02   1.2527993e-01   6.3515712e-03   1.2906150e-01   1.8952833e-02  -2.0791634e-02  -1.1447583e-01  -5.1032125e-02  -3.0159503e-02  -9.4450771e-02   1.1692235e-01  -5.5705426e-03   4.2906365e-02   1.1021726e-01  -2.1903004e-02   2.8646020e-02  -1.3941391e-01   1.0497203e-01  -1.4767442e-01  -1.0434631e-01  -5.5060051e-02   9.6683333e-02  -1.8629938e-02  -2.8337046e-02  -1.9714954e-01   2.6882564e-01   5.9584633e-02   0.0000000e+00   1.3759094e-02   3.7969249e-03  -1.4862781e-03   1.9348431e-01  -6.8858367e-02  -5.9978834e-02  -7.3805833e-02   1.4171122e-01  -6.5133740e-02   6.2618110e-02   1.3970146e-02  -4.2649694e-02   7.0256247e-02   3.1747568e-01   8.9250527e-02   1.2240658e-01  -2.7063809e-02  -7.2209297e-02   4.8558429e-02  -6.5793021e-02  -6.3393230e-02   1.0038964e-01  -2.5269363e-02   2.6096852e-02  -5.4058695e-02  -1.7012215e-01   7.0148530e-02  -7.1385344e-02   2.1848662e-02  -5.3235635e-02   5.1667612e-02  -7.5213734e-02   7.0296636e-02   5.7900285e-02   4.6780572e-02  -9.3171387e-02   7.5804379e-02   1.0705098e-02
   7.0152994e-02   1.9595252e-02  -7.2038870e-02  -4.2263624e-02  -2.2479569e-02  -1.2802769e-01  -7.7079955e-02  -3.3816579e-02   6.5738088e-02  -4.2077876e-02  -5.8055292e-02  -3.6037246e-02  -5.3427500e-02  -3.1046923e-02   2.8825995e-02   1.4801572e-02  -3.1255373e-01  -4.2243234e-03  -8.3961959e-02  -1.6557988e-02   2.2610240e-01  -9.2734077e-02  -8.3008317e-03   4.3590532e-02  -8.3558263e-02   1.3061229e-01   3.4573423e-02  -1.1574349e-01  -1.2248284e-01   3.7637747e-02  -1.0654718e-01   6.3356758e-02   5.3539464e-02  -4.9557052e-02  -7.1050407e-02  -1.5697171e-01  -3.9927007e-01  -2.2583118e-01  -1.7875328e-01  -2.5624011e-01  -5.4509900e-02   3.1460591e-01   3.4445990e-01   9.9097959e-03  -2.8273493e-02  -1.7277238e-01   4.3640837e-01  -7.3180747e-02  -1.4660245e-01  -1.4236609e-01   1.5568234e-01   1.3759094e-02   0.0000000e+00   1.5269376e-01   3.4402704e-01   4.8204633e-02   6.0555652e-02  -7.3047085e-02   2.0454085e-01   1.5065749e-01   1.5369129e-01  -1.7724566e-01  -5.8351320e-02  -3.1589733e-02  -2.8699262e-01  -4.8389912e-02  -1.2007873e-01  -9.5899593e-02   3.1319290e-03  -1.6200053e-01  -2.5870988e-02  -5.0220608e-02  -4.8505853e-02  -1.5061226e-02   1.9610353e-01  -2.0298234e-01  -6.8110465e-02  -1.4746905e-01  -3.2756600e-01  -5.5958796e-02  -2.0748484e-01   1.2021273e-01   1.0539828e-01   5.1519968e-02   6.5246202e-02   3.7686254e-02   6.0188696e-02   4.9510452e-02   4.7379199e-02   7.1487136e-03
  -1.3424838e-02   3.9592344e-02  -8.8267008e-03   1.9591470e-02   5.4766491e-02   9.5012498e-02   7.3615763e-02   1.8407929e-02   3.7920202e-02   1.3811939e-01  -7.6075982e-02  -1.2623885e-01  -2.4768254e-02  -9.5033357e-02   4.1386761e-02  -2.9377527e-02  -4.5403021e-03  -4.8454464e-02   2.5958514e-02   1.3642037e-01   7.2108317e-02   4.0420289e-02  -4.3290062e-02  -7.6331811e-02   6.0138299e-02  -1.1908124e-01   6.6543267e-02   6.4065839e-02   1.3460778e-01   1.2481781e-02  -5.0711992e-02  -4.9330830e-02   2.0283298e-01   5.5085435e-02  -4.9422323e-02   8.7377963e-03  -5.2382089e-03  -1.2584421e-02  -3.1706575e-02  -3.0001574e-02   7.1573995e-02  -7.0437673e-02   6.9451570e-02   5.2967216e-02   1.6554974e-01   1.7526365e-01  -1.4687139e-01   3.9956793e-02   1.7212622e-01   2.0012983e-01   6.3849725e-02   3.7969249e-03   1.5269376e-01   0.0000000e+00   1.4176108e-01   3.6815796e-01   1.7911347e-02   7.2843250e-02   4.2298657e-02   7.8345946e-02  -1.2714565e-01  -2.5137390e-03   1.2198013e-02   1.2769797e-02   9.2765132e-02  -2.1674458e-01  -2.3910090e-01  -1.0994846e-01   9.2262469e-02  -6.1797958e-02  -1.0857647e-01   1.6473429e-01  -7.9350308e-02   1.2185477e-01   8.5105628e-02   1.4551488e-01   2.5422361e-02  -2.5603377e-02   2.3515628e-01  -3.0059239e-02  -3.2566565e-02  -6.0986964e-02   5.2593244e-02  -2.3317576e-02   2.1054698e-02   6.5459823e-02  -1.9072375e-03   8.9555305e-02   5.6422459e-04   8.3249626e-02
   2.5277953e-02   7.2847198e-03   1.3444831e-02   2.1250868e-03  -5.3253981e-02   4.2787328e-02  -3.2863244e-02  -6.2076609e-03  -9.2448761e-02  -7.5590452e-03  -1.5073914e-02  -5.9453835e-02  -6.5644727e-03   5.6966982e-02  -6.4739148e-02  -2.9050368e-02  -1.2037353e-01  -2.5291461e-02  -1.3520238e-01  -9.5548836e-02  -1.7115231e-01  -1.5469966e-01   7.2421551e-02   9.0370290e-02  -4.5589845e-02   1.5139110e-01   1.1571826e-03  -3.6813747e-02   2.5109585e-03  -1.1548029e-01  -9.9763639e-02  -1.0854752e-01  -1.3366760e-01  -7.1982853e-02   2.6579187e-02   9.3747481e-02  -3.3973294e-02  -6.5967857e-02   6.4431777e-01  -2.8627291e-02  -1.4771092e-01   6.5963687e-02  -5.8388231e-01  -2.4233373e-02  -1.4955889e-01   5.1291672e-02   6.3128458e-01  -1.4388887e-01   1.0359377e-01   4.6952572e-02  -9.8289803e-02  -1.4862781e-03   3.4402704e-01   1.4176108e-01   0.0000000e+00  -3.8593980e-01   1.2931423e-01   4.2850049e-02  -9.0969229e-02  -2.3686479e-01  -1.1236756e-01  -4.0386406e-02  -3.3251281e-02   4.3470430e-02   1.4460129e-02   5.4174747e-02  -8.2866879e-02  -9.7502644e-02   9.8988516e-02  -3.5490519e-02   7.9983621e-02   2.0211497e-02  -5.1256359e-02   4.3245723e-02  -9.0860050e-02   1.2573297e-02  -6.5925720e-02  -5.9577721e-02   8.4087794e-02  -7.4021760e-02   8.1290578e-02   8.4451194e-02  -9.3038555e-02   4.4582997e-02   1.0610477e-01   5.8514791e-02  -3.9539898e-02   7.4934920e-02  -3.8680205e-02   2.5180876e-02
  -4.6624829e-02  -1.3278176e-01  -1.3076123e-02  -1.4490580e-01  -3.5137119e-03  -5.5174158e-02  -5.5260155e-02  -8.4257784e-02   9.8587774e-02   6.2890597e-02  -3.8456836e-02  -1.1594858e-01  -7.2962069e-03  -1.3733679e-01  -3.6162792e-02   4.7958712e-03  -1.7963704e-01  -8.2457096e-04   4.4116592e-02   3.1872904e-03  -6.3088187e-02   3.9299326e-02   3.5040021e-02  -9.0268457e-02  -2.8566151e-01  -5.8821141e-02  -4.4095763e-03   1.8787582e-02  -4.7537903e-02   5.0393571e-02  -7.8187602e-02  -6.5361714e-02  -1.2393448e-01  -3.5453216e-02  -6.1651262e-02   5.3998427e-02   2.2855205e-02  -5.1047180e-02  -5.8235293e-02   2.4842386e-01   1.5519234e-01   2.3966055e-01  -1.2589667e-01  -5.8629679e-03   4.3341549e-02   3.1045552e-02  -8.1353848e-02   2.4418847e-01  -4.4689133e-02   4.3919382e-02   5.7449244e-02   1.9348431e-01   4.8204633e-02   3.6815796e-01  -3.8593980e-01   0.0000000e+00  -6.9100881e-02  -6.4711252e-02  -4.6381521e-03   5.4452135e-03   2.5819117e-03   8.9293003e-02  -8.4174663e-02  -1.6248809e-02   1.2850768e-01  -5.5981632e-02   1.7655920e-02  -1.2416115e-01  -2.9006309e-02  -3.5148455e-02   3.8517693e-02   1.5085490e-01  -5.2661165e-02  -1.4129628e-02   1.2795212e-01   7.5222727e-02  -1.2069184e-01  -1.1353277e-01   9.4116077e-02  -1.2405313e-01  -1.2377360e-01   1.1103263e-01   7.4562057e-03  -5.9440660e-02  -3.1558402e-02   1.5756004e-01  -1.7526565e-02  -2.0066701e-02  -8.7574882e-02   2.2732763e-02
   4.4967240e-01   5.4883713e-02   2.6050765e-02   5.3382673e-02  -4.8629297e-02   2.8864203e-02  -1.8300998e-01  -1.0457523e-01  -8.8090684e-02  -9.9341569e-02   8.9944068e-02   2.6086382e-02  -1.7802767e-01   1.5054657e-02  -3.6565260e-02  -3.6159343e-02   2.2841594e-01   2.7982021e-02   6.9004395e-02  -4.8616987e-02  -4.5418433e-02   6.6337077e-02  -5.8259731e-02  -8.4223872e-02  -2.4253494e-02   1.8592127e-02   3.8245215e-02  -4.1952469e-03   9.9668286e-02  -1.8701855e-02  -4.9832140e-02   2.1757867e-04  -1.0080760e-01  -4.2696817e-02  -3.5272852e-02  -1.6473727e-01  -2.5842218e-03  -8.0600249e-02   5.4052762e-02   1.1049437e-02  -9.6915239e-03  -5.1613883e-02   3.5677318e-02   9.4264048e-02   2.9050467e-02   1.1283256e-02  -1.7283238e-01   1.1363977e-01   1.0488176e-01   2.1798737e-02  -2.0289230e-01  -6.8858367e-02   6.0555652e-02   1.7911347e-02   1.2931423e-01  -6.9100881e-02   0.0000000e+00   1.6083961e-01   3.4041464e-01  -9.5199589e-02   2.4374358e-01  -2.6036292e-02   5.5155901e-02   2.4055711e-02  -5.7530571e-02  -1.2638431e-01   6.7945018e-03  -6.4777104e-02   1.5233152e-01  -1.3217208e-01  -5.3146154e-02  -1.0992889e-02   3.2416315e-02  -7.2533224e-02  -1.9038833e-02   1.8988703e-02  -7.9018409e-02   1.6352034e-02   2.2393854e-01  -2.6059661e-02  -2.7064067e-02   1.6570914e-01  -3.4886193e-02   1.3792094e-01  -3.7424489e-02   1.0497192e-01  -3.8924101e-02  -5.1436002e-04  -1.4340331e-02  -4.2669905e-02
   9.2140550e-02   1.5991151e-01  -1.1080369e-02   2.4477497e-02  -1.4365870e-02  -3.3754889e-03   1.1063630e-02  -5.6497462e-02   6.2394220e-02  -3.3743789e-02   6.1404697e-02  -6.9677410e-02   1.3029102e-02  -7.8908510e-02  -7.0330663e-03  -4.5350780e-02  -1.9501419e-02   1.2171296e-01  -8.1184122e-02  -1.6975552e-03  -4.8779482e-02   1.4462938e-01   9.1297173e-03   3.2877157e-03  -3.8728727e-04   1.6121743e-02  -3.3414019e-02   5.9897359e-02   3.0128053e-02  -9.9382694e-02  -1.0113397e-02  -7.3526993e-02  -4.9625858e-02   5.2400237e-02   1.2687078e-01  -2.3063449e-01  -5.1389361e-02   2.3438816e-02  -2.8795699e-02   5.4615280e-02   8.2215605e-02  -7.6364006e-02   9.3976116e-03   1.0619891e-01  -3.2900924e-02   1.2018408e-01  -5.6746239e-03   5.2009906e-02  -6.7549835e-02   1.2739908e-01  -3.3048752e-02  -5.9978834e-02  -7.3047085e-02   7.2843250e-02   4.2850049e-02  -6.4711252e-02   1.6083961e-01   0.0000000e+00   8.7715641e-02   1.1180124e-01  -6.6233930e-02   1.1039621e-01  -6.0674874e-02   2.7223502e-01   1.4561806e-02  -2.9962648e-02  -1.0256612e-01  -5.1557354e-02   6.1208421e-02   9.2874456e-02  -8.8417388e-02  -3.4476428e-02  -6.5986815e-04  -3.8043006e-03  -2.3016396e-02  -7.9660016e-02  -5.2920540e-02   1.2626846e-01  -6.1364822e-02   1.2389145e-01  -5.3356748e-02   1.1086852e-01  -5.2582655e-02  -9.3969601e-03   4.7085261e-02   9.4812901e-02   1.1466573e-01  -1.1306991e-02  -1.4143790e-02  -2.3891337e-02
   1.9010934e-01   4.4188688e-02  -4.0494418e-03   8.7599886e-02   5.5148890e-02  -2.6296803e-02  -1.0576149e-01  -1.0252570e-02   2.7913585e-03   3.0763591e-02   2.3145920e-02  -9.2294160e-03  -2.5724697e-02  -8.2806602e-03  -3.5011378e-02   1.4283304e-01   1.2032892e-01   1.1833394e-02   6.0449121e-04  -2.2510160e-02   5.9954430e-02  -8.3535758e-02  -8.8771454e-03  -6.5669946e-03   1.1161262e-02   3.9066871e-02   1.7811948e-01   6.2317088e-02   1.2091060e-02  -7.5667520e-02  -9.7889417e-03   1.5084777e-02  -7.5918254e-02  -7.7418472e-02   8.2532645e-02   5.3419953e-02  -1.2327593e-01  -1.5648073e-01   7.4855030e-02   9.3695962e-03   2.5611538e-02  -1.4196787e-01  -3.0693744e-01  -1.5022394e-01  -2.0198630e-01  -1.9471035e-02  -7.9534289e-02  -5.7067090e-02   1.5758912e-01   2.1713688e-02   4.8756782e-02  -7.3805833e-02   2.0454085e-01   4.2298657e-02  -9.0969229e-02  -4.6381521e-03   3.4041464e-01   8.7715641e-02   0.0000000e+00   1.1557340e-01   2.8598549e-01   1.2923060e-01  -4.2884960e-02   9.1039206e-02   1.3474716e-01  -3.0307968e-01   3.8911700e-01   9.8665081e-02  -5.8368620e-02  -1.1459642e-01  -1.6889719e-01   1.6347145e-02  -3.3890383e-02  -2.3105618e-01   3.7717260e-02   2.7852583e-02  -1.4448877e-02  -2.5360222e-01   4.1822453e-02   5.6672653e-02  -1.2448171e-01  -1.1042607e-01  -4.2162830e-02   1.0351531e-01  -1.2970677e-01  -2.0024976e-01  -5.0252796e-02  -2.0389924e-02  -7.1721356e-02  -5.6194297e-03
  -5.8159088e-02   1.2506746e-01  -3.3144658e-02   2.0067605e-02  -1.6436125e-02   1.8428027e-02  -1.6600940e-02  -2.1304658e-02  -1.7242739e-02  -4.9384282e-02  -3.9762523e-02  -6.5681270e-02  -7.1940370e-03  -5.5433698e-02  -2.7883030e-02  -5.7573482e-02  -4.3765215e-02  -5.7387723e-02  -6.0289423e-02   1.8382389e-02  -6.4106299e-03   4.8793212e-02  -1.8388785e-02  -5.6189063e-02  -3.5870345e-02   2.3768924e-02  -3.2921227e-03   5.8455449e-02   1.5168310e-02  -4.6217615e-02   2.7180208e-03   7.0662684e-03  -2.6812844e-02  -2.1330913e-02  -4.9863524e-02  -1.6244303e-01   1.6391694e-01   9.6420068e-02   1.0340963e-02  -5.8412396e-02  -3.8468678e-02   1.5038349e-02  -2.1799703e-01   7.6605711e-02  -2.1772230e-01   1.2750445e-01  -8.8883235e-02  -1.1217656e-02  -1.0298833e-01   3.0106337e-01   8.7003904e-02   1.4171122e-01   1.5065749e-01   7.8345946e-02  -2.3686479e-01   5.4452135e-03  -9.5199589e-02   1.1180124e-01   1.1557340e-01   0.0000000e+00  -3.8445750e-02   1.9320023e-01   9.5317451e-02   8.5186955e-02  -2.4676041e-01  -1.7065423e-02   2.6998985e-02   1.2920842e-01  -1.0704710e-01  -6.6612800e-02  -8.4262604e-02  -3.5341755e-02   2.2336650e-02   6.0790879e-03  -8.9604730e-03   9.9465260e-02   3.0337830e-02   6.6463459e-02  -6.0590796e-02   1.6786580e-02  -2.6802506e-02   2.5808509e-02   2.0351386e-02  -1.1387853e-01  -7.1210244e-03   4.5337930e-02   3.1780424e-02  -3.8101940e-02   4.7297158e-02   4.3252775e-02
   1.1002088e-01  -1.7140357e-02  -1.9519988e-02  -1.1094273e-01   4.4720367e-02  -1.5586238e-02   3.4565071e-02  -1.0724853e-02   7.7972910e-02   1.1869850e-01   9.8857433e-02  -6.3754466e-02   1.1632808e-01   9.7754621e-02   9.8816921e-02  -1.2888075e-03  -1.4917740e-02  -4.3324654e-02  -1.3301145e-01  -1.1404505e-01   1.3725055e-01   5.0246641e-02  -1.6727156e-01  -9.0276369e-02   8.8366435e-02  -2.1066239e-01  -4.2419925e-02   3.6225365e-02   6.1056027e-02  -9.3915750e-03  -2.0649047e-02  -7.1758636e-02  -8.1181755e-03  -4.3952588e-02  -1.0949141e-01   1.6146284e-02  -1.9628130e-02  -1.2640862e-01   1.9492944e-02  -1.2620120e-01  -1.3311153e-01   5.1707386e-03  -4.5352154e-02   1.6720568e-02   8.9837887e-02  -1.1258427e-01   1.2534164e-02   8.9051125e-02  -1.2388011e-01  -7.6466213e-02  -1.5819204e-01  -6.5133740e-02   1.5369129e-01  -1.2714565e-01  -1.1236756e-01   2.5819117e-03   2.4374358e-01  -6.6233930e-02   2.8598549e-01  -3.8445750e-02   0.0000000e+00   1.4000188e-01   5.1682615e-01  -2.0333724e-02   4.5846107e-01   1.5154326e-01   3.9257551e-02  -7.7859376e-02   2.0608861e-03  -7.6538796e-02   2.6970333e-03  -8.8650174e-02   5.1513605e-02  -5.0918106e-02   1.1492284e-01   7.2838026e-02  -2.7066873e-01  -1.2254604e-01   5.9976151e-04  -2.7821024e-01  -1.4356095e-01  -1.3034162e-01   1.4555312e-01   4.3524244e-02  -9.2159333e-02   3.7657875e-02  -7.2759684e-02  -1.1267977e-01   2.8190873e-02  -6.6389137e-03
  -3.0903382e-03   6.3215446e-02   8.8614981e-03  -3.8717405e-02  -2.1545730e-02  -2.4006779e-02  -5.9717445e-03   6.2349561e-03   1.1339110e-02  -1.0257271e-01   7.5544916e-02   3.2993044e-02  -3.7765282e-02   3.2231323e-02  -3.2527903e-02  -4.7764251e-02  -4.8521650e-02  -4.0692484e-02  -7.9327459e-02  -5.8764508e-02   3.5678100e-02   2.3726526e-03  -4.1706487e-02  -9.7775720e-02  -1.0322519e-01  -6.7626482e-02   9.4009338e-02   4.4180169e-02  -1.3722518e-02  -5.3648881e-03  -7.3642756e-02  -7.9991803e-03   1.3235580e-01   6.0873671e-02  -1.8136203e-01  -6.4841470e-02  -3.7233323e-02  -1.5039148e-01  -1.9000208e-02   5.2903940e-02   3.5990246e-03  -3.1790322e-02   3.3628787e-02  -1.1770306e-01  -1.6896834e-01  -3.6575764e-02  -1.2918856e-01   1.5195176e-02   8.3881402e-02   2.5037597e-02  -1.2300277e-01   6.2618110e-02  -1.7724566e-01  -2.5137390e-03  -4.0386406e-02   8.9293003e-02  -2.6036292e-02   1.1039621e-01   1.2923060e-01   1.9320023e-01   1.4000188e-01   0.0000000e+00   1.3756223e-02   3.8151871e-01  -1.6056330e-01   1.6757074e-01  -5.2825408e-03   1.5475909e-01   1.2610649e-01   3.7024070e-02   1.9433725e-02  -1.1955888e-02  -2.7862115e-02  -3.9681114e-02   1.2385415e-02   1.6172192e-01  -2.8646715e-02  -1.6588227e-01  -1.1109488e-01   7.0782200e-02  -1.1477652e-01   1.2247524e-01  -1.6570473e-01  -6.9475756e-02   8.3821784e-02   5.1329963e-02   1.4324389e-01   2.9899871e-02   4.6349220e-02   3.9555359e-02
  -1.4773551e-01  -1.1678855e-02  -1.1395306e-01  -9.7761829e-02  -2.5876559e-02   3.7899404e-02  -3.7737770e-02  -3.7710747e-02  -1.0168149e-01  -3.3195292e-02  -1.5745290e-01  -3.9482916e-02   3.3857265e-02  -3.7541805e-02   3.0264454e-02   2.6187306e-03   1.4203823e-01   6.8567532e-02   4.8914615e-03  -4.6842123e-02   1.2837103e-02  -6.6371128e-02  -2.8900152e-02  -4.2611392e-02   5.1354545e-02   8.6968410e-03  -5.4298069e-02   2.1307631e-02   4.1008767e-02   8.1559266e-02   1.0188009e-01   3.2447807e-02  -7.0733604e-02  -2.7544136e-01  -4.5029908e-03  -3.3728140e-02  -9.2764088e-02   2.1506112e-02  -1.3253107e-01  -8.2587806e-02   9.8033002e-02  -7.5409850e-02  -1.4674967e-02   4.5566745e-02  -3.4482901e-02   1.2876135e-02   1.3354831e-01  -2.7483207e-01  -4.3931013e-02   6.4140267e-02   1.4608644e-01   1.3970146e-02  -5.8351320e-02   1.2198013e-02  -3.3251281e-02  -8.4174663e-02   5.5155901e-02  -6.0674874e-02  -4.2884960e-02   9.5317451e-02   5.1682615e-01   1.3756223e-02   0.0000000e+00   3.5115995e-02   2.3262299e-01   1.7063719e-01   6.8524362e-02  -2.4259274e-02   5.5188160e-02  -2.7819396e-02  -1.4480602e-01  -9.1875943e-02  -1.1918230e-02   1.9653413e-01  -1.2143064e-02   1.1949628e-01  -8.6624024e-03  -8.4445833e-02   1.8163014e-01  -1.0106958e-01   1.0426325e-01  -4.5630923e-02  -8.5502844e-03  -6.4683523e-02  -8.9621872e-02   1.0248226e-01  -2.4893762e-01  -1.4296483e-02   4.6731614e-02   3.8321508e-02
  -1.6749114e-02   6.7061471e-02  -8.5226131e-02  -9.2923528e-02  -4.2483759e-02  -4.5960806e-02   2.5489709e-02  -3.8469870e-02   1.3454844e-02  -1.9023302e-04   4.3088050e-02   1.2133586e-02   7.1115379e-02  -3.7470338e-02   2.0472914e-02   4.8219902e-02  -1.5234224e-02   1.9676393e-01  -8.8345609e-02  -8.7240640e-02  -7.2387286e-02  -2.2048625e-02  -3.8600077e-02   3.2772203e-02  -1.4238045e-01   4.0166226e-02   1.9478164e-03   2.0216579e-02   1.9713681e-02   4.8430642e-02  -1.5391529e-02   4.3972175e-02   6.8622976e-02   1.0406536e-01   9.5286774e-02   2.5408938e-02  -1.1048138e-02  -1.3249311e-01   2.8283974e-02   8.3577068e-02  -5.6495587e-02  -1.1516756e-01   2.2980136e-01  -1.4508832e-01  -8.9622983e-02   4.8703634e-03  -1.2330879e-01   6.0956317e-03   4.3789338e-02   1.7421534e-02   1.3419145e-02  -4.2649694e-02  -3.1589733e-02   1.2769797e-02   4.3470430e-02  -1.6248809e-02   2.4055711e-02   2.7223502e-01   9.1039206e-02   8.5186955e-02  -2.0333724e-02   3.8151871e-01   3.5115995e-02   0.0000000e+00  -2.6914453e-01   7.1077934e-02  -6.3572878e-02   8.6555164e-03   3.6108732e-02   1.3894476e-01  -1.6823692e-01   6.3824105e-03  -3.9697524e-02  -1.6582414e-02   1.6937672e-02   1.8609394e-01  -1.0630412e-01  -8.4197166e-02  -1.1003846e-02   1.5658050e-01   2.2457431e-02   2.0969689e-01  -5.9115540e-02  -6.3519407e-02   8.1013267e-02  -5.9681958e-03   1.2224394e-01  -8.0541206e-02   1.9368154e-02  -7.7081606e-03
   1.1156919e-01  -2.2530257e-02   7.2418788e-02  -7.3222919e-02  -4.1895371e-02  -2.2617205e-02   1.0267315e-01   1.7620361e-02   1.9978381e-01  -2.1646976e-01   2.1428541e-01  -4.4848439e-03   1.2101997e-01  -6.2422192e-03   7.1737745e-03  -1.1204220e-01   9.3404308e-02   3.5920573e-02  -1.0336480e-01  -9.4727766e-02   1.1105701e-02   3.0376961e-02   1.9140218e-01   3.1118239e-02   1.9509728e-01   1.8710621e-01  -3.4196359e-02  -4.0231657e-02  -1.1268310e-01  -1.0548449e-02  -1.9237707e-03  -1.4026333e-01   1.2585075e-01  -1.3591950e-01   4.0031305e-01  -1.6238962e-01  -1.6505194e-01  -1.8720087e-01   4.1597522e-02  -1.5749337e-03   2.0122628e-02   6.6979208e-02  -2.8143342e-01  -8.8813984e-02  -1.7226731e-01  -5.7242746e-02   7.2309087e-02   2.1993360e-01  -7.2563848e-02  -5.4217710e-02   9.9725476e-02   7.0256247e-02  -2.8699262e-01   9.2765132e-02   1.4460129e-02   1.2850768e-01  -5.7530571e-02   1.4561806e-02   1.3474716e-01  -2.4676041e-01   4.5846107e-01  -1.6056330e-01   2.3262299e-01  -2.6914453e-01   0.0000000e+00   4.7314238e-02   2.4742256e-01   9.3354248e-02  -1.7766729e-01   1.7479979e-01  -5.7852126e-02  -6.2828708e-02  -1.2563108e-01   6.4125382e-02   4.2862829e-02   5.2263417e-02   2.6685520e-02  -8.0925835e-02  -1.1270447e-01   1.6525486e-01  -2.3104815e-01  -1.2543225e-01  -3.2148090e-02  -1.1522542e-01  -4.1814230e-02   1.1128465e-01   6.5724808e-02   1.6047646e-01  -1.0183296e-01   6.9527331e-02
  -1.1485794e-01  -5.5302902e-02   3.8274322e-02   4.2658712e-02   1.2810961e-01   7.5671340e-02   1.2251545e-01   4.0627756e-02   1.2917683e-01   3.5776602e-02  -3.5900795e-02   2.3376690e-01   6.0824965e-02   2.3873256e-01   5.0547960e-02   1.6748483e-02  -4.0924534e-02   1.0941112e-01  -5.7279231e-03  -7.3160673e-02  -5.5285218e-02   8.9005747e-02  -9.2102368e-03  -1.5604572e-02  -4.7919424e-03   8.5715088e-02   6.0889908e-03  -8.4987906e-03  -2.0628274e-01  -9.0752666e-02  -1.0126239e-01  -7.4502646e-02   1.6176236e-01   7.5597821e-02  -3.1283206e-01   2.2816130e-02  -1.1892986e-01   4.7063210e-02  -2.1681088e-02   1.7192778e-01   2.0776678e-02  -3.0003711e-02  -2.0573503e-01   2.6824579e-02  -1.7875483e-01  -2.5266605e-02  -6.7905745e-02   8.7043592e-03   1.5024484e-01   7.4601082e-02  -3.7150730e-02   3.1747568e-01  -4.8389912e-02  -2.1674458e-01   5.4174747e-02  -5.5981632e-02  -1.2638431e-01  -2.9962648e-02  -3.0307968e-01  -1.7065423e-02   1.5154326e-01   1.6757074e-01   1.7063719e-01   7.1077934e-02   4.7314238e-02   0.0000000e+00   3.1099753e-02  -3.9614088e-03   2.0362663e-02  -6.1102559e-02  -3.2666449e-02  -6.8765947e-02   9.4195957e-04   5.4692251e-02   4.9878735e-02  -2.1595851e-02   7.8173445e-02  -2.7306892e-01  -1.2170682e-01   7.9305962e-02  -1.5759154e-01   4.7114373e-02   7.7315855e-02  -1.2803391e-01   6.9818394e-02   1.6959585e-01   8.9479308e-02  -8.5444844e-02   7.9435523e-02  -1.5208529e-02
  -1.4211669e-02  -2.2981888e-02  -3.4540721e-02  -2.6296870e-02   4.4891497e-02  -2.1317660e-02   7.1414580e-03   1.5994693e-02   5.2664017e-02   1.5346575e-01  -8.3701097e-02  -7.7724892e-02  -5.9591311e-02  -7.2802482e-03   2.5684791e-02   3.2947916e-03   2.4650536e-02   2.2466954e-03   5.7834098e-02  -1.2486461e-01  -4.9962738e-02  -5.9479855e-02  -3.6900439e-02  -5.2819393e-02  -8.7682982e-02  -7.7182518e-02   8.9046787e-02  -4.8551463e-02   2.1881086e-02   6.0272722e-02   6.8129053e-02   9.9349733e-02   2.5988804e-03  -1.0006689e-01   2.2698001e-01  -2.6681024e-01  -6.4768373e-02  -1.1040979e-02   1.6634773e-01   1.4934004e-02  -6.7145228e-02  -8.1326459e-02   1.1362751e-01  -3.8117829e-02   2.0553977e-01   1.8322154e-01   2.4662489e-02  -1.3813828e-01   1.2859875e-01  -2.3120462e-02   1.1914185e-01   8.9250527e-02  -1.2007873e-01  -2.3910090e-01  -8.2866879e-02   1.7655920e-02   6.7945018e-03  -1.0256612e-01   3.8911700e-01   2.6998985e-02   3.9257551e-02  -5.2825408e-03   6.8524362e-02  -6.3572878e-02   2.4742256e-01   3.1099753e-02   0.0000000e+00   5.6832538e-01  -8.1184440e-02  -1.9743160e-02   2.0623796e-02   2.7118681e-03  -3.2041137e-02   1.4368160e-01  -5.7685659e-02  -4.7023109e-02   1.3783719e-01  -5.4476756e-03   4.1289561e-02  -8.8493071e-02  -3.5142635e-02   4.8984527e-02  -9.7420107e-02  -2.6078869e-02   1.4465490e-01  -1.2240080e-01  -1.1414367e-02   1.1244303e-03   1.7755368e-03  -8.3863967e-03
  -7.3291741e-02   2.2714859e-03  -3.4130130e-02   1.2882674e-02  -6.1340361e-02  -2.3944257e-02  -9.9663467e-02   2.4294769e-02  -4.3181470e-02   8.6042763e-02  -4.3881269e-02  -3.3181988e-02  -1.3667827e-01  -3.9653462e-02  -3.4591558e-02  -2.6470173e-02  -4.2936504e-02  -9.0698277e-02  -3.0481558e-02   3.9285264e-02   2.7614163e-02  -8.2079493e-02  -6.3399797e-03  -3.0050438e-02   8.0643996e-02  -8.5443459e-02   2.8628892e-02  -2.6832902e-02   7.2079771e-02   6.2041240e-03  -1.6327116e-01  -8.1291908e-02   9.1241632e-02   1.4333312e-01  -3.1007841e-01   3.6079454e-01  -1.7428808e-01   1.2858846e-01   1.1031108e-01  -5.8917149e-02  -9.1013007e-02   1.9380122e-01   9.0429285e-02   2.0937678e-01  -1.4740837e-01   1.3501135e-01  -2.4377726e-01   4.9020828e-02  -1.0317047e-01  -3.1931782e-02   1.9871256e-01   1.2240658e-01  -9.5899593e-02  -1.0994846e-01  -9.7502644e-02  -1.2416115e-01  -6.4777104e-02  -5.1557354e-02   9.8665081e-02   1.2920842e-01  -7.7859376e-02   1.5475909e-01  -2.4259274e-02   8.6555164e-03   9.3354248e-02  -3.9614088e-03   5.6832538e-01   0.0000000e+00  -1.8679399e-01   1.2880039e-01  -1.0501542e-01  -9.7872769e-02  -6.3667062e-03   5.5024644e-02  -1.5584376e-02  -9.0518126e-02   1.5395896e-01   1.3568555e-01  -5.4800450e-02  -1.1768816e-01  -2.0323149e-01   8.2345646e-02  -7.7668586e-02  -3.8978126e-02   6.6228694e-02  -1.9889114e-02   7.3065395e-02  -9.4003831e-02   1.2300663e-02  -3.9016133e-02
   6.0786316e-02   2.8264999e-02   2.1989374e-02   3.3638937e-02   2.2929489e-03  -7.1206951e-02   8.1141431e-02   6.3641415e-02   3.7812300e-02  -1.0893949e-02   3.2990252e-02   8.4527099e-02  -4.5661865e-02  -1.6980360e-02  -3.8069352e-02  -2.0929338e-02   2.6457414e-01  -6.2103503e-03   1.1373624e-01   5.8321337e-02   3.0444071e-02  -8.1920245e-02   5.3625860e-02   3.0707401e-02   7.9941397e-02  -9.2372177e-02   1.3870576e-03  -3.9686823e-03  -4.2217419e-02  -1.4638574e-02  -5.9256648e-02  -4.5960055e-03  -3.5351539e-02  -5.5646701e-02   1.5065291e-01  -1.4430050e-01   9.2169000e-02  -1.3385636e-01   9.6601272e-02  -4.1333867e-02   7.0074844e-02  -4.6966449e-02   6.6521018e-02  -8.6969573e-02  -7.6957239e-02  -1.0920256e-01  -1.8231308e-01   5.5842122e-02   2.9151176e-01  -8.9205531e-02   3.1388958e-02  -2.7063809e-02   3.1319290e-03   9.2262469e-02   9.8988516e-02  -2.9006309e-02   1.5233152e-01   6.1208421e-02  -5.8368620e-02  -1.0704710e-01   2.0608861e-03   1.2610649e-01   5.5188160e-02   3.6108732e-02  -1.7766729e-01   2.0362663e-02  -8.1184440e-02  -1.8679399e-01   0.0000000e+00   2.9639561e-01   2.6861969e-02  -4.9199632e-02  -2.9183745e-02  -3.6232377e-02  -6.0619168e-03  -2.3311329e-02  -2.0322287e-01   8.1048097e-02  -1.7070385e-01  -2.4898330e-02  -2.0578887e-02  -8.1665709e-02  -9.1932158e-02   4.5882452e-02   1.0971267e-01  -8.2865904e-02  -1.8574281e-01   1.4552529e-01   2.3275369e-02   7.2621405e-02
  -7.3021030e-02  -1.9270296e-02  -5.8513550e-02  -1.5438147e-01  -4.5789565e-02  -9.4340179e-02   9.9924522e-03  -1.1106206e-02  -3.9837432e-02   2.0246626e-02  -1.1366871e-01  -2.2771912e-02  -2.3909443e-02  -4.1009963e-02  -4.2540881e-02   9.0460126e-02  -9.3137018e-02   5.4016686e-02   6.9963047e-02   2.1854626e-01   5.0142618e-04   4.4933346e-02   2.8235777e-02   5.7779368e-02   1.3025744e-01   7.7015681e-02  -5.4837959e-02   4.4289335e-02   8.7870531e-02  -1.0806552e-01   3.6377750e-04  -1.4198282e-01  -1.3070934e-02   1.1655548e-01  -1.0103880e-01   3.8132120e-02  -6.2353268e-02  -2.4174364e-01   2.0411275e-02   3.5507181e-02  -1.7951734e-02   2.8771505e-02   9.9937923e-02   2.3302608e-02  -2.5607969e-01   1.5885893e-01  -1.0073673e-01   2.2525100e-02   1.2875927e-01   1.0433799e-01  -1.6317859e-01  -7.2209297e-02  -1.6200053e-01  -6.1797958e-02  -3.5490519e-02  -3.5148455e-02  -1.3217208e-01   9.2874456e-02  -1.1459642e-01  -6.6612800e-02  -7.6538796e-02   3.7024070e-02  -2.7819396e-02   1.3894476e-01   1.7479979e-01  -6.1102559e-02  -1.9743160e-02   1.2880039e-01   2.9639561e-01   0.0000000e+00  -8.1708944e-04  -4.0125417e-02  -2.9043259e-02  -1.7625463e-01  -1.1018397e-01  -1.9426406e-02  -1.6701764e-01  -1.7562727e-01  -9.4738777e-02   7.0583780e-02  -3.2707048e-02   7.1117624e-02  -4.3315124e-02  -1.1272056e-01   4.7425136e-02  -1.5550113e-02  -1.3737443e-01   5.1603898e-02  -4.4281123e-02  -9.9663989e-02
   9.5967772e-03  -6.3711331e-02   8.4241622e-03  -4.1745915e-02  -8.9602160e-02  -1.0245158e-02  -4.2905343e-02   3.0454522e-02  -7.9208769e-02   1.1025711e-02   1.8810403e-01   5.8589646e-02  -2.8568377e-02   7.4262436e-02  -5.5209426e-02  -2.2367637e-02  -7.6811522e-02  -1.1084836e-03   5.7238906e-02  -3.9380388e-02   8.4463270e-02   5.8043545e-02   1.2499054e-01  -4.6025018e-02  -6.9492999e-02   9.1507319e-02  -2.6108330e-02   3.1731900e-02   1.0907175e-01   1.2608347e-02   1.9312251e-01   5.9450260e-02   5.8843740e-02  -1.2585946e-02  -1.3322355e-01  -1.9085202e-01   4.4079114e-02  -1.8380049e-02   1.3711896e-01  -7.5491632e-02   2.8723788e-02  -2.0052406e-02  -1.4727358e-01  -1.1476832e-02   2.0666847e-02  -7.7803541e-02  -2.1567242e-01  -4.2907394e-02   4.0460029e-02  -6.9130388e-03  -7.0398265e-02   4.8558429e-02  -2.5870988e-02  -1.0857647e-01   7.9983621e-02   3.8517693e-02  -5.3146154e-02  -8.8417388e-02  -1.6889719e-01  -8.4262604e-02   2.6970333e-03   1.9433725e-02  -1.4480602e-01  -1.6823692e-01  -5.7852126e-02  -3.2666449e-02   2.0623796e-02  -1.0501542e-01   2.6861969e-02  -8.1708944e-04   0.0000000e+00   1.4204741e-02   1.9758382e-01   3.7246688e-02   1.2772897e-01  -3.6221882e-01   1.5968146e-01  -1.4147043e-01   2.9001652e-02  -5.1354170e-02   9.7567314e-03  -1.0972115e-01   3.8448001e-03   3.0409660e-02   8.3981991e-02  -2.8678749e-02  -1.1578629e-01   8.8107868e-02   3.2795081e-02  -4.6334705e-02
  -9.7490281e-02  -3.5024783e-02  -3.0227306e-02   1.1184019e-01   6.4031405e-03   1.8957175e-02  -2.1110881e-02   3.9896046e-02   5.4540284e-02  -2.0443771e-02   7.8242953e-02  -8.3115401e-02  -4.3305082e-02   1.6866806e-02  -1.4834068e-02   2.3764910e-03  -2.0432899e-02  -1.1578818e-01  -5.9930027e-02  -1.3909559e-01  -7.4251811e-03   1.1873210e-01  -1.6346059e-01   2.3216975e-01  -2.9965752e-01  -2.7908244e-02   5.3663338e-02   1.5087826e-02   2.9215177e-03   1.1624957e-02  -6.1672599e-02   3.2928790e-01  -2.8503464e-02  -1.4303863e-01  -1.0611124e-01  -1.1871872e-01  -6.1875100e-02  -1.4265169e-01   4.6212510e-03  -2.1091073e-02  -5.2113845e-02  -2.8006249e-02  -1.5125186e-01   4.1564503e-02   2.2083583e-02   1.1285449e-01   4.8797663e-03  -3.1659328e-02  -4.3254510e-02  -4.1218984e-02  -4.0000889e-02  -6.5793021e-02  -5.0220608e-02   1.6473429e-01   2.0211497e-02   1.5085490e-01  -1.0992889e-02  -3.4476428e-02   1.6347145e-02  -3.5341755e-02  -8.8650174e-02  -1.1955888e-02  -9.1875943e-02   6.3824105e-03  -6.2828708e-02  -6.8765947e-02   2.7118681e-03  -9.7872769e-02  -4.9199632e-02  -4.0125417e-02   1.4204741e-02   0.0000000e+00  -3.5136347e-02   2.9591439e-02   6.0344665e-02   5.0498474e-01   4.5532308e-02   1.8865300e-01  -5.5689182e-02  -1.4032910e-01  -3.1835063e-03  -7.5703771e-02  -6.1737805e-02  -1.0064058e-01  -8.7395564e-02  -4.7872050e-03   8.6495030e-02   4.8610146e-02  -3.0489178e-02  -5.9713839e-03
   4.3552784e-02   5.1569553e-04   9.9168595e-03  -2.8284141e-02  -8.6189747e-02   1.4622739e-01  -1.1030382e-02  -4.1237129e-02   7.7412459e-02   8.1099735e-02   1.4864309e-01   4.0713708e-02  -1.6597928e-02  -6.9192745e-03  -7.2647156e-02   2.1988437e-02  -4.1421471e-02   3.5467800e-02   3.2484411e-02  -2.2297342e-02  -1.8951762e-02   2.5454200e-01   1.0134041e-01  -4.2431408e-02   2.0970372e-02   2.4920856e-02  -1.2652332e-01   3.9610035e-02   1.0462761e-01   2.2266071e-02   6.6518324e-02  -3.8310504e-02   3.6160915e-02   4.9800112e-02   1.3393791e-01   2.5288333e-02  -1.4505449e-01  -1.6595896e-01   6.9334345e-02  -1.6718858e-01   2.4624516e-01   1.5487846e-01  -9.7618865e-02  -4.0918798e-02  -9.7951308e-02  -3.3324020e-02   8.3221282e-03  -2.0052489e-02  -1.7435787e-01  -9.2364339e-03  -1.5335704e-02  -6.3393230e-02  -4.8505853e-02  -7.9350308e-02  -5.1256359e-02  -5.2661165e-02   3.2416315e-02  -6.5986815e-04  -3.3890383e-02   2.2336650e-02   5.1513605e-02  -2.7862115e-02  -1.1918230e-02  -3.9697524e-02  -1.2563108e-01   9.4195957e-04  -3.2041137e-02  -6.3667062e-03  -2.9183745e-02  -2.9043259e-02   1.9758382e-01  -3.5136347e-02   0.0000000e+00   2.4476362e-03   3.1575224e-01   1.8169363e-02   8.4878228e-02  -8.5840396e-02  -3.2011569e-02  -9.9067146e-02   2.3152254e-02  -2.1613583e-02   8.3901601e-02   2.7997541e-02   2.4326575e-02   9.9073916e-02  -2.2439318e-02  -1.3733735e-01   5.4147597e-02  -5.2922062e-02
  -4.2000443e-02   4.8930372e-02  -3.6657271e-02  -4.0248238e-02   7.8998961e-03  -1.5500882e-02   1.1169725e-01  -2.5519612e-04   3.0339290e-02   9.9817147e-02   6.1285051e-03   4.2486800e-02  -5.3374948e-02   2.1545521e-03   5.1554780e-02  -8.8844379e-02   8.1441546e-02   2.1717109e-01   8.8390638e-02   1.3584009e-01   9.0042919e-02  -2.0353697e-02  -3.0332687e-02  -3.4088101e-02   6.1734126e-03   1.4558828e-01   4.5334931e-02  -7.4600281e-03   1.6545985e-03   4.0686479e-01   1.3662795e-02   1.4058137e-01  -7.1033171e-02   2.6780334e-03   7.8075022e-02  -9.0826151e-02  -4.7538022e-03   1.6402724e-01  -4.0545082e-02   1.8513813e-02  -8.6226551e-02   4.1553796e-01   1.2388062e-01   1.6125283e-02  -1.7550893e-01   1.8117817e-02   1.3110564e-01  -1.6920345e-01   5.3240075e-02   1.0023671e-01  -7.3139864e-02   1.0038964e-01  -1.5061226e-02   1.2185477e-01   4.3245723e-02  -1.4129628e-02  -7.2533224e-02  -3.8043006e-03  -2.3105618e-01   6.0790879e-03  -5.0918106e-02  -3.9681114e-02   1.9653413e-01  -1.6582414e-02   6.4125382e-02   5.4692251e-02   1.4368160e-01   5.5024644e-02  -3.6232377e-02  -1.7625463e-01   3.7246688e-02   2.9591439e-02   2.4476362e-03   0.0000000e+00  -4.1295850e-02   2.7402737e-01  -1.1656843e-01   1.3299066e-01   1.0059973e-01   1.2985277e-01  -5.9106865e-02  -5.9195930e-02  -7.2525458e-02  -1.2785027e-02   2.2136106e-02  -3.2836695e-03  -1.5164337e-01  -5.4169375e-02  -2.9167376e-02   2.3092054e-02
  -2.5554414e-03  -2.9109069e-02   5.8002064e-03  -1.4209462e-02  -1.0329553e-01   7.8203578e-02   1.3473066e-02   2.4652570e-03  -1.9429593e-02  -1.2555632e-02  -1.0407679e-02   2.0124891e-02  -3.9335480e-02   2.2291720e-02  -1.1578933e-01  -5.6757561e-03   8.0909670e-02   4.1008946e-02  -7.9996893e-02  -1.3314179e-01   3.2565569e-02   1.1595809e-01   7.4078238e-02   2.4645928e-02  -6.3109964e-02   4.6628687e-02  -2.4191846e-01   2.9086826e-02   1.4997794e-01  -2.1236422e-03   7.2194157e-02   5.2677216e-02  -2.6875981e-02   5.1199058e-02  -4.0797117e-02   1.7271695e-01  -1.0251768e-01  -2.2548408e-02   1.3856175e-02  -1.4357229e-01  -2.4999453e-02  -1.9271989e-02   3.4628791e-02  -1.0948124e-01   5.7953388e-02  -5.4773293e-02  -1.2552911e-01  -4.4544989e-02  -1.0030063e-01  -8.2980321e-02  -1.8116941e-02  -2.5269363e-02   1.9610353e-01   8.5105628e-02  -9.0860050e-02   1.2795212e-01  -1.9038833e-02  -2.3016396e-02   3.7717260e-02  -8.9604730e-03   1.1492284e-01   1.2385415e-02  -1.2143064e-02   1.6937672e-02   4.2862829e-02   4.9878735e-02  -5.7685659e-02  -1.5584376e-02  -6.0619168e-03  -1.1018397e-01   1.2772897e-01   6.0344665e-02   3.1575224e-01  -4.1295850e-02   0.0000000e+00  -1.1832922e-01  -8.1443247e-02   1.1449680e-01  -1.3049676e-02   4.9957989e-02  -3.9666629e-02  -5.1631493e-02   2.7739982e-04  -8.2344902e-02  -8.4093619e-03   8.8453455e-02   1.3607983e-01  -8.0000911e-02  -1.7835551e-02  -3.5289650e-02
  -3.0065031e-02   4.2035085e-02   3.7568446e-02   2.5574060e-02  -1.0243787e-01   6.2575532e-02   1.2945340e-01   8.8769711e-02   1.2093826e-02   3.5762074e-02  -1.2727509e-01   1.6437876e-02   5.0168035e-02   4.5830459e-02   2.2668869e-02   3.1046146e-02  -1.6440160e-01  -8.2556033e-02   2.3317176e-03   2.7994954e-02  -2.2282287e-01  -2.6307444e-02   3.6014510e-02   2.2449300e-01   6.7931849e-02   3.0334379e-02  -9.9136468e-02  -6.4362040e-02   6.7556229e-03  -2.1515337e-02  -8.0621923e-03   2.0147893e-01   4.5337357e-02  -1.9936157e-01   3.9448260e-02  -1.4900947e-01   4.3855546e-02  -1.1412690e-01   9.8962379e-02   9.8013780e-02   1.1324872e-01   2.5520093e-01   5.7472594e-02  -1.5661351e-01  -1.3748058e-01  -9.4792455e-02  -8.4555094e-02  -9.6260482e-02   2.3054738e-02   1.4672295e-02  -1.6436147e-02   2.6096852e-02  -2.0298234e-01   1.4551488e-01   1.2573297e-02   7.5222727e-02   1.8988703e-02  -7.9660016e-02   2.7852583e-02   9.9465260e-02   7.2838026e-02   1.6172192e-01   1.1949628e-01   1.8609394e-01   5.2263417e-02  -2.1595851e-02  -4.7023109e-02  -9.0518126e-02  -2.3311329e-02  -1.9426406e-02  -3.6221882e-01   5.0498474e-01   1.8169363e-02   2.7402737e-01  -1.1832922e-01   0.0000000e+00  -1.9458755e-01   1.1638923e-01   1.9056663e-02  -3.6442898e-02   3.9239552e-02   2.6539142e-03   1.6969277e-02   1.1395154e-02   7.4452256e-02   1.2390847e-01  -1.0784519e-01  -4.2406352e-02   1.3216837e-01  -2.5968515e-02
  -1.1661683e-01  -2.4411734e-02   5.6782994e-02   4.2540297e-02   2.8883523e-02  -1.7831278e-02  -1.1807786e-02  -5.7115904e-02   5.8071850e-02   1.9773916e-01  -7.2329614e-02  -8.7173615e-02   3.1170982e-02   1.7727505e-02   6.5761926e-02  -7.2461667e-02  -1.4082220e-01  -3.8186124e-03   2.1291457e-02   6.1528966e-03  -7.2785501e-03   2.9492761e-02   1.5713968e-01  -8.7418759e-02   1.2895639e-02  -6.5003919e-02   7.1624197e-02   3.0564689e-02   1.3987316e-01  -1.7989909e-01   1.2326136e-01  -7.6316435e-02   2.3873713e-01   4.2577378e-02  -4.1599965e-03  -2.6617340e-01  -2.5677831e-02  -2.4967962e-01  -7.2004218e-02  -2.0083153e-01   3.9478240e-01  -6.1243129e-02   6.5355412e-02   1.9901760e-01  -2.4010896e-01  -1.0961907e-01  -9.7432524e-02  -6.3347247e-02   2.9061833e-01  -8.7056012e-02  -2.0193389e-01  -5.4058695e-02  -6.8110465e-02   2.5422361e-02  -6.5925720e-02  -1.2069184e-01  -7.9018409e-02  -5.2920540e-02  -1.4448877e-02   3.0337830e-02  -2.7066873e-01  -2.8646715e-02  -8.6624024e-03  -1.0630412e-01   2.6685520e-02   7.8173445e-02   1.3783719e-01   1.5395896e-01  -2.0322287e-01  -1.6701764e-01   1.5968146e-01   4.5532308e-02   8.4878228e-02  -1.1656843e-01  -8.1443247e-02  -1.9458755e-01   0.0000000e+00   2.2609542e-01   7.3260032e-02  -9.0198779e-02  -1.8692382e-01  -2.4538985e-01   7.8472226e-02  -1.6948294e-01  -1.5139058e-01  -5.8535716e-02   2.6693910e-01  -7.3885975e-03   7.8137573e-02  -3.8437197e-02
  -1.5107152e-01   3.2771377e-02  -8.0435849e-02  -1.8611592e-01  -3.3282472e-02  -5.1744450e-02  -1.7443738e-02  -8.2268251e-02   6.8602761e-02  -1.0766084e-01   8.5772069e-02   7.7457328e-02   1.3595768e-01   3.8203309e-02   9.3789591e-02  -3.0753716e-02   2.3475488e-02  -9.4111253e-02  -3.4806086e-01  -3.0308211e-02   8.7384937e-02  -9.2500733e-02  -3.8675613e-02  -1.4203705e-01   3.6246415e-02  -6.6997669e-02  -1.9303011e-01  -2.0998306e-02  -1.8109402e-01   1.0523094e-01  -9.2274226e-02   4.1420969e-02  -3.4840181e-01   3.5111493e-01  -8.4767550e-02   1.8427907e-01  -1.2948486e-01  -5.6801925e-02   5.2373917e-02  -1.3619234e-01   5.0128703e-02  -1.0688946e-01   2.1667030e-02   3.6588658e-02   4.0322181e-02  -3.1656834e-02  -1.5124756e-01  -5.1072596e-02  -8.5419823e-02  -6.3815687e-02  -2.4202605e-01  -1.7012215e-01  -1.4746905e-01  -2.5603377e-02  -5.9577721e-02  -1.1353277e-01   1.6352034e-02   1.2626846e-01  -2.5360222e-01   6.6463459e-02  -1.2254604e-01  -1.6588227e-01  -8.4445833e-02  -8.4197166e-02  -8.0925835e-02  -2.7306892e-01  -5.4476756e-03   1.3568555e-01   8.1048097e-02  -1.7562727e-01  -1.4147043e-01   1.8865300e-01  -8.5840396e-02   1.3299066e-01   1.1449680e-01   1.1638923e-01   2.2609542e-01   0.0000000e+00  -2.3510411e-01  -2.6536989e-01   1.4017663e-01  -5.9420345e-03  -4.7491505e-03   4.7718018e-02  -3.6653606e-02  -5.4945225e-02  -3.7485105e-03  -1.4631635e-01  -1.0872691e-01  -2.0419455e-02
   3.8639053e-02  -8.1589995e-02  -2.2376372e-03  -6.6317619e-02   6.4079913e-02  -2.4180479e-02  -1.0724086e-01  -9.7388242e-02  -6.0761056e-03  -1.0725353e-01  -1.8037781e-01  -6.9100122e-02  -1.0194784e-01  -1.3931820e-01  -2.9751335e-02  -1.6554409e-02   5.5763155e-01   7.9087682e-02   5.5694464e-03  -9.0465875e-02   9.1922685e-03  -8.4844272e-02   4.9955643e-03   7.8188184e-02   8.4317367e-02   1.7506854e-01  -1.5272974e-01  -4.1514610e-03   7.3935911e-03   4.6378413e-03  -1.9559953e-01  -1.8012669e-01   3.3544910e-01  -1.1024990e-02  -3.0104151e-01  -2.4923706e-01  -3.4936022e-02  -7.3969693e-02   5.6133160e-02  -9.4905790e-02  -1.3048274e-02  -1.4169810e-02   1.6081395e-01   1.0185492e-01  -2.2918438e-03  -4.5929577e-02  -2.0914812e-01  -3.8024994e-02  -1.8689987e-01  -1.0239696e-01  -7.7750104e-02   7.0148530e-02  -3.2756600e-01   2.3515628e-01   8.4087794e-02   9.4116077e-02   2.2393854e-01  -6.1364822e-02   4.1822453e-02  -6.0590796e-02   5.9976151e-04  -1.1109488e-01   1.8163014e-01  -1.1003846e-02  -1.1270447e-01  -1.2170682e-01   4.1289561e-02  -5.4800450e-02  -1.7070385e-01  -9.4738777e-02   2.9001652e-02  -5.5689182e-02  -3.2011569e-02   1.0059973e-01  -1.3049676e-02   1.9056663e-02   7.3260032e-02  -2.3510411e-01   0.0000000e+00   6.2163297e-02   7.5209473e-01   7.9159192e-02   1.8643217e-02   3.2008888e-02  -8.5584672e-03   2.0762934e-02   1.4584397e-01   1.1363447e-01  -4.1088985e-02   7.1145551e-02
   5.8272377e-02   9.1828540e-02   4.0009121e-02  -8.9657116e-03  -4.5351065e-02  -1.5548928e-01   1.8267308e-02  -5.2111816e-02  -7.5669129e-02  -9.8867731e-02  -6.6744983e-02  -5.9543663e-02   1.4385550e-02   3.9616833e-02  -1.1063706e-03  -7.9534607e-02  -6.4302050e-02   3.7793646e-01   3.0660807e-02   6.4640912e-02  -7.7441792e-02   4.3015627e-02  -2.6458542e-02  -8.3748700e-02   1.8329790e-01  -4.8569159e-02  -1.5557356e-01  -4.2051139e-02  -2.0168660e-02   3.2967955e-01  -3.9280638e-02  -8.7600103e-02  -1.4116115e-01  -5.3577911e-03   1.2017308e-01   1.3325159e-01  -1.6265799e-01   3.7181386e-01   7.5065530e-02  -1.9093253e-01   3.4628370e-02   2.3826335e-02   9.4914006e-03  -3.4831855e-03   1.0490974e-01  -8.1256140e-02  -1.3847812e-01  -5.3232199e-02   1.5123755e-01  -6.0667761e-02  -4.2919173e-03  -7.1385344e-02  -5.5958796e-02  -3.0059239e-02  -7.4021760e-02  -1.2405313e-01  -2.6059661e-02   1.2389145e-01   5.6672653e-02   1.6786580e-02  -2.7821024e-01   7.0782200e-02  -1.0106958e-01   1.5658050e-01   1.6525486e-01   7.9305962e-02  -8.8493071e-02  -1.1768816e-01  -2.4898330e-02   7.0583780e-02  -5.1354170e-02  -1.4032910e-01  -9.9067146e-02   1.2985277e-01   4.9957989e-02  -3.6442898e-02  -9.0198779e-02  -2.6536989e-01   6.2163297e-02   0.0000000e+00  -9.5986441e-02   4.0106000e-01   1.8860015e-02   1.1160627e-01  -1.1104374e-01   1.1151417e-01   1.5300170e-01   1.5265644e-01  -4.3628910e-02   1.5224684e-02
   1.1558136e-01   5.3025396e-02   7.0115787e-02  -2.3297537e-02   8.7291935e-02  -1.9293868e-02   2.0597527e-01   7.0625516e-02   6.0528566e-02   5.4513593e-02   8.0736558e-03   2.9556421e-02   2.1290576e-01  -5.6692222e-02   1.1821357e-01  -8.4086180e-02   7.8645013e-02  -3.0157647e-02  -1.0148054e-01  -5.3597789e-02  -2.9155464e-02  -7.2436892e-02  -4.1866790e-03  -8.7348900e-02   1.0506615e-01   1.2092665e-01   1.3503208e-01   3.0033105e-02   6.3189869e-02  -3.6837789e-02   3.9890653e-02   2.0434572e-02  -4.7780091e-03   1.6869762e-02   8.8425624e-02  -2.8562191e-02  -1.2635747e-01  -1.7015970e-01  -3.4142867e-02  -1.6186123e-01   9.0654188e-02   2.1609823e-01  -1.8775862e-01  -9.3177457e-02   1.7126292e-01   5.4324314e-02  -4.1399767e-03   1.5913594e-01  -3.4104178e-01  -4.2023133e-02   1.4151292e-02   2.1848662e-02  -2.0748484e-01  -3.2566565e-02   8.1290578e-02  -1.2377360e-01  -2.7064067e-02  -5.3356748e-02  -1.2448171e-01  -2.6802506e-02  -1.4356095e-01  -1.1477652e-01   1.0426325e-01   2.2457431e-02  -2.3104815e-01  -1.5759154e-01  -3.5142635e-02  -2.0323149e-01  -2.0578887e-02  -3.2707048e-02   9.7567314e-03  -3.1835063e-03   2.3152254e-02  -5.9106865e-02  -3.9666629e-02   3.9239552e-02  -1.8692382e-01   1.4017663e-01   7.5209473e-01  -9.5986441e-02   0.0000000e+00   8.6880267e-02  -4.8733518e-02  -7.9851199e-02   5.6174223e-01  -6.8137945e-02   1.4233155e-02  -1.6806743e-01  -6.9528315e-02  -1.3731460e-02
   1.2492994e-01   1.8724746e-02   1.4145644e-02  -3.0947556e-02  -1.5023359e-02  -3.4913826e-02   2.9839558e-04  -6.1677832e-02   1.6694049e-02  -8.2491093e-03   8.1452193e-02  -7.1498423e-02   1.0478304e-01   3.7261216e-03   7.6938266e-02   2.1608278e-02   4.3684776e-02   1.1046699e-01   1.2208591e-01   1.1378341e-02  -1.1161356e-01   6.6124512e-02  -2.4645523e-02  -4.8578548e-02  -1.4133153e-01  -5.6490669e-02   1.2422679e-02  -7.5398788e-02   6.8458441e-02   7.9406321e-02   3.2917218e-02   3.4056116e-02  -7.2162480e-03   6.8791236e-02  -4.9253743e-02   1.1527168e-01  -1.2290722e-01   6.2571886e-02  -2.2942425e-02   3.0882783e-02   1.3148063e-01  -1.3471331e-01  -2.4595548e-02  -3.5638897e-02  -1.0529789e-02  -2.0988303e-02  -2.6065217e-02   3.6410360e-02  -5.2424632e-03  -8.5696707e-03  -3.8641185e-02  -5.3235635e-02   1.2021273e-01  -6.0986964e-02   8.4451194e-02   1.1103263e-01   1.6570914e-01   1.1086852e-01  -1.1042607e-01   2.5808509e-02  -1.3034162e-01   1.2247524e-01  -4.5630923e-02   2.0969689e-01  -1.2543225e-01   4.7114373e-02   4.8984527e-02   8.2345646e-02  -8.1665709e-02   7.1117624e-02  -1.0972115e-01  -7.5703771e-02  -2.1613583e-02  -5.9195930e-02  -5.1631493e-02   2.6539142e-03  -2.4538985e-01  -5.9420345e-03   7.9159192e-02   4.0106000e-01   8.6880267e-02   0.0000000e+00   1.4120197e-01   1.3269998e-01  -7.2408051e-03   1.8185682e-01   7.2063453e-02   1.9607552e-02  -8.0486897e-02  -6.0362452e-02
  -2.5108351e-02  -1.4727037e-02  -4.5768285e-02  -2.6937194e-02   3.1425192e-02   1.7586694e-02  -7.1848457e-02  -7.6548922e-02   4.3910545e-02  -4.2556268e-02  -1.0309847e-02  -9.7162654e-02   1.7219109e-01  -7.5812997e-02   6.9080575e-02   9.6687915e-02   7.2584057e-02   6.5287163e-03   2.6572575e-02   4.9667820e-02  -1.5546332e-01   8.5126322e-02   2.3829188e-02  -1.4856135e-02  -1.5639991e-02   3.4354656e-02   1.5879879e-02   7.0887852e-02   2.4977777e-01   3.9252017e-02   1.1400810e-01   5.3378523e-02   7.3451717e-02  -5.9661111e-02   7.3492987e-02   2.7682222e-02  -2.2736820e-02   3.3799039e-02   6.9948293e-02  -4.7452684e-03   3.2796153e-01  -2.4137579e-01  -5.1597751e-02  -9.7416976e-02  -3.6238682e-02  -4.7380485e-03  -1.8698537e-01  -1.7481906e-02   5.7148851e-02   7.1056533e-02   1.0795586e-01   5.1667612e-02   1.0539828e-01   5.2593244e-02  -9.3038555e-02   7.4562057e-03  -3.4886193e-02  -5.2582655e-02  -4.2162830e-02   2.0351386e-02   1.4555312e-01  -1.6570473e-01  -8.5502844e-03  -5.9115540e-02  -3.2148090e-02   7.7315855e-02  -9.7420107e-02  -7.7668586e-02  -9.1932158e-02  -4.3315124e-02   3.8448001e-03  -6.1737805e-02   8.3901601e-02  -7.2525458e-02   2.7739982e-04   1.6969277e-02   7.8472226e-02  -4.7491505e-03   1.8643217e-02   1.8860015e-02  -4.8733518e-02   1.4120197e-01   0.0000000e+00   7.8152913e-02   1.3103739e-02   3.2255283e-02  -2.1281873e-02  -5.8068906e-02   7.2264300e-02  -1.1483214e-01
   4.5828444e-02  -2.8075154e-02   4.8819912e-02   7.5347128e-02  -1.8345407e-02   2.3656281e-03   6.3540722e-02   6.8485911e-03  -2.0798038e-02   2.0827599e-01   1.1240242e-01   7.3547348e-02   8.9643818e-02   9.4844413e-02   1.7211511e-01   3.1077817e-01  -1.3461334e-02   2.8599844e-02   3.4466217e-02   1.7742240e-02  -1.0884116e-01  -1.2318879e-01   7.6170487e-02   1.6632409e-01   1.5519323e-01   1.1237681e-01  -2.7877429e-03  -4.0016498e-02  -6.4984832e-02   2.9342823e-02   5.8204873e-02   2.3055640e-01   1.2185328e-01   9.8206811e-02  -1.9525469e-01   4.5176079e-02  -1.6617058e-01   1.9493910e-02  -1.5283001e-01  -4.5569844e-02   7.1568806e-02   1.5978902e-01  -2.0707355e-02   1.1893578e-01   5.8415637e-02  -1.4522894e-02  -1.8359038e-02   3.3523653e-02   5.4904536e-02   1.0264043e-02   3.1093408e-02  -7.5213734e-02   5.1519968e-02  -2.3317576e-02   4.4582997e-02  -5.9440660e-02   1.3792094e-01  -9.3969601e-03   1.0351531e-01  -1.1387853e-01   4.3524244e-02  -6.9475756e-02  -6.4683523e-02  -6.3519407e-02  -1.1522542e-01  -1.2803391e-01  -2.6078869e-02  -3.8978126e-02   4.5882452e-02  -1.1272056e-01   3.0409660e-02  -1.0064058e-01   2.7997541e-02  -1.2785027e-02  -8.2344902e-02   1.1395154e-02  -1.6948294e-01   4.7718018e-02   3.2008888e-02   1.1160627e-01  -7.9851199e-02   1.3269998e-01   7.8152913e-02   0.0000000e+00  -8.7907538e-02   1.8000152e-01   1.1290916e-01   1.8465425e-01  -6.9101031e-02   1.1247360e-01
   5.2660778e-02   8.4194756e-02   1.6644070e-02   5.9636860e-03  -2.3716210e-02  -1.5160531e-02   7.2310198e-02   2.2467768e-02  -2.1184780e-02  -3.2176309e-02   5.9073905e-03   1.2932658e-01  -9.8964299e-03  -5.1067938e-02  -1.6264051e-03  -5.2464707e-02   3.1109407e-02  -5.5652332e-02  -1.0863121e-01   3.2658828e-02  -2.5353470e-02   6.7727070e-03   4.8827164e-02   5.9848375e-03  -1.3591233e-02  -1.6147839e-02   2.6276429e-02   5.3945951e-02   8.6048730e-02  -8.6392263e-02   3.9928884e-02   1.9507651e-02  -7.2329084e-02   3.7250951e-02   1.3202199e-01  -6.1910237e-02  -9.0341004e-02  -7.0990532e-03   6.7795829e-02  -8.1985668e-03   1.6531603e-01   9.0004939e-02   1.0292949e-01   4.4729578e-02   1.7636731e-01   9.7753243e-02  -5.2310584e-02   1.5007325e-01   9.9147055e-02   4.1293619e-03   1.3321139e-01   7.0296636e-02   6.5246202e-02   2.1054698e-02   1.0610477e-01  -3.1558402e-02  -3.7424489e-02   4.7085261e-02  -1.2970677e-01  -7.1210244e-03  -9.2159333e-02   8.3821784e-02  -8.9621872e-02   8.1013267e-02  -4.1814230e-02   6.9818394e-02   1.4465490e-01   6.6228694e-02   1.0971267e-01   4.7425136e-02   8.3981991e-02  -8.7395564e-02   2.4326575e-02   2.2136106e-02  -8.4093619e-03   7.4452256e-02  -1.5139058e-01  -3.6653606e-02  -8.5584672e-03  -1.1104374e-01   5.6174223e-01  -7.2408051e-03   1.3103739e-02  -8.7907538e-02   0.0000000e+00   4.2196584e-02   5.7942278e-02  -6.7066167e-02   1.0405846e-01   3.6189351e-02
   7.3673773e-02   5.3307995e-02   3.7550307e-02   7.4583579e-02  -7.2125367e-02   5.8033264e-02   1.3828409e-02  -2.1882892e-02  -8.4250646e-03  -2.2321972e-02  -2.7555527e-02   4.5029208e-03  -6.3953875e-02  -3.3722218e-02  -3.8199481e-02  -4.8912205e-02  -9.8946526e-02  -8.4928408e-02  -1.6100376e-02  -7.7810313e-03  -5.6342053e-02   8.0166900e-02   7.9944861e-02   4.7473517e-02  -5.7306812e-02   4.6659574e-02  -8.6948284e-02  -8.8785690e-03  -4.3484788e-02  -1.0429646e-01  -2.9270663e-03   3.3472040e-02  -6.8679758e-02  -9.8754713e-02  -1.6513547e-01   2.1238173e-01  -8.7109976e-02  -1.4651970e-01  -2.9147197e-02  -4.1123782e-02  -1.1224386e-02   6.1462662e-02   3.5025505e-02   1.2413652e-01  -8.3408879e-02   7.9628475e-02   2.4246496e-02  -8.2680010e-02  -1.0680915e-01   1.1644070e-01   2.3126512e-02   5.7900285e-02   3.7686254e-02   6.5459823e-02   5.8514791e-02   1.5756004e-01   1.0497192e-01   9.4812901e-02  -2.0024976e-01   4.5337930e-02   3.7657875e-02   5.1329963e-02   1.0248226e-01  -5.9681958e-03   1.1128465e-01   1.6959585e-01  -1.2240080e-01  -1.9889114e-02  -8.2865904e-02  -1.5550113e-02  -2.8678749e-02  -4.7872050e-03   9.9073916e-02  -3.2836695e-03   8.8453455e-02   1.2390847e-01  -5.8535716e-02  -5.4945225e-02   2.0762934e-02   1.1151417e-01  -6.8137945e-02   1.8185682e-01   3.2255283e-02   1.8000152e-01   4.2196584e-02   0.0000000e+00   1.5195782e-01   8.2938549e-02   2.1915022e-02   5.8963174e-02
  -7.7704363e-03   5.5074640e-02   1.5886276e-01   4.6503315e-02  -2.0687357e-02   2.6353455e-02   1.0692197e-01   2.9448356e-02   1.1879174e-01   7.2089549e-04  -9.3759997e-02   3.3985046e-03  -1.2808885e-01   2.4649426e-02  -7.3759200e-02   1.9248384e-03   1.7205238e-01   4.7886817e-02   6.2428236e-03   1.0514609e-01  -1.2674563e-01   6.3389541e-02   6.5355506e-03  -2.5756585e-02   8.9545495e-02  -1.4062300e-01   8.2028943e-02   3.1428395e-02   2.3806018e-02  -9.4785347e-02  -8.2421992e-02   1.8993845e-03  -1.4113805e-01   2.2988266e-02   8.2322440e-02  -1.7709948e-01   1.1030852e-01  -2.1376355e-01  -7.3908469e-02  -7.6034522e-02   6.8670849e-02  -4.9008863e-02  -2.3874435e-01  -2.9842123e-02   3.6900432e-02  -7.9448823e-02   3.3398602e-01  -6.1966637e-02   8.7940744e-02   1.0385840e-02   4.0346693e-02   4.6780572e-02   6.0188696e-02  -1.9072375e-03  -3.9539898e-02  -1.7526565e-02  -3.8924101e-02   1.1466573e-01  -5.0252796e-02   3.1780424e-02  -7.2759684e-02   1.4324389e-01  -2.4893762e-01   1.2224394e-01   6.5724808e-02   8.9479308e-02  -1.1414367e-02   7.3065395e-02  -1.8574281e-01  -1.3737443e-01  -1.1578629e-01   8.6495030e-02  -2.2439318e-02  -1.5164337e-01   1.3607983e-01  -1.0784519e-01   2.6693910e-01  -3.7485105e-03   1.4584397e-01   1.5300170e-01   1.4233155e-02   7.2063453e-02  -2.1281873e-02   1.1290916e-01   5.7942278e-02   1.5195782e-01   0.0000000e+00   3.9084838e-02   5.6407741e-02  -4.0017666e-02
   2.4304746e-02   5.6197373e-02  -2.0094849e-02   9.5190937e-02   7.1622122e-02   2.1785411e-02  -1.0357983e-01   4.2337206e-02   3.8265247e-04  -6.8675206e-03   3.4002422e-03  -2.8981121e-02  -3.5327573e-03   6.6693383e-02   1.1913927e-02   7.9572205e-02  -1.2222163e-01  -7.1165038e-02   3.4957161e-02   7.4751490e-02   2.9180657e-02  -2.2417795e-02   4.8188396e-02   1.0674041e-01   3.2321861e-02  -2.0249723e-02   1.7098744e-01   4.0480193e-02  -1.2201913e-01  -1.5050874e-02  -1.5078941e-02   5.3997202e-02  -6.4764904e-02  -3.7730509e-02  -7.3392994e-03  -1.5522202e-02   2.2066163e-01   7.6390069e-02  -6.2240269e-02   4.9090823e-02   1.6485917e-02  -1.5065067e-01   3.7535213e-02   5.4528398e-02   7.2733014e-02   1.3312601e-02  -1.7758807e-02  -1.7376268e-02  -1.4027564e-01   2.7775738e-02  -7.6658701e-02  -9.3171387e-02   4.9510452e-02   8.9555305e-02   7.4934920e-02  -2.0066701e-02  -5.1436002e-04  -1.1306991e-02  -2.0389924e-02  -3.8101940e-02  -1.1267977e-01   2.9899871e-02  -1.4296483e-02  -8.0541206e-02   1.6047646e-01  -8.5444844e-02   1.1244303e-03  -9.4003831e-02   1.4552529e-01   5.1603898e-02   8.8107868e-02   4.8610146e-02  -1.3733735e-01  -5.4169375e-02  -8.0000911e-02  -4.2406352e-02  -7.3885975e-03  -1.4631635e-01   1.1363447e-01   1.5265644e-01  -1.6806743e-01   1.9607552e-02  -5.8068906e-02   1.8465425e-01  -6.7066167e-02   8.2938549e-02   3.9084838e-02   0.0000000e+00  -3.5786706e-02   4.5878865e-02
  -9.5526493e-03   2.3848814e-02   5.0914352e-02   5.1475851e-03  -6.5109353e-02  -2.7915884e-02   2.6906438e-02   2.6636911e-02  -5.0685883e-02  -3.6127054e-02  -5.8931342e-02   4.2481805e-02  -4.9233878e-02   3.4618219e-02  -4.7710350e-02   2.1828445e-02  -2.3221740e-02  -1.1385024e-01   1.5975078e-02   5.8510907e-02  -1.1567559e-02   7.5255042e-02   1.9519152e-02  -1.8801002e-02   2.9265972e-02  -6.7136620e-02  -8.8564690e-03   5.8480489e-02   6.0267712e-02  -8.9310241e-02   2.2318165e-02  -1.2060202e-01  -1.1359256e-01  -8.9358865e-02   1.2241581e-01  -8.7236631e-02   2.2825936e-02   3.1784721e-02   8.0222867e-02   1.3439995e-02   1.0298504e-01  -6.7181469e-02   1.2927978e-01  -1.1354780e-02   6.7097723e-02  -7.3895269e-02  -5.7147482e-02  -1.5207274e-01  -3.8537325e-02  -6.8042154e-02   8.8970728e-03   7.5804379e-02   4.7379199e-02   5.6422459e-04  -3.8680205e-02  -8.7574882e-02  -1.4340331e-02  -1.4143790e-02  -7.1721356e-02   4.7297158e-02   2.8190873e-02   4.6349220e-02   4.6731614e-02   1.9368154e-02  -1.0183296e-01   7.9435523e-02   1.7755368e-03   1.2300663e-02   2.3275369e-02  -4.4281123e-02   3.2795081e-02  -3.0489178e-02   5.4147597e-02  -2.9167376e-02  -1.7835551e-02   1.3216837e-01   7.8137573e-02  -1.0872691e-01  -4.1088985e-02  -4.3628910e-02  -6.9528315e-02  -8.0486897e-02   7.2264300e-02  -6.9101031e-02   1.0405846e-01   2.1915022e-02   5.6407741e-02  -3.5786706e-02   0.0000000e+00   5.8788838e-03
  -3.1713008e-02   1.8600088e-02   8.3092338e-03   6.1371661e-02   4.2327761e-02  -3.3509248e-02   1.2925360e-02  -1.4414407e-02  -1.4798518e-02  -1.2291032e-02   7.6412215e-02   7.0634768e-02   4.4945436e-02  -4.0604099e-02   4.6180803e-02   1.9616458e-02   3.0903338e-02  -3.5845968e-02  -7.0381522e-02  -7.3508657e-02   6.2675862e-02  -9.2890037e-02   4.3439629e-02   7.9102259e-02   4.8954523e-02  -2.2557023e-02   2.2769009e-02  -2.7516334e-02  -9.1913016e-02  -2.2068497e-02  -1.3053397e-02   5.5529512e-03  -9.2418579e-03  -3.9307357e-02  -2.3384175e-02   4.2484327e-02  -5.1723652e-02   9.0419082e-02  -7.6067369e-02   3.1443484e-02  -6.6518331e-02   2.6602415e-02   2.1013710e-03   1.5355923e-02  -8.8601504e-02   6.6671034e-02  -1.0557000e-01   1.3270974e-02   1.1551731e-02   6.0324341e-02  -2.6307813e-02   1.0705098e-02   7.1487136e-03   8.3249626e-02   2.5180876e-02   2.2732763e-02  -4.2669905e-02  -2.3891337e-02  -5.6194297e-03   4.3252775e-02  -6.6389137e-03   3.9555359e-02   3.8321508e-02  -7.7081606e-03   6.9527331e-02  -1.5208529e-02  -8.3863967e-03  -3.9016133e-02   7.2621405e-02  -9.9663989e-02  -4.6334705e-02  -5.9713839e-03  -5.2922062e-02   2.3092054e-02  -3.5289650e-02  -2.5968515e-02  -3.8437197e-02  -2.0419455e-02   7.1145551e-02   1.5224684e-02  -1.3731460e-02  -6.0362452e-02  -1.1483214e-01   1.1247360e-01   3.6189351e-02   5.8963174e-02  -4.0017666e-02   4.5878865e-02   5.8788838e-03   0.0000000e+00
