# Supplementary material for: Autistic traits and individual brain differences: functional network efficiency reflects attentional and social impairments, structural nodal efficiencies index systemising and theory-of-mind skills
Source: Mol Autism. 2021 Jan 21;12:3. doi: 10.1186/s13229-020-00377-8 (PMC7818759; doi:10.1186/s13229-020-00377-8)
Supplement: Supplementary file 9 — Additional file 9. Brain-behaviour correlations. README file detailing data curation; AAL-90 region masks in NIfTI format; spreadseehts of Spearman correlations; code and data for the correlational analysis. [file 13229_2020_377_MOESM9_ESM.zip › Paul_Arora_et_al_data/Physiological/BBC/analysis/Parcorr_rsfMRI_Netmats/fixnormed_Netmat_rsfMRI_aal90_subj013.txt]

   0.0000000e+00   3.0504049e-02   8.9131122e-02  -2.4463385e-02   1.0332722e-01  -2.2806840e-02  -6.4932318e-02   3.5849121e-02   6.9068721e-02   8.9075282e-02   2.6175450e-01  -2.3552830e-02   3.8203178e-02   1.1713215e-01   3.5534321e-02   1.4873964e-02   1.3265904e-01  -3.6930177e-02   1.4137512e-01   1.1730184e-01  -2.9658707e-02   1.3662790e-02   2.7068265e-02  -4.2532533e-02  -7.1842075e-02   2.1901941e-03   3.2656732e-02   7.5631049e-02  -6.3461052e-02  -7.5418206e-02   2.6832986e-02   2.5860936e-02   5.6507519e-02   1.7478558e-02   1.1456616e-01  -1.2417689e-01   1.4154746e-01   9.8860198e-03   6.4266144e-03  -2.2455370e-02  -3.1053968e-02  -2.0320286e-02  -1.7794542e-02   8.1046258e-02   5.3221070e-02  -2.5359488e-02   6.4653175e-02   8.4852717e-02  -6.8567226e-02   3.0233807e-03   1.0710056e-02   2.5606127e-02  -1.7533480e-02  -4.3689173e-02   2.6128761e-02   6.0437955e-03   2.9397284e-01   1.1318559e-01   4.8249072e-02   2.0670906e-02   1.0413631e-01  -4.8190196e-03   6.9820551e-02   4.4903181e-02  -1.4149405e-01  -6.3145029e-02  -1.0199640e-01  -6.7375121e-02   1.1731389e-01  -3.4950229e-02   6.9253425e-03  -3.6650712e-02   1.0786211e-01   7.3515597e-02   2.6874335e-02   7.6671793e-02   3.9018550e-02  -5.3728432e-02   1.1171438e-01  -7.8802168e-02   5.5579955e-02   6.1451393e-02  -6.8022116e-02   5.3752279e-02   3.0817324e-02  -7.7465597e-02  -2.1760206e-02   5.6061728e-02   1.6255677e-01  -2.6571748e-03
   3.0504049e-02   0.0000000e+00  -9.1128871e-02   7.2935680e-02   2.2873428e-02  -3.6887591e-02  -1.2341120e-01   2.2819008e-02  -7.6313199e-02   1.0194908e-02  -2.2110974e-02   1.2533250e-01   6.2999298e-02   7.6585811e-02  -4.9046717e-02   1.4648781e-02   6.8985145e-02   1.7136351e-01   1.6710257e-01   9.2695367e-02   3.7669330e-02   3.9115270e-02  -5.7430499e-02   2.8823520e-02  -3.2311682e-02  -4.8008274e-02   2.3388990e-02   1.2736270e-01   4.9136808e-02  -6.5672970e-02  -1.3410538e-03   7.2204878e-02  -2.3196752e-02  -7.5204700e-02   5.5400047e-02  -1.0271024e-02   7.3401774e-02  -7.2666120e-02  -9.9348147e-02  -1.0509877e-01  -8.7095069e-02   1.5357041e-02  -1.3908980e-01   1.3398155e-02  -2.3257002e-03  -2.7258664e-02   2.2169496e-02  -1.1541995e-01   7.7657317e-02   1.5292911e-02   3.4627097e-03  -9.2404226e-02  -1.6831127e-02  -4.1409098e-02  -5.7408097e-02  -7.2836013e-02  -1.2937624e-01   1.1979015e-01   2.5917502e-03   1.5192399e-01   9.0752236e-02   5.9119737e-02   1.4578287e-02  -2.2016859e-02  -1.6123516e-01   6.1359134e-02  -2.5665337e-02  -8.7206860e-02   3.1053794e-02  -3.3217496e-02  -2.8199320e-02  -5.0795660e-03   1.1026613e-01   1.2568380e-01  -8.3920993e-04   1.2867876e-01  -9.1863039e-02  -9.0883054e-02  -1.1330989e-01   1.7762498e-01  -2.5178978e-02  -6.0646757e-02  -6.5892502e-02   3.7291881e-02   4.2317428e-02   1.1218071e-01  -6.3094680e-02  -4.4624790e-02   6.5910601e-02   2.5977850e-02
   8.9131122e-02  -9.1128871e-02   0.0000000e+00   1.0500247e-01  -1.2067279e-02   3.1053044e-03   2.4546954e-01   6.4739184e-02   2.6378424e-01   8.2964393e-02   4.6517533e-02  -1.6699620e-02   1.0193003e-02  -4.7529230e-02   7.6288415e-02  -1.9479368e-02  -6.5589446e-02  -6.6989430e-02   4.9541314e-02   7.3370005e-03   4.4206987e-02  -4.7454104e-02   2.6167311e-01   5.0267662e-02   1.9555966e-01  -1.0437115e-01  -1.2573866e-01   9.5431411e-02  -8.4078210e-02   2.0385827e-02  -4.7108967e-02  -1.5518018e-01   3.9355938e-02  -7.5510202e-02   7.5264402e-02  -5.9483680e-02  -2.3686199e-02  -8.6454736e-02   1.3053637e-02   5.2466814e-02   3.1804355e-02   4.4033136e-02  -4.0237639e-02   8.0688396e-02  -1.6647701e-02  -6.9426084e-02   1.1815811e-03   6.0804760e-02   6.1795287e-02  -3.7224646e-02   1.0073000e-01  -2.7773843e-02  -9.3492431e-03   2.7850975e-02   4.6606536e-03   4.2036570e-02   8.9034156e-02  -2.2580057e-02   5.6841271e-02  -2.8582344e-02   3.8293476e-02  -1.2841131e-01   1.1517289e-01   6.0178687e-03   8.7461047e-03  -5.4443878e-02  -9.1096195e-02  -8.5498893e-02  -3.3153794e-02  -3.5756206e-02   3.4748960e-02   7.9620112e-02   2.4469046e-02  -7.3301183e-02   8.5049493e-02  -8.3094167e-03   6.6935635e-02   1.3131676e-02  -1.6130938e-01   8.2952737e-02  -4.0890152e-02   3.8815850e-02   9.4203943e-02   3.3265484e-02   8.0689618e-02  -5.9207333e-02  -4.0230535e-03   2.7962567e-02   1.0652479e-01   7.7164337e-02
  -2.4463385e-02   7.2935680e-02   1.0500247e-01   0.0000000e+00  -3.2770714e-02   2.1286527e-02   1.5338650e-02   1.1099800e-01  -1.5558533e-01   8.3206691e-02  -5.2630206e-03   7.4242315e-02  -3.0585502e-02   1.2991198e-01   5.7411270e-02   4.0157833e-03   7.3242892e-02  -3.0832620e-02  -3.6816015e-02   3.6466918e-02   8.0545053e-02  -2.1054336e-02  -1.7185215e-02   3.2072859e-01   7.5839044e-02   9.9687197e-02   3.1205117e-02   1.7590438e-02   3.0377983e-03  -1.0971974e-01  -1.6424650e-01  -8.2108939e-02   1.1013828e-01  -2.2715275e-02  -5.0092646e-02   7.7178470e-02  -2.5519429e-02  -2.9307931e-02   5.7856470e-02  -4.3987583e-02  -5.0354520e-02  -3.3906664e-02  -5.2862677e-02  -2.2542004e-02  -1.6298366e-02  -1.5746285e-01  -4.2967501e-02   7.7451422e-02  -2.3467908e-02   5.0034013e-02  -1.6185209e-02  -3.3368888e-03  -9.0412932e-02  -2.3227000e-02   3.0681816e-02   2.2592919e-02   3.2206864e-02   5.8104362e-02   4.9350614e-02   1.4321505e-01  -1.3528481e-01  -4.8881994e-02  -1.3186239e-01   4.4738125e-02  -4.2690197e-03   1.4388867e-01  -8.3061323e-02   1.0790411e-02  -2.2779421e-03  -1.5638754e-01  -1.6537190e-01  -1.3434773e-01   1.1971369e-01  -6.8959402e-02  -5.4126277e-02   5.2507035e-02   9.3139810e-02  -6.4734258e-02  -1.8359040e-02  -9.9737703e-02  -1.3018086e-02  -7.6090209e-02   1.3168961e-01   4.6515621e-02  -3.8936596e-02   7.5932387e-02   6.7403995e-03  -1.4390818e-01   1.6288230e-02   7.6348265e-02
   1.0332722e-01   2.2873428e-02  -1.2067279e-02  -3.2770714e-02   0.0000000e+00  -2.4504774e-02  -5.5112264e-02  -6.0941035e-02   6.0497077e-01   4.4733528e-02  -1.6532358e-01  -5.1500329e-03  -5.5876785e-02   4.3445268e-02   2.0558881e-01   3.7538871e-02  -1.4079824e-01   1.7379513e-01   1.8030345e-02   8.1865639e-02  -9.7098275e-02  -3.0812868e-01  -1.0278792e-01  -3.8457825e-02   6.4542804e-02  -1.5162404e-01   4.2316998e-01   7.4472000e-02  -1.4161340e-01  -2.5180772e-02  -2.3535566e-01   2.2053673e-01   1.0555885e-01  -1.6886521e-01  -1.9751418e-02  -1.9304927e-01  -4.3023184e-02  -6.1307824e-02   2.2329930e-02   3.1991972e-02   8.5089271e-02   1.2916367e-01  -5.3387340e-02  -4.3482375e-02   2.9226552e-03  -6.9388672e-02   9.8757755e-03   9.7432332e-02   2.0534061e-02   2.6647480e-02   4.9841155e-02  -9.4052398e-02  -4.5331084e-02  -2.6104054e-02   2.4162605e-02  -8.7358201e-02   6.9145475e-03  -6.0907497e-02  -3.1620555e-02   1.4021699e-01  -1.9706943e-02  -1.1215893e-01  -1.6498649e-01   9.6403855e-02   2.3272325e-01   8.7494019e-02   4.2985183e-02  -7.2828029e-02   1.5282743e-01  -1.3902308e-01   5.5326127e-02   1.1143011e-01  -1.2062235e-01   9.0188668e-02  -1.1954515e-01  -1.2840345e-02   9.2215501e-03  -7.4674454e-02   1.1010661e-01  -7.7376475e-02  -1.1973734e-01  -6.0500491e-02   1.1239349e-01  -7.3936735e-02  -3.4437283e-02  -7.7198162e-02   1.1967320e-01   1.3731436e-01  -4.5849267e-02   2.6722881e-02
  -2.2806840e-02  -3.6887591e-02   3.1053044e-03   2.1286527e-02  -2.4504774e-02   0.0000000e+00  -1.8687938e-02   9.3203676e-04  -8.9134553e-02   1.0009316e-01  -5.8473683e-03  -1.1854953e-01   6.6562741e-03   6.5784265e-02   4.2609851e-02   4.3332226e-02   1.9328194e-01   2.2725796e-03   1.9279938e-02   1.1900805e-02  -2.6200487e-02   8.0192322e-03  -2.1113420e-02  -4.9735008e-02   3.2868919e-02   4.9340413e-01   2.9688710e-02   4.8433173e-01   8.4065283e-03  -1.1809835e-01  -1.0967599e-01  -8.4402363e-02  -2.4481947e-02   3.5303713e-02   4.8620643e-02  -2.9800588e-01  -3.2017648e-02  -1.3636225e-01  -3.7771129e-03   2.0578504e-02  -2.1870048e-02  -3.6271466e-02   7.6486339e-03  -3.2588910e-02  -4.6228672e-02   1.3142802e-01   6.2852968e-02   1.0819897e-01  -1.2158696e-01  -4.2260779e-02  -8.9616749e-02  -5.9077153e-02  -4.9459773e-02   1.0368537e-01  -6.6311743e-02   2.2418032e-02   1.1384706e-02  -8.5913075e-02   3.5520866e-02  -2.2495969e-02  -3.8171723e-02  -6.6189521e-03   4.2097471e-02  -5.9634397e-02  -1.0504344e-01   6.7725195e-02   5.5179897e-02   8.5480505e-02  -8.0778688e-02  -3.4496267e-02   9.2472023e-02   7.5245462e-03   7.7903490e-02  -1.7516665e-01  -1.3528907e-01  -5.3413557e-02   2.8705382e-02  -5.1413324e-02  -4.2071201e-02   8.6333020e-02  -8.7596251e-02  -1.3605714e-01   3.8999900e-02   9.6872989e-02  -6.8899611e-02  -1.9182111e-03   1.9650897e-01   7.0041542e-02   1.5443509e-02  -5.5084142e-03
  -6.4932318e-02  -1.2341120e-01   2.4546954e-01   1.5338650e-02  -5.5112264e-02  -1.8687938e-02   0.0000000e+00   2.1961892e-01   9.7166741e-02   2.2607314e-02   6.9498559e-02  -1.0391168e-01   9.6753894e-02   2.1220692e-02   5.3258798e-03  -7.7959591e-02  -1.2347715e-01  -7.4796036e-02  -5.4928946e-02  -1.3158006e-01  -2.9675025e-02  -6.4754182e-02   1.0753871e-01  -2.2018361e-01   6.9626326e-03  -1.7103667e-01  -8.6037772e-03  -3.1914091e-02   6.8161405e-02  -3.8912729e-02   4.9130016e-02  -1.7507029e-01   7.7638749e-02  -8.8735920e-02   1.3821810e-01  -2.5728075e-01  -4.7254969e-02  -1.4264918e-01   7.6477859e-02  -6.1394852e-02   2.0019307e-01   9.3341583e-02  -1.0321013e-03   9.6177506e-02  -8.6949374e-02  -1.0961717e-01   5.4211780e-02   5.8163159e-02  -1.6481145e-02  -5.7911550e-02  -8.5629844e-02   2.0846274e-02  -6.6144561e-02  -9.1998980e-03  -9.9312059e-03   8.6278744e-03  -8.2828783e-02  -3.6527762e-02   4.6927720e-02  -3.6875806e-02   9.7586994e-02  -2.0380905e-02   1.4298091e-01  -3.4205809e-02   3.1004882e-01  -5.0879603e-02  -7.1497444e-03  -7.2256555e-02  -2.9844636e-02  -1.5350182e-01   1.2573132e-02   7.0793554e-02   7.6666451e-02  -2.5056113e-02   1.2936479e-01   6.2538978e-02   8.7509098e-03  -7.4393178e-02  -2.1424250e-02  -1.1776160e-01  -5.0078452e-02  -4.0191117e-02   2.3959740e-01  -2.9336542e-02   7.2190195e-02  -8.9157528e-02  -2.5414259e-02  -1.4475371e-01  -1.1386844e-01  -6.4923289e-02
   3.5849121e-02   2.2819008e-02   6.4739184e-02   1.1099800e-01  -6.0941035e-02   9.3203676e-04   2.1961892e-01   0.0000000e+00  -1.2294727e-01   1.1515504e-01  -5.1574887e-02   1.7830720e-01   5.6613812e-02   2.3576350e-01  -5.4396624e-02   1.0677649e-02   4.4405206e-02   2.4489280e-03  -3.7261782e-02  -1.1865273e-01  -6.2244801e-02  -2.0942043e-02   3.1830220e-02   1.0707912e-01   1.1021057e-02   1.8762374e-02   8.5272437e-03   1.8559440e-02  -9.8246932e-02  -1.3675799e-02  -1.1240392e-01  -1.3230694e-01  -3.1968693e-02  -1.6916762e-01  -2.7721159e-02  -1.8894080e-01   3.3453773e-03  -2.9779509e-02  -5.3551204e-02  -6.8765551e-02   7.8394761e-02   1.4983153e-01  -1.3196668e-01   3.2019086e-02   3.7836878e-02  -8.5625962e-02  -3.5175407e-02  -1.1549319e-02   1.0239204e-02  -9.2445401e-02   1.8368772e-03   1.1281344e-01  -9.1800857e-03  -8.5330024e-02   1.4414774e-02  -2.8541346e-02  -4.4478770e-03  -2.0466512e-03   2.4481809e-03  -3.8974234e-02  -7.9560175e-02   1.3376774e-02   5.9716152e-03  -8.1530186e-02   7.9271064e-02   4.0375532e-02   1.1546736e-01  -2.5163796e-03   3.5639570e-03  -2.0151894e-01   2.7043152e-02   1.5229077e-01  -4.8093404e-02   5.1397425e-02  -2.0952446e-01   4.4226356e-02  -1.1969009e-01  -1.0980549e-01  -1.4051883e-02  -1.0070797e-01   4.8373872e-02  -1.0568080e-01  -4.3322403e-02  -1.7182660e-02   8.6443760e-02  -3.7055715e-02  -3.6869872e-02   4.5115282e-02   3.9910972e-02  -4.4434666e-02
   6.9068721e-02  -7.6313199e-02   2.6378424e-01  -1.5558533e-01   6.0497077e-01  -8.9134553e-02   9.7166741e-02  -1.2294727e-01   0.0000000e+00   1.1604198e-01   1.3639868e-01  -4.2839928e-02  -1.7332492e-01  -6.8342041e-02   1.1714994e-01   1.6607682e-01   1.5506867e-01  -1.0914953e-01   1.0730536e-01  -9.9838014e-02   5.7474756e-02   2.1662815e-01  -3.5162992e-03  -1.9874175e-01   1.2463317e-01   1.8262987e-01   8.0300851e-02  -2.1899608e-01  -8.8719578e-02  -1.1300969e-01   4.2142560e-03  -1.7947246e-01  -4.8446521e-02   1.7280506e-01  -1.5410922e-01   2.8625345e-01   4.5607103e-03  -1.3329862e-01  -1.6628935e-01  -7.1036660e-02  -3.7636242e-01   3.4069418e-02  -4.5515810e-02   6.2736039e-02  -1.9305296e-02  -1.3576252e-02  -1.5457293e-01  -4.1792952e-02   1.0712192e-01   6.8843287e-02   1.4119760e-02  -2.1258565e-02  -1.4279747e-02   7.5987109e-02  -1.1912750e-01   1.1723703e-01   3.8314434e-02  -1.1272843e-01  -3.3440005e-04  -1.0425697e-01   3.7823567e-02  -7.6304447e-02   1.3933579e-01  -5.1818185e-02   1.1678469e-01  -1.1167451e-02  -9.5189152e-02  -9.2679461e-02   1.4178636e-01   2.7796191e-02  -3.5308937e-02  -4.6308989e-02  -7.2381170e-02   1.5791649e-01  -2.3990241e-01   3.7377200e-02   1.0041208e-01  -1.7507585e-01  -1.7671095e-01  -1.1060751e-01   1.4278779e-01   1.5977286e-01  -3.3992646e-03   1.8214487e-02   9.0756074e-02   2.1107503e-01   9.8258936e-02  -2.4926182e-01   5.8216355e-02   8.7054641e-02
   8.9075282e-02   1.0194908e-02   8.2964393e-02   8.3206691e-02   4.4733528e-02   1.0009316e-01   2.2607314e-02   1.1515504e-01   1.1604198e-01   0.0000000e+00  -3.6772198e-02  -4.7570978e-02  -2.9914850e-02  -6.1355201e-02   1.3908306e-01   1.8130755e-01   8.7857179e-02  -8.9469952e-02   7.1114007e-02   1.3202485e-01   2.1302977e-01  -5.6798418e-02  -1.8514559e-01   6.5902064e-02  -1.4159703e-02  -1.0513563e-01   2.1374473e-01   1.5402719e-01  -8.3527970e-02   1.5062436e-01  -9.1885649e-02   1.4003943e-02  -5.0976781e-02  -4.5384639e-02   8.8580609e-02  -5.5508710e-02  -4.0691259e-02   1.1971773e-01  -1.1513689e-01   2.9789789e-02   4.9245113e-02  -8.3186115e-02   1.4140571e-03  -1.4621093e-01   1.2423614e-01  -1.5213774e-01  -5.2235387e-02  -1.2579891e-02  -3.7033733e-02  -5.4695556e-03   1.5866910e-01   3.9411989e-03  -1.3515704e-02  -4.5841231e-02   5.3657080e-02  -2.4224236e-02   8.5474181e-02  -3.6827758e-02  -1.7493435e-03   9.5371621e-02   8.1085832e-02   2.5199637e-01  -1.2861837e-01  -5.2084007e-02   9.2691532e-02   2.5237995e-01  -1.4392483e-01  -2.9464122e-03   5.7735285e-02   2.2333284e-02   5.5138355e-02   2.3703033e-02   5.5217345e-03  -9.2911649e-02   7.3790924e-03  -1.1310343e-01  -3.6899127e-02   9.9114771e-02   1.1357000e-01  -4.9982953e-02   7.8292374e-02  -9.1560725e-02  -6.8054867e-02  -9.4601249e-02   4.7571841e-02  -2.4847827e-01  -1.6900118e-01   8.2423736e-02   2.5369928e-01   2.4936086e-02
   2.6175450e-01  -2.2110974e-02   4.6517533e-02  -5.2630206e-03  -1.6532358e-01  -5.8473683e-03   6.9498559e-02  -5.1574887e-02   1.3639868e-01  -3.6772198e-02   0.0000000e+00   3.9547938e-02   2.0241921e-01   6.8709907e-02   3.7812524e-02  -6.9527477e-02   2.5715733e-01   4.8009880e-03   7.9446643e-02   5.2604073e-02   6.0258647e-02  -5.7010894e-02  -1.8806086e-01   2.0553689e-02  -3.6373206e-02  -3.6011531e-02   6.9021175e-03  -1.3531863e-01   1.7707019e-01   8.4284898e-02   7.1106441e-02  -1.6960064e-01   1.1285507e-01   3.4942612e-02   1.6003801e-01  -4.9823247e-02   9.5262479e-02   1.0548755e-01   2.5488652e-02  -4.0843248e-02  -1.5120520e-02  -1.5063359e-01   1.8402169e-02  -2.6132825e-02  -6.2363790e-03   9.6795851e-02  -1.5957273e-01   5.2338599e-02  -2.9765003e-02   1.4333137e-01  -3.3701304e-02   1.7006524e-02  -8.6060347e-02   1.2160803e-01   6.9954527e-03   2.3520588e-02   6.9343409e-02   9.4814564e-02   6.9772328e-02  -2.8988517e-02   2.4493832e-01  -3.7554967e-03   1.3935954e-01   3.4355220e-02  -1.5937072e-02  -7.8007943e-02  -3.3373040e-02  -1.3390170e-01  -9.1425448e-02  -7.8611674e-02   1.1194263e-01   6.8279482e-02   1.1187898e-01   1.2935115e-01  -2.2846150e-02  -1.0640191e-01   8.6271371e-02  -2.1657663e-01  -2.9270244e-01  -1.5121808e-02   1.1278620e-01   3.3622193e-02   1.2900883e-01   1.1253566e-01  -9.7781305e-02  -1.2912781e-01   3.1547800e-03  -5.7937588e-03  -3.6336431e-03  -1.4570472e-02
  -2.3552830e-02   1.2533250e-01  -1.6699620e-02   7.4242315e-02  -5.1500329e-03  -1.1854953e-01  -1.0391168e-01   1.7830720e-01  -4.2839928e-02  -4.7570978e-02   3.9547938e-02   0.0000000e+00   2.8348781e-01   4.7333698e-01   2.1097765e-01   1.7213680e-01  -1.2733100e-01   2.0449847e-01  -1.2161382e-02  -1.0177056e-01  -8.6991601e-02  -1.3484756e-01  -1.8801366e-02   4.6182716e-02   5.6492023e-02   1.0713402e-01   8.6294400e-02  -7.7135583e-02  -1.1073335e-01   2.3698726e-01   3.1469335e-02  -2.0022192e-01  -3.6213748e-02   1.1430486e-01  -5.6104299e-03   2.9337851e-02  -8.7746054e-02   8.9076144e-02   2.7215297e-02  -4.5613160e-02  -1.2969364e-01  -1.4304410e-01  -5.3952614e-02   1.4521993e-02   8.6641128e-02  -2.7796993e-02  -1.9993613e-02   3.9762567e-03   2.2603348e-02   1.6881214e-02   2.8175869e-02   2.5717016e-02  -7.6873592e-02  -8.6331280e-02  -1.1805168e-01  -1.8646094e-01   7.3532545e-03  -1.1222719e-01  -7.2816669e-02  -1.5319249e-01   6.3602251e-03   9.8558521e-02   5.0266403e-02   9.6416035e-02  -1.7023028e-01   1.4170397e-01  -4.4189261e-02  -5.7717923e-02  -5.1845888e-02  -5.3181078e-02   1.0480630e-01  -8.1276269e-04   5.3032829e-03  -1.5352545e-02  -1.2701063e-01   4.8150051e-02  -6.6495215e-02   8.2970477e-02  -4.7298571e-02   6.5122666e-02  -2.2815636e-02   4.0786834e-02   3.8899429e-02   1.9031168e-01  -3.3741286e-02  -3.9972761e-02  -6.2926120e-02   5.1624805e-02   1.2343521e-01   1.8356034e-01
   3.8203178e-02   6.2999298e-02   1.0193003e-02  -3.0585502e-02  -5.5876785e-02   6.6562741e-03   9.6753894e-02   5.6613812e-02  -1.7332492e-01  -2.9914850e-02   2.0241921e-01   2.8348781e-01   0.0000000e+00   2.1439697e-01   1.5659174e-01   1.3827401e-01  -1.5920908e-01   6.3242423e-02   7.6397480e-02  -1.4708276e-01   3.7598737e-02  -1.3044553e-02   1.9756265e-02  -1.3542207e-01   1.3238702e-01  -1.5782657e-01  -4.9062374e-03   1.2005383e-02   4.3168751e-02  -5.9005315e-02  -1.6470661e-01  -7.8762703e-02  -5.7709150e-02  -2.2332610e-01   1.0543110e-03  -8.3151762e-02  -2.2804405e-02  -2.8499007e-01   3.3691220e-02   8.0569876e-03   1.3233514e-01  -2.5593636e-01   7.4781654e-02  -8.3224362e-03  -9.9809397e-02  -1.3637605e-01  -1.2488721e-01  -2.8255519e-02  -1.5440095e-01   8.4215004e-02  -3.0444851e-02   6.4101703e-02  -1.5448988e-02  -3.8207454e-02   2.2851154e-01  -5.0451997e-02   7.3667810e-02   9.4224703e-02  -2.4671886e-01  -7.7872369e-02   4.9456690e-02   8.3257386e-02  -1.4204594e-02  -1.5608583e-02   1.0593796e-01  -6.3501927e-02   7.5628173e-02   1.5578699e-02   6.8409516e-03   7.3333918e-02  -7.3371908e-02  -8.7242873e-02   8.5116862e-02  -6.9579291e-02  -6.5467027e-02   1.1273424e-01   3.0549882e-03  -1.5104752e-01  -1.3679289e-01  -4.0263568e-04   6.5472499e-02   2.3395035e-02   1.3966805e-01  -4.3817842e-02   8.9958006e-02   7.8485294e-03   4.6917155e-02  -6.6719060e-02   1.7942458e-02  -2.2057853e-02
   1.1713215e-01   7.6585811e-02  -4.7529230e-02   1.2991198e-01   4.3445268e-02   6.5784265e-02   2.1220692e-02   2.3576350e-01  -6.8342041e-02  -6.1355201e-02   6.8709907e-02   4.7333698e-01   2.1439697e-01   0.0000000e+00  -4.8591668e-02   2.7252517e-01   3.8582328e-02   1.3134309e-02  -1.2772260e-01   1.7857977e-01  -6.6454591e-02   1.2884742e-01   3.2202602e-02  -4.9077597e-02   6.0278443e-02  -1.7246289e-02  -2.8527333e-02  -4.2950170e-02   9.6900029e-02  -7.1396744e-02  -8.2509285e-02  -1.8656617e-01  -8.3368561e-02   1.0803452e-01   3.9440424e-02  -1.8198882e-01  -2.5697270e-02  -1.3308186e-01   1.8181288e-02   1.2581738e-02  -6.7792808e-02   8.1299170e-03   3.9196546e-02  -2.3141207e-02   5.3095459e-02  -8.7913562e-04   1.1217733e-01  -5.0665121e-02  -8.9709971e-02   6.3030194e-02  -5.6020723e-02   1.0719426e-01  -1.2179754e-02  -1.0455915e-01  -1.0029746e-01  -7.8668786e-02   9.6851060e-02  -2.7218178e-02   2.4422802e-02  -8.1446182e-03  -7.1934658e-02   1.6630533e-01   4.1083924e-02   1.5833106e-02  -6.5949321e-02   2.6366578e-01   3.6621557e-03  -2.1975560e-02  -9.5512559e-02  -1.3698905e-01   2.6423993e-02   9.4322880e-02   4.4041720e-02   1.2295318e-01  -7.8941259e-02  -2.1155785e-01  -7.4739319e-02   1.0379903e-01   1.1101796e-02  -5.2755879e-02  -3.9186743e-03  -2.0072072e-01  -7.2608920e-03   1.9337277e-01  -1.4816099e-02   1.3614782e-01  -6.6790154e-02  -9.4567168e-02  -1.4440570e-02  -5.8024126e-02
   3.5534321e-02  -4.9046717e-02   7.6288415e-02   5.7411270e-02   2.0558881e-01   4.2609851e-02   5.3258798e-03  -5.4396624e-02   1.1714994e-01   1.3908306e-01   3.7812524e-02   2.1097765e-01   1.5659174e-01  -4.8591668e-02   0.0000000e+00   1.1642348e-01  -1.7311807e-01  -6.1065161e-02   3.5168566e-02   7.6994358e-02   1.0730671e-01  -1.0130393e-01   1.3803817e-01   7.0783389e-02  -2.5278247e-01   4.3728568e-02   1.7257903e-01   1.0206071e-01   1.2240255e-01   2.9021253e-02   1.1021179e-01  -3.6929515e-02  -1.9804059e-01  -4.0098047e-02  -1.3963560e-02  -4.5127931e-02  -3.1920694e-02   8.1093369e-02   8.2895936e-02   3.5302529e-02  -7.5771762e-02   6.2455030e-02   1.2952118e-01  -5.6384863e-02  -5.8348960e-02   1.0087024e-01   2.1546869e-03   1.0110349e-02  -3.4269113e-02  -1.2036186e-01  -3.6085521e-02  -1.1758919e-02  -1.0247964e-01   3.1301890e-02  -1.1055456e-01   9.0476206e-02   6.8317663e-02   1.0291670e-01  -5.0818234e-03  -1.2623665e-01   7.3701458e-02  -7.4525286e-02  -1.0431128e-02   1.1479920e-01  -6.0551413e-02  -3.1631546e-03   4.9443048e-02   2.0374494e-01   1.6453566e-01   1.8804213e-01   1.1220050e-02   4.1949925e-02   3.3738506e-02   3.5409949e-02   4.9945215e-02   9.9628621e-02   6.0661417e-02  -8.8634948e-02  -7.7066840e-02  -7.3154640e-02  -8.3440758e-02   7.6108718e-02   4.9427539e-01   1.0232024e-01  -1.7936927e-02  -5.2745682e-02  -1.0564981e-01   8.4103347e-03  -5.4673552e-02   5.7124406e-04
   1.4873964e-02   1.4648781e-02  -1.9479368e-02   4.0157833e-03   3.7538871e-02   4.3332226e-02  -7.7959591e-02   1.0677649e-02   1.6607682e-01   1.8130755e-01  -6.9527477e-02   1.7213680e-01   1.3827401e-01   2.7252517e-01   1.1642348e-01   0.0000000e+00  -3.5201246e-02  -7.3358289e-02   5.0458005e-02   9.6843729e-02   1.5560419e-01   8.0636746e-02  -5.1519278e-02   2.0901246e-01  -6.9567597e-02   2.4139185e-02  -9.3800764e-02   2.7816879e-02   5.9155605e-02   1.1374506e-01  -7.6672723e-02   1.6099468e-01  -3.8301219e-02   2.0529441e-01  -8.6608892e-02   1.0239330e-01   1.5397494e-02  -2.4714878e-02  -1.6688509e-01   8.4374868e-03  -5.2782388e-02   1.9334930e-01   1.5625491e-01   2.8771987e-02   1.0538937e-01  -1.5518923e-02  -8.0462018e-02  -7.7282813e-02  -9.6449955e-02  -5.8786447e-03   7.8520782e-03   1.1628198e-01  -5.1549071e-04   5.9509219e-02   1.0477598e-01  -6.8895823e-02   1.1731288e-01  -9.6122467e-02   7.3066437e-02   4.5480656e-02  -1.5179683e-02   5.6828098e-02   2.2753812e-01   3.8994538e-02  -1.1357046e-01  -8.3923649e-02   1.4505051e-02   5.8403861e-03   3.2924801e-02   1.9315758e-01  -3.4114920e-02   5.6889926e-02  -1.9889856e-02  -1.1271208e-01   2.2491827e-01  -5.6598059e-03  -9.6691250e-02   1.0593544e-01   1.1296051e-01  -1.1441901e-01   5.8126368e-04  -1.5057573e-01   1.2440818e-02   2.0529877e-01   3.7443133e-03  -3.2028695e-02   7.4733102e-02  -1.7949149e-01  -3.6529260e-02   8.5804000e-02
   1.3265904e-01   6.8985145e-02  -6.5589446e-02   7.3242892e-02  -1.4079824e-01   1.9328194e-01  -1.2347715e-01   4.4405206e-02   1.5506867e-01   8.7857179e-02   2.5715733e-01  -1.2733100e-01  -1.5920908e-01   3.8582328e-02  -1.7311807e-01  -3.5201246e-02   0.0000000e+00   1.1017636e-01   1.5856889e-02   1.5586698e-02   4.1078590e-03  -9.4540301e-02   4.3981468e-02  -1.2228290e-01   2.7113806e-01  -2.2060038e-01   1.2359156e-01  -2.4201457e-02   3.8263264e-03  -1.4364279e-02   4.0104759e-02  -3.1239505e-01  -3.5059894e-02   1.3381125e-01  -1.5283944e-01  -8.0684027e-02  -5.3129060e-02   1.1211699e-01   4.2237701e-02  -3.1705891e-02  -1.2060110e-03  -3.8352027e-02  -2.5866848e-02  -2.9580230e-02   1.2078838e-02   5.8674764e-02   6.1800337e-02  -1.0992957e-01  -1.5268293e-03  -2.9603858e-02   6.6386912e-02  -8.3906225e-02  -7.6161604e-02  -9.3536059e-02  -2.3967572e-02  -5.5032667e-02   1.9913715e-01   8.8524466e-02   1.0444515e-01  -5.7669125e-02  -2.5662830e-02  -1.7224721e-01  -1.5154056e-01   8.5210360e-02   1.8098803e-02   3.4739847e-02  -1.8141392e-02   6.0532864e-02  -2.0835141e-02  -7.4026378e-02  -5.7227075e-02   6.6402865e-02  -2.1294390e-01   8.5276335e-02   4.0918292e-02  -4.3826557e-02  -1.6668297e-02  -1.1059063e-01   4.7915200e-01  -9.9843673e-03   2.1726696e-01   1.2967859e-03   1.9913363e-02   1.8226312e-01  -2.8329838e-02  -1.2890998e-03   2.5006799e-02  -1.7819542e-01   4.4111202e-02  -9.1999134e-02
  -3.6930177e-02   1.7136351e-01  -6.6989430e-02  -3.0832620e-02   1.7379513e-01   2.2725796e-03  -7.4796036e-02   2.4489280e-03  -1.0914953e-01  -8.9469952e-02   4.8009880e-03   2.0449847e-01   6.3242423e-02   1.3134309e-02  -6.1065161e-02  -7.3358289e-02   1.1017636e-01   0.0000000e+00   4.2073127e-02   6.8060138e-02  -8.5942494e-02  -6.4236766e-02  -2.7885770e-02   3.4479768e-02  -1.1050740e-01   4.3143024e-03   8.5057507e-02   8.1840911e-02   5.4625096e-02   1.6848652e-01  -6.1188051e-02  -1.4014785e-01   2.3838872e-02  -2.9907691e-04  -1.5977100e-02  -1.1716135e-02  -3.6133441e-02  -1.4843807e-02  -2.6185774e-02   3.7728009e-02  -1.0408191e-01   1.2159686e-01  -4.4459017e-02   9.5234572e-02  -6.8950651e-03  -2.7714800e-02   1.6734529e-02  -2.8520322e-02   3.2611012e-02  -3.9091192e-02  -5.6723059e-02   7.5772187e-02   5.4867401e-02   2.7314605e-02  -6.4146518e-02   4.4484129e-02  -1.0630903e-01   6.7304433e-02  -9.3544677e-02   4.3297784e-03  -9.2527505e-02  -3.7335705e-02   8.3847526e-02   3.7518406e-01  -3.0705133e-03   6.1569960e-03  -6.5206495e-02  -2.0451687e-01  -2.1255239e-02  -1.2129559e-01  -4.6929526e-02  -6.4299996e-02  -8.7552106e-02   3.4200322e-02  -1.1722960e-02   3.6154594e-02  -3.4373891e-04  -1.1612015e-01   7.1090605e-02   4.8859541e-01   2.6419719e-02   8.5062652e-02  -1.0964415e-01  -1.0342532e-01   2.6119576e-03  -9.2656816e-02   1.9302324e-02  -3.1170368e-03   2.2895178e-02   7.1100265e-02
   1.4137512e-01   1.6710257e-01   4.9541314e-02  -3.6816015e-02   1.8030345e-02   1.9279938e-02  -5.4928946e-02  -3.7261782e-02   1.0730536e-01   7.1114007e-02   7.9446643e-02  -1.2161382e-02   7.6397480e-02  -1.2772260e-01   3.5168566e-02   5.0458005e-02   1.5856889e-02   4.2073127e-02   0.0000000e+00   4.7129884e-02  -4.3501777e-03  -7.7336920e-02   1.5081580e-01   9.2340947e-02   2.4615835e-02   1.4192160e-02   4.2266541e-02   5.2268990e-02  -2.7707644e-02   9.8138990e-03  -5.9692013e-02   2.6761369e-02   1.3379901e-01  -1.2269118e-01   6.6688013e-02  -2.5303233e-02  -3.9381302e-02   1.1297789e-02  -3.4987722e-02   1.5545421e-02  -8.6326710e-03  -1.1683087e-01  -4.8385388e-02   2.9927226e-02   6.8291726e-02   5.1857338e-02  -2.4090631e-02  -5.2041445e-02   8.2041247e-02   7.6582155e-02  -1.6889902e-02  -5.8167223e-02  -7.4165485e-02  -1.6847271e-01   6.2668547e-02  -3.1407118e-02   3.7310738e-02   3.1393676e-02  -4.4725546e-02   1.0504116e-01  -4.2134605e-02  -6.3055957e-02   2.0397943e-01  -9.7411565e-02  -1.4061533e-01  -1.2072126e-01   2.9010253e-03  -1.7176468e-01   1.2225069e-01   7.4911240e-02   1.4503844e-01   5.0040266e-02   9.8646807e-02   1.6414202e-01  -6.9114429e-02   9.0763428e-02   7.4000845e-02  -2.6841735e-02  -1.5007246e-01   7.5120096e-02  -1.9927346e-03  -1.4782379e-02   1.8588041e-02   1.8732219e-01   5.1826186e-02  -5.4479325e-02  -5.6233819e-02   7.1289672e-02  -5.3672645e-02   1.0243379e-01
   1.1730184e-01   9.2695367e-02   7.3370005e-03   3.6466918e-02   8.1865639e-02   1.1900805e-02  -1.3158006e-01  -1.1865273e-01  -9.9838014e-02   1.3202485e-01   5.2604073e-02  -1.0177056e-01  -1.4708276e-01   1.7857977e-01   7.6994358e-02   9.6843729e-02   1.5586698e-02   6.8060138e-02   4.7129884e-02   0.0000000e+00   1.8478587e-01  -2.3422457e-01  -3.2660636e-02   9.8527139e-02   9.2655891e-02  -1.8016383e-01   6.0276243e-02   4.2175074e-02  -6.4411945e-02   2.6187694e-02   5.7409392e-02  -1.9290254e-02  -1.0585641e-01   2.4518633e-01  -5.2682439e-02  -2.1441467e-01  -1.3999066e-02  -3.9278310e-02   8.8646402e-02  -1.0257094e-01  -9.8676709e-02  -5.7922971e-02  -4.8963593e-02   1.9771757e-02  -4.2592206e-02   1.4397559e-01  -6.3506480e-02  -2.1842062e-02  -1.1715707e-01  -4.1596618e-02  -9.3363894e-02  -1.8693881e-01   3.5568324e-02   5.3592026e-02  -3.5541308e-02   3.9489654e-02  -2.9278842e-03   9.0068976e-02  -7.7472578e-02   1.7791541e-01  -1.6522287e-01  -1.2147416e-01  -1.2496624e-01  -1.0950071e-01  -7.4791819e-04  -5.5064489e-02  -1.1531864e-01   7.8614757e-03   1.2000126e-01   2.3167871e-01   5.7916649e-03   1.4091934e-03  -7.3804606e-02   1.2639411e-02   2.9045496e-01   3.0451029e-02   5.6194745e-02   7.3520127e-02  -6.6413730e-02   6.8037246e-02  -1.2007901e-01  -2.9623597e-02   8.3331751e-02   2.6384712e-01   8.2751452e-02   3.6183266e-02  -5.2133274e-02   1.8399935e-02   1.1289979e-01   7.0895186e-03
  -2.9658707e-02   3.7669330e-02   4.4206987e-02   8.0545053e-02  -9.7098275e-02  -2.6200487e-02  -2.9675025e-02  -6.2244801e-02   5.7474756e-02   2.1302977e-01   6.0258647e-02  -8.6991601e-02   3.7598737e-02  -6.6454591e-02   1.0730671e-01   1.5560419e-01   4.1078590e-03  -8.5942494e-02  -4.3501777e-03   1.8478587e-01   0.0000000e+00   2.0581986e-01  -2.0151707e-01   2.8830994e-01   2.0240665e-01  -2.6880208e-01   2.5709076e-01   1.0218972e-01  -1.7358181e-01   4.8591476e-02  -7.0980960e-03  -5.7338749e-02  -9.9784949e-02  -7.7340405e-02  -5.0303856e-02   4.8680695e-02  -1.6111925e-01   8.6834220e-02  -4.0220834e-02   6.2237399e-02   2.9428685e-01  -3.1410074e-01  -6.2751120e-02  -9.4998140e-03   7.6045459e-02   3.3777466e-02   8.9425477e-02   1.1671956e-02  -1.1111462e-01   3.5214335e-02   3.5278907e-03   5.3008217e-02  -2.3624859e-02   1.3707575e-01   9.2282528e-02   6.8223870e-03   2.8905433e-04  -8.3126497e-05  -7.3313783e-02  -5.0678847e-02   9.2012613e-03   1.2667486e-01  -1.1484270e-01  -1.1510536e-01  -1.2027471e-01  -3.1990957e-02   2.1898402e-02   5.8175300e-02   8.0197487e-02   7.8488587e-02   2.9739169e-01   3.4313893e-01   1.8832116e-01   7.0123353e-03   7.8132093e-02   4.0664564e-02   2.5646443e-01  -6.8742427e-02  -4.2111702e-02   2.7948840e-01   4.2850968e-02   5.5466534e-02  -8.0824907e-02   1.9710559e-02   3.7240554e-02  -3.2908023e-02   1.8421306e-01  -2.7190855e-01  -2.1848847e-01   2.4878388e-02
   1.3662790e-02   3.9115270e-02  -4.7454104e-02  -2.1054336e-02  -3.0812868e-01   8.0192322e-03  -6.4754182e-02  -2.0942043e-02   2.1662815e-01  -5.6798418e-02  -5.7010894e-02  -1.3484756e-01  -1.3044553e-02   1.2884742e-01  -1.0130393e-01   8.0636746e-02  -9.4540301e-02  -6.4236766e-02  -7.7336920e-02  -2.3422457e-01   2.0581986e-01   0.0000000e+00   5.3408008e-02  -5.3312350e-02  -3.3235477e-01   3.5403757e-01  -1.7355784e-01   1.1429005e-01   2.5858798e-02  -2.9873830e-02  -1.4623923e-01  -1.6249327e-01  -1.4667785e-01   7.6321200e-02  -9.8207205e-02   2.7890283e-02   3.3751748e-02   1.3785500e-01  -2.7500034e-02  -1.6694827e-01  -2.0360826e-02   1.0057496e-01  -4.2926699e-03   8.4681176e-02  -2.8144857e-03   3.1158266e-01  -2.0121998e-01   1.1144392e-01  -2.6877870e-02   1.0195695e-01  -9.3984247e-03   7.5354340e-02   8.8477441e-02   6.8650034e-03  -4.0641240e-02   7.1114651e-03   6.3842648e-02  -9.5561637e-03  -1.0404730e-01  -1.1769852e-01  -6.2886225e-02  -9.1397577e-02   3.2654306e-02   6.3644154e-02   1.2842154e-01  -1.1120000e-02  -7.4574012e-02  -5.8540763e-02  -5.3990948e-03  -1.2774110e-01   4.6714811e-02   3.2918891e-01   9.0060881e-02  -1.3172782e-01   1.1533524e-02  -8.8682349e-02   1.2156215e-01  -2.2630074e-01   1.8890566e-01  -1.6135304e-01   1.2508801e-01  -8.8433486e-02  -2.7337108e-01  -7.4110123e-02   3.7791472e-02  -2.3835094e-02  -1.5809002e-01  -3.1338049e-01  -4.0490081e-02  -1.1535278e-01
   2.7068265e-02  -5.7430499e-02   2.6167311e-01  -1.7185215e-02  -1.0278792e-01  -2.1113420e-02   1.0753871e-01   3.1830220e-02  -3.5162992e-03  -1.8514559e-01  -1.8806086e-01  -1.8801366e-02   1.9756265e-02   3.2202602e-02   1.3803817e-01  -5.1519278e-02   4.3981468e-02  -2.7885770e-02   1.5081580e-01  -3.2660636e-02  -2.0151707e-01   5.3408008e-02   0.0000000e+00   4.4693140e-01  -4.9003379e-02   2.0231580e-03  -1.1716630e-01   1.2362757e-01  -2.3968395e-01  -1.0289472e-02   2.6331204e-01   7.9299503e-02  -1.9821309e-01   4.9168658e-02   2.3147814e-01  -1.8226913e-01   3.4311389e-02   5.3995948e-02  -4.3756678e-02   5.3071125e-02   1.0461649e-01   2.7342307e-02   6.3288455e-02   3.0161795e-02  -2.0995916e-02  -2.4034582e-01  -3.3441735e-03  -1.0640407e-01   2.5340191e-02  -3.9283795e-02  -6.1440837e-02  -3.3272422e-02   3.7797948e-02  -2.2192641e-01  -6.8949692e-02  -6.9364852e-02   7.6187285e-02   4.6586514e-02  -1.4926365e-01  -8.6919654e-02   2.5247810e-02  -1.1418907e-01  -1.4306219e-01  -2.6790975e-02   1.8924016e-01  -2.3848627e-02  -1.0722997e-01  -1.3267337e-01  -1.8994153e-02   9.1991957e-02   1.4289619e-01  -1.0586330e-01   1.1845184e-01   1.7817945e-01   1.5732323e-01  -3.7608477e-01   6.1794176e-02  -2.2092186e-02  -1.2734236e-01   3.3338658e-02  -3.1433334e-02  -6.4502667e-02   3.5167788e-02   1.0130877e-01   1.8886754e-01   8.8845246e-02  -9.1472393e-02  -2.5606747e-02   2.7701673e-02   7.5993865e-04
  -4.2532533e-02   2.8823520e-02   5.0267662e-02   3.2072859e-01  -3.8457825e-02  -4.9735008e-02  -2.2018361e-01   1.0707912e-01  -1.9874175e-01   6.5902064e-02   2.0553689e-02   4.6182716e-02  -1.3542207e-01  -4.9077597e-02   7.0783389e-02   2.0901246e-01  -1.2228290e-01   3.4479768e-02   9.2340947e-02   9.8527139e-02   2.8830994e-01  -5.3312350e-02   4.4693140e-01   0.0000000e+00  -2.1840098e-01   1.6099348e-01   5.8848689e-02  -4.0367727e-02  -1.2951138e-03  -2.1248169e-01  -1.4629147e-01   4.1567755e-01  -1.2491736e-02   2.3071676e-02   1.9004860e-01  -1.5154993e-01   5.2750193e-02   1.7121115e-01  -2.5492661e-01  -2.0194579e-02   6.1725989e-02  -5.2258099e-02   1.3409475e-02  -1.9480155e-03   7.5889912e-02  -9.3116282e-03   1.5023262e-02   9.3926299e-02   6.3372836e-02   2.0656665e-02   1.2148143e-01   1.0753845e-01   3.1617259e-02  -2.5637872e-02  -4.4388693e-02  -7.6165007e-02  -2.7575266e-02  -1.3354002e-01   8.2780528e-02  -7.2521207e-02  -1.7623661e-01  -3.7555355e-01   1.7431145e-02  -2.0026119e-02   3.0509167e-01  -2.2621994e-02  -4.3356060e-02   7.2263099e-02   1.0697424e-01  -1.3721678e-01   6.6287603e-02  -1.7296947e-02  -3.9448887e-02   1.5479952e-02  -9.2058475e-02  -2.8681906e-02   6.5858087e-02   1.2330605e-02   2.5226057e-02  -5.9739463e-02   1.7810698e-01  -3.4459762e-02   5.2810819e-02   5.1782079e-02   1.7052523e-02   2.4007500e-01   2.0129812e-02   2.1892792e-01   4.6834379e-02   1.7401959e-01
  -7.1842075e-02  -3.2311682e-02   1.9555966e-01   7.5839044e-02   6.4542804e-02   3.2868919e-02   6.9626326e-03   1.1021057e-02   1.2463317e-01  -1.4159703e-02  -3.6373206e-02   5.6492023e-02   1.3238702e-01   6.0278443e-02  -2.5278247e-01  -6.9567597e-02   2.7113806e-01  -1.1050740e-01   2.4615835e-02   9.2655891e-02   2.0240665e-01  -3.3235477e-01  -4.9003379e-02  -2.1840098e-01   0.0000000e+00   5.5056906e-01   5.2594931e-01   1.3885221e-01  -2.7510558e-02   6.5993939e-02   3.9080920e-01  -2.7850566e-01   3.6718863e-02   1.8223528e-01  -1.8694220e-02  -7.6028687e-03  -1.6746073e-02  -3.9969536e-02  -9.9957567e-02  -4.1621567e-02   4.6413549e-01  -7.9388524e-02   1.0030292e-01  -1.5508464e-02   6.6789362e-02   4.7699739e-02   4.5486823e-04  -7.8960417e-02  -4.3025367e-02  -2.2195986e-03   6.3820581e-02  -5.6178773e-02   8.7688129e-02   3.3622307e-03   4.4206462e-02   3.3014839e-02  -4.6181945e-02   4.3470325e-03  -2.4154884e-02  -3.5807769e-02  -5.5823807e-02  -3.2223730e-02   1.0393053e-01  -2.1826792e-01   1.8589716e-01  -1.0327239e-02  -8.3709050e-03   7.1784761e-03  -1.1484319e-01  -1.3063925e-01   1.5085187e-01   8.0746687e-02  -1.8248024e-01   6.2751153e-02  -1.2367819e-02  -8.9479222e-02  -2.0715367e-01   9.5990782e-02  -1.0312447e-01   1.8850764e-01  -4.7142729e-02   1.8484050e-02  -6.5848089e-03  -3.1852258e-02  -9.3390236e-02   2.0382115e-01  -5.4941894e-02   6.7232303e-02  -2.5728403e-02   1.2413582e-01
   2.1901941e-03  -4.8008274e-02  -1.0437115e-01   9.9687197e-02  -1.5162404e-01   4.9340413e-01  -1.7103667e-01   1.8762374e-02   1.8262987e-01  -1.0513563e-01  -3.6011531e-02   1.0713402e-01  -1.5782657e-01  -1.7246289e-02   4.3728568e-02   2.4139185e-02  -2.2060038e-01   4.3143024e-03   1.4192160e-02  -1.8016383e-01  -2.6880208e-01   3.5403757e-01   2.0231580e-03   1.6099348e-01   5.5056906e-01   0.0000000e+00   2.8908827e-01   4.6859116e-01  -1.2798892e-02   1.6766083e-01  -6.8184827e-02   1.7749037e-01   2.9039702e-02   2.5234192e-01   4.3716186e-02   6.6441370e-02   2.6683181e-01  -6.7928118e-02   1.5045693e-01  -9.6300045e-02  -2.0366915e-01   7.9249842e-02  -2.3379585e-02   2.8451303e-03   1.0871515e-03  -6.5061887e-02  -8.1078339e-02   3.7849365e-02   2.5422859e-02  -2.0310205e-02  -6.4529292e-02  -2.4012232e-02  -5.2512148e-03   5.3953757e-02   2.3433848e-03   8.4396217e-03  -2.2478270e-02  -2.8728659e-02   1.0608418e-01   2.6437776e-02   6.5501639e-02  -6.9714703e-02  -6.4633929e-03   7.0398330e-02   9.8467943e-02  -4.1692577e-02  -4.5564466e-02  -1.2951000e-01   1.0396268e-01   5.9158942e-02  -9.7754553e-02   1.4886617e-01   8.3032466e-02  -8.9282394e-02  -1.6808337e-01   2.6803225e-01  -9.5843202e-02   1.5368353e-02   8.7786564e-03  -8.4170307e-02   1.1033530e-01   9.0734822e-02  -1.2828027e-01   1.8893758e-02   1.6633023e-01   1.3917355e-01  -5.5909703e-02  -1.0057523e-01   2.2177325e-02  -6.6846688e-02
   3.2656732e-02   2.3388990e-02  -1.2573866e-01   3.1205117e-02   4.2316998e-01   2.9688710e-02  -8.6037772e-03   8.5272437e-03   8.0300851e-02   2.1374473e-01   6.9021175e-03   8.6294400e-02  -4.9062374e-03  -2.8527333e-02   1.7257903e-01  -9.3800764e-02   1.2359156e-01   8.5057507e-02   4.2266541e-02   6.0276243e-02   2.5709076e-01  -1.7355784e-01  -1.1716630e-01   5.8848689e-02   5.2594931e-01   2.8908827e-01   0.0000000e+00   1.7150336e-01  -6.7927636e-02   3.0635007e-02   2.0031264e-01  -4.8983198e-02  -1.2472309e-03  -1.6333195e-01   6.9594967e-02  -1.6528580e-02  -1.8330855e-01   9.3919491e-02   3.0658838e-02  -1.3628939e-01  -2.6264483e-01   3.6077022e-02  -4.4962753e-02   3.2749209e-02  -1.0241160e-01   8.7356714e-02   2.5178829e-02   4.1464056e-02  -2.1844838e-02   4.9327620e-02  -7.8357843e-02   2.6913305e-02   5.5052328e-02  -8.9562880e-02   8.4065806e-02  -8.0445775e-02   4.0157973e-02   3.8528887e-02  -2.9311470e-02  -2.7600968e-02  -1.4848946e-02   1.0098465e-01   1.0106867e-01  -9.1864637e-03   5.1845999e-02  -6.5654035e-02   6.1211196e-02   1.1182280e-01  -5.2438990e-02  -5.4427457e-02   2.6916220e-02  -4.0916831e-02  -4.9713496e-02   3.1369128e-02  -4.9465742e-02   3.6864727e-02   9.4156960e-02  -8.1827595e-02   4.4034151e-02  -1.6032574e-01   4.3937043e-02  -4.4416933e-02   1.2268343e-01  -1.5757344e-01  -3.8481398e-02  -1.5598146e-01   7.1373106e-02  -1.7273235e-02  -3.0206821e-02  -1.0693968e-03
   7.5631049e-02   1.2736270e-01   9.5431411e-02   1.7590438e-02   7.4472000e-02   4.8433173e-01  -3.1914091e-02   1.8559440e-02  -2.1899608e-01   1.5402719e-01  -1.3531863e-01  -7.7135583e-02   1.2005383e-02  -4.2950170e-02   1.0206071e-01   2.7816879e-02  -2.4201457e-02   8.1840911e-02   5.2268990e-02   4.2175074e-02   1.0218972e-01   1.1429005e-01   1.2362757e-01  -4.0367727e-02   1.3885221e-01   4.6859116e-01   1.7150336e-01   0.0000000e+00   1.0060768e-01   8.0308078e-02   5.4007937e-02  -1.1180765e-01  -4.3719124e-02  -1.6442644e-01   1.7296375e-01   4.3579845e-02   3.1286747e-02   1.8093447e-02  -9.4830385e-02   1.7459535e-01  -7.4713842e-02  -9.0247780e-02   3.8215856e-02   2.9755930e-02  -7.8185549e-02  -3.8469684e-03  -3.1640243e-02   5.0064785e-02  -2.0253089e-02  -1.1230619e-01   3.4127500e-02  -9.5457452e-02   9.5901443e-02   3.6695518e-03   1.0046929e-01   5.5050940e-02  -4.7185437e-03   4.7161871e-02   9.4068233e-02   5.0448436e-02  -4.4954978e-02   1.1322559e-01  -9.1351189e-02  -2.6024816e-02   8.8332360e-02  -7.2905757e-02   6.4278032e-02   1.7762731e-02   5.5314846e-02   9.1887611e-04   2.1379385e-02  -8.7757624e-02   1.5293835e-01  -3.8630310e-02   1.2949421e-01   3.0134952e-02   4.4953439e-02  -3.2961339e-02  -2.2783915e-02   5.0193397e-02  -1.0943934e-01  -2.9458733e-02   4.8701634e-02   7.2104952e-03   7.6373622e-02  -8.0598072e-02   9.7967015e-02   8.7348920e-02   1.0564087e-02  -2.8693770e-02
  -6.3461052e-02   4.9136808e-02  -8.4078210e-02   3.0377983e-03  -1.4161340e-01   8.4065283e-03   6.8161405e-02  -9.8246932e-02  -8.8719578e-02  -8.3527970e-02   1.7707019e-01  -1.1073335e-01   4.3168751e-02   9.6900029e-02   1.2240255e-01   5.9155605e-02   3.8263264e-03   5.4625096e-02  -2.7707644e-02  -6.4411945e-02  -1.7358181e-01   2.5858798e-02  -2.3968395e-01  -1.2951138e-03  -2.7510558e-02  -1.2798892e-02  -6.7927636e-02   1.0060768e-01   0.0000000e+00   1.2362910e-01   1.1977675e-01   7.7418084e-02   4.8690382e-02  -7.6827584e-02  -1.5128410e-02  -4.2336782e-02   1.1567003e-01  -9.5301676e-03  -7.0293210e-02   7.0696200e-02  -1.0574300e-01   1.1288552e-01  -3.2140616e-02  -4.6515841e-02  -9.8050652e-02   3.0284046e-02  -9.7696856e-02   5.7044549e-03   7.8094716e-02   2.2773246e-02  -6.9612631e-02  -3.9988602e-02   2.1557980e-02   4.7689679e-02  -2.3179953e-02   3.4169683e-02   1.1228583e-02   1.4611633e-01   8.5156980e-02  -2.2721915e-01  -3.4128975e-02  -6.0714521e-02   1.0450542e-01  -6.7642875e-02  -2.0692344e-02   9.4084005e-03  -7.8073811e-02  -9.2680239e-02  -2.3177166e-02   3.3583330e-02  -4.6464030e-02  -5.5348956e-02   1.0988414e-01   1.3769073e-01   3.6275517e-02  -1.4256526e-02   1.4707795e-01  -9.1296240e-02   1.9728172e-01   2.2346123e-01   1.3922071e-01   1.9055944e-02   2.2390375e-01  -4.7036851e-03  -1.6941969e-01   4.8130252e-02  -2.7083533e-02   6.8449563e-02  -1.0777600e-01  -2.4553556e-02
  -7.5418206e-02  -6.5672970e-02   2.0385827e-02  -1.0971974e-01  -2.5180772e-02  -1.1809835e-01  -3.8912729e-02  -1.3675799e-02  -1.1300969e-01   1.5062436e-01   8.4284898e-02   2.3698726e-01  -5.9005315e-02  -7.1396744e-02   2.9021253e-02   1.1374506e-01  -1.4364279e-02   1.6848652e-01   9.8138990e-03   2.6187694e-02   4.8591476e-02  -2.9873830e-02  -1.0289472e-02  -2.1248169e-01   6.5993939e-02   1.6766083e-01   3.0635007e-02   8.0308078e-02   1.2362910e-01   0.0000000e+00   4.4266257e-03   4.0099004e-02  -4.5629256e-02   1.1453841e-01  -1.6857063e-01  -4.5803346e-02   3.5328966e-02   1.7175052e-01  -5.6261926e-02   1.3737779e-01   4.0221722e-02  -8.5460370e-02  -3.0905220e-02   4.3399892e-02  -1.9863157e-02   1.7481142e-01  -1.5800795e-01   7.2230544e-02   1.5271231e-01   4.3166593e-02  -4.6296961e-02  -9.7946091e-02   9.6425475e-03  -6.9598932e-02  -6.7619695e-02  -7.8552860e-02  -6.5589934e-02  -7.8196488e-02  -8.0957986e-02  -8.7330697e-02   6.6861208e-02  -6.6452412e-02   2.0248361e-02  -3.4629600e-02  -1.6672166e-01  -1.3805140e-01   5.7966445e-02  -4.8245513e-02  -1.8907691e-01  -1.2941702e-02  -2.3561591e-01  -4.5165387e-02  -4.0193393e-03   3.0706740e-01   2.1471818e-01  -9.6766582e-02  -1.9241059e-01   8.8663323e-02   1.1613172e-01   1.1137911e-02   2.9618347e-02   6.9334012e-03   1.0919994e-01   2.9283614e-01   2.8515206e-02  -1.4805488e-01   6.6233764e-02  -3.5427452e-02  -1.5172712e-02   4.6493378e-02
   2.6832986e-02  -1.3410538e-03  -4.7108967e-02  -1.6424650e-01  -2.3535566e-01  -1.0967599e-01   4.9130016e-02  -1.1240392e-01   4.2142560e-03  -9.1885649e-02   7.1106441e-02   3.1469335e-02  -1.6470661e-01  -8.2509285e-02   1.1021179e-01  -7.6672723e-02   4.0104759e-02  -6.1188051e-02  -5.9692013e-02   5.7409392e-02  -7.0980960e-03  -1.4623923e-01   2.6331204e-01  -1.4629147e-01   3.9080920e-01  -6.8184827e-02   2.0031264e-01   5.4007937e-02   1.1977675e-01   4.4266257e-03   0.0000000e+00   6.3054946e-01   1.3177471e-01   2.1844584e-01   8.9764461e-03  -1.6522344e-01  -3.5430615e-02  -1.3457982e-01  -1.0432184e-01  -3.8976046e-02  -5.7330883e-02   2.3395227e-02  -3.9486723e-02   1.3066862e-02  -6.2721696e-02   1.6919257e-01  -2.4170383e-03   3.6652243e-02   4.5045414e-02  -3.8989167e-02  -1.0860548e-01  -1.8192876e-02  -3.8213803e-02   2.4388638e-04   5.2438419e-02   8.7482267e-02  -1.0072466e-01   1.3331060e-01  -1.1217023e-01  -3.3442843e-02  -2.6997223e-02   7.8744169e-02  -5.8087892e-02   1.2481110e-01  -9.0710064e-04  -6.2307359e-02   4.0870718e-02   7.7863869e-02  -1.8605499e-01   2.5689034e-02   3.3053178e-01  -1.0441271e-02   1.4029682e-01  -6.9212314e-02   2.2960023e-01  -2.6446572e-01   4.0046007e-02  -2.1972020e-01  -1.9222305e-02  -1.0256995e-01  -6.3602087e-03   5.2222133e-02   5.9507331e-02   4.8435627e-02  -2.3035077e-02   4.8549601e-03  -1.9967645e-01  -1.1786772e-01   3.7598494e-02   4.4662747e-02
   2.5860936e-02   7.2204878e-02  -1.5518018e-01  -8.2108939e-02   2.2053673e-01  -8.4402363e-02  -1.7507029e-01  -1.3230694e-01  -1.7947246e-01   1.4003943e-02  -1.6960064e-01  -2.0022192e-01  -7.8762703e-02  -1.8656617e-01  -3.6929515e-02   1.6099468e-01  -3.1239505e-01  -1.4014785e-01   2.6761369e-02  -1.9290254e-02  -5.7338749e-02  -1.6249327e-01   7.9299503e-02   4.1567755e-01  -2.7850566e-01   1.7749037e-01  -4.8983198e-02  -1.1180765e-01   7.7418084e-02   4.0099004e-02   6.3054946e-01   0.0000000e+00   1.4283593e-01  -8.8653332e-02  -1.3130871e-01  -2.0405551e-01   2.5398121e-02  -1.7391111e-01   1.0980223e-01  -1.7842981e-02  -1.7567956e-01   1.0442996e-01  -7.8586520e-02  -1.2688650e-01   1.0394155e-01   1.3942783e-01  -5.2563421e-02  -7.7642668e-02  -2.5791768e-02   1.5985837e-02  -1.0794651e-01   6.9180943e-02  -6.3729343e-02   6.6403870e-02   1.4571371e-01   7.9523237e-02  -2.6720958e-02   3.9883088e-02  -7.2551364e-02  -6.9303788e-02   6.3517859e-02   1.4355904e-01   1.5867741e-01  -1.4347557e-02   1.3087790e-01   6.4174827e-02   9.6690308e-03  -3.7368785e-02  -1.6864877e-01  -2.2528577e-02   2.1312529e-02   2.2593137e-01  -1.2981716e-01   7.4065991e-02  -2.1305777e-01   1.0156330e-01  -4.5939094e-02  -1.1463252e-01   2.4238013e-01   8.2979686e-02   4.7697377e-02   6.6929445e-02  -6.9837927e-02   4.3965113e-02  -5.0784555e-02   1.0272974e-01  -1.0004980e-01  -2.5065046e-01   6.0033289e-03   9.8617213e-02
   5.6507519e-02  -2.3196752e-02   3.9355938e-02   1.1013828e-01   1.0555885e-01  -2.4481947e-02   7.7638749e-02  -3.1968693e-02  -4.8446521e-02  -5.0976781e-02   1.1285507e-01  -3.6213748e-02  -5.7709150e-02  -8.3368561e-02  -1.9804059e-01  -3.8301219e-02  -3.5059894e-02   2.3838872e-02   1.3379901e-01  -1.0585641e-01  -9.9784949e-02  -1.4667785e-01  -1.9821309e-01  -1.2491736e-02   3.6718863e-02   2.9039702e-02  -1.2472309e-03  -4.3719124e-02   4.8690382e-02  -4.5629256e-02   1.3177471e-01   1.4283593e-01   0.0000000e+00   2.8848865e-01   5.2321046e-02  -1.1098452e-01   5.6095562e-02   5.2069636e-02   5.5837885e-03   4.2819945e-02  -3.6781658e-02  -1.7083118e-01  -8.4439835e-04  -5.1733875e-02   1.7462720e-01  -8.1196687e-02  -3.4520745e-02  -4.7776899e-02  -9.3756286e-03  -4.5439721e-02  -3.5325060e-02  -1.0532373e-01   3.4763603e-02  -4.3787106e-02   3.6982337e-02  -8.9898519e-02   2.3134951e-01   6.0098540e-02  -5.1874683e-03   4.0337945e-02  -1.4146364e-01   7.2332476e-02   1.1336917e-01   1.5351182e-01   2.2622587e-01  -1.2438776e-02   2.0578534e-01   1.8173324e-01   6.9340496e-02  -2.4562595e-01   8.3715110e-02   4.0883233e-02   1.0930945e-01  -9.9944595e-02  -1.4962299e-01  -4.0670807e-02   1.8719329e-01  -1.7721704e-01   9.1964454e-03   1.0589427e-02  -7.1320466e-03  -5.5439848e-02   5.1242067e-02   9.7976540e-02   8.9860813e-02  -6.7879560e-03   2.6064676e-02  -1.2940420e-01   9.9064187e-03   7.5890891e-02
   1.7478558e-02  -7.5204700e-02  -7.5510202e-02  -2.2715275e-02  -1.6886521e-01   3.5303713e-02  -8.8735920e-02  -1.6916762e-01   1.7280506e-01  -4.5384639e-02   3.4942612e-02   1.1430486e-01  -2.2332610e-01   1.0803452e-01  -4.0098047e-02   2.0529441e-01   1.3381125e-01  -2.9907691e-04  -1.2269118e-01   2.4518633e-01  -7.7340405e-02   7.6321200e-02   4.9168658e-02   2.3071676e-02   1.8223528e-01   2.5234192e-01  -1.6333195e-01  -1.6442644e-01  -7.6827584e-02   1.1453841e-01   2.1844584e-01  -8.8653332e-02   2.8848865e-01   0.0000000e+00   2.4325947e-01  -4.0575024e-02  -8.4930969e-02  -1.4241278e-01   2.5678042e-01   1.1057394e-01   2.1456229e-01  -6.2132530e-02   1.4015285e-01  -1.0294360e-01   4.5214153e-02   1.5800579e-02   4.8727538e-02  -2.1779413e-01   2.1430159e-02  -2.9779230e-02   7.9780382e-02   9.0691452e-02  -7.3904888e-02   1.0108243e-01  -1.2324449e-02  -5.9112203e-02  -5.8844964e-02  -1.6502490e-02   1.1162492e-01   2.4943975e-02  -3.7735211e-02  -1.0781012e-01  -2.1583445e-01   2.9836357e-01   8.8540489e-02  -7.3557317e-02   1.6981743e-02   2.2845112e-01   9.3454409e-02   2.2417076e-01  -1.9131342e-02  -1.3902711e-01   2.5206109e-02   2.0640985e-01   2.2641546e-02  -6.7991718e-02   1.3610017e-01   3.9473943e-03  -7.7168440e-02   7.2971841e-02  -4.2026677e-02   8.0271869e-02   1.9226133e-02  -8.1566124e-02   4.9434847e-02  -8.0949078e-02  -1.2389470e-01   1.0477045e-01   1.6212635e-01   3.6714708e-02
   1.1456616e-01   5.5400047e-02   7.5264402e-02  -5.0092646e-02  -1.9751418e-02   4.8620643e-02   1.3821810e-01  -2.7721159e-02  -1.5410922e-01   8.8580609e-02   1.6003801e-01  -5.6104299e-03   1.0543110e-03   3.9440424e-02  -1.3963560e-02  -8.6608892e-02  -1.5283944e-01  -1.5977100e-02   6.6688013e-02  -5.2682439e-02  -5.0303856e-02  -9.8207205e-02   2.3147814e-01   1.9004860e-01  -1.8694220e-02   4.3716186e-02   6.9594967e-02   1.7296375e-01  -1.5128410e-02  -1.6857063e-01   8.9764461e-03  -1.3130871e-01   5.2321046e-02   2.4325947e-01   0.0000000e+00   1.0000000e+00   1.8752827e-01  -1.3269612e-01   1.0347581e-01   2.6829431e-02  -2.4290018e-02   1.4175274e-01  -5.9252553e-02   6.6093838e-03   3.3188477e-01  -3.7468001e-02   9.9028729e-02  -4.0816552e-01   4.0227208e-02  -7.2017303e-02  -1.7510872e-01  -1.8906216e-02  -1.0694035e-01   6.7487410e-02  -9.5020831e-02   2.2372529e-02   3.5109585e-02   8.8234713e-02  -1.7870895e-01  -1.6180444e-01  -6.5751271e-02  -1.5335771e-01  -1.5942614e-01  -1.4985487e-01   3.2186363e-02   1.5495727e-01   3.0689732e-01   1.2348224e-01  -1.9248858e-02  -4.5280772e-02  -1.5663861e-01   2.1542234e-01  -2.0394101e-01  -1.3994412e-01   7.5038248e-02  -7.5644437e-03   1.2924297e-01  -1.4381902e-01  -1.2826056e-01   3.3159237e-02  -1.1114554e-01   1.8171890e-01  -1.0394893e-01   4.7470964e-02   2.0642073e-02   4.9857726e-02   1.6078498e-01   5.4520837e-02  -2.8375870e-02  -1.6629721e-01
  -1.2417689e-01  -1.0271024e-02  -5.9483680e-02   7.7178470e-02  -1.9304927e-01  -2.9800588e-01  -2.5728075e-01  -1.8894080e-01   2.8625345e-01  -5.5508710e-02  -4.9823247e-02   2.9337851e-02  -8.3151762e-02  -1.8198882e-01  -4.5127931e-02   1.0239330e-01  -8.0684027e-02  -1.1716135e-02  -2.5303233e-02  -2.1441467e-01   4.8680695e-02   2.7890283e-02  -1.8226913e-01  -1.5154993e-01  -7.6028687e-03   6.6441370e-02  -1.6528580e-02   4.3579845e-02  -4.2336782e-02  -4.5803346e-02  -1.6522344e-01  -2.0405551e-01  -1.1098452e-01  -4.0575024e-02   1.0000000e+00   0.0000000e+00  -1.9484277e-02  -1.0222897e-01  -4.6341305e-02  -2.5723413e-02   1.1759318e-01   1.9180771e-02   2.4962411e-02   1.3412607e-01  -1.5693562e-01  -3.9770537e-02   1.3733161e-02   2.6706403e-01  -1.3595663e-01   1.5617661e-01  -4.0131777e-02  -4.3723456e-02  -3.3371280e-02  -2.8263022e-01   1.6541530e-01   3.2671521e-02  -8.8547428e-03  -7.5165020e-02   8.4037171e-02   2.7410021e-02   5.6568266e-04  -2.5077750e-02   9.4974809e-02   1.5688308e-01   9.6574705e-02   9.8424392e-02  -1.0988515e-01   2.4462235e-01  -1.0255895e-01   8.6258232e-02   1.5999180e-01   3.8653616e-03  -2.9904427e-02   8.5216038e-02   1.7387706e-01  -3.9932137e-02  -2.5233058e-01   7.1718473e-02   1.0866935e-01  -2.1768704e-02   4.2770550e-02   1.7644477e-02   1.0651987e-01   2.7282614e-01  -1.5962815e-01  -1.1099295e-01   1.0272665e-02  -3.5661904e-02   1.5762497e-02   1.4379209e-01
   1.4154746e-01   7.3401774e-02  -2.3686199e-02  -2.5519429e-02  -4.3023184e-02  -3.2017648e-02  -4.7254969e-02   3.3453773e-03   4.5607103e-03  -4.0691259e-02   9.5262479e-02  -8.7746054e-02  -2.2804405e-02  -2.5697270e-02  -3.1920694e-02   1.5397494e-02  -5.3129060e-02  -3.6133441e-02  -3.9381302e-02  -1.3999066e-02  -1.6111925e-01   3.3751748e-02   3.4311389e-02   5.2750193e-02  -1.6746073e-02   2.6683181e-01  -1.8330855e-01   3.1286747e-02   1.1567003e-01   3.5328966e-02  -3.5430615e-02   2.5398121e-02   5.6095562e-02  -8.4930969e-02   1.8752827e-01  -1.9484277e-02   0.0000000e+00   7.5640830e-02   2.7704439e-01   5.4946628e-02  -1.2246189e-02  -1.1819386e-01   8.0838720e-02   9.3749988e-02  -4.9397667e-02  -5.4422339e-02   2.0869965e-02   1.3483813e-01  -3.7997792e-02  -5.2051784e-02  -1.4785737e-01   1.1449526e-02  -8.5846000e-02   7.0986132e-02  -2.2615018e-01  -6.6330270e-02   6.0027379e-02  -1.0061547e-02   8.2780688e-03   9.4620377e-02   4.1770091e-02   2.6728662e-02   2.5651215e-03  -1.5625925e-01  -1.4312612e-01   2.6461437e-02   6.6408207e-02  -8.6898469e-02   6.6993351e-02  -1.5681697e-01   2.5065311e-01   5.5183092e-02   5.1003054e-02   3.9761842e-02   1.3258266e-01   1.4854000e-01   1.0204921e-01   6.3848661e-02   3.5170594e-01  -9.2088132e-02  -5.3778602e-03  -1.5405406e-01   1.7422514e-01  -1.7297539e-01   3.8174663e-03  -7.1743891e-02   3.9122483e-02  -5.1869393e-02   1.7576382e-01   2.4650441e-02
   9.8860198e-03  -7.2666120e-02  -8.6454736e-02  -2.9307931e-02  -6.1307824e-02  -1.3636225e-01  -1.4264918e-01  -2.9779509e-02  -1.3329862e-01   1.1971773e-01   1.0548755e-01   8.9076144e-02  -2.8499007e-01  -1.3308186e-01   8.1093369e-02  -2.4714878e-02   1.1211699e-01  -1.4843807e-02   1.1297789e-02  -3.9278310e-02   8.6834220e-02   1.3785500e-01   5.3995948e-02   1.7121115e-01  -3.9969536e-02  -6.7928118e-02   9.3919491e-02   1.8093447e-02  -9.5301676e-03   1.7175052e-01  -1.3457982e-01  -1.7391111e-01   5.2069636e-02  -1.4241278e-01  -1.3269612e-01  -1.0222897e-01   7.5640830e-02   0.0000000e+00   6.3250258e-02   3.0056249e-01   1.5311351e-01   9.1263273e-02  -4.0653698e-02   4.9526580e-03  -2.0609272e-01   4.6354024e-02  -1.7766163e-01   7.7772261e-02  -1.6330144e-01   2.1321413e-02  -3.3559684e-02  -6.3150798e-02   2.7518602e-02   6.7766006e-03  -1.6022903e-01   2.5236844e-02   4.2401703e-02  -6.5550110e-02   3.8112344e-02  -1.1132776e-01   1.0018900e-01   1.1267526e-01   7.0381575e-03  -1.1676992e-01   1.8219757e-01   4.7116055e-03  -1.1342174e-01  -1.7680853e-02   9.7063816e-02  -6.7470910e-04  -1.2466660e-01   5.2746685e-02  -1.5271084e-01  -1.8311929e-01   3.3236095e-02   2.5897099e-02  -3.4570081e-01   1.5298952e-01  -1.9206096e-01   3.9161853e-01  -9.6680933e-02  -8.7592986e-02   4.3914255e-02   4.9715566e-02  -3.7298434e-02   7.8133137e-02   5.4854992e-02   5.1118220e-02   6.4316384e-02   5.2845195e-02
   6.4266144e-03  -9.9348147e-02   1.3053637e-02   5.7856470e-02   2.2329930e-02  -3.7771129e-03   7.6477859e-02  -5.3551204e-02  -1.6628935e-01  -1.1513689e-01   2.5488652e-02   2.7215297e-02   3.3691220e-02   1.8181288e-02   8.2895936e-02  -1.6688509e-01   4.2237701e-02  -2.6185774e-02  -3.4987722e-02   8.8646402e-02  -4.0220834e-02  -2.7500034e-02  -4.3756678e-02  -2.5492661e-01  -9.9957567e-02   1.5045693e-01   3.0658838e-02  -9.4830385e-02  -7.0293210e-02  -5.6261926e-02  -1.0432184e-01   1.0980223e-01   5.5837885e-03   2.5678042e-01   1.0347581e-01  -4.6341305e-02   2.7704439e-01   6.3250258e-02   0.0000000e+00   2.9425466e-01   5.4591195e-02  -4.4687356e-02  -1.1975216e-02   8.9530663e-03  -9.7584037e-02   8.7217930e-02   6.6538322e-02  -7.2271270e-02  -6.7407602e-02   3.5745975e-02   7.7814631e-02  -2.6505456e-02  -2.3158075e-01   7.2631344e-02  -1.9195740e-02  -1.0727775e-01  -9.7046904e-02  -8.3682157e-02   2.3604302e-02  -2.9022125e-02  -4.8460440e-02  -3.7914844e-02   4.0621297e-02  -3.4915153e-02   2.9854631e-01  -9.5654275e-03   5.4537430e-02  -2.9717249e-02   5.1820962e-02  -1.4232839e-02   1.1928568e-01  -1.5280008e-01  -9.7986048e-02   1.2745407e-01  -4.5758065e-02  -7.7665322e-02  -2.2372261e-02  -2.1264319e-01   3.7203202e-01   7.0961245e-03  -1.4476403e-03  -4.9047480e-02   6.5789710e-02   6.3063700e-03  -1.9534589e-02  -1.3549683e-01   6.1585965e-02   1.3445559e-02  -1.7682960e-02   3.6066582e-02
  -2.2455370e-02  -1.0509877e-01   5.2466814e-02  -4.3987583e-02   3.1991972e-02   2.0578504e-02  -6.1394852e-02  -6.8765551e-02  -7.1036660e-02   2.9789789e-02  -4.0843248e-02  -4.5613160e-02   8.0569876e-03   1.2581738e-02   3.5302529e-02   8.4374868e-03  -3.1705891e-02   3.7728009e-02   1.5545421e-02  -1.0257094e-01   6.2237399e-02  -1.6694827e-01   5.3071125e-02  -2.0194579e-02  -4.1621567e-02  -9.6300045e-02  -1.3628939e-01   1.7459535e-01   7.0696200e-02   1.3737779e-01  -3.8976046e-02  -1.7842981e-02   4.2819945e-02   1.1057394e-01   2.6829431e-02  -2.5723413e-02   5.4946628e-02   3.0056249e-01   2.9425466e-01   0.0000000e+00   1.9338731e-02   1.7889274e-01  -1.6330436e-02  -2.7493550e-03  -1.0788093e-01   3.0167055e-03   8.1027438e-02  -6.1743233e-02  -1.2544607e-01   2.1949304e-02   1.0074773e-01   3.5267735e-02   6.9277090e-02  -1.8275541e-01   1.7842052e-01   2.3671887e-01   5.5678281e-02  -7.8699557e-02  -4.5649256e-02  -1.5458542e-02  -9.1816259e-02   6.2085734e-02  -6.0542913e-02   7.0486087e-02   9.0444817e-02   1.4649657e-01  -4.5990399e-02   8.5861131e-02  -7.9060329e-04  -5.0785338e-02  -2.1825299e-01  -5.7312960e-02  -3.8687903e-03   5.2237658e-02  -1.6171567e-01  -3.5214139e-02  -1.1471114e-01  -1.2267795e-01  -2.2091609e-01   2.7928017e-01  -1.5134993e-01  -6.2183727e-02   1.4329922e-01  -3.0665130e-03   3.6465202e-02  -3.3127678e-02   8.9578991e-02  -7.1287543e-02  -3.3042425e-02   5.3912318e-02
  -3.1053968e-02  -8.7095069e-02   3.1804355e-02  -5.0354520e-02   8.5089271e-02  -2.1870048e-02   2.0019307e-01   7.8394761e-02  -3.7636242e-01   4.9245113e-02  -1.5120520e-02  -1.2969364e-01   1.3233514e-01  -6.7792808e-02  -7.5771762e-02  -5.2782388e-02  -1.2060110e-03  -1.0408191e-01  -8.6326710e-03  -9.8676709e-02   2.9428685e-01  -2.0360826e-02   1.0461649e-01   6.1725989e-02   4.6413549e-01  -2.0366915e-01  -2.6264483e-01  -7.4713842e-02  -1.0574300e-01   4.0221722e-02  -5.7330883e-02  -1.7567956e-01  -3.6781658e-02   2.1456229e-01  -2.4290018e-02   1.1759318e-01  -1.2246189e-02   1.5311351e-01   5.4591195e-02   1.9338731e-02   0.0000000e+00   2.9632555e-01   5.1631226e-03  -5.5179752e-02   1.0710826e-01   5.6219775e-02   4.8240087e-02   1.1971912e-01  -1.5363082e-01  -1.4416952e-01  -1.4686168e-03   6.3751381e-03   4.0089886e-02  -4.1037327e-02   2.5488789e-02  -3.1007953e-01   5.2945550e-03  -2.1962764e-01  -8.9274221e-02  -1.1470903e-01   1.1635090e-01   1.6961809e-01   8.3929991e-02   1.4677411e-01  -9.0382821e-02  -1.8451801e-01  -1.7517934e-01   3.5483403e-02  -4.0893365e-02  -2.1184698e-04   1.6394443e-01  -1.0624581e-01  -5.0915493e-02   1.7738053e-01  -1.5024283e-01   9.4316878e-02  -1.5864227e-01  -5.9897242e-02   5.2120201e-02  -5.8652453e-02   7.7285730e-02   1.4157430e-01  -4.5640974e-02   8.3713075e-03   1.4861129e-01   1.2973027e-01  -1.5379613e-02  -1.2937972e-01  -1.0632109e-01  -1.5394562e-02
  -2.0320286e-02   1.5357041e-02   4.4033136e-02  -3.3906664e-02   1.2916367e-01  -3.6271466e-02   9.3341583e-02   1.4983153e-01   3.4069418e-02  -8.3186115e-02  -1.5063359e-01  -1.4304410e-01  -2.5593636e-01   8.1299170e-03   6.2455030e-02   1.9334930e-01  -3.8352027e-02   1.2159686e-01  -1.1683087e-01  -5.7922971e-02  -3.1410074e-01   1.0057496e-01   2.7342307e-02  -5.2258099e-02  -7.9388524e-02   7.9249842e-02   3.6077022e-02  -9.0247780e-02   1.1288552e-01  -8.5460370e-02   2.3395227e-02   1.0442996e-01  -1.7083118e-01  -6.2132530e-02   1.4175274e-01   1.9180771e-02  -1.1819386e-01   9.1263273e-02  -4.4687356e-02   1.7889274e-01   2.9632555e-01   0.0000000e+00  -7.2496716e-02   1.0803374e-02   1.7187098e-02   1.0140597e-01   3.2112716e-03  -7.3767421e-02  -8.8295792e-02  -3.6531223e-03  -7.1592987e-02   1.9250919e-01   5.3667316e-02   6.2736465e-02   1.7993893e-03  -2.6320403e-02   8.8342705e-02   1.0792927e-01  -1.4763785e-01  -1.0980860e-01  -1.7985009e-02  -3.0878919e-02  -6.5251797e-02   1.5381357e-03  -1.0119555e-01  -1.7694995e-01  -1.6676497e-01  -1.4742838e-01  -5.6251173e-02  -1.7055299e-03  -1.8011113e-01   1.6819259e-01   2.4766647e-01   1.2739546e-01   3.5871620e-02   5.2308637e-01   3.0079366e-01  -2.0055179e-01  -9.1554053e-02   1.2515477e-01   3.8969275e-02  -2.2912430e-02  -1.0800076e-02   2.4470266e-01  -1.2336338e-02   3.2632292e-02   2.8009273e-01   6.5266647e-03   1.3235630e-01   5.4200777e-02
  -1.7794542e-02  -1.3908980e-01  -4.0237639e-02  -5.2862677e-02  -5.3387340e-02   7.6486339e-03  -1.0321013e-03  -1.3196668e-01  -4.5515810e-02   1.4140571e-03   1.8402169e-02  -5.3952614e-02   7.4781654e-02   3.9196546e-02   1.2952118e-01   1.5625491e-01  -2.5866848e-02  -4.4459017e-02  -4.8385388e-02  -4.8963593e-02  -6.2751120e-02  -4.2926699e-03   6.3288455e-02   1.3409475e-02   1.0030292e-01  -2.3379585e-02  -4.4962753e-02   3.8215856e-02  -3.2140616e-02  -3.0905220e-02  -3.9486723e-02  -7.8586520e-02  -8.4439835e-04   1.4015285e-01  -5.9252553e-02   2.4962411e-02   8.0838720e-02  -4.0653698e-02  -1.1975216e-02  -1.6330436e-02   5.1631226e-03  -7.2496716e-02   0.0000000e+00   1.8520608e-01   3.7309870e-01  -1.8169423e-01   5.4249540e-01   3.5831690e-01   1.2302486e-01  -2.1180750e-02  -1.0596647e-02   1.9106124e-01  -6.6712879e-02   6.2134410e-02  -8.2423296e-02   4.8488461e-02   1.2448162e-01   7.7574327e-02  -1.0266812e-01   4.9842512e-02  -4.2415793e-02   2.3193815e-02  -1.2487338e-01  -4.8766928e-03  -2.0438179e-02  -9.2315927e-02  -2.4308936e-02  -1.7312571e-02   6.3122030e-02   3.2308422e-02  -1.0265998e-01   5.9088892e-02  -1.6494805e-02  -1.3467351e-02  -1.1397537e-01  -7.3008906e-02   1.1055995e-01   9.2524390e-02   8.8325713e-02   2.3374662e-01  -8.1456095e-02  -5.2049978e-02   8.2879846e-02  -3.3193408e-02  -8.3900805e-02  -6.4098138e-03  -1.5746685e-01   1.2632862e-02   1.2514007e-02  -1.7307739e-01
   8.1046258e-02   1.3398155e-02   8.0688396e-02  -2.2542004e-02  -4.3482375e-02  -3.2588910e-02   9.6177506e-02   3.2019086e-02   6.2736039e-02  -1.4621093e-01  -2.6132825e-02   1.4521993e-02  -8.3224362e-03  -2.3141207e-02  -5.6384863e-02   2.8771987e-02  -2.9580230e-02   9.5234572e-02   2.9927226e-02   1.9771757e-02  -9.4998140e-03   8.4681176e-02   3.0161795e-02  -1.9480155e-03  -1.5508464e-02   2.8451303e-03   3.2749209e-02   2.9755930e-02  -4.6515841e-02   4.3399892e-02   1.3066862e-02  -1.2688650e-01  -5.1733875e-02  -1.0294360e-01   6.6093838e-03   1.3412607e-01   9.3749988e-02   4.9526580e-03   8.9530663e-03  -2.7493550e-03  -5.5179752e-02   1.0803374e-02   1.8520608e-01   0.0000000e+00   1.4061293e-01   2.1729583e-01   1.2266151e-01   5.4852140e-01  -2.5064089e-02   5.4370722e-02  -3.6548230e-02   1.9228498e-02   9.4155207e-02  -7.4967857e-02  -2.8280337e-02  -7.3779139e-02   1.7950776e-01   1.2041705e-01  -9.2060570e-02   1.0795583e-01  -2.9416233e-02  -4.7213443e-02   8.2321447e-02  -1.0719548e-02   1.2969767e-01  -1.4628409e-01   1.3243368e-02   6.4149618e-02  -2.2989743e-02  -4.7538339e-02  -1.7969040e-01  -8.7539794e-02  -1.4188016e-01   4.6358856e-02   1.4077918e-01  -3.4628808e-03  -8.1997014e-03   1.1796175e-01  -4.8969265e-02   5.9267726e-02  -3.1062549e-02  -2.0016040e-02  -5.2652376e-02  -1.2729921e-01   2.8116470e-02   7.4151384e-02   4.9338741e-02   1.4108675e-01   3.8154304e-02   4.8474257e-02
   5.3221070e-02  -2.3257002e-03  -1.6647701e-02  -1.6298366e-02   2.9226552e-03  -4.6228672e-02  -8.6949374e-02   3.7836878e-02  -1.9305296e-02   1.2423614e-01  -6.2363790e-03   8.6641128e-02  -9.9809397e-02   5.3095459e-02  -5.8348960e-02   1.0538937e-01   1.2078838e-02  -6.8950651e-03   6.8291726e-02  -4.2592206e-02   7.6045459e-02  -2.8144857e-03  -2.0995916e-02   7.5889912e-02   6.6789362e-02   1.0871515e-03  -1.0241160e-01  -7.8185549e-02  -9.8050652e-02  -1.9863157e-02  -6.2721696e-02   1.0394155e-01   1.7462720e-01   4.5214153e-02   3.3188477e-01  -1.5693562e-01  -4.9397667e-02  -2.0609272e-01  -9.7584037e-02  -1.0788093e-01   1.0710826e-01   1.7187098e-02   3.7309870e-01   1.4061293e-01   0.0000000e+00   3.8649670e-01   2.3133026e-01   6.3187907e-02   3.3977167e-01   3.6848260e-02   2.3672624e-01   6.4417503e-02   2.5755747e-02   6.8928282e-03   5.6499992e-02  -7.0625731e-02   1.7129480e-01   1.1546033e-02  -1.2288185e-01  -3.9890091e-02   1.4767952e-01   1.8607555e-01  -2.6298960e-02   1.4373067e-02   1.2396983e-01   9.8302934e-02   1.1354819e-01  -1.3704843e-02   6.5505817e-02  -9.6446603e-04  -5.7976370e-02  -1.7870548e-01   1.1556873e-01   1.5053115e-02  -1.3802944e-01   1.2112251e-01   7.2128158e-03  -2.1851998e-01   3.1945423e-03  -2.6014143e-02   9.7055935e-03   4.9609374e-03  -1.0499614e-01   9.3239754e-02   4.4091302e-02   7.4555667e-02   5.4986411e-03   5.1475377e-02  -8.6784751e-02  -1.1304959e-01
  -2.5359488e-02  -2.7258664e-02  -6.9426084e-02  -1.5746285e-01  -6.9388672e-02   1.3142802e-01  -1.0961717e-01  -8.5625962e-02  -1.3576252e-02  -1.5213774e-01   9.6795851e-02  -2.7796993e-02  -1.3637605e-01  -8.7913562e-04   1.0087024e-01  -1.5518923e-02   5.8674764e-02  -2.7714800e-02   5.1857338e-02   1.4397559e-01   3.3777466e-02   3.1158266e-01  -2.4034582e-01  -9.3116282e-03   4.7699739e-02  -6.5061887e-02   8.7356714e-02  -3.8469684e-03   3.0284046e-02   1.7481142e-01   1.6919257e-01   1.3942783e-01  -8.1196687e-02   1.5800579e-02  -3.7468001e-02  -3.9770537e-02  -5.4422339e-02   4.6354024e-02   8.7217930e-02   3.0167055e-03   5.6219775e-02   1.0140597e-01  -1.8169423e-01   2.1729583e-01   3.8649670e-01   0.0000000e+00   7.9315503e-02   8.4247717e-02   2.8238791e-01   1.2494581e-01   2.0412471e-03  -1.1388519e-02  -6.2064971e-02  -4.2588579e-02  -5.2717941e-02   2.8240336e-02   6.3999393e-02  -1.4099891e-01   2.0486667e-02  -1.3128523e-01  -1.5640831e-02   1.3568179e-01   9.9752371e-02  -6.6269670e-02  -6.7037427e-02  -1.7538801e-02   1.8666794e-01   1.0549622e-01   4.5878637e-02  -2.5806816e-02   5.7553583e-02  -2.5165866e-01  -1.9306415e-01   3.3045715e-03   5.6072156e-03   1.4334867e-01  -6.2754353e-02   1.7470125e-01  -1.1382119e-01  -2.0372429e-01  -5.9937171e-02  -1.1455576e-01   1.0523506e-01   6.1335487e-03   3.3179704e-02  -1.7671704e-02  -3.8423361e-02   1.8140192e-02  -9.2161793e-02   4.9091884e-02
   6.4653175e-02   2.2169496e-02   1.1815811e-03  -4.2967501e-02   9.8757755e-03   6.2852968e-02   5.4211780e-02  -3.5175407e-02  -1.5457293e-01  -5.2235387e-02  -1.5957273e-01  -1.9993613e-02  -1.2488721e-01   1.1217733e-01   2.1546869e-03  -8.0462018e-02   6.1800337e-02   1.6734529e-02  -2.4090631e-02  -6.3506480e-02   8.9425477e-02  -2.0121998e-01  -3.3441735e-03   1.5023262e-02   4.5486823e-04  -8.1078339e-02   2.5178829e-02  -3.1640243e-02  -9.7696856e-02  -1.5800795e-01  -2.4170383e-03  -5.2563421e-02  -3.4520745e-02   4.8727538e-02   9.9028729e-02   1.3733161e-02   2.0869965e-02  -1.7766163e-01   6.6538322e-02   8.1027438e-02   4.8240087e-02   3.2112716e-03   5.4249540e-01   1.2266151e-01   2.3133026e-01   7.9315503e-02   0.0000000e+00   2.6886518e-01   2.2707696e-01  -1.2691960e-01   8.1186100e-02  -1.3901644e-01  -1.0776519e-01   1.5710848e-01   1.9934735e-02   1.8771363e-01   6.4759686e-02  -5.2443087e-02   2.2287367e-02  -1.5153652e-01   1.0809235e-02  -3.0497334e-02  -4.0326205e-02  -9.4681340e-02  -2.8820426e-01   4.3570829e-02  -1.2808821e-01  -7.3077413e-02   1.6601640e-02  -1.2428001e-01   1.4020273e-02   6.9248302e-02  -4.3773362e-02   9.2496265e-02   5.0778348e-02  -4.3694709e-02  -1.0296555e-01   1.2276082e-01   1.2415735e-01   6.7873568e-02  -9.1491475e-02   6.5253685e-02   6.2684565e-02  -1.0863088e-01   9.4102677e-03  -1.0341880e-01   1.0481168e-01   2.4757639e-02  -8.3014902e-02  -1.9732646e-02
   8.4852717e-02  -1.1541995e-01   6.0804760e-02   7.7451422e-02   9.7432332e-02   1.0819897e-01   5.8163159e-02  -1.1549319e-02  -4.1792952e-02  -1.2579891e-02   5.2338599e-02   3.9762567e-03  -2.8255519e-02  -5.0665121e-02   1.0110349e-02  -7.7282813e-02  -1.0992957e-01  -2.8520322e-02  -5.2041445e-02  -2.1842062e-02   1.1671956e-02   1.1144392e-01  -1.0640407e-01   9.3926299e-02  -7.8960417e-02   3.7849365e-02   4.1464056e-02   5.0064785e-02   5.7044549e-03   7.2230544e-02   3.6652243e-02  -7.7642668e-02  -4.7776899e-02  -2.1779413e-01  -4.0816552e-01   2.6706403e-01   1.3483813e-01   7.7772261e-02  -7.2271270e-02  -6.1743233e-02   1.1971912e-01  -7.3767421e-02   3.5831690e-01   5.4852140e-01   6.3187907e-02   8.4247717e-02   2.6886518e-01   0.0000000e+00   2.9151837e-02   1.2531850e-01  -1.0001682e-01   2.3886151e-02   1.4315988e-01   1.5533654e-01  -2.1332438e-02   2.6385076e-02   1.0191098e-01   1.1458431e-01  -1.9822584e-02   6.7830716e-02   2.3837375e-02  -7.9907785e-02   1.8653621e-02  -9.2209711e-02   1.8530178e-01   6.2667331e-02   1.0113149e-01   1.7082487e-01  -6.1481557e-03  -1.1129677e-01  -7.7935533e-02  -1.7547759e-01  -9.8751841e-02   4.3357816e-02   2.5183170e-02  -1.4673770e-02  -1.1546043e-01   4.6518597e-02  -4.6208656e-02   1.5522305e-01   5.0744112e-02  -6.4105145e-02   7.6542082e-02   1.2692254e-01  -2.2025594e-02  -1.8021823e-02  -5.6894263e-02  -6.9079736e-02   1.7943256e-01   2.5950710e-02
  -6.8567226e-02   7.7657317e-02   6.1795287e-02  -2.3467908e-02   2.0534061e-02  -1.2158696e-01  -1.6481145e-02   1.0239204e-02   1.0712192e-01  -3.7033733e-02  -2.9765003e-02   2.2603348e-02  -1.5440095e-01  -8.9709971e-02  -3.4269113e-02  -9.6449955e-02  -1.5268293e-03   3.2611012e-02   8.2041247e-02  -1.1715707e-01  -1.1111462e-01  -2.6877870e-02   2.5340191e-02   6.3372836e-02  -4.3025367e-02   2.5422859e-02  -2.1844838e-02  -2.0253089e-02   7.8094716e-02   1.5271231e-01   4.5045414e-02  -2.5791768e-02  -9.3756286e-03   2.1430159e-02   4.0227208e-02  -1.3595663e-01  -3.7997792e-02  -1.6330144e-01  -6.7407602e-02  -1.2544607e-01  -1.5363082e-01  -8.8295792e-02   1.2302486e-01  -2.5064089e-02   3.3977167e-01   2.8238791e-01   2.2707696e-01   2.9151837e-02   0.0000000e+00   2.7353027e-03   2.5719835e-01  -8.4704089e-03  -5.6787223e-02   2.7296230e-03  -1.3310133e-02  -2.2975195e-02  -1.0170688e-01  -5.3704663e-02   1.4546359e-01  -8.3658060e-02   8.1717026e-02   4.7407707e-02  -2.2453593e-01  -3.5714819e-02  -1.6821200e-01   3.7856787e-02   1.3964826e-01  -1.2735202e-01  -3.4251271e-03  -2.2169846e-02   6.4036344e-04   1.3249631e-02  -3.7177602e-02   1.1235290e-01  -1.9236555e-02  -2.3772521e-02  -6.3251911e-02  -8.1140390e-02  -4.9351229e-02   1.3993115e-01   8.6212138e-02  -2.8817156e-02   7.6943185e-02   1.4078970e-02   1.8843544e-01   1.0769313e-02   6.4019828e-02  -2.6139432e-02  -1.1743955e-02  -1.9510590e-02
   3.0233807e-03   1.5292911e-02  -3.7224646e-02   5.0034013e-02   2.6647480e-02  -4.2260779e-02  -5.7911550e-02  -9.2445401e-02   6.8843287e-02  -5.4695556e-03   1.4333137e-01   1.6881214e-02   8.4215004e-02   6.3030194e-02  -1.2036186e-01  -5.8786447e-03  -2.9603858e-02  -3.9091192e-02   7.6582155e-02  -4.1596618e-02   3.5214335e-02   1.0195695e-01  -3.9283795e-02   2.0656665e-02  -2.2195986e-03  -2.0310205e-02   4.9327620e-02  -1.1230619e-01   2.2773246e-02   4.3166593e-02  -3.8989167e-02   1.5985837e-02  -4.5439721e-02  -2.9779230e-02  -7.2017303e-02   1.5617661e-01  -5.2051784e-02   2.1321413e-02   3.5745975e-02   2.1949304e-02  -1.4416952e-01  -3.6531223e-03  -2.1180750e-02   5.4370722e-02   3.6848260e-02   1.2494581e-01  -1.2691960e-01   1.2531850e-01   2.7353027e-03   0.0000000e+00  -4.6885085e-02   1.3465002e-01  -7.6705616e-02  -4.3196868e-03  -1.5549032e-02  -3.8229314e-02  -2.5727274e-02   3.1629031e-02  -1.4659353e-02   3.1713418e-01   7.1096399e-02   2.2832904e-02  -1.9747658e-01  -6.8937247e-02   5.3331038e-02   8.4579630e-02  -1.5170270e-01  -5.0979263e-02  -9.4201343e-02   4.4698814e-03  -6.7048361e-02  -6.8817763e-02  -6.5148904e-02   1.2423400e-02  -6.7834976e-02  -2.1771382e-01  -1.0227108e-01   7.1667065e-02  -5.7044640e-02  -1.2763532e-01   1.1417573e-01   5.1214839e-02   1.5055923e-01   2.5176968e-02  -9.0907781e-03  -3.9861965e-03  -1.2637415e-01   6.2407373e-02  -4.7389510e-02   6.6493125e-02
   1.0710056e-02   3.4627097e-03   1.0073000e-01  -1.6185209e-02   4.9841155e-02  -8.9616749e-02  -8.5629844e-02   1.8368772e-03   1.4119760e-02   1.5866910e-01  -3.3701304e-02   2.8175869e-02  -3.0444851e-02  -5.6020723e-02  -3.6085521e-02   7.8520782e-03   6.6386912e-02  -5.6723059e-02  -1.6889902e-02  -9.3363894e-02   3.5278907e-03  -9.3984247e-03  -6.1440837e-02   1.2148143e-01   6.3820581e-02  -6.4529292e-02  -7.8357843e-02   3.4127500e-02  -6.9612631e-02  -4.6296961e-02  -1.0860548e-01  -1.0794651e-01  -3.5325060e-02   7.9780382e-02  -1.7510872e-01  -4.0131777e-02  -1.4785737e-01  -3.3559684e-02   7.7814631e-02   1.0074773e-01  -1.4686168e-03  -7.1592987e-02  -1.0596647e-02  -3.6548230e-02   2.3672624e-01   2.0412471e-03   8.1186100e-02  -1.0001682e-01   2.5719835e-01  -4.6885085e-02   0.0000000e+00  -1.8539453e-02   2.7282040e-01   1.9128245e-01   1.6290714e-01  -5.2835819e-02   6.1236792e-03  -8.9860568e-02   7.7300983e-02  -2.4336824e-02   1.1003014e-01  -8.4764091e-02  -7.8705148e-02   1.3372749e-01   1.5501438e-01  -4.0699374e-02  -9.6337921e-03  -2.9061803e-02  -3.4929698e-02   3.1081515e-02   8.7050543e-02   3.5449131e-03  -1.1506314e-02  -8.5282840e-02   8.7687519e-02  -7.4025036e-02   3.9535443e-02  -4.4287938e-02  -5.6384750e-02  -2.9042313e-03   5.5917110e-02   4.0852906e-02   1.4182724e-02  -7.5950593e-02   1.1749662e-01   1.7595992e-01   9.7472558e-02   1.1244961e-01   4.6872191e-02   7.7680424e-02
   2.5606127e-02  -9.2404226e-02  -2.7773843e-02  -3.3368888e-03  -9.4052398e-02  -5.9077153e-02   2.0846274e-02   1.1281344e-01  -2.1258565e-02   3.9411989e-03   1.7006524e-02   2.5717016e-02   6.4101703e-02   1.0719426e-01  -1.1758919e-02   1.1628198e-01  -8.3906225e-02   7.5772187e-02  -5.8167223e-02  -1.8693881e-01   5.3008217e-02   7.5354340e-02  -3.3272422e-02   1.0753845e-01  -5.6178773e-02  -2.4012232e-02   2.6913305e-02  -9.5457452e-02  -3.9988602e-02  -9.7946091e-02  -1.8192876e-02   6.9180943e-02  -1.0532373e-01   9.0691452e-02  -1.8906216e-02  -4.3723456e-02   1.1449526e-02  -6.3150798e-02  -2.6505456e-02   3.5267735e-02   6.3751381e-03   1.9250919e-01   1.9106124e-01   1.9228498e-02   6.4417503e-02  -1.1388519e-02  -1.3901644e-01   2.3886151e-02  -8.4704089e-03   1.3465002e-01  -1.8539453e-02   0.0000000e+00  -9.0771855e-02   8.2236219e-02   5.1764384e-02   1.8831068e-01   4.5987100e-03  -5.3704024e-02   1.0668720e-01   9.4681010e-02  -2.8269455e-02   1.1446520e-01   1.1849259e-01   1.3452245e-01   1.6800071e-01   3.3460553e-02   1.1784735e-01   1.7408495e-02  -4.6528494e-02  -7.4102272e-02   9.4343616e-02   2.9050191e-02  -4.8778256e-03   6.1024963e-03  -8.6149568e-02  -2.1113821e-02  -1.6252608e-01   4.7161737e-02  -2.7591404e-02  -7.9538434e-02   9.6156676e-02   1.2213896e-02  -1.1960121e-01  -1.4896171e-01   1.0274305e-01   8.5383700e-03  -4.6469922e-02   2.0432100e-01   1.2209113e-01   3.0664820e-02
  -1.7533480e-02  -1.6831127e-02  -9.3492431e-03  -9.0412932e-02  -4.5331084e-02  -4.9459773e-02  -6.6144561e-02  -9.1800857e-03  -1.4279747e-02  -1.3515704e-02  -8.6060347e-02  -7.6873592e-02  -1.5448988e-02  -1.2179754e-02  -1.0247964e-01  -5.1549071e-04  -7.6161604e-02   5.4867401e-02  -7.4165485e-02   3.5568324e-02  -2.3624859e-02   8.8477441e-02   3.7797948e-02   3.1617259e-02   8.7688129e-02  -5.2512148e-03   5.5052328e-02   9.5901443e-02   2.1557980e-02   9.6425475e-03  -3.8213803e-02  -6.3729343e-02   3.4763603e-02  -7.3904888e-02  -1.0694035e-01  -3.3371280e-02  -8.5846000e-02   2.7518602e-02  -2.3158075e-01   6.9277090e-02   4.0089886e-02   5.3667316e-02  -6.6712879e-02   9.4155207e-02   2.5755747e-02  -6.2064971e-02  -1.0776519e-01   1.4315988e-01  -5.6787223e-02  -7.6705616e-02   2.7282040e-01  -9.0771855e-02   0.0000000e+00   6.1591545e-01   1.6043636e-01   2.5128546e-02   1.1281328e-01   1.3133242e-01  -9.0314141e-02  -2.1624561e-01  -1.8540070e-01  -9.9456945e-04  -1.5572796e-01   6.8727678e-02   1.5139439e-02   3.1236201e-03   3.1196669e-02  -3.7020422e-03  -1.3500485e-01   8.3953788e-02   7.2346861e-02  -1.4090161e-01  -4.6224895e-02  -1.7621211e-02   9.8699383e-03   9.9352943e-02   6.8304458e-02   1.9309819e-02   2.2363310e-02   3.0698805e-02   4.2464815e-02  -3.3121607e-02  -8.6323455e-02   1.9178808e-02   1.1491720e-03  -4.0795666e-02  -1.2233121e-01   5.3646630e-02  -3.9129778e-02   5.5258198e-02
  -4.3689173e-02  -4.1409098e-02   2.7850975e-02  -2.3227000e-02  -2.6104054e-02   1.0368537e-01  -9.1998980e-03  -8.5330024e-02   7.5987109e-02  -4.5841231e-02   1.2160803e-01  -8.6331280e-02  -3.8207454e-02  -1.0455915e-01   3.1301890e-02   5.9509219e-02  -9.3536059e-02   2.7314605e-02  -1.6847271e-01   5.3592026e-02   1.3707575e-01   6.8650034e-03  -2.2192641e-01  -2.5637872e-02   3.3622307e-03   5.3953757e-02  -8.9562880e-02   3.6695518e-03   4.7689679e-02  -6.9598932e-02   2.4388638e-04   6.6403870e-02  -4.3787106e-02   1.0108243e-01   6.7487410e-02  -2.8263022e-01   7.0986132e-02   6.7766006e-03   7.2631344e-02  -1.8275541e-01  -4.1037327e-02   6.2736465e-02   6.2134410e-02  -7.4967857e-02   6.8928282e-03  -4.2588579e-02   1.5710848e-01   1.5533654e-01   2.7296230e-03  -4.3196868e-03   1.9128245e-01   8.2236219e-02   6.1591545e-01   0.0000000e+00  -2.5714376e-02   1.6426074e-01  -8.9382401e-03  -1.5942958e-02   1.5363139e-01  -6.0155151e-02  -4.0121086e-02   1.9830653e-02   3.9058287e-02   1.9070116e-01   9.4295629e-03   1.6789666e-03   4.4091865e-03  -1.6886264e-01  -1.6252619e-02   1.8257793e-01  -3.0279033e-02   7.3915260e-02  -3.5288773e-02  -1.6912913e-03   8.6478986e-02   1.5676441e-02  -1.3130781e-01   5.4535413e-02  -5.2222261e-02  -9.3233860e-02  -5.9862793e-02   5.5916244e-02   1.2520173e-01   4.5221446e-02  -1.0910044e-01   8.1100173e-02  -1.0038741e-02  -6.6492831e-04   9.1710931e-02   7.7761866e-02
   2.6128761e-02  -5.7408097e-02   4.6606536e-03   3.0681816e-02   2.4162605e-02  -6.6311743e-02  -9.9312059e-03   1.4414774e-02  -1.1912750e-01   5.3657080e-02   6.9954527e-03  -1.1805168e-01   2.2851154e-01  -1.0029746e-01  -1.1055456e-01   1.0477598e-01  -2.3967572e-02  -6.4146518e-02   6.2668547e-02  -3.5541308e-02   9.2282528e-02  -4.0641240e-02  -6.8949692e-02  -4.4388693e-02   4.4206462e-02   2.3433848e-03   8.4065806e-02   1.0046929e-01  -2.3179953e-02  -6.7619695e-02   5.2438419e-02   1.4571371e-01   3.6982337e-02  -1.2324449e-02  -9.5020831e-02   1.6541530e-01  -2.2615018e-01  -1.6022903e-01  -1.9195740e-02   1.7842052e-01   2.5488789e-02   1.7993893e-03  -8.2423296e-02  -2.8280337e-02   5.6499992e-02  -5.2717941e-02   1.9934735e-02  -2.1332438e-02  -1.3310133e-02  -1.5549032e-02   1.6290714e-01   5.1764384e-02   1.6043636e-01  -2.5714376e-02   0.0000000e+00   2.3629296e-01   4.5378500e-02  -1.1552113e-01   1.2582872e-01   4.8710047e-02  -5.8711335e-02  -1.0047002e-01   1.9526311e-02   3.7113715e-02   2.3738247e-02  -1.1336946e-01   7.6721195e-02  -9.2848105e-02  -7.3630273e-02   7.6674645e-02  -1.3728146e-01   8.5039031e-02   6.5605653e-02   8.2557505e-02  -4.6563688e-02  -9.2879122e-02   2.0385320e-01  -1.6342024e-01   7.1775041e-02  -6.6871735e-02   9.8831879e-02   2.2584147e-02  -4.2287060e-02   7.4138466e-03   7.3994699e-02  -1.2956442e-01   7.4797581e-02   5.9865294e-02  -6.0279143e-02  -7.9969555e-02
   6.0437955e-03  -7.2836013e-02   4.2036570e-02   2.2592919e-02  -8.7358201e-02   2.2418032e-02   8.6278744e-03  -2.8541346e-02   1.1723703e-01  -2.4224236e-02   2.3520588e-02  -1.8646094e-01  -5.0451997e-02  -7.8668786e-02   9.0476206e-02  -6.8895823e-02  -5.5032667e-02   4.4484129e-02  -3.1407118e-02   3.9489654e-02   6.8223870e-03   7.1114651e-03  -6.9364852e-02  -7.6165007e-02   3.3014839e-02   8.4396217e-03  -8.0445775e-02   5.5050940e-02   3.4169683e-02  -7.8552860e-02   8.7482267e-02   7.9523237e-02  -8.9898519e-02  -5.9112203e-02   2.2372529e-02   3.2671521e-02  -6.6330270e-02   2.5236844e-02  -1.0727775e-01   2.3671887e-01  -3.1007953e-01  -2.6320403e-02   4.8488461e-02  -7.3779139e-02  -7.0625731e-02   2.8240336e-02   1.8771363e-01   2.6385076e-02  -2.2975195e-02  -3.8229314e-02  -5.2835819e-02   1.8831068e-01   2.5128546e-02   1.6426074e-01   2.3629296e-01   0.0000000e+00  -8.6789941e-02  -5.2425691e-02   5.8223597e-02  -1.1318107e-01  -1.0204326e-01   1.2137507e-02   7.0382280e-02   2.1171668e-02  -1.3360546e-01   1.6954820e-01   9.7416984e-02   2.9648447e-03   2.0820799e-02  -5.2366822e-02  -8.0641375e-02   1.0826301e-01  -6.7609559e-02  -9.6910416e-02   1.2640786e-01   8.7603190e-02  -9.6824526e-03  -5.6591934e-02  -1.0799301e-01   3.7313567e-02  -5.6296469e-02   1.2871733e-01   4.6460682e-02   4.3088924e-02   3.9007586e-02   1.3505812e-01  -5.4769549e-02   1.0191198e-01   6.4180983e-02   4.9561006e-03
   2.9397284e-01  -1.2937624e-01   8.9034156e-02   3.2206864e-02   6.9145475e-03   1.1384706e-02  -8.2828783e-02  -4.4478770e-03   3.8314434e-02   8.5474181e-02   6.9343409e-02   7.3532545e-03   7.3667810e-02   9.6851060e-02   6.8317663e-02   1.1731288e-01   1.9913715e-01  -1.0630903e-01   3.7310738e-02  -2.9278842e-03   2.8905433e-04   6.3842648e-02   7.6187285e-02  -2.7575266e-02  -4.6181945e-02  -2.2478270e-02   4.0157973e-02  -4.7185437e-03   1.1228583e-02  -6.5589934e-02  -1.0072466e-01  -2.6720958e-02   2.3134951e-01  -5.8844964e-02   3.5109585e-02  -8.8547428e-03   6.0027379e-02   4.2401703e-02  -9.7046904e-02   5.5678281e-02   5.2945550e-03   8.8342705e-02   1.2448162e-01   1.7950776e-01   1.7129480e-01   6.3999393e-02   6.4759686e-02   1.0191098e-01  -1.0170688e-01  -2.5727274e-02   6.1236792e-03   4.5987100e-03   1.1281328e-01  -8.9382401e-03   4.5378500e-02  -8.6789941e-02   0.0000000e+00   1.7635291e-01  -3.1145307e-02  -6.1346490e-03  -1.1787595e-02   1.3278309e-01   4.0832501e-02   7.5042454e-02  -7.0281089e-02  -1.3485880e-01  -1.6758840e-01   4.2296973e-02   2.3306638e-01   6.8563111e-02  -8.7075878e-02   1.6251034e-01  -3.0213788e-02  -1.5277213e-01   8.7627982e-02  -2.8921455e-02  -1.6203848e-02  -9.1731359e-02   3.1675912e-01  -1.0961408e-02   8.3364237e-02   6.9324218e-02  -3.2846033e-02  -1.4309147e-02   6.6397030e-03   3.4012454e-02   2.3170219e-02  -1.6249585e-02   6.1266600e-02   2.0447487e-02
   1.1318559e-01   1.1979015e-01  -2.2580057e-02   5.8104362e-02  -6.0907497e-02  -8.5913075e-02  -3.6527762e-02  -2.0466512e-03  -1.1272843e-01  -3.6827758e-02   9.4814564e-02  -1.1222719e-01   9.4224703e-02  -2.7218178e-02   1.0291670e-01  -9.6122467e-02   8.8524466e-02   6.7304433e-02   3.1393676e-02   9.0068976e-02  -8.3126497e-05  -9.5561637e-03   4.6586514e-02  -1.3354002e-01   4.3470325e-03  -2.8728659e-02   3.8528887e-02   4.7161871e-02   1.4611633e-01  -7.8196488e-02   1.3331060e-01   3.9883088e-02   6.0098540e-02  -1.6502490e-02   8.8234713e-02  -7.5165020e-02  -1.0061547e-02  -6.5550110e-02  -8.3682157e-02  -7.8699557e-02  -2.1962764e-01   1.0792927e-01   7.7574327e-02   1.2041705e-01   1.1546033e-02  -1.4099891e-01  -5.2443087e-02   1.1458431e-01  -5.3704663e-02   3.1629031e-02  -8.9860568e-02  -5.3704024e-02   1.3133242e-01  -1.5942958e-02  -1.1552113e-01  -5.2425691e-02   1.7635291e-01   0.0000000e+00  -1.7684292e-01   6.8677998e-02   3.6873316e-03   1.0483756e-01  -1.5025624e-01   9.6624557e-02   4.0955444e-02   4.8236655e-02  -8.7341417e-02   1.0942399e-02   2.0227464e-01   2.5048096e-01  -3.5488169e-02   3.1695688e-02   5.4830702e-02   8.9061530e-02  -1.5237910e-01  -7.7097615e-02  -1.2980634e-01  -2.1269776e-01   8.5663525e-02   1.0289121e-01  -3.9583803e-02   5.6822331e-02   7.3800029e-03  -1.0815832e-01   4.1637612e-02   8.6935011e-02  -4.9415924e-02  -1.1216054e-01  -8.6695754e-02  -1.8956230e-02
   4.8249072e-02   2.5917502e-03   5.6841271e-02   4.9350614e-02  -3.1620555e-02   3.5520866e-02   4.6927720e-02   2.4481809e-03  -3.3440005e-04  -1.7493435e-03   6.9772328e-02  -7.2816669e-02  -2.4671886e-01   2.4422802e-02  -5.0818234e-03   7.3066437e-02   1.0444515e-01  -9.3544677e-02  -4.4725546e-02  -7.7472578e-02  -7.3313783e-02  -1.0404730e-01  -1.4926365e-01   8.2780528e-02  -2.4154884e-02   1.0608418e-01  -2.9311470e-02   9.4068233e-02   8.5156980e-02  -8.0957986e-02  -1.1217023e-01  -7.2551364e-02  -5.1874683e-03   1.1162492e-01  -1.7870895e-01   8.4037171e-02   8.2780688e-03   3.8112344e-02   2.3604302e-02  -4.5649256e-02  -8.9274221e-02  -1.4763785e-01  -1.0266812e-01  -9.2060570e-02  -1.2288185e-01   2.0486667e-02   2.2287367e-02  -1.9822584e-02   1.4546359e-01  -1.4659353e-02   7.7300983e-02   1.0668720e-01  -9.0314141e-02   1.5363139e-01   1.2582872e-01   5.8223597e-02  -3.1145307e-02  -1.7684292e-01   0.0000000e+00   3.1629459e-01   2.8446187e-01  -1.8839161e-02   2.3394239e-02   4.6038401e-02  -1.6498157e-01  -5.8076355e-02   2.5742414e-01  -4.2649482e-02   5.1360001e-02   8.9813606e-03  -8.0177492e-02   3.2477069e-02  -5.4010180e-02   1.1564327e-02   9.3769604e-02   2.3831024e-02  -1.6251811e-01  -2.7119572e-02   1.4940416e-02   6.5304900e-02  -3.9072416e-02   1.2299238e-02  -3.2354211e-02   2.6290428e-02  -6.2104457e-05  -1.9606865e-01   1.4050688e-02  -5.6174178e-02   4.3448924e-02  -4.0585612e-02
   2.0670906e-02   1.5192399e-01  -2.8582344e-02   1.4321505e-01   1.4021699e-01  -2.2495969e-02  -3.6875806e-02  -3.8974234e-02  -1.0425697e-01   9.5371621e-02  -2.8988517e-02  -1.5319249e-01  -7.7872369e-02  -8.1446182e-03  -1.2623665e-01   4.5480656e-02  -5.7669125e-02   4.3297784e-03   1.0504116e-01   1.7791541e-01  -5.0678847e-02  -1.1769852e-01  -8.6919654e-02  -7.2521207e-02  -3.5807769e-02   2.6437776e-02  -2.7600968e-02   5.0448436e-02  -2.2721915e-01  -8.7330697e-02  -3.3442843e-02  -6.9303788e-02   4.0337945e-02   2.4943975e-02  -1.6180444e-01   2.7410021e-02   9.4620377e-02  -1.1132776e-01  -2.9022125e-02  -1.5458542e-02  -1.1470903e-01  -1.0980860e-01   4.9842512e-02   1.0795583e-01  -3.9890091e-02  -1.3128523e-01  -1.5153652e-01   6.7830716e-02  -8.3658060e-02   3.1713418e-01  -2.4336824e-02   9.4681010e-02  -2.1624561e-01  -6.0155151e-02   4.8710047e-02  -1.1318107e-01  -6.1346490e-03   6.8677998e-02   3.1629459e-01   0.0000000e+00  -5.2971828e-02   1.6089312e-01  -2.7076244e-01   2.4822198e-01  -7.4145647e-02  -1.2421260e-01  -1.0613794e-02   6.1029714e-02   8.8622657e-02  -9.2684925e-03  -1.6515139e-01   6.7200348e-02  -9.9735210e-02  -3.5485187e-02   1.9713217e-01  -1.1419918e-03  -7.3731996e-02   2.4115901e-02  -9.2909117e-02   8.4489526e-02   1.1505776e-02   1.1625894e-01   1.3790740e-02   1.2848864e-01   1.4020213e-01  -7.1030049e-02  -1.1318493e-01   6.7580108e-02  -5.0052386e-02  -3.2274881e-02
   1.0413631e-01   9.0752236e-02   3.8293476e-02  -1.3528481e-01  -1.9706943e-02  -3.8171723e-02   9.7586994e-02  -7.9560175e-02   3.7823567e-02   8.1085832e-02   2.4493832e-01   6.3602251e-03   4.9456690e-02  -7.1934658e-02   7.3701458e-02  -1.5179683e-02  -2.5662830e-02  -9.2527505e-02  -4.2134605e-02  -1.6522287e-01   9.2012613e-03  -6.2886225e-02   2.5247810e-02  -1.7623661e-01  -5.5823807e-02   6.5501639e-02  -1.4848946e-02  -4.4954978e-02  -3.4128975e-02   6.6861208e-02  -2.6997223e-02   6.3517859e-02  -1.4146364e-01  -3.7735211e-02  -6.5751271e-02   5.6568266e-04   4.1770091e-02   1.0018900e-01  -4.8460440e-02  -9.1816259e-02   1.1635090e-01  -1.7985009e-02  -4.2415793e-02  -2.9416233e-02   1.4767952e-01  -1.5640831e-02   1.0809235e-02   2.3837375e-02   8.1717026e-02   7.1096399e-02   1.1003014e-01  -2.8269455e-02  -1.8540070e-01  -4.0121086e-02  -5.8711335e-02  -1.0204326e-01  -1.1787595e-02   3.6873316e-03   2.8446187e-01  -5.2971828e-02   0.0000000e+00   2.6743650e-01   3.8642180e-01  -1.4684110e-02   3.2185321e-01   2.1614561e-01   4.4279846e-02  -1.1143467e-01  -4.3917707e-04   1.8013057e-01  -4.6606214e-02   1.3202248e-01  -4.9284379e-03  -7.8824584e-02  -8.7948923e-02   3.4886333e-02   3.0963351e-02  -1.3118042e-02  -8.9048263e-02   8.4028908e-02  -1.3937744e-01   8.0344142e-03   1.8091744e-01  -1.5445118e-02  -7.0405796e-03   2.5387443e-02   8.2666895e-02  -6.6253869e-02   1.2568329e-03  -1.2287147e-01
  -4.8190196e-03   5.9119737e-02  -1.2841131e-01  -4.8881994e-02  -1.1215893e-01  -6.6189521e-03  -2.0380905e-02   1.3376774e-02  -7.6304447e-02   2.5199637e-01  -3.7554967e-03   9.8558521e-02   8.3257386e-02   1.6630533e-01  -7.4525286e-02   5.6828098e-02  -1.7224721e-01  -3.7335705e-02  -6.3055957e-02  -1.2147416e-01   1.2667486e-01  -9.1397577e-02  -1.1418907e-01  -3.7555355e-01  -3.2223730e-02  -6.9714703e-02   1.0098465e-01   1.1322559e-01  -6.0714521e-02  -6.6452412e-02   7.8744169e-02   1.4355904e-01   7.2332476e-02  -1.0781012e-01  -1.5335771e-01  -2.5077750e-02   2.6728662e-02   1.1267526e-01  -3.7914844e-02   6.2085734e-02   1.6961809e-01  -3.0878919e-02   2.3193815e-02  -4.7213443e-02   1.8607555e-01   1.3568179e-01  -3.0497334e-02  -7.9907785e-02   4.7407707e-02   2.2832904e-02  -8.4764091e-02   1.1446520e-01  -9.9456945e-04   1.9830653e-02  -1.0047002e-01   1.2137507e-02   1.3278309e-01   1.0483756e-01  -1.8839161e-02   1.6089312e-01   2.6743650e-01   0.0000000e+00   1.6121240e-01   3.5033400e-01  -1.1728172e-01   3.7672112e-01  -1.5919393e-02   6.3239581e-02   1.5495839e-02  -1.0471514e-01  -4.5383355e-02   1.1865670e-01  -2.4868843e-02  -1.9095969e-03   1.7179042e-01   2.3315704e-02  -1.5192932e-02  -1.3498784e-01  -4.5953595e-02  -1.4034437e-02  -1.4219531e-01  -2.3495054e-03  -9.1814758e-02   4.4255739e-03   9.2425440e-02   1.2022951e-01   3.7256938e-03   9.9570395e-02  -1.8781765e-02  -2.5076176e-02
   6.9820551e-02   1.4578287e-02   1.1517289e-01  -1.3186239e-01  -1.6498649e-01   4.2097471e-02   1.4298091e-01   5.9716152e-03   1.3933579e-01  -1.2861837e-01   1.3935954e-01   5.0266403e-02  -1.4204594e-02   4.1083924e-02  -1.0431128e-02   2.2753812e-01  -1.5154056e-01   8.3847526e-02   2.0397943e-01  -1.2496624e-01  -1.1484270e-01   3.2654306e-02  -1.4306219e-01   1.7431145e-02   1.0393053e-01  -6.4633929e-03   1.0106867e-01  -9.1351189e-02   1.0450542e-01   2.0248361e-02  -5.8087892e-02   1.5867741e-01   1.1336917e-01  -2.1583445e-01  -1.5942614e-01   9.4974809e-02   2.5651215e-03   7.0381575e-03   4.0621297e-02  -6.0542913e-02   8.3929991e-02  -6.5251797e-02  -1.2487338e-01   8.2321447e-02  -2.6298960e-02   9.9752371e-02  -4.0326205e-02   1.8653621e-02  -2.2453593e-01  -1.9747658e-01  -7.8705148e-02   1.1849259e-01  -1.5572796e-01   3.9058287e-02   1.9526311e-02   7.0382280e-02   4.0832501e-02  -1.5025624e-01   2.3394239e-02  -2.7076244e-01   3.8642180e-01   1.6121240e-01   0.0000000e+00   3.4757650e-01  -5.5110848e-02  -6.1715131e-02   2.1380226e-01   1.0466089e-01   6.3850375e-02   9.1793598e-02   1.0642289e-01  -1.9583771e-01  -4.3692162e-03  -6.1645168e-02   1.1522870e-01  -1.0053934e-01   1.5709096e-01   2.8042903e-01  -7.8943381e-02   1.9364102e-01   1.2399384e-01   1.4727375e-01   6.7127750e-02   3.6767906e-02  -3.5689021e-02   1.1319186e-01   1.1782742e-01   6.3475598e-02  -1.4373189e-01   4.3226551e-02
   4.4903181e-02  -2.2016859e-02   6.0178687e-03   4.4738125e-02   9.6403855e-02  -5.9634397e-02  -3.4205809e-02  -8.1530186e-02  -5.1818185e-02  -5.2084007e-02   3.4355220e-02   9.6416035e-02  -1.5608583e-02   1.5833106e-02   1.1479920e-01   3.8994538e-02   8.5210360e-02   3.7518406e-01  -9.7411565e-02  -1.0950071e-01  -1.1510536e-01   6.3644154e-02  -2.6790975e-02  -2.0026119e-02  -2.1826792e-01   7.0398330e-02  -9.1864637e-03  -2.6024816e-02  -6.7642875e-02  -3.4629600e-02   1.2481110e-01  -1.4347557e-02   1.5351182e-01   2.9836357e-01  -1.4985487e-01   1.5688308e-01  -1.5625925e-01  -1.1676992e-01  -3.4915153e-02   7.0486087e-02   1.4677411e-01   1.5381357e-03  -4.8766928e-03  -1.0719548e-02   1.4373067e-02  -6.6269670e-02  -9.4681340e-02  -9.2209711e-02  -3.5714819e-02  -6.8937247e-02   1.3372749e-01   1.3452245e-01   6.8727678e-02   1.9070116e-01   3.7113715e-02   2.1171668e-02   7.5042454e-02   9.6624557e-02   4.6038401e-02   2.4822198e-01  -1.4684110e-02   3.5033400e-01   3.4757650e-01   0.0000000e+00  -1.4724872e-01   7.0748716e-02  -1.5743996e-01   1.0527191e-01   7.2766593e-02  -4.3329079e-02  -5.5509309e-02   9.3083175e-02   4.6547779e-02   4.3425868e-02   1.3413749e-01  -4.3902206e-02   7.7828588e-02  -1.5248547e-02  -3.4594142e-02  -4.3339617e-02  -6.5313884e-03   2.4924464e-01   7.6621922e-03  -9.6642556e-02   7.2395091e-02   3.8802231e-02  -1.9177438e-02  -1.3069890e-01  -1.1500591e-03   1.5076460e-02
  -1.4149405e-01  -1.6123516e-01   8.7461047e-03  -4.2690197e-03   2.3272325e-01  -1.0504344e-01   3.1004882e-01   7.9271064e-02   1.1678469e-01   9.2691532e-02  -1.5937072e-02  -1.7023028e-01   1.0593796e-01  -6.5949321e-02  -6.0551413e-02  -1.1357046e-01   1.8098803e-02  -3.0705133e-03  -1.4061533e-01  -7.4791819e-04  -1.2027471e-01   1.2842154e-01   1.8924016e-01   3.0509167e-01   1.8589716e-01   9.8467943e-02   5.1845999e-02   8.8332360e-02  -2.0692344e-02  -1.6672166e-01  -9.0710064e-04   1.3087790e-01   2.2622587e-01   8.8540489e-02   3.2186363e-02   9.6574705e-02  -1.4312612e-01   1.8219757e-01   2.9854631e-01   9.0444817e-02  -9.0382821e-02  -1.0119555e-01  -2.0438179e-02   1.2969767e-01   1.2396983e-01  -6.7037427e-02  -2.8820426e-01   1.8530178e-01  -1.6821200e-01   5.3331038e-02   1.5501438e-01   1.6800071e-01   1.5139439e-02   9.4295629e-03   2.3738247e-02  -1.3360546e-01  -7.0281089e-02   4.0955444e-02  -1.6498157e-01  -7.4145647e-02   3.2185321e-01  -1.1728172e-01  -5.5110848e-02  -1.4724872e-01   0.0000000e+00   3.6676757e-01   1.0730220e-01  -3.1111873e-02   5.6480575e-02   1.1752835e-01  -1.3501238e-02   7.1986490e-02   5.6570481e-02   8.0441403e-02   2.4682469e-01   5.1191743e-02  -1.3289633e-01   2.9931145e-01  -2.6159757e-04   1.4370500e-01   3.4693955e-02  -1.2089861e-01  -8.7850406e-02  -4.0560956e-02   4.7072520e-02  -3.0838468e-02   7.2391391e-02  -4.3903054e-02   3.3514173e-02  -1.5061880e-01
  -6.3145029e-02   6.1359134e-02  -5.4443878e-02   1.4388867e-01   8.7494019e-02   6.7725195e-02  -5.0879603e-02   4.0375532e-02  -1.1167451e-02   2.5237995e-01  -7.8007943e-02   1.4170397e-01  -6.3501927e-02   2.6366578e-01  -3.1631546e-03  -8.3923649e-02   3.4739847e-02   6.1569960e-03  -1.2072126e-01  -5.5064489e-02  -3.1990957e-02  -1.1120000e-02  -2.3848627e-02  -2.2621994e-02  -1.0327239e-02  -4.1692577e-02  -6.5654035e-02  -7.2905757e-02   9.4084005e-03  -1.3805140e-01  -6.2307359e-02   6.4174827e-02  -1.2438776e-02  -7.3557317e-02   1.5495727e-01   9.8424392e-02   2.6461437e-02   4.7116055e-03  -9.5654275e-03   1.4649657e-01  -1.8451801e-01  -1.7694995e-01  -9.2315927e-02  -1.4628409e-01   9.8302934e-02  -1.7538801e-02   4.3570829e-02   6.2667331e-02   3.7856787e-02   8.4579630e-02  -4.0699374e-02   3.3460553e-02   3.1236201e-03   1.6789666e-03  -1.1336946e-01   1.6954820e-01  -1.3485880e-01   4.8236655e-02  -5.8076355e-02  -1.2421260e-01   2.1614561e-01   3.7672112e-01  -6.1715131e-02   7.0748716e-02   3.6676757e-01   0.0000000e+00  -2.3233702e-03  -7.3518160e-02   4.5712038e-03   8.4208411e-03   1.6173672e-01  -2.6316049e-02  -3.2745861e-02   1.5472419e-01   1.5280521e-01   1.9426299e-01   1.1937823e-01   1.3547708e-02   6.6042643e-02   7.0168164e-02  -2.8593005e-02  -8.0119586e-02   1.7832969e-01   2.6360990e-02   6.0680638e-02   2.1310450e-01  -1.2377651e-01   3.1094364e-02   7.4138661e-02  -6.8738366e-02
  -1.0199640e-01  -2.5665337e-02  -9.1096195e-02  -8.3061323e-02   4.2985183e-02   5.5179897e-02  -7.1497444e-03   1.1546736e-01  -9.5189152e-02  -1.4392483e-01  -3.3373040e-02  -4.4189261e-02   7.5628173e-02   3.6621557e-03   4.9443048e-02   1.4505051e-02  -1.8141392e-02  -6.5206495e-02   2.9010253e-03  -1.1531864e-01   2.1898402e-02  -7.4574012e-02  -1.0722997e-01  -4.3356060e-02  -8.3709050e-03  -4.5564466e-02   6.1211196e-02   6.4278032e-02  -7.8073811e-02   5.7966445e-02   4.0870718e-02   9.6690308e-03   2.0578534e-01   1.6981743e-02   3.0689732e-01  -1.0988515e-01   6.6408207e-02  -1.1342174e-01   5.4537430e-02  -4.5990399e-02  -1.7517934e-01  -1.6676497e-01  -2.4308936e-02   1.3243368e-02   1.1354819e-01   1.8666794e-01  -1.2808821e-01   1.0113149e-01   1.3964826e-01  -1.5170270e-01  -9.6337921e-03   1.1784735e-01   3.1196669e-02   4.4091865e-03   7.6721195e-02   9.7416984e-02  -1.6758840e-01  -8.7341417e-02   2.5742414e-01  -1.0613794e-02   4.4279846e-02  -1.5919393e-02   2.1380226e-01  -1.5743996e-01   1.0730220e-01  -2.3233702e-03   0.0000000e+00   3.3372955e-01   4.6008098e-02   8.6520515e-03  -7.1164525e-02  -4.7156222e-02   1.4568009e-02  -2.4665469e-03   2.1970952e-02  -3.8220767e-02   1.9439295e-01  -1.3053544e-01   1.0415233e-02   1.1549350e-01  -3.6390453e-02  -1.0987282e-01  -9.1260680e-02   2.4008837e-02   8.4559729e-02   2.1387524e-03   2.5823083e-02   8.5502386e-02  -1.5344000e-02  -1.9274158e-02
  -6.7375121e-02  -8.7206860e-02  -8.5498893e-02   1.0790411e-02  -7.2828029e-02   8.5480505e-02  -7.2256555e-02  -2.5163796e-03  -9.2679461e-02  -2.9464122e-03  -1.3390170e-01  -5.7717923e-02   1.5578699e-02  -2.1975560e-02   2.0374494e-01   5.8403861e-03   6.0532864e-02  -2.0451687e-01  -1.7176468e-01   7.8614757e-03   5.8175300e-02  -5.8540763e-02  -1.3267337e-01   7.2263099e-02   7.1784761e-03  -1.2951000e-01   1.1182280e-01   1.7762731e-02  -9.2680239e-02  -4.8245513e-02   7.7863869e-02  -3.7368785e-02   1.8173324e-01   2.2845112e-01   1.2348224e-01   2.4462235e-01  -8.6898469e-02  -1.7680853e-02  -2.9717249e-02   8.5861131e-02   3.5483403e-02  -1.4742838e-01  -1.7312571e-02   6.4149618e-02  -1.3704843e-02   1.0549622e-01  -7.3077413e-02   1.7082487e-01  -1.2735202e-01  -5.0979263e-02  -2.9061803e-02   1.7408495e-02  -3.7020422e-03  -1.6886264e-01  -9.2848105e-02   2.9648447e-03   4.2296973e-02   1.0942399e-02  -4.2649482e-02   6.1029714e-02  -1.1143467e-01   6.3239581e-02   1.0466089e-01   1.0527191e-01  -3.1111873e-02  -7.3518160e-02   3.3372955e-01   0.0000000e+00   8.3023585e-02  -2.5125763e-02  -1.8302055e-01   7.1217934e-03  -6.7119545e-02   1.3277286e-02  -1.3870779e-03  -3.8341653e-02  -4.2675115e-02   1.7829999e-01  -2.1960911e-02  -1.9626526e-01  -7.8573811e-03  -1.6981125e-02   1.7397138e-02   5.8920768e-02   6.5654313e-02   1.7291409e-01   4.3402545e-03   6.0729849e-02  -1.4968826e-03   7.2924299e-03
   1.1731389e-01   3.1053794e-02  -3.3153794e-02  -2.2779421e-03   1.5282743e-01  -8.0778688e-02  -2.9844636e-02   3.5639570e-03   1.4178636e-01   5.7735285e-02  -9.1425448e-02  -5.1845888e-02   6.8409516e-03  -9.5512559e-02   1.6453566e-01   3.2924801e-02  -2.0835141e-02  -2.1255239e-02   1.2225069e-01   1.2000126e-01   8.0197487e-02  -5.3990948e-03  -1.8994153e-02   1.0697424e-01  -1.1484319e-01   1.0396268e-01  -5.2438990e-02   5.5314846e-02  -2.3177166e-02  -1.8907691e-01  -1.8605499e-01  -1.6864877e-01   6.9340496e-02   9.3454409e-02  -1.9248858e-02  -1.0255895e-01   6.6993351e-02   9.7063816e-02   5.1820962e-02  -7.9060329e-04  -4.0893365e-02  -5.6251173e-02   6.3122030e-02  -2.2989743e-02   6.5505817e-02   4.5878637e-02   1.6601640e-02  -6.1481557e-03  -3.4251271e-03  -9.4201343e-02  -3.4929698e-02  -4.6528494e-02  -1.3500485e-01  -1.6252619e-02  -7.3630273e-02   2.0820799e-02   2.3306638e-01   2.0227464e-01   5.1360001e-02   8.8622657e-02  -4.3917707e-04   1.5495839e-02   6.3850375e-02   7.2766593e-02   5.6480575e-02   4.5712038e-03   4.6008098e-02   8.3023585e-02   0.0000000e+00   3.9885244e-01   4.0296289e-02  -1.0583154e-01   7.8505615e-02  -2.7884263e-02   4.8539560e-02   1.2535443e-01  -7.1300742e-02   9.3398326e-03   1.3418314e-01   4.1687410e-02  -5.9278376e-02  -1.0057854e-02  -8.2231403e-02  -7.8287392e-02   8.4878103e-02   5.7524271e-02  -7.3051976e-02  -1.9237187e-02  -5.5567219e-02  -2.3903806e-02
  -3.4950229e-02  -3.3217496e-02  -3.5756206e-02  -1.5638754e-01  -1.3902308e-01  -3.4496267e-02  -1.5350182e-01  -2.0151894e-01   2.7796191e-02   2.2333284e-02  -7.8611674e-02  -5.3181078e-02   7.3333918e-02  -1.3698905e-01   1.8804213e-01   1.9315758e-01  -7.4026378e-02  -1.2129559e-01   7.4911240e-02   2.3167871e-01   7.8488587e-02  -1.2774110e-01   9.1991957e-02  -1.3721678e-01  -1.3063925e-01   5.9158942e-02  -5.4427457e-02   9.1887611e-04   3.3583330e-02  -1.2941702e-02   2.5689034e-02  -2.2528577e-02  -2.4562595e-01   2.2417076e-01  -4.5280772e-02   8.6258232e-02  -1.5681697e-01  -6.7470910e-04  -1.4232839e-02  -5.0785338e-02  -2.1184698e-04  -1.7055299e-03   3.2308422e-02  -4.7538339e-02  -9.6446603e-04  -2.5806816e-02  -1.2428001e-01  -1.1129677e-01  -2.2169846e-02   4.4698814e-03   3.1081515e-02  -7.4102272e-02   8.3953788e-02   1.8257793e-01   7.6674645e-02  -5.2366822e-02   6.8563111e-02   2.5048096e-01   8.9813606e-03  -9.2684925e-03   1.8013057e-01  -1.0471514e-01   9.1793598e-02  -4.3329079e-02   1.1752835e-01   8.4208411e-03   8.6520515e-03  -2.5125763e-02   3.9885244e-01   0.0000000e+00   2.0868132e-02  -3.9132052e-03  -9.8003044e-02  -3.7213236e-03  -7.3343830e-02   4.7042156e-04  -1.9021947e-01   1.3839146e-01   8.5081665e-02  -1.7502079e-02  -1.7085736e-01  -6.4735419e-02  -5.4700969e-02  -1.0002285e-01   3.1591942e-02   2.9370159e-02   4.4737295e-02   5.4395589e-02  -2.1648629e-01  -1.1560215e-02
   6.9253425e-03  -2.8199320e-02   3.4748960e-02  -1.6537190e-01   5.5326127e-02   9.2472023e-02   1.2573132e-02   2.7043152e-02  -3.5308937e-02   5.5138355e-02   1.1194263e-01   1.0480630e-01  -7.3371908e-02   2.6423993e-02   1.1220050e-02  -3.4114920e-02  -5.7227075e-02  -4.6929526e-02   1.4503844e-01   5.7916649e-03   2.9739169e-01   4.6714811e-02   1.4289619e-01   6.6287603e-02   1.5085187e-01  -9.7754553e-02   2.6916220e-02   2.1379385e-02  -4.6464030e-02  -2.3561591e-01   3.3053178e-01   2.1312529e-02   8.3715110e-02  -1.9131342e-02  -1.5663861e-01   1.5999180e-01   2.5065311e-01  -1.2466660e-01   1.1928568e-01  -2.1825299e-01   1.6394443e-01  -1.8011113e-01  -1.0265998e-01  -1.7969040e-01  -5.7976370e-02   5.7553583e-02   1.4020273e-02  -7.7935533e-02   6.4036344e-04  -6.7048361e-02   8.7050543e-02   9.4343616e-02   7.2346861e-02  -3.0279033e-02  -1.3728146e-01  -8.0641375e-02  -8.7075878e-02  -3.5488169e-02  -8.0177492e-02  -1.6515139e-01  -4.6606214e-02  -4.5383355e-02   1.0642289e-01  -5.5509309e-02  -1.3501238e-02   1.6173672e-01  -7.1164525e-02  -1.8302055e-01   4.0296289e-02   2.0868132e-02   0.0000000e+00   3.7531759e-01   8.4129523e-02  -1.0393716e-01   2.2458069e-01   2.6990384e-02  -1.1438580e-01   8.5948954e-02  -9.7946624e-04  -1.4234851e-01   2.2628338e-01   5.4705567e-02   3.7341070e-02  -1.1131813e-01   1.4463806e-01  -1.6048444e-01  -1.1334930e-02   1.4094283e-01   3.5401638e-02  -1.2115951e-02
  -3.6650712e-02  -5.0795660e-03   7.9620112e-02  -1.3434773e-01   1.1143011e-01   7.5245462e-03   7.0793554e-02   1.5229077e-01  -4.6308989e-02   2.3703033e-02   6.8279482e-02  -8.1276269e-04  -8.7242873e-02   9.4322880e-02   4.1949925e-02   5.6889926e-02   6.6402865e-02  -6.4299996e-02   5.0040266e-02   1.4091934e-03   3.4313893e-01   3.2918891e-01  -1.0586330e-01  -1.7296947e-02   8.0746687e-02   1.4886617e-01  -4.0916831e-02  -8.7757624e-02  -5.5348956e-02  -4.5165387e-02  -1.0441271e-02   2.2593137e-01   4.0883233e-02  -1.3902711e-01   2.1542234e-01   3.8653616e-03   5.5183092e-02   5.2746685e-02  -1.5280008e-01  -5.7312960e-02  -1.0624581e-01   1.6819259e-01   5.9088892e-02  -8.7539794e-02  -1.7870548e-01  -2.5165866e-01   6.9248302e-02  -1.7547759e-01   1.3249631e-02  -6.8817763e-02   3.5449131e-03   2.9050191e-02  -1.4090161e-01   7.3915260e-02   8.5039031e-02   1.0826301e-01   1.6251034e-01   3.1695688e-02   3.2477069e-02   6.7200348e-02   1.3202248e-01   1.1865670e-01  -1.9583771e-01   9.3083175e-02   7.1986490e-02  -2.6316049e-02  -4.7156222e-02   7.1217934e-03  -1.0583154e-01  -3.9132052e-03   3.7531759e-01   0.0000000e+00  -3.2627656e-01   1.1336958e-01  -1.7991358e-02   3.7571990e-01   1.3081993e-01   1.5973239e-01   1.2434603e-01   2.2813303e-01  -2.3651339e-01  -4.9758483e-02  -6.8799116e-02  -5.2657300e-02  -6.3613168e-02   9.6562098e-02  -9.3828385e-02   1.1648929e-01   3.2355293e-02  -6.1147019e-02
   1.0786211e-01   1.1026613e-01   2.4469046e-02   1.1971369e-01  -1.2062235e-01   7.7903490e-02   7.6666451e-02  -4.8093404e-02  -7.2381170e-02   5.5217345e-03   1.1187898e-01   5.3032829e-03   8.5116862e-02   4.4041720e-02   3.3738506e-02  -1.9889856e-02  -2.1294390e-01  -8.7552106e-02   9.8646807e-02  -7.3804606e-02   1.8832116e-01   9.0060881e-02   1.1845184e-01  -3.9448887e-02  -1.8248024e-01   8.3032466e-02  -4.9713496e-02   1.5293835e-01   1.0988414e-01  -4.0193393e-03   1.4029682e-01  -1.2981716e-01   1.0930945e-01   2.5206109e-02  -2.0394101e-01  -2.9904427e-02   5.1003054e-02  -1.5271084e-01  -9.7986048e-02  -3.8687903e-03  -5.0915493e-02   2.4766647e-01  -1.6494805e-02  -1.4188016e-01   1.1556873e-01  -1.9306415e-01  -4.3773362e-02  -9.8751841e-02  -3.7177602e-02  -6.5148904e-02  -1.1506314e-02  -4.8778256e-03  -4.6224895e-02  -3.5288773e-02   6.5605653e-02  -6.7609559e-02  -3.0213788e-02   5.4830702e-02  -5.4010180e-02  -9.9735210e-02  -4.9284379e-03  -2.4868843e-02  -4.3692162e-03   4.6547779e-02   5.6570481e-02  -3.2745861e-02   1.4568009e-02  -6.7119545e-02   7.8505615e-02  -9.8003044e-02   8.4129523e-02  -3.2627656e-01   0.0000000e+00   5.2627671e-01   6.8492625e-01   4.1371067e-02  -1.3112081e-01   8.2974993e-02   5.4199243e-02   3.9314606e-02  -1.0169827e-03  -5.7055425e-03  -1.2456426e-02  -1.6999943e-02  -7.3013244e-02  -4.5754924e-02   1.9929671e-01  -5.6730659e-03   7.4038015e-02   7.5789006e-03
   7.3515597e-02   1.2568380e-01  -7.3301183e-02  -6.8959402e-02   9.0188668e-02  -1.7516665e-01  -2.5056113e-02   5.1397425e-02   1.5791649e-01  -9.2911649e-02   1.2935115e-01  -1.5352545e-02  -6.9579291e-02   1.2295318e-01   3.5409949e-02  -1.1271208e-01   8.5276335e-02   3.4200322e-02   1.6414202e-01   1.2639411e-02   7.0123353e-03  -1.3172782e-01   1.7817945e-01   1.5479952e-02   6.2751153e-02  -8.9282394e-02   3.1369128e-02  -3.8630310e-02   1.3769073e-01   3.0706740e-01  -6.9212314e-02   7.4065991e-02  -9.9944595e-02   2.0640985e-01  -1.3994412e-01   8.5216038e-02   3.9761842e-02  -1.8311929e-01   1.2745407e-01   5.2237658e-02   1.7738053e-01   1.2739546e-01  -1.3467351e-02   4.6358856e-02   1.5053115e-02   3.3045715e-03   9.2496265e-02   4.3357816e-02   1.1235290e-01   1.2423400e-02  -8.5282840e-02   6.1024963e-03  -1.7621211e-02  -1.6912913e-03   8.2557505e-02  -9.6910416e-02  -1.5277213e-01   8.9061530e-02   1.1564327e-02  -3.5485187e-02  -7.8824584e-02  -1.9095969e-03  -6.1645168e-02   4.3425868e-02   8.0441403e-02   1.5472419e-01  -2.4665469e-03   1.3277286e-02  -2.7884263e-02  -3.7213236e-03  -1.0393716e-01   1.1336958e-01   5.2627671e-01   0.0000000e+00  -7.2007766e-02   3.8646003e-01  -1.1781836e-02   4.3783580e-01  -8.3144402e-02  -2.4015069e-01   8.8110059e-02  -2.8253079e-02  -3.7390076e-02   5.9427788e-03  -4.6212771e-02   3.0916980e-03   2.8142388e-02   1.0423376e-01  -1.3255191e-01  -4.8969950e-02
   2.6874335e-02  -8.3920993e-04   8.5049493e-02  -5.4126277e-02  -1.1954515e-01  -1.3528907e-01   1.2936479e-01  -2.0952446e-01  -2.3990241e-01   7.3790924e-03  -2.2846150e-02  -1.2701063e-01  -6.5467027e-02  -7.8941259e-02   4.9945215e-02   2.2491827e-01   4.0918292e-02  -1.1722960e-02  -6.9114429e-02   2.9045496e-01   7.8132093e-02   1.1533524e-02   1.5732323e-01  -9.2058475e-02  -1.2367819e-02  -1.6808337e-01  -4.9465742e-02   1.2949421e-01   3.6275517e-02   2.1471818e-01   2.2960023e-01  -2.1305777e-01  -1.4962299e-01   2.2641546e-02   7.5038248e-02   1.7387706e-01   1.3258266e-01   3.3236095e-02  -4.5758065e-02  -1.6171567e-01  -1.5024283e-01   3.5871620e-02  -1.1397537e-01   1.4077918e-01  -1.3802944e-01   5.6072156e-03   5.0778348e-02   2.5183170e-02  -1.9236555e-02  -6.7834976e-02   8.7687519e-02  -8.6149568e-02   9.8699383e-03   8.6478986e-02  -4.6563688e-02   1.2640786e-01   8.7627982e-02  -1.5237910e-01   9.3769604e-02   1.9713217e-01  -8.7948923e-02   1.7179042e-01   1.1522870e-01   1.3413749e-01   2.4682469e-01   1.5280521e-01   2.1970952e-02  -1.3870779e-03   4.8539560e-02  -7.3343830e-02   2.2458069e-01  -1.7991358e-02   6.8492625e-01  -7.2007766e-02   0.0000000e+00   6.8725982e-02  -2.4861657e-02  -8.2907014e-02   1.2304841e-01  -3.2472252e-01  -1.8225915e-02   6.7217049e-02  -1.6762714e-01   4.3076839e-02   8.6182716e-02   2.0326544e-01  -3.5533505e-02   1.0040888e-01   2.0670955e-01  -3.9309156e-03
   7.6671793e-02   1.2867876e-01  -8.3094167e-03   5.2507035e-02  -1.2840345e-02  -5.3413557e-02   6.2538978e-02   4.4226356e-02   3.7377200e-02  -1.1310343e-01  -1.0640191e-01   4.8150051e-02   1.1273424e-01  -2.1155785e-01   9.9628621e-02  -5.6598059e-03  -4.3826557e-02   3.6154594e-02   9.0763428e-02   3.0451029e-02   4.0664564e-02  -8.8682349e-02  -3.7608477e-01  -2.8681906e-02  -8.9479222e-02   2.6803225e-01   3.6864727e-02   3.0134952e-02  -1.4256526e-02  -9.6766582e-02  -2.6446572e-01   1.0156330e-01  -4.0670807e-02  -6.7991718e-02  -7.5644437e-03  -3.9932137e-02   1.4854000e-01   2.5897099e-02  -7.7665322e-02  -3.5214139e-02   9.4316878e-02   5.2308637e-01  -7.3008906e-02  -3.4628808e-03   1.2112251e-01   1.4334867e-01  -4.3694709e-02  -1.4673770e-02  -2.3772521e-02  -2.1771382e-01  -7.4025036e-02  -2.1113821e-02   9.9352943e-02   1.5676441e-02  -9.2879122e-02   8.7603190e-02  -2.8921455e-02  -7.7097615e-02   2.3831024e-02  -1.1419918e-03   3.4886333e-02   2.3315704e-02  -1.0053934e-01  -4.3902206e-02   5.1191743e-02   1.9426299e-01  -3.8220767e-02  -3.8341653e-02   1.2535443e-01   4.7042156e-04   2.6990384e-02   3.7571990e-01   4.1371067e-02   3.8646003e-01   6.8725982e-02   0.0000000e+00  -6.2901658e-03   2.2490616e-02  -2.0819110e-01   9.1926979e-02   4.9920070e-03   1.3723644e-01   1.4332470e-01   1.0505075e-01  -7.1614009e-02  -2.3415043e-03  -1.4502242e-01  -1.4189768e-02   1.2958232e-01   2.4646235e-02
   3.9018550e-02  -9.1863039e-02   6.6935635e-02   9.3139810e-02   9.2215501e-03   2.8705382e-02   8.7509098e-03  -1.1969009e-01   1.0041208e-01  -3.6899127e-02   8.6271371e-02  -6.6495215e-02   3.0549882e-03  -7.4739319e-02   6.0661417e-02  -9.6691250e-02  -1.6668297e-02  -3.4373891e-04   7.4000845e-02   5.6194745e-02   2.5646443e-01   1.2156215e-01   6.1794176e-02   6.5858087e-02  -2.0715367e-01  -9.5843202e-02   9.4156960e-02   4.4953439e-02   1.4707795e-01  -1.9241059e-01   4.0046007e-02  -4.5939094e-02   1.8719329e-01   1.3610017e-01   1.2924297e-01  -2.5233058e-01   1.0204921e-01  -3.4570081e-01  -2.2372261e-02  -1.1471114e-01  -1.5864227e-01   3.0079366e-01   1.1055995e-01  -8.1997014e-03   7.2128158e-03  -6.2754353e-02  -1.0296555e-01  -1.1546043e-01  -6.3251911e-02  -1.0227108e-01   3.9535443e-02  -1.6252608e-01   6.8304458e-02  -1.3130781e-01   2.0385320e-01  -9.6824526e-03  -1.6203848e-02  -1.2980634e-01  -1.6251811e-01  -7.3731996e-02   3.0963351e-02  -1.5192932e-02   1.5709096e-01   7.7828588e-02  -1.3289633e-01   1.1937823e-01   1.9439295e-01  -4.2675115e-02  -7.1300742e-02  -1.9021947e-01  -1.1438580e-01   1.3081993e-01  -1.3112081e-01  -1.1781836e-02  -2.4861657e-02  -6.2901658e-03   0.0000000e+00   8.0875275e-01   5.1781299e-02   2.1653326e-01  -1.6846510e-01  -6.2002243e-02   1.3072447e-01   4.2754737e-02  -2.9241153e-01  -1.6904311e-01  -2.8841065e-01   2.2843312e-02   8.9138135e-02  -1.0687201e-01
  -5.3728432e-02  -9.0883054e-02   1.3131676e-02  -6.4734258e-02  -7.4674454e-02  -5.1413324e-02  -7.4393178e-02  -1.0980549e-01  -1.7507585e-01   9.9114771e-02  -2.1657663e-01   8.2970477e-02  -1.5104752e-01   1.0379903e-01  -8.8634948e-02   1.0593544e-01  -1.1059063e-01  -1.1612015e-01  -2.6841735e-02   7.3520127e-02  -6.8742427e-02  -2.2630074e-01  -2.2092186e-02   1.2330605e-02   9.5990782e-02   1.5368353e-02  -8.1827595e-02  -3.2961339e-02  -9.1296240e-02   8.8663323e-02  -2.1972020e-01  -1.1463252e-01  -1.7721704e-01   3.9473943e-03  -1.4381902e-01   7.1718473e-02   6.3848661e-02   1.5298952e-01  -2.1264319e-01  -1.2267795e-01  -5.9897242e-02  -2.0055179e-01   9.2524390e-02   1.1796175e-01  -2.1851998e-01   1.7470125e-01   1.2276082e-01   4.6518597e-02  -8.1140390e-02   7.1667065e-02  -4.4287938e-02   4.7161737e-02   1.9309819e-02   5.4535413e-02  -1.6342024e-01  -5.6591934e-02  -9.1731359e-02  -2.1269776e-01  -2.7119572e-02   2.4115901e-02  -1.3118042e-02  -1.3498784e-01   2.8042903e-01  -1.5248547e-02   2.9931145e-01   1.3547708e-02  -1.3053544e-01   1.7829999e-01   9.3398326e-03   1.3839146e-01   8.5948954e-02   1.5973239e-01   8.2974993e-02   4.3783580e-01  -8.2907014e-02   2.2490616e-02   8.0875275e-01   0.0000000e+00  -5.4817049e-02  -2.2478819e-01   9.4042862e-02   1.3630331e-01  -2.1444920e-02  -1.8966158e-02  -1.0205002e-02  -6.4938716e-02   5.2095400e-02  -2.4374494e-01   8.8405703e-02   5.2906829e-02
   1.1171438e-01  -1.1330989e-01  -1.6130938e-01  -1.8359040e-02   1.1010661e-01  -4.2071201e-02  -2.1424250e-02  -1.4051883e-02  -1.7671095e-01   1.1357000e-01  -2.9270244e-01  -4.7298571e-02  -1.3679289e-01   1.1101796e-02  -7.7066840e-02   1.1296051e-01   4.7915200e-01   7.1090605e-02  -1.5007246e-01  -6.6413730e-02  -4.2111702e-02   1.8890566e-01  -1.2734236e-01   2.5226057e-02  -1.0312447e-01   8.7786564e-03   4.4034151e-02  -2.2783915e-02   1.9728172e-01   1.1613172e-01  -1.9222305e-02   2.4238013e-01   9.1964454e-03  -7.7168440e-02  -1.2826056e-01   1.0866935e-01   3.5170594e-01  -1.9206096e-01   3.7203202e-01  -2.2091609e-01   5.2120201e-02  -9.1554053e-02   8.8325713e-02  -4.8969265e-02   3.1945423e-03  -1.1382119e-01   1.2415735e-01  -4.6208656e-02  -4.9351229e-02  -5.7044640e-02  -5.6384750e-02  -2.7591404e-02   2.2363310e-02  -5.2222261e-02   7.1775041e-02  -1.0799301e-01   3.1675912e-01   8.5663525e-02   1.4940416e-02  -9.2909117e-02  -8.9048263e-02  -4.5953595e-02  -7.8943381e-02  -3.4594142e-02  -2.6159757e-04   6.6042643e-02   1.0415233e-02  -2.1960911e-02   1.3418314e-01   8.5081665e-02  -9.7946624e-04   1.2434603e-01   5.4199243e-02  -8.3144402e-02   1.2304841e-01  -2.0819110e-01   5.1781299e-02  -5.4817049e-02   0.0000000e+00   1.1793609e-01   3.0450417e-01   1.6857463e-01   1.9001326e-01   2.3573269e-01   1.8090650e-03   4.0981779e-02   6.1569114e-02   2.8122873e-01  -1.1458460e-01  -1.5243093e-01
  -7.8802168e-02   1.7762498e-01   8.2952737e-02  -9.9737703e-02  -7.7376475e-02   8.6333020e-02  -1.1776160e-01  -1.0070797e-01  -1.1060751e-01  -4.9982953e-02  -1.5121808e-02   6.5122666e-02  -4.0263568e-04  -5.2755879e-02  -7.3154640e-02  -1.1441901e-01  -9.9843673e-03   4.8859541e-01   7.5120096e-02   6.8037246e-02   2.7948840e-01  -1.6135304e-01   3.3338658e-02  -5.9739463e-02   1.8850764e-01  -8.4170307e-02  -1.6032574e-01   5.0193397e-02   2.2346123e-01   1.1137911e-02  -1.0256995e-01   8.2979686e-02   1.0589427e-02   7.2971841e-02   3.3159237e-02  -2.1768704e-02  -9.2088132e-02   3.9161853e-01   7.0961245e-03   2.7928017e-01  -5.8652453e-02   1.2515477e-01   2.3374662e-01   5.9267726e-02  -2.6014143e-02  -2.0372429e-01   6.7873568e-02   1.5522305e-01   1.3993115e-01  -1.2763532e-01  -2.9042313e-03  -7.9538434e-02   3.0698805e-02  -9.3233860e-02  -6.6871735e-02   3.7313567e-02  -1.0961408e-02   1.0289121e-01   6.5304900e-02   8.4489526e-02   8.4028908e-02  -1.4034437e-02   1.9364102e-01  -4.3339617e-02   1.4370500e-01   7.0168164e-02   1.1549350e-01  -1.9626526e-01   4.1687410e-02  -1.7502079e-02  -1.4234851e-01   2.2813303e-01   3.9314606e-02  -2.4015069e-01  -3.2472252e-01   9.1926979e-02   2.1653326e-01  -2.2478819e-01   1.1793609e-01   0.0000000e+00   2.9597304e-01   3.5372816e-01  -4.1412065e-03   1.3961758e-02   1.9200956e-02  -5.8691077e-02  -8.4954097e-02  -6.8419899e-02   1.1710039e-01  -3.9981060e-02
   5.5579955e-02  -2.5178978e-02  -4.0890152e-02  -1.3018086e-02  -1.1973734e-01  -8.7596251e-02  -5.0078452e-02   4.8373872e-02   1.4278779e-01   7.8292374e-02   1.1278620e-01  -2.2815636e-02   6.5472499e-02  -3.9186743e-03  -8.3440758e-02   5.8126368e-04   2.1726696e-01   2.6419719e-02  -1.9927346e-03  -1.2007901e-01   4.2850968e-02   1.2508801e-01  -3.1433334e-02   1.7810698e-01  -4.7142729e-02   1.1033530e-01   4.3937043e-02  -1.0943934e-01   1.3922071e-01   2.9618347e-02  -6.3602087e-03   4.7697377e-02  -7.1320466e-03  -4.2026677e-02  -1.1114554e-01   4.2770550e-02  -5.3778602e-03  -9.6680933e-02  -1.4476403e-03  -1.5134993e-01   7.7285730e-02   3.8969275e-02  -8.1456095e-02  -3.1062549e-02   9.7055935e-03  -5.9937171e-02  -9.1491475e-02   5.0744112e-02   8.6212138e-02   1.1417573e-01   5.5917110e-02   9.6156676e-02   4.2464815e-02  -5.9862793e-02   9.8831879e-02  -5.6296469e-02   8.3364237e-02  -3.9583803e-02  -3.9072416e-02   1.1505776e-02  -1.3937744e-01  -1.4219531e-01   1.2399384e-01  -6.5313884e-03   3.4693955e-02  -2.8593005e-02  -3.6390453e-02  -7.8573811e-03  -5.9278376e-02  -1.7085736e-01   2.2628338e-01  -2.3651339e-01  -1.0169827e-03   8.8110059e-02  -1.8225915e-02   4.9920070e-03  -1.6846510e-01   9.4042862e-02   3.0450417e-01   2.9597304e-01   0.0000000e+00   4.7169958e-01   9.7506894e-02   5.3289074e-02   1.8811993e-01  -2.3452380e-02   4.8037445e-02   1.4836491e-01   6.6465023e-02   1.0851479e-02
   6.1451393e-02  -6.0646757e-02   3.8815850e-02  -7.6090209e-02  -6.0500491e-02  -1.3605714e-01  -4.0191117e-02  -1.0568080e-01   1.5977286e-01  -9.1560725e-02   3.3622193e-02   4.0786834e-02   2.3395035e-02  -2.0072072e-01   7.6108718e-02  -1.5057573e-01   1.2967859e-03   8.5062652e-02  -1.4782379e-02  -2.9623597e-02   5.5466534e-02  -8.8433486e-02  -6.4502667e-02  -3.4459762e-02   1.8484050e-02   9.0734822e-02  -4.4416933e-02  -2.9458733e-02   1.9055944e-02   6.9334012e-03   5.2222133e-02   6.6929445e-02  -5.5439848e-02   8.0271869e-02   1.8171890e-01   1.7644477e-02  -1.5405406e-01  -8.7592986e-02  -4.9047480e-02  -6.2183727e-02   1.4157430e-01  -2.2912430e-02  -5.2049978e-02  -2.0016040e-02   4.9609374e-03  -1.1455576e-01   6.5253685e-02  -6.4105145e-02  -2.8817156e-02   5.1214839e-02   4.0852906e-02   1.2213896e-02  -3.3121607e-02   5.5916244e-02   2.2584147e-02   1.2871733e-01   6.9324218e-02   5.6822331e-02   1.2299238e-02   1.1625894e-01   8.0344142e-03  -2.3495054e-03   1.4727375e-01   2.4924464e-01  -1.2089861e-01  -8.0119586e-02  -1.0987282e-01  -1.6981125e-02  -1.0057854e-02  -6.4735419e-02   5.4705567e-02  -4.9758483e-02  -5.7055425e-03  -2.8253079e-02   6.7217049e-02   1.3723644e-01  -6.2002243e-02   1.3630331e-01   1.6857463e-01   3.5372816e-01   4.7169958e-01   0.0000000e+00   1.8690782e-01  -1.8212879e-02   1.7434766e-01   1.1348447e-01   8.5274322e-03   5.2097221e-02   5.8149850e-02  -2.8743041e-03
  -6.8022116e-02  -6.5892502e-02   9.4203943e-02   1.3168961e-01   1.1239349e-01   3.8999900e-02   2.3959740e-01  -4.3322403e-02  -3.3992646e-03  -6.8054867e-02   1.2900883e-01   3.8899429e-02   1.3966805e-01  -7.2608920e-03   4.9427539e-01   1.2440818e-02   1.9913363e-02  -1.0964415e-01   1.8588041e-02   8.3331751e-02  -8.0824907e-02  -2.7337108e-01   3.5167788e-02   5.2810819e-02  -6.5848089e-03  -1.2828027e-01   1.2268343e-01   4.8701634e-02   2.2390375e-01   1.0919994e-01   5.9507331e-02  -6.9837927e-02   5.1242067e-02   1.9226133e-02  -1.0394893e-01   1.0651987e-01   1.7422514e-01   4.3914255e-02   6.5789710e-02   1.4329922e-01  -4.5640974e-02  -1.0800076e-02   8.2879846e-02  -5.2652376e-02  -1.0499614e-01   1.0523506e-01   6.2684565e-02   7.6542082e-02   7.6943185e-02   1.5055923e-01   1.4182724e-02  -1.1960121e-01  -8.6323455e-02   1.2520173e-01  -4.2287060e-02   4.6460682e-02  -3.2846033e-02   7.3800029e-03  -3.2354211e-02   1.3790740e-02   1.8091744e-01  -9.1814758e-02   6.7127750e-02   7.6621922e-03  -8.7850406e-02   1.7832969e-01  -9.1260680e-02   1.7397138e-02  -8.2231403e-02  -5.4700969e-02   3.7341070e-02  -6.8799116e-02  -1.2456426e-02  -3.7390076e-02  -1.6762714e-01   1.4332470e-01   1.3072447e-01  -2.1444920e-02   1.9001326e-01  -4.1412065e-03   9.7506894e-02   1.8690782e-01   0.0000000e+00   1.3874674e-01   1.0739119e-01   1.4857958e-01   1.2875919e-01  -7.4009379e-02  -6.0681193e-02   3.2414036e-02
   5.3752279e-02   3.7291881e-02   3.3265484e-02   4.6515621e-02  -7.3936735e-02   9.6872989e-02  -2.9336542e-02  -1.7182660e-02   1.8214487e-02  -9.4601249e-02   1.1253566e-01   1.9031168e-01  -4.3817842e-02   1.9337277e-01   1.0232024e-01   2.0529877e-01   1.8226312e-01  -1.0342532e-01   1.8732219e-01   2.6384712e-01   1.9710559e-02  -7.4110123e-02   1.0130877e-01   5.1782079e-02  -3.1852258e-02   1.8893758e-02  -1.5757344e-01   7.2104952e-03  -4.7036851e-03   2.9283614e-01   4.8435627e-02   4.3965113e-02   9.7976540e-02  -8.1566124e-02   4.7470964e-02   2.7282614e-01  -1.7297539e-01   4.9715566e-02   6.3063700e-03  -3.0665130e-03   8.3713075e-03   2.4470266e-01  -3.3193408e-02  -1.2729921e-01   9.3239754e-02   6.1335487e-03  -1.0863088e-01   1.2692254e-01   1.4078970e-02   2.5176968e-02  -7.5950593e-02  -1.4896171e-01   1.9178808e-02   4.5221446e-02   7.4138466e-03   4.3088924e-02  -1.4309147e-02  -1.0815832e-01   2.6290428e-02   1.2848864e-01  -1.5445118e-02   4.4255739e-03   3.6767906e-02  -9.6642556e-02  -4.0560956e-02   2.6360990e-02   2.4008837e-02   5.8920768e-02  -7.8287392e-02  -1.0002285e-01  -1.1131813e-01  -5.2657300e-02  -1.6999943e-02   5.9427788e-03   4.3076839e-02   1.0505075e-01   4.2754737e-02  -1.8966158e-02   2.3573269e-01   1.3961758e-02   5.3289074e-02  -1.8212879e-02   1.3874674e-01   0.0000000e+00   7.0737687e-02   9.9095329e-02   1.6845190e-01  -9.8307301e-02  -1.0415863e-01  -1.3993089e-01
   3.0817324e-02   4.2317428e-02   8.0689618e-02  -3.8936596e-02  -3.4437283e-02  -6.8899611e-02   7.2190195e-02   8.6443760e-02   9.0756074e-02   4.7571841e-02  -9.7781305e-02  -3.3741286e-02   8.9958006e-02  -1.4816099e-02  -1.7936927e-02   3.7443133e-03  -2.8329838e-02   2.6119576e-03   5.1826186e-02   8.2751452e-02   3.7240554e-02   3.7791472e-02   1.8886754e-01   1.7052523e-02  -9.3390236e-02   1.6633023e-01  -3.8481398e-02   7.6373622e-02  -1.6941969e-01   2.8515206e-02  -2.3035077e-02  -5.0784555e-02   8.9860813e-02   4.9434847e-02   2.0642073e-02  -1.5962815e-01   3.8174663e-03  -3.7298434e-02  -1.9534589e-02   3.6465202e-02   1.4861129e-01  -1.2336338e-02  -8.3900805e-02   2.8116470e-02   4.4091302e-02   3.3179704e-02   9.4102677e-03  -2.2025594e-02   1.8843544e-01  -9.0907781e-03   1.1749662e-01   1.0274305e-01   1.1491720e-03  -1.0910044e-01   7.3994699e-02   3.9007586e-02   6.6397030e-03   4.1637612e-02  -6.2104457e-05   1.4020213e-01  -7.0405796e-03   9.2425440e-02  -3.5689021e-02   7.2395091e-02   4.7072520e-02   6.0680638e-02   8.4559729e-02   6.5654313e-02   8.4878103e-02   3.1591942e-02   1.4463806e-01  -6.3613168e-02  -7.3013244e-02  -4.6212771e-02   8.6182716e-02  -7.1614009e-02  -2.9241153e-01  -1.0205002e-02   1.8090650e-03   1.9200956e-02   1.8811993e-01   1.7434766e-01   1.0739119e-01   7.0737687e-02   0.0000000e+00   2.3523053e-01   1.5191094e-01  -1.0530435e-01   5.9171676e-02  -1.0370693e-02
  -7.7465597e-02   1.1218071e-01  -5.9207333e-02   7.5932387e-02  -7.7198162e-02  -1.9182111e-03  -8.9157528e-02  -3.7055715e-02   2.1107503e-01  -2.4847827e-01  -1.2912781e-01  -3.9972761e-02   7.8485294e-03   1.3614782e-01  -5.2745682e-02  -3.2028695e-02  -1.2890998e-03  -9.2656816e-02  -5.4479325e-02   3.6183266e-02  -3.2908023e-02  -2.3835094e-02   8.8845246e-02   2.4007500e-01   2.0382115e-01   1.3917355e-01  -1.5598146e-01  -8.0598072e-02   4.8130252e-02  -1.4805488e-01   4.8549601e-03   1.0272974e-01  -6.7879560e-03  -8.0949078e-02   4.9857726e-02  -1.1099295e-01  -7.1743891e-02   7.8133137e-02  -1.3549683e-01  -3.3127678e-02   1.2973027e-01   3.2632292e-02  -6.4098138e-03   7.4151384e-02   7.4555667e-02  -1.7671704e-02  -1.0341880e-01  -1.8021823e-02   1.0769313e-02  -3.9861965e-03   1.7595992e-01   8.5383700e-03  -4.0795666e-02   8.1100173e-02  -1.2956442e-01   1.3505812e-01   3.4012454e-02   8.6935011e-02  -1.9606865e-01  -7.1030049e-02   2.5387443e-02   1.2022951e-01   1.1319186e-01   3.8802231e-02  -3.0838468e-02   2.1310450e-01   2.1387524e-03   1.7291409e-01   5.7524271e-02   2.9370159e-02  -1.6048444e-01   9.6562098e-02  -4.5754924e-02   3.0916980e-03   2.0326544e-01  -2.3415043e-03  -1.6904311e-01  -6.4938716e-02   4.0981779e-02  -5.8691077e-02  -2.3452380e-02   1.1348447e-01   1.4857958e-01   9.9095329e-02   2.3523053e-01   0.0000000e+00   2.0096280e-01   6.3432221e-03  -1.0111411e-02   5.8825963e-02
  -2.1760206e-02  -6.3094680e-02  -4.0230535e-03   6.7403995e-03   1.1967320e-01   1.9650897e-01  -2.5414259e-02  -3.6869872e-02   9.8258936e-02  -1.6900118e-01   3.1547800e-03  -6.2926120e-02   4.6917155e-02  -6.6790154e-02  -1.0564981e-01   7.4733102e-02   2.5006799e-02   1.9302324e-02  -5.6233819e-02  -5.2133274e-02   1.8421306e-01  -1.5809002e-01  -9.1472393e-02   2.0129812e-02  -5.4941894e-02  -5.5909703e-02   7.1373106e-02   9.7967015e-02  -2.7083533e-02   6.6233764e-02  -1.9967645e-01  -1.0004980e-01   2.6064676e-02  -1.2389470e-01   1.6078498e-01   1.0272665e-02   3.9122483e-02   5.4854992e-02   6.1585965e-02   8.9578991e-02  -1.5379613e-02   2.8009273e-01  -1.5746685e-01   4.9338741e-02   5.4986411e-03  -3.8423361e-02   1.0481168e-01  -5.6894263e-02   6.4019828e-02  -1.2637415e-01   9.7472558e-02  -4.6469922e-02  -1.2233121e-01  -1.0038741e-02   7.4797581e-02  -5.4769549e-02   2.3170219e-02  -4.9415924e-02   1.4050688e-02  -1.1318493e-01   8.2666895e-02   3.7256938e-03   1.1782742e-01  -1.9177438e-02   7.2391391e-02  -1.2377651e-01   2.5823083e-02   4.3402545e-03  -7.3051976e-02   4.4737295e-02  -1.1334930e-02  -9.3828385e-02   1.9929671e-01   2.8142388e-02  -3.5533505e-02  -1.4502242e-01  -2.8841065e-01   5.2095400e-02   6.1569114e-02  -8.4954097e-02   4.8037445e-02   8.5274322e-03   1.2875919e-01   1.6845190e-01   1.5191094e-01   2.0096280e-01   0.0000000e+00   3.2654185e-01  -1.2071317e-01   8.8745800e-02
   5.6061728e-02  -4.4624790e-02   2.7962567e-02  -1.4390818e-01   1.3731436e-01   7.0041542e-02  -1.4475371e-01   4.5115282e-02  -2.4926182e-01   8.2423736e-02  -5.7937588e-03   5.1624805e-02  -6.6719060e-02  -9.4567168e-02   8.4103347e-03  -1.7949149e-01  -1.7819542e-01  -3.1170368e-03   7.1289672e-02   1.8399935e-02  -2.7190855e-01  -3.1338049e-01  -2.5606747e-02   2.1892792e-01   6.7232303e-02  -1.0057523e-01  -1.7273235e-02   8.7348920e-02   6.8449563e-02  -3.5427452e-02  -1.1786772e-01  -2.5065046e-01  -1.2940420e-01   1.0477045e-01   5.4520837e-02  -3.5661904e-02  -5.1869393e-02   5.1118220e-02   1.3445559e-02  -7.1287543e-02  -1.2937972e-01   6.5266647e-03   1.2632862e-02   1.4108675e-01   5.1475377e-02   1.8140192e-02   2.4757639e-02  -6.9079736e-02  -2.6139432e-02   6.2407373e-02   1.1244961e-01   2.0432100e-01   5.3646630e-02  -6.6492831e-04   5.9865294e-02   1.0191198e-01  -1.6249585e-02  -1.1216054e-01  -5.6174178e-02   6.7580108e-02  -6.6253869e-02   9.9570395e-02   6.3475598e-02  -1.3069890e-01  -4.3903054e-02   3.1094364e-02   8.5502386e-02   6.0729849e-02  -1.9237187e-02   5.4395589e-02   1.4094283e-01   1.1648929e-01  -5.6730659e-03   1.0423376e-01   1.0040888e-01  -1.4189768e-02   2.2843312e-02  -2.4374494e-01   2.8122873e-01  -6.8419899e-02   1.4836491e-01   5.2097221e-02  -7.4009379e-02  -9.8307301e-02  -1.0530435e-01   6.3432221e-03   3.2654185e-01   0.0000000e+00   1.8085471e-01   9.3609323e-02
   1.6255677e-01   6.5910601e-02   1.0652479e-01   1.6288230e-02  -4.5849267e-02   1.5443509e-02  -1.1386844e-01   3.9910972e-02   5.8216355e-02   2.5369928e-01  -3.6336431e-03   1.2343521e-01   1.7942458e-02  -1.4440570e-02  -5.4673552e-02  -3.6529260e-02   4.4111202e-02   2.2895178e-02  -5.3672645e-02   1.1289979e-01  -2.1848847e-01  -4.0490081e-02   2.7701673e-02   4.6834379e-02  -2.5728403e-02   2.2177325e-02  -3.0206821e-02   1.0564087e-02  -1.0777600e-01  -1.5172712e-02   3.7598494e-02   6.0033289e-03   9.9064187e-03   1.6212635e-01  -2.8375870e-02   1.5762497e-02   1.7576382e-01   6.4316384e-02  -1.7682960e-02  -3.3042425e-02  -1.0632109e-01   1.3235630e-01   1.2514007e-02   3.8154304e-02  -8.6784751e-02  -9.2161793e-02  -8.3014902e-02   1.7943256e-01  -1.1743955e-02  -4.7389510e-02   4.6872191e-02   1.2209113e-01  -3.9129778e-02   9.1710931e-02  -6.0279143e-02   6.4180983e-02   6.1266600e-02  -8.6695754e-02   4.3448924e-02  -5.0052386e-02   1.2568329e-03  -1.8781765e-02  -1.4373189e-01  -1.1500591e-03   3.3514173e-02   7.4138661e-02  -1.5344000e-02  -1.4968826e-03  -5.5567219e-02  -2.1648629e-01   3.5401638e-02   3.2355293e-02   7.4038015e-02  -1.3255191e-01   2.0670955e-01   1.2958232e-01   8.9138135e-02   8.8405703e-02  -1.1458460e-01   1.1710039e-01   6.6465023e-02   5.8149850e-02  -6.0681193e-02  -1.0415863e-01   5.9171676e-02  -1.0111411e-02  -1.2071317e-01   1.8085471e-01   0.0000000e+00   7.7699039e-02
  -2.6571748e-03   2.5977850e-02   7.7164337e-02   7.6348265e-02   2.6722881e-02  -5.5084142e-03  -6.4923289e-02  -4.4434666e-02   8.7054641e-02   2.4936086e-02  -1.4570472e-02   1.8356034e-01  -2.2057853e-02  -5.8024126e-02   5.7124406e-04   8.5804000e-02  -9.1999134e-02   7.1100265e-02   1.0243379e-01   7.0895186e-03   2.4878388e-02  -1.1535278e-01   7.5993865e-04   1.7401959e-01   1.2413582e-01  -6.6846688e-02  -1.0693968e-03  -2.8693770e-02  -2.4553556e-02   4.6493378e-02   4.4662747e-02   9.8617213e-02   7.5890891e-02   3.6714708e-02  -1.6629721e-01   1.4379209e-01   2.4650441e-02   5.2845195e-02   3.6066582e-02   5.3912318e-02  -1.5394562e-02   5.4200777e-02  -1.7307739e-01   4.8474257e-02  -1.1304959e-01   4.9091884e-02  -1.9732646e-02   2.5950710e-02  -1.9510590e-02   6.6493125e-02   7.7680424e-02   3.0664820e-02   5.5258198e-02   7.7761866e-02  -7.9969555e-02   4.9561006e-03   2.0447487e-02  -1.8956230e-02  -4.0585612e-02  -3.2274881e-02  -1.2287147e-01  -2.5076176e-02   4.3226551e-02   1.5076460e-02  -1.5061880e-01  -6.8738366e-02  -1.9274158e-02   7.2924299e-03  -2.3903806e-02  -1.1560215e-02  -1.2115951e-02  -6.1147019e-02   7.5789006e-03  -4.8969950e-02  -3.9309156e-03   2.4646235e-02  -1.0687201e-01   5.2906829e-02  -1.5243093e-01  -3.9981060e-02   1.0851479e-02  -2.8743041e-03   3.2414036e-02  -1.3993089e-01  -1.0370693e-02   5.8825963e-02   8.8745800e-02   9.3609323e-02   7.7699039e-02   0.0000000e+00
