# Supplementary material for: Autistic traits and individual brain differences: functional network efficiency reflects attentional and social impairments, structural nodal efficiencies index systemising and theory-of-mind skills
Source: Mol Autism. 2021 Jan 21;12:3. doi: 10.1186/s13229-020-00377-8 (PMC7818759; doi:10.1186/s13229-020-00377-8)
Supplement: Supplementary file 9 — Additional file 9. Brain-behaviour correlations. README file detailing data curation; AAL-90 region masks in NIfTI format; spreadseehts of Spearman correlations; code and data for the correlational analysis. [file 13229_2020_377_MOESM9_ESM.zip › Paul_Arora_et_al_data/Physiological/BBC/analysis/Parcorr_rsfMRI_Netmats/fixnormed_Netmat_rsfMRI_aal90_subj012.txt]

   0.0000000e+00   1.6100698e-01  -6.9309367e-02  -9.1122544e-02  -4.0303225e-03  -5.1296074e-02  -3.2925660e-02  -2.3597897e-02   8.6394481e-02  -1.0244264e-01   2.3904352e-01  -1.2259315e-02   2.1192596e-02   7.5484547e-02  -1.2972252e-01  -2.5868934e-02   1.2186493e-01   7.4317410e-02   5.5621714e-02   1.6234712e-01   4.0675384e-02  -1.2547449e-01   5.8065183e-02   3.4414465e-02   7.1932851e-02  -8.4113312e-02  -9.1853533e-02  -1.7090690e-01  -2.6986589e-02   9.0890716e-03   1.5003277e-01  -3.1804086e-02  -2.8011134e-02   1.0443528e-01  -1.5683120e-01   1.4064367e-01   1.1284201e-02  -7.5529761e-02  -4.5376085e-02  -2.2534931e-02  -1.6091024e-01  -1.3336349e-02   3.6921214e-02   8.7882516e-02  -8.2938099e-02  -7.3945227e-02  -6.8828994e-02   1.0419315e-01  -4.3450320e-02  -7.9958898e-02   2.7636921e-04   1.2213577e-01  -7.2777094e-02   1.1909636e-01   5.6748369e-02  -1.0947122e-01   2.6161880e-01   1.4095291e-01   2.2475527e-01  -5.4594057e-02   1.2709463e-01  -1.7240191e-01  -5.7555395e-02   8.6048169e-02   3.4130264e-02   4.3212202e-02  -1.3868035e-01  -4.9812335e-02  -8.9439009e-02   2.8555155e-02   3.4318291e-02  -2.7153798e-01   4.1998203e-02   2.1710647e-02  -7.6519208e-02  -1.0505029e-01  -5.2643799e-03  -2.9439879e-02   7.9984520e-02  -7.5068458e-02   1.0052865e-01  -1.3977842e-02  -1.0535551e-01  -1.3718921e-01   7.0023962e-02   4.3277106e-04   1.7698560e-01   8.3699589e-02  -5.1623768e-02  -2.7191779e-02
   1.6100698e-01   0.0000000e+00  -1.4944014e-01  -3.2790876e-02  -7.1105599e-02  -5.5646012e-02  -2.6538533e-03  -7.6110646e-02   1.5300657e-01  -1.7718493e-02  -3.8457483e-03   5.0138635e-02   9.0660170e-02  -8.5879089e-03   7.6072986e-03   6.0928157e-02   1.6036692e-01   2.9840780e-02  -5.1628458e-02   2.3377230e-01   2.7027740e-02   2.2157922e-02  -1.2119712e-01   7.6055021e-03   7.9931852e-02  -5.2220417e-02   4.0655907e-02  -5.5589741e-02   2.3221420e-03  -2.3698031e-02  -6.4099024e-02   2.8473535e-03   4.2061775e-02  -4.2430249e-03  -1.6009972e-01  -9.8026997e-02  -5.0002976e-02  -4.8697669e-02   5.3908996e-02   1.2526060e-01  -4.3325329e-02   9.4777775e-02  -5.8240481e-03   1.2444926e-01  -1.8095261e-01   8.2518481e-02  -8.3675868e-02   5.6516945e-02   3.7774666e-02   8.3122273e-02  -1.6303667e-02   1.7289497e-01  -4.5116442e-02  -9.4957855e-02  -8.9772447e-02   4.1529684e-02   3.0213035e-01   2.9403834e-01   7.1646594e-03   7.4270984e-02   4.7119759e-03  -8.7530569e-02  -1.4115732e-01   1.4423474e-01  -1.0160267e-01  -1.7631557e-01  -7.5279744e-02  -3.5371551e-02  -8.1979168e-02   1.2177197e-01   2.8947224e-02  -3.3571132e-03  -3.1434189e-02  -2.3856885e-02   6.5046575e-03   3.2743508e-02   1.7912895e-02   1.3663315e-02   3.1320282e-02  -3.2028153e-02  -7.3581559e-02   2.1126737e-01  -7.9355853e-02  -8.4349918e-02  -6.2490450e-02   1.2498224e-01  -1.3952463e-01  -8.8035358e-02   8.5468470e-02   1.6360847e-02
  -6.9309367e-02  -1.4944014e-01   0.0000000e+00   1.6280574e-01   2.2437811e-01   5.1418087e-02   3.6097921e-01  -3.4756142e-02  -1.6082783e-01  -9.5924577e-02   2.5066395e-02  -5.3896114e-02   1.1096279e-01  -1.6422252e-01   2.0032832e-01  -1.4057321e-01  -8.6581652e-02   4.7852304e-02   2.7126338e-01  -4.6327161e-02   1.0898808e-01  -3.0356609e-02  -5.7582694e-02  -2.2064245e-01   2.0511933e-01   2.6905884e-01   7.8594331e-02   8.9847980e-03   7.0400965e-02  -4.0447400e-02  -1.3773519e-01   1.1320871e-02  -1.3410551e-02  -7.1306806e-02  -1.2708499e-01   2.4492360e-02  -4.1345929e-02   2.2479349e-01  -1.0697165e-01  -8.6461890e-02  -1.9280290e-01   7.6154411e-02   2.5686617e-02  -3.0534181e-02   1.0109449e-01   2.6002076e-02  -1.3111407e-01  -9.5423936e-02  -6.0557357e-02   1.9890303e-02  -8.5302554e-02   9.0589710e-02  -1.8887829e-01   2.5481739e-01   1.1182452e-02   5.2230783e-02  -6.9476055e-02  -1.8074198e-01  -2.5172449e-02   8.7351882e-03   7.2396606e-02  -3.0946725e-01   2.1199703e-01  -3.8489146e-02   1.8704876e-03   5.0791141e-02  -1.2161548e-02   5.2725229e-02   9.9725561e-02   3.0994779e-02  -1.3978561e-01  -6.8712638e-02   6.8360891e-02   7.4031969e-03  -4.3501015e-02  -2.1777791e-01  -1.7391749e-03   6.4985682e-02  -5.8697249e-02   1.2188208e-01   1.1910833e-02  -7.1572610e-02  -8.8256816e-02   5.1764581e-02   3.0732465e-02  -9.2403392e-02   1.3583856e-02  -4.0415210e-02  -2.6712309e-02  -3.6376254e-02
  -9.1122544e-02  -3.2790876e-02   1.6280574e-01   0.0000000e+00   1.1430472e-01  -6.1749541e-02   3.0375143e-02   1.5511564e-01  -9.9649794e-02  -6.2932457e-02  -1.2320404e-01   6.9877133e-02  -9.6613397e-02  -1.1339514e-01   2.2940154e-01   3.2951610e-02   1.1678430e-02  -5.3391759e-02  -8.3691943e-03   1.4693833e-01  -1.3266846e-01   8.2866770e-02  -8.1923873e-03   1.4724596e-01   8.0457951e-03   2.7293095e-01   2.9802069e-04   4.0108843e-02   5.2241487e-03   1.2393515e-01  -2.3076453e-01   1.1875307e-01  -5.3065868e-02  -7.5369797e-02  -2.0970471e-01  -2.4119954e-02  -1.0840349e-01   9.0032605e-02  -7.5200285e-02  -4.3009062e-02  -1.9485423e-01  -1.4285849e-01   9.8973598e-03  -4.5059424e-02  -4.3834682e-02  -4.2475392e-02  -1.8088849e-01   5.4008363e-02   4.6140594e-02  -1.3592976e-01  -3.7704196e-02  -1.8634208e-01   3.8518796e-02   2.6946204e-02   2.8393402e-02   2.1918664e-03  -4.5620169e-02  -1.5406839e-03   2.8121215e-02  -1.6263080e-02  -4.6862133e-02  -1.7006192e-02  -3.3489993e-02   5.9734845e-02  -6.2176257e-02   8.6991138e-02   1.0983368e-01   3.3290535e-02  -3.7238756e-02  -4.4519250e-02  -1.3156887e-01   2.2387260e-02  -3.3111015e-02   2.5678232e-03   8.7161348e-02  -6.8816773e-02   4.1744741e-02   1.9121506e-02  -1.0699375e-01   6.2499753e-02   1.1318593e-02  -4.6179722e-02  -9.1207548e-03   1.6027885e-01   1.9867486e-02   1.4148455e-01   1.7686846e-01   5.9702677e-02   1.7996884e-02   1.0901842e-01
  -4.0303225e-03  -7.1105599e-02   2.2437811e-01   1.1430472e-01   0.0000000e+00   7.9471059e-02   2.2749986e-01   1.1448243e-01   2.7356568e-01   4.6037986e-02  -8.5871712e-02   2.9127689e-03   5.7004643e-02  -1.2554532e-02   1.1355959e-01  -3.2226232e-02   5.4022860e-02  -8.1677679e-02   1.4671604e-01   1.2719629e-01   1.7985478e-01  -5.1432195e-02  -1.0652776e-01  -1.3154899e-01   1.8833481e-01  -1.0787805e-01   3.7619172e-01  -1.0305374e-01  -8.1745934e-02   1.6674304e-01  -1.3244917e-02   6.1843071e-02  -1.2607572e-01  -1.1202172e-01   1.0086754e-01  -4.3262813e-02  -1.0237808e-01   1.4152000e-01  -3.9541939e-01   2.7647467e-02  -1.8273553e-01   2.4263872e-02   2.3509470e-01  -1.0048470e-01  -8.3719206e-03   1.5862001e-02  -3.7450324e-02  -2.6213752e-01   2.7522294e-01  -3.7947155e-03   1.6790825e-01   1.3564123e-01  -1.0406219e-01   1.7438896e-01   1.6005356e-01   3.8312541e-02   7.3175494e-02   7.2946882e-03  -8.0227257e-02  -1.4534696e-01   2.2482167e-02   2.3129655e-02   7.2431251e-02  -1.0488604e-01  -1.4609917e-01   5.6835735e-02   4.9432235e-02   1.2497972e-01   1.5467897e-01   1.1123155e-01   9.0507599e-02   1.1292648e-01  -1.5876575e-01   2.8710855e-02  -1.8884774e-01   1.0083698e-02  -7.0997548e-02  -1.1758615e-01  -8.1394892e-02   9.8978654e-02  -1.2066277e-02  -1.1525519e-02  -1.3636814e-01  -4.3817696e-02  -7.6162604e-02  -1.9773508e-02   5.0473340e-01   1.0564817e-01  -4.2283772e-02  -5.5149835e-02
  -5.1296074e-02  -5.5646012e-02   5.1418087e-02  -6.1749541e-02   7.9471059e-02   0.0000000e+00   3.3603530e-02  -4.4472728e-02   3.0236046e-02   3.2078174e-01  -3.2599619e-02   5.5700434e-03  -1.0472569e-01   2.2688189e-01  -1.4294004e-01   1.4220678e-01   5.5222478e-02   3.0305098e-02  -3.6767977e-02   1.5668303e-02   6.6415140e-02  -1.2646920e-01  -1.6670849e-01  -9.7859983e-02   7.4511543e-02   3.3688001e-02   1.9660093e-01   3.5681484e-01   2.0615322e-02  -4.2447767e-02   2.5031346e-01  -3.1183469e-01  -9.0589757e-02  -1.2330172e-01   4.2140051e-02   9.4638986e-02   3.4180757e-02   3.0861790e-02   2.8190555e-01  -1.9617163e-02   1.2237477e-01  -2.5953625e-01   6.0241953e-02  -8.2531949e-02   5.7538683e-02   1.7454081e-02   1.1900833e-01  -2.1764810e-02  -1.3777797e-01   6.1146662e-02   4.8430612e-03   1.5416368e-01   4.4115801e-02   1.6856303e-01   1.0805894e-02   1.0534368e-01  -1.1539120e-01  -1.2085604e-01   4.1885241e-02   5.4191955e-02   1.8659768e-02  -1.2506087e-01   1.2350304e-01  -1.2394812e-01  -2.9175074e-02  -1.0882701e-01   2.1105752e-02   1.3422131e-01  -1.4405507e-01  -9.9792736e-02   1.0276605e-01  -1.8199383e-01   3.4209026e-02   6.6309787e-02   4.1148234e-02  -1.4182721e-01  -2.1122910e-01   7.4725690e-02  -6.1633982e-02   3.4961278e-02   1.3293871e-01   4.6279019e-02  -1.6961795e-01   7.3352656e-02  -1.6222034e-02   1.7176037e-01   4.0176733e-01  -3.7878993e-02  -4.1657695e-02  -1.4512157e-01
  -3.2925660e-02  -2.6538533e-03   3.6097921e-01   3.0375143e-02   2.2749986e-01   3.3603530e-02   0.0000000e+00   2.2147510e-01   2.7942277e-01  -5.7839331e-02   1.6843448e-01   1.7386382e-03   4.1657041e-01   1.1910640e-02   1.4145348e-01  -7.5272227e-02  -6.7594988e-02   6.4909039e-02   5.7745091e-02  -1.4834784e-01  -4.5224449e-02   3.2722049e-02  -1.8929244e-01  -2.5369709e-01  -3.6531281e-02  -1.0732578e-02   9.4360330e-02  -4.5627106e-02   1.3759401e-01   7.4273571e-02  -1.1416846e-01   8.4333470e-02   3.5427972e-02  -1.0614268e-03   3.9325945e-02  -1.7267826e-01  -3.2468714e-02   3.5546498e-02   5.1810815e-02   1.8403187e-02  -8.3116265e-02   1.3097147e-01   1.1017557e-01  -5.4163324e-02  -1.9287736e-02  -4.0332806e-03  -2.7139180e-01  -1.1486560e-01   7.9594281e-03   2.0725136e-02   2.7918882e-02   9.5512271e-02   2.4954725e-02   1.8087407e-01   9.2225875e-02   2.8120670e-02  -1.1078304e-01   1.9252855e-02  -1.4117672e-01  -2.3536452e-01   2.2938278e-01  -3.1564674e-02   1.6466179e-01   9.6480461e-04   2.3465999e-02   3.9751225e-02   9.1728035e-02  -4.5360698e-03  -5.8693821e-02   5.3393389e-02   8.2480598e-02   2.1328752e-02   4.9088759e-02   1.1209515e-01  -8.0218364e-02  -1.2673789e-01   7.8823663e-02  -4.1232737e-02  -1.1471657e-01   2.4162950e-02  -1.4625532e-01  -4.7645241e-02  -1.6655806e-01  -1.5818302e-01  -5.7742232e-02  -1.2927448e-01  -1.1548866e-01  -1.5378427e-01   1.2388279e-02  -4.0286185e-02
  -2.3597897e-02  -7.6110646e-02  -3.4756142e-02   1.5511564e-01   1.1448243e-01  -4.4472728e-02   2.2147510e-01   0.0000000e+00   8.0587585e-02   2.2293552e-01  -1.0616017e-01   7.5986115e-02  -4.5410725e-02   1.9698499e-01  -9.0338854e-02  -9.8997492e-02   5.4058405e-03   3.7620849e-02  -2.0291352e-01  -6.7697448e-02  -2.6935446e-01   1.4891678e-01   1.1752886e-02   1.1377049e-02  -1.4496622e-01  -1.4394933e-02  -4.2776531e-02  -1.9233877e-02  -8.2110526e-02   8.9103847e-02  -4.3875247e-02   9.2577787e-02  -1.0638460e-01   1.4723453e-02  -3.1009557e-01   8.5505872e-02   1.6909214e-02   3.2975413e-02   2.6447240e-02  -2.1253779e-03  -7.3653447e-02   3.0359613e-01   9.7674423e-02  -7.8303033e-02  -1.2129226e-01  -1.2250141e-01  -1.8704588e-01  -3.0711106e-02   7.1481216e-02  -4.9683904e-02   9.0170137e-02   1.0953286e-01   2.0705576e-01  -5.6604975e-02   1.2621528e-01  -5.6433029e-02  -7.8024029e-02   2.5711002e-02  -8.0455561e-02  -1.8275244e-01  -6.3086246e-02   2.7264552e-01  -1.7913660e-02  -1.3024638e-02  -1.9005957e-01   2.8028807e-01   6.7587461e-02   5.5659049e-02  -5.4177303e-02   3.9713530e-02   8.5594664e-02   5.8233652e-02   7.3572291e-02   4.8085598e-02  -4.2917264e-02  -8.0219727e-02  -7.0511594e-02  -3.8044367e-02  -1.6854209e-01   4.2810369e-02  -5.8659068e-02   5.7784695e-03  -1.3442774e-01   7.9168579e-02  -4.9911224e-02  -1.0248653e-01  -1.6730488e-02  -1.4127419e-02  -3.5128239e-02   1.8340031e-03
   8.6394481e-02   1.5300657e-01  -1.6082783e-01  -9.9649794e-02   2.7356568e-01   3.0236046e-02   2.7942277e-01   8.0587585e-02   0.0000000e+00   6.2903313e-01   1.0666101e-02  -1.6571998e-02   5.0149506e-01   1.4731598e-01   1.8502899e-01   1.0512158e-02   1.8316444e-01  -1.7108383e-01  -2.7870354e-02  -2.4373677e-02   1.8237150e-01   2.8621190e-01  -5.6566967e-02   4.5537022e-02  -1.4683790e-01  -8.5662044e-02   6.8137223e-02  -6.7369313e-02   2.0703360e-01   6.7850488e-02  -1.8348614e-01  -3.3106117e-02   2.5852765e-01  -8.5426955e-02   3.2913969e-01  -1.9358667e-01   6.7282953e-02   3.3341068e-01   7.9611082e-02  -5.3378931e-01   4.1219377e-02  -2.8245737e-01  -1.4213050e-01  -4.4430966e-02  -7.5278629e-02  -8.0327752e-02  -8.1523956e-02   1.2199364e-01   2.2817408e-01   5.4353060e-02   2.3695443e-02   9.8472405e-02  -2.2413187e-02  -1.1362052e-01   7.9433027e-02   3.7614787e-02  -3.4498997e-02   2.2218507e-01  -5.6014879e-02  -5.1837286e-02   3.8308173e-02   8.1371580e-02  -2.9529369e-03  -7.7159111e-02   3.2727445e-01   1.0524995e-01   7.4011736e-02  -6.5259657e-02   1.4623218e-02  -1.4878611e-01   1.9754257e-01  -4.0376114e-02   1.1291700e-01  -2.4711261e-02   1.3007153e-01   1.0668868e-02   7.1629463e-03  -5.5370836e-02   9.2785473e-02  -1.0054696e-01  -1.6489262e-01  -6.1460926e-02  -2.6261280e-01  -1.8163597e-01  -1.3020005e-01  -7.9044758e-02   2.8610158e-01  -1.3582681e-01   2.2160772e-02  -6.4649211e-02
  -1.0244264e-01  -1.7718493e-02  -9.5924577e-02  -6.2932457e-02   4.6037986e-02   3.2078174e-01  -5.7839331e-02   2.2293552e-01   6.2903313e-01   0.0000000e+00  -1.0723997e-01   9.9321099e-02  -5.3923493e-02   2.9599447e-01  -1.9820127e-01   2.3461776e-01  -1.5891330e-02  -6.3529760e-02  -1.5864726e-01  -1.1660215e-01  -2.9931590e-02  -1.8757295e-01  -2.0890483e-02   2.0833715e-01   5.3378285e-02  -1.6904636e-01   2.3474632e-01   1.3273456e-01  -5.9646788e-02  -7.0995957e-02  -7.1086157e-02  -1.8628986e-02  -1.5312189e-02   7.4273295e-02   6.7277327e-02  -6.1997472e-02   3.5429516e-02   7.5696425e-02   1.6749877e-01  -6.9749334e-01   4.8251060e-03  -1.9483123e-01   3.0186850e-02   1.7481002e-01  -2.5840868e-01  -8.8438839e-02   1.6454689e-01   4.7167277e-02  -1.7389779e-02   1.4750465e-01   1.3911553e-01   2.4877794e-01  -4.7345949e-02  -6.7817903e-02  -1.7864376e-02   7.3194203e-02   4.1105039e-03  -1.5981768e-01   1.0954576e-01   1.5506381e-01  -1.5598231e-02   2.4105193e-01  -4.8592841e-02  -2.2021641e-01   7.8265939e-04   2.9441009e-01  -2.5256560e-01  -1.6893580e-02   4.7612120e-02   5.7798427e-04  -1.0095765e-01   8.2111150e-02   2.3603545e-02   1.4713430e-02   1.0794080e-01  -2.0683826e-02   1.2025245e-01   1.8516271e-01   1.6687583e-01  -7.6303583e-02   2.9140578e-02  -1.6899128e-01  -1.7419998e-01  -7.1625892e-03  -1.0253693e-01  -2.4997994e-01   1.0471768e-01  -5.5560269e-02   2.4877974e-02   1.1203521e-01
   2.3904352e-01  -3.8457483e-03   2.5066395e-02  -1.2320404e-01  -8.5871712e-02  -3.2599619e-02   1.6843448e-01  -1.0616017e-01   1.0666101e-02  -1.0723997e-01   0.0000000e+00   1.5927569e-01   2.6519865e-01   1.1076088e-01   4.0349796e-02  -1.5236233e-01   6.6907134e-02   2.4662835e-01   2.1981041e-01  -6.9378608e-02   1.6695961e-01  -2.1044587e-01  -8.9330225e-02   9.2494419e-03   1.5808234e-01   1.3924351e-03   5.8965167e-02  -7.4126478e-02   1.6763608e-01  -1.8577269e-02  -6.0761821e-02  -1.6700160e-01   1.1704889e-01  -9.9398248e-02  -2.0286878e-01  -1.5000334e-01   1.0666243e-02  -9.5731869e-02   8.2851405e-02   5.1200798e-02   2.7118421e-02  -2.2102764e-01   2.2165903e-02   6.1311939e-02  -6.2657917e-02   1.0403982e-01  -2.3438655e-01  -3.0072108e-02  -1.2161040e-01  -1.6958834e-01   8.3855146e-02  -4.0667940e-02   1.6560186e-01   1.1346674e-01  -3.1227680e-02  -2.8700697e-01  -6.3552386e-04  -4.4225286e-02   2.7957499e-01   5.4726772e-02   3.9015101e-01   2.4915393e-01   1.7930023e-02   2.3965462e-01  -2.8513205e-02  -5.9528422e-02  -1.1131504e-01   1.4817326e-02  -1.4737173e-01  -2.6495490e-03  -1.3881146e-01  -4.1809479e-02   1.9950430e-02   2.4410205e-01  -1.5410671e-01  -1.8330526e-01   2.4383992e-01  -4.1286488e-02  -1.2256110e-01  -1.8292964e-02   5.1550146e-02  -6.6184905e-02   2.2707646e-02  -1.7467465e-01   6.9284822e-02  -1.2053921e-02  -1.2426198e-02   9.3897916e-02   5.9925676e-03  -2.6387178e-02
  -1.2259315e-02   5.0138635e-02  -5.3896114e-02   6.9877133e-02   2.9127689e-03   5.5700434e-03   1.7386382e-03   7.5986115e-02  -1.6571998e-02   9.9321099e-02   1.5927569e-01   0.0000000e+00   1.2701230e-01   5.9943172e-01   1.7466586e-01   2.3278632e-01   2.7345423e-02   5.1298989e-02  -5.7786049e-02   1.4763113e-01  -4.0470635e-02   1.2931796e-01  -1.5426995e-01  -1.1294635e-01  -2.4709717e-01   1.6039643e-01  -4.5341599e-02   4.7967363e-02   4.2669089e-02   1.1487272e-01  -1.8744495e-01  -1.8623581e-02   5.2880236e-03   1.0044185e-01  -6.2004725e-02   7.0087517e-02  -4.6017141e-02   1.0214079e-01  -2.7200159e-02   9.1520007e-02  -1.7029425e-01  -2.1453867e-02   8.0501508e-02  -5.1278307e-02  -3.6273268e-02   1.0929710e-01  -7.0001396e-02  -6.2872639e-02  -1.7618754e-01  -3.6739230e-02   1.6521134e-02  -6.6718989e-02   8.9120189e-02  -8.4103528e-02   1.4608291e-02  -7.6695835e-03   3.4591928e-02  -3.6866531e-02  -3.8363191e-02  -6.2630218e-02  -5.0510473e-02   1.5274471e-01  -1.0647864e-02  -5.2937822e-02  -1.3314608e-01   8.3696992e-03  -6.1898950e-02  -4.3269924e-02  -7.6246143e-02  -1.6491907e-01  -1.7872799e-02   3.5467655e-02  -1.7234454e-01   8.2898615e-02  -1.4869802e-02   2.3871791e-02  -9.8869116e-02  -4.8906815e-02  -3.5902295e-02   4.4778062e-02   4.2095221e-02   1.3813998e-02   1.3379346e-01   8.2494077e-02  -5.5183027e-02   1.1279982e-01   4.5427244e-02   1.5865898e-01   7.5282985e-02   7.7244384e-02
   2.1192596e-02   9.0660170e-02   1.1096279e-01  -9.6613397e-02   5.7004643e-02  -1.0472569e-01   4.1657041e-01  -4.5410725e-02   5.0149506e-01  -5.3923493e-02   2.6519865e-01   1.2701230e-01   0.0000000e+00   1.3039604e-01   4.0756168e-01   9.5305982e-02   9.8464631e-03   3.0705500e-03   1.2547438e-01  -7.7549763e-02   1.0134306e-01  -1.9507694e-01  -4.6077519e-02  -1.8735495e-01  -1.1235280e-01  -7.1046452e-02  -2.6701440e-02   7.7550100e-03   1.8203674e-01  -1.3222304e-01  -2.7398340e-01   1.0080040e-01  -1.3018908e-01  -2.4052196e-02   1.9509369e-01   1.0512454e-01  -1.1372260e-01  -5.4487977e-02  -8.0252645e-02   1.6648981e-01   1.1503807e-01   5.2860272e-02   1.7097156e-02  -7.3414711e-03   2.6268494e-02  -3.8059862e-02  -1.0109612e-01   8.9808442e-02  -1.0235480e-02   6.2312760e-03  -2.9630379e-02  -1.4949972e-01   3.1633385e-02   3.8297336e-02  -6.9585726e-03  -2.4349762e-02  -8.6436973e-02   1.3491229e-01  -1.5841844e-01  -1.1969396e-01   7.8860105e-02   1.6325198e-01   5.4859827e-02  -2.7101719e-02   1.8565063e-01   2.4688354e-02  -1.4368083e-01  -2.0546978e-01  -6.6829238e-02  -4.2458898e-02   6.0764630e-04  -2.3703353e-02   1.8933410e-01   2.5136574e-02  -5.8395686e-02  -1.8056702e-01   8.0661352e-02  -2.0848961e-01   5.0429087e-04  -2.1176484e-02  -1.8902641e-01   1.0199947e-01   6.8181538e-02  -2.5509058e-01  -4.4914395e-02  -1.0658475e-01  -5.6373665e-02  -6.8496814e-02  -2.1905178e-02   5.3269015e-02
   7.5484547e-02  -8.5879089e-03  -1.6422252e-01  -1.1339514e-01  -1.2554532e-02   2.2688189e-01   1.1910640e-02   1.9698499e-01   1.4731598e-01   2.9599447e-01   1.1076088e-01   5.9943172e-01   1.3039604e-01   0.0000000e+00  -6.3556364e-02   4.1328418e-01  -6.2877592e-02   3.5384299e-03  -1.2693565e-01   6.7328355e-02  -9.7945959e-02  -1.1243160e-01  -5.6036249e-02   6.2926674e-02  -2.0708708e-01  -1.8179861e-01  -8.9982384e-02   3.9291619e-02  -2.7820631e-02   1.5624960e-01  -1.4190482e-01  -1.6295217e-01   1.2898573e-01   1.1663995e-01   1.6233222e-01   1.1702692e-01  -5.7671686e-02   1.3861346e-01  -1.7721766e-01   6.9887997e-02   1.0511311e-01   2.8138410e-01   4.7440968e-02  -1.3296061e-01  -1.1767055e-01   8.8285080e-02  -7.7541720e-02  -6.4016385e-02  -1.0649652e-01  -6.2933661e-02   5.2256021e-02   7.3525495e-02   1.0851274e-01  -3.2073103e-01   1.7394801e-01  -3.9843409e-02  -5.4638952e-02  -8.9094374e-02  -6.7797206e-02  -9.9970414e-02  -2.4882009e-02   3.3408132e-03   1.9622612e-01  -1.8126491e-02   6.1580409e-02  -1.4838237e-01  -1.4935927e-02  -1.1120440e-02  -1.0715756e-01  -7.4556129e-02   1.2981052e-02   8.0537516e-02  -1.5310215e-01   1.4982625e-01  -1.4076627e-01  -1.0340716e-01  -2.4009762e-01  -9.5816759e-03   3.3985127e-02   3.8278686e-03   5.9973426e-02   1.6317899e-02   5.6182728e-03   1.5553375e-01  -5.7921984e-02   2.0102026e-02  -1.4700014e-01   1.5469260e-01   2.7234335e-02  -7.9812947e-02
  -1.2972252e-01   7.6072986e-03   2.0032832e-01   2.2940154e-01   1.1355959e-01  -1.4294004e-01   1.4145348e-01  -9.0338854e-02   1.8502899e-01  -1.9820127e-01   4.0349796e-02   1.7466586e-01   4.0756168e-01  -6.3556364e-02   0.0000000e+00   4.1870996e-01   1.2888544e-01  -1.6643110e-01   2.2576209e-01  -2.8499720e-02  -9.0411393e-02  -6.1481727e-02   6.9794065e-01  -5.6046733e-02   5.9749520e-02   6.9110612e-02   2.4892883e-02   6.3193622e-02   1.0070756e-01   1.0743473e-02   7.5256886e-02  -7.8295575e-02   1.6985137e-01  -2.8566288e-01   7.4994318e-02  -2.3362736e-01  -8.8346343e-02  -7.7614101e-03  -3.4999624e-02  -7.2911323e-02  -2.2408359e-01  -1.1137272e-01  -1.2228986e-01   8.4195929e-02  -6.3474882e-03   2.1457568e-03  -2.1813186e-01  -1.1691637e-01   6.8846613e-02   1.2256432e-01  -8.8901423e-03  -2.6944324e-01   1.3460403e-01   7.8852203e-02  -2.9794372e-02  -1.5062951e-02  -1.0482044e-01   7.9951973e-03  -1.6819381e-01   1.0266519e-02  -1.5507435e-01  -1.1609164e-01   3.8266825e-03  -6.4026998e-02  -2.0280132e-02   2.5997794e-02  -6.9340410e-02  -4.6577639e-02   7.3682375e-02   2.0440644e-04   1.6510192e-01  -2.6948004e-01   1.0947342e-01   9.0867500e-02   1.5716383e-01   1.8118274e-01   2.7450638e-01  -4.1300378e-01   1.0560977e-01   1.1385429e-01  -1.6263083e-01  -1.4671571e-01   4.8484459e-01   1.1631622e-01   7.9018349e-02   6.8742135e-02   5.7751836e-03   4.9177161e-02  -4.4100199e-02   2.8860829e-02
  -2.5868934e-02   6.0928157e-02  -1.4057321e-01   3.2951610e-02  -3.2226232e-02   1.4220678e-01  -7.5272227e-02  -9.8997492e-02   1.0512158e-02   2.3461776e-01  -1.5236233e-01   2.3278632e-01   9.5305982e-02   4.1328418e-01   4.1870996e-01   0.0000000e+00  -9.0297499e-02   1.1126392e-02  -1.1261656e-01   1.0148161e-01  -1.0942402e-01  -2.5645593e-01   5.2711797e-02   1.8001515e-01   7.1444714e-02   2.2501067e-02   5.8552580e-02   1.2437584e-01   9.2207491e-02   2.4480628e-01   1.7221374e-02  -1.8642612e-02  -3.3609688e-02   4.9023422e-02   5.9574752e-02   1.6015391e-01  -7.7509103e-03   1.3170767e-01   4.8086646e-02   4.2381569e-02  -9.9690668e-02   1.0472997e-01  -8.4664293e-02  -2.3783644e-02   5.2631368e-02  -7.9534101e-02  -8.6959362e-02   9.8809796e-02   5.3842575e-02  -1.0820073e-01   7.8437385e-02  -4.7671554e-02  -3.3301308e-02  -7.0503591e-02   9.7339627e-02   8.3751532e-02  -5.3424612e-02   4.4164343e-02  -1.2171595e-01   7.8439678e-03   8.2438841e-02   3.8064381e-02   1.0081366e-01   1.4799238e-01  -4.9842261e-02  -4.7731939e-03  -4.1422111e-02  -1.3256798e-01   9.5785726e-02   4.3750432e-02   3.9294756e-02  -4.1216783e-03   2.5712092e-03   3.0583472e-02   4.8378790e-02   7.2000692e-02  -1.0281141e-02  -4.5235587e-02  -1.5992418e-01   8.3234231e-02  -1.1737364e-01  -1.9158776e-01  -9.4647514e-02   4.2356405e-02  -6.3531775e-02   1.6747418e-01  -1.0685156e-01   1.2187611e-01  -2.7813232e-02   1.6184108e-01
   1.2186493e-01   1.6036692e-01  -8.6581652e-02   1.1678430e-02   5.4022860e-02   5.5222478e-02  -6.7594988e-02   5.4058405e-03   1.8316444e-01  -1.5891330e-02   6.6907134e-02   2.7345423e-02   9.8464631e-03  -6.2877592e-02   1.2888544e-01  -9.0297499e-02   0.0000000e+00   6.0040566e-02   6.1589922e-02   9.9685718e-02  -1.2792613e-01  -9.8101595e-02  -3.1476871e-02   7.4202515e-02   5.7244908e-02  -2.2894252e-02  -1.5226212e-02  -2.0169572e-02   1.9831949e-01   8.8526990e-02  -1.3679728e-01  -1.7755780e-02  -6.7233898e-02  -2.6834980e-02  -3.5779352e-02   1.0397679e-01   2.3771053e-01  -2.1632503e-01   1.6245410e-01  -2.1793191e-02  -2.2384962e-01   1.9739738e-01   9.4347387e-02  -4.2591533e-02   5.9631783e-02   1.9996375e-02   4.5168844e-02  -9.4177951e-03   2.9648766e-01   3.3861074e-02   9.4021049e-02  -8.4688088e-02   1.4553002e-01  -1.4499356e-01   1.2820697e-01  -5.9457336e-02   3.0137051e-01   1.8814143e-01  -4.8552682e-02  -2.6461492e-01  -1.3935566e-01  -4.1112056e-02  -1.3017079e-01  -1.0106855e-01   8.2015637e-03  -7.6416898e-02  -3.9057652e-02  -3.8463410e-02   1.6071453e-02  -2.9679530e-03   8.0452241e-02  -1.5454232e-01   1.1086307e-01   6.9028866e-02  -2.3533337e-01   7.5809929e-02   1.0387195e-01   8.7717893e-02   2.9486672e-01   1.4651967e-01   1.9719385e-01   2.8021823e-01   5.6097488e-02  -3.2416315e-02   8.2550259e-02   1.3253935e-01   1.4498710e-01  -9.9203195e-02  -7.7968317e-02  -5.2273139e-02
   7.4317410e-02   2.9840780e-02   4.7852304e-02  -5.3391759e-02  -8.1677679e-02   3.0305098e-02   6.4909039e-02   3.7620849e-02  -1.7108383e-01  -6.3529760e-02   2.4662835e-01   5.1298989e-02   3.0705500e-03   3.5384299e-03  -1.6643110e-01   1.1126392e-02   6.0040566e-02   0.0000000e+00   1.5038254e-01  -2.1485530e-02  -7.7477813e-02  -8.0887451e-03  -1.5352494e-01   4.5688283e-04  -8.5382732e-02  -4.1491559e-02   1.2973963e-02   4.8799752e-03   7.2713194e-02  -5.7364320e-03  -1.7689886e-01   2.4237657e-01  -3.1747260e-02  -9.6577093e-03  -8.0616076e-02   4.1257862e-02   4.6452067e-02  -5.8642778e-02   1.1841644e-01  -1.0312895e-01  -5.3590215e-02   1.0606635e-01   9.1807418e-03   7.6220387e-03  -6.7117876e-02  -7.1169605e-03  -1.1271340e-01   3.8710749e-02  -1.3345316e-01   3.3294420e-02   5.8211263e-02  -3.8036797e-02   2.6247848e-02   4.9782759e-02   1.5483681e-02   4.1882911e-03   1.5211967e-01   2.4848647e-02   2.0559249e-02  -3.4844490e-03   8.4605580e-02  -7.7424893e-02   1.3897039e-01   2.3616013e-01   9.2356088e-02  -1.1529682e-01  -1.4317268e-01  -3.4531750e-02  -2.6023042e-02   7.2146177e-02   9.2291261e-02   6.1815078e-02   3.7710922e-02  -6.2396928e-02   9.8285365e-02   1.0600042e-01  -1.5106503e-02   1.0353343e-02  -1.6344046e-01   3.4680584e-01   1.3896802e-01   1.5090212e-01  -1.4259703e-01   3.1704893e-02   7.2525007e-02  -1.4726383e-01   1.2970023e-01  -5.3777899e-03   5.2247401e-03   8.3612185e-03
   5.5621714e-02  -5.1628458e-02   2.7126338e-01  -8.3691943e-03   1.4671604e-01  -3.6767977e-02   5.7745091e-02  -2.0291352e-01  -2.7870354e-02  -1.5864726e-01   2.1981041e-01  -5.7786049e-02   1.2547438e-01  -1.2693565e-01   2.2576209e-01  -1.1261656e-01   6.1589922e-02   1.5038254e-01   0.0000000e+00   6.8629225e-02  -1.8475432e-02  -1.2883274e-01  -1.4021330e-01   2.1143934e-01   6.5999239e-02   9.6207050e-02   1.5556272e-01   7.8138754e-02   1.6533119e-02  -1.8831601e-01  -2.2762507e-01   2.0201480e-01   1.5940272e-01  -7.8372686e-02  -1.5414585e-01  -8.5025992e-02  -2.3856305e-01   8.7028665e-02  -1.3445939e-02   1.5328056e-01  -2.4045157e-02  -2.0848044e-01   1.3409195e-02   8.4813618e-02  -3.8348065e-02   2.3497646e-02   4.5763757e-02  -1.3809841e-01  -2.1205674e-02   2.9324421e-02  -6.4878217e-02  -1.2340769e-01   4.7980210e-02   3.3336088e-02  -1.6868777e-02   3.7511881e-02  -1.8700147e-02   1.9023703e-02   5.0383720e-02   3.9286913e-02   1.7450464e-03  -1.5996973e-01  -4.0883318e-02  -1.1580807e-01   4.4140876e-02  -3.3388034e-02  -4.2724978e-02  -6.4358445e-02   4.2723584e-01   2.5291781e-01  -3.2529928e-01   3.1764033e-02   1.6739085e-01  -2.2791158e-02   1.2535368e-01  -9.9669413e-02   6.7471113e-02  -1.8671101e-01   1.1636520e-01   2.1537010e-01   3.5408242e-03  -1.2846539e-01   2.0302419e-01  -1.5955147e-01   4.9214933e-02  -4.6006953e-02   2.0883275e-01  -8.2929548e-02   1.6186630e-02  -4.3244203e-02
   1.6234712e-01   2.3377230e-01  -4.6327161e-02   1.4693833e-01   1.2719629e-01   1.5668303e-02  -1.4834784e-01  -6.7697448e-02  -2.4373677e-02  -1.1660215e-01  -6.9378608e-02   1.4763113e-01  -7.7549763e-02   6.7328355e-02  -2.8499720e-02   1.0148161e-01   9.9685718e-02  -2.1485530e-02   6.8629225e-02   0.0000000e+00   7.1988040e-02   7.9722838e-02  -8.6756900e-02  -6.8950943e-02  -1.3709822e-01   1.4542476e-02  -1.7241667e-01   1.0872282e-02   4.7622393e-02   2.5167997e-01   5.0131596e-02  -2.9041812e-02  -1.0214787e-01   1.4782210e-01   1.5177250e-02   8.5620363e-02   1.0856203e-01   2.4704321e-01  -6.7551315e-02   1.3507893e-01  -1.3124069e-02  -4.1801520e-01  -2.9074150e-03  -4.5734327e-02   5.9924993e-02   2.0401560e-02   1.7758104e-02   1.2250461e-03   1.2470995e-01  -4.5174164e-02  -4.2072301e-02  -1.4491742e-01  -1.9298324e-02   3.3841203e-03  -3.9776404e-02   9.3440463e-02   1.5308354e-01   1.0193252e-01  -4.4085633e-02  -2.4534742e-02  -3.1140397e-02  -6.4208831e-02   4.2303572e-02   1.5440877e-01  -1.9221559e-01  -1.0902900e-01  -6.6932912e-02  -8.1975237e-02  -1.0780138e-01   4.4739615e-01  -2.1368062e-01   1.3400317e-02   1.5393660e-01   3.3511665e-02   1.4327987e-01   5.4948175e-02  -5.4365280e-02  -1.8275107e-01  -7.0031808e-02  -9.9455034e-02   2.0414890e-02   1.4836074e-01   9.3666996e-02   1.4796827e-01  -1.8071349e-01   1.2834456e-01   1.5224901e-01  -6.4627446e-02   3.9082513e-02  -7.0709821e-02
   4.0675384e-02   2.7027740e-02   1.0898808e-01  -1.3266846e-01   1.7985478e-01   6.6415140e-02  -4.5224449e-02  -2.6935446e-01   1.8237150e-01  -2.9931590e-02   1.6695961e-01  -4.0470635e-02   1.0134306e-01  -9.7945959e-02  -9.0411393e-02  -1.0942402e-01  -1.2792613e-01  -7.7477813e-02  -1.8475432e-02   7.1988040e-02   0.0000000e+00   1.9208064e-01   1.7850580e-01  -4.9318888e-01   5.9410612e-01  -7.3586670e-02   3.1102436e-01   7.7924148e-02   7.9293155e-02   2.0131727e-01   4.2221118e-01  -5.1000405e-02  -4.6033586e-02  -1.7617515e-02   2.2076510e-02  -1.0400339e-01  -8.2414733e-02  -1.1032485e-02  -1.3763968e-01  -2.2316306e-01   2.3428507e-02   4.4193761e-01  -1.6971920e-01  -5.4739836e-02  -2.8074888e-02   1.1480181e-01   9.2176334e-02  -6.4293480e-02  -1.5618163e-02  -8.1188721e-02  -9.3401473e-03  -1.4612969e-01   2.8506203e-02   4.8116323e-02  -3.1270766e-02  -1.9960599e-01  -2.2389078e-02  -9.0847469e-03  -1.3429693e-02   4.6060277e-02  -3.5742974e-02  -5.2872862e-02  -1.2989683e-01  -5.5992736e-02   4.9858623e-02   7.3846394e-02   2.9764453e-02  -8.4101398e-02   7.0074065e-04   1.4054582e-02   4.3591429e-01   3.4484656e-01  -1.3010419e-01   1.7394840e-01   2.2799413e-02   5.6831809e-03  -6.5978053e-02   3.5076913e-04   1.9080254e-01   8.8226727e-02  -7.6024372e-02   1.8138844e-01   9.7479814e-02   3.1115145e-01  -1.1899616e-01   1.7646487e-01  -1.4290096e-02   1.6961482e-01   6.0831623e-02   1.5016235e-01
  -1.2547449e-01   2.2157922e-02  -3.0356609e-02   8.2866770e-02  -5.1432195e-02  -1.2646920e-01   3.2722049e-02   1.4891678e-01   2.8621190e-01  -1.8757295e-01  -2.1044587e-01   1.2931796e-01  -1.9507694e-01  -1.1243160e-01  -6.1481727e-02  -2.5645593e-01  -9.8101595e-02  -8.0887451e-03  -1.2883274e-01   7.9722838e-02   1.9208064e-01   0.0000000e+00  -2.0281852e-01   1.2766323e-01  -3.6231967e-01   7.6047632e-01  -3.8763057e-02   1.4695641e-02  -1.3667947e-01   7.8852336e-02  -1.3576780e-01   1.9610662e-01   1.8285487e-01  -1.7388526e-01  -6.0649365e-02   3.3400597e-02   5.2831615e-02  -1.2715330e-01   4.7047227e-01  -3.1553580e-02   2.7671454e-02  -1.5192618e-01  -4.1894766e-02   1.9413660e-02  -1.0962806e-01  -5.6177201e-02   3.0732114e-01  -3.1193082e-02   2.4599842e-02   4.5302629e-02  -9.9685708e-02   8.7640098e-03  -4.6350633e-02   6.8803941e-03   1.3630455e-01   1.9123054e-02   3.2216364e-02  -5.3647012e-02  -2.3253181e-02   1.2635701e-01   2.5930133e-02  -1.3698130e-01   6.8475813e-02   1.0918951e-01  -2.6227797e-01  -4.8838971e-02  -8.3346174e-02   7.5846186e-02   1.1488325e-01   1.6054053e-01   3.2225805e-01   9.8199491e-02  -5.8263452e-02   3.3173854e-02   1.0270275e-01   1.0174648e-01  -1.4453790e-01  -1.6888708e-01   1.5262566e-01  -2.3629834e-01  -1.3356035e-03   1.0329988e-01  -2.2343674e-02   5.0409635e-03  -4.0417898e-02  -1.7635805e-02  -4.2797404e-01   1.2909187e-01   2.4854680e-01  -4.4267667e-02
   5.8065183e-02  -1.2119712e-01  -5.7582694e-02  -8.1923873e-03  -1.0652776e-01  -1.6670849e-01  -1.8929244e-01   1.1752886e-02  -5.6566967e-02  -2.0890483e-02  -8.9330225e-02  -1.5426995e-01  -4.6077519e-02  -5.6036249e-02   6.9794065e-01   5.2711797e-02  -3.1476871e-02  -1.5352494e-01  -1.4021330e-01  -8.6756900e-02   1.7850580e-01  -2.0281852e-01   0.0000000e+00   2.0874276e-01   3.7475747e-01  -7.2965564e-02  -3.1632078e-01  -6.3561102e-02  -2.6754458e-01  -1.7107307e-01   5.8853209e-01  -3.8753717e-01  -4.6143806e-02  -4.7469849e-02   2.2570378e-02  -6.2326108e-02   5.0146468e-02  -1.4165660e-01  -5.8345659e-02  -1.4347041e-01  -1.2024011e-02   1.2147305e-01  -2.3482019e-01   7.0682109e-02  -1.3015322e-01   4.6670158e-02  -3.5542197e-02   4.5566041e-02  -4.1798820e-02   1.7321022e-01  -1.4460861e-01  -1.9882566e-01  -1.7270787e-02  -9.3584888e-02  -6.0593942e-02  -6.0198985e-02  -8.8141484e-02  -2.0906709e-02  -1.0850787e-01  -1.4473083e-01  -2.5758542e-02   7.5956028e-02   1.1112749e-01  -1.6583888e-01   2.4806947e-01  -1.4067703e-02  -5.4560010e-02  -2.0528723e-01  -9.5635020e-02   1.2316874e-01   3.8396028e-01  -7.3009645e-02  -1.5772421e-01  -2.0424413e-02  -6.1646442e-02  -2.4434941e-02  -1.7919535e-03  -3.6802558e-02   1.1758751e-01  -1.2099327e-02  -6.6270449e-02  -5.3444294e-02  -7.8646286e-02  -9.7464597e-02   2.0487788e-01  -6.3518539e-02   1.4604983e-01   8.2344152e-02  -8.6306175e-03   1.4945555e-01
   3.4414465e-02   7.6055021e-03  -2.2064245e-01   1.4724596e-01  -1.3154899e-01  -9.7859983e-02  -2.5369709e-01   1.1377049e-02   4.5537022e-02   2.0833715e-01   9.2494419e-03  -1.1294635e-01  -1.8735495e-01   6.2926674e-02  -5.6046733e-02   1.8001515e-01   7.4202515e-02   4.5688283e-04   2.1143934e-01  -6.8950943e-02  -4.9318888e-01   1.2766323e-01   2.0874276e-01   0.0000000e+00   3.0611078e-01   3.8534999e-01   2.1560051e-02  -2.3964335e-01  -7.3814078e-03  -2.4911158e-01  -1.0661444e-01   6.7155770e-01  -2.4196775e-02  -1.5567228e-01  -1.0192357e-01   5.4158981e-02   2.0709625e-02   1.7778509e-01  -4.2444312e-02   3.7710364e-02   2.1276996e-01   2.8081549e-01  -9.9372401e-02   5.2916715e-02  -2.1835608e-01  -8.2643177e-02  -1.9304872e-01  -1.5993213e-02   1.6239574e-03  -7.6971001e-02  -1.6716561e-01  -2.8637670e-02  -1.0558520e-01  -1.7422936e-01   1.5724752e-01   3.2430861e-02  -5.4089537e-02  -4.0903310e-02  -4.3142127e-02  -6.4669923e-02  -3.4773069e-01  -2.3136566e-01  -2.5974369e-01  -9.3110481e-02   2.6130568e-01   3.0288766e-01  -1.3641560e-01   5.3679604e-02  -2.8168731e-01  -1.0145594e-01  -1.9059768e-02   4.9761960e-01   7.5475448e-02   1.5435565e-01  -1.1304261e-01   1.4005769e-01  -8.4717985e-02   6.1430869e-02  -8.4135280e-02  -2.8626924e-03   2.7623603e-02  -7.5966207e-02  -1.5548983e-01  -4.6346544e-02   2.3349524e-02   1.8168762e-01   8.4952602e-02   1.6681328e-01  -3.7250975e-02   6.8405003e-02
   7.1932851e-02   7.9931852e-02   2.0511933e-01   8.0457951e-03   1.8833481e-01   7.4511543e-02  -3.6531281e-02  -1.4496622e-01  -1.4683790e-01   5.3378285e-02   1.5808234e-01  -2.4709717e-01  -1.1235280e-01  -2.0708708e-01   5.9749520e-02   7.1444714e-02   5.7244908e-02  -8.5382732e-02   6.5999239e-02  -1.3709822e-01   5.9410612e-01  -3.6231967e-01   3.7475747e-01   3.0611078e-01   0.0000000e+00   5.1188183e-01   4.8927487e-01   1.4030678e-02  -1.6634748e-01  -2.5405436e-02   5.0020200e-01  -6.7779283e-02   1.3862848e-01  -1.0659608e-01   1.8088886e-01   7.9539140e-02  -5.3990293e-02  -1.4788690e-02   1.6309916e-01  -1.8510024e-02   8.5618775e-02   3.3285388e-02   1.8742942e-01   1.8001088e-02  -1.4807907e-01   1.0303037e-01  -9.5018398e-02   1.3500053e-01   2.2108276e-02  -1.1467479e-01   9.8699786e-02   5.8026507e-02  -5.1359350e-02  -1.5492200e-01   1.3648337e-01  -1.9682488e-01   9.3479246e-02   1.1910682e-01  -4.7495765e-02   5.7908950e-02  -1.4659277e-02  -1.2029826e-01  -1.2388600e-01   1.8225043e-01   4.9647297e-02  -1.1293198e-01  -1.1472421e-01  -5.5898486e-02   9.9599326e-02  -6.4632753e-02  -9.3613807e-02  -5.5090629e-02  -3.0819621e-01   2.0109894e-01  -2.1143971e-01   1.6582267e-01  -2.5711552e-02   1.7088758e-01   1.3284914e-02  -9.9208680e-02  -1.0516404e-02  -3.2115398e-02  -1.7815565e-01   1.8714991e-01   5.5285542e-02   2.0997920e-02  -8.4072026e-03   4.5080133e-02  -3.9651197e-02  -1.9119075e-02
  -8.4113312e-02  -5.2220417e-02   2.6905884e-01   2.7293095e-01  -1.0787805e-01   3.3688001e-02  -1.0732578e-02  -1.4394933e-02  -8.5662044e-02  -1.6904636e-01   1.3924351e-03   1.6039643e-01  -7.1046452e-02  -1.8179861e-01   6.9110612e-02   2.2501067e-02  -2.2894252e-02  -4.1491559e-02   9.6207050e-02   1.4542476e-02  -7.3586670e-02   7.6047632e-01  -7.2965564e-02   3.8534999e-01   5.1188183e-01   0.0000000e+00   2.1717824e-01   4.3138933e-01   1.5448248e-01   1.8726202e-01  -1.7395348e-01   1.2442177e-01  -1.7922346e-01  -8.5142772e-02   1.7922206e-01   5.2183307e-01   2.4507823e-01  -8.4268019e-02   1.7022938e-01  -3.4346407e-01   3.0216320e-01  -2.3697106e-01   2.2277492e-01  -9.3246468e-02   1.6385987e-01  -6.6069684e-02  -9.3573668e-02   1.3921149e-01  -3.2155276e-01  -5.7424737e-02  -2.3356765e-02   1.8802392e-01  -5.7828082e-02   5.0211867e-02  -3.2847009e-01   9.8426571e-02   2.2309740e-02   5.7372693e-02  -1.1703359e-01  -1.0554382e-01   1.4996166e-02  -2.2038252e-01  -1.6257655e-01   3.4412250e-02  -1.3505926e-03   2.5209853e-01   5.4360229e-02  -1.4612843e-01   1.7112975e-01  -3.7950940e-01   2.0076549e-02   2.6067492e-01   6.6317082e-02  -1.1089501e-01  -2.3396409e-02  -3.6839133e-01  -4.0841006e-02  -2.2776323e-01   9.3848585e-02  -6.7097228e-02   1.6996382e-01   1.8672405e-01  -9.2505063e-02   1.8885027e-01   2.0146999e-02   1.9315580e-01   1.1684440e-01  -1.1821256e-01   1.4635502e-02  -3.1160848e-02
  -9.1853533e-02   4.0655907e-02   7.8594331e-02   2.9802069e-04   3.7619172e-01   1.9660093e-01   9.4360330e-02  -4.2776531e-02   6.8137223e-02   2.3474632e-01   5.8965167e-02  -4.5341599e-02  -2.6701440e-02  -8.9982384e-02   2.4892883e-02   5.8552580e-02  -1.5226212e-02   1.2973963e-02   1.5556272e-01  -1.7241667e-01   3.1102436e-01  -3.8763057e-02  -3.1632078e-01   2.1560051e-02   4.8927487e-01   2.1717824e-01   0.0000000e+00   1.5338777e-01  -1.0843475e-01   1.0261381e-01  -2.5402188e-02   2.6835454e-01   5.4123974e-02  -1.4628259e-01   2.4195968e-01  -4.1316935e-02  -1.0914317e-01   1.3013601e-02   4.1648348e-02   2.5755642e-01  -1.0646043e-01   1.3414227e-01   1.2850813e-01   1.2003337e-01  -1.8652644e-01  -2.2552418e-02   1.8708311e-04  -5.1238828e-02   2.9024476e-03  -8.1602836e-02   8.5413077e-02   2.0456766e-01  -2.7512846e-02  -1.4504283e-01  -6.1542514e-02  -5.0634237e-02   3.4924128e-02  -4.0890604e-02  -1.6904537e-02  -5.4070758e-02  -2.2807258e-02   1.0041472e-02  -1.1033456e-01  -1.1393513e-02  -3.5907541e-02   7.6578399e-02  -4.8683002e-02   1.3637683e-01   3.2100346e-03  -1.3281681e-01  -1.8312592e-01   1.1345548e-01  -1.8837405e-01   1.0600937e-01  -1.0031171e-01  -1.5734374e-02  -8.2761437e-05  -1.7439704e-02   3.5584953e-02   2.0132185e-01  -7.0784491e-02   2.3198017e-02   5.4803418e-02  -4.5617559e-02  -8.5882924e-02  -3.2923267e-02   1.4605292e-02  -1.7088191e-02  -6.4694061e-02  -2.1344340e-03
  -1.7090690e-01  -5.5589741e-02   8.9847980e-03   4.0108843e-02  -1.0305374e-01   3.5681484e-01  -4.5627106e-02  -1.9233877e-02  -6.7369313e-02   1.3273456e-01  -7.4126478e-02   4.7967363e-02   7.7550100e-03   3.9291619e-02   6.3193622e-02   1.2437584e-01  -2.0169572e-02   4.8799752e-03   7.8138754e-02   1.0872282e-02   7.7924148e-02   1.4695641e-02  -6.3561102e-02  -2.3964335e-01   1.4030678e-02   4.3138933e-01   1.5338777e-01   0.0000000e+00   4.5179940e-02  -1.1859696e-01   2.6089193e-02   4.9871852e-03  -1.6784895e-01  -1.9990616e-02  -6.7855889e-02   1.3085088e-01  -4.0081208e-03  -4.9696268e-03   2.3874758e-01  -8.6985426e-02  -1.4007657e-01  -2.5099611e-01  -6.2622681e-02  -5.5041816e-02   9.5962136e-02  -3.9888688e-02   4.2370278e-02  -4.6854122e-02  -2.3951305e-01  -7.4627990e-02  -3.4313635e-02  -8.5187748e-03   6.7513553e-02   2.0240212e-02  -2.6659298e-01   3.8651219e-02  -2.1688591e-01  -1.2605112e-02  -9.4046070e-02   1.0116878e-02  -4.0065317e-02   1.6156912e-01  -1.8417176e-03  -6.4563472e-02   1.2773438e-02  -1.6478734e-01   9.9183923e-02   3.0830693e-02   3.1996354e-03  -2.4765266e-02  -1.5821636e-02  -2.0066552e-02   1.5838283e-01  -4.1533129e-02   6.0742759e-02  -6.9014282e-02   7.1843926e-02  -2.2713022e-02   1.0376129e-01   1.7056421e-01  -4.3863816e-02   2.3945035e-02   9.6255348e-02   1.0367288e-01   1.8066726e-02   6.4090885e-02   6.7263144e-02  -7.0604988e-02   7.5249347e-02  -3.8186480e-02
  -2.6986589e-02   2.3221420e-03   7.0400965e-02   5.2241487e-03  -8.1745934e-02   2.0615322e-02   1.3759401e-01  -8.2110526e-02   2.0703360e-01  -5.9646788e-02   1.6763608e-01   4.2669089e-02   1.8203674e-01  -2.7820631e-02   1.0070756e-01   9.2207491e-02   1.9831949e-01   7.2713194e-02   1.6533119e-02   4.7622393e-02   7.9293155e-02  -1.3667947e-01  -2.6754458e-01  -7.3814078e-03  -1.6634748e-01   1.5448248e-01  -1.0843475e-01   4.5179940e-02   0.0000000e+00   2.8393079e-01   1.8216818e-01   3.0405449e-01   1.7853607e-01   1.5170748e-01  -1.2245752e-01  -2.0335576e-01   1.4612101e-01   8.5565576e-02   2.0646950e-01  -2.4688786e-01   4.7623096e-01  -1.3697041e-01   1.0490527e-01   6.2162308e-03   1.3892015e-01   2.1388254e-02  -7.2292701e-02   4.9271954e-02   1.0575512e-01   2.3768615e-02  -2.5775000e-02  -2.1202703e-01  -3.5258643e-03   2.3776749e-01  -1.1276672e-01  -1.8662451e-02  -9.2571301e-02   1.2424584e-02  -3.6209605e-02  -5.7106862e-02  -2.2403390e-02  -4.8444717e-02   3.9218350e-02   6.5978875e-02  -1.4716618e-01  -4.3973409e-02   1.7156035e-02  -6.5598560e-02   2.5764762e-02  -1.3810739e-01  -1.2717271e-01  -1.9354226e-01   1.7853782e-01  -5.7971278e-02  -6.2670141e-02   5.9746905e-02   1.8112536e-01  -2.3417414e-01  -4.0751834e-02   3.3203398e-02   1.2651664e-01   1.3979447e-01   3.7518379e-01   1.2372137e-01  -7.4441325e-02   3.7885258e-02   3.2648503e-02  -1.9673696e-01  -5.1585579e-02  -1.3019940e-01
   9.0890716e-03  -2.3698031e-02  -4.0447400e-02   1.2393515e-01   1.6674304e-01  -4.2447767e-02   7.4273571e-02   8.9103847e-02   6.7850488e-02  -7.0995957e-02  -1.8577269e-02   1.1487272e-01  -1.3222304e-01   1.5624960e-01   1.0743473e-02   2.4480628e-01   8.8526990e-02  -5.7364320e-03  -1.8831601e-01   2.5167997e-01   2.0131727e-01   7.8852336e-02  -1.7107307e-01  -2.4911158e-01  -2.5405436e-02   1.8726202e-01   1.0261381e-01  -1.1859696e-01   2.8393079e-01   0.0000000e+00   1.1150780e-01   2.0432356e-02  -3.9990926e-03   2.0882422e-01  -7.5009279e-02   9.4676668e-03   1.3348174e-02   1.1921622e-01  -1.7325518e-01   5.9761836e-02   2.5618851e-02  -1.0426886e-01   3.9170641e-02  -7.4724886e-02   1.3126282e-01   1.0752852e-01  -2.5099554e-01  -1.5190779e-03   1.6707471e-01   9.5847300e-02   4.9159256e-02  -2.1697017e-01   6.8785399e-02  -4.7511988e-02   9.9050619e-02  -7.1849034e-02   3.3974085e-02  -1.4198731e-01  -5.8629573e-02   4.0981776e-02   7.7616333e-02  -2.7191735e-02   2.0080343e-01   1.2230795e-01  -1.4848876e-01  -6.5282056e-02  -4.3730571e-02  -6.8632767e-02  -3.3515490e-02  -3.2913444e-01  -1.9106221e-02  -2.8238130e-01  -1.2355803e-01   2.3231303e-01   1.0551850e-01   1.4650002e-01  -1.5899768e-01   2.9303038e-01   1.8123059e-01   1.0921003e-01   1.7336999e-01   2.4987715e-02   7.2898636e-02   3.1360273e-01  -1.5379813e-01  -2.1756314e-01  -1.4786831e-01  -1.4493972e-01  -3.9342928e-02   1.0829970e-01
   1.5003277e-01  -6.4099024e-02  -1.3773519e-01  -2.3076453e-01  -1.3244917e-02   2.5031346e-01  -1.1416846e-01  -4.3875247e-02  -1.8348614e-01  -7.1086157e-02  -6.0761821e-02  -1.8744495e-01  -2.7398340e-01  -1.4190482e-01   7.5256886e-02   1.7221374e-02  -1.3679728e-01  -1.7689886e-01  -2.2762507e-01   5.0131596e-02   4.2221118e-01  -1.3576780e-01   5.8853209e-01  -1.0661444e-01   5.0020200e-01  -1.7395348e-01  -2.5402188e-02   2.6089193e-02   1.8216818e-01   1.1150780e-01   0.0000000e+00   5.8886329e-01   1.5096391e-01   3.9454627e-01   2.7542523e-01  -4.4440047e-02   3.7270249e-03  -2.8593005e-02   3.2849616e-01  -5.3818699e-02  -1.1703785e-01   1.0992077e-03  -1.7898907e-01  -1.1954436e-01   1.7878473e-01   7.9362120e-02  -4.1115615e-02  -5.4799074e-02   1.0759390e-01   1.6321924e-01   1.5680033e-01   3.0023709e-02   2.0455677e-01   2.6259958e-02  -8.7551550e-03   9.7786053e-03  -1.4353376e-01  -7.8637501e-02   9.4428989e-02  -1.6884272e-01   1.0465892e-01   2.6975151e-03   8.6509539e-02  -1.7963096e-01  -3.5343366e-01  -1.3751203e-02  -1.3586071e-01   6.2870666e-02  -2.2077473e-01  -1.0446436e-01   4.5756378e-01  -2.8568850e-01   1.6739295e-01   1.6892919e-01   1.1857554e-01   7.2895408e-02  -2.8807621e-01   8.0773083e-02   4.3861991e-02  -2.0004049e-03   1.2416916e-01  -7.5006085e-02  -4.5176226e-02  -2.6035312e-01   4.5448802e-02   8.2826106e-02  -1.8692839e-01  -1.3665280e-01  -3.0425643e-02  -1.2030145e-01
  -3.1804086e-02   2.8473535e-03   1.1320871e-02   1.1875307e-01   6.1843071e-02  -3.1183469e-01   8.4333470e-02   9.2577787e-02  -3.3106117e-02  -1.8628986e-02  -1.6700160e-01  -1.8623581e-02   1.0080040e-01  -1.6295217e-01  -7.8295575e-02  -1.8642612e-02  -1.7755780e-02   2.4237657e-01   2.0201480e-01  -2.9041812e-02  -5.1000405e-02   1.9610662e-01  -3.8753717e-01   6.7155770e-01  -6.7779283e-02   1.2442177e-01   2.6835454e-01   4.9871852e-03   3.0405449e-01   2.0432356e-02   5.8886329e-01   0.0000000e+00   3.1037039e-02   2.7085146e-01   2.1207919e-02  -5.7697893e-02  -1.6220814e-01  -3.4700569e-01   7.8733029e-02  -1.7432881e-01  -2.6310451e-02   7.9561127e-02  -5.9978299e-03   4.7807837e-02   9.1120642e-02   1.7325507e-01  -1.6250324e-01   1.0859592e-01   7.8645482e-02  -3.8590839e-02   4.2874434e-02  -5.5959749e-02  -6.0236865e-02  -1.1469376e-01  -5.6175541e-02   1.5905531e-01  -1.6513271e-01  -7.6338928e-02   9.6902680e-02  -9.8811749e-02  -2.1358114e-01   2.5784251e-01   1.2476593e-01   9.7197375e-02   3.3789998e-02   3.9831782e-02  -1.8020095e-02   7.8159047e-02  -5.5081639e-02  -2.4349130e-01  -3.3198510e-01   5.5435787e-01   1.5052629e-01   8.3931341e-02  -1.1057836e-01   4.7416155e-01  -2.1008237e-02  -1.6788022e-01  -1.6970577e-01  -7.8748722e-02  -1.1862131e-01   3.0030945e-02   2.4886561e-01  -6.0788285e-02   7.0978732e-02  -1.9957755e-01  -2.5104009e-01  -4.5273092e-02   1.5701044e-02  -1.2689127e-02
  -2.8011134e-02   4.2061775e-02  -1.3410551e-02  -5.3065868e-02  -1.2607572e-01  -9.0589757e-02   3.5427972e-02  -1.0638460e-01   2.5852765e-01  -1.5312189e-02   1.1704889e-01   5.2880236e-03  -1.3018908e-01   1.2898573e-01   1.6985137e-01  -3.3609688e-02  -6.7233898e-02  -3.1747260e-02   1.5940272e-01  -1.0214787e-01  -4.6033586e-02   1.8285487e-01  -4.6143806e-02  -2.4196775e-02   1.3862848e-01  -1.7922346e-01   5.4123974e-02  -1.6784895e-01   1.7853607e-01  -3.9990926e-03   1.5096391e-01   3.1037039e-02   0.0000000e+00   3.1289172e-01   3.3094057e-01   3.6071553e-02  -2.7339072e-01  -1.6168776e-01   1.2834983e-02   1.4955009e-02   2.4382239e-01  -1.8773750e-01  -1.0967878e-01  -1.9213218e-03  -1.7980877e-01   5.1960009e-02  -1.5410543e-01   6.5138329e-02  -4.4252302e-02  -1.1076895e-01  -6.4874779e-02   1.4795166e-01  -3.1753857e-02   8.3065072e-02  -6.7119326e-02   8.5771101e-02   4.1836650e-04   1.4125959e-02   1.2279031e-01   4.2862909e-02  -1.8776340e-02  -4.8885054e-02   6.3901902e-02   7.9358231e-02  -1.9538456e-01  -8.6744275e-02   3.2466615e-01   4.6602773e-01   1.3949418e-01   2.0879157e-01  -1.2549685e-01  -9.8489383e-02  -1.9618069e-01   1.2266510e-02   2.6136756e-01   1.6186973e-01   2.2330026e-01   5.4500103e-02   1.0445012e-01   2.2782767e-01  -2.2302500e-02  -8.8336991e-02   2.3968786e-01  -5.2343424e-02  -2.9818181e-02   7.8851017e-02  -1.8213360e-01  -2.5632045e-01   2.7901067e-02  -8.6563364e-02
   1.0443528e-01  -4.2430249e-03  -7.1306806e-02  -7.5369797e-02  -1.1202172e-01  -1.2330172e-01  -1.0614268e-03   1.4723453e-02  -8.5426955e-02   7.4273295e-02  -9.9398248e-02   1.0044185e-01  -2.4052196e-02   1.1663995e-01  -2.8566288e-01   4.9023422e-02  -2.6834980e-02  -9.6577093e-03  -7.8372686e-02   1.4782210e-01  -1.7617515e-02  -1.7388526e-01  -4.7469849e-02  -1.5567228e-01  -1.0659608e-01  -8.5142772e-02  -1.4628259e-01  -1.9990616e-02   1.5170748e-01   2.0882422e-01   3.9454627e-01   2.7085146e-01   3.1289172e-01   0.0000000e+00   3.5672038e-01   3.9188300e-01   4.4082546e-02   2.2323868e-02  -1.2962438e-02  -4.1710528e-02   3.2537330e-03  -3.9088168e-02   1.4493662e-02   7.9487411e-02  -5.8469887e-02  -4.2259590e-03  -1.6098282e-01   5.5619221e-02  -1.5343011e-01  -2.6548886e-02  -6.8094939e-02   1.5262605e-02  -1.8240261e-03   8.3531498e-02   4.1137432e-02   5.8516577e-02  -2.2149650e-02   6.4667696e-02  -2.5742132e-02  -1.0344456e-01  -6.5182718e-02   1.2895842e-01  -2.8602177e-02  -6.0621377e-02  -1.3757359e-01   1.1671300e-02   1.0840169e-01   2.6034666e-01  -1.5215260e-01   2.4734918e-01  -1.1392290e-01  -9.5871948e-02  -4.4384839e-02  -5.1133954e-03   6.4470139e-02   9.4352428e-02  -1.8130878e-01   9.5610943e-02   5.3404191e-02   2.2363078e-01   3.5881292e-02   1.1910687e-02   1.4231247e-01  -1.1112599e-01  -5.8887552e-02   3.5988804e-02   3.0071284e-01  -1.8956690e-01  -1.3922303e-03   5.5338577e-02
  -1.5683120e-01  -1.6009972e-01  -1.2708499e-01  -2.0970471e-01   1.0086754e-01   4.2140051e-02   3.9325945e-02  -3.1009557e-01   3.2913969e-01   6.7277327e-02  -2.0286878e-01  -6.2004725e-02   1.9509369e-01   1.6233222e-01   7.4994318e-02   5.9574752e-02  -3.5779352e-02  -8.0616076e-02  -1.5414585e-01   1.5177250e-02   2.2076510e-02  -6.0649365e-02   2.2570378e-02  -1.0192357e-01   1.8088886e-01   1.7922206e-01   2.4195968e-01  -6.7855889e-02  -1.2245752e-01  -7.5009279e-02   2.7542523e-01   2.1207919e-02   3.3094057e-01   3.5672038e-01   0.0000000e+00   8.5773859e-01  -1.4071533e-01  -1.7296981e-01   5.5095544e-02   3.0103242e-01   3.6463635e-01  -8.2434434e-02   1.3950423e-01  -2.5499780e-01   5.0554869e-02  -2.0417279e-01   2.8492212e-01  -1.5295798e-01   2.0576811e-01   1.2007932e-01   9.3321340e-02  -1.2910778e-01   1.2080998e-01  -7.4180106e-02   7.8694739e-02  -1.5721175e-01  -1.4482662e-01  -7.1872064e-02   3.3470581e-03  -4.1576336e-02  -1.9230743e-02  -2.9569203e-01  -4.6637571e-02  -1.0733349e-01   6.3108931e-01  -1.4350124e-02  -2.2734328e-02  -1.9767751e-01  -4.1097011e-02   3.2401007e-01  -3.6097960e-01  -7.2110699e-02  -6.1676252e-02  -2.0774134e-01   5.6047861e-02   9.0655366e-02   3.2985823e-01  -3.6383450e-02  -2.1812301e-01   3.8255599e-03   4.0706762e-02   2.6986730e-01   1.3604550e-01  -3.5841077e-02  -1.4943373e-01  -8.4432041e-02  -3.7508637e-01   1.0397874e-01  -9.7188592e-03  -1.5796665e-02
   1.4064367e-01  -9.8026997e-02   2.4492360e-02  -2.4119954e-02  -4.3262813e-02   9.4638986e-02  -1.7267826e-01   8.5505872e-02  -1.9358667e-01  -6.1997472e-02  -1.5000334e-01   7.0087517e-02   1.0512454e-01   1.1702692e-01  -2.3362736e-01   1.6015391e-01   1.0397679e-01   4.1257862e-02  -8.5025992e-02   8.5620363e-02  -1.0400339e-01   3.3400597e-02  -6.2326108e-02   5.4158981e-02   7.9539140e-02   5.2183307e-01  -4.1316935e-02   1.3085088e-01  -2.0335576e-01   9.4676668e-03  -4.4440047e-02  -5.7697893e-02   3.6071553e-02   3.9188300e-01   8.5773859e-01   0.0000000e+00  -1.8362400e-02  -2.9248686e-01  -8.6059978e-02   3.0193112e-01  -4.2105244e-01  -1.3769501e-01   1.5557293e-01  -1.7957007e-02   3.8933077e-01   9.6678601e-03  -2.9587009e-01   9.4128198e-02  -1.7034642e-01  -9.9766544e-02  -3.8344751e-02   4.4885860e-02  -4.3104082e-02   9.4882647e-02  -1.7908193e-02  -1.2460180e-01   8.2768158e-02   7.1714820e-03  -1.6628432e-02  -9.0138536e-02  -1.6106889e-01  -1.4320842e-01  -8.6285495e-02  -2.4845917e-01   1.3995084e-01   2.8959716e-01   1.3753022e-01   3.0977083e-01  -1.3764223e-01   1.8902740e-01   3.1480195e-01  -1.3234279e-01   2.4561521e-01   2.4770601e-02   1.3167263e-01  -4.9240324e-02  -5.0559792e-02   1.2655875e-01  -3.6336795e-01   2.5888265e-02  -1.2468074e-01  -1.3550268e-01   2.6426910e-02  -6.0679824e-02   7.3469609e-02  -3.4135656e-02   2.3659682e-01   7.5997744e-02   1.4436328e-02   1.2075455e-01
   1.1284201e-02  -5.0002976e-02  -4.1345929e-02  -1.0840349e-01  -1.0237808e-01   3.4180757e-02  -3.2468714e-02   1.6909214e-02   6.7282953e-02   3.5429516e-02   1.0666243e-02  -4.6017141e-02  -1.1372260e-01  -5.7671686e-02  -8.8346343e-02  -7.7509103e-03   2.3771053e-01   4.6452067e-02  -2.3856305e-01   1.0856203e-01  -8.2414733e-02   5.2831615e-02   5.0146468e-02   2.0709625e-02  -5.3990293e-02   2.4507823e-01  -1.0914317e-01  -4.0081208e-03   1.4612101e-01   1.3348174e-02   3.7270249e-03  -1.6220814e-01  -2.7339072e-01   4.4082546e-02  -1.4071533e-01  -1.8362400e-02   0.0000000e+00   8.2120354e-02   8.0039243e-01  -1.2691402e-01   1.3513409e-01   1.4610991e-01   2.6602891e-02  -1.9577128e-01   2.7151958e-03  -1.0433741e-01  -2.6852178e-02  -2.6764049e-01   5.7839531e-02  -7.5085369e-02   1.3352933e-01   1.3103458e-01   1.4474496e-01  -4.1058658e-02   1.1608532e-01   2.1579995e-02   3.0605193e-02   6.5455270e-02  -9.5874555e-02  -1.6840909e-02   9.2401404e-03   9.7849028e-02  -8.4951266e-02   6.2032301e-02   2.1071816e-01  -1.0548500e-02   5.7990198e-02   1.3957571e-02  -8.5715974e-02  -3.3208982e-03   1.1326805e-01  -4.1718529e-02   1.0979972e-01  -6.9982731e-02  -1.2109870e-01  -3.7914745e-01   3.1634308e-01  -7.5778809e-02   2.2851323e-01  -1.6874267e-01  -6.5565657e-02   1.5292392e-02  -3.6859707e-02   1.5032489e-01  -1.3350115e-01   5.9526605e-02   2.1033773e-01   1.8626458e-01  -7.4891120e-02  -1.2429206e-01
  -7.5529761e-02  -4.8697669e-02   2.2479349e-01   9.0032605e-02   1.4152000e-01   3.0861790e-02   3.5546498e-02   3.2975413e-02   3.3341068e-01   7.5696425e-02  -9.5731869e-02   1.0214079e-01  -5.4487977e-02   1.3861346e-01  -7.7614101e-03   1.3170767e-01  -2.1632503e-01  -5.8642778e-02   8.7028665e-02   2.4704321e-01  -1.1032485e-02  -1.2715330e-01  -1.4165660e-01   1.7778509e-01  -1.4788690e-02  -8.4268019e-02   1.3013601e-02  -4.9696268e-03   8.5565576e-02   1.1921622e-01  -2.8593005e-02  -3.4700569e-01  -1.6168776e-01   2.2323868e-02  -1.7296981e-01  -2.9248686e-01   8.2120354e-02   0.0000000e+00   8.6893425e-02   5.2838117e-01   2.7133429e-02  -1.5463820e-01  -1.3377203e-01   9.5279869e-02  -9.5995251e-02  -8.3070068e-03   2.0075884e-02   1.2086544e-01  -1.0636537e-01   5.1053315e-02  -1.4464149e-01  -8.5408140e-02  -4.4269600e-02  -2.4658102e-01   7.2637713e-02   1.4425437e-01  -1.2286426e-01  -4.9077875e-02  -2.0967739e-01   1.0326681e-02  -1.4482976e-01  -2.1258625e-01   2.2272147e-01  -2.7015709e-02   1.6860358e-02   1.4944355e-01  -2.4698789e-02   1.3716619e-01   1.7811766e-01   2.6291746e-01  -5.6776628e-03   2.0979160e-03   5.2476275e-02   9.9082533e-02  -1.5164432e-02   9.9353553e-02  -2.7535570e-01   3.3808231e-01  -4.7211022e-01   2.3630562e-01  -9.0777211e-02  -2.6800526e-01  -2.1196167e-01   2.8353162e-01  -9.5959889e-02  -1.1903404e-01  -2.1193786e-01   2.1014500e-01  -1.0095471e-01  -1.5999606e-01
  -4.5376085e-02   5.3908996e-02  -1.0697165e-01  -7.5200285e-02  -3.9541939e-01   2.8190555e-01   5.1810815e-02   2.6447240e-02   7.9611082e-02   1.6749877e-01   8.2851405e-02  -2.7200159e-02  -8.0252645e-02  -1.7721766e-01  -3.4999624e-02   4.8086646e-02   1.6245410e-01   1.1841644e-01  -1.3445939e-02  -6.7551315e-02  -1.3763968e-01   4.7047227e-01  -5.8345659e-02  -4.2444312e-02   1.6309916e-01   1.7022938e-01   4.1648348e-02   2.3874758e-01   2.0646950e-01  -1.7325518e-01   3.2849616e-01   7.8733029e-02   1.2834983e-02  -1.2962438e-02   5.5095544e-02  -8.6059978e-02   8.0039243e-01   8.6893425e-02   0.0000000e+00   6.0167340e-01   1.7574349e-02  -1.3163740e-01  -1.4226030e-01   8.9437473e-02  -9.3879545e-02   6.1654588e-02  -1.2184368e-02  -1.4863779e-02  -1.7006458e-01  -2.1954250e-01  -3.0446856e-02   5.0202362e-02  -1.1120713e-01  -9.2331864e-02   2.3898814e-01   8.5390071e-02  -9.1100865e-02   2.8154419e-02   4.5804937e-02   1.5268783e-02   1.5992608e-01  -3.2342555e-02  -1.7597248e-02   9.0580272e-03   4.3517815e-01   8.5289086e-02  -2.3123992e-02  -7.7112190e-02   8.7131123e-02  -3.2968985e-02  -1.6570814e-01  -4.8388653e-01  -1.2897850e-01   1.8311080e-01  -1.7386404e-01  -1.1979763e-01   9.6574565e-02  -1.1232147e-01   2.5479388e-01  -5.0587193e-02  -1.3592938e-01  -9.3728096e-02   7.4398359e-02   4.7754232e-02  -1.6830013e-01   7.1655300e-02  -2.5316698e-01  -1.1117612e-01  -3.9162076e-02  -5.2325371e-02
  -2.2534931e-02   1.2526060e-01  -8.6461890e-02  -4.3009062e-02   2.7647467e-02  -1.9617163e-02   1.8403187e-02  -2.1253779e-03  -5.3378931e-01  -6.9749334e-01   5.1200798e-02   9.1520007e-02   1.6648981e-01   6.9887997e-02  -7.2911323e-02   4.2381569e-02  -2.1793191e-02  -1.0312895e-01   1.5328056e-01   1.3507893e-01  -2.2316306e-01  -3.1553580e-02  -1.4347041e-01   3.7710364e-02  -1.8510024e-02  -3.4346407e-01   2.5755642e-01  -8.6985426e-02  -2.4688786e-01   5.9761836e-02  -5.3818699e-02  -1.7432881e-01   1.4955009e-02  -4.1710528e-02   3.0103242e-01   3.0193112e-01  -1.2691402e-01   5.2838117e-01   6.0167340e-01   0.0000000e+00   1.8888301e-01   9.3933712e-01  -5.6422244e-02   3.6496762e-02   9.9918296e-02   8.8337506e-03   2.4300235e-02   1.2882595e-02   3.2552877e-01   1.1384261e-01  -4.2232873e-02   2.9269452e-01  -1.5532939e-01   3.7770828e-02   1.8932277e-02   1.9312240e-01   6.1636002e-02  -7.5236152e-02   1.6204310e-01  -3.5074092e-02   9.3183059e-02   3.3259014e-01   1.7780944e-01  -1.1355365e-01   1.4863628e-01   2.1867625e-01  -1.3671810e-01  -2.1460025e-01   2.4782972e-02  -1.3972277e-01  -4.6010060e-02   2.3284452e-01  -1.8835834e-01   1.0443538e-01  -5.2636442e-02  -9.9022764e-02  -1.5219586e-01  -4.8633794e-02   1.2310676e-01   1.9729246e-01  -1.1201898e-01  -1.6162033e-01   4.8094486e-01   2.2432649e-01   1.3789007e-03  -2.1082162e-01  -8.0956917e-02   6.7574927e-02   2.0975096e-02  -2.0513895e-02
  -1.6091024e-01  -4.3325329e-02  -1.9280290e-01  -1.9485423e-01  -1.8273553e-01   1.2237477e-01  -8.3116265e-02  -7.3653447e-02   4.1219377e-02   4.8251060e-03   2.7118421e-02  -1.7029425e-01   1.1503807e-01   1.0511311e-01  -2.2408359e-01  -9.9690668e-02  -2.2384962e-01  -5.3590215e-02  -2.4045157e-02  -1.3124069e-02   2.3428507e-02   2.7671454e-02  -1.2024011e-02   2.1276996e-01   8.5618775e-02   3.0216320e-01  -1.0646043e-01  -1.4007657e-01   4.7623096e-01   2.5618851e-02  -1.1703785e-01  -2.6310451e-02   2.4382239e-01   3.2537330e-03   3.6463635e-01  -4.2105244e-01   1.3513409e-01   2.7133429e-02   1.7574349e-02   1.8888301e-01   0.0000000e+00   3.7851020e-01  -1.0909182e-01   4.7257391e-02  -1.4580777e-01   2.1604209e-01   6.4379628e-02   1.9629503e-01  -1.1970466e-01   1.6461723e-01  -9.9887110e-03   1.3651384e-01  -1.9477178e-01   2.6239993e-01  -1.1519015e-01   3.7407358e-01   2.7563738e-02  -7.3151455e-02  -3.8853119e-03   5.0267707e-02  -4.7575856e-03   1.0072313e-01   1.9342303e-01   8.4194459e-02  -4.1026330e-01  -6.9666663e-02   2.2683295e-01  -9.2231078e-03   1.6550054e-01  -6.4984826e-02  -1.0359504e-01   3.5692050e-01   5.2469038e-01  -1.1710941e-01   1.7978905e-01   1.4732305e-01   2.7203094e-01  -1.7587291e-01   8.2786243e-02  -2.1944494e-01  -5.8639288e-02   4.7902489e-02   2.3564730e-02  -8.3526789e-02  -3.4563758e-03  -1.6815210e-02   9.5152106e-01  -1.5231924e-01  -2.0716143e-02  -1.7154938e-02
  -1.3336349e-02   9.4777775e-02   7.6154411e-02  -1.4285849e-01   2.4263872e-02  -2.5953625e-01   1.3097147e-01   3.0359613e-01  -2.8245737e-01  -1.9483123e-01  -2.2102764e-01  -2.1453867e-02   5.2860272e-02   2.8138410e-01  -1.1137272e-01   1.0472997e-01   1.9739738e-01   1.0606635e-01  -2.0848044e-01  -4.1801520e-01   4.4193761e-01  -1.5192618e-01   1.2147305e-01   2.8081549e-01   3.3285388e-02  -2.3697106e-01   1.3414227e-01  -2.5099611e-01  -1.3697041e-01  -1.0426886e-01   1.0992077e-03   7.9561127e-02  -1.8773750e-01  -3.9088168e-02  -8.2434434e-02  -1.3769501e-01   1.4610991e-01  -1.5463820e-01  -1.3163740e-01   9.3933712e-01   3.7851020e-01   0.0000000e+00  -2.2982325e-01  -1.5836609e-01   2.7185537e-02  -1.4794541e-01   2.0565449e-01   3.2951822e-01  -1.4283294e-01  -2.6627815e-01  -6.9258654e-02  -4.2771271e-02   9.1149824e-02   5.4630704e-02   1.2221324e-01   8.4602485e-02   2.8129758e-02   1.8528526e-01  -3.2607390e-02  -2.0198608e-01   9.6320400e-02  -1.9090385e-01  -9.0743267e-02  -2.5895689e-02   1.0698741e-01  -2.1235994e-02   9.2293671e-02   1.7283534e-01   2.0139537e-01   2.2399391e-01   7.5505789e-02  -2.3132124e-01   8.1303416e-02   2.5828961e-02   3.0739336e-01  -3.6579554e-03   2.7948292e-01   1.2878003e-01  -3.5851647e-02  -2.9447993e-01  -8.3613579e-02  -3.0908991e-02   4.4360195e-01   4.1511936e-01  -1.1228343e-01   5.4455115e-02   1.6603164e-02  -2.4800041e-01   4.4119678e-03   2.5263771e-01
   3.6921214e-02  -5.8240481e-03   2.5686617e-02   9.8973598e-03   2.3509470e-01   6.0241953e-02   1.1017557e-01   9.7674423e-02  -1.4213050e-01   3.0186850e-02   2.2165903e-02   8.0501508e-02   1.7097156e-02   4.7440968e-02  -1.2228986e-01  -8.4664293e-02   9.4347387e-02   9.1807418e-03   1.3409195e-02  -2.9074150e-03  -1.6971920e-01  -4.1894766e-02  -2.3482019e-01  -9.9372401e-02   1.8742942e-01   2.2277492e-01   1.2850813e-01  -6.2622681e-02   1.0490527e-01   3.9170641e-02  -1.7898907e-01  -5.9978299e-03  -1.0967878e-01   1.4493662e-02   1.3950423e-01   1.5557293e-01   2.6602891e-02  -1.3377203e-01  -1.4226030e-01  -5.6422244e-02  -1.0909182e-01  -2.2982325e-01   0.0000000e+00   4.7733285e-01   2.7378762e-01   4.1459862e-02   7.4594544e-01   2.6962794e-01   1.0553692e-01  -2.7912975e-03   9.8863251e-02   7.7031438e-02   6.2495644e-06   8.5723497e-02   1.5558146e-01  -1.6569948e-01   1.6595175e-01   8.3625286e-02   7.8461207e-03   3.8735555e-02  -8.3949581e-02  -5.4994774e-02  -1.1276387e-01  -9.4930442e-04   1.9681885e-01  -2.2778355e-01   2.0695105e-01   9.6587432e-02  -8.7709164e-02   3.4518415e-01   1.3096294e-01   5.4129940e-02   5.2575287e-02   1.5548777e-01   8.4612345e-03   3.4328139e-02   2.4017736e-01  -2.0549598e-01  -8.8018015e-02  -1.3439508e-01   2.3895943e-02   1.8276033e-03   1.1066410e-01   5.1388775e-02   8.0032855e-03   1.7631400e-02  -6.7728810e-02   3.5148029e-01  -1.1606809e-01  -5.9030142e-02
   8.7882516e-02   1.2444926e-01  -3.0534181e-02  -4.5059424e-02  -1.0048470e-01  -8.2531949e-02  -5.4163324e-02  -7.8303033e-02  -4.4430966e-02   1.7481002e-01   6.1311939e-02  -5.1278307e-02  -7.3414711e-03  -1.3296061e-01   8.4195929e-02  -2.3783644e-02  -4.2591533e-02   7.6220387e-03   8.4813618e-02  -4.5734327e-02  -5.4739836e-02   1.9413660e-02   7.0682109e-02   5.2916715e-02   1.8001088e-02  -9.3246468e-02   1.2003337e-01  -5.5041816e-02   6.2162308e-03  -7.4724886e-02  -1.1954436e-01   4.7807837e-02  -1.9213218e-03   7.9487411e-02  -2.5499780e-01  -1.7957007e-02  -1.9577128e-01   9.5279869e-02   8.9437473e-02   3.6496762e-02   4.7257391e-02  -1.5836609e-01   4.7733285e-01   0.0000000e+00  -4.7509349e-02   4.3605103e-01   2.1734898e-01   9.0602029e-01   9.7521685e-02   2.9823590e-01   3.4503244e-02   1.6304189e-01  -5.1998822e-02   5.2788056e-03  -1.1505854e-01  -1.1946127e-01   6.3196739e-02   1.3708390e-01  -1.8371370e-01   8.3434091e-02  -1.8429967e-01  -2.0513087e-01   1.1773576e-01   5.3955542e-02   9.6281970e-02  -4.7550443e-03   1.2052432e-02   1.8268271e-01  -2.3673600e-01   1.3134422e-01  -8.9451422e-05  -1.5070106e-01  -9.4878985e-03   1.6289502e-01   1.2188395e-03   4.1167782e-02  -2.1607667e-01  -3.7475461e-02  -2.2274185e-02   8.8583550e-02  -4.2934479e-02  -1.2526888e-01   9.2161908e-02  -1.4595403e-01   1.2242388e-01   7.3086561e-02  -1.6802389e-02   8.8461559e-02  -7.4663169e-02  -4.7316982e-03
  -8.2938099e-02  -1.8095261e-01   1.0109449e-01  -4.3834682e-02  -8.3719206e-03   5.7538683e-02  -1.9287736e-02  -1.2129226e-01  -7.5278629e-02  -2.5840868e-01  -6.2657917e-02  -3.6273268e-02   2.6268494e-02  -1.1767055e-01  -6.3474882e-03   5.2631368e-02   5.9631783e-02  -6.7117876e-02  -3.8348065e-02   5.9924993e-02  -2.8074888e-02  -1.0962806e-01  -1.3015322e-01  -2.1835608e-01  -1.4807907e-01   1.6385987e-01  -1.8652644e-01   9.5962136e-02   1.3892015e-01   1.3126282e-01   1.7878473e-01   9.1120642e-02  -1.7980877e-01  -5.8469887e-02   5.0554869e-02   3.8933077e-01   2.7151958e-03  -9.5995251e-02  -9.3879545e-02   9.9918296e-02  -1.4580777e-01   2.7185537e-02   2.7378762e-01  -4.7509349e-02   0.0000000e+00   6.9577528e-01   1.8887341e-01  -8.6014571e-03   3.3176012e-01   9.4144920e-02  -8.0248559e-02  -1.3372229e-01  -1.6110042e-01   2.0480193e-03  -2.4065877e-02  -3.8730144e-02  -8.0545806e-02  -1.4506719e-01  -1.8381489e-02  -3.0497045e-01   8.9167412e-02   8.7580092e-02  -1.6053068e-01  -2.8053468e-02   1.0536830e-01   1.9769481e-01   5.1657948e-01   1.5592412e-01   1.1259157e-01  -2.9997041e-01   1.8521733e-02   8.1708671e-02   6.6288717e-02  -1.0040978e-01   1.8285015e-02   1.4469289e-01   4.1137230e-02   5.3410421e-02   3.3425381e-01  -3.2943745e-01  -1.5484775e-01  -2.2681266e-01  -1.4539368e-01  -2.9060472e-02  -1.1411653e-01  -1.1247546e-01   3.3643689e-02   3.7187803e-02  -1.2120115e-01  -1.2411332e-01
  -7.3945227e-02   8.2518481e-02   2.6002076e-02  -4.2475392e-02   1.5862001e-02   1.7454081e-02  -4.0332806e-03  -1.2250141e-01  -8.0327752e-02  -8.8438839e-02   1.0403982e-01   1.0929710e-01  -3.8059862e-02   8.8285080e-02   2.1457568e-03  -7.9534101e-02   1.9996375e-02  -7.1169605e-03   2.3497646e-02   2.0401560e-02   1.1480181e-01  -5.6177201e-02   4.6670158e-02  -8.2643177e-02   1.0303037e-01  -6.6069684e-02  -2.2552418e-02  -3.9888688e-02   2.1388254e-02   1.0752852e-01   7.9362120e-02   1.7325507e-01   5.1960009e-02  -4.2259590e-03  -2.0417279e-01   9.6678601e-03  -1.0433741e-01  -8.3070068e-03   6.1654588e-02   8.8337506e-03   2.1604209e-01  -1.4794541e-01   4.1459862e-02   4.3605103e-01   6.9577528e-01   0.0000000e+00  -4.6947485e-02   2.5169612e-01   1.7513486e-01   3.8238608e-01  -4.5733498e-02   1.6335408e-01  -1.3914398e-01  -2.6403835e-01  -1.3438215e-03   1.1690551e-01  -2.6324144e-02   4.7464248e-02  -1.4560845e-01  -2.4457946e-02  -7.2715769e-02   3.8820716e-02  -1.0272268e-02   1.2372039e-01  -1.3847352e-01  -4.8070765e-02   3.0128658e-01   4.2166936e-01  -1.2849835e-01  -1.0043723e-01  -8.7303723e-03  -6.0099080e-02  -1.7110815e-01   1.9077421e-02  -2.6048247e-01  -1.3642866e-01  -1.7688340e-01  -9.4297681e-03   9.2914352e-02   5.5996554e-02  -1.1144416e-01  -1.6893267e-01   9.3606441e-02  -4.9452816e-02  -2.0326594e-02  -2.0597711e-02   9.5490876e-02   1.1692981e-01   5.6079881e-02  -1.5893282e-02
  -6.8828994e-02  -8.3675868e-02  -1.3111407e-01  -1.8088849e-01  -3.7450324e-02   1.1900833e-01  -2.7139180e-01  -1.8704588e-01  -8.1523956e-02   1.6454689e-01  -2.3438655e-01  -7.0001396e-02  -1.0109612e-01  -7.7541720e-02  -2.1813186e-01  -8.6959362e-02   4.5168844e-02  -1.1271340e-01   4.5763757e-02   1.7758104e-02   9.2176334e-02   3.0732114e-01  -3.5542197e-02  -1.9304872e-01  -9.5018398e-02  -9.3573668e-02   1.8708311e-04   4.2370278e-02  -7.2292701e-02  -2.5099554e-01  -4.1115615e-02  -1.6250324e-01  -1.5410543e-01  -1.6098282e-01   2.8492212e-01  -2.9587009e-01  -2.6852178e-02   2.0075884e-02  -1.2184368e-02   2.4300235e-02   6.4379628e-02   2.0565449e-01   7.4594544e-01   2.1734898e-01   1.8887341e-01  -4.6947485e-02   0.0000000e+00   2.2657557e-01   2.5452175e-01  -2.9237531e-02   2.5310315e-02  -2.2404803e-01   8.4646501e-02  -1.3901544e-01   5.7234964e-02   4.6038038e-02  -9.7827566e-02  -1.4361665e-01   1.3191246e-01   8.7696140e-02  -1.8448619e-01   2.8762263e-02  -4.0078613e-01  -2.9552422e-01  -1.5066603e-01  -1.9337693e-01  -1.8766318e-01  -1.0856423e-01   6.5420971e-02   9.5952697e-02  -1.2065261e-01   1.2518683e-01   1.3652537e-01   8.3590188e-02  -7.9651159e-02  -1.3786385e-01   5.7031622e-02   1.0682433e-01   3.4349263e-03  -6.2338318e-02   1.0548593e-01  -1.9400590e-02   6.4800302e-02  -9.9097789e-02  -1.2162825e-01  -2.0837485e-01  -3.3290733e-01   8.2066715e-02  -4.1246369e-02  -1.7454007e-01
   1.0419315e-01   5.6516945e-02  -9.5423936e-02   5.4008363e-02  -2.6213752e-01  -2.1764810e-02  -1.1486560e-01  -3.0711106e-02   1.2199364e-01   4.7167277e-02  -3.0072108e-02  -6.2872639e-02   8.9808442e-02  -6.4016385e-02  -1.1691637e-01   9.8809796e-02  -9.4177951e-03   3.8710749e-02  -1.3809841e-01   1.2250461e-03  -6.4293480e-02  -3.1193082e-02   4.5566041e-02  -1.5993213e-02   1.3500053e-01   1.3921149e-01  -5.1238828e-02  -4.6854122e-02   4.9271954e-02  -1.5190779e-03  -5.4799074e-02   1.0859592e-01   6.5138329e-02   5.5619221e-02  -1.5295798e-01   9.4128198e-02  -2.6764049e-01   1.2086544e-01  -1.4863779e-02   1.2882595e-02   1.9629503e-01   3.2951822e-01   2.6962794e-01   9.0602029e-01  -8.6014571e-03   2.5169612e-01   2.2657557e-01   0.0000000e+00  -2.1097802e-02   1.6051796e-01   1.8727262e-02  -3.0728383e-01   3.7537362e-01   4.4770890e-01   9.7070868e-03   1.9048102e-01  -4.3612127e-02   1.5492719e-01  -8.9395257e-02  -7.3279634e-02  -1.2495149e-01   4.9450133e-02  -2.7995875e-03   1.2225103e-01   6.5496092e-02  -9.4803987e-02  -8.5783332e-02  -1.7196089e-01   1.7508135e-02   1.0823109e-01  -8.7848082e-02  -7.5311471e-02  -4.5049238e-02  -4.6337325e-02  -9.6768632e-02   3.0564788e-04  -3.4848000e-01   5.0183053e-02   4.8310471e-02   3.5734892e-01   6.0498434e-02  -8.5755803e-02  -1.0181746e-01   1.8489548e-02   1.2378135e-01  -9.5557434e-02   2.4606475e-02   1.0368366e-01  -1.2044051e-02   1.5474832e-01
  -4.3450320e-02   3.7774666e-02  -6.0557357e-02   4.6140594e-02   2.7522294e-01  -1.3777797e-01   7.9594281e-03   7.1481216e-02   2.2817408e-01  -1.7389779e-02  -1.2161040e-01  -1.7618754e-01  -1.0235480e-02  -1.0649652e-01   6.8846613e-02   5.3842575e-02   2.9648766e-01  -1.3345316e-01  -2.1205674e-02   1.2470995e-01  -1.5618163e-02   2.4599842e-02  -4.1798820e-02   1.6239574e-03   2.2108276e-02  -3.2155276e-01   2.9024476e-03  -2.3951305e-01   1.0575512e-01   1.6707471e-01   1.0759390e-01   7.8645482e-02  -4.4252302e-02  -1.5343011e-01   2.0576811e-01  -1.7034642e-01   5.7839531e-02  -1.0636537e-01  -1.7006458e-01   3.2552877e-01  -1.1970466e-01  -1.4283294e-01   1.0553692e-01   9.7521685e-02   3.3176012e-01   1.7513486e-01   2.5452175e-01  -2.1097802e-02   0.0000000e+00   3.5530633e-01   3.3636418e-01   8.9030815e-02  -1.1622408e-01  -4.4354804e-01   2.6560382e-01  -1.1464692e-01   2.7906538e-02   7.5330592e-02   9.8730494e-02  -3.7768152e-02   3.9856601e-02   1.5196379e-02   6.9592151e-02   8.7065051e-02  -2.9241615e-01  -5.3240641e-03   1.3170544e-01  -8.1045749e-02   2.3359789e-02  -1.0912168e-01  -2.8625958e-02   1.4938228e-01   5.7705539e-02  -7.4034238e-02   4.2022884e-02  -9.2656813e-02   2.6832993e-01  -2.2176117e-02   1.2535572e-01  -1.5997038e-01   9.6790794e-02   1.0526460e-01  -5.1844216e-02   6.1877871e-02  -4.0308976e-02   6.0498074e-02   2.4677574e-01   5.3760886e-02  -4.1603046e-02  -7.6661975e-02
  -7.9958898e-02   8.3122273e-02   1.9890303e-02  -1.3592976e-01  -3.7947155e-03   6.1146662e-02   2.0725136e-02  -4.9683904e-02   5.4353060e-02   1.4750465e-01  -1.6958834e-01  -3.6739230e-02   6.2312760e-03  -6.2933661e-02   1.2256432e-01  -1.0820073e-01   3.3861074e-02   3.3294420e-02   2.9324421e-02  -4.5174164e-02  -8.1188721e-02   4.5302629e-02   1.7321022e-01  -7.6971001e-02  -1.1467479e-01  -5.7424737e-02  -8.1602836e-02  -7.4627990e-02   2.3768615e-02   9.5847300e-02   1.6321924e-01  -3.8590839e-02  -1.1076895e-01  -2.6548886e-02   1.2007932e-01  -9.9766544e-02  -7.5085369e-02   5.1053315e-02  -2.1954250e-01   1.1384261e-01   1.6461723e-01  -2.6627815e-01  -2.7912975e-03   2.9823590e-01   9.4144920e-02   3.8238608e-01  -2.9237531e-02   1.6051796e-01   3.5530633e-01   0.0000000e+00   2.0365251e-01   5.7985063e-01  -1.4022015e-01  -2.3716356e-02  -7.5244491e-02   1.9020694e-01  -4.0788271e-02   4.9959391e-03   3.6980588e-02   2.2522123e-01  -2.2417529e-01  -9.8478073e-02   1.4057896e-01  -1.1505386e-01   1.2739974e-02   5.3468421e-02  -1.8175232e-01  -2.0070960e-01   1.4226757e-01  -1.1125966e-01   1.1685812e-01  -2.8888462e-01   3.7676911e-02  -2.3609032e-01   7.4925834e-02   1.4436222e-01  -4.9510582e-02  -1.4536006e-01  -2.5583499e-01   9.1673187e-03   3.8666427e-02   1.6808297e-01  -4.4079670e-03   6.4078805e-02   7.8660265e-02  -1.4421892e-01   1.5000405e-02   7.5215258e-03   5.1772395e-02  -1.7681396e-02
   2.7636921e-04  -1.6303667e-02  -8.5302554e-02  -3.7704196e-02   1.6790825e-01   4.8430612e-03   2.7918882e-02   9.0170137e-02   2.3695443e-02   1.3911553e-01   8.3855146e-02   1.6521134e-02  -2.9630379e-02   5.2256021e-02  -8.8901423e-03   7.8437385e-02   9.4021049e-02   5.8211263e-02  -6.4878217e-02  -4.2072301e-02  -9.3401473e-03  -9.9685708e-02  -1.4460861e-01  -1.6716561e-01   9.8699786e-02  -2.3356765e-02   8.5413077e-02  -3.4313635e-02  -2.5775000e-02   4.9159256e-02   1.5680033e-01   4.2874434e-02  -6.4874779e-02  -6.8094939e-02   9.3321340e-02  -3.8344751e-02   1.3352933e-01  -1.4464149e-01  -3.0446856e-02  -4.2232873e-02  -9.9887110e-03  -6.9258654e-02   9.8863251e-02   3.4503244e-02  -8.0248559e-02  -4.5733498e-02   2.5310315e-02   1.8727262e-02   3.3636418e-01   2.0365251e-01   0.0000000e+00   3.7980420e-01   5.2411719e-01   2.3337089e-01   3.0660337e-01   1.0648942e-01   5.3141936e-02   2.7812692e-02   2.8229871e-02  -7.8244482e-02   7.0426250e-02  -7.9962745e-02   4.6531477e-02   3.0777033e-02  -1.0756563e-01  -9.8393592e-02   4.8728219e-04  -6.3936655e-02   4.7118018e-02  -8.6474320e-02  -1.5852024e-02   2.0048195e-02   7.1426202e-03  -1.6168980e-02  -1.6086245e-02   4.0424464e-02   1.1453733e-01  -7.2126605e-02   5.8979646e-03  -1.0772343e-01   5.4132744e-02   5.0966368e-02   2.3778892e-02   1.3978919e-01   9.4805178e-02   1.5151094e-01   1.3977627e-01   9.5442260e-02   6.7218528e-02   4.2031062e-02
   1.2213577e-01   1.7289497e-01   9.0589710e-02  -1.8634208e-01   1.3564123e-01   1.5416368e-01   9.5512271e-02   1.0953286e-01   9.8472405e-02   2.4877794e-01  -4.0667940e-02  -6.6718989e-02  -1.4949972e-01   7.3525495e-02  -2.6944324e-01  -4.7671554e-02  -8.4688088e-02  -3.8036797e-02  -1.2340769e-01  -1.4491742e-01  -1.4612969e-01   8.7640098e-03  -1.9882566e-01  -2.8637670e-02   5.8026507e-02   1.8802392e-01   2.0456766e-01  -8.5187748e-03  -2.1202703e-01  -2.1697017e-01   3.0023709e-02  -5.5959749e-02   1.4795166e-01   1.5262605e-02  -1.2910778e-01   4.4885860e-02   1.3103458e-01  -8.5408140e-02   5.0202362e-02   2.9269452e-01   1.3651384e-01  -4.2771271e-02   7.7031438e-02   1.6304189e-01  -1.3372229e-01   1.6335408e-01  -2.2404803e-01  -3.0728383e-01   8.9030815e-02   5.7985063e-01   3.7980420e-01   0.0000000e+00  -2.2554889e-01   4.5603371e-01   3.2677712e-02   3.1184879e-01   9.9212951e-02   1.0640609e-01  -6.1282642e-02   8.3215721e-02  -1.1487429e-01  -6.8566850e-02   1.1181217e-01   1.6292825e-01  -1.5508528e-02   2.8071206e-01  -6.0397819e-02   9.5779498e-02  -5.3344874e-02  -5.0604358e-02   5.6799505e-02  -9.9475744e-03  -2.0548823e-02  -5.1174958e-02   1.2869913e-01   3.5634772e-02   2.3009631e-01   1.2407078e-02   1.8769274e-02  -8.1535548e-02  -3.7922371e-02   6.0998686e-03  -9.5992797e-02  -5.9112815e-02   5.9612161e-02   2.4191326e-01  -3.2754606e-02  -1.0031425e-02  -1.3098739e-02  -8.7690660e-02
  -7.2777094e-02  -4.5116442e-02  -1.8887829e-01   3.8518796e-02  -1.0406219e-01   4.4115801e-02   2.4954725e-02   2.0705576e-01  -2.2413187e-02  -4.7345949e-02   1.6560186e-01   8.9120189e-02   3.1633385e-02   1.0851274e-01   1.3460403e-01  -3.3301308e-02   1.4553002e-01   2.6247848e-02   4.7980210e-02  -1.9298324e-02   2.8506203e-02  -4.6350633e-02  -1.7270787e-02  -1.0558520e-01  -5.1359350e-02  -5.7828082e-02  -2.7512846e-02   6.7513553e-02  -3.5258643e-03   6.8785399e-02   2.0455677e-01  -6.0236865e-02  -3.1753857e-02  -1.8240261e-03   1.2080998e-01  -4.3104082e-02   1.4474496e-01  -4.4269600e-02  -1.1120713e-01  -1.5532939e-01  -1.9477178e-01   9.1149824e-02   6.2495644e-06  -5.1998822e-02  -1.6110042e-01  -1.3914398e-01   8.4646501e-02   3.7537362e-01  -1.1622408e-01  -1.4022015e-01   5.2411719e-01  -2.2554889e-01   0.0000000e+00   7.8780838e-01   2.8678724e-01   9.4441937e-02   6.4502332e-03   4.2097130e-02  -9.1552560e-02  -1.4941298e-01   2.5164201e-02  -1.8588245e-02  -2.4068461e-01  -4.8596600e-02  -1.1363218e-01  -1.7107344e-01  -9.5715155e-02  -4.4226973e-02  -2.1291935e-01   2.3549084e-02  -4.5646294e-02   1.8214854e-01  -1.2254794e-01  -1.2353021e-02  -4.3431793e-02   8.0389119e-02  -7.2953775e-02  -1.9111702e-02   2.4966739e-01  -1.5314958e-01  -1.0058992e-01  -1.6377960e-01   8.8307008e-02  -3.5171609e-02   4.5858700e-02  -9.9620733e-03  -4.9102479e-02  -1.6067136e-01   2.2094866e-01   1.3582482e-01
   1.1909636e-01  -9.4957855e-02   2.5481739e-01   2.6946204e-02   1.7438896e-01   1.6856303e-01   1.8087407e-01  -5.6604975e-02  -1.1362052e-01  -6.7817903e-02   1.1346674e-01  -8.4103528e-02   3.8297336e-02  -3.2073103e-01   7.8852203e-02  -7.0503591e-02  -1.4499356e-01   4.9782759e-02   3.3336088e-02   3.3841203e-03   4.8116323e-02   6.8803941e-03  -9.3584888e-02  -1.7422936e-01  -1.5492200e-01   5.0211867e-02  -1.4504283e-01   2.0240212e-02   2.3776749e-01  -4.7511988e-02   2.6259958e-02  -1.1469376e-01   8.3065072e-02   8.3531498e-02  -7.4180106e-02   9.4882647e-02  -4.1058658e-02  -2.4658102e-01  -9.2331864e-02   3.7770828e-02   2.6239993e-01   5.4630704e-02   8.5723497e-02   5.2788056e-03   2.0480193e-03  -2.6403835e-01  -1.3901544e-01   4.4770890e-01  -4.4354804e-01  -2.3716356e-02   2.3337089e-01   4.5603371e-01   7.8780838e-01   0.0000000e+00   1.8147169e-01   5.8319092e-01  -2.5595542e-02  -5.3367076e-02  -1.5535782e-01  -1.1113043e-01  -7.7648035e-02  -6.1775637e-02  -1.3599562e-01   1.8859503e-02  -6.6596140e-02   1.6987543e-01  -2.6997347e-01  -2.1650634e-01   4.9011191e-02   6.5180321e-02   8.1616726e-02   1.2206904e-01  -2.1764680e-01  -7.0050460e-02  -8.8855793e-02   2.0005193e-02   1.4593763e-01  -1.7840467e-02   1.7107414e-02   1.4789930e-02   2.5629759e-02  -2.5896335e-02   5.0990380e-02  -1.7901535e-01   1.7819058e-01   8.6130679e-02  -2.8049741e-01   5.9968370e-03   6.0532220e-02   2.7849637e-01
   5.6748369e-02  -8.9772447e-02   1.1182452e-02   2.8393402e-02   1.6005356e-01   1.0805894e-02   9.2225875e-02   1.2621528e-01   7.9433027e-02  -1.7864376e-02  -3.1227680e-02   1.4608291e-02  -6.9585726e-03   1.7394801e-01  -2.9794372e-02   9.7339627e-02   1.2820697e-01   1.5483681e-02  -1.6868777e-02  -3.9776404e-02  -3.1270766e-02   1.3630455e-01  -6.0593942e-02   1.5724752e-01   1.3648337e-01  -3.2847009e-01  -6.1542514e-02  -2.6659298e-01  -1.1276672e-01   9.9050619e-02  -8.7551550e-03  -5.6175541e-02  -6.7119326e-02   4.1137432e-02   7.8694739e-02  -1.7908193e-02   1.1608532e-01   7.2637713e-02   2.3898814e-01   1.8932277e-02  -1.1519015e-01   1.2221324e-01   1.5558146e-01  -1.1505854e-01  -2.4065877e-02  -1.3438215e-03   5.7234964e-02   9.7070868e-03   2.6560382e-01  -7.5244491e-02   3.0660337e-01   3.2677712e-02   2.8678724e-01   1.8147169e-01   0.0000000e+00   6.4982042e-02   2.6615644e-02   3.5073283e-02  -4.2821218e-02  -1.6084844e-01   6.3322578e-02  -1.1765126e-01  -1.5779432e-01   3.6479518e-02  -2.7787740e-02  -3.0154497e-02   7.3764207e-02  -1.1010565e-02  -9.0929094e-03  -6.9826317e-02  -2.1417213e-01  -2.1248252e-01  -8.7689811e-02   1.1619375e-01  -1.2708226e-01   4.5129494e-02  -1.7694272e-01   1.7378639e-02   6.0569659e-02   1.5909618e-03  -4.0107069e-02   4.2525727e-02  -1.4028189e-01   1.6053430e-01  -5.1190886e-02   2.3607244e-01  -7.7022572e-03   3.3012444e-01  -4.8450754e-02   1.9029066e-01
  -1.0947122e-01   4.1529684e-02   5.2230783e-02   2.1918664e-03   3.8312541e-02   1.0534368e-01   2.8120670e-02  -5.6433029e-02   3.7614787e-02   7.3194203e-02  -2.8700697e-01  -7.6695835e-03  -2.4349762e-02  -3.9843409e-02  -1.5062951e-02   8.3751532e-02  -5.9457336e-02   4.1882911e-03   3.7511881e-02   9.3440463e-02  -1.9960599e-01   1.9123054e-02  -6.0198985e-02   3.2430861e-02  -1.9682488e-01   9.8426571e-02  -5.0634237e-02   3.8651219e-02  -1.8662451e-02  -7.1849034e-02   9.7786053e-03   1.5905531e-01   8.5771101e-02   5.8516577e-02  -1.5721175e-01  -1.2460180e-01   2.1579995e-02   1.4425437e-01   8.5390071e-02   1.9312240e-01   3.7407358e-01   8.4602485e-02  -1.6569948e-01  -1.1946127e-01  -3.8730144e-02   1.1690551e-01   4.6038038e-02   1.9048102e-01  -1.1464692e-01   1.9020694e-01   1.0648942e-01   3.1184879e-01   9.4441937e-02   5.8319092e-01   6.4982042e-02   0.0000000e+00  -4.5595913e-02  -3.6409522e-02  -9.1109948e-02  -2.1144785e-02   3.2375742e-02  -1.1765911e-01   1.2339941e-01  -1.2039235e-01   1.2057422e-01   4.0815497e-02   4.2276213e-02   8.5729630e-02   9.9328372e-02   2.5161106e-02  -1.1960375e-01   1.1845875e-01  -1.4305914e-01  -1.3346980e-01  -5.8102760e-02  -2.5475903e-02  -1.6838382e-01   6.4687259e-02   4.5430744e-02   1.9400599e-01   7.2454831e-02   1.6071027e-02  -1.4158270e-02  -1.0539797e-01   7.3222105e-02   4.9631473e-02   3.3881646e-02   7.8476515e-02   6.4588988e-02   6.6047162e-02
   2.6161880e-01   3.0213035e-01  -6.9476055e-02  -4.5620169e-02   7.3175494e-02  -1.1539120e-01  -1.1078304e-01  -7.8024029e-02  -3.4498997e-02   4.1105039e-03  -6.3552386e-04   3.4591928e-02  -8.6436973e-02  -5.4638952e-02  -1.0482044e-01  -5.3424612e-02   3.0137051e-01   1.5211967e-01  -1.8700147e-02   1.5308354e-01  -2.2389078e-02   3.2216364e-02  -8.8141484e-02  -5.4089537e-02   9.3479246e-02   2.2309740e-02   3.4924128e-02  -2.1688591e-01  -9.2571301e-02   3.3974085e-02  -1.4353376e-01  -1.6513271e-01   4.1836650e-04  -2.2149650e-02  -1.4482662e-01   8.2768158e-02   3.0605193e-02  -1.2286426e-01  -9.1100865e-02   6.1636002e-02   2.7563738e-02   2.8129758e-02   1.6595175e-01   6.3196739e-02  -8.0545806e-02  -2.6324144e-02  -9.7827566e-02  -4.3612127e-02   2.7906538e-02  -4.0788271e-02   5.3141936e-02   9.9212951e-02   6.4502332e-03  -2.5595542e-02   2.6615644e-02  -4.5595913e-02   0.0000000e+00   2.3356555e-01   8.6925995e-02   4.7622580e-02   2.4455125e-01  -1.0165324e-01   1.4303459e-02   1.3461105e-01  -1.0311882e-01  -4.4863789e-02  -1.1409143e-01   9.2018056e-02   1.0388324e-01   6.2093932e-02   3.1438631e-01   4.0039157e-02  -5.4795774e-02  -1.3072872e-01   6.4083365e-03   6.0128882e-02  -1.3554411e-01  -7.4955272e-02   4.0268847e-01   2.4323535e-02   1.8780016e-01   7.1885106e-02  -3.1021506e-03  -3.6118783e-02   1.6237161e-02  -1.1263382e-01   2.4174216e-02   1.3931360e-02   4.3394532e-02   4.2427548e-02
   1.4095291e-01   2.9403834e-01  -1.8074198e-01  -1.5406839e-03   7.2946882e-03  -1.2085604e-01   1.9252855e-02   2.5711002e-02   2.2218507e-01  -1.5981768e-01  -4.4225286e-02  -3.6866531e-02   1.3491229e-01  -8.9094374e-02   7.9951973e-03   4.4164343e-02   1.8814143e-01   2.4848647e-02   1.9023703e-02   1.0193252e-01  -9.0847469e-03  -5.3647012e-02  -2.0906709e-02  -4.0903310e-02   1.1910682e-01   5.7372693e-02  -4.0890604e-02  -1.2605112e-02   1.2424584e-02  -1.4198731e-01  -7.8637501e-02  -7.6338928e-02   1.4125959e-02   6.4667696e-02  -7.1872064e-02   7.1714820e-03   6.5455270e-02  -4.9077875e-02   2.8154419e-02  -7.5236152e-02  -7.3151455e-02   1.8528526e-01   8.3625286e-02   1.3708390e-01  -1.4506719e-01   4.7464248e-02  -1.4361665e-01   1.5492719e-01   7.5330592e-02   4.9959391e-03   2.7812692e-02   1.0640609e-01   4.2097130e-02  -5.3367076e-02   3.5073283e-02  -3.6409522e-02   2.3356555e-01   0.0000000e+00  -1.5045669e-01  -6.1680129e-02   1.1236210e-02   1.3540917e-01  -2.5428380e-01   2.3449522e-01  -4.0190584e-02  -4.7590829e-02   2.7020481e-02  -1.1747624e-02   3.0111781e-02   2.2176930e-01   1.2320177e-01  -1.5622962e-01   1.5497458e-01  -1.4477773e-01  -3.1378060e-03  -1.2929590e-01  -5.8368828e-02  -1.4557561e-01   3.3828625e-02   1.8472412e-01  -1.4242499e-01   1.9026425e-01  -8.0293105e-02  -1.1276593e-01  -4.3818715e-02   2.4774081e-01   5.1148320e-02   7.1325377e-03   1.1701244e-03   3.6350399e-02
   2.2475527e-01   7.1646594e-03  -2.5172449e-02   2.8121215e-02  -8.0227257e-02   4.1885241e-02  -1.4117672e-01  -8.0455561e-02  -5.6014879e-02   1.0954576e-01   2.7957499e-01  -3.8363191e-02  -1.5841844e-01  -6.7797206e-02  -1.6819381e-01  -1.2171595e-01  -4.8552682e-02   2.0559249e-02   5.0383720e-02  -4.4085633e-02  -1.3429693e-02  -2.3253181e-02  -1.0850787e-01  -4.3142127e-02  -4.7495765e-02  -1.1703359e-01  -1.6904537e-02  -9.4046070e-02  -3.6209605e-02  -5.8629573e-02   9.4428989e-02   9.6902680e-02   1.2279031e-01  -2.5742132e-02   3.3470581e-03  -1.6628432e-02  -9.5874555e-02  -2.0967739e-01   4.5804937e-02   1.6204310e-01  -3.8853119e-03  -3.2607390e-02   7.8461207e-03  -1.8371370e-01  -1.8381489e-02  -1.4560845e-01   1.3191246e-01  -8.9395257e-02   9.8730494e-02   3.6980588e-02   2.8229871e-02  -6.1282642e-02  -9.1552560e-02  -1.5535782e-01  -4.2821218e-02  -9.1109948e-02   8.6925995e-02  -1.5045669e-01   0.0000000e+00   3.9485392e-01   3.6344670e-01  -7.5128365e-02  -9.6882259e-02  -3.8919938e-02  -3.8590731e-02  -7.5676423e-02   4.7833181e-02  -2.1128706e-02   9.3145184e-02  -9.8003643e-02  -1.2427159e-01  -1.3755598e-01  -3.6169897e-02  -2.0132836e-01  -1.0278309e-03   2.6407189e-02   2.9686631e-01  -1.8262071e-02  -1.2229733e-01  -2.8171617e-02   4.3079036e-02  -4.1720055e-02  -1.3481851e-01  -1.2905747e-01   3.1579938e-02  -1.4782805e-01   2.9816347e-01   2.1690034e-01   3.8154712e-02   1.5180381e-02
  -5.4594057e-02   7.4270984e-02   8.7351882e-03  -1.6263080e-02  -1.4534696e-01   5.4191955e-02  -2.3536452e-01  -1.8275244e-01  -5.1837286e-02   1.5506381e-01   5.4726772e-02  -6.2630218e-02  -1.1969396e-01  -9.9970414e-02   1.0266519e-02   7.8439678e-03  -2.6461492e-01  -3.4844490e-03   3.9286913e-02  -2.4534742e-02   4.6060277e-02   1.2635701e-01  -1.4473083e-01  -6.4669923e-02   5.7908950e-02  -1.0554382e-01  -5.4070758e-02   1.0116878e-02  -5.7106862e-02   4.0981776e-02  -1.6884272e-01  -9.8811749e-02   4.2862909e-02  -1.0344456e-01  -4.1576336e-02  -9.0138536e-02  -1.6840909e-02   1.0326681e-02   1.5268783e-02  -3.5074092e-02   5.0267707e-02  -2.0198608e-01   3.8735555e-02   8.3434091e-02  -3.0497045e-01  -2.4457946e-02   8.7696140e-02  -7.3279634e-02  -3.7768152e-02   2.2522123e-01  -7.8244482e-02   8.3215721e-02  -1.4941298e-01  -1.1113043e-01  -1.6084844e-01  -2.1144785e-02   4.7622580e-02  -6.1680129e-02   3.9485392e-01   0.0000000e+00   1.5770780e-01   2.8688886e-01   1.8399091e-01   1.9203780e-01  -6.7069228e-03  -5.2873686e-02  -1.2500924e-01   1.7518616e-01   5.7362749e-02   9.6692997e-02  -2.0899107e-01  -3.3558174e-01  -1.4807358e-02   5.1624537e-02   6.9983051e-02   1.7128904e-01  -2.5009063e-02  -5.6190647e-03  -1.1216379e-01  -1.4772038e-01   5.1788253e-02   5.8424194e-02   4.5162390e-03   1.4868457e-01   1.3285854e-02  -1.6356697e-01   7.4149780e-02   1.4665152e-01   1.3795626e-01   1.3416572e-02
   1.2709463e-01   4.7119759e-03   7.2396606e-02  -4.6862133e-02   2.2482167e-02   1.8659768e-02   2.2938278e-01  -6.3086246e-02   3.8308173e-02  -1.5598231e-02   3.9015101e-01  -5.0510473e-02   7.8860105e-02  -2.4882009e-02  -1.5507435e-01   8.2438841e-02  -1.3935566e-01   8.4605580e-02   1.7450464e-03  -3.1140397e-02  -3.5742974e-02   2.5930133e-02  -2.5758542e-02  -3.4773069e-01  -1.4659277e-02   1.4996166e-02  -2.2807258e-02  -4.0065317e-02  -2.2403390e-02   7.7616333e-02   1.0465892e-01  -2.1358114e-01  -1.8776340e-02  -6.5182718e-02  -1.9230743e-02  -1.6106889e-01   9.2401404e-03  -1.4482976e-01   1.5992608e-01   9.3183059e-02  -4.7575856e-03   9.6320400e-02  -8.3949581e-02  -1.8429967e-01   8.9167412e-02  -7.2715769e-02  -1.8448619e-01  -1.2495149e-01   3.9856601e-02  -2.2417529e-01   7.0426250e-02  -1.1487429e-01   2.5164201e-02  -7.7648035e-02   6.3322578e-02   3.2375742e-02   2.4455125e-01   1.1236210e-02   3.6344670e-01   1.5770780e-01   0.0000000e+00   4.4565918e-01   2.5306978e-01   2.3786416e-01   1.9600327e-01   1.5342812e-02   1.9161175e-01  -1.8988652e-02  -6.0017462e-02  -6.4988008e-02   4.5128145e-02  -2.1958839e-03   1.5353556e-02   2.8990207e-02   4.9893834e-02   9.7343301e-02  -1.8921116e-02  -5.8211159e-02   7.2104701e-02  -3.1325269e-02   1.8424869e-02  -2.0884666e-01  -2.0992049e-01  -1.4650083e-01   6.5653832e-02  -4.5349139e-02   4.3756766e-02   2.7174214e-01   1.4511659e-01   9.0325001e-02
  -1.7240191e-01  -8.7530569e-02  -3.0946725e-01  -1.7006192e-02   2.3129655e-02  -1.2506087e-01  -3.1564674e-02   2.7264552e-01   8.1371580e-02   2.4105193e-01   2.4915393e-01   1.5274471e-01   1.6325198e-01   3.3408132e-03  -1.1609164e-01   3.8064381e-02  -4.1112056e-02  -7.7424893e-02  -1.5996973e-01  -6.4208831e-02  -5.2872862e-02  -1.3698130e-01   7.5956028e-02  -2.3136566e-01  -1.2029826e-01  -2.2038252e-01   1.0041472e-02   1.6156912e-01  -4.8444717e-02  -2.7191735e-02   2.6975151e-03   2.5784251e-01  -4.8885054e-02   1.2895842e-01  -2.9569203e-01  -1.4320842e-01   9.7849028e-02  -2.1258625e-01  -3.2342555e-02   3.3259014e-01   1.0072313e-01  -1.9090385e-01  -5.4994774e-02  -2.0513087e-01   8.7580092e-02   3.8820716e-02   2.8762263e-02   4.9450133e-02   1.5196379e-02  -9.8478073e-02  -7.9962745e-02  -6.8566850e-02  -1.8588245e-02  -6.1775637e-02  -1.1765126e-01  -1.1765911e-01  -1.0165324e-01   1.3540917e-01  -7.5128365e-02   2.8688886e-01   4.4565918e-01   0.0000000e+00  -8.6670957e-02   3.3289574e-01  -2.5185458e-01   8.7338443e-01   6.3233389e-02   3.3154753e-02  -1.6181873e-01   9.9075677e-02  -6.3623460e-02   7.8415464e-02   2.0666661e-02  -1.0587808e-01  -1.4742853e-01   5.7606529e-02  -1.0833869e-01  -5.1791289e-02   3.0730674e-02   7.1088994e-02  -1.8187771e-01   3.0068598e-02   2.9682554e-01   6.3693331e-02   2.8733444e-02   7.9247489e-02  -3.9186988e-01   3.4774842e-02   8.6545172e-02   7.9153537e-02
  -5.7555395e-02  -1.4115732e-01   2.1199703e-01  -3.3489993e-02   7.2431251e-02   1.2350304e-01   1.6466179e-01  -1.7913660e-02  -2.9529369e-03  -4.8592841e-02   1.7930023e-02  -1.0647864e-02   5.4859827e-02   1.9622612e-01   3.8266825e-03   1.0081366e-01  -1.3017079e-01   1.3897039e-01  -4.0883318e-02   4.2303572e-02  -1.2989683e-01   6.8475813e-02   1.1112749e-01  -2.5974369e-01  -1.2388600e-01  -1.6257655e-01  -1.1033456e-01  -1.8417176e-03   3.9218350e-02   2.0080343e-01   8.6509539e-02   1.2476593e-01   6.3901902e-02  -2.8602177e-02  -4.6637571e-02  -8.6285495e-02  -8.4951266e-02   2.2272147e-01  -1.7597248e-02   1.7780944e-01   1.9342303e-01  -9.0743267e-02  -1.1276387e-01   1.1773576e-01  -1.6053068e-01  -1.0272268e-02  -4.0078613e-01  -2.7995875e-03   6.9592151e-02   1.4057896e-01   4.6531477e-02   1.1181217e-01  -2.4068461e-01  -1.3599562e-01  -1.5779432e-01   1.2339941e-01   1.4303459e-02  -2.5428380e-01  -9.6882259e-02   1.8399091e-01   2.5306978e-01  -8.6670957e-02   0.0000000e+00   1.4490834e-01   2.4537805e-01  -8.1662097e-02   1.0333795e-01   1.1087258e-01   2.1743695e-02   1.7110283e-01   2.5554492e-01   1.9948253e-01  -2.5811452e-01   3.4493387e-03   1.4197259e-01   2.0614055e-01  -2.4926420e-01  -1.8921506e-04   1.0738917e-02  -5.9707666e-02   5.2593257e-01  -1.7854103e-02   7.8897749e-02   1.4671782e-01   3.5613306e-01  -1.8742300e-01  -1.9846835e-01  -7.6671271e-02  -2.1365553e-02  -1.6733399e-01
   8.6048169e-02   1.4423474e-01  -3.8489146e-02   5.9734845e-02  -1.0488604e-01  -1.2394812e-01   9.6480461e-04  -1.3024638e-02  -7.7159111e-02  -2.2021641e-01   2.3965462e-01  -5.2937822e-02  -2.7101719e-02  -1.8126491e-02  -6.4026998e-02   1.4799238e-01  -1.0106855e-01   2.3616013e-01  -1.1580807e-01   1.5440877e-01  -5.5992736e-02   1.0918951e-01  -1.6583888e-01  -9.3110481e-02   1.8225043e-01   3.4412250e-02  -1.1393513e-02  -6.4563472e-02   6.5978875e-02   1.2230795e-01  -1.7963096e-01   9.7197375e-02   7.9358231e-02  -6.0621377e-02  -1.0733349e-01  -2.4845917e-01   6.2032301e-02  -2.7015709e-02   9.0580272e-03  -1.1355365e-01   8.4194459e-02  -2.5895689e-02  -9.4930442e-04   5.3955542e-02  -2.8053468e-02   1.2372039e-01  -2.9552422e-01   1.2225103e-01   8.7065051e-02  -1.1505386e-01   3.0777033e-02   1.6292825e-01  -4.8596600e-02   1.8859503e-02   3.6479518e-02  -1.2039235e-01   1.3461105e-01   2.3449522e-01  -3.8919938e-02   1.9203780e-01   2.3786416e-01   3.3289574e-01   1.4490834e-01   0.0000000e+00  -6.2083080e-02  -2.1773354e-02  -1.0284809e-01  -2.0108055e-02  -2.2053328e-01   9.9512803e-02  -6.3235056e-02   1.3542160e-02   9.7454246e-02   4.0451731e-02   7.3025560e-02   8.9971451e-02   1.8312797e-01   3.3505410e-02  -1.4029190e-01  -1.2730818e-01  -5.3510524e-02   1.1352826e-01   5.6939873e-02   1.2603447e-01   6.0577179e-02   1.5282159e-01  -2.7504342e-02   4.0029408e-02  -5.0191444e-02  -1.8401989e-02
   3.4130264e-02  -1.0160267e-01   1.8704876e-03  -6.2176257e-02  -1.4609917e-01  -2.9175074e-02   2.3465999e-02  -1.9005957e-01   3.2727445e-01   7.8265939e-04  -2.8513205e-02  -1.3314608e-01   1.8565063e-01   6.1580409e-02  -2.0280132e-02  -4.9842261e-02   8.2015637e-03   9.2356088e-02   4.4140876e-02  -1.9221559e-01   4.9858623e-02  -2.6227797e-01   2.4806947e-01   2.6130568e-01   4.9647297e-02  -1.3505926e-03  -3.5907541e-02   1.2773438e-02  -1.4716618e-01  -1.4848876e-01  -3.5343366e-01   3.3789998e-02  -1.9538456e-01  -1.3757359e-01   6.3108931e-01   1.3995084e-01   2.1071816e-01   1.6860358e-02   4.3517815e-01   1.4863628e-01  -4.1026330e-01   1.0698741e-01   1.9681885e-01   9.6281970e-02   1.0536830e-01  -1.3847352e-01  -1.5066603e-01   6.5496092e-02  -2.9241615e-01   1.2739974e-02  -1.0756563e-01  -1.5508528e-02  -1.1363218e-01  -6.6596140e-02  -2.7787740e-02   1.2057422e-01  -1.0311882e-01  -4.0190584e-02  -3.8590731e-02  -6.7069228e-03   1.9600327e-01  -2.5185458e-01   2.4537805e-01  -6.2083080e-02   0.0000000e+00   3.3461209e-01   2.8314046e-01  -2.0933221e-01  -1.4452478e-01  -4.8236985e-02   7.4866011e-02  -5.0656217e-02  -9.1511580e-02  -1.8686718e-01   9.8730129e-02   6.9856507e-02  -1.2952291e-01  -1.2427931e-01   1.0182179e-01   1.3461819e-01   6.5560672e-02  -5.9219120e-02  -1.2147352e-01   1.7882543e-02   4.1428708e-01  -3.2381259e-02   1.3509983e-01   1.9987715e-01   9.4457917e-02   7.7297375e-02
   4.3212202e-02  -1.7631557e-01   5.0791141e-02   8.6991138e-02   5.6835735e-02  -1.0882701e-01   3.9751225e-02   2.8028807e-01   1.0524995e-01   2.9441009e-01  -5.9528422e-02   8.3696992e-03   2.4688354e-02  -1.4838237e-01   2.5997794e-02  -4.7731939e-03  -7.6416898e-02  -1.1529682e-01  -3.3388034e-02  -1.0902900e-01   7.3846394e-02  -4.8838971e-02  -1.4067703e-02   3.0288766e-01  -1.1293198e-01   2.5209853e-01   7.6578399e-02  -1.6478734e-01  -4.3973409e-02  -6.5282056e-02  -1.3751203e-02   3.9831782e-02  -8.6744275e-02   1.1671300e-02  -1.4350124e-02   2.8959716e-01  -1.0548500e-02   1.4944355e-01   8.5289086e-02   2.1867625e-01  -6.9666663e-02  -2.1235994e-02  -2.2778355e-01  -4.7550443e-03   1.9769481e-01  -4.8070765e-02  -1.9337693e-01  -9.4803987e-02  -5.3240641e-03   5.3468421e-02  -9.8393592e-02   2.8071206e-01  -1.7107344e-01   1.6987543e-01  -3.0154497e-02   4.0815497e-02  -4.4863789e-02  -4.7590829e-02  -7.5676423e-02  -5.2873686e-02   1.5342812e-02   8.7338443e-01  -8.1662097e-02  -2.1773354e-02   3.3461209e-01   0.0000000e+00  -3.4636923e-02   2.8195476e-02  -1.2547092e-02   8.4013592e-02  -7.5488152e-02  -4.5587912e-02  -1.2747692e-02   5.6231361e-02   2.9595311e-02   3.5464353e-02  -8.1607458e-02  -1.0390408e-01   1.5458813e-01   9.0681553e-02   1.9533938e-01   2.0293981e-02  -3.5317381e-02  -2.4238486e-01   2.0034994e-01   1.8403583e-01   1.0236074e-01   1.1850657e-01  -1.3835052e-01   7.2426370e-02
  -1.3868035e-01  -7.5279744e-02  -1.2161548e-02   1.0983368e-01   4.9432235e-02   2.1105752e-02   9.1728035e-02   6.7587461e-02   7.4011736e-02  -2.5256560e-01  -1.1131504e-01  -6.1898950e-02  -1.4368083e-01  -1.4935927e-02  -6.9340410e-02  -4.1422111e-02  -3.9057652e-02  -1.4317268e-01  -4.2724978e-02  -6.6932912e-02   2.9764453e-02  -8.3346174e-02  -5.4560010e-02  -1.3641560e-01  -1.1472421e-01   5.4360229e-02  -4.8683002e-02   9.9183923e-02   1.7156035e-02  -4.3730571e-02  -1.3586071e-01  -1.8020095e-02   3.2466615e-01   1.0840169e-01  -2.2734328e-02   1.3753022e-01   5.7990198e-02  -2.4698789e-02  -2.3123992e-02  -1.3671810e-01   2.2683295e-01   9.2293671e-02   2.0695105e-01   1.2052432e-02   5.1657948e-01   3.0128658e-01  -1.8766318e-01  -8.5783332e-02   1.3170544e-01  -1.8175232e-01   4.8728219e-04  -6.0397819e-02  -9.5715155e-02  -2.6997347e-01   7.3764207e-02   4.2276213e-02  -1.1409143e-01   2.7020481e-02   4.7833181e-02  -1.2500924e-01   1.9161175e-01   6.3233389e-02   1.0333795e-01  -1.0284809e-01   2.8314046e-01  -3.4636923e-02   0.0000000e+00   5.7067911e-01   4.2033864e-02   8.0339319e-02  -1.2539338e-01   2.6134484e-02  -1.4399408e-01  -1.9832978e-01   1.6802191e-01   1.2847902e-01   2.7934104e-01   1.4519639e-02  -5.2642866e-02   8.6443457e-03  -5.9105497e-02  -5.2327924e-02  -3.0341663e-01   5.7191249e-02   1.2989603e-01   3.4218502e-01  -1.9956400e-01   9.8610045e-02   9.1569891e-02   6.6590357e-03
  -4.9812335e-02  -3.5371551e-02   5.2725229e-02   3.3290535e-02   1.2497972e-01   1.3422131e-01  -4.5360698e-03   5.5659049e-02  -6.5259657e-02  -1.6893580e-02   1.4817326e-02  -4.3269924e-02  -2.0546978e-01  -1.1120440e-02  -4.6577639e-02  -1.3256798e-01  -3.8463410e-02  -3.4531750e-02  -6.4358445e-02  -8.1975237e-02  -8.4101398e-02   7.5846186e-02  -2.0528723e-01   5.3679604e-02  -5.5898486e-02  -1.4612843e-01   1.3637683e-01   3.0830693e-02  -6.5598560e-02  -6.8632767e-02   6.2870666e-02   7.8159047e-02   4.6602773e-01   2.6034666e-01  -1.9767751e-01   3.0977083e-01   1.3957571e-02   1.3716619e-01  -7.7112190e-02  -2.1460025e-01  -9.2231078e-03   1.7283534e-01   9.6587432e-02   1.8268271e-01   1.5592412e-01   4.2166936e-01  -1.0856423e-01  -1.7196089e-01  -8.1045749e-02  -2.0070960e-01  -6.3936655e-02   9.5779498e-02  -4.4226973e-02  -2.1650634e-01  -1.1010565e-02   8.5729630e-02   9.2018056e-02  -1.1747624e-02  -2.1128706e-02   1.7518616e-01  -1.8988652e-02   3.3154753e-02   1.1087258e-01  -2.0108055e-02  -2.0933221e-01   2.8195476e-02   5.7067911e-01   0.0000000e+00  -1.5384463e-01   2.1026575e-01   4.2576553e-03  -1.1320091e-01  -1.4740955e-01   2.5879653e-02  -2.3319755e-01  -1.3846943e-01  -7.7955478e-02   1.4620103e-01   2.6784961e-02   1.4951997e-01  -4.1694443e-02  -8.5036699e-02   5.8642714e-02  -2.1743755e-02  -3.2358248e-02   2.1662189e-01   6.2479981e-02   1.9751412e-02  -1.1984586e-02  -8.2039935e-02
  -8.9439009e-02  -8.1979168e-02   9.9725561e-02  -3.7238756e-02   1.5467897e-01  -1.4405507e-01  -5.8693821e-02  -5.4177303e-02   1.4623218e-02   4.7612120e-02  -1.4737173e-01  -7.6246143e-02  -6.6829238e-02  -1.0715756e-01   7.3682375e-02   9.5785726e-02   1.6071453e-02  -2.6023042e-02   4.2723584e-01  -1.0780138e-01   7.0074065e-04   1.1488325e-01  -9.5635020e-02  -2.8168731e-01   9.9599326e-02   1.7112975e-01   3.2100346e-03   3.1996354e-03   2.5764762e-02  -3.3515490e-02  -2.2077473e-01  -5.5081639e-02   1.3949418e-01  -1.5215260e-01  -4.1097011e-02  -1.3764223e-01  -8.5715974e-02   1.7811766e-01   8.7131123e-02   2.4782972e-02   1.6550054e-01   2.0139537e-01  -8.7709164e-02  -2.3673600e-01   1.1259157e-01  -1.2849835e-01   6.5420971e-02   1.7508135e-02   2.3359789e-02   1.4226757e-01   4.7118018e-02  -5.3344874e-02  -2.1291935e-01   4.9011191e-02  -9.0929094e-03   9.9328372e-02   1.0388324e-01   3.0111781e-02   9.3145184e-02   5.7362749e-02  -6.0017462e-02  -1.6181873e-01   2.1743695e-02  -2.2053328e-01  -1.4452478e-01  -1.2547092e-02   4.2033864e-02  -1.5384463e-01   0.0000000e+00   6.6366250e-01  -2.9575795e-01   1.5088443e-01  -1.7344945e-01  -2.1033449e-01  -1.6896013e-01  -1.6886506e-01   3.3793648e-02  -2.7004843e-01   1.0180821e-01   9.8126678e-02  -8.8212871e-03  -1.1421988e-01  -1.2807947e-01   1.1665394e-01  -8.2636183e-02  -2.6326751e-01  -5.6045779e-02  -1.7785256e-01  -1.5952475e-02  -2.5063906e-02
   2.8555155e-02   1.2177197e-01   3.0994779e-02  -4.4519250e-02   1.1123155e-01  -9.9792736e-02   5.3393389e-02   3.9713530e-02  -1.4878611e-01   5.7798427e-04  -2.6495490e-03  -1.6491907e-01  -4.2458898e-02  -7.4556129e-02   2.0440644e-04   4.3750432e-02  -2.9679530e-03   7.2146177e-02   2.5291781e-01   4.4739615e-01   1.4054582e-02   1.6054053e-01   1.2316874e-01  -1.0145594e-01  -6.4632753e-02  -3.7950940e-01  -1.3281681e-01  -2.4765266e-02  -1.3810739e-01  -3.2913444e-01  -1.0446436e-01  -2.4349130e-01   2.0879157e-01   2.4734918e-01   3.2401007e-01   1.8902740e-01  -3.3208982e-03   2.6291746e-01  -3.2968985e-02  -1.3972277e-01  -6.4984826e-02   2.2399391e-01   3.4518415e-01   1.3134422e-01  -2.9997041e-01  -1.0043723e-01   9.5952697e-02   1.0823109e-01  -1.0912168e-01  -1.1125966e-01  -8.6474320e-02  -5.0604358e-02   2.3549084e-02   6.5180321e-02  -6.9826317e-02   2.5161106e-02   6.2093932e-02   2.2176930e-01  -9.8003643e-02   9.6692997e-02  -6.4988008e-02   9.9075677e-02   1.7110283e-01   9.9512803e-02  -4.8236985e-02   8.4013592e-02   8.0339319e-02   2.1026575e-01   6.6366250e-01   0.0000000e+00   1.0047126e-02   2.4582192e-01  -2.0860685e-02   7.9212654e-02  -9.5844214e-02  -6.7005520e-02   2.6148202e-01  -1.6291691e-01   4.7322332e-02   3.3983309e-01   1.7399512e-02   1.0255815e-01  -1.4986678e-01  -1.6142031e-01   8.4873143e-02   2.6598247e-02   1.9300312e-01   1.1409724e-01   1.3616864e-02  -1.2646912e-01
   3.4318291e-02   2.8947224e-02  -1.3978561e-01  -1.3156887e-01   9.0507599e-02   1.0276605e-01   8.2480598e-02   8.5594664e-02   1.9754257e-01  -1.0095765e-01  -1.3881146e-01  -1.7872799e-02   6.0764630e-04   1.2981052e-02   1.6510192e-01   3.9294756e-02   8.0452241e-02   9.2291261e-02  -3.2529928e-01  -2.1368062e-01   4.3591429e-01   3.2225805e-01   3.8396028e-01  -1.9059768e-02  -9.3613807e-02   2.0076549e-02  -1.8312592e-01  -1.5821636e-02  -1.2717271e-01  -1.9106221e-02   4.5756378e-01  -3.3198510e-01  -1.2549685e-01  -1.1392290e-01  -3.6097960e-01   3.1480195e-01   1.1326805e-01  -5.6776628e-03  -1.6570814e-01  -4.6010060e-02  -1.0359504e-01   7.5505789e-02   1.3096294e-01  -8.9451422e-05   1.8521733e-02  -8.7303723e-03  -1.2065261e-01  -8.7848082e-02  -2.8625958e-02   1.1685812e-01  -1.5852024e-02   5.6799505e-02  -4.5646294e-02   8.1616726e-02  -2.1417213e-01  -1.1960375e-01   3.1438631e-01   1.2320177e-01  -1.2427159e-01  -2.0899107e-01   4.5128145e-02  -6.3623460e-02   2.5554492e-01  -6.3235056e-02   7.4866011e-02  -7.5488152e-02  -1.2539338e-01   4.2576553e-03  -2.9575795e-01   1.0047126e-02   0.0000000e+00   6.5457410e-01   2.4985034e-01  -5.9413889e-02   1.0950341e-01  -8.8510730e-03  -2.4954577e-02   4.6406870e-01  -4.2540076e-01   1.7576747e-01   1.1303744e-02  -1.3889071e-01   1.2874237e-01   1.4544727e-03   9.7516148e-02  -2.0850952e-01   4.4537972e-02  -7.9418715e-02  -4.2209862e-02  -1.3772457e-01
  -2.7153798e-01  -3.3571132e-03  -6.8712638e-02   2.2387260e-02   1.1292648e-01  -1.8199383e-01   2.1328752e-02   5.8233652e-02  -4.0376114e-02   8.2111150e-02  -4.1809479e-02   3.5467655e-02  -2.3703353e-02   8.0537516e-02  -2.6948004e-01  -4.1216783e-03  -1.5454232e-01   6.1815078e-02   3.1764033e-02   1.3400317e-02   3.4484656e-01   9.8199491e-02  -7.3009645e-02   4.9761960e-01  -5.5090629e-02   2.6067492e-01   1.1345548e-01  -2.0066552e-02  -1.9354226e-01  -2.8238130e-01  -2.8568850e-01   5.5435787e-01  -9.8489383e-02  -9.5871948e-02  -7.2110699e-02  -1.3234279e-01  -4.1718529e-02   2.0979160e-03  -4.8388653e-01   2.3284452e-01   3.5692050e-01  -2.3132124e-01   5.4129940e-02  -1.5070106e-01   8.1708671e-02  -6.0099080e-02   1.2518683e-01  -7.5311471e-02   1.4938228e-01  -2.8888462e-01   2.0048195e-02  -9.9475744e-03   1.8214854e-01   1.2206904e-01  -2.1248252e-01   1.1845875e-01   4.0039157e-02  -1.5622962e-01  -1.3755598e-01  -3.3558174e-01  -2.1958839e-03   7.8415464e-02   1.9948253e-01   1.3542160e-02  -5.0656217e-02  -4.5587912e-02   2.6134484e-02  -1.1320091e-01   1.5088443e-01   2.4582192e-01   6.5457410e-01   0.0000000e+00  -1.5327606e-01   1.5882236e-01   5.9731377e-02   4.1456185e-01   8.3573277e-02  -6.3795049e-02  -4.7594148e-02  -1.6153257e-01  -1.2472104e-02  -1.8505106e-01  -1.2446679e-01  -8.2485980e-02   1.4185842e-02  -1.9634815e-02  -9.8146428e-02  -1.6219952e-01   1.2473625e-01  -4.2303762e-03
   4.1998203e-02  -3.1434189e-02   6.8360891e-02  -3.3111015e-02  -1.5876575e-01   3.4209026e-02   4.9088759e-02   7.3572291e-02   1.1291700e-01   2.3603545e-02   1.9950430e-02  -1.7234454e-01   1.8933410e-01  -1.5310215e-01   1.0947342e-01   2.5712092e-03   1.1086307e-01   3.7710922e-02   1.6739085e-01   1.5393660e-01  -1.3010419e-01  -5.8263452e-02  -1.5772421e-01   7.5475448e-02  -3.0819621e-01   6.6317082e-02  -1.8837405e-01   1.5838283e-01   1.7853782e-01  -1.2355803e-01   1.6739295e-01   1.5052629e-01  -1.9618069e-01  -4.4384839e-02  -6.1676252e-02   2.4561521e-01   1.0979972e-01   5.2476275e-02  -1.2897850e-01  -1.8835834e-01   5.2469038e-01   8.1303416e-02   5.2575287e-02  -9.4878985e-03   6.6288717e-02  -1.7110815e-01   1.3652537e-01  -4.5049238e-02   5.7705539e-02   3.7676911e-02   7.1426202e-03  -2.0548823e-02  -1.2254794e-01  -2.1764680e-01  -8.7689811e-02  -1.4305914e-01  -5.4795774e-02   1.5497458e-01  -3.6169897e-02  -1.4807358e-02   1.5353556e-02   2.0666661e-02  -2.5811452e-01   9.7454246e-02  -9.1511580e-02  -1.2747692e-02  -1.4399408e-01  -1.4740955e-01  -1.7344945e-01  -2.0860685e-02   2.4985034e-01  -1.5327606e-01   0.0000000e+00   4.7870836e-01   5.0803002e-01   1.8992144e-01   1.2970356e-01  -2.7702949e-01  -1.6664347e-01   1.1978297e-01  -2.7536172e-02   1.4174688e-01   2.1475022e-01  -2.5737993e-02   1.7977245e-02   1.1234855e-01  -1.2565641e-01   2.2841386e-02  -2.0552178e-02  -4.2278418e-02
   2.1710647e-02  -2.3856885e-02   7.4031969e-03   2.5678232e-03   2.8710855e-02   6.6309787e-02   1.1209515e-01   4.8085598e-02  -2.4711261e-02   1.4713430e-02   2.4410205e-01   8.2898615e-02   2.5136574e-02   1.4982625e-01   9.0867500e-02   3.0583472e-02   6.9028866e-02  -6.2396928e-02  -2.2791158e-02   3.3511665e-02   1.7394840e-01   3.3173854e-02  -2.0424413e-02   1.5435565e-01   2.0109894e-01  -1.1089501e-01   1.0600937e-01  -4.1533129e-02  -5.7971278e-02   2.3231303e-01   1.6892919e-01   8.3931341e-02   1.2266510e-02  -5.1133954e-03  -2.0774134e-01   2.4770601e-02  -6.9982731e-02   9.9082533e-02   1.8311080e-01   1.0443538e-01  -1.1710941e-01   2.5828961e-02   1.5548777e-01   1.6289502e-01  -1.0040978e-01   1.9077421e-02   8.3590188e-02  -4.6337325e-02  -7.4034238e-02  -2.3609032e-01  -1.6168980e-02  -5.1174958e-02  -1.2353021e-02  -7.0050460e-02   1.1619375e-01  -1.3346980e-01  -1.3072872e-01  -1.4477773e-01  -2.0132836e-01   5.1624537e-02   2.8990207e-02  -1.0587808e-01   3.4493387e-03   4.0451731e-02  -1.8686718e-01   5.6231361e-02  -1.9832978e-01   2.5879653e-02  -2.1033449e-01   7.9212654e-02  -5.9413889e-02   1.5882236e-01   4.7870836e-01   0.0000000e+00   1.3435122e-01   8.7322632e-01   2.1076316e-02   1.8357387e-01   1.1731288e-04  -1.8452628e-01   6.4214645e-02   5.7320777e-02  -7.9951250e-02  -6.5364818e-02  -5.9681812e-03   8.3595587e-02   1.8479995e-01   2.1117083e-01  -1.1084675e-01  -3.2556944e-02
  -7.6519208e-02   6.5046575e-03  -4.3501015e-02   8.7161348e-02  -1.8884774e-01   4.1148234e-02  -8.0218364e-02  -4.2917264e-02   1.3007153e-01   1.0794080e-01  -1.5410671e-01  -1.4869802e-02  -5.8395686e-02  -1.4076627e-01   1.5716383e-01   4.8378790e-02  -2.3533337e-01   9.8285365e-02   1.2535368e-01   1.4327987e-01   2.2799413e-02   1.0270275e-01  -6.1646442e-02  -1.1304261e-01  -2.1143971e-01  -2.3396409e-02  -1.0031171e-01   6.0742759e-02  -6.2670141e-02   1.0551850e-01   1.1857554e-01  -1.1057836e-01   2.6136756e-01   6.4470139e-02   5.6047861e-02   1.3167263e-01  -1.2109870e-01  -1.5164432e-02  -1.7386404e-01  -5.2636442e-02   1.7978905e-01   3.0739336e-01   8.4612345e-03   1.2188395e-03   1.8285015e-02  -2.6048247e-01  -7.9651159e-02  -9.6768632e-02   4.2022884e-02   7.4925834e-02  -1.6086245e-02   1.2869913e-01  -4.3431793e-02  -8.8855793e-02  -1.2708226e-01  -5.8102760e-02   6.4083365e-03  -3.1378060e-03  -1.0278309e-03   6.9983051e-02   4.9893834e-02  -1.4742853e-01   1.4197259e-01   7.3025560e-02   9.8730129e-02   2.9595311e-02   1.6802191e-01  -2.3319755e-01  -1.6896013e-01  -9.5844214e-02   1.0950341e-01   5.9731377e-02   5.0803002e-01   1.3435122e-01   0.0000000e+00   4.1183966e-01   6.1091234e-02  -1.1110073e-01   2.5262708e-01   5.9660422e-02   2.7703173e-01  -2.0560087e-01  -9.1094157e-02   6.5197501e-02   1.0299613e-01   5.0983930e-02   5.5940751e-02   8.1546629e-02   1.0161022e-01   5.1600234e-02
  -1.0505029e-01   3.2743508e-02  -2.1777791e-01  -6.8816773e-02   1.0083698e-02  -1.4182721e-01  -1.2673789e-01  -8.0219727e-02   1.0668868e-02  -2.0683826e-02  -1.8330526e-01   2.3871791e-02  -1.8056702e-01  -1.0340716e-01   1.8118274e-01   7.2000692e-02   7.5809929e-02   1.0600042e-01  -9.9669413e-02   5.4948175e-02   5.6831809e-03   1.0174648e-01  -2.4434941e-02   1.4005769e-01   1.6582267e-01  -3.6839133e-01  -1.5734374e-02  -6.9014282e-02   5.9746905e-02   1.4650002e-01   7.2895408e-02   4.7416155e-01   1.6186973e-01   9.4352428e-02   9.0655366e-02  -4.9240324e-02  -3.7914745e-01   9.9353553e-02  -1.1979763e-01  -9.9022764e-02   1.4732305e-01  -3.6579554e-03   3.4328139e-02   4.1167782e-02   1.4469289e-01  -1.3642866e-01  -1.3786385e-01   3.0564788e-04  -9.2656813e-02   1.4436222e-01   4.0424464e-02   3.5634772e-02   8.0389119e-02   2.0005193e-02   4.5129494e-02  -2.5475903e-02   6.0128882e-02  -1.2929590e-01   2.6407189e-02   1.7128904e-01   9.7343301e-02   5.7606529e-02   2.0614055e-01   8.9971451e-02   6.9856507e-02   3.5464353e-02   1.2847902e-01  -1.3846943e-01  -1.6886506e-01  -6.7005520e-02  -8.8510730e-03   4.1456185e-01   1.8992144e-01   8.7322632e-01   4.1183966e-01   0.0000000e+00   3.1166513e-01  -9.4832862e-02   2.4121345e-01   2.1221729e-02   5.0556203e-04   2.1387704e-01  -2.8330481e-01   1.3978330e-01   5.5127878e-02  -6.6599687e-02  -3.8954390e-02   2.1272850e-01   5.4879027e-02   5.4524394e-02
  -5.2643799e-03   1.7912895e-02  -1.7391749e-03   4.1744741e-02  -7.0997548e-02  -2.1122910e-01   7.8823663e-02  -7.0511594e-02   7.1629463e-03   1.2025245e-01   2.4383992e-01  -9.8869116e-02   8.0661352e-02  -2.4009762e-01   2.7450638e-01  -1.0281141e-02   1.0387195e-01  -1.5106503e-02   6.7471113e-02  -5.4365280e-02  -6.5978053e-02  -1.4453790e-01  -1.7919535e-03  -8.4717985e-02  -2.5711552e-02  -4.0841006e-02  -8.2761437e-05   7.1843926e-02   1.8112536e-01  -1.5899768e-01  -2.8807621e-01  -2.1008237e-02   2.2330026e-01  -1.8130878e-01   3.2985823e-01  -5.0559792e-02   3.1634308e-01  -2.7535570e-01   9.6574565e-02  -1.5219586e-01   2.7203094e-01   2.7948292e-01   2.4017736e-01  -2.1607667e-01   4.1137230e-02  -1.7688340e-01   5.7031622e-02  -3.4848000e-01   2.6832993e-01  -4.9510582e-02   1.1453733e-01   2.3009631e-01  -7.2953775e-02   1.4593763e-01  -1.7694272e-01  -1.6838382e-01  -1.3554411e-01  -5.8368828e-02   2.9686631e-01  -2.5009063e-02  -1.8921116e-02  -1.0833869e-01  -2.4926420e-01   1.8312797e-01  -1.2952291e-01  -8.1607458e-02   2.7934104e-01  -7.7955478e-02   3.3793648e-02   2.6148202e-01  -2.4954577e-02   8.3573277e-02   1.2970356e-01   2.1076316e-02   6.1091234e-02   3.1166513e-01   0.0000000e+00   1.0000000e+00   4.2891602e-02  -4.6368070e-02  -2.6149549e-01  -5.5965814e-02   5.5549814e-02  -3.8747980e-02  -2.5906033e-02   2.6047027e-01  -1.6149264e-01  -1.0739626e-02   1.7617645e-02   1.1288899e-01
  -2.9439879e-02   1.3663315e-02   6.4985682e-02   1.9121506e-02  -1.1758615e-01   7.4725690e-02  -4.1232737e-02  -3.8044367e-02  -5.5370836e-02   1.8516271e-01  -4.1286488e-02  -4.8906815e-02  -2.0848961e-01  -9.5816759e-03  -4.1300378e-01  -4.5235587e-02   8.7717893e-02   1.0353343e-02  -1.8671101e-01  -1.8275107e-01   3.5076913e-04  -1.6888708e-01  -3.6802558e-02   6.1430869e-02   1.7088758e-01  -2.2776323e-01  -1.7439704e-02  -2.2713022e-02  -2.3417414e-01   2.9303038e-01   8.0773083e-02  -1.6788022e-01   5.4500103e-02   9.5610943e-02  -3.6383450e-02   1.2655875e-01  -7.5778809e-02   3.3808231e-01  -1.1232147e-01  -4.8633794e-02  -1.7587291e-01   1.2878003e-01  -2.0549598e-01  -3.7475461e-02   5.3410421e-02  -9.4297681e-03   1.0682433e-01   5.0183053e-02  -2.2176117e-02  -1.4536006e-01  -7.2126605e-02   1.2407078e-02  -1.9111702e-02  -1.7840467e-02   1.7378639e-02   6.4687259e-02  -7.4955272e-02  -1.4557561e-01  -1.8262071e-02  -5.6190647e-03  -5.8211159e-02  -5.1791289e-02  -1.8921506e-04   3.3505410e-02  -1.2427931e-01  -1.0390408e-01   1.4519639e-02   1.4620103e-01  -2.7004843e-01  -1.6291691e-01   4.6406870e-01  -6.3795049e-02  -2.7702949e-01   1.8357387e-01  -1.1110073e-01  -9.4832862e-02   1.0000000e+00   0.0000000e+00  -1.2517012e-01   3.9013698e-01   5.1352913e-02  -1.3884333e-02  -1.0456635e-01  -1.4579369e-03  -2.8765018e-02  -4.8816580e-02   2.6130491e-02  -2.5438221e-01  -1.5233413e-01  -3.2971610e-02
   7.9984520e-02   3.1320282e-02  -5.8697249e-02  -1.0699375e-01  -8.1394892e-02  -6.1633982e-02  -1.1471657e-01  -1.6854209e-01   9.2785473e-02   1.6687583e-01  -1.2256110e-01  -3.5902295e-02   5.0429087e-04   3.3985127e-02   1.0560977e-01  -1.5992418e-01   2.9486672e-01  -1.6344046e-01   1.1636520e-01  -7.0031808e-02   1.9080254e-01   1.5262566e-01   1.1758751e-01  -8.4135280e-02   1.3284914e-02   9.3848585e-02   3.5584953e-02   1.0376129e-01  -4.0751834e-02   1.8123059e-01   4.3861991e-02  -1.6970577e-01   1.0445012e-01   5.3404191e-02  -2.1812301e-01  -3.6336795e-01   2.2851323e-01  -4.7211022e-01   2.5479388e-01   1.2310676e-01   8.2786243e-02  -3.5851647e-02  -8.8018015e-02  -2.2274185e-02   3.3425381e-01   9.2914352e-02   3.4349263e-03   4.8310471e-02   1.2535572e-01  -2.5583499e-01   5.8979646e-03   1.8769274e-02   2.4966739e-01   1.7107414e-02   6.0569659e-02   4.5430744e-02   4.0268847e-01   3.3828625e-02  -1.2229733e-01  -1.1216379e-01   7.2104701e-02   3.0730674e-02   1.0738917e-02  -1.4029190e-01   1.0182179e-01   1.5458813e-01  -5.2642866e-02   2.6784961e-02   1.0180821e-01   4.7322332e-02  -4.2540076e-01  -4.7594148e-02  -1.6664347e-01   1.1731288e-04   2.5262708e-01   2.4121345e-01   4.2891602e-02  -1.2517012e-01   0.0000000e+00   6.2268665e-01   6.0357694e-01   1.1209446e-01  -1.9585924e-01  -2.3475870e-02  -5.3118699e-02  -2.6011788e-01   4.2565156e-02   1.0041686e-01   8.8796215e-02   2.5062215e-02
  -7.5068458e-02  -3.2028153e-02   1.2188208e-01   6.2499753e-02   9.8978654e-02   3.4961278e-02   2.4162950e-02   4.2810369e-02  -1.0054696e-01  -7.6303583e-02  -1.8292964e-02   4.4778062e-02  -2.1176484e-02   3.8278686e-03   1.1385429e-01   8.3234231e-02   1.4651967e-01   3.4680584e-01   2.1537010e-01  -9.9455034e-02   8.8226727e-02  -2.3629834e-01  -1.2099327e-02  -2.8626924e-03  -9.9208680e-02  -6.7097228e-02   2.0132185e-01   1.7056421e-01   3.3203398e-02   1.0921003e-01  -2.0004049e-03  -7.8748722e-02   2.2782767e-01   2.2363078e-01   3.8255599e-03   2.5888265e-02  -1.6874267e-01   2.3630562e-01  -5.0587193e-02   1.9729246e-01  -2.1944494e-01  -2.9447993e-01  -1.3439508e-01   8.8583550e-02  -3.2943745e-01   5.5996554e-02  -6.2338318e-02   3.5734892e-01  -1.5997038e-01   9.1673187e-03  -1.0772343e-01  -8.1535548e-02  -1.5314958e-01   1.4789930e-02   1.5909618e-03   1.9400599e-01   2.4323535e-02   1.8472412e-01  -2.8171617e-02  -1.4772038e-01  -3.1325269e-02   7.1088994e-02  -5.9707666e-02  -1.2730818e-01   1.3461819e-01   9.0681553e-02   8.6443457e-03   1.4951997e-01   9.8126678e-02   3.3983309e-01   1.7576747e-01  -1.6153257e-01   1.1978297e-01  -1.8452628e-01   5.9660422e-02   2.1221729e-02  -4.6368070e-02   3.9013698e-01   6.2268665e-01   0.0000000e+00   4.0746468e-01   5.1949007e-01  -2.3562639e-02  -4.6407844e-03  -2.0259963e-02  -7.0482107e-02   1.3086717e-01   1.0929854e-01  -2.9817525e-02   1.2699280e-01
   1.0052865e-01  -7.3581559e-02   1.1910833e-02   1.1318593e-02  -1.2066277e-02   1.3293871e-01  -1.4625532e-01  -5.8659068e-02  -1.6489262e-01   2.9140578e-02   5.1550146e-02   4.2095221e-02  -1.8902641e-01   5.9973426e-02  -1.6263083e-01  -1.1737364e-01   1.9719385e-01   1.3896802e-01   3.5408242e-03   2.0414890e-02  -7.6024372e-02  -1.3356035e-03  -6.6270449e-02   2.7623603e-02  -1.0516404e-02   1.6996382e-01  -7.0784491e-02  -4.3863816e-02   1.2651664e-01   1.7336999e-01   1.2416916e-01  -1.1862131e-01  -2.2302500e-02   3.5881292e-02   4.0706762e-02  -1.2468074e-01  -6.5565657e-02  -9.0777211e-02  -1.3592938e-01  -1.1201898e-01  -5.8639288e-02  -8.3613579e-02   2.3895943e-02  -4.2934479e-02  -1.5484775e-01  -1.1144416e-01   1.0548593e-01   6.0498434e-02   9.6790794e-02   3.8666427e-02   5.4132744e-02  -3.7922371e-02  -1.0058992e-01   2.5629759e-02  -4.0107069e-02   7.2454831e-02   1.8780016e-01  -1.4242499e-01   4.3079036e-02   5.1788253e-02   1.8424869e-02  -1.8187771e-01   5.2593257e-01  -5.3510524e-02   6.5560672e-02   1.9533938e-01  -5.9105497e-02  -4.1694443e-02  -8.8212871e-03   1.7399512e-02   1.1303744e-02  -1.2472104e-02  -2.7536172e-02   6.4214645e-02   2.7703173e-01   5.0556203e-04  -2.6149549e-01   5.1352913e-02   6.0357694e-01   4.0746468e-01   0.0000000e+00   3.9386614e-01   1.7011472e-01   7.2185589e-02   3.9130418e-01  -6.9833346e-03  -2.3266845e-01   8.5788800e-02  -3.1791451e-02  -7.3178816e-02
  -1.3977842e-02   2.1126737e-01  -7.1572610e-02  -4.6179722e-02  -1.1525519e-02   4.6279019e-02  -4.7645241e-02   5.7784695e-03  -6.1460926e-02  -1.6899128e-01  -6.6184905e-02   1.3813998e-02   1.0199947e-01   1.6317899e-02  -1.4671571e-01  -1.9158776e-01   2.8021823e-01   1.5090212e-01  -1.2846539e-01   1.4836074e-01   1.8138844e-01   1.0329988e-01  -5.3444294e-02  -7.5966207e-02  -3.2115398e-02   1.8672405e-01   2.3198017e-02   2.3945035e-02   1.3979447e-01   2.4987715e-02  -7.5006085e-02   3.0030945e-02  -8.8336991e-02   1.1910687e-02   2.6986730e-01  -1.3550268e-01   1.5292392e-02  -2.6800526e-01  -9.3728096e-02  -1.6162033e-01   4.7902489e-02  -3.0908991e-02   1.8276033e-03  -1.2526888e-01  -2.2681266e-01  -1.6893267e-01  -1.9400590e-02  -8.5755803e-02   1.0526460e-01   1.6808297e-01   5.0966368e-02   6.0998686e-03  -1.6377960e-01  -2.5896335e-02   4.2525727e-02   1.6071027e-02   7.1885106e-02   1.9026425e-01  -4.1720055e-02   5.8424194e-02  -2.0884666e-01   3.0068598e-02  -1.7854103e-02   1.1352826e-01  -5.9219120e-02   2.0293981e-02  -5.2327924e-02  -8.5036699e-02  -1.1421988e-01   1.0255815e-01  -1.3889071e-01  -1.8505106e-01   1.4174688e-01   5.7320777e-02  -2.0560087e-01   2.1387704e-01  -5.5965814e-02  -1.3884333e-02   1.1209446e-01   5.1949007e-01   3.9386614e-01   0.0000000e+00   1.7650586e-02   1.1319836e-01   5.7912637e-02   3.5516044e-01  -3.1856796e-01  -3.0995292e-02  -1.2466400e-01  -3.1237367e-02
  -1.0535551e-01  -7.9355853e-02  -8.8256816e-02  -9.1207548e-03  -1.3636814e-01  -1.6961795e-01  -1.6655806e-01  -1.3442774e-01  -2.6261280e-01  -1.7419998e-01   2.2707646e-02   1.3379346e-01   6.8181538e-02   5.6182728e-03   4.8484459e-01  -9.4647514e-02   5.6097488e-02  -1.4259703e-01   2.0302419e-01   9.3666996e-02   9.7479814e-02  -2.2343674e-02  -7.8646286e-02  -1.5548983e-01  -1.7815565e-01  -9.2505063e-02   5.4803418e-02   9.6255348e-02   3.7518379e-01   7.2898636e-02  -4.5176226e-02   2.4886561e-01   2.3968786e-01   1.4231247e-01   1.3604550e-01   2.6426910e-02  -3.6859707e-02  -2.1196167e-01   7.4398359e-02   4.8094486e-01   2.3564730e-02   4.4360195e-01   1.1066410e-01   9.2161908e-02  -1.4539368e-01   9.3606441e-02   6.4800302e-02  -1.0181746e-01  -5.1844216e-02  -4.4079670e-03   2.3778892e-02  -9.5992797e-02   8.8307008e-02   5.0990380e-02  -1.4028189e-01  -1.4158270e-02  -3.1021506e-03  -8.0293105e-02  -1.3481851e-01   4.5162390e-03  -2.0992049e-01   2.9682554e-01   7.8897749e-02   5.6939873e-02  -1.2147352e-01  -3.5317381e-02  -3.0341663e-01   5.8642714e-02  -1.2807947e-01  -1.4986678e-01   1.2874237e-01  -1.2446679e-01   2.1475022e-01  -7.9951250e-02  -9.1094157e-02  -2.8330481e-01   5.5549814e-02  -1.0456635e-01  -1.9585924e-01  -2.3562639e-02   1.7011472e-01   1.7650586e-02   0.0000000e+00   6.1292953e-01   9.7325174e-02   9.0510325e-02   5.8153551e-01  -1.5463477e-01  -1.6905496e-02  -5.7950574e-02
  -1.3718921e-01  -8.4349918e-02   5.1764581e-02   1.6027885e-01  -4.3817696e-02   7.3352656e-02  -1.5818302e-01   7.9168579e-02  -1.8163597e-01  -7.1625892e-03  -1.7467465e-01   8.2494077e-02  -2.5509058e-01   1.5553375e-01   1.1631622e-01   4.2356405e-02  -3.2416315e-02   3.1704893e-02  -1.5955147e-01   1.4796827e-01   3.1115145e-01   5.0409635e-03  -9.7464597e-02  -4.6346544e-02   1.8714991e-01   1.8885027e-01  -4.5617559e-02   1.0367288e-01   1.2372137e-01   3.1360273e-01  -2.6035312e-01  -6.0788285e-02  -5.2343424e-02  -1.1112599e-01  -3.5841077e-02  -6.0679824e-02   1.5032489e-01   2.8353162e-01   4.7754232e-02   2.2432649e-01  -8.3526789e-02   4.1511936e-01   5.1388775e-02  -1.4595403e-01  -2.9060472e-02  -4.9452816e-02  -9.9097789e-02   1.8489548e-02   6.1877871e-02   6.4078805e-02   1.3978919e-01  -5.9112815e-02  -3.5171609e-02  -1.7901535e-01   1.6053430e-01  -1.0539797e-01  -3.6118783e-02  -1.1276593e-01  -1.2905747e-01   1.4868457e-01  -1.4650083e-01   6.3693331e-02   1.4671782e-01   1.2603447e-01   1.7882543e-02  -2.4238486e-01   5.7191249e-02  -2.1743755e-02   1.1665394e-01  -1.6142031e-01   1.4544727e-03  -8.2485980e-02  -2.5737993e-02  -6.5364818e-02   6.5197501e-02   1.3978330e-01  -3.8747980e-02  -1.4579369e-03  -2.3475870e-02  -4.6407844e-03   7.2185589e-02   1.1319836e-01   6.1292953e-01   0.0000000e+00  -3.6942166e-02   5.9009698e-02   1.0590618e-01   7.5886683e-02   3.7465373e-02  -5.2253707e-02
   7.0023962e-02  -6.2490450e-02   3.0732465e-02   1.9867486e-02  -7.6162604e-02  -1.6222034e-02  -5.7742232e-02  -4.9911224e-02  -1.3020005e-01  -1.0253693e-01   6.9284822e-02  -5.5183027e-02  -4.4914395e-02  -5.7921984e-02   7.9018349e-02  -6.3531775e-02   8.2550259e-02   7.2525007e-02   4.9214933e-02  -1.8071349e-01  -1.1899616e-01  -4.0417898e-02   2.0487788e-01   2.3349524e-02   5.5285542e-02   2.0146999e-02  -8.5882924e-02   1.8066726e-02  -7.4441325e-02  -1.5379813e-01   4.5448802e-02   7.0978732e-02  -2.9818181e-02  -5.8887552e-02  -1.4943373e-01   7.3469609e-02  -1.3350115e-01  -9.5959889e-02  -1.6830013e-01   1.3789007e-03  -3.4563758e-03  -1.1228343e-01   8.0032855e-03   1.2242388e-01  -1.1411653e-01  -2.0326594e-02  -1.2162825e-01   1.2378135e-01  -4.0308976e-02   7.8660265e-02   9.4805178e-02   5.9612161e-02   4.5858700e-02   1.7819058e-01  -5.1190886e-02   7.3222105e-02   1.6237161e-02  -4.3818715e-02   3.1579938e-02   1.3285854e-02   6.5653832e-02   2.8733444e-02   3.5613306e-01   6.0577179e-02   4.1428708e-01   2.0034994e-01   1.2989603e-01  -3.2358248e-02  -8.2636183e-02   8.4873143e-02   9.7516148e-02   1.4185842e-02   1.7977245e-02  -5.9681812e-03   1.0299613e-01   5.5127878e-02  -2.5906033e-02  -2.8765018e-02  -5.3118699e-02  -2.0259963e-02   3.9130418e-01   5.7912637e-02   9.7325174e-02  -3.6942166e-02   0.0000000e+00   1.1365440e-01   6.5216186e-02   1.9800588e-01   7.9585124e-02   4.1487080e-02
   4.3277106e-04   1.2498224e-01  -9.2403392e-02   1.4148455e-01  -1.9773508e-02   1.7176037e-01  -1.2927448e-01  -1.0248653e-01  -7.9044758e-02  -2.4997994e-01  -1.2053921e-02   1.1279982e-01  -1.0658475e-01   2.0102026e-02   6.8742135e-02   1.6747418e-01   1.3253935e-01  -1.4726383e-01  -4.6006953e-02   1.2834456e-01   1.7646487e-01  -1.7635805e-02  -6.3518539e-02   1.8168762e-01   2.0997920e-02   1.9315580e-01  -3.2923267e-02   6.4090885e-02   3.7885258e-02  -2.1756314e-01   8.2826106e-02  -1.9957755e-01   7.8851017e-02   3.5988804e-02  -8.4432041e-02  -3.4135656e-02   5.9526605e-02  -1.1903404e-01   7.1655300e-02  -2.1082162e-01  -1.6815210e-02   5.4455115e-02   1.7631400e-02   7.3086561e-02  -1.1247546e-01  -2.0597711e-02  -2.0837485e-01  -9.5557434e-02   6.0498074e-02  -1.4421892e-01   1.5151094e-01   2.4191326e-01  -9.9620733e-03   8.6130679e-02   2.3607244e-01   4.9631473e-02  -1.1263382e-01   2.4774081e-01  -1.4782805e-01  -1.6356697e-01  -4.5349139e-02   7.9247489e-02  -1.8742300e-01   1.5282159e-01  -3.2381259e-02   1.8403583e-01   3.4218502e-01   2.1662189e-01  -2.6326751e-01   2.6598247e-02  -2.0850952e-01  -1.9634815e-02   1.1234855e-01   8.3595587e-02   5.0983930e-02  -6.6599687e-02   2.6047027e-01  -4.8816580e-02  -2.6011788e-01  -7.0482107e-02  -6.9833346e-03   3.5516044e-01   9.0510325e-02   5.9009698e-02   1.1365440e-01   0.0000000e+00   1.0602507e-01   3.4992967e-01  -5.3598487e-02   1.8900059e-01
   1.7698560e-01  -1.3952463e-01   1.3583856e-02   1.7686846e-01   5.0473340e-01   4.0176733e-01  -1.1548866e-01  -1.6730488e-02   2.8610158e-01   1.0471768e-01  -1.2426198e-02   4.5427244e-02  -5.6373665e-02  -1.4700014e-01   5.7751836e-03  -1.0685156e-01   1.4498710e-01   1.2970023e-01   2.0883275e-01   1.5224901e-01  -1.4290096e-02  -4.2797404e-01   1.4604983e-01   8.4952602e-02  -8.4072026e-03   1.1684440e-01   1.4605292e-02   6.7263144e-02   3.2648503e-02  -1.4786831e-01  -1.8692839e-01  -2.5104009e-01  -1.8213360e-01   3.0071284e-01  -3.7508637e-01   2.3659682e-01   2.1033773e-01  -2.1193786e-01  -2.5316698e-01  -8.0956917e-02   9.5152106e-01   1.6603164e-02  -6.7728810e-02  -1.6802389e-02   3.3643689e-02   9.5490876e-02  -3.3290733e-01   2.4606475e-02   2.4677574e-01   1.5000405e-02   1.3977627e-01  -3.2754606e-02  -4.9102479e-02  -2.8049741e-01  -7.7022572e-03   3.3881646e-02   2.4174216e-02   5.1148320e-02   2.9816347e-01   7.4149780e-02   4.3756766e-02  -3.9186988e-01  -1.9846835e-01  -2.7504342e-02   1.3509983e-01   1.0236074e-01  -1.9956400e-01   6.2479981e-02  -5.6045779e-02   1.9300312e-01   4.4537972e-02  -9.8146428e-02  -1.2565641e-01   1.8479995e-01   5.5940751e-02  -3.8954390e-02  -1.6149264e-01   2.6130491e-02   4.2565156e-02   1.3086717e-01  -2.3266845e-01  -3.1856796e-01   5.8153551e-01   1.0590618e-01   6.5216186e-02   1.0602507e-01   0.0000000e+00   2.1435370e-01   2.3871621e-01  -6.0643004e-02
   8.3699589e-02  -8.8035358e-02  -4.0415210e-02   5.9702677e-02   1.0564817e-01  -3.7878993e-02  -1.5378427e-01  -1.4127419e-02  -1.3582681e-01  -5.5560269e-02   9.3897916e-02   1.5865898e-01  -6.8496814e-02   1.5469260e-01   4.9177161e-02   1.2187611e-01  -9.9203195e-02  -5.3777899e-03  -8.2929548e-02  -6.4627446e-02   1.6961482e-01   1.2909187e-01   8.2344152e-02   1.6681328e-01   4.5080133e-02  -1.1821256e-01  -1.7088191e-02  -7.0604988e-02  -1.9673696e-01  -1.4493972e-01  -1.3665280e-01  -4.5273092e-02  -2.5632045e-01  -1.8956690e-01   1.0397874e-01   7.5997744e-02   1.8626458e-01   2.1014500e-01  -1.1117612e-01   6.7574927e-02  -1.5231924e-01  -2.4800041e-01   3.5148029e-01   8.8461559e-02   3.7187803e-02   1.1692981e-01   8.2066715e-02   1.0368366e-01   5.3760886e-02   7.5215258e-03   9.5442260e-02  -1.0031425e-02  -1.6067136e-01   5.9968370e-03   3.3012444e-01   7.8476515e-02   1.3931360e-02   7.1325377e-03   2.1690034e-01   1.4665152e-01   2.7174214e-01   3.4774842e-02  -7.6671271e-02   4.0029408e-02   1.9987715e-01   1.1850657e-01   9.8610045e-02   1.9751412e-02  -1.7785256e-01   1.1409724e-01  -7.9418715e-02  -1.6219952e-01   2.2841386e-02   2.1117083e-01   8.1546629e-02   2.1272850e-01  -1.0739626e-02  -2.5438221e-01   1.0041686e-01   1.0929854e-01   8.5788800e-02  -3.0995292e-02  -1.5463477e-01   7.5886683e-02   1.9800588e-01   3.4992967e-01   2.1435370e-01   0.0000000e+00  -4.8891425e-02   2.5092370e-01
  -5.1623768e-02   8.5468470e-02  -2.6712309e-02   1.7996884e-02  -4.2283772e-02  -4.1657695e-02   1.2388279e-02  -3.5128239e-02   2.2160772e-02   2.4877974e-02   5.9925676e-03   7.5282985e-02  -2.1905178e-02   2.7234335e-02  -4.4100199e-02  -2.7813232e-02  -7.7968317e-02   5.2247401e-03   1.6186630e-02   3.9082513e-02   6.0831623e-02   2.4854680e-01  -8.6306175e-03  -3.7250975e-02  -3.9651197e-02   1.4635502e-02  -6.4694061e-02   7.5249347e-02  -5.1585579e-02  -3.9342928e-02  -3.0425643e-02   1.5701044e-02   2.7901067e-02  -1.3922303e-03  -9.7188592e-03   1.4436328e-02  -7.4891120e-02  -1.0095471e-01  -3.9162076e-02   2.0975096e-02  -2.0716143e-02   4.4119678e-03  -1.1606809e-01  -7.4663169e-02  -1.2120115e-01   5.6079881e-02  -4.1246369e-02  -1.2044051e-02  -4.1603046e-02   5.1772395e-02   6.7218528e-02  -1.3098739e-02   2.2094866e-01   6.0532220e-02  -4.8450754e-02   6.4588988e-02   4.3394532e-02   1.1701244e-03   3.8154712e-02   1.3795626e-01   1.4511659e-01   8.6545172e-02  -2.1365553e-02  -5.0191444e-02   9.4457917e-02  -1.3835052e-01   9.1569891e-02  -1.1984586e-02  -1.5952475e-02   1.3616864e-02  -4.2209862e-02   1.2473625e-01  -2.0552178e-02  -1.1084675e-01   1.0161022e-01   5.4879027e-02   1.7617645e-02  -1.5233413e-01   8.8796215e-02  -2.9817525e-02  -3.1791451e-02  -1.2466400e-01  -1.6905496e-02   3.7465373e-02   7.9585124e-02  -5.3598487e-02   2.3871621e-01  -4.8891425e-02   0.0000000e+00   1.1715525e-01
  -2.7191779e-02   1.6360847e-02  -3.6376254e-02   1.0901842e-01  -5.5149835e-02  -1.4512157e-01  -4.0286185e-02   1.8340031e-03  -6.4649211e-02   1.1203521e-01  -2.6387178e-02   7.7244384e-02   5.3269015e-02  -7.9812947e-02   2.8860829e-02   1.6184108e-01  -5.2273139e-02   8.3612185e-03  -4.3244203e-02  -7.0709821e-02   1.5016235e-01  -4.4267667e-02   1.4945555e-01   6.8405003e-02  -1.9119075e-02  -3.1160848e-02  -2.1344340e-03  -3.8186480e-02  -1.3019940e-01   1.0829970e-01  -1.2030145e-01  -1.2689127e-02  -8.6563364e-02   5.5338577e-02  -1.5796665e-02   1.2075455e-01  -1.2429206e-01  -1.5999606e-01  -5.2325371e-02  -2.0513895e-02  -1.7154938e-02   2.5263771e-01  -5.9030142e-02  -4.7316982e-03  -1.2411332e-01  -1.5893282e-02  -1.7454007e-01   1.5474832e-01  -7.6661975e-02  -1.7681396e-02   4.2031062e-02  -8.7690660e-02   1.3582482e-01   2.7849637e-01   1.9029066e-01   6.6047162e-02   4.2427548e-02   3.6350399e-02   1.5180381e-02   1.3416572e-02   9.0325001e-02   7.9153537e-02  -1.6733399e-01  -1.8401989e-02   7.7297375e-02   7.2426370e-02   6.6590357e-03  -8.2039935e-02  -2.5063906e-02  -1.2646912e-01  -1.3772457e-01  -4.2303762e-03  -4.2278418e-02  -3.2556944e-02   5.1600234e-02   5.4524394e-02   1.1288899e-01  -3.2971610e-02   2.5062215e-02   1.2699280e-01  -7.3178816e-02  -3.1237367e-02  -5.7950574e-02  -5.2253707e-02   4.1487080e-02   1.8900059e-01  -6.0643004e-02   2.5092370e-01   1.1715525e-01   0.0000000e+00
