# Supplementary material for: Autistic traits and individual brain differences: functional network efficiency reflects attentional and social impairments, structural nodal efficiencies index systemising and theory-of-mind skills
Source: Mol Autism. 2021 Jan 21;12:3. doi: 10.1186/s13229-020-00377-8 (PMC7818759; doi:10.1186/s13229-020-00377-8)
Supplement: Supplementary file 9 — Additional file 9. Brain-behaviour correlations. README file detailing data curation; AAL-90 region masks in NIfTI format; spreadseehts of Spearman correlations; code and data for the correlational analysis. [file 13229_2020_377_MOESM9_ESM.zip › Paul_Arora_et_al_data/Physiological/BBC/analysis/Parcorr_rsfMRI_Netmats/fixnormed_Netmat_rsfMRI_aal90_subj006.txt]

   0.0000000e+00   1.2812326e-01   1.2563160e-02   2.1333869e-02  -4.0839555e-02  -1.9876357e-03   3.7414349e-02  -3.5667287e-02  -2.6145887e-02  -2.3277364e-02   1.5736722e-01  -4.1506717e-03   1.0109468e-01  -2.0817145e-02  -3.1999777e-02   1.9739794e-02   4.2696418e-02  -4.3299465e-02   5.8401365e-02   1.5552366e-02  -9.5871118e-02   4.1820629e-02   7.9605779e-03  -7.0209651e-02   9.4387800e-02   6.6208029e-02  -1.8459484e-02  -1.0642500e-02  -6.5115819e-02   5.7909761e-03   1.1843894e-01   2.9522426e-02   1.3301026e-01  -6.7608720e-03  -5.3766667e-02  -1.1312306e-01   2.1610923e-02  -2.0809971e-03  -1.9690515e-02   1.1514668e-01   2.1446867e-02  -1.4043960e-01   3.1589489e-02  -7.9110945e-04  -1.9111932e-02  -3.2518713e-02  -3.6820176e-02  -5.0025964e-02   1.0846940e-01  -8.7334851e-03  -5.2576516e-02  -5.4009668e-02   1.0503101e-02   1.5129766e-01   1.3931801e-02  -1.4252664e-02   3.7039982e-01   3.1439057e-02   2.2491695e-01  -4.7220178e-02   2.2385276e-02   2.9282195e-02   2.0247846e-02   1.8404946e-02  -1.0596342e-02  -5.1075377e-02   2.7172671e-02  -4.6783166e-02   1.2087482e-01  -1.0568057e-01   3.4343693e-03  -1.2110009e-01   6.2620892e-02   8.1363314e-03  -7.6773108e-02   4.6811962e-02  -2.6040815e-02  -8.2881814e-02   8.8237114e-02  -4.0645446e-02   5.2219722e-03  -1.4849922e-01  -1.2410516e-02  -9.2146814e-03   5.6005406e-02  -3.7663389e-02  -5.3274578e-02   5.5018670e-02   1.1460072e-02  -3.1229440e-03
   1.2812326e-01   0.0000000e+00   1.4587736e-02   1.3916644e-01   3.0774537e-02   8.2052202e-02  -8.4023238e-02   6.5437619e-02  -5.2432511e-02  -5.9421646e-02   6.1369626e-02   2.9096254e-02  -3.8025921e-02   3.4619746e-02  -2.7102670e-02  -1.2119802e-02  -1.3926826e-02   1.2380811e-01   7.6772509e-02   1.5154164e-01  -2.0856534e-01   2.3720845e-02  -9.9991076e-02   7.3130528e-02   1.7854240e-01   5.3103498e-02  -7.4992655e-02   2.2174009e-02   7.2552580e-03   2.3096238e-02  -6.6177498e-02  -3.6557490e-03   6.1289685e-02   1.2603428e-01   7.5709913e-02   2.4788628e-03  -3.2673676e-02   5.7790828e-04   1.4647860e-02   7.9412496e-02  -6.3124689e-02  -5.2605226e-02   3.6948206e-02   8.2711777e-02  -2.1071118e-01  -4.7966053e-02  -2.9068991e-02   4.5110986e-02   9.8810848e-02   8.0382357e-02   4.7119831e-02  -2.3404313e-02   1.2788691e-02  -1.2123915e-02  -3.5603111e-02  -3.9220005e-02   1.0851183e-01   2.5599245e-01   1.0226130e-01   2.9061317e-02  -2.1572530e-02   2.5364198e-02  -1.0006947e-02   9.5454015e-03  -5.2807963e-02  -1.9470406e-02  -5.3227526e-02  -9.8014139e-02  -8.8756886e-02  -1.0290605e-01  -2.4147835e-02   3.0496465e-02   7.4813895e-02   1.1910087e-01  -7.6833600e-03   1.6307135e-02  -7.8447180e-02  -2.0607390e-02  -1.1754020e-01   2.6629311e-02   1.9255755e-02   4.7343606e-02  -5.6141539e-02   1.1772975e-01   2.0141925e-02   3.1045039e-02  -2.9307260e-02   1.0915072e-01  -2.1602463e-02  -3.6848139e-02
   1.2563160e-02   1.4587736e-02   0.0000000e+00   5.2448358e-02  -1.5998972e-02   7.0549133e-02   1.4897080e-01   1.5253706e-02   4.4588411e-02  -1.3566567e-01   1.5249768e-02  -6.7131876e-02   8.9100474e-02  -2.5106370e-02   9.1637001e-02  -3.5860884e-02  -4.6602263e-02  -9.4005636e-02   2.7926736e-02   1.2422388e-02  -4.3489899e-02  -6.1954262e-02   1.8666973e-01   2.0721233e-02   5.9868434e-02  -7.5176001e-02   1.9871946e-02   1.2710122e-01   6.7782495e-02  -6.5687229e-02   8.4615081e-02  -2.4363865e-02   1.9619333e-02   5.2760366e-02  -1.2110167e-01  -4.3959145e-02   4.2605225e-02  -1.8803943e-02  -5.8133243e-02  -2.4389614e-02   2.1354210e-02  -2.3108249e-02  -8.1045006e-02   5.7536105e-02  -3.7187863e-02  -6.1127739e-02   2.2153838e-02  -1.0703850e-02  -4.1667827e-02  -1.3428560e-02   5.2768326e-05   5.1949638e-02   1.2598864e-02  -7.1003243e-02   7.5673673e-04   3.1169173e-02   1.2551201e-02   1.2102088e-02  -3.5685570e-03  -5.1858975e-03   2.8227245e-02  -5.4350059e-02  -9.4093848e-03  -9.6183286e-02   9.5455211e-02  -3.6457235e-02   2.9121176e-02   2.4821196e-02  -1.3236079e-01   7.0999492e-02   3.0103598e-03   3.5817950e-02   2.5814697e-02  -1.8685770e-02  -5.1450011e-02  -1.2482778e-01  -3.5479544e-02   2.1844951e-02  -5.8265053e-02  -3.6809550e-02   1.3418018e-02   6.1710442e-02   4.4365503e-03  -4.6726901e-02  -1.8376507e-03   1.3003326e-01  -2.3285627e-02   7.5139496e-02  -6.1680782e-04   1.9968290e-02
   2.1333869e-02   1.3916644e-01   5.2448358e-02   0.0000000e+00  -4.8898493e-02   1.4329467e-01   6.0389421e-02   2.6070996e-01  -8.5679853e-02  -3.2746895e-02   6.5611550e-02   8.3711776e-02  -1.1196090e-01   5.5057107e-02  -5.2711083e-02  -2.0461325e-02   4.8279737e-02   1.1866295e-02   1.0647969e-02  -8.7086955e-03   1.0649709e-02  -4.6725918e-02  -1.3807689e-03   2.0890748e-01   9.1262520e-02   7.4868637e-02  -1.3837989e-03   5.6271290e-02  -9.5241851e-02  -6.2310836e-02  -1.0230890e-01   9.9481010e-02  -5.9401560e-03  -4.9049421e-04  -5.2453770e-03  -4.9133843e-02   2.7883173e-02  -8.6973116e-03   8.4169285e-02  -3.2902097e-02  -2.3312497e-03   1.9373830e-02   2.5774354e-02  -1.4979166e-02  -1.0614200e-01  -6.9883683e-02   5.5171020e-02  -1.1399298e-02   4.1366463e-02  -2.8344520e-02   4.6684931e-02   3.4941192e-02  -1.8363234e-02  -4.2139808e-02   1.6000057e-02   3.0791683e-02  -7.2520314e-02  -3.7055264e-03   4.8126640e-03   2.7406982e-02   2.7721376e-02   9.8218638e-03   8.2157526e-02  -6.9542621e-02   7.1648182e-02   7.4252444e-02  -2.1998057e-02  -2.3689913e-02  -3.8902211e-02  -1.3845346e-02  -7.2890299e-02   9.0693084e-02  -2.4426819e-02   2.8110787e-02  -7.1369932e-02   5.4586474e-02   8.5388119e-03  -1.2985292e-01  -4.6491281e-02   4.2463893e-02  -2.6224271e-02  -4.0412872e-02  -5.9517731e-03  -2.5052625e-03   6.1865713e-03   7.7318387e-02   8.8482541e-02  -3.8993841e-02   1.5928491e-02   2.7454022e-02
  -4.0839555e-02   3.0774537e-02  -1.5998972e-02  -4.8898493e-02   0.0000000e+00  -1.8576898e-02   1.9001705e-02  -2.8738656e-02   1.8427097e-01   7.6867713e-02  -1.6362597e-02   1.2342073e-02   6.3402633e-02   4.9279936e-02   5.5125839e-02   3.1082934e-02   3.7016440e-02   4.2004022e-02  -4.8555890e-02  -2.8601658e-02  -3.3985640e-02   1.3605947e-02  -1.3982315e-01  -7.8133357e-02   1.4105136e-01  -1.7243976e-01   2.7817270e-01  -6.6648874e-02  -1.7579142e-01   3.4627920e-02  -2.6140946e-03  -3.9095065e-03  -3.2751476e-02  -9.4636012e-02   7.5336324e-02  -8.9810511e-02   1.4624386e-02   3.8672447e-02   1.1898496e-01   7.0553557e-02   1.0654903e-01   1.9778981e-03  -8.1138325e-02  -6.5890421e-03  -6.5796980e-02   6.4333979e-02  -1.9949604e-02   5.4327953e-02   7.7486186e-03   3.0450237e-02   2.1170654e-02   7.2355240e-03   1.6399384e-01   7.8416940e-02   2.2413370e-03  -1.6623690e-02  -4.4127853e-02  -1.6516911e-02  -8.0482092e-02  -9.6677771e-03   1.3108197e-02   7.5751383e-02  -2.6679310e-02  -4.2488803e-02  -1.7199386e-02  -2.6860813e-02   4.5776917e-02  -8.2219123e-03  -5.8725472e-02  -6.1453956e-02  -1.1363052e-01   4.7962046e-02   7.2141057e-02   8.2354349e-02  -4.7721513e-03  -2.9412524e-02   3.6024736e-02  -3.4624389e-02  -2.0863825e-02   3.5307599e-02  -9.9417235e-03  -2.2799778e-02  -1.5321870e-01  -6.3865953e-02   2.5869210e-03  -9.0239353e-02  -9.4589366e-02   6.3283262e-02  -2.7739557e-02  -2.2383341e-02
  -1.9876357e-03   8.2052202e-02   7.0549133e-02   1.4329467e-01  -1.8576898e-02   0.0000000e+00   3.8011198e-02   1.0966471e-01  -2.2088389e-02   2.2494033e-01   2.1250148e-02   1.9244909e-02   1.1553104e-01   1.7717287e-02   6.4184343e-02  -7.9524043e-03   2.7943075e-02   9.3841756e-03   5.0796885e-02  -7.3270118e-02   2.6944064e-03  -1.4732269e-01  -1.7646077e-02   2.1655460e-02  -8.2448851e-02   1.1709177e-01  -5.0122572e-02   4.2113705e-01   1.0123105e-01  -1.6732715e-01  -1.1554981e-02   4.3896130e-02   3.5000772e-02  -2.1365889e-02   1.5636107e-02  -3.9922784e-02  -5.5008918e-02   1.1463179e-01  -1.6977661e-01   6.5952273e-03   1.5894704e-02   9.7415494e-03  -5.4033085e-02   3.1143567e-02   1.1599009e-01   7.7532547e-02  -8.6406183e-02   4.5948075e-02   6.7562543e-02   3.2775884e-02   7.3889933e-02   7.9420898e-02   6.9218638e-02   1.2578840e-02  -2.9490591e-02   4.0331555e-02   1.5832002e-02   6.6103888e-02  -6.4082146e-03  -7.1511124e-02  -3.2440923e-02  -4.0091540e-02  -4.5235752e-02  -6.4120138e-02  -8.9233203e-02  -4.1577785e-02   1.0215101e-01  -2.5242801e-02   8.6403484e-02  -4.8731172e-02  -4.3602886e-02   1.2617539e-01   2.1404356e-02   2.8382890e-02   3.0754353e-02  -8.2193297e-02   9.0853761e-02   3.8300013e-02   3.5473204e-02  -2.3045797e-02  -1.0928298e-01  -3.2393198e-02  -4.5700783e-02   6.8688889e-02  -1.0831514e-01   3.9830413e-03   1.5878241e-01  -1.3101845e-01   5.7895203e-02  -6.3674339e-02
   3.7414349e-02  -8.4023238e-02   1.4897080e-01   6.0389421e-02   1.9001705e-02   3.8011198e-02   0.0000000e+00   1.2838180e-01   5.6573950e-02  -7.4578152e-03   7.3398734e-02  -4.4420799e-02   8.8423148e-02   2.1017028e-03   9.1429440e-02   4.6114457e-02  -8.4372082e-02  -5.3764374e-02  -5.0703379e-02  -6.7453204e-02   7.0324622e-03  -6.7883632e-02   6.1180055e-02  -1.0163280e-01   4.8684274e-02  -2.6855127e-02   4.1937344e-02   4.3750134e-03  -3.0372132e-02  -9.1922518e-02   1.3151281e-01   9.9089158e-02   7.6531258e-02   5.8907021e-02  -1.0737401e-01  -1.3645624e-01   6.5789352e-03  -4.3304950e-02   2.8376462e-02  -5.8079008e-02   2.7623640e-02  -9.1002167e-03   4.8131323e-02   8.3084960e-02  -1.7233979e-02  -2.4870674e-02  -4.1348567e-02  -5.2622883e-02  -7.0234971e-02  -4.1038230e-02  -9.0120638e-03   3.1025581e-02  -5.8511929e-02  -4.5256865e-03  -1.0498650e-02   1.7985706e-02  -9.2908260e-02  -8.5540107e-02  -2.7975601e-02  -1.2579659e-01   5.6290446e-02  -1.6947185e-03   6.5125203e-02   1.3250807e-02   1.4468428e-01  -8.2877736e-03   4.1845272e-02   2.3268183e-02  -6.1793604e-02  -4.2703325e-02   5.5151482e-02  -8.4804661e-02   5.9095047e-02  -3.1398434e-02  -3.4442081e-02   5.8589564e-02   1.0752789e-01  -2.4968481e-02   6.5239636e-05   7.4557856e-02  -5.3369861e-02   5.5462365e-02  -8.7355867e-02   6.3299643e-02  -5.6115563e-02   4.0655664e-02  -2.6244311e-02   3.2349686e-02   1.3055620e-02  -2.4130544e-02
  -3.5667287e-02   6.5437619e-02   1.5253706e-02   2.6070996e-01  -2.8738656e-02   1.0966471e-01   1.2838180e-01   0.0000000e+00  -6.7426610e-02   8.6395626e-02   2.9028170e-02   1.5531251e-01  -3.3103228e-02   2.3251230e-01   3.1461832e-02   2.6516348e-02   3.3414749e-02   1.5612469e-02  -4.1837552e-02  -1.2548150e-02   4.0522799e-02  -6.3678249e-03  -7.5907261e-02   4.1743375e-02   1.1981784e-01  -2.8035268e-02   1.0249534e-03   1.3548951e-02  -4.6373070e-03   6.4513373e-02  -1.2118388e-01   1.0147574e-01  -1.0361307e-01   1.4402413e-02  -1.0122193e-01  -1.0055633e-01   3.8195431e-02   9.3819677e-03   1.7236615e-02  -1.1470898e-01  -7.0258929e-02   2.8807586e-02   5.2075796e-02  -1.1969439e-03  -1.0559909e-01   8.3990587e-03  -3.5294209e-02  -1.5155708e-01   5.4053809e-02  -8.6187286e-02  -2.6935901e-03   2.4069788e-02  -1.2380746e-01  -6.1519554e-02  -4.4591366e-02  -2.0335071e-02  -1.5511524e-01   6.5444078e-03  -7.1208636e-02  -9.2649642e-02   2.9090468e-02   1.4816387e-01   6.2477080e-02   5.9858967e-02   6.5794383e-02   2.5973084e-01  -9.1298747e-02  -4.2247634e-02  -1.6936014e-02   1.7913718e-02  -1.9176982e-01  -1.0509167e-01  -1.4786675e-02  -5.4555694e-02  -2.0870816e-02   1.4795048e-01   1.4510741e-01  -6.1670252e-02  -1.5607844e-02  -5.3809351e-02   1.4821685e-02  -8.7687255e-02   2.6724484e-02   3.9693105e-02  -7.6517952e-02  -9.2893201e-02   4.3592173e-02  -4.7471587e-02   1.6202040e-02  -4.0664361e-02
  -2.6145887e-02  -5.2432511e-02   4.4588411e-02  -8.5679853e-02   1.8427097e-01  -2.2088389e-02   5.6573950e-02  -6.7426610e-02   0.0000000e+00   9.0610580e-02  -2.5111826e-02  -1.2826082e-01  -8.0410701e-02  -3.4864556e-02   1.8252745e-01   2.6156732e-01   2.9956554e-02  -1.1574948e-01  -6.7741269e-02  -3.0912659e-02  -7.4524501e-02   8.6020631e-02   1.3452467e-01   2.7142971e-02  -1.1169398e-01   7.1850574e-02   2.3119566e-01   1.2927072e-01  -4.9428047e-02  -6.8794695e-02   6.7823738e-02   1.0248738e-01  -4.1551863e-02   3.4159626e-02  -4.2003623e-02  -5.9225946e-02  -5.8674702e-02  -8.4183776e-02  -1.5898570e-01  -2.8654990e-02   1.5655395e-01   4.3384016e-02  -3.1346236e-02  -6.6460659e-02   1.6543237e-03   3.3001584e-02   2.9567303e-03  -3.4756472e-02   2.9909603e-02  -1.5335432e-02   2.8508237e-02  -1.0688894e-01  -3.0147671e-02  -2.7241110e-02   2.7567756e-02  -3.7955871e-02  -5.3368211e-02   7.7624762e-02   5.2385410e-02   7.9866887e-02   8.3155849e-02   6.6294679e-02  -7.0578064e-02  -8.1139036e-03   4.7601855e-02   1.4602681e-01  -7.9633569e-02  -5.7214701e-02  -9.0610830e-02   1.1199009e-01  -1.8143952e-02  -7.5172989e-03  -9.2962394e-02   5.4272896e-02  -5.5436768e-02  -4.6769603e-02  -6.2041676e-02   2.0119051e-02  -1.6931468e-02   1.3291199e-01  -2.0626516e-01  -1.1042764e-02  -2.9664438e-01  -9.3017711e-02   1.5318218e-02  -2.4404584e-02  -3.4067021e-02   8.0513986e-02   1.4813430e-02  -6.2462698e-02
  -2.3277364e-02  -5.9421646e-02  -1.3566567e-01  -3.2746895e-02   7.6867713e-02   2.2494033e-01  -7.4578152e-03   8.6395626e-02   9.0610580e-02   0.0000000e+00  -5.1166659e-03   4.8953592e-02   3.7620686e-02   3.2699276e-02  -8.2893218e-02   2.4822886e-01   1.3352708e-01  -5.5946425e-02  -5.6928837e-03  -1.0929746e-01  -2.8606396e-02  -1.2577948e-01  -6.3112370e-02  -8.3045886e-02  -5.2200310e-02  -3.2314908e-02  -2.6068590e-01  -1.3549266e-01   1.3680854e-01   9.2666034e-02  -6.1410990e-02  -8.8119760e-02   7.8705466e-02  -1.3489050e-02  -4.9051501e-02  -9.2952204e-02  -1.4563229e-01  -5.3546678e-02  -2.9248343e-01   8.6283091e-02   3.2336994e-02  -2.3864045e-01   2.9362579e-02  -6.3914835e-02  -3.1668297e-02   4.8576084e-02   2.3486666e-02  -6.3181623e-03  -3.2682828e-02  -4.0946128e-02   6.5389366e-02  -4.7019373e-02   2.3550772e-02   1.8501740e-01  -1.0744755e-01   3.7635115e-02  -1.6380509e-01  -8.8061163e-02   1.7407487e-03  -1.1036809e-02  -3.5848676e-02  -5.5539500e-02   4.2220791e-02  -3.6787286e-03  -8.2797437e-02   1.3361418e-01  -1.5264873e-02  -1.0721336e-01   2.8974708e-02  -1.7581443e-01   4.6165549e-02  -9.4337046e-02  -1.1599725e-01  -6.4326346e-03   3.8922596e-02   1.3772719e-01   1.2792266e-01  -1.7299495e-01   2.3302362e-02   3.9652252e-02  -2.6806856e-02  -9.1600282e-02  -1.8422437e-01  -9.5628340e-02   1.4010727e-02  -8.5724662e-02   8.0269752e-03  -3.1861942e-02   3.5198995e-02   7.0845326e-02
   1.5736722e-01   6.1369626e-02   1.5249768e-02   6.5611550e-02  -1.6362597e-02   2.1250148e-02   7.3398734e-02   2.9028170e-02  -2.5111826e-02  -5.1166659e-03   0.0000000e+00   1.2846100e-01   4.2995705e-01   1.5336592e-01  -8.1192268e-02   1.2051537e-01   2.9935429e-01   1.1548622e-02   5.8027142e-02  -3.2696571e-02  -1.3831050e-01  -1.3312463e-01   9.8049537e-03  -7.6689799e-02  -7.7852662e-02   4.3218789e-02   6.0522405e-02   3.9236238e-02  -2.2226195e-03   1.0042549e-01   1.7800108e-01  -5.7753880e-02   2.6523253e-02  -4.2469531e-02   1.0525180e-04   2.0214323e-02  -1.1543576e-02  -1.3277747e-01   7.1021651e-02  -2.5925540e-02   1.3321948e-01   7.4325809e-02   6.0405625e-02   3.6342703e-02  -1.1965705e-01  -7.3818413e-02   2.6018330e-02  -7.6773758e-02  -1.0819609e-01   1.3635693e-01   1.3798694e-01  -4.2830782e-02  -8.1313596e-02   6.6280066e-03   1.4681846e-01  -7.9653656e-02  -5.4870382e-03  -1.0860199e-01   4.3355919e-02   2.9312328e-02   1.8192284e-01  -1.0133869e-01   1.6757346e-01   4.0432752e-02  -2.9708293e-02  -5.6902194e-02   4.3913678e-02   1.0935122e-01  -1.3391442e-02  -7.5224004e-02   1.9582278e-01  -1.9103673e-01   6.6605026e-02   5.6899741e-02  -1.3971326e-01  -4.8388684e-02  -1.4422583e-01  -7.5876631e-02  -3.3614932e-02   4.8224678e-04  -1.4720749e-02  -1.2861669e-02   7.7475239e-02  -7.7930437e-03   3.6536365e-03   2.7620484e-02   1.2631042e-01  -2.0856584e-02  -3.4160243e-02   4.4689146e-02
  -4.1506717e-03   2.9096254e-02  -6.7131876e-02   8.3711776e-02   1.2342073e-02   1.9244909e-02  -4.4420799e-02   1.5531251e-01  -1.2826082e-01   4.8953592e-02   1.2846100e-01   0.0000000e+00   7.9253220e-02   3.0731067e-01   7.1745203e-02   1.2993532e-02  -1.4584372e-02   9.7474423e-02   5.4700528e-02  -3.3112011e-03  -2.4551024e-01   7.3826750e-02  -1.1314114e-01   6.1459756e-02  -7.2315467e-02  -1.1850572e-01   7.5124367e-02  -1.6447602e-02   9.6231643e-02   1.0442666e-01  -1.0270532e-01   1.0701223e-01   1.0667893e-01   3.7595007e-03  -5.2403791e-02  -9.6468742e-02   5.5515637e-02  -5.5353204e-03  -1.5488067e-01   4.8097877e-02   2.7720444e-01  -5.5766739e-02  -4.5388378e-02  -8.9460719e-02   1.3026373e-02  -2.3629478e-02   9.7326783e-02  -3.2425335e-02  -3.7530363e-02   1.4646360e-01  -1.4087603e-01  -3.6205213e-02  -1.0496265e-02  -6.6107525e-02   5.7642120e-02   4.3566165e-02  -5.6164363e-02  -9.0293951e-02  -5.3813806e-02   7.1237322e-02   6.8375712e-02   2.6092415e-01  -6.0464854e-02   4.6156440e-02  -1.3371114e-01   1.6961054e-01  -3.6463250e-02  -1.5869346e-02  -1.0293753e-01  -6.8706976e-02  -1.0417431e-01   1.8367903e-01   1.3283400e-01   6.3508281e-02   2.2018803e-02  -4.1206510e-02   4.5393432e-03  -4.5196343e-02   1.4270605e-02   8.8334413e-02   9.8882918e-02  -4.0542411e-02   1.1091875e-01   1.4472388e-01   9.9319416e-02  -6.3434512e-02  -9.5837669e-02   3.7882824e-03   1.1062449e-03   4.2539846e-02
   1.0109468e-01  -3.8025921e-02   8.9100474e-02  -1.1196090e-01   6.3402633e-02   1.1553104e-01   8.8423148e-02  -3.3103228e-02  -8.0410701e-02   3.7620686e-02   4.2995705e-01   7.9253220e-02   0.0000000e+00   2.9928028e-01   1.2298831e-01   1.0692119e-01  -5.7951912e-02  -1.3626416e-01   3.3775193e-03  -3.5132320e-02  -2.8359677e-02  -1.6587158e-01  -3.4828442e-02  -1.7930689e-01   1.1383886e-01  -1.3550641e-01   2.4370773e-02   9.5248322e-02   7.2374651e-02   1.0769157e-01   9.6299782e-02  -5.9565054e-02   8.9980854e-02   5.7003757e-02  -1.2886139e-01  -4.4885600e-02   7.0992568e-02  -1.4344375e-01   5.8880681e-02  -7.5298813e-02   5.3087322e-03   1.6992849e-01  -8.9889352e-02   5.2452581e-02   3.5450421e-02   1.5673809e-01   2.9747905e-02  -6.5424609e-02  -1.2379925e-01   9.0937232e-02   3.3201048e-02   6.7124831e-02  -2.8483856e-02  -4.8586591e-02   1.0597920e-01  -1.2539630e-02   6.9171629e-03  -1.8516962e-01  -1.1044914e-01  -1.6067042e-02   5.1682876e-02  -5.1165279e-02  -3.3642576e-02   1.2848210e-02   8.8644603e-02  -1.0267020e-01   1.2116610e-01   1.1247493e-01  -6.4404827e-04  -3.8515937e-02  -7.7139062e-03  -7.0395268e-02   6.4004630e-02   4.6802050e-02  -1.7684684e-01  -1.8596101e-01   1.7860966e-02   1.5155348e-01   4.9313731e-02  -2.1932521e-02   1.0167040e-01   6.9716448e-02   1.3374490e-01   1.1145706e-01   1.4789327e-01  -4.7187632e-02  -7.3122345e-02   2.9941565e-02  -5.6495740e-02  -8.9886337e-02
  -2.0817145e-02   3.4619746e-02  -2.5106370e-02   5.5057107e-02   4.9279936e-02   1.7717287e-02   2.1017028e-03   2.3251230e-01  -3.4864556e-02   3.2699276e-02   1.5336592e-01   3.0731067e-01   2.9928028e-01   0.0000000e+00   2.5522135e-01   3.4096654e-01   1.3095896e-03  -3.2367616e-02  -7.1456440e-02  -7.3877595e-02  -2.3187515e-02  -8.2581057e-02  -8.8418462e-02   6.0320065e-02   1.3992343e-02  -6.8652497e-02  -9.2100426e-02  -3.3899709e-02  -1.8757127e-02   1.0741661e-02  -1.7482023e-01  -1.0399703e-01  -9.3821822e-02  -6.6855763e-02  -1.1909297e-01   9.2711525e-02   1.0148581e-01   5.1615210e-02   7.6973978e-02  -6.1420721e-02  -1.3240110e-01   1.0925190e-01   8.1091107e-02   1.4259040e-03  -1.0569295e-02  -4.6729228e-02  -2.6285864e-03  -6.8144151e-02  -4.6758763e-02   5.6957570e-02  -5.6419692e-02   1.3665688e-02  -1.4670120e-01   5.3966585e-02  -2.6062250e-02   9.3380549e-02  -3.0834246e-02  -3.6193740e-02   2.0626397e-02  -1.1278939e-01   1.1822589e-01   1.8706707e-01  -2.2059769e-01  -1.0692323e-01   4.9816607e-02   3.2160639e-01  -4.8015361e-02  -2.9607885e-02  -6.6529449e-02   1.1847795e-02  -8.7668416e-02   2.2823618e-01   1.4076202e-01  -6.7526799e-02   5.1379483e-02  -3.4275223e-02   5.2643456e-02  -3.2455213e-02   1.3978376e-02  -3.8205289e-02   7.3249329e-03  -2.9411625e-02   5.8728021e-02   1.2076098e-01  -3.5538431e-02   5.7549909e-03  -2.3651369e-01  -7.5096232e-03  -2.2052733e-02   2.7979216e-02
  -3.1999777e-02  -2.7102670e-02   9.1637001e-02  -5.2711083e-02   5.5125839e-02   6.4184343e-02   9.1429440e-02   3.1461832e-02   1.8252745e-01  -8.2893218e-02  -8.1192268e-02   7.1745203e-02   1.2298831e-01   2.5522135e-01   0.0000000e+00   2.7975926e-01  -1.7482412e-01  -1.0219353e-01   5.1480970e-02   6.1631554e-03   2.3184815e-01   1.2309404e-01   1.0448476e-01  -3.9703223e-02   7.6565737e-02  -4.9510563e-02   6.3285916e-02   9.4293181e-02   1.3364017e-01   1.5781359e-01   4.6755404e-03   6.0474870e-02  -7.6755962e-02   4.9553054e-02   1.0333571e-01   1.7714975e-02   4.1249067e-02  -8.0276996e-03   1.1830520e-01  -1.1803734e-01  -1.2700556e-01   1.9833979e-01   5.8880627e-02   1.0786026e-01  -1.0509738e-01  -5.6735583e-02   3.3005724e-02  -3.0916326e-03   3.4665299e-02   3.0040646e-02  -3.1178348e-02  -5.3706191e-02   4.5232791e-02  -8.5053319e-02   6.5796009e-02  -5.4833951e-02   8.1394024e-02   2.2780533e-02   9.0759244e-03  -8.6535255e-02   1.1881497e-01   9.6115767e-02  -5.6113997e-02   3.6891715e-02  -1.0241844e-02   4.2299970e-02   2.8575494e-02  -6.9492031e-02  -6.9121897e-02  -2.5082166e-02   1.0272080e-02   1.4624682e-01   1.4361757e-01   1.7481937e-02   7.2168452e-02  -1.5587054e-01   9.4130009e-03  -1.6475105e-01   5.1064363e-03   2.6138330e-01   5.9509506e-02  -4.0032801e-02   2.6976469e-02  -1.2186530e-02   6.0183729e-02  -9.4121871e-02   4.5597962e-02  -3.9760282e-02   8.0908432e-02  -5.2862106e-02
   1.9739794e-02  -1.2119802e-02  -3.5860884e-02  -2.0461325e-02   3.1082934e-02  -7.9524043e-03   4.6114457e-02   2.6516348e-02   2.6156732e-01   2.4822886e-01   1.2051537e-01   1.2993532e-02   1.0692119e-01   3.4096654e-01   2.7975926e-01   0.0000000e+00  -2.4316834e-02  -1.2095379e-01  -1.6538366e-02  -1.3520388e-02   2.5187829e-02   1.6589086e-01  -2.1731374e-02  -2.6828874e-02  -6.9940332e-02   1.2326464e-01   4.0976762e-03   2.5470369e-02  -5.6818177e-02   1.9448768e-01  -7.7826223e-03   1.1613046e-01   6.4464446e-03   1.0932871e-01   2.4251858e-02  -1.2552788e-02   8.8559960e-02  -7.6781681e-02  -1.1416542e-01   2.0550849e-02  -7.5502888e-02   6.6372400e-03  -8.5258615e-04   3.0516209e-02  -6.4454660e-02  -1.3130932e-01   3.3833532e-02   4.8829586e-02  -7.6331517e-02  -2.7599440e-02   5.3021891e-02  -2.5677587e-02  -4.0085766e-02  -1.2063091e-02   8.3453675e-02   3.7627362e-02  -9.6102697e-02   1.1098640e-02   4.3188414e-02  -4.9518508e-02  -5.2013682e-02  -3.4257765e-02   2.2538057e-02  -5.8361186e-02  -1.3591090e-01   9.6722236e-02  -1.2692257e-01  -1.9138627e-02  -2.2421246e-02   1.3119623e-01  -6.4191756e-03   1.6927031e-02  -1.4819527e-01  -4.6601535e-02  -2.2149922e-02  -1.1049964e-01  -4.6882762e-02  -1.1301755e-01   3.5826094e-02  -2.5086320e-02   1.8525756e-02   6.5024279e-02  -4.5649158e-02   1.4023393e-01   4.8343526e-02   7.6770054e-02   6.8289014e-03   8.4690230e-02   5.2092121e-02   3.2942175e-02
   4.2696418e-02  -1.3926826e-02  -4.6602263e-02   4.8279737e-02   3.7016440e-02   2.7943075e-02  -8.4372082e-02   3.3414749e-02   2.9956554e-02   1.3352708e-01   2.9935429e-01  -1.4584372e-02  -5.7951912e-02   1.3095896e-03  -1.7482412e-01  -2.4316834e-02   0.0000000e+00   1.9134388e-01   8.6160787e-02  -1.0602617e-01   2.0441004e-01   8.2355783e-03  -1.0877442e-01   6.1210956e-02  -2.7187882e-01  -1.3137378e-02   1.6570610e-01  -1.6413019e-02   1.2579418e-01   1.6839758e-01   6.0266951e-03   7.4273015e-02  -3.7415435e-02  -4.4125519e-02  -1.4694722e-01   1.3478740e-01   8.0909835e-02  -1.4061732e-01   2.5306753e-02   3.3425390e-02   6.0352138e-02   1.1528649e-01  -8.0856496e-02  -1.2908830e-01   2.8878281e-02   6.6788591e-02  -1.8794542e-02   9.6436897e-02   1.0129455e-02  -6.1370283e-03   7.4006939e-02  -2.2416215e-02  -6.7339407e-03  -3.7315915e-02   9.2161022e-02  -8.6660493e-02   2.8562818e-01   2.9714975e-01  -5.3715050e-02   2.3283196e-02   9.9272359e-02  -1.1244377e-01   4.3224208e-02  -1.2399338e-01   9.8411750e-02   5.7382578e-02  -6.1419173e-02  -5.3742170e-02   1.5055849e-01   2.9583299e-02   4.9856055e-02   9.6884268e-02  -1.4995452e-01   6.9450576e-02  -1.1799672e-01  -8.4211023e-03  -9.6722628e-02  -1.3126983e-02   3.6972938e-01  -4.8118998e-02   2.0891496e-01   4.5950921e-02   6.8762848e-02  -1.0231849e-01  -1.0857660e-01  -5.0867987e-02  -5.2409048e-02  -6.7686130e-02  -1.0015843e-01  -5.8223351e-02
  -4.3299465e-02   1.2380811e-01  -9.4005636e-02   1.1866295e-02   4.2004022e-02   9.3841756e-03  -5.3764374e-02   1.5612469e-02  -1.1574948e-01  -5.5946425e-02   1.1548622e-02   9.7474423e-02  -1.3626416e-01  -3.2367616e-02  -1.0219353e-01  -1.2095379e-01   1.9134388e-01   0.0000000e+00  -4.5405841e-02  -5.6115052e-02  -1.4400622e-01  -6.5200933e-03  -1.7222065e-01  -3.4967877e-02  -2.1632083e-02   1.6791622e-02   4.3232435e-03  -6.7800598e-03   1.5241467e-01   9.3762462e-02  -1.6031101e-02   9.2862716e-02  -4.2480358e-02  -3.0300368e-02  -6.3341990e-02  -6.7766234e-02   1.6422121e-02  -4.7543472e-02   8.7711004e-02   5.6628632e-02  -1.2217738e-01   4.1278447e-02  -4.9240200e-02  -2.5145244e-03   3.7872625e-02   9.8592911e-02   5.0472660e-03  -2.6809965e-02   5.5216577e-02  -1.4355750e-02   1.8149009e-02  -4.8181585e-02   3.6707194e-03  -1.3829835e-01  -6.0789674e-02  -2.4114215e-03   4.3111046e-02   2.9805112e-01   4.6211586e-02   4.7468333e-03   3.3014830e-02   1.3882197e-02   1.1735652e-02   2.1898237e-01  -8.0958509e-02   2.7666505e-02  -6.4545300e-02  -4.0410073e-02   6.2034603e-02   5.2060117e-02   5.9370145e-02  -9.5877215e-02   8.6226226e-02  -9.9334432e-02   1.8542513e-01  -9.3854920e-02  -3.1983669e-02  -1.0937424e-01   7.9650802e-03   5.0885729e-01  -1.3769469e-01   1.6197874e-01   3.4479857e-02   2.0752997e-02  -2.0253234e-01   5.4954944e-02  -1.4176220e-01  -6.1034337e-02  -7.5515812e-02   4.3602184e-02
   5.8401365e-02   7.6772509e-02   2.7926736e-02   1.0647969e-02  -4.8555890e-02   5.0796885e-02  -5.0703379e-02  -4.1837552e-02  -6.7741269e-02  -5.6928837e-03   5.8027142e-02   5.4700528e-02   3.3775193e-03  -7.1456440e-02   5.1480970e-02  -1.6538366e-02   8.6160787e-02  -4.5405841e-02   0.0000000e+00   2.3509146e-01  -8.1562439e-02  -1.6938448e-01   1.0725080e-02   1.7686333e-01  -2.8673463e-02  -1.0754388e-01   1.2358112e-02   3.1479920e-02  -4.4570612e-03   3.5191068e-02   8.8302468e-02   7.4323632e-02   1.2625236e-01  -1.2200640e-02   1.5092738e-02  -9.5867372e-02   7.2457216e-02  -7.4890640e-03  -8.1260817e-02   3.2031864e-03  -1.9190588e-01  -5.1310990e-02  -1.8244324e-02  -3.2541643e-02  -9.5204915e-03  -7.4030074e-02  -8.6215627e-02  -1.4838650e-01   3.7850731e-02  -2.1282964e-02  -9.7147505e-02  -7.8778612e-02   1.0683792e-01  -4.9496459e-02  -4.7671871e-02  -1.4560844e-01   3.1872049e-02  -6.9945506e-02  -1.0649754e-01   3.6315771e-02  -8.4896230e-02  -1.0047727e-01  -8.0868508e-02  -7.3512633e-02  -1.5227233e-01  -6.4425047e-02  -4.3537538e-03  -6.3630417e-02   1.4458804e-01   4.8234585e-02   4.8351790e-03   2.6872858e-02  -5.0414085e-02   5.5520875e-02   4.6809105e-02   1.3504740e-01  -5.3088497e-03  -1.2229885e-01   6.6341968e-02   2.4665940e-02   1.2850370e-01   5.2041621e-03   7.4241376e-02  -1.8976369e-02   5.7180953e-02  -5.6653111e-02  -4.6383141e-02   2.9671913e-02   2.0954611e-03  -7.0336657e-02
   1.5552366e-02   1.5154164e-01   1.2422388e-02  -8.7086955e-03  -2.8601658e-02  -7.3270118e-02  -6.7453204e-02  -1.2548150e-02  -3.0912659e-02  -1.0929746e-01  -3.2696571e-02  -3.3112011e-03  -3.5132320e-02  -7.3877595e-02   6.1631554e-03  -1.3520388e-02  -1.0602617e-01  -5.6115052e-02   2.3509146e-01   0.0000000e+00  -5.7658920e-02  -7.2494983e-02  -2.2985283e-02   6.6771636e-02   6.2694726e-02  -8.8027534e-02   3.0869011e-02   2.7630126e-03  -2.8500566e-02   2.1976904e-02   4.0891938e-02   3.2049588e-02   2.9934490e-02   2.1048140e-01  -3.1256548e-03  -6.9805741e-02  -7.7424838e-03  -4.9830318e-02  -7.9233964e-02   3.1628861e-03  -3.2332366e-01   2.0613271e-02  -5.3239198e-02  -2.1279198e-02  -7.7681862e-02   8.8159171e-03  -1.2204592e-02  -1.2164795e-01   2.1825720e-03  -3.6749313e-02  -5.6639642e-02  -9.1860870e-03   1.8673650e-02  -6.5541958e-03  -4.6734546e-03  -3.4345468e-02  -9.2205778e-02  -1.4266999e-02  -7.8393132e-02   5.5733725e-02  -6.5404309e-02  -2.4899244e-02  -1.4950942e-03  -5.9864403e-03  -6.3071295e-02  -9.3486136e-02  -7.1370109e-02  -1.0241926e-02  -1.7059351e-02   2.0609914e-01   7.9780625e-02  -3.9958054e-02   5.1970099e-02  -4.9931308e-02   5.8497047e-02   7.4393969e-02  -1.5862747e-01  -3.6792067e-02   5.0657076e-02  -3.4454764e-02   7.1254141e-02   4.1974631e-03   1.8073680e-02  -1.0869140e-03   1.5468761e-02  -1.9932320e-02  -1.4225093e-01  -2.4515478e-02   1.2496507e-02  -2.6445643e-02
  -9.5871118e-02  -2.0856534e-01  -4.3489899e-02   1.0649709e-02  -3.3985640e-02   2.6944064e-03   7.0324622e-03   4.0522799e-02  -7.4524501e-02  -2.8606396e-02  -1.3831050e-01  -2.4551024e-01  -2.8359677e-02  -2.3187515e-02   2.3184815e-01   2.5187829e-02   2.0441004e-01  -1.4400622e-01  -8.1562439e-02  -5.7658920e-02   0.0000000e+00   3.3438620e-01  -2.8144650e-01  -1.5768877e-01   4.3370694e-01  -5.3291529e-02   1.5691385e-01   2.2520897e-01   2.3314355e-02   1.8755180e-01   2.0795839e-01   1.5938762e-01  -4.2076081e-02  -9.6888674e-02  -1.4281704e-01   2.0625517e-01  -1.5555696e-01   1.6313067e-01   2.7118683e-01   1.0388465e-01   1.4438806e-01   1.4050003e-02  -3.8812834e-02  -4.2741082e-02   5.7064563e-02  -1.4978632e-01   4.1338146e-02  -2.8146245e-01  -6.0422455e-02   1.8636508e-02   1.0511425e-01  -4.3929968e-02  -1.3233607e-01  -6.5887564e-02   1.6178341e-01   1.4464203e-01   8.6922837e-02  -1.2688353e-03   7.7770174e-02   1.0898628e-01   8.2866000e-02  -2.2336310e-02  -8.2419679e-02  -1.1948120e-01   3.6712873e-02   1.0173258e-02   2.9541765e-03  -3.7842390e-02  -2.6033956e-01   6.4461768e-02   3.8475528e-01  -3.6622783e-01  -1.2896491e-01   3.7175620e-01  -5.4325326e-02   9.8452687e-02   1.8856540e-02  -1.6671979e-01   3.4630020e-02  -2.5172567e-01   1.0284019e-01   1.3912538e-01   1.1542252e-01  -1.4157729e-01   8.0869244e-02  -1.4277186e-01   2.2422415e-01  -1.4255060e-01   9.0126413e-02  -2.5299292e-02
   4.1820629e-02   2.3720845e-02  -6.1954262e-02  -4.6725918e-02   1.3605947e-02  -1.4732269e-01  -6.7883632e-02  -6.3678249e-03   8.6020631e-02  -1.2577948e-01  -1.3312463e-01   7.3826750e-02  -1.6587158e-01  -8.2581057e-02   1.2309404e-01   1.6589086e-01   8.2355783e-03  -6.5200933e-03  -1.6938448e-01  -7.2494983e-02   3.3438620e-01   0.0000000e+00  -2.3640380e-03  -2.1088765e-01  -7.9910439e-02   3.9561573e-01   4.0196720e-01   3.4305720e-01  -1.3147362e-01   1.4216785e-01  -1.2844783e-01   6.5347207e-02  -6.1534726e-02   3.8472761e-02  -3.4124527e-02  -6.2004324e-02   6.6254073e-02   2.4545246e-02   2.0175707e-02   2.0282280e-01   1.7006631e-01  -5.0959931e-01  -3.4513008e-02  -8.6428847e-02  -1.2240139e-01   6.4997290e-03   1.4551979e-01  -1.7666232e-01  -5.1869106e-02  -1.0054354e-01  -8.4795737e-03   1.3372629e-01   1.0233191e-03  -7.5585843e-03  -3.9594711e-02  -8.2698917e-02   2.6256858e-02  -5.0281566e-02  -1.6198019e-01   3.3755260e-02  -2.2678279e-02   6.1845682e-03  -5.4080946e-02  -3.1069665e-02  -2.7837998e-02  -2.5217176e-01  -6.0786129e-02   1.5275347e-01   7.2837972e-02  -3.0880195e-02  -9.6854790e-02   3.3764267e-01   1.5121097e-01  -3.8805709e-01   1.2311880e-01   3.4664553e-01   3.9029919e-02  -1.3779146e-02  -4.2602169e-02  -1.7928546e-01   2.1610302e-01   1.0380908e-01  -6.4112835e-03  -1.5070411e-01  -1.3047697e-01   4.4613705e-02   1.2178887e-01   2.4076291e-02  -1.1649450e-01  -6.4431467e-02
   7.9605779e-03  -9.9991076e-02   1.8666973e-01  -1.3807689e-03  -1.3982315e-01  -1.7646077e-02   6.1180055e-02  -7.5907261e-02   1.3452467e-01  -6.3112370e-02   9.8049537e-03  -1.1314114e-01  -3.4828442e-02  -8.8418462e-02   1.0448476e-01  -2.1731374e-02  -1.0877442e-01  -1.7222065e-01   1.0725080e-02  -2.2985283e-02  -2.8144650e-01  -2.3640380e-03   0.0000000e+00   2.9352612e-01   1.5499567e-01   2.4903478e-01  -8.0100211e-02   1.0111415e-01   1.0241248e-01   6.3796120e-02   1.4846002e-01  -9.8492576e-02  -1.1810787e-01   4.5408960e-02  -1.8186577e-01   8.9381653e-02   2.3147692e-02  -1.0572674e-04  -3.1542507e-02   4.5905858e-02   1.0923025e-01  -4.0698664e-02  -2.4700381e-02   3.5923906e-02  -1.8187062e-01  -3.6011543e-02  -1.3150449e-02  -2.1015729e-02  -6.7713016e-02  -9.7394332e-02  -1.4276627e-02   2.0799479e-02  -1.0150588e-01  -6.5811188e-02  -3.4492919e-02  -6.8479748e-02   3.8317796e-02  -8.9102872e-02  -9.5088654e-02  -1.4012485e-02  -4.9002903e-02  -9.4636658e-02  -2.7511050e-02  -6.4207833e-02   2.9827796e-02   5.1621109e-02   1.6751121e-01   2.5176734e-02  -1.1606078e-01  -6.8878611e-03   5.8521745e-02   6.0244185e-03  -7.5622635e-02   3.5481484e-02   1.6269088e-01  -2.1046629e-01  -2.3204570e-01   1.9482025e-01  -3.9081840e-02   1.2465476e-01   2.0457635e-02  -8.2197484e-02   1.4532314e-01  -7.7485010e-02   9.5694247e-02  -8.4309389e-03   1.7473751e-03   5.9321813e-02   1.1247750e-02   1.0595192e-01
  -7.0209651e-02   7.3130528e-02   2.0721233e-02   2.0890748e-01  -7.8133357e-02   2.1655460e-02  -1.0163280e-01   4.1743375e-02   2.7142971e-02  -8.3045886e-02  -7.6689799e-02   6.1459756e-02  -1.7930689e-01   6.0320065e-02  -3.9703223e-02  -2.6828874e-02   6.1210956e-02  -3.4967877e-02   1.7686333e-01   6.6771636e-02  -1.5768877e-01  -2.1088765e-01   2.9352612e-01   0.0000000e+00   1.1306619e-01   8.9170743e-02   1.5272556e-01   1.2751808e-01   6.7703577e-02  -1.1353802e-01  -1.1616362e-01   2.2015619e-01  -2.5447542e-02  -1.8339879e-01  -5.4733892e-02   2.9103312e-01   7.1766029e-02   6.3781934e-02   5.6462093e-02  -3.8898760e-02  -2.7447326e-02   7.5775739e-02  -1.0060364e-01  -9.9297578e-02  -2.4098996e-01   5.1956017e-02   1.7350528e-01   1.1857794e-01   5.3232976e-02   3.5315394e-02   1.3330017e-02   1.8476780e-02   9.2430457e-02  -1.0358148e-01  -1.9418052e-02  -9.3843975e-02  -4.4913746e-02  -1.4771861e-01   7.3626218e-02  -3.5133271e-02  -4.8038243e-02  -5.3492300e-02   1.8984265e-01  -2.2079564e-02  -4.4772415e-02   1.7967843e-01   9.0844511e-02   1.1306440e-01   1.0027033e-01  -8.6881934e-02   8.1591833e-02   5.3372771e-02  -7.5514703e-02   2.9580986e-02   1.1528704e-02   6.7928457e-02  -7.9310064e-02  -1.8811379e-01   6.1592968e-02  -1.1352789e-01  -2.7233499e-02   1.7769330e-02   8.5865339e-02   1.6851677e-01   1.4997616e-01   1.4818250e-01   6.6634091e-03  -1.2307845e-01   6.5223570e-02   2.3980062e-02
   9.4387800e-02   1.7854240e-01   5.9868434e-02   9.1262520e-02   1.4105136e-01  -8.2448851e-02   4.8684274e-02   1.1981784e-01  -1.1169398e-01  -5.2200310e-02  -7.7852662e-02  -7.2315467e-02   1.1383886e-01   1.3992343e-02   7.6565737e-02  -6.9940332e-02  -2.7187882e-01  -2.1632083e-02  -2.8673463e-02   6.2694726e-02   4.3370694e-01  -7.9910439e-02   1.5499567e-01   1.1306619e-01   0.0000000e+00   2.6009313e-01   1.8436595e-01   8.6312319e-03   1.3426523e-02   2.2104996e-01   1.6582645e-01  -2.4019999e-01   2.1657680e-02  -3.4186709e-02   1.3996546e-01  -5.5714085e-02  -4.8861964e-03   7.1788817e-02  -6.5599121e-02   3.3170674e-02  -2.1019005e-01   3.8246178e-02   8.5841959e-02  -8.0610289e-02  -1.8756815e-01   1.2746094e-01   8.1422465e-03   1.1324558e-01   2.8604029e-02  -1.6916505e-02  -1.1158279e-01   1.0972186e-01   1.8308152e-01  -5.9227960e-02  -3.1098589e-02  -7.6289965e-02   8.8306913e-02   1.4152679e-01   4.1259795e-03   1.3131280e-01   5.7276762e-02  -1.0813567e-01   5.3006174e-02  -2.7027089e-02   2.0971259e-01   5.4375539e-02   1.4314337e-01   8.0180415e-02   2.1751360e-02  -1.3176625e-01  -3.0636144e-02  -1.2095262e-01   6.6720727e-02   1.7847902e-01  -2.4057650e-02  -2.8005281e-01   1.3786931e-01  -2.0683489e-01   1.9635999e-01   2.1030902e-01   7.8398058e-02  -2.0664324e-01  -1.3173022e-01   1.0691650e-01   4.4273225e-02  -1.3012208e-01  -2.0249210e-03   5.6249214e-03   5.5576069e-02   1.1921671e-01
   6.6208029e-02   5.3103498e-02  -7.5176001e-02   7.4868637e-02  -1.7243976e-01   1.1709177e-01  -2.6855127e-02  -2.8035268e-02   7.1850574e-02  -3.2314908e-02   4.3218789e-02  -1.1850572e-01  -1.3550641e-01  -6.8652497e-02  -4.9510563e-02   1.2326464e-01  -1.3137378e-02   1.6791622e-02  -1.0754388e-01  -8.8027534e-02  -5.3291529e-02   3.9561573e-01   2.4903478e-01   8.9170743e-02   2.6009313e-01   0.0000000e+00  -6.7209852e-02   1.6211120e-01  -2.6803272e-03  -4.2981304e-02   2.1800639e-01   1.9906843e-01   4.6887750e-02   3.7843564e-02   2.2218618e-01  -3.8590648e-02   3.5000389e-03  -3.5888137e-04  -1.5469971e-01  -1.0184321e-02   1.1829765e-01  -1.3942908e-01   1.1089889e-02   2.3177283e-03   8.0577662e-03   4.9511820e-02  -7.5748695e-02   4.3091367e-02   1.1153335e-01   4.4612337e-02   4.5815511e-02   7.7742659e-02  -4.0012845e-02   1.1247994e-01  -1.1829002e-01  -3.8757758e-02  -5.2710141e-02   9.4330377e-02  -5.5190163e-02  -6.4580462e-02  -1.6076347e-02  -9.7701179e-02  -5.3534486e-02   3.6327990e-02   2.1464858e-01   6.9497091e-02  -4.3560107e-02  -9.0221426e-02  -3.5385416e-02  -8.8449218e-02   4.9121530e-02   1.7849768e-01   2.1469159e-01   2.3826844e-02   5.3043813e-02  -2.0656039e-02  -1.8882925e-02  -1.4361840e-01   3.9743720e-02  -3.7884134e-02   7.8645294e-02   4.9540478e-02  -1.5542193e-01   1.3080475e-01   5.8801668e-02   1.3511083e-01  -6.4897312e-02  -8.6668894e-02   6.0424248e-02   4.6963579e-02
  -1.8459484e-02  -7.4992655e-02   1.9871946e-02  -1.3837989e-03   2.7817270e-01  -5.0122572e-02   4.1937344e-02   1.0249534e-03   2.3119566e-01  -2.6068590e-01   6.0522405e-02   7.5124367e-02   2.4370773e-02  -9.2100426e-02   6.3285916e-02   4.0976762e-03   1.6570610e-01   4.3232435e-03   1.2358112e-02   3.0869011e-02   1.5691385e-01   4.0196720e-01  -8.0100211e-02   1.5272556e-01   1.8436595e-01  -6.7209852e-02   0.0000000e+00   3.2778202e-01  -1.1142014e-01   1.4483400e-02   9.4556846e-03   1.2007732e-01   6.6580449e-02   7.5265289e-02   9.5541184e-03  -9.5867302e-02  -7.2802788e-03   7.6694123e-02  -5.0016198e-02  -1.6374588e-01  -7.7886108e-02   7.7970054e-02   1.0979491e-01  -6.2357691e-02  -1.3617191e-02  -4.7153783e-02  -1.8064760e-01   7.2747493e-02   6.2330900e-02   4.7546406e-02   3.9839433e-02   3.4525599e-02   1.2285939e-01  -4.9283134e-04   4.9371542e-02  -1.4300970e-01   7.9608379e-02  -1.1744173e-01   6.8168838e-02   5.3255792e-02  -1.7544014e-01  -3.3944378e-02  -3.2353972e-02  -7.0146315e-02  -9.4718965e-02   5.0567719e-02  -3.8018295e-02  -2.8727931e-03   3.9362161e-02  -8.7179629e-02  -3.7842311e-02  -1.4263260e-01   4.8535905e-02  -7.2734861e-02  -2.3684688e-01  -1.4145543e-01  -1.0965735e-01   8.9106573e-02  -3.4635119e-02   1.3030306e-01  -1.1194633e-01  -4.6598282e-02   8.0065779e-02   9.1461763e-02  -8.2593742e-03  -7.5317275e-02   8.1130204e-02  -1.6833872e-01  -6.5106406e-02  -5.8596498e-02
  -1.0642500e-02   2.2174009e-02   1.2710122e-01   5.6271290e-02  -6.6648874e-02   4.2113705e-01   4.3750134e-03   1.3548951e-02   1.2927072e-01  -1.3549266e-01   3.9236238e-02  -1.6447602e-02   9.5248322e-02  -3.3899709e-02   9.4293181e-02   2.5470369e-02  -1.6413019e-02  -6.7800598e-03   3.1479920e-02   2.7630126e-03   2.2520897e-01   3.4305720e-01   1.0111415e-01   1.2751808e-01   8.6312319e-03   1.6211120e-01   3.2778202e-01   0.0000000e+00   1.4252996e-01  -1.2390477e-01   3.0318622e-02   5.3838321e-02  -4.8734333e-03  -6.9470622e-03  -1.1816676e-01   2.4837763e-02   1.4060882e-01   9.4011746e-02  -2.2782834e-01  -1.3415227e-01   1.9025320e-02   1.3728303e-01  -9.5072374e-03   1.2026193e-02   8.8987138e-02   3.7573034e-02  -4.5948238e-02   3.2987527e-02  -4.8248100e-02   7.0081507e-02   3.6797230e-02   1.0710726e-01  -3.9469385e-02  -4.2910466e-02  -2.6920947e-02  -6.3113756e-02   1.8625753e-02   4.9196386e-02   3.6373002e-02   1.3390400e-01  -8.9146058e-03  -2.5411958e-02  -2.2116860e-02  -3.2917226e-02  -1.7324066e-01   4.8947797e-02  -2.5513286e-02   2.9536798e-02   9.0103809e-02   1.6081749e-02   5.3238363e-02   2.0138541e-02   7.2031021e-02  -1.0806882e-01  -1.6008782e-01  -7.7119914e-02  -6.3103078e-02  -9.5075748e-02  -7.3286828e-02   3.1384110e-02  -6.5631935e-02  -1.0626932e-02   1.0552666e-01   1.5713153e-01  -1.0121055e-01   2.3621269e-02   4.3333683e-02  -1.0841686e-01   4.6318398e-02  -1.1509681e-01
  -6.5115819e-02   7.2552580e-03   6.7782495e-02  -9.5241851e-02  -1.7579142e-01   1.0123105e-01  -3.0372132e-02  -4.6373070e-03  -4.9428047e-02   1.3680854e-01  -2.2226195e-03   9.6231643e-02   7.2374651e-02  -1.8757127e-02   1.3364017e-01  -5.6818177e-02   1.2579418e-01   1.5241467e-01  -4.4570612e-03  -2.8500566e-02   2.3314355e-02  -1.3147362e-01   1.0241248e-01   6.7703577e-02   1.3426523e-02  -2.6803272e-03  -1.1142014e-01   1.4252996e-01   0.0000000e+00   1.3842792e-01  -3.1594942e-04  -6.2058314e-03   3.8617577e-02   1.6606644e-01  -8.4813424e-02  -1.1077456e-01   9.8652631e-02  -8.9391149e-02   1.2574308e-01  -1.7575902e-01  -1.4983098e-02  -6.6814550e-02   9.6646384e-02  -1.5427447e-01  -8.2097177e-03  -1.4255350e-01   2.3523635e-01  -2.3224832e-01   9.8764178e-02   5.4789867e-02   3.6297099e-02  -1.0332330e-01   2.1372117e-02   1.3426174e-01  -2.6082417e-01  -9.9264627e-02   1.9704341e-01  -9.7470700e-03   4.1150210e-02  -6.0690839e-02   4.4691512e-02  -4.1530782e-02   9.4573224e-02  -7.5805711e-02  -6.0488846e-02  -7.6877218e-02  -2.3790349e-02  -8.8733120e-02  -9.2247512e-02   7.2402402e-03  -2.8975530e-02   3.5558408e-02   1.5260946e-01  -3.0216212e-02   5.0229880e-02  -2.0568508e-01  -6.0034953e-02  -2.9192203e-02   2.1241771e-01  -1.5952168e-02   5.3013260e-02  -7.6334360e-02   6.3551228e-03   2.5293938e-01  -8.1104629e-02  -1.7974077e-01   9.7261967e-02  -4.7739966e-02   8.2906049e-02  -3.7945062e-02
   5.7909761e-03   2.3096238e-02  -6.5687229e-02  -6.2310836e-02   3.4627920e-02  -1.6732715e-01  -9.1922518e-02   6.4513373e-02  -6.8794695e-02   9.2666034e-02   1.0042549e-01   1.0442666e-01   1.0769157e-01   1.0741661e-02   1.5781359e-01   1.9448768e-01   1.6839758e-01   9.3762462e-02   3.5191068e-02   2.1976904e-02   1.8755180e-01   1.4216785e-01   6.3796120e-02  -1.1353802e-01   2.2104996e-01  -4.2981304e-02   1.4483400e-02  -1.2390477e-01   1.3842792e-01   0.0000000e+00   2.4854139e-01   8.7546550e-02  -1.4522157e-01   1.0029713e-01  -1.2672324e-01  -2.9917496e-02  -1.0580821e-01   2.1030961e-01  -2.5127947e-01   3.0552527e-02  -1.2948274e-01  -1.0205039e-01  -1.2151282e-01  -4.3307167e-02   3.8673012e-02   5.0110536e-02  -9.0121882e-02   7.6817621e-02   1.8113670e-01   3.1716349e-02   6.1998930e-02  -1.7737973e-02  -5.0416077e-02   1.1362767e-01   1.3205927e-02  -3.3297710e-02  -4.7230746e-02  -2.1897868e-02  -8.9010844e-02  -6.6483308e-02  -5.1561756e-02  -5.1074928e-02   8.6915047e-02   1.4273203e-01  -1.7968628e-01  -1.1465045e-01  -1.6567922e-01   6.9687086e-02  -2.4108170e-02  -6.2643806e-02  -1.6723389e-01  -3.1417441e-01  -2.6014406e-01   3.7221341e-01   2.0242117e-02  -9.9533785e-02   2.6250543e-02   1.5644873e-01  -1.4595474e-01   3.0601547e-01   1.0562792e-01  -7.5569442e-02   1.0952409e-01   1.7578019e-02  -1.0524011e-02  -1.7496157e-02  -6.1307876e-02  -6.1749997e-02  -1.3150341e-02   6.3857356e-02
   1.1843894e-01  -6.6177498e-02   8.4615081e-02  -1.0230890e-01  -2.6140946e-03  -1.1554981e-02   1.3151281e-01  -1.2118388e-01   6.7823738e-02  -6.1410990e-02   1.7800108e-01  -1.0270532e-01   9.6299782e-02  -1.7482023e-01   4.6755404e-03  -7.7826223e-03   6.0266951e-03  -1.6031101e-02   8.8302468e-02   4.0891938e-02   2.0795839e-01  -1.2844783e-01   1.4846002e-01  -1.1616362e-01   1.6582645e-01   2.1800639e-01   9.4556846e-03   3.0318622e-02  -3.1594942e-04   2.4854139e-01   0.0000000e+00   3.4651572e-01   1.8877801e-01  -1.5123564e-02   9.9407839e-02  -2.1065821e-01  -8.1869776e-02  -1.1957082e-01   6.8460569e-03   1.5129102e-01   1.2664388e-01  -1.2682651e-01  -1.5773576e-02   7.1108061e-02   1.0249655e-02  -5.7109435e-04  -1.2127987e-01   4.3755033e-02   3.4111164e-02  -8.0100116e-02  -9.9132332e-02  -9.0821975e-02  -2.0715741e-01   1.0522794e-01  -3.5326958e-02  -4.7302159e-02  -7.2484403e-02   1.1220367e-03  -8.1390922e-02  -6.7532412e-02   2.4310087e-02  -4.3507088e-02  -1.5124896e-01   1.0975616e-01  -6.5597194e-02  -4.5413593e-02  -1.2921228e-01   1.1252519e-02  -1.9981751e-02  -1.1248969e-02   3.3219992e-01  -1.5233976e-01   3.8525656e-02   1.0765433e-01   1.0793432e-01  -2.9115696e-02  -4.9641838e-02   1.1380299e-01   1.1980269e-01  -1.6386127e-01  -1.1377948e-01  -9.0719727e-02   6.1468165e-02   1.0972819e-01  -8.5710424e-02   8.1576436e-03  -8.0084591e-02   7.7545938e-02  -2.3832704e-02   2.6530168e-02
   2.9522426e-02  -3.6557490e-03  -2.4363865e-02   9.9481010e-02  -3.9095065e-03   4.3896130e-02   9.9089158e-02   1.0147574e-01   1.0248738e-01  -8.8119760e-02  -5.7753880e-02   1.0701223e-01  -5.9565054e-02  -1.0399703e-01   6.0474870e-02   1.1613046e-01   7.4273015e-02   9.2862716e-02   7.4323632e-02   3.2049588e-02   1.5938762e-01   6.5347207e-02  -9.8492576e-02   2.2015619e-01  -2.4019999e-01   1.9906843e-01   1.2007732e-01   5.3838321e-02  -6.2058314e-03   8.7546550e-02   3.4651572e-01   0.0000000e+00   1.5405378e-01   9.9925473e-02   5.3062251e-02   5.9575650e-02   1.2085647e-01  -8.7020720e-02  -2.1253968e-02  -5.5950446e-03  -2.2436234e-02   1.3980895e-01  -1.0940322e-01   1.1865106e-01  -2.9695299e-02   6.1455960e-02   8.9800929e-02  -6.0202711e-02   1.0137836e-02  -1.6018865e-02  -1.7727248e-02  -1.6689975e-02  -1.0482089e-01  -1.1133068e-03  -2.8654825e-02   4.2389430e-02   9.0916030e-03   2.7872826e-02  -8.2041534e-02  -2.5301123e-01  -5.7904861e-03   1.3647651e-01  -3.5243062e-02   1.0702929e-01   6.2010207e-02  -7.6258142e-02  -7.9571378e-02  -1.2297209e-02  -6.8455536e-02  -3.2043662e-02   5.5654275e-02   1.7989338e-01  -1.2382179e-01   2.5532484e-02   6.9103987e-02   4.5742753e-01  -1.1789602e-01  -1.7225303e-03   2.1392190e-02  -9.4524517e-02  -5.3100478e-02   6.9912679e-02  -6.9897943e-02   1.0125586e-01   5.8074042e-02  -4.9775860e-02   8.3189615e-02  -1.3622001e-01  -9.0775845e-02  -8.2541872e-02
   1.3301026e-01   6.1289685e-02   1.9619333e-02  -5.9401560e-03  -3.2751476e-02   3.5000772e-02   7.6531258e-02  -1.0361307e-01  -4.1551863e-02   7.8705466e-02   2.6523253e-02   1.0667893e-01   8.9980854e-02  -9.3821822e-02  -7.6755962e-02   6.4464446e-03  -3.7415435e-02  -4.2480358e-02   1.2625236e-01   2.9934490e-02  -4.2076081e-02  -6.1534726e-02  -1.1810787e-01  -2.5447542e-02   2.1657680e-02   4.6887750e-02   6.6580449e-02  -4.8734333e-03   3.8617577e-02  -1.4522157e-01   1.8877801e-01   1.5405378e-01   0.0000000e+00   5.6675815e-01   2.0044294e-01  -6.2369196e-02  -6.8430348e-02  -1.5968324e-01   5.2748882e-02  -1.0428527e-02  -8.0073675e-02   1.4282124e-01   2.6845118e-02   8.0468310e-02   8.9034509e-02   5.1310477e-02  -1.8364957e-01  -2.1104150e-02  -1.7321498e-02  -2.6211769e-02   4.6782647e-02  -1.0756027e-01  -1.3432592e-03   1.7691568e-01   1.7357623e-01   6.7415588e-02  -4.7741355e-02   6.1385379e-02   1.9143909e-01   1.8808172e-02  -1.5702927e-01   9.8272851e-02  -3.0579321e-03  -7.8098943e-02  -9.6843777e-02   3.2045817e-02   1.6155910e-01   4.0406157e-02   1.0246113e-01  -1.9059552e-01  -5.3036981e-04   4.3372901e-02   8.0348107e-02  -3.0004477e-02  -5.8531602e-02  -4.3030523e-02   2.7888823e-01  -4.6197597e-02   4.9851623e-02   1.9740499e-01   7.0075006e-02   2.1138797e-01   9.4905288e-03  -1.2053815e-01  -9.7440467e-02  -1.6672529e-01  -7.8493161e-02   5.6208173e-02   2.8019960e-02  -6.9015426e-02
  -6.7608720e-03   1.2603428e-01   5.2760366e-02  -4.9049421e-04  -9.4636012e-02  -2.1365889e-02   5.8907021e-02   1.4402413e-02   3.4159626e-02  -1.3489050e-02  -4.2469531e-02   3.7595007e-03   5.7003757e-02  -6.6855763e-02   4.9553054e-02   1.0932871e-01  -4.4125519e-02  -3.0300368e-02  -1.2200640e-02   2.1048140e-01  -9.6888674e-02   3.8472761e-02   4.5408960e-02  -1.8339879e-01  -3.4186709e-02   3.7843564e-02   7.5265289e-02  -6.9470622e-03   1.6606644e-01   1.0029713e-01  -1.5123564e-02   9.9925473e-02   5.6675815e-01   0.0000000e+00   6.8867468e-02   3.8556504e-01  -8.0218556e-02  -1.8421270e-01   2.7696566e-02  -2.0002380e-01  -4.6440712e-02   2.2444598e-02   2.6147821e-02   9.7762126e-02   3.5677023e-02  -1.2060513e-02  -1.9012109e-01  -7.2333777e-03  -7.4443032e-02   3.3727024e-03   2.8635496e-02   1.2103647e-01  -7.5388239e-02   1.0639784e-01   9.6765750e-02   6.8874194e-02  -1.3049328e-01   2.5504671e-03   4.3239991e-02   7.6354492e-02  -1.1820062e-01   6.3933916e-02   1.5155860e-01  -2.3464835e-02  -8.6654608e-02   3.6953609e-02  -9.1882937e-02   2.2848258e-02   4.5623717e-03   2.8601114e-01  -2.3058038e-02   5.4030137e-02   4.4232771e-02   3.0612536e-02   1.1483617e-02   2.6235250e-02  -3.3267555e-01   2.2218108e-01   2.7346761e-02   1.4282944e-01   4.1441575e-02  -4.0735292e-02  -1.0278346e-01  -1.6530442e-01  -4.2639120e-02  -1.2280133e-01  -1.3785553e-01  -2.8225369e-02   7.9077418e-02  -3.7105600e-02
  -5.3766667e-02   7.5709913e-02  -1.2110167e-01  -5.2453770e-03   7.5336324e-02   1.5636107e-02  -1.0737401e-01  -1.0122193e-01  -4.2003623e-02  -4.9051501e-02   1.0525180e-04  -5.2403791e-02  -1.2886139e-01  -1.1909297e-01   1.0333571e-01   2.4251858e-02  -1.4694722e-01  -6.3341990e-02   1.5092738e-02  -3.1256548e-03  -1.4281704e-01  -3.4124527e-02  -1.8186577e-01  -5.4733892e-02   1.3996546e-01   2.2218618e-01   9.5541184e-03  -1.1816676e-01  -8.4813424e-02  -1.2672324e-01   9.9407839e-02   5.3062251e-02   2.0044294e-01   6.8867468e-02   0.0000000e+00   9.4396528e-01   1.3272453e-02  -2.5255205e-01   2.8472411e-02   2.3282891e-02   1.3718061e-02  -2.1318097e-02   1.8172696e-02  -1.0015678e-01   4.3293376e-02  -8.4947637e-02  -1.8543104e-03  -1.1140854e-01   6.7212659e-03   1.6153058e-01  -8.7432353e-02  -1.3901654e-01  -1.2212742e-01   4.4058852e-02  -5.8797881e-02  -5.3883821e-02  -3.2823958e-03   2.7283613e-03  -1.0920702e-01  -1.5342520e-01  -2.0773041e-03  -6.6062128e-03  -2.4472442e-01   2.1016372e-02   8.6695186e-02   8.4139310e-02   2.5728605e-01   2.2079810e-01  -1.0185139e-01  -6.7958909e-02  -5.9579269e-02  -4.1275740e-02  -1.1233766e-01  -9.5282969e-02  -3.0761686e-01  -3.9140476e-02   3.6467398e-01  -2.2758882e-01   5.7658967e-02   1.5444941e-01  -4.1164701e-02   7.3532055e-02   9.4858514e-02  -8.7115961e-03   1.1218722e-01   3.1055665e-02   1.7502566e-02  -1.8930516e-01   8.4180033e-02   3.8254820e-02
  -1.1312306e-01   2.4788628e-03  -4.3959145e-02  -4.9133843e-02  -8.9810511e-02  -3.9922784e-02  -1.3645624e-01  -1.0055633e-01  -5.9225946e-02  -9.2952204e-02   2.0214323e-02  -9.6468742e-02  -4.4885600e-02   9.2711525e-02   1.7714975e-02  -1.2552788e-02   1.3478740e-01  -6.7766234e-02  -9.5867372e-02  -6.9805741e-02   2.0625517e-01  -6.2004324e-02   8.9381653e-02   2.9103312e-01  -5.5714085e-02  -3.8590648e-02  -9.5867302e-02   2.4837763e-02  -1.1077456e-01  -2.9917496e-02  -2.1065821e-01   5.9575650e-02  -6.2369196e-02   3.8556504e-01   9.4396528e-01   0.0000000e+00   1.6477149e-01   2.0337152e-01  -6.9392112e-02   2.8275174e-02   2.3705534e-02  -2.5773371e-02  -1.0023667e-01   4.3096040e-02   4.6920714e-02   1.0743501e-01   9.1562070e-02  -1.9999591e-02  -5.1564816e-02   6.1604947e-02  -1.2047174e-02   1.6473103e-02  -3.9506586e-02  -9.4435918e-03  -3.8642679e-02   5.8057209e-02   3.8253012e-02  -4.8150474e-02  -3.8291932e-03  -2.0687022e-01  -1.9857614e-02  -4.5982320e-02   1.1865637e-01  -5.6296456e-02  -3.2334893e-01   1.6446687e-01  -1.0889173e-01   1.3420939e-01  -6.7515342e-02  -4.0888726e-02   7.9680844e-02  -8.2571200e-02   4.3390974e-02   1.0232147e-01   4.7040767e-03  -8.6645727e-02  -2.3947394e-01   3.0771024e-01   1.5437784e-02  -1.4683258e-01   1.1099972e-01  -5.5094477e-02  -2.3225913e-01   1.4348211e-01  -1.3563544e-01  -1.9610976e-02   1.7316941e-01   1.6868809e-01  -4.1937623e-02   6.6760096e-02
   2.1610923e-02  -3.2673676e-02   4.2605225e-02   2.7883173e-02   1.4624386e-02  -5.5008918e-02   6.5789352e-03   3.8195431e-02  -5.8674702e-02  -1.4563229e-01  -1.1543576e-02   5.5515637e-02   7.0992568e-02   1.0148581e-01   4.1249067e-02   8.8559960e-02   8.0909835e-02   1.6422121e-02   7.2457216e-02  -7.7424838e-03  -1.5555696e-01   6.6254073e-02   2.3147692e-02   7.1766029e-02  -4.8861964e-03   3.5000389e-03  -7.2802788e-03   1.4060882e-01   9.8652631e-02  -1.0580821e-01  -8.1869776e-02   1.2085647e-01  -6.8430348e-02  -8.0218556e-02   1.3272453e-02   1.6477149e-01   0.0000000e+00   2.0815777e-01   2.0982789e-01   2.2150280e-01   4.4131649e-02   8.1533953e-02   1.6875708e-01  -4.7321952e-02   5.9648685e-02   1.1701211e-01   1.1625635e-01  -2.1844474e-01   1.5483397e-02   8.4211154e-02  -6.1640964e-02  -4.6615825e-02   7.1435874e-03   5.2160246e-02  -4.7433902e-03  -3.9032247e-02   1.7817873e-02   4.2302710e-02  -1.0924402e-01   1.5072368e-03  -1.4214521e-01  -5.2456458e-02  -1.4878351e-01  -1.6567916e-02  -6.3651195e-02  -2.2413346e-01  -8.6789901e-02  -6.4110999e-02   1.1369246e-02   5.1618909e-02   9.9504873e-02  -1.3809860e-01   2.6054010e-01  -2.4416020e-01  -2.4044352e-02  -1.1154865e-01   3.7908912e-01  -1.5990523e-01   6.5446314e-02  -1.2427421e-01   1.3707840e-01  -5.8508000e-02   5.1736701e-02  -9.0158424e-02   9.9433706e-02  -6.9202637e-02  -8.5254991e-02   6.4695889e-02  -1.7457007e-02  -3.6571634e-02
  -2.0809971e-03   5.7790828e-04  -1.8803943e-02  -8.6973116e-03   3.8672447e-02   1.1463179e-01  -4.3304950e-02   9.3819677e-03  -8.4183776e-02  -5.3546678e-02  -1.3277747e-01  -5.5353204e-03  -1.4344375e-01   5.1615210e-02  -8.0276996e-03  -7.6781681e-02  -1.4061732e-01  -4.7543472e-02  -7.4890640e-03  -4.9830318e-02   1.6313067e-01   2.4545246e-02  -1.0572674e-04   6.3781934e-02   7.1788817e-02  -3.5888137e-04   7.6694123e-02   9.4011746e-02  -8.9391149e-02   2.1030961e-01  -1.1957082e-01  -8.7020720e-02  -1.5968324e-01  -1.8421270e-01  -2.5255205e-01   2.0337152e-01   2.0815777e-01   0.0000000e+00   1.4750878e-02   5.2964072e-01   6.1729315e-02  -6.8576371e-02   2.4048767e-02   6.4639695e-02   1.1581445e-02  -1.8622122e-01  -2.3331511e-01   4.7667483e-02   3.7179619e-02   6.1334179e-02   3.7161603e-02  -1.3430321e-01   1.2837841e-01   8.3496458e-02  -1.6115271e-01   8.3598702e-02  -7.9663563e-02  -4.4881807e-02  -2.3614956e-02  -1.7450585e-01  -1.7369620e-01  -9.7563254e-02  -8.4791493e-02   5.7777378e-03   3.8884874e-02  -2.3120991e-02   2.5501600e-02   2.5838233e-02   9.4230241e-02   3.7606269e-02  -2.0997042e-01   3.0657187e-03   1.0013738e-02   1.1006421e-01  -2.7173203e-01   3.0271902e-02  -2.5626876e-01   4.3349512e-02  -1.5535732e-01   4.5663106e-01  -1.6078454e-01  -1.7183954e-01  -1.3561119e-01   7.7304627e-02  -3.0207516e-02  -6.2396897e-02  -1.9382717e-01  -2.7027109e-02  -9.0513194e-03  -1.9244232e-02
  -1.9690515e-02   1.4647860e-02  -5.8133243e-02   8.4169285e-02   1.1898496e-01  -1.6977661e-01   2.8376462e-02   1.7236615e-02  -1.5898570e-01  -2.9248343e-01   7.1021651e-02  -1.5488067e-01   5.8880681e-02   7.6973978e-02   1.1830520e-01  -1.1416542e-01   2.5306753e-02   8.7711004e-02  -8.1260817e-02  -7.9233964e-02   2.7118683e-01   2.0175707e-02  -3.1542507e-02   5.6462093e-02  -6.5599121e-02  -1.5469971e-01  -5.0016198e-02  -2.2782834e-01   1.2574308e-01  -2.5127947e-01   6.8460569e-03  -2.1253968e-02   5.2748882e-02   2.7696566e-02   2.8472411e-02  -6.9392112e-02   2.0982789e-01   1.4750878e-02   0.0000000e+00   2.1736478e-01   2.0355421e-01   2.2179510e-02   1.8207105e-01  -2.4204994e-04  -3.2139599e-02  -1.8135745e-02  -1.0829602e-01  -1.2386382e-01   1.0890440e-01   4.2823939e-02  -9.9993769e-02   1.2007187e-02  -1.7592203e-01   3.0733166e-02   2.7937277e-01   1.5819959e-01   2.8126324e-02  -1.7686311e-01  -1.1540796e-01  -5.0713762e-02   6.1100841e-02  -5.9534092e-02   4.5621000e-02  -7.7755716e-02  -7.0700938e-03   8.0014992e-02  -9.8957077e-02   6.2993218e-03  -5.0623908e-02   4.0300959e-02  -1.2620745e-01   5.3153892e-02   4.2521169e-03  -2.6349537e-02   6.8854070e-02  -1.1989024e-01   1.4837813e-01  -1.7486971e-02   9.0411166e-02   8.4923595e-02  -1.3130045e-01  -2.2640497e-01   2.2353788e-01  -1.8924799e-02  -2.7559410e-01  -5.5638127e-02   1.6678150e-01   2.2081303e-01   3.7071099e-02  -2.6366418e-02
   1.1514668e-01   7.9412496e-02  -2.4389614e-02  -3.2902097e-02   7.0553557e-02   6.5952273e-03  -5.8079008e-02  -1.1470898e-01  -2.8654990e-02   8.6283091e-02  -2.5925540e-02   4.8097877e-02  -7.5298813e-02  -6.1420721e-02  -1.1803734e-01   2.0550849e-02   3.3425390e-02   5.6628632e-02   3.2031864e-03   3.1628861e-03   1.0388465e-01   2.0282280e-01   4.5905858e-02  -3.8898760e-02   3.3170674e-02  -1.0184321e-02  -1.6374588e-01  -1.3415227e-01  -1.7575902e-01   3.0552527e-02   1.5129102e-01  -5.5950446e-03  -1.0428527e-02  -2.0002380e-01   2.3282891e-02   2.8275174e-02   2.2150280e-01   5.2964072e-01   2.1736478e-01   0.0000000e+00  -1.2018529e-01   4.7644457e-01  -9.8733959e-02  -1.0647585e-01  -3.3184426e-03  -6.0442401e-03  -1.9090178e-01   1.9302403e-01  -1.1014202e-01  -7.5900758e-02   8.6803922e-02  -4.6743218e-02   1.3453467e-01  -2.9711311e-02   2.8329447e-01   2.0731512e-01   3.7253322e-02   5.0490173e-02  -2.5338138e-02   8.9234179e-02  -1.3599764e-01  -2.4328081e-02  -3.0866437e-03   3.0969715e-02  -1.6661924e-02   8.2423886e-02   3.8133019e-02  -1.4407785e-02   6.4173666e-03  -6.7958783e-02  -3.8023644e-02   1.0165977e-02  -5.0800748e-03  -6.5908076e-02   1.7449941e-01  -5.1830617e-03  -2.0000973e-01   4.3227506e-02  -6.4023555e-02   2.8570450e-01   5.5536446e-03  -8.0335877e-02  -2.0049855e-02  -7.9466217e-03   7.8562621e-02   7.6236838e-02   5.3737624e-02   1.0900704e-01  -1.5983244e-02   3.0788668e-03
   2.1446867e-02  -6.3124689e-02   2.1354210e-02  -2.3312497e-03   1.0654903e-01   1.5894704e-02   2.7623640e-02  -7.0258929e-02   1.5655395e-01   3.2336994e-02   1.3321948e-01   2.7720444e-01   5.3087322e-03  -1.3240110e-01  -1.2700556e-01  -7.5502888e-02   6.0352138e-02  -1.2217738e-01  -1.9190588e-01  -3.2332366e-01   1.4438806e-01   1.7006631e-01   1.0923025e-01  -2.7447326e-02  -2.1019005e-01   1.1829765e-01  -7.7886108e-02   1.9025320e-02  -1.4983098e-02  -1.2948274e-01   1.2664388e-01  -2.2436234e-02  -8.0073675e-02  -4.6440712e-02   1.3718061e-02   2.3705534e-02   4.4131649e-02   6.1729315e-02   2.0355421e-01  -1.2018529e-01   0.0000000e+00   1.6003214e-01  -7.5397309e-02   5.7690754e-02   4.4245358e-02  -1.8573640e-01   7.6005777e-02   1.0998901e-01   1.3626022e-01  -3.6683590e-03   6.7774744e-03  -9.7843558e-02  -8.7367818e-02   3.4847969e-02  -1.1967186e-01   1.0177732e-01  -1.5133933e-01   5.7840685e-02   1.7742333e-01  -1.6346017e-01   2.6884437e-02   2.2141743e-01   5.8188724e-02   2.1719128e-01  -1.5747284e-01  -2.7239010e-01   8.1872154e-02   2.5417688e-02   1.3706368e-01  -8.9244995e-03   2.6592418e-01  -3.5520426e-02   1.0532713e-01   9.2623274e-02   4.0694117e-02  -2.2481103e-02  -8.0459494e-03   1.4964110e-01   2.0828299e-01   1.7164442e-01   5.9518366e-02  -2.7943912e-02  -1.7015154e-01   1.8377176e-01   1.3598326e-01   4.6609582e-02  -2.4195847e-01  -1.7057164e-01   5.9199316e-02  -1.0721592e-01
  -1.4043960e-01  -5.2605226e-02  -2.3108249e-02   1.9373830e-02   1.9778981e-03   9.7415494e-03  -9.1002167e-03   2.8807586e-02   4.3384016e-02  -2.3864045e-01   7.4325809e-02  -5.5766739e-02   1.6992849e-01   1.0925190e-01   1.9833979e-01   6.6372400e-03   1.1528649e-01   4.1278447e-02  -5.1310990e-02   2.0613271e-02   1.4050003e-02  -5.0959931e-01  -4.0698664e-02   7.5775739e-02   3.8246178e-02  -1.3942908e-01   7.7970054e-02   1.3728303e-01  -6.6814550e-02  -1.0205039e-01  -1.2682651e-01   1.3980895e-01   1.4282124e-01   2.2444598e-02  -2.1318097e-02  -2.5773371e-02   8.1533953e-02  -6.8576371e-02   2.2179510e-02   4.7644457e-01   1.6003214e-01   0.0000000e+00  -4.6319855e-02  -4.0516745e-02   1.3993690e-01   2.8218071e-03  -2.0589389e-03  -1.3174604e-01   7.5827582e-02  -1.2487412e-01   3.1075008e-01   1.1450287e-01   2.4854680e-01   3.4952185e-01  -8.8503525e-02  -3.3561053e-01  -3.1117303e-02   1.0722447e-01  -1.5960107e-01  -1.5893029e-01  -1.0469240e-01   3.3987892e-02   4.2307145e-02   1.9573544e-01  -1.0877801e-01  -1.5913826e-01   1.2290141e-02   1.0684872e-01   1.9233617e-01  -2.6126092e-02   1.2716682e-01  -1.4549026e-01   7.8229413e-03   3.8665528e-01  -5.1304907e-02   4.8358422e-01  -5.5195059e-02   5.2308862e-02  -6.0900279e-02  -8.5776334e-02   3.5494253e-02   1.5664271e-01  -6.5203304e-02  -2.2524929e-01  -4.1941322e-02   6.1439927e-02  -1.0678510e-01   1.7765092e-01  -2.3502478e-02   1.1914105e-01
   3.1589489e-02   3.6948206e-02  -8.1045006e-02   2.5774354e-02  -8.1138325e-02  -5.4033085e-02   4.8131323e-02   5.2075796e-02  -3.1346236e-02   2.9362579e-02   6.0405625e-02  -4.5388378e-02  -8.9889352e-02   8.1091107e-02   5.8880627e-02  -8.5258615e-04  -8.0856496e-02  -4.9240200e-02  -1.8244324e-02  -5.3239198e-02  -3.8812834e-02  -3.4513008e-02  -2.4700381e-02  -1.0060364e-01   8.5841959e-02   1.1089889e-02   1.0979491e-01  -9.5072374e-03   9.6646384e-02  -1.2151282e-01  -1.5773576e-02  -1.0940322e-01   2.6845118e-02   2.6147821e-02   1.8172696e-02  -1.0023667e-01   1.6875708e-01   2.4048767e-02   1.8207105e-01  -9.8733959e-02  -7.5397309e-02  -4.6319855e-02   0.0000000e+00   3.6555563e-01   3.4897763e-01  -3.5889574e-02   5.8701790e-01   3.5598962e-01   3.1032671e-01  -2.3719524e-01   1.6678363e-01  -1.3966902e-01  -8.5091767e-02   6.7280803e-02   4.2436896e-02  -6.2112414e-02   6.7994195e-02   4.8041094e-02  -9.8539070e-02   1.2861602e-01  -1.7474561e-01   8.1286412e-02  -1.7553015e-02   2.1757123e-01  -1.3074626e-01  -7.9733839e-02  -5.4271311e-02   1.4416090e-01   1.0251116e-01  -1.0798206e-02  -1.3082922e-02  -8.1623698e-02   5.3397828e-02   8.8067379e-02  -6.9922024e-02   9.1766092e-02   5.8959429e-02  -6.7075416e-02   9.6472074e-02  -1.5058440e-02  -4.0980473e-02   1.9220548e-01  -2.5382580e-01   1.1498217e-01   1.0289569e-01   2.5524347e-02  -5.2024920e-02   2.9358033e-02  -5.1489316e-02  -5.1713572e-02
  -7.9110945e-04   8.2711777e-02   5.7536105e-02  -1.4979166e-02  -6.5890421e-03   3.1143567e-02   8.3084960e-02  -1.1969439e-03  -6.6460659e-02  -6.3914835e-02   3.6342703e-02  -8.9460719e-02   5.2452581e-02   1.4259040e-03   1.0786026e-01   3.0516209e-02  -1.2908830e-01  -2.5145244e-03  -3.2541643e-02  -2.1279198e-02  -4.2741082e-02  -8.6428847e-02   3.5923906e-02  -9.9297578e-02  -8.0610289e-02   2.3177283e-03  -6.2357691e-02   1.2026193e-02  -1.5427447e-01  -4.3307167e-02   7.1108061e-02   1.1865106e-01   8.0468310e-02   9.7762126e-02  -1.0015678e-01   4.3096040e-02  -4.7321952e-02   6.4639695e-02  -2.4204994e-04  -1.0647585e-01   5.7690754e-02  -4.0516745e-02   3.6555563e-01   0.0000000e+00   7.5318576e-02   1.4271428e-01   2.6672224e-02   8.0165162e-01  -8.6056246e-02   2.1051088e-01  -7.0512446e-02   1.1345440e-01   3.9505390e-02   3.9799906e-02  -3.5853433e-02   3.5498435e-02   4.7907870e-02   1.6173986e-01  -7.7515898e-02  -1.5770753e-01  -1.2618751e-02  -2.0648176e-02  -3.4946101e-02  -2.8687019e-02  -1.8359052e-02  -1.0608916e-01   1.1794181e-02   1.1626356e-01  -2.0534954e-01   1.6230136e-01   6.4184160e-02  -9.6744660e-02  -1.5173515e-01  -1.2235140e-02  -1.1955578e-02   1.3057392e-01   5.1696166e-02  -5.8305231e-02  -1.2002568e-01  -2.1591582e-02   5.7843900e-02   7.5133578e-03   5.2975178e-02   1.0693029e-01  -1.2795932e-02  -1.5299973e-01   1.1377084e-01   8.3543408e-03  -8.3122144e-02  -4.7918617e-02
  -1.9111932e-02  -2.1071118e-01  -3.7187863e-02  -1.0614200e-01  -6.5796980e-02   1.1599009e-01  -1.7233979e-02  -1.0559909e-01   1.6543237e-03  -3.1668297e-02  -1.1965705e-01   1.3026373e-02   3.5450421e-02  -1.0569295e-02  -1.0509738e-01  -6.4454660e-02   2.8878281e-02   3.7872625e-02  -9.5204915e-03  -7.7681862e-02   5.7064563e-02  -1.2240139e-01  -1.8187062e-01  -2.4098996e-01  -1.8756815e-01   8.0577662e-03  -1.3617191e-02   8.8987138e-02  -8.2097177e-03   3.8673012e-02   1.0249655e-02  -2.9695299e-02   8.9034509e-02   3.5677023e-02   4.3293376e-02   4.6920714e-02   5.9648685e-02   1.1581445e-02  -3.2139599e-02  -3.3184426e-03   4.4245358e-02   1.3993690e-01   3.4897763e-01   7.5318576e-02   0.0000000e+00   4.8899039e-01  -6.1228071e-03   1.6367389e-02   5.3955793e-01  -3.1766622e-01  -1.4257315e-01  -7.9752990e-02   3.8947425e-02  -3.5823726e-02  -4.7384406e-02  -5.3218808e-02   2.3296284e-02  -1.7309143e-01  -2.1686832e-01  -1.2357604e-01   1.4804502e-01  -1.6208051e-02  -6.0891146e-02  -1.8820451e-01   2.4062702e-01   2.2442136e-01   2.5956738e-01   3.9279960e-02  -2.0927911e-01  -1.6933498e-02   3.5195701e-03   3.5175561e-02  -1.1212182e-01  -8.2705444e-02   5.1771442e-02  -3.0135567e-02  -2.1750616e-01  -2.9713808e-01  -7.9618108e-02   2.3125059e-02  -7.8482028e-02  -1.4337617e-01   6.5935157e-02   1.2036046e-01   2.8019264e-02  -3.9826603e-02   1.2654378e-01  -3.2007313e-02  -5.1695268e-02  -1.0588367e-01
  -3.2518713e-02  -4.7966053e-02  -6.1127739e-02  -6.9883683e-02   6.4333979e-02   7.7532547e-02  -2.4870674e-02   8.3990587e-03   3.3001584e-02   4.8576084e-02  -7.3818413e-02  -2.3629478e-02   1.5673809e-01  -4.6729228e-02  -5.6735583e-02  -1.3130932e-01   6.6788591e-02   9.8592911e-02  -7.4030074e-02   8.8159171e-03  -1.4978632e-01   6.4997290e-03  -3.6011543e-02   5.1956017e-02   1.2746094e-01   4.9511820e-02  -4.7153783e-02   3.7573034e-02  -1.4255350e-01   5.0110536e-02  -5.7109435e-04   6.1455960e-02   5.1310477e-02  -1.2060513e-02  -8.4947637e-02   1.0743501e-01   1.1701211e-01  -1.8622122e-01  -1.8135745e-02  -6.0442401e-03  -1.8573640e-01   2.8218071e-03  -3.5889574e-02   1.4271428e-01   4.8899039e-01   0.0000000e+00   6.9208859e-02  -1.0447615e-01   2.4938075e-01   2.8656058e-01  -3.0607213e-02   1.4529457e-01  -1.4917989e-01  -1.1651742e-01   2.7595066e-01  -8.3693915e-02  -4.2525670e-02   6.2909223e-02  -5.5027338e-02   2.2169919e-02  -1.0781677e-02  -4.4334031e-02  -1.4313534e-02   8.2319151e-02   3.9688183e-02   6.2715469e-02   6.4662999e-02   2.3672663e-01  -2.5357521e-02  -2.1817642e-02   7.7094693e-02  -3.3781374e-02  -6.3813467e-02  -1.6572046e-02   3.9320476e-02   2.3734165e-01  -1.4993667e-01  -8.3332248e-03  -1.0344440e-01  -4.1398930e-02  -2.8888426e-02  -1.3683689e-02   5.1539125e-02   5.6732170e-02  -1.1130341e-01  -1.1577804e-01  -7.5690384e-02  -1.1811122e-01  -8.5184409e-02  -3.2202952e-02
  -3.6820176e-02  -2.9068991e-02   2.2153838e-02   5.5171020e-02  -1.9949604e-02  -8.6406183e-02  -4.1348567e-02  -3.5294209e-02   2.9567303e-03   2.3486666e-02   2.6018330e-02   9.7326783e-02   2.9747905e-02  -2.6285864e-03   3.3005724e-02   3.3833532e-02  -1.8794542e-02   5.0472660e-03  -8.6215627e-02  -1.2204592e-02   4.1338146e-02   1.4551979e-01  -1.3150449e-02   1.7350528e-01   8.1422465e-03  -7.5748695e-02  -1.8064760e-01  -4.5948238e-02   2.3523635e-01  -9.0121882e-02  -1.2127987e-01   8.9800929e-02  -1.8364957e-01  -1.9012109e-01  -1.8543104e-03   9.1562070e-02   1.1625635e-01  -2.3331511e-01  -1.0829602e-01  -1.9090178e-01   7.6005777e-02  -2.0589389e-03   5.8701790e-01   2.6672224e-02  -6.1228071e-03   6.9208859e-02   0.0000000e+00   2.9629861e-01   2.6908694e-01   8.0968855e-02   2.8550400e-01   5.3511035e-02  -2.6191320e-02  -1.7759212e-01   2.7960821e-01   1.5903963e-01  -4.8084261e-02  -8.0126816e-02  -6.6988435e-02   4.6800596e-02   3.2118298e-02  -9.3611459e-02  -1.2651148e-01   1.0747485e-02  -6.1976551e-02  -2.3370901e-01  -4.6982853e-02  -1.3931483e-01   7.4979615e-02   1.8827073e-01   2.1256106e-02  -1.2672165e-01  -8.4643609e-02  -1.3170574e-01  -1.5685137e-01  -3.4045821e-02   1.7138843e-01  -9.2780401e-02  -5.8963359e-02   6.2128426e-02  -6.3280755e-04  -4.4020679e-02   1.1976731e-02  -2.1629234e-01   7.8285918e-02  -3.8630214e-02  -1.2838240e-01  -8.5064401e-02   4.9536903e-02   2.7194842e-02
  -5.0025964e-02   4.5110986e-02  -1.0703850e-02  -1.1399298e-02   5.4327953e-02   4.5948075e-02  -5.2622883e-02  -1.5155708e-01  -3.4756472e-02  -6.3181623e-03  -7.6773758e-02  -3.2425335e-02  -6.5424609e-02  -6.8144151e-02  -3.0916326e-03   4.8829586e-02   9.6436897e-02  -2.6809965e-02  -1.4838650e-01  -1.2164795e-01  -2.8146245e-01  -1.7666232e-01  -2.1015729e-02   1.1857794e-01   1.1324558e-01   4.3091367e-02   7.2747493e-02   3.2987527e-02  -2.3224832e-01   7.6817621e-02   4.3755033e-02  -6.0202711e-02  -2.1104150e-02  -7.2333777e-03  -1.1140854e-01  -1.9999591e-02  -2.1844474e-01   4.7667483e-02  -1.2386382e-01   1.9302403e-01   1.0998901e-01  -1.3174604e-01   3.5598962e-01   8.0165162e-01   1.6367389e-02  -1.0447615e-01   2.9629861e-01   0.0000000e+00  -1.3296318e-01   2.5378347e-02  -3.7680947e-02   1.1819052e-01  -1.4376159e-01  -2.7879246e-01   3.5391726e-02   1.4592584e-01   1.2041596e-01   1.1913828e-01  -5.8786180e-02  -2.6648721e-02  -1.5725004e-01   1.1476278e-02   1.5874345e-01  -1.9823189e-01  -2.0968522e-02   8.2458778e-02  -7.1519454e-02  -4.2843524e-02   1.9432310e-02  -1.2910424e-01  -1.4065476e-01   6.0746146e-02   6.9195907e-02   1.6908550e-01   9.1041864e-02  -2.1828584e-01  -8.1170246e-02  -2.6837819e-02   1.8576653e-01  -1.0773749e-01   1.8063891e-01  -1.6045015e-01  -1.2718481e-02  -4.8884414e-02  -7.4748776e-02  -3.0567170e-02   5.2325322e-02  -1.5854964e-01   6.5738755e-02  -8.8134872e-02
   1.0846940e-01   9.8810848e-02  -4.1667827e-02   4.1366463e-02   7.7486186e-03   6.7562543e-02  -7.0234971e-02   5.4053809e-02   2.9909603e-02  -3.2682828e-02  -1.0819609e-01  -3.7530363e-02  -1.2379925e-01  -4.6758763e-02   3.4665299e-02  -7.6331517e-02   1.0129455e-02   5.5216577e-02   3.7850731e-02   2.1825720e-03  -6.0422455e-02  -5.1869106e-02  -6.7713016e-02   5.3232976e-02   2.8604029e-02   1.1153335e-01   6.2330900e-02  -4.8248100e-02   9.8764178e-02   1.8113670e-01   3.4111164e-02   1.0137836e-02  -1.7321498e-02  -7.4443032e-02   6.7212659e-03  -5.1564816e-02   1.5483397e-02   3.7179619e-02   1.0890440e-01  -1.1014202e-01   1.3626022e-01   7.5827582e-02   3.1032671e-01  -8.6056246e-02   5.3955793e-01   2.4938075e-01   2.6908694e-01  -1.3296318e-01   0.0000000e+00  -3.3290610e-03   3.4275270e-01  -5.1357856e-02   6.7649107e-02  -6.8004252e-02  -6.5740482e-03  -1.2191941e-01   1.0623587e-02  -4.8183366e-02   3.2972429e-01   1.1043732e-02  -4.7019861e-02   1.9970659e-02  -1.2691958e-01  -8.6823112e-02  -3.9220654e-02   2.4965439e-02  -8.0412824e-02  -9.3443425e-02  -1.5724511e-02  -1.1942962e-01  -8.1606654e-02  -8.1390882e-02   6.2950700e-03   5.6401510e-02   2.4246551e-02  -4.1761931e-02  -1.1890803e-01   1.1206685e-01   3.1931193e-03  -1.1659266e-01  -3.7114720e-03  -8.9120030e-02  -4.7543165e-02  -3.3839429e-02  -5.8453424e-05   2.2702206e-02   9.0655814e-03   1.4729975e-01   1.8713593e-02   5.9113946e-02
  -8.7334851e-03   8.0382357e-02  -1.3428560e-02  -2.8344520e-02   3.0450237e-02   3.2775884e-02  -4.1038230e-02  -8.6187286e-02  -1.5335432e-02  -4.0946128e-02   1.3635693e-01   1.4646360e-01   9.0937232e-02   5.6957570e-02   3.0040646e-02  -2.7599440e-02  -6.1370283e-03  -1.4355750e-02  -2.1282964e-02  -3.6749313e-02   1.8636508e-02  -1.0054354e-01  -9.7394332e-02   3.5315394e-02  -1.6916505e-02   4.4612337e-02   4.7546406e-02   7.0081507e-02   5.4789867e-02   3.1716349e-02  -8.0100116e-02  -1.6018865e-02  -2.6211769e-02   3.3727024e-03   1.6153058e-01   6.1604947e-02   8.4211154e-02   6.1334179e-02   4.2823939e-02  -7.5900758e-02  -3.6683590e-03  -1.2487412e-01  -2.3719524e-01   2.1051088e-01  -3.1766622e-01   2.8656058e-01   8.0968855e-02   2.5378347e-02  -3.3290610e-03   0.0000000e+00   1.3021185e-01   2.0612702e-01  -3.0560381e-02   2.3106099e-01   5.1881583e-02   1.4455194e-01   1.1175744e-01   1.5088142e-02   1.5100767e-01   3.1714611e-01   2.2401343e-02  -1.3304769e-01  -2.7533273e-01   4.4717156e-02  -1.3647858e-02   4.2805084e-02   4.7973978e-02   1.3961653e-01  -1.8601120e-01   5.6792441e-02   4.3713773e-02   3.6008149e-02  -1.6690979e-01   9.0139637e-02  -1.3404686e-02   1.1655254e-01   9.5305214e-03  -1.1641225e-01  -5.0918508e-02  -9.0654215e-02  -9.4324709e-02   6.5526137e-02  -4.2069984e-02   1.1476415e-01  -1.3856458e-01  -5.0012675e-02  -6.8276250e-02   5.0136089e-02   9.5605761e-02   7.2066959e-02
  -5.2576516e-02   4.7119831e-02   5.2768326e-05   4.6684931e-02   2.1170654e-02   7.3889933e-02  -9.0120638e-03  -2.6935901e-03   2.8508237e-02   6.5389366e-02   1.3798694e-01  -1.4087603e-01   3.3201048e-02  -5.6419692e-02  -3.1178348e-02   5.3021891e-02   7.4006939e-02   1.8149009e-02  -9.7147505e-02  -5.6639642e-02   1.0511425e-01  -8.4795737e-03  -1.4276627e-02   1.3330017e-02  -1.1158279e-01   4.5815511e-02   3.9839433e-02   3.6797230e-02   3.6297099e-02   6.1998930e-02  -9.9132332e-02  -1.7727248e-02   4.6782647e-02   2.8635496e-02  -8.7432353e-02  -1.2047174e-02  -6.1640964e-02   3.7161603e-02  -9.9993769e-02   8.6803922e-02   6.7774744e-03   3.1075008e-01   1.6678363e-01  -7.0512446e-02  -1.4257315e-01  -3.0607213e-02   2.8550400e-01  -3.7680947e-02   3.4275270e-01   1.3021185e-01   0.0000000e+00   1.6429214e-01   3.4079884e-01  -2.8052907e-02   2.4058362e-01   6.0314325e-02  -1.3429989e-01   4.0125472e-02   2.8938480e-01  -2.6992784e-02  -1.0070130e-01  -7.2006433e-02   5.6853530e-03   5.4388910e-02   1.4856617e-01   4.0897592e-02   8.2918966e-02  -6.9084635e-02  -1.3979427e-01  -8.0804228e-02   1.0095085e-01   9.5729688e-02  -1.5200427e-01  -1.9921194e-01   2.0133673e-01  -1.9415972e-02  -7.9327703e-02   1.3563208e-01   5.5299364e-03   1.4836496e-01  -1.2651980e-02   4.7826552e-02   6.5066356e-02  -6.1888054e-02   2.0657345e-02   8.4541159e-02   1.2846862e-01   6.1816915e-02   3.3540254e-03   6.7157838e-02
  -5.4009668e-02  -2.3404313e-02   5.1949638e-02   3.4941192e-02   7.2355240e-03   7.9420898e-02   3.1025581e-02   2.4069788e-02  -1.0688894e-01  -4.7019373e-02  -4.2830782e-02  -3.6205213e-02   6.7124831e-02   1.3665688e-02  -5.3706191e-02  -2.5677587e-02  -2.2416215e-02  -4.8181585e-02  -7.8778612e-02  -9.1860870e-03  -4.3929968e-02   1.3372629e-01   2.0799479e-02   1.8476780e-02   1.0972186e-01   7.7742659e-02   3.4525599e-02   1.0710726e-01  -1.0332330e-01  -1.7737973e-02  -9.0821975e-02  -1.6689975e-02  -1.0756027e-01   1.2103647e-01  -1.3901654e-01   1.6473103e-02  -4.6615825e-02  -1.3430321e-01   1.2007187e-02  -4.6743218e-02  -9.7843558e-02   1.1450287e-01  -1.3966902e-01   1.1345440e-01  -7.9752990e-02   1.4529457e-01   5.3511035e-02   1.1819052e-01  -5.1357856e-02   2.0612702e-01   1.6429214e-01   0.0000000e+00   2.8229452e-01   1.7559873e-01   4.2227557e-02   9.5101714e-02  -1.0866152e-01  -8.9240286e-02   1.5807158e-02   1.0175804e-01   8.7895496e-02   1.6640944e-01  -1.9731276e-02  -7.9996606e-03  -8.9232732e-02   6.5888538e-02   2.0326482e-02   1.3350723e-01   1.9552392e-03  -9.0295709e-02  -3.7900426e-02   1.1081043e-01  -1.2475172e-01  -1.0674710e-01  -1.5254220e-02   2.4270458e-01  -8.7711004e-02   5.1775967e-02   2.0067518e-03   1.4010183e-01   1.4045503e-01  -5.7746076e-02   1.5553285e-03   1.4709431e-03  -4.2152802e-02   1.4263185e-01   1.5648424e-01   4.0197927e-02   5.2852481e-02   5.0750200e-02
   1.0503101e-02   1.2788691e-02   1.2598864e-02  -1.8363234e-02   1.6399384e-01   6.9218638e-02  -5.8511929e-02  -1.2380746e-01  -3.0147671e-02   2.3550772e-02  -8.1313596e-02  -1.0496265e-02  -2.8483856e-02  -1.4670120e-01   4.5232791e-02  -4.0085766e-02  -6.7339407e-03   3.6707194e-03   1.0683792e-01   1.8673650e-02  -1.3233607e-01   1.0233191e-03  -1.0150588e-01   9.2430457e-02   1.8308152e-01  -4.0012845e-02   1.2285939e-01  -3.9469385e-02   2.1372117e-02  -5.0416077e-02  -2.0715741e-01  -1.0482089e-01  -1.3432592e-03  -7.5388239e-02  -1.2212742e-01  -3.9506586e-02   7.1435874e-03   1.2837841e-01  -1.7592203e-01   1.3453467e-01  -8.7367818e-02   2.4854680e-01  -8.5091767e-02   3.9505390e-02   3.8947425e-02  -1.4917989e-01  -2.6191320e-02  -1.4376159e-01   6.7649107e-02  -3.0560381e-02   3.4079884e-01   2.8229452e-01   0.0000000e+00   3.9015126e-01   1.2026195e-01   3.5874627e-02  -5.1257648e-02   5.0457026e-02  -1.1075942e-02  -1.1964462e-01   1.0864395e-01   2.2058533e-02  -7.4311551e-02   4.0642821e-02   7.4658237e-04  -7.8803944e-02   7.1131028e-02   5.5787168e-02  -1.9570426e-01   5.4807712e-02  -2.8340388e-01  -6.5674453e-02  -1.6766955e-02  -7.3681617e-02  -3.3082710e-02  -2.6595018e-01   7.8142209e-02   6.7125690e-03   2.4259278e-01  -4.4645508e-01  -1.3154863e-02  -9.3359290e-03   1.3094166e-01  -4.7456670e-02   6.4054655e-02   3.3112402e-02  -1.2143267e-02  -3.5582824e-01   1.0587554e-01  -1.6858708e-03
   1.5129766e-01  -1.2123915e-02  -7.1003243e-02  -4.2139808e-02   7.8416940e-02   1.2578840e-02  -4.5256865e-03  -6.1519554e-02  -2.7241110e-02   1.8501740e-01   6.6280066e-03  -6.6107525e-02  -4.8586591e-02   5.3966585e-02  -8.5053319e-02  -1.2063091e-02  -3.7315915e-02  -1.3829835e-01  -4.9496459e-02  -6.5541958e-03  -6.5887564e-02  -7.5585843e-03  -6.5811188e-02  -1.0358148e-01  -5.9227960e-02   1.1247994e-01  -4.9283134e-04  -4.2910466e-02   1.3426174e-01   1.1362767e-01   1.0522794e-01  -1.1133068e-03   1.7691568e-01   1.0639784e-01   4.4058852e-02  -9.4435918e-03   5.2160246e-02   8.3496458e-02   3.0733166e-02  -2.9711311e-02   3.4847969e-02   3.4952185e-01   6.7280803e-02   3.9799906e-02  -3.5823726e-02  -1.1651742e-01  -1.7759212e-01  -2.7879246e-01  -6.8004252e-02   2.3106099e-01  -2.8052907e-02   1.7559873e-01   3.9015126e-01   0.0000000e+00  -3.5912101e-02   2.5638761e-01   1.8549326e-01  -1.5140635e-01  -5.6832914e-02  -6.3577129e-02   3.3589838e-02   1.3308972e-01  -1.6081121e-01  -6.6592202e-02  -7.2625990e-02  -1.9707391e-01  -3.1179644e-02  -5.3019674e-02   6.4634089e-02  -3.3691599e-02   8.7789134e-02  -3.9719143e-02   2.6598925e-02  -1.1011827e-01   1.4562171e-01  -6.1967446e-02  -1.1062324e-01  -1.9698630e-01   3.7507330e-02  -7.2724342e-02  -3.8420747e-02   1.7907881e-02  -2.7580431e-01   7.5896864e-02  -3.0781411e-02  -2.6809193e-02   7.7907370e-02  -1.4247171e-01   2.6752296e-02   1.1714243e-01
   1.3931801e-02  -3.5603111e-02   7.5673673e-04   1.6000057e-02   2.2413370e-03  -2.9490591e-02  -1.0498650e-02  -4.4591366e-02   2.7567756e-02  -1.0744755e-01   1.4681846e-01   5.7642120e-02   1.0597920e-01  -2.6062250e-02   6.5796009e-02   8.3453675e-02   9.2161022e-02  -6.0789674e-02  -4.7671871e-02  -4.6734546e-03   1.6178341e-01  -3.9594711e-02  -3.4492919e-02  -1.9418052e-02  -3.1098589e-02  -1.1829002e-01   4.9371542e-02  -2.6920947e-02  -2.6082417e-01   1.3205927e-02  -3.5326958e-02  -2.8654825e-02   1.7357623e-01   9.6765750e-02  -5.8797881e-02  -3.8642679e-02  -4.7433902e-03  -1.6115271e-01   2.7937277e-01   2.8329447e-01  -1.1967186e-01  -8.8503525e-02   4.2436896e-02  -3.5853433e-02  -4.7384406e-02   2.7595066e-01   2.7960821e-01   3.5391726e-02  -6.5740482e-03   5.1881583e-02   2.4058362e-01   4.2227557e-02   1.2026195e-01  -3.5912101e-02   0.0000000e+00   3.2665104e-01   2.9856962e-02   5.0600902e-02   7.1241668e-02   6.0024548e-03   1.0170686e-01  -6.2182870e-02   1.3686793e-01  -1.0988933e-01  -3.7188773e-02  -7.2978149e-02  -8.0201233e-02  -4.5858495e-02   1.2590222e-01   6.9493362e-02   7.7729162e-02   4.3950315e-02  -1.0667538e-01   5.1023660e-02  -4.6576129e-02   4.7452478e-02   1.3005842e-02  -2.5385021e-02   1.0988230e-01   3.3486224e-02   9.9179284e-03  -1.3161569e-01   1.2662565e-01  -3.1476826e-03   1.1129225e-01   1.0842147e-01   1.2885195e-02  -1.7742831e-01   3.0864569e-02   8.5116071e-02
  -1.4252664e-02  -3.9220005e-02   3.1169173e-02   3.0791683e-02  -1.6623690e-02   4.0331555e-02   1.7985706e-02  -2.0335071e-02  -3.7955871e-02   3.7635115e-02  -7.9653656e-02   4.3566165e-02  -1.2539630e-02   9.3380549e-02  -5.4833951e-02   3.7627362e-02  -8.6660493e-02  -2.4114215e-03  -1.4560844e-01  -3.4345468e-02   1.4464203e-01  -8.2698917e-02  -6.8479748e-02  -9.3843975e-02  -7.6289965e-02  -3.8757758e-02  -1.4300970e-01  -6.3113756e-02  -9.9264627e-02  -3.3297710e-02  -4.7302159e-02   4.2389430e-02   6.7415588e-02   6.8874194e-02  -5.3883821e-02   5.8057209e-02  -3.9032247e-02   8.3598702e-02   1.5819959e-01   2.0731512e-01   1.0177732e-01  -3.3561053e-01  -6.2112414e-02   3.5498435e-02  -5.3218808e-02  -8.3693915e-02   1.5903963e-01   1.4592584e-01  -1.2191941e-01   1.4455194e-01   6.0314325e-02   9.5101714e-02   3.5874627e-02   2.5638761e-01   3.2665104e-01   0.0000000e+00   1.0161617e-01   3.5094975e-02  -3.1864218e-02  -2.6030425e-02   3.1433727e-02   1.5959206e-02  -1.0204755e-01  -1.1761015e-01   8.1651793e-03  -1.3064179e-01  -3.0444697e-02  -1.3193462e-01  -4.6860108e-03  -1.5119617e-02  -1.0127835e-01  -4.7507157e-02   9.5779041e-02  -5.6051497e-02   2.3870346e-01   1.4046806e-01  -2.3289315e-01   1.5930900e-02  -5.1939433e-02   1.2837770e-01  -1.0717259e-01   8.8024241e-02   1.2985472e-02   1.5917888e-01  -3.3510027e-02   1.6879714e-01   1.2456392e-01  -1.4574192e-02   3.6418882e-02   9.4378752e-02
   3.7039982e-01   1.0851183e-01   1.2551201e-02  -7.2520314e-02  -4.4127853e-02   1.5832002e-02  -9.2908260e-02  -1.5511524e-01  -5.3368211e-02  -1.6380509e-01  -5.4870382e-03  -5.6164363e-02   6.9171629e-03  -3.0834246e-02   8.1394024e-02  -9.6102697e-02   2.8562818e-01   4.3111046e-02   3.1872049e-02  -9.2205778e-02   8.6922837e-02   2.6256858e-02   3.8317796e-02  -4.4913746e-02   8.8306913e-02  -5.2710141e-02   7.9608379e-02   1.8625753e-02   1.9704341e-01  -4.7230746e-02  -7.2484403e-02   9.0916030e-03  -4.7741355e-02  -1.3049328e-01  -3.2823958e-03   3.8253012e-02   1.7817873e-02  -7.9663563e-02   2.8126324e-02   3.7253322e-02  -1.5133933e-01  -3.1117303e-02   6.7994195e-02   4.7907870e-02   2.3296284e-02  -4.2525670e-02  -4.8084261e-02   1.2041596e-01   1.0623587e-02   1.1175744e-01  -1.3429989e-01  -1.0866152e-01  -5.1257648e-02   1.8549326e-01   2.9856962e-02   1.0161617e-01   0.0000000e+00   3.0801020e-01   1.7365571e-01  -1.8737164e-01   1.5101347e-01   1.1230350e-01   7.2625407e-04  -3.8081116e-02  -1.6564805e-02   8.6225460e-02   1.1025647e-01  -1.2716771e-01   1.3863218e-01  -1.0238569e-01  -7.1259372e-02   3.3767352e-02  -1.0746252e-01  -1.2308687e-01   7.9986016e-02   6.3638884e-02  -6.4609478e-02   8.0512017e-02   1.7489257e-01  -1.2587371e-01   1.3271290e-01  -1.2659514e-01  -1.5750033e-01  -3.0511695e-02   1.2039968e-01  -4.9205310e-02  -5.3437069e-02  -4.0661747e-02   3.1525400e-02   1.1523775e-03
   3.1439057e-02   2.5599245e-01   1.2102088e-02  -3.7055264e-03  -1.6516911e-02   6.6103888e-02  -8.5540107e-02   6.5444078e-03   7.7624762e-02  -8.8061163e-02  -1.0860199e-01  -9.0293951e-02  -1.8516962e-01  -3.6193740e-02   2.2780533e-02   1.1098640e-02   2.9714975e-01   2.9805112e-01  -6.9945506e-02  -1.4266999e-02  -1.2688353e-03  -5.0281566e-02  -8.9102872e-02  -1.4771861e-01   1.4152679e-01   9.4330377e-02  -1.1744173e-01   4.9196386e-02  -9.7470700e-03  -2.1897868e-02   1.1220367e-03   2.7872826e-02   6.1385379e-02   2.5504671e-03   2.7283613e-03  -4.8150474e-02   4.2302710e-02  -4.4881807e-02  -1.7686311e-01   5.0490173e-02   5.7840685e-02   1.0722447e-01   4.8041094e-02   1.6173986e-01  -1.7309143e-01   6.2909223e-02  -8.0126816e-02   1.1913828e-01  -4.8183366e-02   1.5088142e-02   4.0125472e-02  -8.9240286e-02   5.0457026e-02  -1.5140635e-01   5.0600902e-02   3.5094975e-02   3.0801020e-01   0.0000000e+00   1.2915143e-01   2.1746147e-02  -5.1051767e-02   8.3926372e-02  -1.6338521e-01   2.0561143e-01  -1.0528434e-01   4.9674665e-02   3.2047131e-02  -6.2662103e-02  -2.5593463e-02   9.6942298e-02   9.1678032e-02   1.6309699e-01  -1.7804443e-01  -9.2650570e-02  -6.7958810e-03  -1.4724806e-01   1.5863426e-01  -2.8221071e-02   2.5161875e-02  -2.6378399e-02  -4.9545463e-02   1.5829001e-01  -1.2791807e-01   1.3222024e-03  -7.8462634e-02   1.1219704e-02   2.8211402e-03   1.2875833e-01  -4.3604357e-02  -6.0184571e-02
   2.2491695e-01   1.0226130e-01  -3.5685570e-03   4.8126640e-03  -8.0482092e-02  -6.4082146e-03  -2.7975601e-02  -7.1208636e-02   5.2385410e-02   1.7407487e-03   4.3355919e-02  -5.3813806e-02  -1.1044914e-01   2.0626397e-02   9.0759244e-03   4.3188414e-02  -5.3715050e-02   4.6211586e-02  -1.0649754e-01  -7.8393132e-02   7.7770174e-02  -1.6198019e-01  -9.5088654e-02   7.3626218e-02   4.1259795e-03  -5.5190163e-02   6.8168838e-02   3.6373002e-02   4.1150210e-02  -8.9010844e-02  -8.1390922e-02  -8.2041534e-02   1.9143909e-01   4.3239991e-02  -1.0920702e-01  -3.8291932e-03  -1.0924402e-01  -2.3614956e-02  -1.1540796e-01  -2.5338138e-02   1.7742333e-01  -1.5960107e-01  -9.8539070e-02  -7.7515898e-02  -2.1686832e-01  -5.5027338e-02  -6.6988435e-02  -5.8786180e-02   3.2972429e-01   1.5100767e-01   2.8938480e-01   1.5807158e-02  -1.1075942e-02  -5.6832914e-02   7.1241668e-02  -3.1864218e-02   1.7365571e-01   1.2915143e-01   0.0000000e+00   1.1744556e-01   2.7635207e-01   1.8611141e-02   1.7756706e-01   1.1637831e-01  -1.5635486e-01  -1.3493694e-01   2.2220347e-01  -2.9275558e-02  -4.0247025e-03  -5.3130331e-03  -4.8180010e-02  -8.0218529e-02   1.3368965e-01   4.8181352e-02  -1.1845715e-01   9.9880236e-02  -7.9721043e-02  -2.2789555e-01  -2.3048025e-01  -3.6904932e-02  -6.9052900e-02  -2.9637555e-02   1.0940221e-02  -1.6960442e-01  -3.0446485e-02  -3.1266723e-02   5.9142475e-02   3.9108607e-02   1.0277082e-01   9.7854798e-02
  -4.7220178e-02   2.9061317e-02  -5.1858975e-03   2.7406982e-02  -9.6677771e-03  -7.1511124e-02  -1.2579659e-01  -9.2649642e-02   7.9866887e-02  -1.1036809e-02   2.9312328e-02   7.1237322e-02  -1.6067042e-02  -1.1278939e-01  -8.6535255e-02  -4.9518508e-02   2.3283196e-02   4.7468333e-03   3.6315771e-02   5.5733725e-02   1.0898628e-01   3.3755260e-02  -1.4012485e-02  -3.5133271e-02   1.3131280e-01  -6.4580462e-02   5.3255792e-02   1.3390400e-01  -6.0690839e-02  -6.6483308e-02  -6.7532412e-02  -2.5301123e-01   1.8808172e-02   7.6354492e-02  -1.5342520e-01  -2.0687022e-01   1.5072368e-03  -1.7450585e-01  -5.0713762e-02   8.9234179e-02  -1.6346017e-01  -1.5893029e-01   1.2861602e-01  -1.5770753e-01  -1.2357604e-01   2.2169919e-02   4.6800596e-02  -2.6648721e-02   1.1043732e-02   3.1714611e-01  -2.6992784e-02   1.0175804e-01  -1.1964462e-01  -6.3577129e-02   6.0024548e-03  -2.6030425e-02  -1.8737164e-01   2.1746147e-02   1.1744556e-01   0.0000000e+00   1.7625659e-01   1.3008243e-01   1.3978640e-01   1.7088025e-01  -2.9242126e-01   3.8397647e-02   4.6713533e-03   2.8982328e-01  -1.3901156e-01   1.3515227e-01  -6.7709347e-02   1.3802544e-01  -5.0858065e-02  -7.2148757e-03   1.9470738e-01  -2.0077901e-01  -1.1939816e-01   1.4580996e-01  -1.4189564e-01   4.9041211e-02   1.4943910e-02   2.7215680e-02  -5.0167661e-02  -6.1192430e-04   2.2624796e-02  -3.6556229e-03   4.1848235e-02   1.3592080e-01  -2.3576729e-02  -4.3283411e-03
   2.2385276e-02  -2.1572530e-02   2.8227245e-02   2.7721376e-02   1.3108197e-02  -3.2440923e-02   5.6290446e-02   2.9090468e-02   8.3155849e-02  -3.5848676e-02   1.8192284e-01   6.8375712e-02   5.1682876e-02   1.1822589e-01   1.1881497e-01  -5.2013682e-02   9.9272359e-02   3.3014830e-02  -8.4896230e-02  -6.5404309e-02   8.2866000e-02  -2.2678279e-02  -4.9002903e-02  -4.8038243e-02   5.7276762e-02  -1.6076347e-02  -1.7544014e-01  -8.9146058e-03   4.4691512e-02  -5.1561756e-02   2.4310087e-02  -5.7904861e-03  -1.5702927e-01  -1.1820062e-01  -2.0773041e-03  -1.9857614e-02  -1.4214521e-01  -1.7369620e-01   6.1100841e-02  -1.3599764e-01   2.6884437e-02  -1.0469240e-01  -1.7474561e-01  -1.2618751e-02   1.4804502e-01  -1.0781677e-02   3.2118298e-02  -1.5725004e-01  -4.7019861e-02   2.2401343e-02  -1.0070130e-01   8.7895496e-02   1.0864395e-01   3.3589838e-02   1.0170686e-01   3.1433727e-02   1.5101347e-01  -5.1051767e-02   2.7635207e-01   1.7625659e-01   0.0000000e+00   2.0874198e-01   3.0568763e-01   1.2536109e-01   4.7870180e-01  -7.9132447e-02   2.2919492e-02   1.3259486e-02  -2.2984048e-02   1.1978701e-01  -2.4118286e-02   3.9134134e-02  -3.0347187e-02  -1.7668795e-02  -1.0059126e-01   1.8460174e-01  -9.3417580e-02  -2.3411287e-02   5.3689280e-02   9.2163420e-02   3.6179234e-02  -1.0634982e-01  -1.4080630e-01   1.4483791e-02  -8.5057120e-03  -9.4510866e-02  -1.4559905e-01   1.4658788e-02   6.6084546e-02   4.2469905e-02
   2.9282195e-02   2.5364198e-02  -5.4350059e-02   9.8218638e-03   7.5751383e-02  -4.0091540e-02  -1.6947185e-03   1.4816387e-01   6.6294679e-02  -5.5539500e-02  -1.0133869e-01   2.6092415e-01  -5.1165279e-02   1.8706707e-01   9.6115767e-02  -3.4257765e-02  -1.1244377e-01   1.3882197e-02  -1.0047727e-01  -2.4899244e-02  -2.2336310e-02   6.1845682e-03  -9.4636658e-02  -5.3492300e-02  -1.0813567e-01  -9.7701179e-02  -3.3944378e-02  -2.5411958e-02  -4.1530782e-02  -5.1074928e-02  -4.3507088e-02   1.3647651e-01   9.8272851e-02   6.3933916e-02  -6.6062128e-03  -4.5982320e-02  -5.2456458e-02  -9.7563254e-02  -5.9534092e-02  -2.4328081e-02   2.2141743e-01   3.3987892e-02   8.1286412e-02  -2.0648176e-02  -1.6208051e-02  -4.4334031e-02  -9.3611459e-02   1.1476278e-02   1.9970659e-02  -1.3304769e-01  -7.2006433e-02   1.6640944e-01   2.2058533e-02   1.3308972e-01  -6.2182870e-02   1.5959206e-02   1.1230350e-01   8.3926372e-02   1.8611141e-02   1.3008243e-01   2.0874198e-01   0.0000000e+00  -7.1584751e-02   2.4555572e-01  -9.5357491e-02   3.7229267e-01  -9.9763149e-02   8.5403214e-02  -1.5712926e-02  -1.0683039e-01  -1.2005103e-01   9.3904301e-03   8.8760816e-02  -1.4982828e-01  -1.0419315e-02  -1.5393603e-01  -1.8222960e-01   1.0125410e-01   4.0331960e-02   2.3202258e-02   6.1701557e-02   4.2893754e-02  -1.5356237e-01  -2.5441930e-02   3.4782072e-02  -7.5152797e-03   1.8141574e-01  -2.4209974e-02  -1.7078136e-03  -2.4978036e-02
   2.0247846e-02  -1.0006947e-02  -9.4093848e-03   8.2157526e-02  -2.6679310e-02  -4.5235752e-02   6.5125203e-02   6.2477080e-02  -7.0578064e-02   4.2220791e-02   1.6757346e-01  -6.0464854e-02  -3.3642576e-02  -2.2059769e-01  -5.6113997e-02   2.2538057e-02   4.3224208e-02   1.1735652e-02  -8.0868508e-02  -1.4950942e-03  -8.2419679e-02  -5.4080946e-02  -2.7511050e-02   1.8984265e-01   5.3006174e-02  -5.3534486e-02  -3.2353972e-02  -2.2116860e-02   9.4573224e-02   8.6915047e-02  -1.5124896e-01  -3.5243062e-02  -3.0579321e-03   1.5155860e-01  -2.4472442e-01   1.1865637e-01  -1.4878351e-01  -8.4791493e-02   4.5621000e-02  -3.0866437e-03   5.8188724e-02   4.2307145e-02  -1.7553015e-02  -3.4946101e-02  -6.0891146e-02  -1.4313534e-02  -1.2651148e-01   1.5874345e-01  -1.2691958e-01  -2.7533273e-01   5.6853530e-03  -1.9731276e-02  -7.4311551e-02  -1.6081121e-01   1.3686793e-01  -1.0204755e-01   7.2625407e-04  -1.6338521e-01   1.7756706e-01   1.3978640e-01   3.0568763e-01  -7.1584751e-02   0.0000000e+00   2.1628025e-01   8.1664427e-03  -2.9741457e-01  -1.0902410e-02   9.1085970e-02  -4.8417498e-02  -2.7510926e-01   4.0562329e-02   6.7013977e-02  -2.0770951e-02   4.5169520e-02   1.8955108e-02   2.1427434e-02   8.1716070e-02  -2.7144210e-02  -1.6403976e-01  -4.0823385e-03   2.6845200e-01  -5.1719542e-02  -1.5614927e-01   1.4102894e-01   1.3620244e-02  -3.4990316e-02   9.3506480e-02  -1.9346680e-01   6.9799503e-02  -2.7543530e-02
   1.8404946e-02   9.5454015e-03  -9.6183286e-02  -6.9542621e-02  -4.2488803e-02  -6.4120138e-02   1.3250807e-02   5.9858967e-02  -8.1139036e-03  -3.6787286e-03   4.0432752e-02   4.6156440e-02   1.2848210e-02  -1.0692323e-01   3.6891715e-02  -5.8361186e-02  -1.2399338e-01   2.1898237e-01  -7.3512633e-02  -5.9864403e-03  -1.1948120e-01  -3.1069665e-02  -6.4207833e-02  -2.2079564e-02  -2.7027089e-02   3.6327990e-02  -7.0146315e-02  -3.2917226e-02  -7.5805711e-02   1.4273203e-01   1.0975616e-01   1.0702929e-01  -7.8098943e-02  -2.3464835e-02   2.1016372e-02  -5.6296456e-02  -1.6567916e-02   5.7777378e-03  -7.7755716e-02   3.0969715e-02   2.1719128e-01   1.9573544e-01   2.1757123e-01  -2.8687019e-02  -1.8820451e-01   8.2319151e-02   1.0747485e-02  -1.9823189e-01  -8.6823112e-02   4.4717156e-02   5.4388910e-02  -7.9996606e-03   4.0642821e-02  -6.6592202e-02  -1.0988933e-01  -1.1761015e-01  -3.8081116e-02   2.0561143e-01   1.1637831e-01   1.7088025e-01   1.2536109e-01   2.4555572e-01   2.1628025e-01   0.0000000e+00  -1.4013962e-01   1.3943331e-01  -1.3510697e-01   8.6173732e-02   4.3653505e-03   4.5095227e-03   8.3221497e-02  -2.0361835e-01   3.1201425e-02  -3.8888362e-02   9.2100863e-02   6.0748898e-02  -8.3592336e-03  -1.3612880e-01   6.4152047e-02  -7.9637989e-02  -8.7507811e-02   2.0321874e-01   1.9371274e-01   7.0725893e-02   1.7804341e-02   2.8914540e-02   6.5056278e-02   1.2046364e-02   4.5802322e-02  -1.1864762e-02
  -1.0596342e-02  -5.2807963e-02   9.5455211e-02   7.1648182e-02  -1.7199386e-02  -8.9233203e-02   1.4468428e-01   6.5794383e-02   4.7601855e-02  -8.2797437e-02  -2.9708293e-02  -1.3371114e-01   8.8644603e-02   4.9816607e-02  -1.0241844e-02  -1.3591090e-01   9.8411750e-02  -8.0958509e-02  -1.5227233e-01  -6.3071295e-02   3.6712873e-02  -2.7837998e-02   2.9827796e-02  -4.4772415e-02   2.0971259e-01   2.1464858e-01  -9.4718965e-02  -1.7324066e-01  -6.0488846e-02  -1.7968628e-01  -6.5597194e-02   6.2010207e-02  -9.6843777e-02  -8.6654608e-02   8.6695186e-02  -3.2334893e-01  -6.3651195e-02   3.8884874e-02  -7.0700938e-03  -1.6661924e-02  -1.5747284e-01  -1.0877801e-01  -1.3074626e-01  -1.8359052e-02   2.4062702e-01   3.9688183e-02  -6.1976551e-02  -2.0968522e-02  -3.9220654e-02  -1.3647858e-02   1.4856617e-01  -8.9232732e-02   7.4658237e-04  -7.2625990e-02  -3.7188773e-02   8.1651793e-03  -1.6564805e-02  -1.0528434e-01  -1.5635486e-01  -2.9242126e-01   4.7870180e-01  -9.5357491e-02   8.1664427e-03  -1.4013962e-01   0.0000000e+00   3.5310753e-01   1.3889343e-01  -7.9547626e-02   1.6111074e-01   3.2438101e-02   9.5557896e-02   5.4989584e-02  -1.2072959e-01  -3.3324315e-02   2.9368566e-02  -2.9880300e-02  -3.4270848e-02   1.1836884e-01   1.2580529e-01   1.2927719e-02   7.8952534e-02   2.1540725e-01  -1.2025933e-01  -9.8462441e-02   2.0449673e-01   5.2833374e-02  -6.9708905e-02  -3.6179065e-02  -5.1353557e-02   5.4940151e-02
  -5.1075377e-02  -1.9470406e-02  -3.6457235e-02   7.4252444e-02  -2.6860813e-02  -4.1577785e-02  -8.2877736e-03   2.5973084e-01   1.4602681e-01   1.3361418e-01  -5.6902194e-02   1.6961054e-01  -1.0267020e-01   3.2160639e-01   4.2299970e-02   9.6722236e-02   5.7382578e-02   2.7666505e-02  -6.4425047e-02  -9.3486136e-02   1.0173258e-02  -2.5217176e-01   5.1621109e-02   1.7967843e-01   5.4375539e-02   6.9497091e-02   5.0567719e-02   4.8947797e-02  -7.6877218e-02  -1.1465045e-01  -4.5413593e-02  -7.6258142e-02   3.2045817e-02   3.6953609e-02   8.4139310e-02   1.6446687e-01  -2.2413346e-01  -2.3120991e-02   8.0014992e-02   8.2423886e-02  -2.7239010e-01  -1.5913826e-01  -7.9733839e-02  -1.0608916e-01   2.2442136e-01   6.2715469e-02  -2.3370901e-01   8.2458778e-02   2.4965439e-02   4.2805084e-02   4.0897592e-02   6.5888538e-02  -7.8803944e-02  -1.9707391e-01  -7.2978149e-02  -1.3064179e-01   8.6225460e-02   4.9674665e-02  -1.3493694e-01   3.8397647e-02  -7.9132447e-02   3.7229267e-01  -2.9741457e-01   1.3943331e-01   3.5310753e-01   0.0000000e+00  -1.9902619e-01  -2.7894460e-02   1.0441459e-01   6.8414662e-02   1.5714315e-01  -7.7472563e-02  -3.0070544e-02   5.4454146e-02   9.5183190e-02   9.7753944e-02  -1.8381663e-01   1.9973114e-01   1.6416802e-03   2.1525855e-01  -7.2983661e-02  -1.7805960e-01   9.2181442e-02  -8.7795039e-02   3.0362683e-02   1.8246036e-01  -4.9894729e-02  -1.2819999e-01   1.1187494e-01   4.9640169e-02
   2.7172671e-02  -5.3227526e-02   2.9121176e-02  -2.1998057e-02   4.5776917e-02   1.0215101e-01   4.1845272e-02  -9.1298747e-02  -7.9633569e-02  -1.5264873e-02   4.3913678e-02  -3.6463250e-02   1.2116610e-01  -4.8015361e-02   2.8575494e-02  -1.2692257e-01  -6.1419173e-02  -6.4545300e-02  -4.3537538e-03  -7.1370109e-02   2.9541765e-03  -6.0786129e-02   1.6751121e-01   9.0844511e-02   1.4314337e-01  -4.3560107e-02  -3.8018295e-02  -2.5513286e-02  -2.3790349e-02  -1.6567922e-01  -1.2921228e-01  -7.9571378e-02   1.6155910e-01  -9.1882937e-02   2.5728605e-01  -1.0889173e-01  -8.6789901e-02   2.5501600e-02  -9.8957077e-02   3.8133019e-02   8.1872154e-02   1.2290141e-02  -5.4271311e-02   1.1794181e-02   2.5956738e-01   6.4662999e-02  -4.6982853e-02  -7.1519454e-02  -8.0412824e-02   4.7973978e-02   8.2918966e-02   2.0326482e-02   7.1131028e-02  -3.1179644e-02  -8.0201233e-02  -3.0444697e-02   1.1025647e-01   3.2047131e-02   2.2220347e-01   4.6713533e-03   2.2919492e-02  -9.9763149e-02  -1.0902410e-02  -1.3510697e-01   1.3889343e-01  -1.9902619e-01   0.0000000e+00   4.6450555e-01   5.5780416e-02   9.8994957e-02  -8.3586987e-02   2.2686212e-01  -9.8261334e-02  -8.2265141e-02   1.9851383e-01   8.1727810e-02   1.6899886e-01  -2.0129907e-01  -8.4775766e-02   2.1594188e-01   2.0013506e-02   7.1294569e-02   3.8071419e-03  -5.4750454e-02   1.2724118e-01  -7.7938286e-02   9.7203338e-02  -6.1744051e-02  -2.2638181e-02  -1.1718276e-01
  -4.6783166e-02  -9.8014139e-02   2.4821196e-02  -2.3689913e-02  -8.2219123e-03  -2.5242801e-02   2.3268183e-02  -4.2247634e-02  -5.7214701e-02  -1.0721336e-01   1.0935122e-01  -1.5869346e-02   1.1247493e-01  -2.9607885e-02  -6.9492031e-02  -1.9138627e-02  -5.3742170e-02  -4.0410073e-02  -6.3630417e-02  -1.0241926e-02  -3.7842390e-02   1.5275347e-01   2.5176734e-02   1.1306440e-01   8.0180415e-02  -9.0221426e-02  -2.8727931e-03   2.9536798e-02  -8.8733120e-02   6.9687086e-02   1.1252519e-02  -1.2297209e-02   4.0406157e-02   2.2848258e-02   2.2079810e-01   1.3420939e-01  -6.4110999e-02   2.5838233e-02   6.2993218e-03  -1.4407785e-02   2.5417688e-02   1.0684872e-01   1.4416090e-01   1.1626356e-01   3.9279960e-02   2.3672663e-01  -1.3931483e-01  -4.2843524e-02  -9.3443425e-02   1.3961653e-01  -6.9084635e-02   1.3350723e-01   5.5787168e-02  -5.3019674e-02  -4.5858495e-02  -1.3193462e-01  -1.2716771e-01  -6.2662103e-02  -2.9275558e-02   2.8982328e-01   1.3259486e-02   8.5403214e-02   9.1085970e-02   8.6173732e-02  -7.9547626e-02  -2.7894460e-02   4.6450555e-01   0.0000000e+00  -6.4678235e-03   2.9986048e-01  -6.9284680e-02  -3.9625588e-02  -1.3012584e-01  -5.7562634e-02   7.1857402e-02   1.9309199e-02   3.1649790e-03   2.0916236e-01   1.5146667e-01  -1.9988331e-01  -6.5414073e-02   9.1961120e-02  -7.4571356e-02  -2.8456059e-02  -4.2330172e-02   2.2925050e-01  -1.0966640e-01  -1.2346111e-01  -6.2526121e-02  -3.4528708e-04
   1.2087482e-01  -8.8756886e-02  -1.3236079e-01  -3.8902211e-02  -5.8725472e-02   8.6403484e-02  -6.1793604e-02  -1.6936014e-02  -9.0610830e-02   2.8974708e-02  -1.3391442e-02  -1.0293753e-01  -6.4404827e-04  -6.6529449e-02  -6.9121897e-02  -2.2421246e-02   1.5055849e-01   6.2034603e-02   1.4458804e-01  -1.7059351e-02  -2.6033956e-01   7.2837972e-02  -1.1606078e-01   1.0027033e-01   2.1751360e-02  -3.5385416e-02   3.9362161e-02   9.0103809e-02  -9.2247512e-02  -2.4108170e-02  -1.9981751e-02  -6.8455536e-02   1.0246113e-01   4.5623717e-03  -1.0185139e-01  -6.7515342e-02   1.1369246e-02   9.4230241e-02  -5.0623908e-02   6.4173666e-03   1.3706368e-01   1.9233617e-01   1.0251116e-01  -2.0534954e-01  -2.0927911e-01  -2.5357521e-02   7.4979615e-02   1.9432310e-02  -1.5724511e-02  -1.8601120e-01  -1.3979427e-01   1.9552392e-03  -1.9570426e-01   6.4634089e-02   1.2590222e-01  -4.6860108e-03   1.3863218e-01  -2.5593463e-02  -4.0247025e-03  -1.3901156e-01  -2.2984048e-02  -1.5712926e-02  -4.8417498e-02   4.3653505e-03   1.6111074e-01   1.0441459e-01   5.5780416e-02  -6.4678235e-03   0.0000000e+00   1.0000000e+00   8.0120095e-02  -1.5928550e-01   4.6932058e-02   7.9589822e-02  -2.2898011e-01   1.4206955e-01  -3.1186340e-02  -1.3686188e-02   1.0482292e-01   8.0032785e-02   1.0836619e-02  -9.9788786e-03  -2.9432086e-03   6.8162327e-02   5.3492658e-02  -2.0222321e-02   9.2265729e-02  -6.5610172e-03   6.9634120e-02  -6.5949070e-02
  -1.0568057e-01  -1.0290605e-01   7.0999492e-02  -1.3845346e-02  -6.1453956e-02  -4.8731172e-02  -4.2703325e-02   1.7913718e-02   1.1199009e-01  -1.7581443e-01  -7.5224004e-02  -6.8706976e-02  -3.8515937e-02   1.1847795e-02  -2.5082166e-02   1.3119623e-01   2.9583299e-02   5.2060117e-02   4.8234585e-02   2.0609914e-01   6.4461768e-02  -3.0880195e-02  -6.8878611e-03  -8.6881934e-02  -1.3176625e-01  -8.8449218e-02  -8.7179629e-02   1.6081749e-02   7.2402402e-03  -6.2643806e-02  -1.1248969e-02  -3.2043662e-02  -1.9059552e-01   2.8601114e-01  -6.7958909e-02  -4.0888726e-02   5.1618909e-02   3.7606269e-02   4.0300959e-02  -6.7958783e-02  -8.9244995e-03  -2.6126092e-02  -1.0798206e-02   1.6230136e-01  -1.6933498e-02  -2.1817642e-02   1.8827073e-01  -1.2910424e-01  -1.1942962e-01   5.6792441e-02  -8.0804228e-02  -9.0295709e-02   5.4807712e-02  -3.3691599e-02   6.9493362e-02  -1.5119617e-02  -1.0238569e-01   9.6942298e-02  -5.3130331e-03   1.3515227e-01   1.1978701e-01  -1.0683039e-01  -2.7510926e-01   4.5095227e-03   3.2438101e-02   6.8414662e-02   9.8994957e-02   2.9986048e-01   1.0000000e+00   0.0000000e+00  -1.1126882e-01  -4.2838792e-02   1.3629523e-01   2.1788643e-01   1.5333535e-01  -2.8666139e-01   1.0932397e-02  -1.5917944e-01   1.0425897e-02   9.0706462e-03  -1.6152673e-01   3.3989383e-02  -1.0546855e-01   8.5646011e-02  -2.7401213e-02  -7.3609218e-02   1.1235322e-01  -8.2092099e-02  -6.5173495e-02   9.0906543e-02
   3.4343693e-03  -2.4147835e-02   3.0103598e-03  -7.2890299e-02  -1.1363052e-01  -4.3602886e-02   5.5151482e-02  -1.9176982e-01  -1.8143952e-02   4.6165549e-02   1.9582278e-01  -1.0417431e-01  -7.7139062e-03  -8.7668416e-02   1.0272080e-02  -6.4191756e-03   4.9856055e-02   5.9370145e-02   4.8351790e-03   7.9780625e-02   3.8475528e-01  -9.6854790e-02   5.8521745e-02   8.1591833e-02  -3.0636144e-02   4.9121530e-02  -3.7842311e-02   5.3238363e-02  -2.8975530e-02  -1.6723389e-01   3.3219992e-01   5.5654275e-02  -5.3036981e-04  -2.3058038e-02  -5.9579269e-02   7.9680844e-02   9.9504873e-02  -2.0997042e-01  -1.2620745e-01  -3.8023644e-02   2.6592418e-01   1.2716682e-01  -1.3082922e-02   6.4184160e-02   3.5195701e-03   7.7094693e-02   2.1256106e-02  -1.4065476e-01  -8.1606654e-02   4.3713773e-02   1.0095085e-01  -3.7900426e-02  -2.8340388e-01   8.7789134e-02   7.7729162e-02  -1.0127835e-01  -7.1259372e-02   9.1678032e-02  -4.8180010e-02  -6.7709347e-02  -2.4118286e-02  -1.2005103e-01   4.0562329e-02   8.3221497e-02   9.5557896e-02   1.5714315e-01  -8.3586987e-02  -6.9284680e-02   8.0120095e-02  -1.1126882e-01   0.0000000e+00  -2.7311655e-03   2.2063904e-01  -2.1987787e-01   2.7284802e-01  -1.4682724e-01   8.3975033e-02  -5.6625424e-02  -9.4135124e-02  -9.2221985e-02  -1.6918140e-01  -1.8747690e-01  -1.1133681e-01  -4.8444502e-02   1.0671974e-01   1.6525362e-01   6.3365192e-02  -4.1293215e-02  -3.0798541e-02   5.8277461e-02
  -1.2110009e-01   3.0496465e-02   3.5817950e-02   9.0693084e-02   4.7962046e-02   1.2617539e-01  -8.4804661e-02  -1.0509167e-01  -7.5172989e-03  -9.4337046e-02  -1.9103673e-01   1.8367903e-01  -7.0395268e-02   2.2823618e-01   1.4624682e-01   1.6927031e-02   9.6884268e-02  -9.5877215e-02   2.6872858e-02  -3.9958054e-02  -3.6622783e-01   3.3764267e-01   6.0244185e-03   5.3372771e-02  -1.2095262e-01   1.7849768e-01  -1.4263260e-01   2.0138541e-02   3.5558408e-02  -3.1417441e-01  -1.5233976e-01   1.7989338e-01   4.3372901e-02   5.4030137e-02  -4.1275740e-02  -8.2571200e-02  -1.3809860e-01   3.0657187e-03   5.3153892e-02   1.0165977e-02  -3.5520426e-02  -1.4549026e-01  -8.1623698e-02  -9.6744660e-02   3.5175561e-02  -3.3781374e-02  -1.2672165e-01   6.0746146e-02  -8.1390882e-02   3.6008149e-02   9.5729688e-02   1.1081043e-01  -6.5674453e-02  -3.9719143e-02   4.3950315e-02  -4.7507157e-02   3.3767352e-02   1.6309699e-01  -8.0218529e-02   1.3802544e-01   3.9134134e-02   9.3904301e-03   6.7013977e-02  -2.0361835e-01   5.4989584e-02  -7.7472563e-02   2.2686212e-01  -3.9625588e-02  -1.5928550e-01  -4.2838792e-02  -2.7311655e-03   0.0000000e+00  -3.3797530e-02   4.0068968e-01   5.2313119e-02   3.2284646e-01  -2.0345162e-02  -2.7983673e-02   1.7796736e-01  -1.4637495e-01  -1.8430955e-02  -2.2872099e-01  -5.9685596e-02  -6.8348195e-02  -8.5396951e-02  -1.5891584e-01   2.8703149e-01  -8.6760195e-02  -6.4111601e-02  -8.5968544e-02
   6.2620892e-02   7.4813895e-02   2.5814697e-02  -2.4426819e-02   7.2141057e-02   2.1404356e-02   5.9095047e-02  -1.4786675e-02  -9.2962394e-02  -1.1599725e-01   6.6605026e-02   1.3283400e-01   6.4004630e-02   1.4076202e-01   1.4361757e-01  -1.4819527e-01  -1.4995452e-01   8.6226226e-02  -5.0414085e-02   5.1970099e-02  -1.2896491e-01   1.5121097e-01  -7.5622635e-02  -7.5514703e-02   6.6720727e-02   2.1469159e-01   4.8535905e-02   7.2031021e-02   1.5260946e-01  -2.6014406e-01   3.8525656e-02  -1.2382179e-01   8.0348107e-02   4.4232771e-02  -1.1233766e-01   4.3390974e-02   2.6054010e-01   1.0013738e-02   4.2521169e-03  -5.0800748e-03   1.0532713e-01   7.8229413e-03   5.3397828e-02  -1.5173515e-01  -1.1212182e-01  -6.3813467e-02  -8.4643609e-02   6.9195907e-02   6.2950700e-03  -1.6690979e-01  -1.5200427e-01  -1.2475172e-01  -1.6766955e-02   2.6598925e-02  -1.0667538e-01   9.5779041e-02  -1.0746252e-01  -1.7804443e-01   1.3368965e-01  -5.0858065e-02  -3.0347187e-02   8.8760816e-02  -2.0770951e-02   3.1201425e-02  -1.2072959e-01  -3.0070544e-02  -9.8261334e-02  -1.3012584e-01   4.6932058e-02   1.3629523e-01   2.2063904e-01  -3.3797530e-02   0.0000000e+00   2.5304227e-01   4.4691202e-01   1.4406985e-01   2.3667081e-01  -1.6503323e-01  -7.9908843e-03  -2.8636591e-02   2.6560695e-02  -1.0884793e-02   8.1932988e-03  -2.5890658e-02  -3.2158750e-02   6.6853002e-02   8.8437021e-02  -1.8730460e-01   2.1323679e-02   1.0508925e-03
   8.1363314e-03   1.1910087e-01  -1.8685770e-02   2.8110787e-02   8.2354349e-02   2.8382890e-02  -3.1398434e-02  -5.4555694e-02   5.4272896e-02  -6.4326346e-03   5.6899741e-02   6.3508281e-02   4.6802050e-02  -6.7526799e-02   1.7481937e-02  -4.6601535e-02   6.9450576e-02  -9.9334432e-02   5.5520875e-02  -4.9931308e-02   3.7175620e-01  -3.8805709e-01   3.5481484e-02   2.9580986e-02   1.7847902e-01   2.3826844e-02  -7.2734861e-02  -1.0806882e-01  -3.0216212e-02   3.7221341e-01   1.0765433e-01   2.5532484e-02  -3.0004477e-02   3.0612536e-02  -9.5282969e-02   1.0232147e-01  -2.4416020e-01   1.1006421e-01  -2.6349537e-02  -6.5908076e-02   9.2623274e-02   3.8665528e-01   8.8067379e-02  -1.2235140e-02  -8.2705444e-02  -1.6572046e-02  -1.3170574e-01   1.6908550e-01   5.6401510e-02   9.0139637e-02  -1.9921194e-01  -1.0674710e-01  -7.3681617e-02  -1.1011827e-01   5.1023660e-02  -5.6051497e-02  -1.2308687e-01  -9.2650570e-02   4.8181352e-02  -7.2148757e-03  -1.7668795e-02  -1.4982828e-01   4.5169520e-02  -3.8888362e-02  -3.3324315e-02   5.4454146e-02  -8.2265141e-02  -5.7562634e-02   7.9589822e-02   2.1788643e-01  -2.1987787e-01   4.0068968e-01   2.5304227e-01   0.0000000e+00  -1.5665564e-01   3.8249888e-01  -1.0001086e-01   2.4428336e-01   1.1082440e-01  -3.2653699e-01   3.2499346e-02   1.2853066e-01   5.1102237e-02   3.0943593e-03   1.7638132e-02  -1.0911401e-01   1.1900547e-01   9.6497250e-03   2.4008050e-02   1.6959560e-02
  -7.6773108e-02  -7.6833600e-03  -5.1450011e-02  -7.1369932e-02  -4.7721513e-03   3.0754353e-02  -3.4442081e-02  -2.0870816e-02  -5.5436768e-02   3.8922596e-02  -1.3971326e-01   2.2018803e-02  -1.7684684e-01   5.1379483e-02   7.2168452e-02  -2.2149922e-02  -1.1799672e-01   1.8542513e-01   4.6809105e-02   5.8497047e-02  -5.4325326e-02   1.2311880e-01   1.6269088e-01   1.1528704e-02  -2.4057650e-02   5.3043813e-02  -2.3684688e-01  -1.6008782e-01   5.0229880e-02   2.0242117e-02   1.0793432e-01   6.9103987e-02  -5.8531602e-02   1.1483617e-02  -3.0761686e-01   4.7040767e-03  -2.4044352e-02  -2.7173203e-01   6.8854070e-02   1.7449941e-01   4.0694117e-02  -5.1304907e-02  -6.9922024e-02  -1.1955578e-02   5.1771442e-02   3.9320476e-02  -1.5685137e-01   9.1041864e-02   2.4246551e-02  -1.3404686e-02   2.0133673e-01  -1.5254220e-02  -3.3082710e-02   1.4562171e-01  -4.6576129e-02   2.3870346e-01   7.9986016e-02  -6.7958810e-03  -1.1845715e-01   1.9470738e-01  -1.0059126e-01  -1.0419315e-02   1.8955108e-02   9.2100863e-02   2.9368566e-02   9.5183190e-02   1.9851383e-01   7.1857402e-02  -2.2898011e-01   1.5333535e-01   2.7284802e-01   5.2313119e-02   4.4691202e-01  -1.5665564e-01   0.0000000e+00   1.8004155e-01   9.7828405e-02   2.1556861e-01   1.8379662e-01  -7.4918598e-02   1.4278454e-01   8.8043632e-02   9.1911452e-02   6.8583840e-02  -1.3593093e-02  -1.3746409e-02   5.2502975e-02  -1.3962831e-01  -3.8689540e-02   6.2809766e-02
   4.6811962e-02   1.6307135e-02  -1.2482778e-01   5.4586474e-02  -2.9412524e-02  -8.2193297e-02   5.8589564e-02   1.4795048e-01  -4.6769603e-02   1.3772719e-01  -4.8388684e-02  -4.1206510e-02  -1.8596101e-01  -3.4275223e-02  -1.5587054e-01  -1.1049964e-01  -8.4211023e-03  -9.3854920e-02   1.3504740e-01   7.4393969e-02   9.8452687e-02   3.4664553e-01  -2.1046629e-01   6.7928457e-02  -2.8005281e-01  -2.0656039e-02  -1.4145543e-01  -7.7119914e-02  -2.0568508e-01  -9.9533785e-02  -2.9115696e-02   4.5742753e-01  -4.3030523e-02   2.6235250e-02  -3.9140476e-02  -8.6645727e-02  -1.1154865e-01   3.0271902e-02  -1.1989024e-01  -5.1830617e-03  -2.2481103e-02   4.8358422e-01   9.1766092e-02   1.3057392e-01  -3.0135567e-02   2.3734165e-01  -3.4045821e-02  -2.1828584e-01  -4.1761931e-02   1.1655254e-01  -1.9415972e-02   2.4270458e-01  -2.6595018e-01  -6.1967446e-02   4.7452478e-02   1.4046806e-01   6.3638884e-02  -1.4724806e-01   9.9880236e-02  -2.0077901e-01   1.8460174e-01  -1.5393603e-01   2.1427434e-02   6.0748898e-02  -2.9880300e-02   9.7753944e-02   8.1727810e-02   1.9309199e-02   1.4206955e-01  -2.8666139e-01  -1.4682724e-01   3.2284646e-01   1.4406985e-01   3.8249888e-01   1.8004155e-01   0.0000000e+00   1.7921136e-01  -7.4429495e-02   1.8638252e-02   1.1162635e-01   3.5168411e-02  -1.5119865e-01  -6.3283416e-02  -2.6699841e-02   1.3775527e-01   3.6028251e-03  -1.5606913e-01   1.4657461e-01  -1.4023315e-02  -5.5316572e-02
  -2.6040815e-02  -7.8447180e-02  -3.5479544e-02   8.5388119e-03   3.6024736e-02   9.0853761e-02   1.0752789e-01   1.4510741e-01  -6.2041676e-02   1.2792266e-01  -1.4422583e-01   4.5393432e-03   1.7860966e-02   5.2643456e-02   9.4130009e-03  -4.6882762e-02  -9.6722628e-02  -3.1983669e-02  -5.3088497e-03  -1.5862747e-01   1.8856540e-02   3.9029919e-02  -2.3204570e-01  -7.9310064e-02   1.3786931e-01  -1.8882925e-02  -1.0965735e-01  -6.3103078e-02  -6.0034953e-02   2.6250543e-02  -4.9641838e-02  -1.1789602e-01   2.7888823e-01  -3.3267555e-01   3.6467398e-01  -2.3947394e-01   3.7908912e-01  -2.5626876e-01   1.4837813e-01  -2.0000973e-01  -8.0459494e-03  -5.5195059e-02   5.8959429e-02   5.1696166e-02  -2.1750616e-01  -1.4993667e-01   1.7138843e-01  -8.1170246e-02  -1.1890803e-01   9.5305214e-03  -7.9327703e-02  -8.7711004e-02   7.8142209e-02  -1.1062324e-01   1.3005842e-02  -2.3289315e-01  -6.4609478e-02   1.5863426e-01  -7.9721043e-02  -1.1939816e-01  -9.3417580e-02  -1.8222960e-01   8.1716070e-02  -8.3592336e-03  -3.4270848e-02  -1.8381663e-01   1.6899886e-01   3.1649790e-03  -3.1186340e-02   1.0932397e-02   8.3975033e-02  -2.0345162e-02   2.3667081e-01  -1.0001086e-01   9.7828405e-02   1.7921136e-01   0.0000000e+00   7.2580526e-01  -1.9478180e-01   2.1283229e-01  -7.3067912e-02  -8.6370646e-02  -2.1981398e-02  -5.1683961e-02  -1.1227697e-01  -1.2883773e-01   6.6441921e-02   1.5673316e-02   9.0064843e-02  -1.0385199e-01
  -8.2881814e-02  -2.0607390e-02   2.1844951e-02  -1.2985292e-01  -3.4624389e-02   3.8300013e-02  -2.4968481e-02  -6.1670252e-02   2.0119051e-02  -1.7299495e-01  -7.5876631e-02  -4.5196343e-02   1.5155348e-01  -3.2455213e-02  -1.6475105e-01  -1.1301755e-01  -1.3126983e-02  -1.0937424e-01  -1.2229885e-01  -3.6792067e-02  -1.6671979e-01  -1.3779146e-02   1.9482025e-01  -1.8811379e-01  -2.0683489e-01  -1.4361840e-01   8.9106573e-02  -9.5075748e-02  -2.9192203e-02   1.5644873e-01   1.1380299e-01  -1.7225303e-03  -4.6197597e-02   2.2218108e-01  -2.2758882e-01   3.0771024e-01  -1.5990523e-01   4.3349512e-02  -1.7486971e-02   4.3227506e-02   1.4964110e-01   5.2308862e-02  -6.7075416e-02  -5.8305231e-02  -2.9713808e-01  -8.3332248e-03  -9.2780401e-02  -2.6837819e-02   1.1206685e-01  -1.1641225e-01   1.3563208e-01   5.1775967e-02   6.7125690e-03  -1.9698630e-01  -2.5385021e-02   1.5930900e-02   8.0512017e-02  -2.8221071e-02  -2.2789555e-01   1.4580996e-01  -2.3411287e-02   1.0125410e-01  -2.7144210e-02  -1.3612880e-01   1.1836884e-01   1.9973114e-01  -2.0129907e-01   2.0916236e-01  -1.3686188e-02  -1.5917944e-01  -5.6625424e-02  -2.7983673e-02  -1.6503323e-01   2.4428336e-01   2.1556861e-01  -7.4429495e-02   7.2580526e-01   0.0000000e+00  -1.1388314e-01  -1.5441264e-01  -3.9318644e-02  -6.9216356e-02   1.5224511e-01  -3.0939738e-02  -7.4919444e-02  -2.0824969e-02  -1.3249258e-01   7.0853856e-02  -9.6548805e-02  -6.7339234e-02
   8.8237114e-02  -1.1754020e-01  -5.8265053e-02  -4.6491281e-02  -2.0863825e-02   3.5473204e-02   6.5239636e-05  -1.5607844e-02  -1.6931468e-02   2.3302362e-02  -3.3614932e-02   1.4270605e-02   4.9313731e-02   1.3978376e-02   5.1064363e-03   3.5826094e-02   3.6972938e-01   7.9650802e-03   6.6341968e-02   5.0657076e-02   3.4630020e-02  -4.2602169e-02  -3.9081840e-02   6.1592968e-02   1.9635999e-01   3.9743720e-02  -3.4635119e-02  -7.3286828e-02   2.1241771e-01  -1.4595474e-01   1.1980269e-01   2.1392190e-02   4.9851623e-02   2.7346761e-02   5.7658967e-02   1.5437784e-02   6.5446314e-02  -1.5535732e-01   9.0411166e-02  -6.4023555e-02   2.0828299e-01  -6.0900279e-02   9.6472074e-02  -1.2002568e-01  -7.9618108e-02  -1.0344440e-01  -5.8963359e-02   1.8576653e-01   3.1931193e-03  -5.0918508e-02   5.5299364e-03   2.0067518e-03   2.4259278e-01   3.7507330e-02   1.0988230e-01  -5.1939433e-02   1.7489257e-01   2.5161875e-02  -2.3048025e-01  -1.4189564e-01   5.3689280e-02   4.0331960e-02  -1.6403976e-01   6.4152047e-02   1.2580529e-01   1.6416802e-03  -8.4775766e-02   1.5146667e-01   1.0482292e-01   1.0425897e-02  -9.4135124e-02   1.7796736e-01  -7.9908843e-03   1.1082440e-01   1.8379662e-01   1.8638252e-02  -1.9478180e-01  -1.1388314e-01   0.0000000e+00   2.7759533e-01   2.1577525e-01   7.9088476e-02   1.3930207e-01  -6.0970304e-02  -1.3929339e-01   4.7354118e-03  -9.5148249e-02   1.1077787e-01   7.4784815e-04  -2.4415839e-02
  -4.0645446e-02   2.6629311e-02  -3.6809550e-02   4.2463893e-02   3.5307599e-02  -2.3045797e-02   7.4557856e-02  -5.3809351e-02   1.3291199e-01   3.9652252e-02   4.8224678e-04   8.8334413e-02  -2.1932521e-02  -3.8205289e-02   2.6138330e-01  -2.5086320e-02  -4.8118998e-02   5.0885729e-01   2.4665940e-02  -3.4454764e-02  -2.5172567e-01  -1.7928546e-01   1.2465476e-01  -1.1352789e-01   2.1030902e-01  -3.7884134e-02   1.3030306e-01   3.1384110e-02  -1.5952168e-02   3.0601547e-01  -1.6386127e-01  -9.4524517e-02   1.9740499e-01   1.4282944e-01   1.5444941e-01  -1.4683258e-01  -1.2427421e-01   4.5663106e-01   8.4923595e-02   2.8570450e-01   1.7164442e-01  -8.5776334e-02  -1.5058440e-02  -2.1591582e-02   2.3125059e-02  -4.1398930e-02   6.2128426e-02  -1.0773749e-01  -1.1659266e-01  -9.0654215e-02   1.4836496e-01   1.4010183e-01  -4.4645508e-01  -7.2724342e-02   3.3486224e-02   1.2837770e-01  -1.2587371e-01  -2.6378399e-02  -3.6904932e-02   4.9041211e-02   9.2163420e-02   2.3202258e-02  -4.0823385e-03  -7.9637989e-02   1.2927719e-02   2.1525855e-01   2.1594188e-01  -1.9988331e-01   8.0032785e-02   9.0706462e-03  -9.2221985e-02  -1.4637495e-01  -2.8636591e-02  -3.2653699e-01  -7.4918598e-02   1.1162635e-01   2.1283229e-01  -1.5441264e-01   2.7759533e-01   0.0000000e+00   1.0902757e-01   4.0215883e-01  -1.4716761e-02  -4.1463326e-02  -6.8206188e-02  -4.7307946e-02   1.6518216e-01  -1.9890697e-01  -2.4344675e-01  -1.9215561e-02
   5.2219722e-03   1.9255755e-02   1.3418018e-02  -2.6224271e-02  -9.9417235e-03  -1.0928298e-01  -5.3369861e-02   1.4821685e-02  -2.0626516e-01  -2.6806856e-02  -1.4720749e-02   9.8882918e-02   1.0167040e-01   7.3249329e-03   5.9509506e-02   1.8525756e-02   2.0891496e-01  -1.3769469e-01   1.2850370e-01   7.1254141e-02   1.0284019e-01   2.1610302e-01   2.0457635e-02  -2.7233499e-02   7.8398058e-02   7.8645294e-02  -1.1194633e-01  -6.5631935e-02   5.3013260e-02   1.0562792e-01  -1.1377948e-01  -5.3100478e-02   7.0075006e-02   4.1441575e-02  -4.1164701e-02   1.1099972e-01   1.3707840e-01  -1.6078454e-01  -1.3130045e-01   5.5536446e-03   5.9518366e-02   3.5494253e-02  -4.0980473e-02   5.7843900e-02  -7.8482028e-02  -2.8888426e-02  -6.3280755e-04   1.8063891e-01  -3.7114720e-03  -9.4324709e-02  -1.2651980e-02   1.4045503e-01  -1.3154863e-02  -3.8420747e-02   9.9179284e-03  -1.0717259e-01   1.3271290e-01  -4.9545463e-02  -6.9052900e-02   1.4943910e-02   3.6179234e-02   6.1701557e-02   2.6845200e-01  -8.7507811e-02   7.8952534e-02  -7.2983661e-02   2.0013506e-02  -6.5414073e-02   1.0836619e-02  -1.6152673e-01  -1.6918140e-01  -1.8430955e-02   2.6560695e-02   3.2499346e-02   1.4278454e-01   3.5168411e-02  -7.3067912e-02  -3.9318644e-02   2.1577525e-01   1.0902757e-01   0.0000000e+00   4.2481158e-01   1.3532266e-01   5.8767544e-02   2.6183754e-01  -1.2096119e-02  -1.0644665e-01   4.9501030e-02   5.4176514e-03  -6.3106185e-02
  -1.4849922e-01   4.7343606e-02   6.1710442e-02  -4.0412872e-02  -2.2799778e-02  -3.2393198e-02   5.5462365e-02  -8.7687255e-02  -1.1042764e-02  -9.1600282e-02  -1.2861669e-02  -4.0542411e-02   6.9716448e-02  -2.9411625e-02  -4.0032801e-02   6.5024279e-02   4.5950921e-02   1.6197874e-01   5.2041621e-03   4.1974631e-03   1.3912538e-01   1.0380908e-01  -8.2197484e-02   1.7769330e-02  -2.0664324e-01   4.9540478e-02  -4.6598282e-02  -1.0626932e-02  -7.6334360e-02  -7.5569442e-02  -9.0719727e-02   6.9912679e-02   2.1138797e-01  -4.0735292e-02   7.3532055e-02  -5.5094477e-02  -5.8508000e-02  -1.7183954e-01  -2.2640497e-01  -8.0335877e-02  -2.7943912e-02   1.5664271e-01   1.9220548e-01   7.5133578e-03  -1.4337617e-01  -1.3683689e-02  -4.4020679e-02  -1.6045015e-01  -8.9120030e-02   6.5526137e-02   4.7826552e-02  -5.7746076e-02  -9.3359290e-03   1.7907881e-02  -1.3161569e-01   8.8024241e-02  -1.2659514e-01   1.5829001e-01  -2.9637555e-02   2.7215680e-02  -1.0634982e-01   4.2893754e-02  -5.1719542e-02   2.0321874e-01   2.1540725e-01  -1.7805960e-01   7.1294569e-02   9.1961120e-02  -9.9788786e-03   3.3989383e-02  -1.8747690e-01  -2.2872099e-01  -1.0884793e-02   1.2853066e-01   8.8043632e-02  -1.5119865e-01  -8.6370646e-02  -6.9216356e-02   7.9088476e-02   4.0215883e-01   4.2481158e-01   0.0000000e+00   4.6599186e-02   1.9274036e-01   1.7959868e-01   3.5984571e-01   7.9938424e-02   1.0901612e-01  -4.8286036e-02   1.2963454e-02
  -1.2410516e-02  -5.6141539e-02   4.4365503e-03  -5.9517731e-03  -1.5321870e-01  -4.5700783e-02  -8.7355867e-02   2.6724484e-02  -2.9664438e-01  -1.8422437e-01   7.7475239e-02   1.1091875e-01   1.3374490e-01   5.8728021e-02   2.6976469e-02  -4.5649158e-02   6.8762848e-02   3.4479857e-02   7.4241376e-02   1.8073680e-02   1.1542252e-01  -6.4112835e-03   1.4532314e-01   8.5865339e-02  -1.3173022e-01  -1.5542193e-01   8.0065779e-02   1.0552666e-01   6.3551228e-03   1.0952409e-01   6.1468165e-02  -6.9897943e-02   9.4905288e-03  -1.0278346e-01   9.4858514e-02  -2.3225913e-01   5.1736701e-02  -1.3561119e-01   2.2353788e-01  -2.0049855e-02  -1.7015154e-01  -6.5203304e-02  -2.5382580e-01   5.2975178e-02   6.5935157e-02   5.1539125e-02   1.1976731e-02  -1.2718481e-02  -4.7543165e-02  -4.2069984e-02   6.5066356e-02   1.5553285e-03   1.3094166e-01  -2.7580431e-01   1.2662565e-01   1.2985472e-02  -1.5750033e-01  -1.2791807e-01   1.0940221e-02  -5.0167661e-02  -1.4080630e-01  -1.5356237e-01  -1.5614927e-01   1.9371274e-01  -1.2025933e-01   9.2181442e-02   3.8071419e-03  -7.4571356e-02  -2.9432086e-03  -1.0546855e-01  -1.1133681e-01  -5.9685596e-02   8.1932988e-03   5.1102237e-02   9.1911452e-02  -6.3283416e-02  -2.1981398e-02   1.5224511e-01   1.3930207e-01  -1.4716761e-02   1.3532266e-01   4.6599186e-02   0.0000000e+00   3.0507173e-01   5.1469746e-02  -1.6003339e-01   2.5234139e-01  -2.1505679e-01  -1.4547872e-02  -5.5167965e-02
  -9.2146814e-03   1.1772975e-01  -4.6726901e-02  -2.5052625e-03  -6.3865953e-02   6.8688889e-02   6.3299643e-02   3.9693105e-02  -9.3017711e-02  -9.5628340e-02  -7.7930437e-03   1.4472388e-01   1.1145706e-01   1.2076098e-01  -1.2186530e-02   1.4023393e-01  -1.0231849e-01   2.0752997e-02  -1.8976369e-02  -1.0869140e-03  -1.4157729e-01  -1.5070411e-01  -7.7485010e-02   1.6851677e-01   1.0691650e-01   1.3080475e-01   9.1461763e-02   1.5713153e-01   2.5293938e-01   1.7578019e-02   1.0972819e-01   1.0125586e-01  -1.2053815e-01  -1.6530442e-01  -8.7115961e-03   1.4348211e-01  -9.0158424e-02   7.7304627e-02  -1.8924799e-02  -7.9466217e-03   1.8377176e-01  -2.2524929e-01   1.1498217e-01   1.0693029e-01   1.2036046e-01   5.6732170e-02  -2.1629234e-01  -4.8884414e-02  -3.3839429e-02   1.1476415e-01  -6.1888054e-02   1.4709431e-03  -4.7456670e-02   7.5896864e-02  -3.1476826e-03   1.5917888e-01  -3.0511695e-02   1.3222024e-03  -1.6960442e-01  -6.1192430e-04   1.4483791e-02  -2.5441930e-02   1.4102894e-01   7.0725893e-02  -9.8462441e-02  -8.7795039e-02  -5.4750454e-02  -2.8456059e-02   6.8162327e-02   8.5646011e-02  -4.8444502e-02  -6.8348195e-02  -2.5890658e-02   3.0943593e-03   6.8583840e-02  -2.6699841e-02  -5.1683961e-02  -3.0939738e-02  -6.0970304e-02  -4.1463326e-02   5.8767544e-02   1.9274036e-01   3.0507173e-01   0.0000000e+00   1.1799694e-01   7.6723906e-02   1.7290344e-01   2.2363215e-01  -4.5706808e-02  -9.1421867e-02
   5.6005406e-02   2.0141925e-02  -1.8376507e-03   6.1865713e-03   2.5869210e-03  -1.0831514e-01  -5.6115563e-02  -7.6517952e-02   1.5318218e-02   1.4010727e-02   3.6536365e-03   9.9319416e-02   1.4789327e-01  -3.5538431e-02   6.0183729e-02   4.8343526e-02  -1.0857660e-01  -2.0253234e-01   5.7180953e-02   1.5468761e-02   8.0869244e-02  -1.3047697e-01   9.5694247e-02   1.4997616e-01   4.4273225e-02   5.8801668e-02  -8.2593742e-03  -1.0121055e-01  -8.1104629e-02  -1.0524011e-02  -8.5710424e-02   5.8074042e-02  -9.7440467e-02  -4.2639120e-02   1.1218722e-01  -1.3563544e-01   9.9433706e-02  -3.0207516e-02  -2.7559410e-01   7.8562621e-02   1.3598326e-01  -4.1941322e-02   1.0289569e-01  -1.2795932e-02   2.8019264e-02  -1.1130341e-01   7.8285918e-02  -7.4748776e-02  -5.8453424e-05  -1.3856458e-01   2.0657345e-02  -4.2152802e-02   6.4054655e-02  -3.0781411e-02   1.1129225e-01  -3.3510027e-02   1.2039968e-01  -7.8462634e-02  -3.0446485e-02   2.2624796e-02  -8.5057120e-03   3.4782072e-02   1.3620244e-02   1.7804341e-02   2.0449673e-01   3.0362683e-02   1.2724118e-01  -4.2330172e-02   5.3492658e-02  -2.7401213e-02   1.0671974e-01  -8.5396951e-02  -3.2158750e-02   1.7638132e-02  -1.3593093e-02   1.3775527e-01  -1.1227697e-01  -7.4919444e-02  -1.3929339e-01  -6.8206188e-02   2.6183754e-01   1.7959868e-01   5.1469746e-02   1.1799694e-01   0.0000000e+00   1.5458064e-01   8.2575141e-02   1.6909382e-01   4.5357521e-02   1.3162261e-02
  -3.7663389e-02   3.1045039e-02   1.3003326e-01   7.7318387e-02  -9.0239353e-02   3.9830413e-03   4.0655664e-02  -9.2893201e-02  -2.4404584e-02  -8.5724662e-02   2.7620484e-02  -6.3434512e-02  -4.7187632e-02   5.7549909e-03  -9.4121871e-02   7.6770054e-02  -5.0867987e-02   5.4954944e-02  -5.6653111e-02  -1.9932320e-02  -1.4277186e-01   4.4613705e-02  -8.4309389e-03   1.4818250e-01  -1.3012208e-01   1.3511083e-01  -7.5317275e-02   2.3621269e-02  -1.7974077e-01  -1.7496157e-02   8.1576436e-03  -4.9775860e-02  -1.6672529e-01  -1.2280133e-01   3.1055665e-02  -1.9610976e-02  -6.9202637e-02  -6.2396897e-02  -5.5638127e-02   7.6236838e-02   4.6609582e-02   6.1439927e-02   2.5524347e-02  -1.5299973e-01  -3.9826603e-02  -1.1577804e-01  -3.8630214e-02  -3.0567170e-02   2.2702206e-02  -5.0012675e-02   8.4541159e-02   1.4263185e-01   3.3112402e-02  -2.6809193e-02   1.0842147e-01   1.6879714e-01  -4.9205310e-02   1.1219704e-02  -3.1266723e-02  -3.6556229e-03  -9.4510866e-02  -7.5152797e-03  -3.4990316e-02   2.8914540e-02   5.2833374e-02   1.8246036e-01  -7.7938286e-02   2.2925050e-01  -2.0222321e-02  -7.3609218e-02   1.6525362e-01  -1.5891584e-01   6.6853002e-02  -1.0911401e-01  -1.3746409e-02   3.6028251e-03  -1.2883773e-01  -2.0824969e-02   4.7354118e-03  -4.7307946e-02  -1.2096119e-02   3.5984571e-01  -1.6003339e-01   7.6723906e-02   1.5458064e-01   0.0000000e+00  -1.2035909e-01   1.1969635e-01   1.8218058e-02   1.7202245e-01
  -5.3274578e-02  -2.9307260e-02  -2.3285627e-02   8.8482541e-02  -9.4589366e-02   1.5878241e-01  -2.6244311e-02   4.3592173e-02  -3.4067021e-02   8.0269752e-03   1.2631042e-01  -9.5837669e-02  -7.3122345e-02  -2.3651369e-01   4.5597962e-02   6.8289014e-03  -5.2409048e-02  -1.4176220e-01  -4.6383141e-02  -1.4225093e-01   2.2422415e-01   1.2178887e-01   1.7473751e-03   6.6634091e-03  -2.0249210e-03  -6.4897312e-02   8.1130204e-02   4.3333683e-02   9.7261967e-02  -6.1307876e-02  -8.0084591e-02   8.3189615e-02  -7.8493161e-02  -1.3785553e-01   1.7502566e-02   1.7316941e-01  -8.5254991e-02  -1.9382717e-01   1.6678150e-01   5.3737624e-02  -2.4195847e-01  -1.0678510e-01  -5.2024920e-02   1.1377084e-01   1.2654378e-01  -7.5690384e-02  -1.2838240e-01   5.2325322e-02   9.0655814e-03  -6.8276250e-02   1.2846862e-01   1.5648424e-01  -1.2143267e-02   7.7907370e-02   1.2885195e-02   1.2456392e-01  -5.3437069e-02   2.8211402e-03   5.9142475e-02   4.1848235e-02  -1.4559905e-01   1.8141574e-01   9.3506480e-02   6.5056278e-02  -6.9708905e-02  -4.9894729e-02   9.7203338e-02  -1.0966640e-01   9.2265729e-02   1.1235322e-01   6.3365192e-02   2.8703149e-01   8.8437021e-02   1.1900547e-01   5.2502975e-02  -1.5606913e-01   6.6441921e-02  -1.3249258e-01  -9.5148249e-02   1.6518216e-01  -1.0644665e-01   7.9938424e-02   2.5234139e-01   1.7290344e-01   8.2575141e-02  -1.2035909e-01   0.0000000e+00   4.9754587e-01  -1.3454530e-01   1.7434390e-01
   5.5018670e-02   1.0915072e-01   7.5139496e-02  -3.8993841e-02   6.3283262e-02  -1.3101845e-01   3.2349686e-02  -4.7471587e-02   8.0513986e-02  -3.1861942e-02  -2.0856584e-02   3.7882824e-03   2.9941565e-02  -7.5096232e-03  -3.9760282e-02   8.4690230e-02  -6.7686130e-02  -6.1034337e-02   2.9671913e-02  -2.4515478e-02  -1.4255060e-01   2.4076291e-02   5.9321813e-02  -1.2307845e-01   5.6249214e-03  -8.6668894e-02  -1.6833872e-01  -1.0841686e-01  -4.7739966e-02  -6.1749997e-02   7.7545938e-02  -1.3622001e-01   5.6208173e-02  -2.8225369e-02  -1.8930516e-01   1.6868809e-01   6.4695889e-02  -2.7027109e-02   2.2081303e-01   1.0900704e-01  -1.7057164e-01   1.7765092e-01   2.9358033e-02   8.3543408e-03  -3.2007313e-02  -1.1811122e-01  -8.5064401e-02  -1.5854964e-01   1.4729975e-01   5.0136089e-02   6.1816915e-02   4.0197927e-02  -3.5582824e-01  -1.4247171e-01  -1.7742831e-01  -1.4574192e-02  -4.0661747e-02   1.2875833e-01   3.9108607e-02   1.3592080e-01   1.4658788e-02  -2.4209974e-02  -1.9346680e-01   1.2046364e-02  -3.6179065e-02  -1.2819999e-01  -6.1744051e-02  -1.2346111e-01  -6.5610172e-03  -8.2092099e-02  -4.1293215e-02  -8.6760195e-02  -1.8730460e-01   9.6497250e-03  -1.3962831e-01   1.4657461e-01   1.5673316e-02   7.0853856e-02   1.1077787e-01  -1.9890697e-01   4.9501030e-02   1.0901612e-01  -2.1505679e-01   2.2363215e-01   1.6909382e-01   1.1969635e-01   4.9754587e-01   0.0000000e+00   2.5560131e-02   1.1170831e-01
   1.1460072e-02  -2.1602463e-02  -6.1680782e-04   1.5928491e-02  -2.7739557e-02   5.7895203e-02   1.3055620e-02   1.6202040e-02   1.4813430e-02   3.5198995e-02  -3.4160243e-02   1.1062449e-03  -5.6495740e-02  -2.2052733e-02   8.0908432e-02   5.2092121e-02  -1.0015843e-01  -7.5515812e-02   2.0954611e-03   1.2496507e-02   9.0126413e-02  -1.1649450e-01   1.1247750e-02   6.5223570e-02   5.5576069e-02   6.0424248e-02  -6.5106406e-02   4.6318398e-02   8.2906049e-02  -1.3150341e-02  -2.3832704e-02  -9.0775845e-02   2.8019960e-02   7.9077418e-02   8.4180033e-02  -4.1937623e-02  -1.7457007e-02  -9.0513194e-03   3.7071099e-02  -1.5983244e-02   5.9199316e-02  -2.3502478e-02  -5.1489316e-02  -8.3122144e-02  -5.1695268e-02  -8.5184409e-02   4.9536903e-02   6.5738755e-02   1.8713593e-02   9.5605761e-02   3.3540254e-03   5.2852481e-02   1.0587554e-01   2.6752296e-02   3.0864569e-02   3.6418882e-02   3.1525400e-02  -4.3604357e-02   1.0277082e-01  -2.3576729e-02   6.6084546e-02  -1.7078136e-03   6.9799503e-02   4.5802322e-02  -5.1353557e-02   1.1187494e-01  -2.2638181e-02  -6.2526121e-02   6.9634120e-02  -6.5173495e-02  -3.0798541e-02  -6.4111601e-02   2.1323679e-02   2.4008050e-02  -3.8689540e-02  -1.4023315e-02   9.0064843e-02  -9.6548805e-02   7.4784815e-04  -2.4344675e-01   5.4176514e-03  -4.8286036e-02  -1.4547872e-02  -4.5706808e-02   4.5357521e-02   1.8218058e-02  -1.3454530e-01   2.5560131e-02   0.0000000e+00   1.9054614e-02
  -3.1229440e-03  -3.6848139e-02   1.9968290e-02   2.7454022e-02  -2.2383341e-02  -6.3674339e-02  -2.4130544e-02  -4.0664361e-02  -6.2462698e-02   7.0845326e-02   4.4689146e-02   4.2539846e-02  -8.9886337e-02   2.7979216e-02  -5.2862106e-02   3.2942175e-02  -5.8223351e-02   4.3602184e-02  -7.0336657e-02  -2.6445643e-02  -2.5299292e-02  -6.4431467e-02   1.0595192e-01   2.3980062e-02   1.1921671e-01   4.6963579e-02  -5.8596498e-02  -1.1509681e-01  -3.7945062e-02   6.3857356e-02   2.6530168e-02  -8.2541872e-02  -6.9015426e-02  -3.7105600e-02   3.8254820e-02   6.6760096e-02  -3.6571634e-02  -1.9244232e-02  -2.6366418e-02   3.0788668e-03  -1.0721592e-01   1.1914105e-01  -5.1713572e-02  -4.7918617e-02  -1.0588367e-01  -3.2202952e-02   2.7194842e-02  -8.8134872e-02   5.9113946e-02   7.2066959e-02   6.7157838e-02   5.0750200e-02  -1.6858708e-03   1.1714243e-01   8.5116071e-02   9.4378752e-02   1.1523775e-03  -6.0184571e-02   9.7854798e-02  -4.3283411e-03   4.2469905e-02  -2.4978036e-02  -2.7543530e-02  -1.1864762e-02   5.4940151e-02   4.9640169e-02  -1.1718276e-01  -3.4528708e-04  -6.5949070e-02   9.0906543e-02   5.8277461e-02  -8.5968544e-02   1.0508925e-03   1.6959560e-02   6.2809766e-02  -5.5316572e-02  -1.0385199e-01  -6.7339234e-02  -2.4415839e-02  -1.9215561e-02  -6.3106185e-02   1.2963454e-02  -5.5167965e-02  -9.1421867e-02   1.3162261e-02   1.7202245e-01   1.7434390e-01   1.1170831e-01   1.9054614e-02   0.0000000e+00
