# Supplementary material for: Autistic traits and individual brain differences: functional network efficiency reflects attentional and social impairments, structural nodal efficiencies index systemising and theory-of-mind skills
Source: Mol Autism. 2021 Jan 21;12:3. doi: 10.1186/s13229-020-00377-8 (PMC7818759; doi:10.1186/s13229-020-00377-8)
Supplement: Supplementary file 9 — Additional file 9. Brain-behaviour correlations. README file detailing data curation; AAL-90 region masks in NIfTI format; spreadseehts of Spearman correlations; code and data for the correlational analysis. [file 13229_2020_377_MOESM9_ESM.zip › Paul_Arora_et_al_data/Physiological/BBC/analysis/Parcorr_rsfMRI_Netmats/rsfMRI_nodal_zscore.txt]

   2.4235955e-01   1.0845370e+00  -1.7672200e+00  -1.9712634e+00  -2.2430153e-01   1.0339207e+00  -5.5257691e-01  -1.3013239e+00  -1.1354774e+00  -5.0568570e-01  -3.6050895e-01   4.1207315e-01   1.3864408e+00   1.3809091e-01   1.3622280e+00  -5.7268861e-02  -4.7816449e-01  -5.4121277e-01  -1.0033032e+00  -6.2911413e-01   1.4929415e+00   7.5431469e-01  -7.9007079e-01  -4.1439645e-01  -1.2161737e+00  -8.1949901e-01   9.3899247e-01   5.4084616e-01  -9.7025735e-01  -4.2574374e-01   1.3171615e+00   1.5081955e+00  -7.1834584e-01  -8.3044855e-02   3.5594993e-01   1.6395072e+00   2.1909127e-01  -2.6171451e-01  -4.7512101e-01  -1.7667939e+00  -1.6206280e-03  -9.9879642e-01   8.1112257e-01   1.9887582e-01   6.0601892e-01  -3.0929686e-01   1.3456607e+00   1.5444864e+00  -2.6845905e-01  -4.6453177e-01   9.7022922e-01   1.5569704e-01  -6.0525943e-01   1.9049545e+00  -8.2978555e-01  -4.0788523e-01   4.8022793e-01   6.4018974e-01  -1.4528787e+00  -1.5449897e+00   1.7392681e-01   3.1357128e-01   2.0153678e-02   3.6423561e-01   5.1082910e-01   1.3017259e+00  -1.3209687e+00  -3.6056692e-02   1.2777719e+00   1.1894268e+00   3.0613638e-01  -3.5257975e-01  -8.2064438e-02   2.2628688e+00  -3.2459572e-01   2.5913585e-01  -7.5876954e-01  -3.5615788e-01   9.4819800e-01   1.1436000e+00  -5.2745877e-01   9.8437417e-01  -6.3829760e-01   5.3455001e-01   8.0554165e-01   3.6298437e-01  -1.2662935e+00  -1.8070501e+00  -1.6329338e+00  -1.3878312e+00
  -1.0224476e+00  -1.4015516e+00   6.4029244e-01  -1.0880543e+00  -1.2591959e+00   9.0396858e-01  -4.6468753e-02   1.0339384e+00   1.6902728e+00   5.0086298e-01  -2.3210768e-01   1.2981458e+00  -2.0755199e-01   6.3910946e-01  -1.4247159e-01   4.9047328e-02   1.4909430e+00   3.7172926e-01  -1.1063403e+00  -1.1252452e+00  -6.2273971e-01  -1.9225092e+00  -8.0562130e-01  -1.8076038e+00   1.0643080e+00   9.3952957e-01  -5.0713062e-01  -1.6150235e+00  -3.8353409e-01   5.7052658e-01   9.1989713e-01  -3.2608053e-01   1.4889713e-01   3.9115994e-01   1.0881885e+00   1.4981419e+00   1.0964501e+00  -1.0112448e+00   9.4179111e-01  -9.7941904e-01   4.6049591e-01   9.2393979e-01   6.8176539e-01   1.4088786e-01   2.0735570e+00   2.3003510e-02  -3.2531911e-01   8.2535348e-01   1.0725084e+00  -5.4416392e-01   4.9404401e-01   5.0355640e-01  -8.3094063e-01   9.0025219e-01  -1.9006286e-01  -7.9071251e-01  -6.7367758e-01  -1.1181256e+00  -1.3424257e+00  -4.6309566e-01  -9.8031692e-01   1.4218264e+00  -5.5440279e-02   8.6974869e-01   2.2142486e-01  -8.0271527e-01   2.6730959e-01   1.8031421e-01  -1.2453244e+00  -1.4192404e+00   7.3271940e-01  -3.5764122e-01   1.1671564e+00   8.2941542e-01   1.1900830e+00  -2.6047983e-01  -8.2298213e-01   1.0192652e+00   8.5457340e-01   1.9690706e+00  -1.1052173e-01  -3.1132452e-01  -3.7301926e-01   9.8440581e-01  -1.8580315e+00  -7.7552958e-01  -2.8909391e-01  -1.0885051e+00  -1.4986391e+00  -9.4420645e-01
  -5.5359649e-01   1.7703379e-01  -1.6613703e+00  -1.3145894e+00   4.5124902e-01   3.1729120e-01  -7.9172414e-01  -1.1485749e+00   1.0772019e+00   1.6196305e-01   1.8532643e+00   4.2357054e-01  -1.0180982e+00  -8.3115440e-01  -4.2753474e-01  -1.1920547e+00  -4.1746369e-01  -9.2523242e-01  -6.4087691e-01  -6.2141505e-01   4.0512856e-01  -2.1482073e-01  -8.2584825e-01  -9.1714801e-01   2.1086873e+00   1.6412964e+00  -2.6474652e-01  -5.9576077e-01   3.9617957e-01  -1.2604359e+00   9.9016690e-02   1.1899888e+00  -1.5948056e-01   7.3703836e-01  -7.6725483e-01  -1.0723257e+00  -7.0386771e-01  -1.9243043e+00  -1.3266299e+00  -1.0917201e+00   1.2011878e+00  -3.3206982e-01   8.0489607e-01  -4.2169972e-01   1.1531177e+00   4.2762870e-01   1.0865337e+00   7.5639223e-01  -1.2663658e+00  -8.5793198e-01   7.0630784e-01  -4.8286501e-02   2.0589851e+00   2.7380390e-01   9.2542105e-01   3.2698133e-01  -3.4476046e-01  -1.9434032e-01   6.9763628e-01  -2.3202982e-01   1.4528416e+00   1.6279781e+00   7.7325046e-02  -6.0100438e-01  -2.8245751e-01  -8.9105215e-01  -1.3307840e+00   2.3447695e-01   1.2854647e-02   1.0834524e+00   1.3842975e+00   9.1113329e-01  -2.8067188e-01   1.9579431e+00  -4.0880590e-01   3.1929684e-01   1.0989432e-01   4.1161818e-02   1.3647254e+00  -6.7308338e-01   3.4847364e-02   1.7195023e+00  -3.5488037e-01   1.2999305e+00  -4.9326188e-01  -5.8800436e-01  -6.7884468e-02   3.4984936e-01  -1.6436134e+00  -1.4582949e+00
  -1.2047573e+00  -9.1867749e-01  -9.0794094e-01  -1.9886476e+00  -6.8978922e-01  -7.1232450e-01  -2.9361455e-01  -1.9512443e+00  -3.4746739e-01  -1.0675843e+00   1.1914325e+00  -3.5085187e-01  -9.5233504e-01  -7.1443301e-01  -1.5417204e-01   1.0733743e+00   5.9452597e-01  -8.0427489e-01  -7.0387077e-01   4.3737906e-02   3.5234430e-01  -3.8039509e-01  -5.6921460e-01  -8.8609378e-01  -2.0558343e+00   1.1163145e+00   5.1173727e-01   2.7764660e+00  -1.2814661e+00  -7.4241620e-01  -3.7084635e-01  -4.0713788e-02   1.1637380e+00   8.6738519e-01   1.6079756e+00  -3.5092012e-01  -5.8752586e-01  -4.2955196e-01   5.1807704e-01   1.5565107e+00   3.1761753e-01   1.2170772e+00   9.6345681e-01  -5.8408146e-01   6.8070926e-01   6.5102084e-01   1.6636248e+00   6.1459671e-01   9.7656385e-02  -1.2631386e+00  -8.9005340e-01  -2.5742244e-01  -1.7937838e+00   4.6606148e-01   7.5810948e-01  -1.1067561e+00   1.2792815e+00   7.6890199e-01  -1.1783477e-01  -1.1017247e+00   1.0460758e+00   7.2026954e-01   1.7695028e-01   4.7555071e-02  -8.0348660e-01  -5.5818796e-01  -3.8203551e-01   2.6842696e-02  -4.8969462e-01   2.7267586e-01  -6.2267546e-01   1.2744014e+00   1.5171711e+00   7.0496700e-01   8.2519346e-01   4.0691603e-01   2.0918089e-01   1.0893568e-01   2.8535611e-01   1.6391981e+00   1.0144113e+00   6.1656651e-01  -7.0881029e-01   4.7595439e-01  -6.5205787e-02   1.3367110e+00   5.2244084e-01  -9.7048522e-01  -1.3775022e+00  -1.5296642e+00
  -1.3830013e+00  -1.1364684e+00  -1.1519618e+00  -1.7479327e+00  -6.9926026e-02  -2.5176640e-01  -6.8818764e-01  -1.4030265e+00   1.2694987e+00   2.1318559e-02   4.6288024e-01  -3.1413287e-01   2.2524175e+00   3.5464041e-01   7.1381188e-01   4.7096527e-01  -3.7979361e-01  -3.3039062e-01  -8.4846793e-01  -1.5839026e+00   5.8252731e-01   2.0995211e-01  -2.8582532e-02   5.8852906e-02   8.7540963e-01   1.1838787e+00  -1.7595436e+00  -5.9439445e-01  -5.8918071e-01  -1.3106923e+00   8.6386740e-01   5.5247374e-01   1.6838099e+00  -4.4324117e-01   2.0242204e+00  -5.0356177e-02   9.0426237e-02  -6.6140703e-01  -6.9153691e-01  -4.9744882e-01   2.9712666e+00   7.3999361e-01   8.2491793e-01   5.7548412e-01   4.4031961e-01   7.3986159e-01   5.3475330e-01   1.0266508e+00   2.4908494e-01   8.8188535e-01  -1.1801920e+00   2.6318767e-02   1.7724317e+00   7.2056519e-01  -1.1258531e-01  -4.7958012e-01  -3.5810068e-02  -8.1561831e-01  -1.0700915e+00  -8.6098544e-01  -5.3641455e-01  -1.0979832e+00   5.3725909e-01  -9.8637994e-02  -7.0839102e-01   2.5655561e-01   2.4934819e-01  -1.0192624e-01   2.7546335e-01   7.6891650e-01  -2.2170632e-01  -6.7928824e-01   1.3743454e-02   6.6000574e-01  -1.6348426e-01   1.2495881e-01  -7.6223502e-02  -3.4782212e-01   2.2618099e+00   1.2573252e+00   1.9722091e-02   1.1530344e+00  -4.8137979e-01  -5.1301583e-01   7.4926415e-02   4.2002931e-01  -2.1880074e+00  -1.1673100e+00  -1.3473297e+00  -1.0484575e+00
  -3.7700801e-01  -8.4755726e-01  -2.0767218e+00  -1.1337581e+00  -1.7139793e+00  -1.5773656e+00  -1.0827346e+00   3.8417366e-01  -6.1329679e-01  -1.9046032e+00   8.0654992e-01   7.1155576e-01  -3.7585796e-01   1.0893448e+00   1.4975672e-01  -8.5276365e-01   8.7848094e-01  -4.4443515e-01  -1.3289885e+00  -1.3248436e+00   1.5574642e+00   2.0945352e+00  -1.1362182e+00  -7.4419426e-01   1.6221169e-01  -3.8929306e-01   2.6991183e-01   3.2463112e-01  -8.1775952e-01   7.1952563e-01  -7.7465857e-01   4.3236328e-01   8.2868809e-03   6.6184631e-01   9.3114972e-01   1.4717694e+00  -1.0645728e+00  -3.8822138e-02  -1.2732405e+00   1.3074693e-01  -9.9314399e-02   1.4376157e-01   1.5901811e+00   6.6109367e-01  -1.4724515e-01   2.0660928e-01   1.3827035e+00   6.8528584e-01   5.3551158e-01  -2.5415503e-01   3.8713465e-01  -2.8698946e-01  -3.5209143e-01  -9.0509434e-01  -2.9427437e-01  -6.4848992e-01   1.9055007e+00   9.7448055e-01  -8.7288614e-01  -1.2394022e+00   1.0404159e+00   9.0712997e-01  -7.2407449e-01  -2.3712598e-01   3.9742665e-01   1.3936263e+00   1.2940994e-01   5.6565744e-01  -2.6150055e-01   1.5909566e+00  -1.0006357e+00  -3.0707827e-01  -4.9035792e-01   1.2065416e+00   1.4053849e-01   8.6261571e-01   1.2814669e+00   8.0899637e-01  -3.9881608e-01   1.1779505e-01  -3.3328587e-01   1.0666642e+00  -8.5556883e-02   3.0765743e-01  -3.8509728e-02  -4.7282132e-01   1.1282742e+00   1.3479460e+00  -2.5601799e+00  -1.6471276e+00
  -6.1352382e-01  -1.3611793e+00  -1.3186443e+00  -5.5719135e-01  -6.9687752e-01  -9.0903655e-01  -8.4949412e-02  -8.6199239e-01  -1.0506974e+00  -6.7144918e-01   7.7193332e-01  -1.7670276e-01   1.0489017e+00   4.4416611e-01  -2.5531784e-01   2.7053493e-01   8.2949013e-01   7.8828381e-01  -6.7097979e-01  -2.3204270e-01   6.4649157e-01   1.6854878e+00  -9.1640135e-01   9.1252540e-01  -6.8882055e-01   1.3667075e+00  -5.8947635e-01  -9.4152288e-02   5.7296860e-01   4.7989657e-02  -1.9445913e-01   5.4499257e-01  -6.4589647e-03  -1.1300779e+00   9.6719916e-01  -2.2772932e-01  -1.6745734e+00  -3.2166293e-01   1.0823661e-01  -8.0314443e-01   1.7400960e+00  -8.0204706e-01   3.8272075e-01   4.5980370e-01   1.6776334e+00   5.8196699e-01   1.1619596e+00   2.7326723e-01   3.5565399e-02   1.8544158e+00  -5.4515303e-01  -1.1598506e+00  -5.7535822e-01  -4.1407372e-01   5.9701460e-01  -5.2684549e-01   1.5487470e-01  -9.3739234e-02  -3.1008402e-01  -1.0686839e+00   1.9307553e+00  -1.4674925e-01  -8.0516126e-01   8.7562623e-01  -3.5686087e-01  -5.0500588e-01  -7.5320032e-01  -1.1543153e+00  -5.2749340e-01  -8.1456099e-01  -1.2477101e-01   9.0576999e-01   1.3335495e+00   5.2333754e-01  -6.3379119e-01   8.7671813e-01   3.9345682e-01  -1.0320166e+00   1.9439074e+00   2.7377781e+00   1.2055714e+00   5.0406604e-01  -9.8870256e-02   2.1212221e+00  -5.9735525e-01  -8.0638684e-01  -6.3716643e-01  -1.2620591e+00  -1.7414042e+00  -1.6764414e+00
  -8.7968576e-01  -9.4573973e-01  -7.2336634e-01  -1.2891824e+00  -1.8150109e-01  -1.2502427e+00  -1.6782616e+00   8.5311785e-01  -9.7049196e-01   1.6257481e+00   8.8528118e-01   3.4530051e-01  -6.3575033e-01  -1.1678625e-01  -8.0523453e-01   2.7453240e-01   9.5601103e-01  -1.1974555e-01  -5.0291942e-01  -1.1228746e+00   1.1947576e+00  -4.6999554e-01   1.2492930e+00  -7.1708831e-01   7.5691348e-01  -1.3422098e-02   2.3083911e+00   2.9354032e-01  -1.4136248e+00  -5.1189876e-01   5.8881477e-01   5.2147796e-01   8.4390453e-01   8.9766367e-01   2.5513396e-01   9.0784520e-01  -6.7224965e-01  -5.5508024e-01  -1.1097865e+00  -4.4809053e-01   1.3224752e+00   3.6034040e-01   2.8212580e-01   1.1277245e+00   6.0368951e-01   1.2532805e+00   1.8314831e+00   2.1595594e-01  -5.5737185e-01  -2.2424203e-01  -1.3413986e-01  -4.7161294e-01   5.2484317e-01   7.7711219e-01  -8.3168743e-01   8.1006662e-01  -4.7361582e-01   6.6305997e-01   9.5713354e-01   1.0365605e+00   2.0382909e+00   3.1193661e-01  -4.9198882e-01  -5.6378539e-01  -7.0369201e-01  -4.4248745e-01  -1.0562249e+00  -7.4824242e-01  -5.7459579e-01   3.0203173e-01   1.4574418e-01  -4.6772861e-01   8.0734892e-01   4.4342265e-01   2.8833900e-01  -1.3416398e+00   3.0087797e-01  -6.7149075e-01   1.1018784e+00   2.0057665e+00   7.2378533e-01   1.1494153e+00  -8.8588698e-01   1.8972589e-01  -7.1522183e-01  -1.4920099e+00  -2.9409880e-01  -1.7989017e+00  -2.6545987e+00  -1.6038583e+00
  -9.6657423e-01  -1.7335743e+00  -1.3362563e+00  -1.7979643e+00  -8.8250450e-01  -5.2417098e-01   1.1998883e+00  -5.1611330e-01   7.1379624e-01  -6.0166947e-01  -8.4686706e-01  -1.9487937e-03   2.0725920e+00  -1.5589432e-01  -3.3153145e-01  -5.3716128e-01  -1.8726822e-02  -1.0390010e+00  -3.8484190e-01  -2.4809109e-01   4.4864033e-01  -2.7060512e-01  -5.5485799e-01  -1.3660904e-01   1.4097630e+00   1.4171458e+00  -1.0669781e+00   1.2952285e+00  -6.2952311e-01   3.0273217e-01   5.4026353e-01   1.1965537e-01   1.8107911e+00  -7.5094665e-02   9.9057558e-01   1.0225665e+00  -3.7959428e-01  -5.7202802e-01  -8.0009891e-01  -8.7443165e-01   2.1804682e+00   8.3250402e-01   5.6104962e-01  -4.5771045e-01   9.1923603e-01   2.0282141e-01   8.2138113e-01   1.9194600e-01  -3.0293265e-02  -2.2084305e+00  -1.1134901e+00  -5.6466364e-01   3.7569340e-01   2.0551129e+00   3.7531014e-02   2.0684094e-01  -6.3148918e-01  -4.2868112e-01   1.2735000e+00  -4.6288619e-01  -4.7406038e-01   1.2558029e+00  -9.4923714e-01   4.7037092e-01  -1.4590045e-01   8.3046037e-01   9.6107996e-02  -4.8685931e-01   1.7830059e+00  -1.9126253e-02  -8.7951093e-01  -7.2713395e-01   2.7177996e-01   1.4573721e+00  -1.5026714e-01  -3.3620555e-01  -7.2871501e-01  -9.0236486e-01   1.8517940e+00   7.8530204e-01   7.6709635e-01   1.3236726e+00  -3.3997557e-01   9.6373891e-01  -1.4972086e+00  -4.1436848e-01  -3.4638924e-01  -1.5164224e+00  -3.3604340e-01  -1.4280820e+00
  -4.0825958e-01  -7.5172999e-01  -1.0080692e+00  -1.7293981e+00  -6.5512179e-01  -9.5216664e-01  -1.0310006e+00  -8.6547454e-01   5.1379015e-02  -6.2553091e-01  -1.0971626e+00   8.2428380e-01  -2.4681160e-01   5.4888542e-01  -5.4828314e-01   4.0241791e-01   2.3548439e-01  -3.0971856e-01  -9.1068636e-01   5.3152311e-01   1.8006254e-01   8.1519868e-02   2.5163077e-01  -1.3917428e-01   3.0112662e+00   2.2568310e+00  -4.4572924e-01   5.0829328e-01  -1.1867881e+00  -1.2036696e+00   1.4588507e-01  -8.1299823e-02  -1.1285526e-01  -6.7099832e-01   1.4573234e+00   1.0731837e+00  -1.1622405e+00  -4.6035260e-01  -1.4065442e+00  -9.5622177e-01   7.0674226e-01   1.9858599e+00   8.6438231e-01  -6.7282905e-01   4.5446379e-01  -1.5262726e+00   7.9872296e-01   1.1696350e+00   6.4591841e-02   8.6629075e-01   1.6573271e-01  -1.1588161e+00   4.1917548e-01  -1.0629526e-01   1.8109343e+00  -5.8093147e-01   4.0493785e-01   6.1609200e-01  -1.8559482e+00  -8.2893511e-01  -1.2238205e+00   1.4999428e+00  -1.2857807e+00   4.6123368e-01   6.4978030e-01   9.6421170e-01   1.1195058e+00   5.1058197e-01  -5.1840394e-01  -4.9185639e-02   5.2714898e-01   3.1962594e-01   4.9603508e-01   3.3902680e-02   2.6871629e-01  -2.0066185e-01   4.9676079e-01   1.2874649e-02   6.6829116e-01   2.0964854e+00   1.3528927e+00   1.6621798e+00  -3.9691078e-01  -9.0863017e-01  -1.0628849e+00  -4.9587421e-01  -5.5941048e-01  -3.0630986e-01  -6.6192074e-01  -1.6625915e+00
   1.4735023e+00   6.2611032e-02  -7.0468473e-01  -1.5214303e+00  -5.1112362e-01  -9.8884063e-01  -1.3821680e+00  -2.3466281e+00   3.6757669e-01   1.0043395e+00   1.4204156e+00   1.4083744e-01  -3.9597492e-01  -4.2737819e-01   9.2077996e-01  -5.8766695e-01   4.9627210e-01   4.8925221e-01  -3.6083320e-01  -5.4644007e-01  -1.1149678e-01  -1.5401627e+00  -9.2514427e-01  -6.1516545e-01   1.7874947e+00  -1.5061075e-01  -7.1460805e-01  -4.8254519e-02   2.0787639e-01   6.1874836e-01   5.4929950e-01   6.1721982e-01  -7.8565230e-01  -5.7385198e-01   1.1494898e+00  -4.5261706e-01   1.1068309e+00  -7.9205396e-01  -4.6614603e-01  -5.6874186e-03   3.0203415e-02   2.2374105e-01   6.4975106e-03   1.1043866e+00   1.8480993e+00  -6.2490724e-01  -5.6238812e-01   3.0116399e-01   7.1801553e-01  -8.0433800e-01  -7.4180275e-01   1.0240457e-01  -9.6795151e-01  -5.9652587e-01   1.4847635e+00  -1.1650129e+00   9.6946454e-02   1.3720646e+00  -7.4358647e-01   6.0507919e-02   8.8575628e-01   9.6764355e-01   1.4111881e-01   1.1484716e+00   1.0955277e-01   8.8300916e-01   1.3540673e+00   1.3992740e+00  -1.4385561e+00  -6.5929495e-01  -6.2669702e-01  -7.6175524e-01  -7.5866596e-01   2.3655261e+00  -4.1132321e-01   1.2486619e+00  -1.0165524e+00  -1.4252781e-01  -1.1050190e+00   1.2296799e-01  -1.4310304e-01  -8.8038396e-01  -7.5247660e-01   6.7168524e-02  -1.7260061e-02   1.0495266e+00   1.2236891e+00   2.3833986e+00  -1.7306220e+00  -1.5058027e+00
  -3.7040068e-01  -9.2488181e-01  -1.5682238e+00  -1.9094591e+00  -7.3468653e-01  -6.0398102e-01  -1.0425917e+00  -4.2531261e-01  -9.3094613e-01  -8.5641167e-01  -4.3644395e-01  -6.9247598e-02  -8.3784755e-01   7.6325220e-01   6.6396980e-01  -5.8317469e-01   7.1711989e-02  -1.8330930e-01  -1.3073673e+00  -1.0769353e+00   1.0892603e+00  -1.0635182e-02  -9.3269317e-02  -2.8119180e-01   1.2565003e+00   1.1899983e+00  -7.0416096e-01  -6.4436361e-01  -9.1519655e-01  -7.1181579e-01   1.2750074e+00   1.4472542e+00   2.8028568e-01  -2.8215354e-01   1.6438331e+00   1.1169161e+00   7.9980828e-02  -9.0711356e-02   1.1107336e+00   2.0652095e+00   8.2975480e-01   9.4662534e-01   4.4325404e-01   1.1169565e+00  -8.8775900e-01  -9.0593010e-01  -8.0456285e-01   1.6949148e+00  -7.0715765e-01  -8.4884262e-03   6.8057254e-01   5.6751353e-01   1.9385752e-01   1.7609704e+00  -1.1852552e-01  -5.1547647e-01   1.2802755e+00  -6.8441726e-01  -8.5925819e-01  -1.3230406e+00   3.4300876e-01   5.7073128e-01  -4.5612693e-01  -8.6019982e-02  -1.3491227e+00  -6.8200996e-02   7.3330227e-01   3.1946130e-01  -1.6411797e+00   4.3371659e-01   6.4946542e-01   9.0580128e-01   6.4670316e-02   5.9305634e-01  -1.3244071e+00   8.7970684e-01   4.0587044e-01  -7.7317066e-01   8.2764417e-01   8.0297127e-01   2.5885850e+00   6.1149675e-01   3.3461897e-01   1.1108319e+00  -1.2017948e+00  -1.3212659e+00   8.0485095e-01  -4.8628984e-01  -1.8411422e+00  -1.5903426e+00
   1.8171446e-01  -1.7495796e+00  -1.0245988e+00  -1.3882126e+00  -1.7446449e-01  -1.1019684e+00  -5.8777668e-03  -1.0955969e+00  -8.2211686e-01  -8.8622764e-02   3.3073426e-01   3.7624208e-01  -4.1496713e-02   5.0206777e-01   9.1919229e-01   2.0984053e-01  -2.7364125e-01   2.0365552e-01  -1.3895117e+00  -1.8023052e-01  -3.7756880e-01  -8.1333198e-01   6.5496388e-01   1.5668309e+00   1.4419023e+00   2.3609735e+00   8.5222623e-01  -2.8002860e-03  -6.2330615e-01  -1.1842938e+00  -4.6629869e-02  -8.1076994e-01  -1.0015417e+00  -9.9617116e-01   1.9549337e+00   2.5953693e-01  -6.1453699e-01  -1.0046175e+00  -1.3814388e+00  -8.2773530e-01  -1.5566105e-01   8.6058700e-01   9.0364333e-01  -2.5120361e-01   1.4524725e+00  -1.1338470e+00   1.1297927e+00   9.2603373e-01  -4.1321394e-01  -1.4573607e+00  -1.1700586e+00  -2.8955712e-01  -7.8988696e-01  -6.5373216e-01  -9.4405509e-01  -3.6630039e-01   4.3504009e-01  -1.2636956e-01  -1.1294735e+00   2.6128299e-01  -9.1009258e-03   3.5561691e-01  -6.2470806e-02   1.0826174e+00   1.9379375e+00   1.2135791e+00  -5.5393904e-01   1.7766410e-01   6.9621660e-02  -1.4003276e-01  -4.8558445e-01  -1.9866990e-02   1.7798834e+00   2.8365583e-01   9.7155076e-02   2.8700809e-01   6.9793990e-01  -5.3842266e-01   2.8444273e+00   1.8492765e+00   2.5309746e-01   1.4270231e+00   4.7507016e-01   1.3604873e+00  -6.8437375e-01  -2.7226627e-01  -3.3015171e-01  -6.0214741e-01  -6.2902943e-01  -1.7469608e+00
  -2.2253876e+00  -1.6979999e+00  -9.7939251e-01  -1.2887115e+00   1.0298844e+00   6.0259487e-01  -6.4023318e-01  -1.0765822e+00   1.3973670e+00  -2.4250867e-01   6.8009157e-02   1.2921191e-02  -3.7813297e-01   1.1908039e+00  -4.1221538e-01  -5.1336835e-01   7.3563319e-01  -1.1734085e+00   1.5836347e+00  -6.3893931e-01   4.8058165e-03  -2.3228061e-01  -5.6007369e-01  -3.7403211e-02  -6.3077697e-01  -5.4102053e-02   5.8921351e-01   7.7134755e-01  -5.8737892e-01   7.2213052e-01   1.4067858e+00   1.7041956e+00   7.5582079e-01   1.6024940e+00   1.3752409e+00   1.0926460e+00  -5.5348705e-01  -7.9370760e-01   4.1576884e-01  -2.9063632e-01   1.3117415e+00   1.5194437e+00  -1.4729337e+00  -6.1597351e-01   1.7389801e+00  -5.6813346e-02   6.2576232e-01  -2.5170347e-01  -4.6030543e-01  -5.9150716e-01   3.8389607e-01   4.9205219e-01  -1.2843583e+00  -1.8409868e+00   6.2545768e-01  -1.0343343e+00  -6.2670288e-01  -1.6041429e+00  -4.8616222e-01  -9.4039892e-01   2.4025348e-02   3.8869106e-01   7.0420893e-01   3.2149963e-01   2.5149570e+00  -3.3458982e-01  -8.7270708e-01   5.7376108e-01   4.6115853e-02   1.2979506e+00   6.2835243e-01  -3.9416193e-01   9.4707658e-01   3.0544030e-01   1.2607499e+00   1.1617924e+00  -2.7297881e-01  -1.4220732e-01   9.4731484e-01  -4.0310017e-01   1.0337077e+00   1.2876352e-01   7.0164827e-02  -1.1847618e+00  -8.4224586e-01  -1.1026413e+00  -7.4267669e-01  -9.4566045e-01  -8.6665304e-01  -1.7357697e+00
  -8.5325539e-01  -6.6412884e-01  -1.3155395e+00  -8.3672762e-01  -8.3959396e-01   5.1745734e-01  -1.6057941e+00  -1.3238245e+00   2.3922062e+00   6.1836129e-01  -1.1865565e+00   8.5532488e-01  -1.4362694e-03  -6.6405805e-01  -4.4786107e-01   3.9647300e-01   5.1348139e-01  -6.2594719e-02  -1.6038915e+00  -8.9090805e-01   8.5740146e-01   2.5170502e-01   4.2709549e-01   9.4274469e-01   7.7980855e-01   8.5053073e-01  -6.9110772e-01  -5.1386657e-01  -1.0620217e+00  -9.5312738e-01   6.9327262e-01   2.1387795e+00  -8.8786992e-01   2.0599177e-01   1.7681326e+00  -2.2355021e-01  -1.8277763e-01  -9.2446176e-01   8.5709130e-01  -2.7659464e-01   7.4243369e-01   1.9289682e-01  -7.9476798e-01   5.3399493e-01   5.2192911e-01   5.3513444e-01  -2.5449934e-01   1.1396877e+00  -1.4904127e+00  -1.4223295e-01  -5.5840150e-01   2.2321730e-01   5.7646765e-01  -5.8156613e-01   6.5993184e-01  -9.3487817e-01  -1.1932863e+00   3.7399083e-01  -5.2721982e-01   7.3035273e-01  -6.3035038e-01   1.0605864e+00  -7.9913506e-01   2.0204450e+00   3.5486141e-01   1.2448240e-01   2.7225940e-01   8.7075190e-01  -2.2064086e+00  -1.4320049e-01   2.3118727e-01  -5.1658559e-01   2.0464134e+00  -4.9696090e-01   7.3911802e-01   1.0959716e+00  -9.1307648e-01  -7.4922084e-01   1.9086633e+00   2.3546246e+00  -2.9817783e-01   7.3488499e-01   1.8294788e-01   4.1199048e-01  -1.1049285e+00  -1.5140662e-01  -6.1374600e-01  -3.5988271e-01  -1.0007851e+00  -1.2324053e+00
   6.2353353e-01  -1.4929067e+00  -9.1977219e-01  -8.8415956e-01  -3.9270857e-01   1.0130639e+00  -6.1847948e-01  -9.7879166e-01  -1.1023088e+00   4.0308472e-01   9.0358289e-01  -4.8704127e-01  -1.2414288e+00  -4.1284647e-01  -1.6147273e+00  -1.0378057e+00   2.1483806e+00   7.8377860e-01  -8.2385126e-01  -2.0254128e+00  -1.0630285e+00   1.6009258e+00  -5.3850366e-01  -2.3120596e-01   7.7685526e-01   1.3250559e+00   1.4406139e+00   7.7558721e-01  -1.4434234e+00   2.0670079e+00   1.5598092e+00   8.0249711e-01   6.0756754e-02  -8.0797542e-02   1.5252606e+00   1.9713526e-01  -8.7932909e-01   1.4669116e-01   4.6806343e-01   2.7304224e-01   8.1748282e-01   4.9717522e-01   2.1045093e+00   1.1214825e-01   1.5530732e+00   1.5424115e+00   5.4927905e-01   3.4956223e-02  -6.3666266e-01   6.5636385e-01  -5.2125659e-01  -8.3928862e-01  -2.7339009e-02  -6.2475316e-01   2.0722037e-01  -1.5547275e+00   1.4683396e+00  -1.4907663e-01   4.0851229e-01   3.0366997e-01   6.3047448e-01  -6.2784554e-01   6.6070621e-01  -3.2814525e-01  -3.6807356e-01  -2.4436668e-01  -9.9567650e-01  -3.9087789e-01  -1.0565730e+00  -2.8079149e-02  -2.4660167e-01   3.5053224e-01   7.0449796e-01   1.2592671e+00   3.5283432e-02   8.5397639e-01  -4.4927167e-01   6.1653713e-01   6.1416608e-01   1.3279291e+00  -6.5381451e-01  -1.2111815e-01  -1.2677171e+00   6.3872832e-02  -6.0681373e-01  -7.6170561e-01  -8.4943118e-01  -1.1825683e+00  -1.3928316e+00  -2.0739666e+00
  -1.8061234e+00  -8.6271343e-01  -1.7749576e+00  -7.0967130e-01  -1.2893503e+00  -5.7523730e-02  -1.9542549e+00  -1.2058439e+00  -3.4199988e-01  -4.6313250e-01   6.6749459e-01  -2.7949021e-01  -1.4899774e+00  -2.5253085e-02  -2.8569101e-01  -1.2695549e+00   1.7022289e-01   4.5599659e-01  -1.1296311e+00  -1.7902881e-01   9.4272739e-01   7.6411155e-01  -6.3176026e-01   9.6081357e-02  -1.0594207e+00  -3.1012489e-01  -7.7782773e-03   2.0183209e+00  -3.9441458e-02   9.9378625e-01  -1.1859239e-01   1.4426717e+00   1.0979993e+00  -2.9968952e-01   1.9622091e+00   2.0042243e-01  -1.0679339e-02  -4.2513194e-01   3.8381042e-01   5.6830004e-01   1.4813719e+00   4.8640674e-01   7.3396092e-01   7.2438980e-01   1.3776948e+00   6.7952694e-01   1.9540496e+00   3.0415480e-01   2.9751571e-01  -1.3094774e-01  -4.9142049e-01  -1.2643132e+00   1.0139177e-02  -1.2487051e+00  -5.6738368e-01  -1.1186575e+00  -6.2621614e-01   1.2282816e-02  -1.5811189e+00  -6.7469223e-01  -1.2421833e+00  -1.6044012e-01  -1.4240245e-01  -1.2907477e+00   2.6522220e-01   1.2310154e+00   7.7636187e-01   2.7239156e-01   1.4786944e+00   7.5968741e-01   7.2846476e-01   1.0021979e+00  -2.9130090e-01  -1.7753317e-01   6.9694061e-01   1.6399335e+00   8.0756362e-01   7.3691167e-01   1.0702995e+00   8.8943068e-02   5.3175707e-01   1.1614490e+00   5.3824059e-01   5.7261387e-01  -1.0029070e+00   1.3262288e+00  -6.8339600e-01  -1.2600041e+00  -1.9185131e+00  -1.6108655e+00
   9.2796701e-03  -6.1209637e-01  -1.4701449e+00  -2.2427752e+00   1.3353780e+00   1.1947075e+00  -1.5199765e+00  -1.3737983e+00  -3.4271611e-01  -1.1817580e+00   2.0147825e+00   8.0564035e-01  -2.1986512e-01   3.3754595e-01  -4.4200478e-01  -9.6445236e-01   1.2327453e+00  -1.2102956e-01   2.2015620e-01  -3.8439742e-02  -1.3266969e+00  -4.9433500e-02  -7.6692012e-01  -6.8012573e-01   1.4516957e+00  -2.9470088e-01  -4.6151635e-01  -3.2495939e-01  -4.5742300e-01  -5.1605602e-01   3.6587637e-01   1.2719320e+00   2.5021207e-01   9.7123691e-01   1.2488520e+00   1.7097609e-01   2.4179098e-01  -7.4762562e-02   6.8374604e-01   1.4578454e+00  -2.2742939e-01  -3.8489084e-01   4.7153153e-01   3.3695735e-01   7.0661026e-01   8.7714945e-01   2.4782324e-01   3.4201530e-01   1.1076827e+00   3.4249899e-01  -1.0545180e+00  -1.8564500e+00   3.2122317e-02   7.5244989e-01   6.1734413e-01  -1.3562816e-01  -1.3438559e+00  -4.0949093e-01  -1.5213009e+00  -1.1151952e+00  -8.3146262e-01   1.4322362e+00  -6.9605279e-01  -4.9728785e-02   1.6512524e+00  -4.3421489e-01   5.1721806e-01   5.2748720e-01   1.4400832e-01   1.4156158e+00  -5.3600581e-03   8.4177934e-01  -2.4157413e-01  -1.0231342e+00   8.1819970e-01   9.0665000e-01  -1.5936965e-01   9.1482166e-01   1.3043108e+00   1.6756200e+00   8.8555549e-01   2.2710292e-01  -2.3846964e-01  -5.3345082e-01   9.4614269e-01  -1.1016820e+00  -2.1780156e+00  -1.4189969e+00  -1.1129536e+00  -1.7517086e+00
  -3.2972686e-02  -5.5533511e-01  -1.8639731e+00  -1.2772616e+00  -3.6779781e-01  -2.7371864e-01  -1.6432134e+00  -1.9027565e+00  -2.0099035e-01   8.6229562e-01   3.3752493e-01  -1.6109971e-01   1.2037161e+00   7.8591632e-01  -4.1520334e-01   8.8723340e-01  -1.5764206e-01  -6.6859141e-01  -9.4381346e-01  -5.0303176e-01  -2.3433716e-01  -5.4200298e-01  -6.3278421e-02   7.3269496e-01  -1.1748626e+00   2.7730569e+00  -6.9727423e-01  -4.9657391e-01  -5.4311258e-01  -9.4345136e-01  -9.7419995e-01  -6.9741430e-01  -8.8706584e-02  -1.7811651e-01   1.3178308e+00   6.8861917e-01  -4.3101868e-01   3.4450983e-01   1.5130875e+00  -5.7052479e-01   2.0053194e+00   4.0241792e-01   4.1114242e-02  -1.2339299e+00  -6.8895685e-02   1.1861630e+00   1.2145996e+00  -2.1783955e-02   1.3199804e+00   1.3897954e-01   2.4490110e-01   9.5192170e-01  -6.5142923e-02   3.1600539e-01  -2.3021120e-01  -1.2383919e+00   2.8763161e-02   2.7398380e-01  -1.4926393e+00   1.1072073e-01   1.1913498e+00   1.4300701e+00  -1.2962347e-01   2.3832309e-01   1.1926353e+00  -2.4965971e-01  -3.0255010e-01  -2.0380781e-01   5.5645261e-01  -6.0878912e-02  -4.5321155e-01  -8.7682496e-01   4.5563564e-01  -5.5877814e-01   7.1117066e-01   1.3950851e+00  -2.0411009e-01   1.9348094e-01   2.3680736e+00   2.6483195e+00  -5.5329871e-01   4.9041689e-01  -1.1370585e+00   4.4747906e-01   4.1993815e-01  -6.4084738e-01  -9.7851658e-01  -1.0109029e+00  -1.8070040e+00  -1.2994432e+00
  -1.7014305e+00  -6.6003305e-01  -8.1434502e-01  -2.4186954e-01  -1.1452194e+00   6.0981267e-01  -4.5572360e-01  -6.2976469e-01   1.8516595e+00   4.9816631e-01  -3.9606119e-01   5.9216101e-01  -6.8373795e-01   1.4752466e+00   5.2891726e-01  -2.9752246e-01   1.4909916e+00  -1.8581408e-01  -7.5380294e-01  -7.9265095e-01   7.2801794e-01   8.1787630e-01   8.2550697e-01   1.7682732e+00  -6.3445427e-01   7.2805005e-01  -1.8231363e-01  -4.5568397e-01  -1.8965683e-01   1.0135396e+00  -1.0217284e+00  -1.0866563e+00   1.3462767e+00  -1.3399206e+00   1.1286752e+00   1.3212524e+00  -1.4085398e+00  -1.2817893e-01  -3.9773281e-01   2.2175505e-01   5.1405671e-01   2.0328128e+00   6.1735665e-01   1.6359467e+00   1.2128271e+00   1.2406719e+00  -3.6967954e-01  -4.7230302e-01  -1.2209211e+00  -5.6141922e-01  -1.2887530e+00  -9.9762552e-01  -1.2841858e+00   5.9167829e-01  -6.2101918e-01   1.4467899e+00  -9.5485526e-01  -9.3858244e-01   1.1065165e+00  -5.7761242e-01   2.1428389e-01   6.3119973e-01  -7.7298546e-01   6.7947236e-01   1.1049647e+00  -4.9799805e-01   9.6750044e-01  -6.3558149e-01  -7.8438351e-01  -8.4710191e-01  -7.3328691e-02  -1.2681875e+00   2.0299290e-03  -8.0170962e-01  -1.1505314e-02   1.3402910e+00  -1.9113663e+00   1.1183313e+00   7.3740161e-01  -7.2870154e-01   3.0611213e-01  -9.2532633e-01   3.2756576e-01   1.0029810e+00  -1.5777395e+00  -1.2249975e+00   5.4831231e-01   1.5699128e+00   9.7655806e-02  -1.0421394e+00
  -8.2631577e-01  -1.6714199e+00  -1.0446837e+00  -3.9039328e-01   1.9133891e-01  -1.2413265e+00   7.3128438e-01   5.0721484e-02   1.6958303e-01  -1.6935831e+00   1.4125439e+00  -3.6387941e-01   1.6237604e+00   1.1409773e+00  -5.0766179e-01   1.5250823e+00   7.0457684e-02   6.4699515e-01  -9.8688136e-01  -1.4901875e-01  -5.9872064e-01  -1.2144274e+00  -2.7017505e-01   4.7744374e-01   1.6179286e+00   1.4612214e+00   4.5891380e-01  -4.5194061e-01   1.0521433e+00  -3.4973859e-04  -9.5058963e-01   9.3197861e-01  -4.1444964e-01  -1.7071003e-01   1.0292332e+00   8.0884178e-01  -7.8873285e-01  -1.3230732e+00   7.4673327e-01   1.6410826e+00  -9.1665759e-01   2.0987273e-01   1.8224138e+00   4.8905761e-01  -1.8417206e+00   1.6280818e-01  -1.4918448e+00  -4.3874018e-01  -7.7713845e-01   6.8831390e-01   3.9380763e-01   4.4199150e-01   1.6804099e-01   3.8301038e-01  -1.3629158e+00  -8.7315832e-01   5.0146737e-01  -7.0721362e-01  -4.9501190e-02  -1.0528866e+00  -6.0907039e-02  -1.0441155e+00   2.4041540e+00   7.7797688e-01  -3.0150213e-03   1.0663031e+00   2.7541464e-01  -5.4840947e-01  -1.1205483e+00  -6.8172322e-01  -5.0538572e-01   6.7315707e-01  -4.5574318e-01   5.7620295e-01  -7.8553954e-01   8.8203742e-01   7.0552937e-01   7.4512398e-01   5.9554946e-01   2.3925710e+00   1.1176407e+00   9.0974732e-01  -5.8399652e-01  -5.7184096e-01  -7.5424840e-01   1.0127718e-01  -1.0769442e+00  -1.1469242e+00  -1.0493107e+00  -1.3129728e+00
   1.7027038e-01  -9.9419760e-01  -1.1940159e+00  -1.1885775e+00   1.2367159e-01   2.5154610e-01  -5.4910381e-01  -7.1468293e-01  -5.0914434e-01  -5.9302891e-01   1.5444863e-02  -4.2424945e-02   2.3841357e+00   7.4665256e-01   6.7824903e-01   9.3818478e-01   8.5597862e-01  -8.0761369e-01  -1.0460812e+00  -4.5245023e-01   7.5283488e-01   2.0893282e-01  -1.8239871e-02  -6.0224624e-01   1.6064431e+00   1.6499354e+00  -8.0633419e-01  -1.9926202e-01  -9.7715182e-01   6.0432022e-02   7.8455925e-01   1.7169795e+00  -2.5985091e-01   1.0763684e+00   1.6434476e+00   5.6468437e-01  -1.1489430e+00  -3.4059813e-01   4.5521965e-01   1.0612519e+00   3.2437897e-01   2.2167611e-01   1.5371336e+00   9.4166280e-01   5.8157283e-01  -4.1730557e-01  -2.5018252e-02   2.3415982e-01   1.1842665e+00  -9.0069122e-01  -4.3275786e-01  -1.1569071e+00   2.8308373e-01  -1.1444126e+00  -4.4617702e-01   1.1724305e-01  -2.9768877e-01  -3.7051535e-01  -1.2686473e+00  -1.4603726e+00  -8.6249403e-02   2.7437663e-01  -6.0060089e-01  -1.1847144e+00   9.6120590e-01   2.1465431e+00   4.0448989e-01  -4.7698925e-01   8.3092044e-04  -4.9337269e-01  -6.2755174e-01  -5.9934531e-01   1.0514150e+00   2.1590642e+00  -1.1181107e+00   5.0307678e-02   3.9134402e-01  -8.9285209e-01   1.4090543e+00   2.5831338e+00  -1.8925383e-01  -3.6809475e-01  -9.8226170e-01  -1.8416938e+00  -2.2143422e-02  -2.8662508e-01  -1.7311735e+00  -7.3035109e-01  -8.5975161e-01  -1.1465892e+00
   6.1785336e-02   1.1655491e+00  -4.2175280e-01  -8.2384164e-01  -1.2135909e+00   1.9075515e-01  -8.9105945e-01  -1.3364413e+00  -6.0425023e-01   2.4270541e-02  -2.0401014e-01  -1.0207590e+00   7.2789327e-01  -4.6875907e-01   6.9795784e-01   4.6975512e-01   4.1990445e-01  -1.1030860e+00  -1.0834741e+00  -4.4199180e-01   2.3944695e-01   2.0819556e+00   1.2568185e+00   3.7223542e-01  -2.3585722e-01   1.0438235e-01   6.4688590e-01   9.2294600e-01  -6.4334959e-01  -1.7726756e+00   1.7642973e+00   1.0121467e+00   1.2582746e+00  -2.7974079e-01   9.6342156e-01   3.4598264e-01  -1.8342040e-01  -4.0397478e-01  -3.5702296e-01  -2.9379159e-02   1.4084350e+00  -6.6720732e-01   1.3761109e+00   1.2866249e+00   7.5964949e-01   3.1876794e-01   1.2533016e+00   9.6461230e-01   2.2057177e-01  -4.7311893e-01  -1.1599009e+00  -1.1058911e+00   5.6361249e-01   3.1550477e-01  -8.0712760e-01  -1.4701395e+00   4.4462214e-01   1.2614868e+00  -1.0158766e+00  -1.8911604e+00   1.3181025e-01   1.0709514e+00   3.4071721e-01   1.6585212e-01  -3.7722080e-01  -7.6777512e-01  -7.8243296e-01  -1.2601451e+00  -8.0858694e-01  -8.3481588e-02   1.8879264e-02  -1.4737715e+00  -9.0349661e-02  -9.0999246e-02  -8.0092778e-01   1.1127430e+00  -5.8707115e-01   1.0204287e+00   1.8173527e+00   1.6030537e+00  -2.1563195e-01   5.1211400e-01   3.0234252e-01   1.7170663e+00  -5.1252419e-01  -1.3878932e+00   3.9271467e-01   6.2574433e-01  -1.8041483e+00  -2.5799154e+00
  -8.4070007e-01   1.3134068e+00  -1.8206969e+00  -1.8227346e+00   5.5308955e-01   1.1176750e+00  -1.4152948e+00  -1.1667364e+00   8.3196786e-01   8.3196786e-01   2.9336185e-01   5.3102135e-01  -4.2984359e-01  -3.8647421e-01   6.7600308e-01  -4.7431176e-01   9.1042431e-01  -9.6311927e-01  -9.9271534e-01  -1.0902115e-01  -3.9177493e-02   4.7746283e-03  -9.4333465e-01  -1.0675987e+00   8.3196786e-01   8.3196786e-01   8.3196786e-01  -6.3900302e-02  -8.2127778e-01   4.1608242e-02   1.8717326e-01  -8.8463742e-01  -7.5036559e-01   1.0006459e+00   5.2462159e-01   3.9230009e-02   9.3534703e-01   7.8249937e-02   1.6644649e+00  -7.0589493e-01   9.5356203e-03   3.2102256e-01   5.4754203e-01  -1.0422265e-02  -1.6685088e-01   1.4447042e-01   1.1518665e+00  -9.2441440e-01   1.0053638e+00   1.2308728e+00  -5.6358044e-01   6.4399650e-01   4.8964097e-01  -8.3774839e-01   3.5763585e-01  -1.5394551e+00  -4.9278302e-01   2.2152021e-01   4.5533499e-01  -3.1709284e-01   2.0290373e+00   2.2083885e+00   2.9871280e-01  -6.4733914e-01   3.7518461e-01   1.3347526e-01   3.3929458e-01  -9.4181122e-01  -1.8795761e+00  -9.7053664e-02   9.0975010e-02   5.9932372e-01   1.0955649e+00   1.7562221e+00   7.0582049e-01   6.1844598e-01   9.3823782e-01   1.6075331e-01  -9.4397128e-01  -1.1548375e+00  -1.2222700e+00   4.7998185e-01   5.7985045e-01   1.3843532e+00  -1.2104237e+00  -1.8928188e+00   8.5522681e-01  -1.9138768e+00  -7.9317811e-01  -2.0112491e+00
  -3.4432146e-01  -4.4881851e-01  -1.0942534e+00  -5.1066527e-01  -1.8897662e+00  -1.6934205e+00  -1.6140689e+00  -1.5362820e+00   1.7585010e-02  -1.3002339e+00   1.0686508e+00  -8.6489773e-01  -1.2306868e-01  -3.0894623e-01  -2.1141510e-01   5.7601982e-02  -7.9958421e-01  -7.2776098e-01  -9.1257041e-01  -1.1190714e+00   7.2005309e-01   1.3599033e+00  -4.2883097e-01  -2.5164192e-01   1.3838647e+00   1.4663014e-01  -4.9827140e-01  -1.0201629e+00  -6.3860115e-01  -3.3821227e-01   1.4357341e+00   6.3122655e-01  -2.7401077e-01   2.9621078e-01   1.5035390e+00   1.7679268e+00  -5.9003249e-01  -6.4483806e-01   4.1391452e-01  -4.3204252e-01   2.1632567e+00   1.0176625e+00   1.4076305e+00   3.6071156e-01   1.3437397e+00  -2.1205912e-01   8.3480160e-01   1.6804711e+00  -3.2819420e-01  -1.3296090e+00  -4.2991241e-01  -1.1511317e+00  -4.1428856e-01  -4.8602931e-01  -1.3123674e+00   3.6237241e-02  -2.8940929e-01   5.1623803e-01  -1.4178594e+00  -4.9480617e-01   2.0513614e+00   1.5586274e+00  -5.3068607e-01   7.9903465e-01   3.6685413e-01  -1.0273926e+00  -3.4781236e-02   1.3219027e+00  -1.2289363e-01  -1.0849290e-01  -5.4006431e-01   1.0907361e+00   2.6414557e-01   1.4612497e+00   2.6296674e-02  -3.5650603e-01  -1.5403382e-01  -7.4586570e-01   1.2709321e+00   1.9992764e+00   4.0714759e-01   9.5043690e-01  -1.0192975e+00   4.4950339e-01  -1.6130328e-01  -4.4362058e-01   5.6702157e-01   1.1349592e+00  -1.0019529e+00  -1.1547286e+00
  -1.1539080e+00   6.9568040e-01  -1.0419832e+00  -5.4223513e-01  -9.9434964e-01  -1.3622163e+00  -5.2362574e-01  -1.0329824e-02  -5.2283550e-01  -7.4967623e-01   9.5844414e-02   1.2778901e+00  -3.5830676e-01   2.6414793e-01   4.1528696e-02   8.8010941e-01  -6.3671429e-01  -5.5510616e-01  -1.5003421e+00  -1.5452843e+00  -5.0481899e-01  -1.9708881e-01   1.1044434e+00   8.6658514e-01   1.2291414e+00   9.3457982e-01  -2.8659591e-01   1.1813484e+00  -1.1179439e+00  -5.6649805e-01   3.6494042e-01   4.4996485e-01   7.9381342e-02   3.9869276e-01  -3.5146476e-01  -5.8494436e-01  -5.3194274e-01  -3.4665540e-01   2.1277348e-02   3.8647905e-01   7.8770249e-01  -1.1797741e-01   1.5395525e+00   1.5727004e-01  -1.0254573e+00   1.6772138e+00   1.8588993e+00  -4.9761602e-01  -2.0369366e-01  -8.8337147e-01  -8.6482665e-01  -7.7332747e-02  -9.2674410e-01  -9.4891467e-01   6.2320372e-01  -1.4164007e+00   1.1138627e-01   8.5843640e-01  -1.4462638e-01   6.0361989e-01  -8.6826761e-01   4.3332079e-01  -1.9117471e-01  -7.1644476e-01   9.6314184e-01   2.1298515e+00  -3.0495458e-01   1.9781184e+00  -7.9189036e-01   1.3184422e+00  -9.7594493e-01   2.1919616e+00   1.2966247e+00   8.4096804e-01   1.1570420e+00  -7.3651344e-01  -7.8417165e-03   1.9698432e+00   1.1726402e+00   8.7641526e-01  -8.8954193e-01  -9.6807969e-01  -4.6668502e-01   9.0158467e-01  -8.6020992e-01   4.9567754e-01  -8.2549540e-01  -8.9169185e-01  -1.9205717e+00  -1.7078162e+00
   1.6218638e-01  -4.8352398e-01  -1.5111034e+00  -1.0771977e+00  -2.4002865e+00   4.3356903e-01   1.3179502e-01   2.9089700e-01  -1.9201577e+00   2.3254736e-01  -1.9650268e+00  -4.8367446e-02  -1.1644712e-01   1.1935335e+00   4.7482342e-01   1.6570509e+00  -3.4766546e-01   1.8635668e-01  -1.4841522e+00   3.7164465e-01   9.4876638e-01  -9.1362510e-02   8.0630759e-01   8.4392548e-01  -4.6200488e-01  -7.0998919e-02   7.4075140e-01   6.3313212e-01  -1.5808316e+00   8.0898070e-01   7.1266908e-01   6.8740376e-01   8.4533842e-02  -1.1890978e-01   7.2525298e-01   1.7499656e+00  -5.6686677e-01  -8.0280233e-01   7.4299383e-02   1.5285416e+00   2.6995800e-01   3.6680296e-01   2.7397139e-01   1.1140628e+00  -3.5541040e-02   1.2879331e-01  -4.8243279e-02   6.3196255e-01  -1.4426728e+00  -2.0650057e+00  -1.8010214e-02   1.3291586e+00   6.0073724e-01   9.4559758e-02  -1.4368681e+00   6.3992361e-01   1.0707287e+00  -5.9653689e-01  -1.4265735e+00  -7.9074314e-01  -5.3097832e-02   4.8186129e-01  -3.9127637e-01  -8.5289006e-01   1.0433163e+00   7.2914650e-01   1.1147840e+00   2.7679900e-01  -1.3046129e+00  -1.9198981e+00  -2.4074565e-01   9.0187141e-01   1.3205205e+00  -6.1662752e-02   5.9350460e-01   4.3877882e-01  -5.7700442e-01  -1.0381046e+00   1.1477670e+00   1.5000279e+00   1.4784833e+00   1.1861424e+00  -1.4352438e-01  -3.4002323e-01  -5.1778886e-01  -5.8574900e-01  -6.4000510e-01   6.8922759e-02  -1.0555867e+00  -1.6516488e+00
  -1.1825867e+00   5.5262181e-02  -1.2255788e+00  -1.3922623e+00   9.1980847e-02  -9.4638247e-01  -1.3889558e-01  -5.8462900e-01   9.8670733e-01   1.7736760e+00  -9.5267216e-01   9.6593126e-01   1.5208974e+00  -9.5494793e-03   3.7169326e-01   9.2872832e-01  -5.3334921e-01   1.0000884e+00  -5.9542470e-01  -5.7698015e-01   1.0000149e+00  -1.6146348e+00   5.3878364e-01   3.5342858e-01   6.4624259e-01   1.5403897e+00  -9.5139731e-01  -1.4107688e+00  -1.4114328e+00   1.0438061e+00   8.7068183e-01   6.0766703e-02  -4.4505451e-01  -5.1292501e-01   1.6600579e+00   8.7114817e-01  -1.3699394e+00   4.5683344e-01   2.5128915e-01   1.0749186e+00  -7.9193005e-01   6.3695708e-01  -2.8929578e-02   6.1685562e-01   1.7029343e+00   1.0094241e+00  -1.4962832e+00  -8.2526241e-01  -1.5777337e+00  -1.4279189e+00  -4.2690607e-01   9.3801910e-01   5.5135397e-02  -1.4691739e-01   2.4929816e-01   1.6644348e+00  -3.9075880e-01   4.6597065e-02  -1.1412726e+00  -2.5500366e+00   1.7535341e+00   9.7434951e-01   4.9743870e-01   5.3236999e-01   7.7474368e-01  -7.3469976e-01  -3.7463743e-03  -3.0555018e-01   7.7573142e-01  -6.0371078e-01   7.0779150e-01  -1.3182469e+00  -6.8455881e-01   1.3467059e-01   6.4413405e-01   4.6972584e-01  -3.2098754e-01  -3.4394769e-01  -1.0717367e+00   1.2207811e+00   4.7542792e-01  -2.1571927e-02  -3.8156159e-01   1.7775087e+00  -3.3985179e-01  -2.6880473e-01  -1.5846396e-01   3.5206034e-01  -1.0911663e+00  -1.7662318e+00
  -8.5000780e-01  -1.2050053e+00  -8.1684432e-01  -7.1516507e-01  -1.5196600e+00  -8.2619957e-01  -4.7369889e-01   1.6465718e+00  -4.7877610e-01  -6.3975598e-01  -6.7565291e-01  -4.9896578e-01  -3.7524273e-01   1.0860907e+00   3.1809688e-01  -5.6978257e-01   5.3212578e-01  -1.5537503e+00  -1.0957241e+00  -7.3930804e-01   1.1359634e+00  -8.4080100e-01  -1.8954358e+00   1.2895035e+00   1.9237081e+00  -2.0437682e-02  -1.2998562e-01   4.8833844e-02  -4.0970504e-01  -1.3597691e+00  -5.4971121e-01   2.3230576e-01   8.5156519e-01   1.9107157e-01   2.1883518e-01   2.2209290e+00  -4.6914602e-01  -9.5019328e-01   5.0962984e-01   1.5045038e+00   2.3570964e-01  -1.1007542e-01   7.2043691e-01   1.0407919e+00  -1.4438899e-01   1.5228490e-01   9.2531283e-01   2.7224247e-01  -2.0774934e-01   2.6322883e-02   1.1613911e+00  -7.3850207e-01  -1.7415519e-01   3.2670213e-01   7.9429146e-01  -2.2841305e+00   1.0029249e+00   7.9459437e-01   1.2894346e-01  -5.9299177e-01  -3.9395000e-01   1.3225966e+00  -2.6740577e-02   1.3691569e+00   6.5072770e-01  -9.2087343e-01  -6.6936458e-01   1.1934099e-01   1.4709702e-01   1.4733967e+00   2.0458464e+00  -5.5506460e-01   1.1488086e+00  -4.1001488e-01  -7.6493663e-01  -3.5364493e-01  -1.1392770e+00  -1.0193761e+00  -5.4212862e-01  -3.2041198e-01   2.0339516e+00  -1.8331577e-01   1.6104533e-01   1.7029059e+00  -4.5030474e-01   1.2954881e+00  -5.9479438e-01   2.7843823e-01  -1.8708505e+00  -9.1471722e-01
   4.4352325e-01  -1.1575788e+00   2.0418936e-01  -1.0844331e+00  -3.9484433e-01  -3.9946729e-01  -3.1899769e-01  -1.8865190e-01  -7.3177982e-01  -2.5185362e-01   1.5503199e+00   3.7131971e-01   1.1758184e+00   2.0312865e-01  -1.9339418e-01  -9.4660515e-01   2.8600209e-01  -6.5897956e-01  -6.8261759e-01  -4.0816561e-01  -3.3379710e-01  -8.0012805e-01   6.6341975e-01  -5.3140147e-01   1.7065204e+00   1.9137581e+00   5.5614915e-01   7.0802280e-01  -4.8928245e-01  -5.9820896e-02  -5.3483830e-02   5.1833546e-01   3.3065892e-01   4.4024187e-01   4.7835173e-01   5.5658367e-01  -1.3337156e+00   1.7431711e-01  -3.2806074e-01  -7.4242357e-02   1.1452534e-02   1.3145806e+00   1.7170619e-01   1.4754329e-01   1.3173977e+00  -9.2748195e-01  -4.6732296e-01  -3.7693806e-01  -8.3588803e-01  -3.1828723e-01  -4.2051573e-01  -3.9163609e-01  -7.6702082e-02   2.1794098e+00  -8.9851609e-01  -7.3752580e-02  -1.1003739e-01  -1.3431372e+00  -1.2405608e+00  -7.0735570e-01  -1.0107772e+00   1.4755825e+00   1.7426396e-01  -4.5593857e-01  -1.7912984e-01   1.5439272e+00   1.0084421e+00   1.2657718e+00  -3.3110794e-01  -8.7779450e-01   2.2413188e-01  -8.0407640e-01   1.5660019e+00   1.7884899e-01   2.1804125e+00  -4.0060888e-01  -5.6212445e-02  -7.8731687e-01   2.8264848e+00   1.6095260e+00   1.5660138e+00  -3.6965819e-01   8.1553415e-01  -1.9073307e+00  -1.4174393e+00  -1.3269995e+00  -3.3161545e-01  -8.3360550e-01  -2.1326728e+00  -1.0259751e+00
