# Supplementary material for: Autistic traits and individual brain differences: functional network efficiency reflects attentional and social impairments, structural nodal efficiencies index systemising and theory-of-mind skills
Source: Mol Autism. 2021 Jan 21;12:3. doi: 10.1186/s13229-020-00377-8 (PMC7818759; doi:10.1186/s13229-020-00377-8)
Supplement: Supplementary file 9 — Additional file 9. Brain-behaviour correlations. README file detailing data curation; AAL-90 region masks in NIfTI format; spreadseehts of Spearman correlations; code and data for the correlational analysis. [file 13229_2020_377_MOESM9_ESM.zip › Paul_Arora_et_al_data/Physiological/BBC/analysis/Parcorr_rsfMRI_Netmats/fixnormed_Netmat_rsfMRI_aal90_subj002.txt]

   0.0000000e+00  -3.4743966e-02  -5.2556876e-02  -3.6981157e-02  -2.1044779e-02  -1.4471941e-02  -5.8550578e-02  -7.7795637e-02   1.1515145e-01   9.4971988e-03   3.3366900e-02  -1.4040311e-02   2.6177696e-02  -5.6080785e-02   7.9836178e-02  -2.2516931e-02   2.1731332e-01   1.0389060e-01  -1.3556553e-03   3.5028234e-01  -1.0068580e-01  -1.1306955e-01  -6.2867471e-02   1.2061838e-01   7.5074178e-02  -6.6384799e-04  -2.4339177e-02  -1.2808801e-01  -1.8409279e-01  -1.8031901e-01   9.4846094e-03  -4.2651568e-02  -8.8126939e-02   8.8011059e-02   1.9942320e-02  -1.6475260e-01   9.5608080e-02   8.1804089e-02   6.1443872e-02  -8.0376614e-02  -8.5515833e-02  -1.1392681e-01   8.4016349e-02  -3.3347503e-02   2.4478663e-03   1.1526656e-01  -5.8104259e-02  -2.2508384e-01   6.5435514e-02   5.9078455e-02   7.0843571e-02   2.3167750e-02  -1.5256361e-01   7.6456430e-02   9.0804897e-02  -3.3960000e-02   2.9682825e-01   9.9221469e-02   1.7336044e-01  -1.4240233e-01  -3.0271416e-02  -1.2390839e-01  -1.2312410e-01  -8.9248263e-03   9.4922569e-02  -3.4957024e-02  -1.3385837e-01  -1.6357013e-01   6.3847467e-02   4.0013863e-02   1.0842050e-01   1.3267551e-01   1.3466449e-01   5.5302646e-02  -1.9728891e-02  -9.2889126e-02  -1.8079403e-01   1.1789646e-01   6.5727325e-02   7.5572655e-02   6.1252184e-03  -9.0340433e-02  -1.4919577e-01  -1.6053832e-02   5.1880894e-02  -2.3002716e-01   9.9040011e-02  -5.3075263e-03   3.9376091e-03   5.7394602e-02
  -3.4743966e-02   0.0000000e+00  -2.7474199e-02   6.7446053e-02   3.3016423e-02   9.2589051e-02  -5.6060545e-02   1.1348522e-01  -5.3384894e-02   3.9482461e-02  -9.3967505e-02   2.2118564e-01  -2.1830312e-02   2.6088686e-02  -5.6351257e-02   5.6394895e-04   5.1463257e-02   1.4301023e-01   1.2454795e-01   1.3145497e-01   5.6287413e-02  -4.2719077e-02  -6.1812284e-02   5.4398828e-02   1.8571006e-01   1.5696601e-02  -2.6717380e-02   3.8925954e-02   9.7965104e-02  -9.1525211e-02   3.4740330e-02   1.2772114e-01  -1.4264182e-01  -2.0898263e-01  -7.3169258e-03  -5.4335429e-02  -2.0381576e-01  -4.6018292e-02  -9.1309287e-02   9.6936723e-02  -6.7177127e-02  -1.3324079e-01  -6.4367632e-02   6.3399467e-02  -1.7783099e-01   3.1428565e-02  -5.5505167e-02  -4.0866155e-03  -1.5082438e-01   1.0992082e-02  -8.4935101e-02  -5.6906279e-02  -2.3919764e-02   2.8978968e-02  -4.7320803e-02  -1.4030195e-02  -5.8484308e-02   1.7866006e-01  -1.0089667e-01   9.9623185e-02  -2.1502931e-01   1.5781896e-01  -6.7621992e-02   1.8367723e-01  -4.5929284e-02  -3.1476307e-02  -9.5331294e-02   4.9767303e-02  -1.1772038e-01   1.3597449e-01  -1.5559197e-01   1.5196985e-02   2.3218387e-01  -1.1299778e-01  -1.7753048e-02   1.3472934e-01  -2.0770204e-02   2.8958903e-02   5.9460203e-03   3.2125807e-02   9.7021400e-02  -7.3998889e-02  -4.6810811e-02  -1.0104579e-01  -4.5287432e-02   1.2382552e-01   7.2153909e-02   3.2333020e-02  -2.9022083e-02  -7.7526847e-02
  -5.2556876e-02  -2.7474199e-02   0.0000000e+00   1.6993432e-01   1.5316957e-01   2.3869750e-01   4.5434357e-01   1.2161444e-01  -1.0717582e-01  -1.4121735e-01   6.5123047e-02   1.1905980e-01   2.4891739e-02  -3.7220738e-01   3.9921598e-01  -1.0161563e-01  -6.4074215e-02   1.2137212e-01  -1.4410228e-01  -2.8349703e-02  -1.0924216e-02   2.6477753e-02   2.1245903e-01  -4.2801892e-02   9.7329040e-02   4.8889705e-02  -6.5862388e-02   9.6413701e-02   3.8816869e-02   8.9028807e-02   2.0877792e-01  -1.1370265e-01   9.2216549e-03  -1.3441258e-01  -8.2476312e-02   1.0656061e-01   1.3710752e-01   1.2902933e-01  -2.5019890e-02   5.3349439e-02  -4.1846049e-02  -1.2459739e-01   3.9358160e-02  -1.2066597e-01   4.5439600e-02  -1.5376291e-01  -3.3403500e-03  -3.9619350e-02  -4.4737086e-02  -6.6839689e-02  -3.6360759e-02  -3.9709836e-03   2.8761532e-02   7.2370187e-02   8.0931208e-02  -2.6365687e-02  -1.7696596e-01  -6.5900116e-03  -3.5295594e-02  -1.1712114e-01   7.0875587e-02  -2.0727676e-01   2.5018960e-01   1.0089867e-01   1.9151831e-01  -2.1442132e-01   8.3721449e-02   2.1156708e-02  -1.0845753e-01   3.7067933e-02  -1.0731550e-01   3.3937231e-02  -4.4612955e-02  -8.8489019e-03  -6.6277452e-02   1.1536138e-01   3.6082239e-02  -1.2168991e-01   4.9362009e-02   1.0128874e-01  -7.2998913e-02  -9.9801176e-02  -2.1856542e-02   5.8144012e-03   1.6528675e-01  -1.5240068e-01  -7.0328030e-02  -9.5853788e-02  -1.3948960e-01   1.1899258e-01
  -3.6981157e-02   6.7446053e-02   1.6993432e-01   0.0000000e+00   1.0958512e-02   1.9684131e-01   2.0980748e-02   4.9600080e-01  -2.7495944e-01   4.1938156e-02   4.1993381e-02   9.3991030e-02  -5.4977283e-02  -1.5337455e-01  -9.2362549e-03  -6.0224704e-02   1.2315399e-01  -1.3501178e-01  -2.8308842e-02   1.7142305e-01  -8.2706510e-02  -2.5229962e-02   9.8876647e-02   2.0764237e-03   3.1175884e-01   1.6597655e-01   1.0499239e-01  -6.0787009e-02  -1.8390628e-01   9.4809151e-02  -3.9309182e-03  -1.1666917e-01   1.5273051e-01   3.8597435e-03   1.4072624e-01  -1.5226839e-01  -5.0255649e-02  -1.3531627e-01  -7.9852649e-02  -1.4056302e-01  -1.0132079e-01  -1.4384478e-01   1.0511400e-01   4.0052963e-02  -8.0043436e-02   3.3622829e-02   4.4135748e-02   1.0697152e-01  -1.5897648e-02   1.7134913e-01   3.8222963e-02  -1.1057851e-02   1.3097246e-01  -2.1787840e-02   1.7244625e-01  -7.0891518e-02  -8.1872442e-02   8.1222113e-02  -2.0231526e-01  -2.8157852e-02  -6.6872010e-02  -8.3628482e-02  -1.2602523e-01  -2.0778796e-01  -2.6955088e-01   9.5605611e-02  -1.3656649e-01  -1.3768944e-01  -1.8283278e-02   7.4697472e-03  -1.4304274e-01   2.1613447e-01  -5.4317065e-02   4.8181075e-03   7.1410033e-02   7.8047813e-02  -1.4563603e-02  -1.2069668e-01   6.4653521e-02   5.3750365e-02   5.7979715e-03  -3.6132688e-02  -5.1995842e-02   2.1587603e-02   1.4025459e-01   7.2149853e-02  -2.0785073e-01   1.0422285e-01   4.4994380e-02   5.5586939e-02
  -2.1044779e-02   3.3016423e-02   1.5316957e-01   1.0958512e-02   0.0000000e+00   2.4285572e-01   1.6028881e-01   3.5189698e-02   2.7299783e-01   6.5791049e-02   3.3787389e-02   7.7805430e-02  -1.2589531e-01   9.3529263e-02   2.3494039e-01  -1.2757048e-01   9.5580104e-02   1.8641251e-01  -6.1850802e-02   8.3146223e-02  -4.8383198e-02   2.1790325e-02   9.9721710e-02  -8.8420582e-02  -2.8063922e-01   2.7352435e-01   8.0632843e-03  -1.5995888e-02   1.5425475e-01   8.7345074e-04   1.6944753e-01   1.4376903e-01  -2.6350821e-02  -2.6240337e-01   8.5143153e-02  -3.1083735e-04  -1.4749115e-01  -5.3395178e-02   1.9512959e-01  -1.1916987e-01   4.1582664e-01  -1.0756768e-01   1.3327428e-01  -2.5887341e-02  -1.6732782e-01  -7.3484352e-02  -8.5275971e-03  -2.2100010e-01  -3.8767823e-02  -8.6699087e-02   1.7112554e-01   3.0172726e-02   9.1249002e-02   1.7523639e-01  -1.4357968e-01   5.0577133e-02  -4.9829854e-02   3.8470831e-02  -3.7144215e-02  -4.9008316e-02  -9.8703596e-02  -8.4522434e-02  -1.0127617e-01  -3.3516243e-02   7.2704000e-02   4.2784300e-03   9.8895275e-02   7.0541208e-02   9.0597576e-02  -5.0666610e-02   1.6017563e-02  -1.2223532e-03   1.0939133e-03   8.7405819e-02  -2.0306117e-01  -1.4329736e-01  -1.4728226e-01   8.3566137e-02   2.0593351e-01   9.0677006e-03  -9.5333415e-02  -7.7421183e-02   1.5500446e-02  -1.1188677e-01  -7.1971968e-02  -1.0211482e-01  -1.5079917e-02   5.5742226e-03  -1.2503494e-01  -7.9656558e-02
  -1.4471941e-02   9.2589051e-02   2.3869750e-01   1.9684131e-01   2.4285572e-01   0.0000000e+00   6.2099689e-02   2.1415206e-01   1.7743026e-01   2.5063417e-01   1.2475980e-01   7.2079769e-02   1.6181519e-01  -4.1488422e-02   2.4406948e-01   1.8164360e-01   3.6472547e-02  -1.0983751e-01   5.1828957e-02   3.0012939e-02  -8.6558452e-02   1.2569440e-01  -9.9398162e-02  -6.1755802e-02   7.6384581e-03   1.4454793e-01   6.8431447e-02   1.7595816e-01  -1.0786939e-01   1.7964858e-01   1.7937015e-01  -4.6347496e-02   1.8970079e-02  -1.4554113e-01   4.4390705e-01  -2.4987111e-02   8.9422560e-02  -2.8721816e-01   1.3927355e-01   1.3436299e-01  -2.4392242e-01  -1.2645885e-01   2.9721266e-02   1.0686179e-01  -1.1072782e-01  -6.2976434e-02   1.1307085e-01  -1.3814793e-01   2.2728599e-02  -1.4468965e-01   1.8072794e-01  -1.9320137e-01  -1.3930510e-01   1.7256700e-01   1.7349144e-01  -3.4226886e-02  -3.2246368e-02  -8.7688846e-02  -5.3749257e-02  -7.6209813e-02  -7.0717217e-02   5.4762792e-02   7.3827897e-02   5.1944629e-02  -1.8583541e-01  -1.4093685e-02   3.7678537e-02   2.2475384e-01  -2.1914891e-02   1.4156392e-01  -2.4167717e-01   6.4139675e-02  -2.7566698e-02   1.5592001e-01  -1.5922350e-01  -1.6081951e-02   1.4343712e-01  -3.6890525e-02   1.5041137e-02   2.4445323e-01   1.7624161e-01  -5.8393296e-02  -9.1300280e-02  -5.0954281e-02  -7.8488420e-02  -2.5212187e-01   1.0728585e-02   8.9274461e-02  -4.1451433e-02  -1.9124889e-01
  -5.8550578e-02  -5.6060545e-02   4.5434357e-01   2.0980748e-02   1.6028881e-01   6.2099689e-02   0.0000000e+00   2.1500449e-01   1.7714108e-01   1.1775963e-01  -1.2725408e-02  -1.2098922e-01   3.2726779e-02   9.4509767e-02   5.4831461e-02  -1.2482548e-01  -1.0119413e-01  -1.6191026e-01  -1.2195272e-01  -1.0046851e-01   1.0523467e-01  -1.7551923e-01   1.1032434e-01  -2.2183322e-01  -1.2497366e-01  -1.2313876e-01  -4.8731852e-02   3.1673016e-02   1.3051485e-02   1.9736125e-01   1.5907632e-01  -4.3918870e-02   2.4368116e-02  -2.2958277e-02  -4.0247009e-02  -1.6693051e-01  -8.8811687e-02   8.1374906e-03   2.8107033e-02  -1.5290076e-01   1.9722128e-01  -1.7242940e-02  -1.9070130e-01  -1.8500481e-03   9.9364972e-02   8.2122864e-02  -7.8683822e-02  -9.5112178e-02  -1.9888900e-04   4.2599155e-03   2.1062650e-02  -8.1163257e-02   1.0851037e-01   1.1912840e-01  -1.4994933e-01  -3.7514247e-02  -1.7854553e-01  -1.1647109e-01  -1.2511933e-01  -1.1328099e-01   4.3725241e-01  -9.6131218e-02   1.1680905e-01  -4.0284565e-02   2.1649538e-01   1.1729198e-02   5.5363337e-02   5.3465513e-03  -6.4354076e-02   3.6513703e-03  -4.2404220e-03  -1.5384915e-02   3.1761678e-02  -1.9022391e-01   5.6046275e-02   2.6928615e-01  -4.3828384e-02   1.3721711e-01  -4.8428342e-02   6.2868318e-02   1.0518428e-02   8.8618808e-02   6.7086081e-02  -2.4430376e-01   2.0783464e-02   3.6806669e-02   6.1462224e-02  -5.6283696e-02  -8.5417917e-02   7.6722102e-02
  -7.7795637e-02   1.1348522e-01   1.2161444e-01   4.9600080e-01   3.5189698e-02   2.1415206e-01   2.1500449e-01   0.0000000e+00  -1.3524469e-01   2.3468476e-01  -1.4822732e-02   2.1989272e-01  -2.6209562e-03   2.6320595e-01  -7.0385639e-02  -8.5259056e-02   1.5994709e-01  -9.0570117e-02  -1.3576623e-01   4.1392380e-02   1.0687116e-02   3.8717240e-02  -1.2272999e-01  -7.8470834e-02   8.3754514e-03   8.3432500e-02   8.4278475e-02  -6.8504846e-02   4.9817227e-02   1.3108543e-01  -1.3379163e-01  -1.6959269e-01   2.7399630e-02   2.4576410e-02  -1.2605277e-01  -2.5278644e-01  -2.3786062e-01   2.6463961e-02   6.7625025e-02  -1.0364906e-01  -7.0378751e-02  -1.0479755e-01   5.9613355e-02   3.1802498e-02  -2.8185284e-02  -4.7921869e-02  -4.6396657e-02  -4.0890813e-02   1.9249503e-02   2.1332660e-01   6.1141562e-02   5.4594993e-02   9.0750277e-02  -1.2539364e-01   1.8268738e-01  -3.9905114e-02  -1.2281218e-01   4.0818991e-02  -1.7490301e-01   5.9879289e-02  -4.4832304e-02  -7.2562017e-02   3.0861248e-01  -1.4329532e-01  -7.9368830e-02   3.0350782e-01  -1.1320956e-01  -5.4151852e-02  -8.7188751e-02  -3.4072247e-02  -8.6129951e-02   2.1286061e-01   8.0804745e-03  -1.7114157e-01  -2.0149782e-01   3.7886980e-01  -1.7123108e-01  -4.5466522e-02  -1.1844478e-01  -1.0492203e-01   4.7863448e-02  -3.1435839e-02  -7.3337777e-03  -2.8152957e-02   5.4018179e-02   8.2174235e-02  -1.9619440e-01  -1.7865185e-01   1.2123436e-01  -4.1343706e-02
   1.1515145e-01  -5.3384894e-02  -1.0717582e-01  -2.7495944e-01   2.7299783e-01   1.7743026e-01   1.7714108e-01  -1.3524469e-01   0.0000000e+00   6.8474952e-01   2.7857752e-02   1.1873776e-01  -3.2225497e-04  -1.8812948e-01   5.6118228e-01   3.7029476e-02  -1.7820106e-02   1.1269168e-01   5.2295919e-02  -9.0482412e-04  -1.6223680e-01  -3.5388438e-02   3.3544744e-02   8.9027769e-02  -1.5657520e-01   1.6313123e-01   5.8540948e-04   2.4443964e-01  -4.2856727e-02  -1.8688786e-01  -2.1253925e-01   2.3097445e-02   1.4185446e-01  -5.1252740e-03  -3.7850177e-01   1.1968571e-01   5.4994315e-02   9.6091745e-02  -1.7298186e-02  -2.9888508e-01  -4.6044785e-01   8.5378429e-02   2.4347272e-01   8.5748410e-03  -1.0350069e-02   3.2206259e-01  -1.1282122e-01  -9.2896122e-02  -3.9110255e-02   2.6631149e-01   1.8912698e-01   6.9578357e-02  -2.1085943e-01  -1.0341188e-01  -3.5261820e-01  -4.6360046e-02  -2.0447158e-01  -3.1329377e-02  -6.9725407e-02   6.5455115e-02  -3.1541958e-02  -6.0137405e-02   3.0680253e-01   3.9725124e-02   1.0681089e-01  -1.1488299e-01   1.3848135e-01  -3.1230563e-02   9.0938706e-02   1.2580172e-02   6.2914989e-02  -1.3316052e-01   1.9469300e-02  -2.3503680e-01   1.4035016e-02  -1.1283572e-01  -3.4467604e-01  -1.5620802e-01  -4.6452909e-02  -2.4343562e-01   2.5230065e-02   1.9165324e-01   5.2810905e-02  -1.5403134e-02  -3.5163911e-02  -4.6783294e-02  -3.1924264e-01   5.6860154e-02  -1.5126173e-01   1.6466818e-01
   9.4971988e-03   3.9482461e-02  -1.4121735e-01   4.1938156e-02   6.5791049e-02   2.5063417e-01   1.1775963e-01   2.3468476e-01   6.8474952e-01   0.0000000e+00  -3.9350126e-01   5.8218451e-02   7.3528435e-03   1.6731408e-01  -3.1577747e-01   2.3915169e-01   2.2946038e-01  -9.0207805e-02   2.2740037e-02  -4.0330930e-02   1.5766635e-02   4.4642707e-02  -1.5531514e-01  -2.1823648e-01   1.6237265e-02  -1.3077029e-01   1.1124674e-01   2.0578189e-01  -8.8587582e-02  -3.6671919e-02  -1.4088492e-01   3.9816784e-02   2.4565611e-02   8.8933923e-02   2.3932596e-01   6.9149777e-02  -1.1209469e-01   1.6378043e-01  -7.6828598e-02   1.9052654e-02   3.0763711e-02  -1.1722815e-01   2.8390240e-02  -2.4921593e-02   1.9010793e-01   4.8507952e-02  -1.9765951e-01  -1.4331237e-02   1.1066206e-02  -1.4832986e-01   1.7891707e-01   1.0025757e-01   2.2492006e-01  -1.9397658e-01   9.3132866e-02  -2.2708836e-02  -6.0098842e-02   1.2681033e-02   8.2407442e-02  -1.5829490e-02   3.3171915e-03   1.4720637e-01   4.0647137e-02  -2.0687949e-01  -1.5809109e-01   3.8952503e-01   8.3847467e-02  -2.9767360e-02   1.9126731e-01   1.9369608e-01   8.4720716e-02   1.0831862e-01  -9.1179162e-02   6.7794129e-02  -3.3444583e-02   2.8510842e-02  -9.4648114e-03  -4.6096559e-02   1.3458707e-01   3.3880101e-03   9.3431156e-02  -1.2981329e-01  -1.0500356e-01  -1.1185510e-01   4.7596948e-02  -2.3909441e-01  -6.5871549e-02   7.4790587e-02   5.8885538e-02  -1.6600940e-01
   3.3366900e-02  -9.3967505e-02   6.5123047e-02   4.1993381e-02   3.3787389e-02   1.2475980e-01  -1.2725408e-02  -1.4822732e-02   2.7857752e-02  -3.9350126e-01   0.0000000e+00   2.6870232e-01   2.4734606e-01   1.0836183e-01  -1.3136783e-01   1.5953779e-01   3.1035136e-01   6.1410301e-02   1.3118431e-01   3.4075061e-02  -7.4331621e-02  -2.3790043e-02   7.5846986e-02  -2.0696753e-01   1.3954863e-01  -1.8297317e-01  -7.3544617e-02   5.0117284e-02   6.3072578e-03   7.4305401e-02   4.0497831e-02  -4.2971684e-01   2.0853220e-01   1.0989144e-01   1.9215559e-03   1.3912382e-01   7.1067909e-02   7.0024299e-03   8.9954074e-02  -3.5994680e-01   4.6649564e-02   4.8166107e-02   1.4519737e-01  -5.2893562e-02   1.0453577e-01   7.3485901e-02   1.2304589e-01  -6.5837617e-02  -2.1287612e-02   1.5875729e-01   2.9267475e-02   1.7712413e-01   1.4034653e-03  -1.3810668e-01   7.8119585e-02  -1.1656091e-01   2.8131429e-01  -5.9300139e-02  -2.8059174e-02  -3.3214791e-02   2.1074106e-01   1.2000434e-01   1.4395341e-01   2.2733774e-01  -6.2551201e-02  -1.2313565e-01  -2.0967176e-02  -2.7887498e-01  -4.9455163e-02  -1.9854058e-01  -3.5413110e-01   2.3334252e-02   2.3964984e-01   2.6407497e-02   1.2281834e-02   1.1024559e-01  -1.0483401e-01  -4.0103144e-02  -1.4057399e-02   2.8793243e-01  -3.9039572e-02  -5.2982741e-02   9.8828815e-03  -1.8998629e-02  -3.6056059e-02   5.9685360e-03   1.8095229e-02  -8.5043037e-02  -5.6581501e-03   1.1801343e-01
  -1.4040311e-02   2.2118564e-01   1.1905980e-01   9.3991030e-02   7.7805430e-02   7.2079769e-02  -1.2098922e-01   2.1989272e-01   1.1873776e-01   5.8218451e-02   2.6870232e-01   0.0000000e+00   1.8788659e-01   5.5957649e-01   1.1785162e-01   1.1262415e-01  -4.3649100e-03   4.0504678e-01  -2.8635174e-02   1.9621348e-01   5.8039892e-02   5.6462077e-02  -1.1938945e-01  -3.3784535e-02  -1.7405063e-01  -2.9329895e-01   9.8063240e-02  -9.8749900e-03  -1.9553080e-03  -3.8285681e-02  -8.1234120e-02  -1.5265591e-01  -2.6798584e-01  -1.3901774e-01   9.6737565e-02  -8.7438458e-04   8.0926428e-02   2.5095950e-01   1.3950069e-01   1.3827015e-01  -3.0956214e-02  -8.4047620e-02  -9.7492847e-02  -2.7877597e-02  -2.5719404e-01  -3.9542403e-02  -6.1339626e-03  -4.7200495e-02  -1.0895818e-01   1.1516485e-01  -8.5685018e-02  -1.8661488e-02  -7.5398602e-02  -2.8285892e-02  -8.9562069e-02   5.4508989e-02  -6.0550385e-02  -6.8304021e-02  -1.4267808e-01   1.7048252e-01   1.0754416e-01   8.3806173e-02   3.4614245e-02   3.2145227e-01  -2.4227657e-01   2.2370438e-01  -2.2496626e-01  -2.2219168e-01  -5.1758909e-02   1.8740090e-02  -1.6813441e-02   4.6032817e-02  -1.0880386e-01   1.0306576e-01  -7.3996097e-03   9.2047234e-02   2.0444406e-02   8.3878223e-03   1.3239884e-01  -5.2527005e-01   1.1513173e-01  -7.7283439e-02   2.0011451e-02   1.9501379e-01   8.1659202e-02   2.9713223e-02   3.5510529e-02  -5.8261623e-02  -2.5869379e-02   1.8083947e-01
   2.6177696e-02  -2.1830312e-02   2.4891739e-02  -5.4977283e-02  -1.2589531e-01   1.6181519e-01   3.2726779e-02  -2.6209562e-03  -3.2225497e-04   7.3528435e-03   2.4734606e-01   1.8788659e-01   0.0000000e+00   6.5947295e-01   8.8182408e-02   1.1518640e-01  -2.1928610e-01  -1.9823279e-02   9.4807253e-02   6.5726050e-02   7.1288944e-02   4.7863798e-02   1.0118711e-02  -1.3067160e-01   1.6640757e-01  -1.0393045e-01  -2.7500010e-02   1.3458428e-01  -1.2204721e-01  -6.4220612e-02  -6.5518314e-02  -4.6802926e-02   9.8700735e-02   3.7637659e-02  -1.1831976e-01  -2.6297399e-01   8.7800840e-02  -4.3340787e-02   9.9996624e-02  -2.1505328e-02   2.6643369e-01  -4.1996168e-02  -2.6484122e-02  -2.1870947e-02  -7.4744802e-05   1.2102971e-01   9.6787004e-02  -5.8193610e-02   5.5168084e-02   3.2614045e-02  -8.2847983e-02   7.9297967e-02  -2.2934354e-01   4.1607157e-03   3.5756113e-02  -1.3647917e-01  -1.1151810e-01  -1.3338385e-01   1.4661762e-02  -1.9094804e-01   1.1580051e-01  -2.0971802e-02  -2.2376115e-01   1.9890273e-02   7.6867098e-02  -1.0149425e-01   3.5394846e-02  -8.3815645e-02   1.3367906e-01   4.6676908e-02  -1.8433927e-01   1.1681600e-02  -1.9616832e-01   1.2519545e-01  -1.5095461e-02  -2.1789385e-02  -3.6024263e-02  -1.7543569e-01  -1.8840300e-01   2.3330659e-01   6.3969630e-02  -1.3304222e-03  -3.1186412e-02  -1.5255089e-02  -3.5369934e-02   7.3059708e-02   2.6267141e-01   7.2044296e-02  -1.6836386e-01   8.2963394e-02
  -5.6080785e-02   2.6088686e-02  -3.7220738e-01  -1.5337455e-01   9.3529263e-02  -4.1488422e-02   9.4509767e-02   2.6320595e-01  -1.8812948e-01   1.6731408e-01   1.0836183e-01   5.5957649e-01   6.5947295e-01   0.0000000e+00  -2.2561295e-01   1.2930706e-01  -8.1995774e-02  -5.0246308e-03  -1.8890170e-01  -5.9888366e-02   5.6727898e-02  -4.1098552e-02  -1.7718066e-01  -1.9305876e-01  -1.5944200e-01   1.7269433e-01   2.9568268e-02  -7.4634571e-02   1.0043663e-01   2.3621084e-01  -7.1808354e-02  -1.5754372e-01  -8.8576465e-02   2.3369919e-01  -1.1269407e-01   5.5399783e-02  -5.1946850e-02   1.0326128e-02   1.2138121e-01   3.0755767e-01  -2.5145034e-01   1.9070870e-01  -1.2268035e-02  -1.0900915e-01  -1.2450267e-03  -1.8862740e-02   8.0971118e-02  -8.2105516e-02   2.5202110e-03   2.5867797e-01  -1.3276140e-01   6.1703258e-02  -1.3739155e-01  -2.9150588e-01   3.5231477e-02   8.5007979e-02   7.3833769e-03  -1.4496999e-01  -9.5172506e-02   1.8475783e-01  -8.9368634e-02  -3.4092314e-02  -1.8092876e-01   1.2333919e-01   1.0159900e-01   1.0875559e-01  -6.1588089e-02   1.6099549e-01   1.5872417e-01   6.9432201e-02   9.3502438e-02  -4.8729557e-02  -9.5409396e-02  -1.5999298e-01   2.9878546e-02   4.5024401e-02  -1.0171507e-01   1.6896165e-02   2.3728246e-01  -1.1220070e-01   4.2609568e-02  -1.4367540e-01  -1.2285049e-02   1.8304709e-01  -6.0346901e-02  -6.0324755e-02  -1.1252658e-01   1.4842481e-02   2.3760191e-03   9.4924309e-02
   7.9836178e-02  -5.6351257e-02   3.9921598e-01  -9.2362549e-03   2.3494039e-01   2.4406948e-01   5.4831461e-02  -7.0385639e-02   5.6118228e-01  -3.1577747e-01  -1.3136783e-01   1.1785162e-01   8.8182408e-02  -2.2561295e-01   0.0000000e+00   2.5544894e-01  -7.9877147e-02   1.9906832e-01   8.2833383e-02   1.8571864e-01   9.4705772e-02   8.6572374e-02   3.3065636e-01   1.2516558e-01  -3.1556287e-01   7.7484050e-02   9.8482829e-02  -8.2960681e-02   1.4516086e-01   5.7822255e-02  -2.6952971e-02   1.9431296e-02  -6.9431046e-02   1.1504139e-01  -5.2178236e-02  -1.9870336e-01   4.5718208e-02  -1.1136139e-01   4.2169471e-02  -1.2824132e-01   2.0952105e-01  -8.9810604e-02   7.5271352e-02   6.9680658e-02   9.9046301e-02   2.0479854e-02   1.7929707e-01  -1.9209115e-02  -2.2663564e-02  -4.4509665e-02  -3.8801247e-02   1.3063690e-01  -1.8558003e-01   1.0704052e-01  -3.5897800e-01   5.7239020e-02  -4.3703528e-02  -1.0283155e-01  -4.6119306e-02  -9.1888882e-03  -2.7820336e-01   1.1127198e-01   8.0627506e-02  -4.1023250e-03  -6.2776780e-03  -6.0748550e-02   4.8504815e-02   1.2169861e-01   3.1633780e-02  -1.9662438e-01  -3.7982135e-02  -1.3544913e-01  -5.7246476e-02  -1.7335595e-01   6.4353083e-02   3.8515880e-02  -4.4934513e-02   3.0059161e-02  -1.6985212e-01   1.0718547e-01   1.0379013e-02  -2.7390411e-01   1.3981635e-01   4.3488940e-01   2.4825943e-01   1.6843535e-01   1.5672503e-01   8.0304770e-02  -1.0252903e-01  -7.5053875e-02
  -2.2516931e-02   5.6394895e-04  -1.0161563e-01  -6.0224704e-02  -1.2757048e-01   1.8164360e-01  -1.2482548e-01  -8.5259056e-02   3.7029476e-02   2.3915169e-01   1.5953779e-01   1.1262415e-01   1.1518640e-01   1.2930706e-01   2.5544894e-01   0.0000000e+00  -3.8057904e-01  -6.4560534e-02  -1.5186457e-02  -6.1486707e-02  -1.2472767e-02   9.4123589e-02   1.4410976e-01   1.4634521e-01  -2.1285498e-02  -3.1825182e-01  -1.1676179e-02   1.0683956e-01  -2.0660414e-02   2.2879192e-01  -8.0558986e-02  -1.2078888e-02   4.4932463e-02  -7.6572525e-02  -3.1495625e-02   1.4511321e-01  -1.3540392e-01   2.3989399e-02  -9.5879042e-02  -1.3128301e-02  -1.7452252e-02   7.7889287e-02   5.1553675e-02  -2.7635823e-02   6.9826649e-02  -9.4478223e-02   2.1478982e-02  -4.7169375e-03   5.9250010e-02  -2.8837920e-02   2.5209955e-02  -9.5025484e-02   4.0527504e-02  -1.3213867e-01  -1.9050992e-01  -1.5106523e-01  -6.4423447e-02   8.7694516e-04   1.4390532e-01   5.4167937e-02  -1.5280749e-01   7.0436966e-02   1.9700316e-03  -1.7010952e-01  -1.3204093e-01   2.6694261e-01  -1.2133609e-01  -9.0715704e-02  -8.0982777e-03  -7.8729013e-02   5.5939567e-02   2.1882459e-01   2.4541882e-01  -4.1136975e-02  -5.3834361e-02  -1.1625752e-01  -1.1765115e-01   1.2121192e-01   6.0100223e-03  -4.5398690e-02   1.7355990e-01  -9.2282679e-02  -1.1997242e-02   7.0237950e-01   3.9591376e-02   2.0552101e-01   7.5904441e-02   1.4890024e-01   4.8412950e-03  -6.6212701e-02
   2.1731332e-01   5.1463257e-02  -6.4074215e-02   1.2315399e-01   9.5580104e-02   3.6472547e-02  -1.0119413e-01   1.5994709e-01  -1.7820106e-02   2.2946038e-01   3.1035136e-01  -4.3649100e-03  -2.1928610e-01  -8.1995774e-02  -7.9877147e-02  -3.8057904e-01   0.0000000e+00   2.3961552e-01   8.5709568e-02   3.0181431e-02  -1.3226296e-01  -8.0448240e-03  -2.1890791e-02  -1.9484728e-02   2.4732507e-01  -8.6904081e-02  -1.0064263e-01  -8.0778401e-02   2.8548120e-01   2.2284664e-01  -2.2422022e-01  -5.9382911e-02  -8.0501939e-02   1.6602233e-01   1.1399521e-01   5.1077047e-02   1.0162909e-01  -2.0190474e-02  -2.1658249e-01  -2.1823675e-02   1.6393328e-01   2.7407642e-01  -2.8122695e-02   3.7626474e-02  -4.4202551e-03   8.0793872e-02   1.3474528e-01   1.5236207e-01   1.5722449e-01   1.9743793e-02   1.8511243e-02   1.7753163e-01   1.1478206e-01  -2.8028300e-01   1.0762253e-02  -1.4418143e-01   1.3917460e-01   7.5327866e-02  -9.1604156e-02   5.7429308e-04  -8.9499231e-02   1.6794885e-02   3.9095183e-01  -1.1920665e-01  -1.6584908e-01  -6.0185866e-02   5.5898461e-02  -7.3499049e-03  -1.0211341e-01   1.5359891e-02   3.4671634e-02  -2.1467548e-01  -1.0529900e-01   8.7786089e-02  -4.6042370e-02   1.2000867e-01   1.3660252e-01   1.8780066e-01   4.1084259e-01   5.7210473e-01   1.4990683e-01  -6.4974492e-02   1.0090182e-01   1.0807944e-01   1.1298415e-01  -2.1798511e-01   9.4954477e-02   1.4833636e-01  -1.2550442e-02  -1.1060785e-01
   1.0389060e-01   1.4301023e-01   1.2137212e-01  -1.3501178e-01   1.8641251e-01  -1.0983751e-01  -1.6191026e-01  -9.0570117e-02   1.1269168e-01  -9.0207805e-02   6.1410301e-02   4.0504678e-01  -1.9823279e-02  -5.0246308e-03   1.9906832e-01  -6.4560534e-02   2.3961552e-01   0.0000000e+00  -2.1418727e-02   6.6542614e-02   8.3050880e-02  -1.8770436e-01  -1.1737829e-01  -1.7483826e-02  -3.7324498e-02  -9.6073630e-02   1.4571795e-02  -8.9952560e-02   9.2517559e-02  -1.3505351e-01  -2.3799381e-01  -1.0469612e-01   9.0249090e-02   3.5648005e-02   3.4450883e-02   1.3034934e-01   8.8987004e-02   3.5800916e-01   1.4441931e-01   8.4820342e-02  -1.6042015e-01  -7.5733049e-02  -5.2230938e-02   4.3479256e-02  -8.1221071e-02  -1.9745540e-01  -8.8634852e-02   1.2767588e-03   7.9557344e-02  -8.2980914e-02   8.6284651e-02  -1.8111302e-02  -2.1643340e-02   2.4696054e-01  -3.0152913e-01   3.0649711e-02   5.2581279e-02   2.3281186e-01   4.8317370e-02   5.9804109e-02  -3.1259354e-02  -6.4583809e-02  -1.2130823e-01   9.5911602e-02  -2.3101002e-01   2.2115874e-02   4.2370638e-02  -2.0271835e-01  -1.5506341e-01  -1.0296546e-01  -1.6850328e-01  -1.4247139e-02   4.3500211e-02   1.6768422e-02  -1.1048159e-01   1.4888669e-02   2.2479216e-01   1.0381255e-01   1.1104117e-01   3.9892727e-01  -1.7672609e-01   2.0812843e-01  -4.3265932e-02   9.3862489e-03  -9.8392357e-02  -3.1118533e-03   1.1772179e-01  -1.4644292e-01  -9.1645932e-02  -8.7722074e-02
  -1.3556553e-03   1.2454795e-01  -1.4410228e-01  -2.8308842e-02  -6.1850802e-02   5.1828957e-02  -1.2195272e-01  -1.3576623e-01   5.2295919e-02   2.2740037e-02   1.3118431e-01  -2.8635174e-02   9.4807253e-02  -1.8890170e-01   8.2833383e-02  -1.5186457e-02   8.5709568e-02  -2.1418727e-02   0.0000000e+00   1.7827438e-01  -7.7894210e-02  -9.0939053e-02  -1.7895234e-01  -1.5164584e-01   2.6851462e-03   2.9185215e-02  -3.8057396e-02   1.1896263e-02   1.1504760e-01  -1.1744175e-01   7.5579938e-02   1.7165989e-01   5.5614154e-01   7.0217065e-02  -2.0640084e-02   8.6604108e-02  -1.7293472e-01   1.0801290e-03  -2.2746954e-02   9.5295347e-02  -3.2514653e-02  -1.4262072e-01   7.7841411e-02   1.5069420e-02   6.2904903e-02   6.6770337e-02  -5.4473782e-02   4.2231185e-03  -9.2810640e-02  -1.9100714e-01  -1.3397864e-01  -3.8379780e-02  -1.7888760e-01  -1.2856369e-01   1.1051686e-01   6.2019011e-02   1.2578599e-02  -2.3321555e-02  -4.2191304e-02   3.4223871e-02  -2.4018219e-01  -1.1330111e-01   2.5973564e-01  -6.5927106e-02  -1.8975748e-01  -1.0087136e-01  -1.0735474e-01  -2.2734607e-01  -6.3775165e-02  -1.9621209e-01  -7.9517051e-02  -4.9890854e-04   1.6991340e-01  -7.4582359e-02   1.2835913e-01   1.8120410e-01  -1.0666545e-01  -1.5446813e-01  -7.6250721e-02   1.6713311e-01   8.0649914e-02  -5.3691690e-02   3.7773435e-02  -5.1380932e-02  -6.9338707e-02   4.2389164e-02   1.3421751e-01   1.5673361e-01  -6.4634640e-02  -9.1502126e-02
   3.5028234e-01   1.3145497e-01  -2.8349703e-02   1.7142305e-01   8.3146223e-02   3.0012939e-02  -1.0046851e-01   4.1392380e-02  -9.0482412e-04  -4.0330930e-02   3.4075061e-02   1.9621348e-01   6.5726050e-02  -5.9888366e-02   1.8571864e-01  -6.1486707e-02   3.0181431e-02   6.6542614e-02   1.7827438e-01   0.0000000e+00  -5.2362011e-02  -1.4176562e-01   9.8959369e-02  -5.5332168e-03  -1.9609124e-01   3.6068154e-02   1.3858303e-01   4.8637875e-02  -1.1515748e-01   4.0334789e-02   3.4875037e-01  -1.1273472e-01  -1.8318509e-01   3.7555634e-01   1.4011879e-01  -1.8630689e-01   1.0426118e-01  -1.4238712e-02  -1.2872747e-01  -2.7302563e-01  -6.5143392e-02  -7.5398295e-02  -3.7736931e-02  -2.5838236e-03  -8.1000358e-02   4.1759878e-02  -9.5167722e-02   6.2120251e-03   1.9948391e-02   5.1745271e-02   5.5466468e-02  -6.6140193e-02  -7.6299263e-03   7.1067295e-02   3.4241276e-02  -4.8174171e-02   5.6200734e-02   5.0994609e-02  -1.0380218e-01  -3.3928481e-03  -2.6240833e-01  -5.8741314e-02  -2.3717151e-01   2.3886800e-02  -1.5765793e-01   2.9447253e-02  -1.0199434e-01   1.8531473e-01   4.4878053e-03   1.4173169e-01   2.4204955e-01   2.2314629e-01   2.2438164e-01   2.4856643e-01   5.0931860e-02  -1.2992143e-01  -3.3711374e-01  -2.3887101e-01  -1.3680093e-01  -2.5235197e-01   1.1421274e-01  -8.6309551e-02   1.0884126e-02  -4.4875882e-02  -4.5135284e-03   5.2941048e-02   3.0685270e-02   7.5780876e-02  -1.1992810e-02  -3.0547762e-02
  -1.0068580e-01   5.6287413e-02  -1.0924216e-02  -8.2706510e-02  -4.8383198e-02  -8.6558452e-02   1.0523467e-01   1.0687116e-02  -1.6223680e-01   1.5766635e-02  -7.4331621e-02   5.8039892e-02   7.1288944e-02   5.6727898e-02   9.4705772e-02  -1.2472767e-02  -1.3226296e-01   8.3050880e-02  -7.7894210e-02  -5.2362011e-02   0.0000000e+00   8.3664032e-02   2.1949428e-02   4.9096464e-02   1.7376651e-01   2.4766599e-01  -7.1263507e-02   6.5879267e-02   6.9669895e-02   9.6757633e-02   4.8925684e-03   3.1366775e-02  -1.8087604e-01   4.3022560e-03  -7.2204315e-02   5.8785212e-02  -3.6563137e-02   1.0582955e-01  -3.7426499e-02  -8.2177787e-02  -2.9094914e-01  -1.3845819e-01   7.0827243e-02   2.1371198e-01  -1.8862891e-01   1.7882956e-02   1.6201005e-01   1.1322501e-01   1.4900040e-02  -2.3293373e-02   4.3044443e-02   1.4800610e-01   1.1960790e-01   1.6990472e-01  -3.9568404e-02   3.9216803e-02  -7.4812228e-02  -3.2687627e-02  -5.2395369e-03   7.7874383e-02  -5.9734361e-02  -2.0452582e-02   5.5186283e-02  -1.1698182e-01  -1.9920405e-01  -2.8821190e-02   3.6644090e-01  -5.6249209e-03   4.8350618e-02   4.4968550e-02   2.1034300e-01   2.7638470e-01   1.7736483e-01  -7.1559448e-02   1.4296198e-01  -2.7524226e-01   7.1354102e-02   3.5101588e-01   7.3683768e-02   1.6082986e-01   1.8237735e-01   7.3493784e-02   5.3796238e-02  -5.1777363e-02  -5.9124556e-02   1.5953483e-01  -1.0556265e-01  -1.3140464e-01  -1.0602007e-01   2.7565861e-02
  -1.1306955e-01  -4.2719077e-02   2.6477753e-02  -2.5229962e-02   2.1790325e-02   1.2569440e-01  -1.7551923e-01   3.8717240e-02  -3.5388438e-02   4.4642707e-02  -2.3790043e-02   5.6462077e-02   4.7863798e-02  -4.1098552e-02   8.6572374e-02   9.4123589e-02  -8.0448240e-03  -1.8770436e-01  -9.0939053e-02  -1.4176562e-01   8.3664032e-02   0.0000000e+00   3.1017573e-02  -3.2094442e-02  -1.4514857e-01  -2.0140409e-01   9.3243494e-03   7.7064759e-02   2.5339299e-01   3.2883973e-02  -1.8806254e-01   1.3823238e-02  -3.8037419e-02  -6.4521231e-02  -2.5684484e-01   1.6280968e-01   5.2320428e-04  -1.7060340e-01   4.7144477e-02   6.9432107e-02  -3.2926808e-01  -5.9301915e-02  -1.5625024e-02   3.8059331e-02   9.2742600e-02   7.1548301e-02   1.2375709e-03  -1.2330315e-01   4.2318200e-02   1.4218275e-01  -6.8092624e-02  -7.7436658e-02   3.9823577e-01   9.1305473e-02   7.7658484e-02  -1.4448732e-01   4.3093046e-02  -8.0574709e-04  -1.2333927e-01   1.1225967e-02  -1.8725498e-01   6.5275177e-02  -2.4054092e-01  -8.5094470e-04   3.7982537e-01  -5.6359154e-02  -2.6705469e-02   1.3933534e-01  -5.9651085e-03  -1.7293818e-01  -2.6104271e-02   2.9379891e-01  -4.0883925e-02   2.2247817e-02  -7.3377687e-02   7.5098706e-02   8.5135008e-02  -5.8451063e-02   1.2577720e-01   1.2193593e-01  -1.4108711e-01   4.6656278e-02  -1.0353686e-01   8.3429122e-02  -4.5119251e-02  -1.4109795e-01  -1.8240964e-01   4.5908160e-02   7.0202874e-03  -1.1194087e-01
  -6.2867471e-02  -6.1812284e-02   2.1245903e-01   9.8876647e-02   9.9721710e-02  -9.9398162e-02   1.1032434e-01  -1.2272999e-01   3.3544744e-02  -1.5531514e-01   7.5846986e-02  -1.1938945e-01   1.0118711e-02  -1.7718066e-01   3.3065636e-01   1.4410976e-01  -2.1890791e-02  -1.1737829e-01  -1.7895234e-01   9.8959369e-02   2.1949428e-02   3.1017573e-02   0.0000000e+00   4.6897003e-01  -3.1938994e-02  -1.5746316e-01   2.6901196e-02   1.9437847e-02  -7.5285250e-02  -1.5024030e-01   5.2070798e-01  -2.0709854e-01  -6.9794412e-03  -8.4079665e-02   2.9899941e-01   1.2145690e-01   9.6066850e-02  -4.1785218e-02   3.3372432e-03  -1.1213384e-01  -1.3842080e-01  -1.1093244e-02  -2.2678985e-01  -2.8386677e-02  -7.2039486e-02  -1.5991883e-01  -9.5932141e-02   5.4473042e-03   8.7271363e-02   2.3620632e-02  -6.2873400e-02  -1.8351380e-01   1.5531813e-01   6.3410011e-03  -8.9143056e-02  -5.9492740e-02  -2.1523037e-01   5.3102413e-03  -2.8020722e-01  -1.2309673e-01   6.6830676e-02   6.8056697e-03   2.8905905e-02  -4.1546019e-04   1.2939232e-04  -1.2438731e-03  -2.0920760e-01  -7.8589457e-02   3.6764624e-02  -7.5281562e-02   2.7694695e-01  -1.4418231e-01   8.7370017e-02  -3.0808672e-01   7.4979090e-02  -1.8152049e-01   1.3765169e-01  -9.0470972e-02   1.3542492e-01   2.4999151e-02  -2.7285068e-02  -2.3634672e-01  -2.6732303e-02  -4.7345592e-02   2.4801352e-01   1.4637425e-02  -6.7383017e-03   2.3999939e-02   2.8266014e-02   3.3259192e-02
   1.2061838e-01   5.4398828e-02  -4.2801892e-02   2.0764237e-03  -8.8420582e-02  -6.1755802e-02  -2.2183322e-01  -7.8470834e-02   8.9027769e-02  -2.1823648e-01  -2.0696753e-01  -3.3784535e-02  -1.3067160e-01  -1.9305876e-01   1.2516558e-01   1.4634521e-01  -1.9484728e-02  -1.7483826e-02  -1.5164584e-01  -5.5332168e-03   4.9096464e-02  -3.2094442e-02   4.6897003e-01   0.0000000e+00   1.3347011e-01   1.9531722e-01   2.1967985e-02  -1.1463844e-01  -8.8838230e-02  -1.2936515e-01  -1.1028576e-01   2.0088221e-01  -2.3123972e-01  -3.9350437e-01  -8.2599531e-02   3.8795609e-01   4.1449176e-02   4.9866981e-02  -1.1884845e-02  -3.7053255e-02   2.8170130e-03  -2.5715649e-02   2.1947458e-01  -1.2381660e-01  -1.2142516e-01  -9.1204876e-02   1.0381565e-01  -4.4638103e-02   2.4476865e-02   1.0384979e-01   1.0972318e-01   6.7514652e-02   1.3540579e-01  -1.2536651e-01   1.6167226e-03  -3.8658594e-01  -4.6810590e-02  -1.5990933e-01  -8.3960623e-02  -2.3083958e-01  -3.0703602e-01  -9.0700897e-02  -5.5120728e-02   1.0544179e-01  -9.4215657e-02   5.6547555e-02  -8.9358953e-02  -9.4623562e-02   5.6828779e-02   1.0397906e-01  -1.9702472e-01  -1.0693053e-01   6.6771298e-02   7.3158786e-03  -1.2471157e-02   1.8817836e-01   5.4579572e-03   1.3104053e-01   2.0247843e-01  -1.1889652e-02  -1.7272718e-01  -2.2444366e-01  -2.4064448e-01   3.2323938e-01   4.8172447e-02   1.9512629e-01  -5.6669570e-02  -8.1966361e-02   4.0605053e-02   9.8843451e-02
   7.5074178e-02   1.8571006e-01   9.7329040e-02   3.1175884e-01  -2.8063922e-01   7.6384581e-03  -1.2497366e-01   8.3754514e-03  -1.5657520e-01   1.6237265e-02   1.3954863e-01  -1.7405063e-01   1.6640757e-01  -1.5944200e-01  -3.1556287e-01  -2.1285498e-02   2.4732507e-01  -3.7324498e-02   2.6851462e-03  -1.9609124e-01   1.7376651e-01  -1.4514857e-01  -3.1938994e-02   1.3347011e-01   0.0000000e+00   3.2096197e-01   2.5930731e-01   1.5029133e-01  -9.4201441e-02   5.6864548e-02  -3.1689006e-02  -4.9687844e-02  -7.8364325e-02  -2.2888213e-01  -7.2583400e-03   3.7441841e-01   2.7232856e-01  -8.4959913e-02   1.9195736e-01   1.3145338e-01   4.2496484e-01  -3.7961187e-01  -9.4034782e-02  -8.6992414e-02   2.1860178e-02   2.4566083e-01   5.6410050e-03  -3.2767669e-02  -1.7466831e-02   6.9035752e-02  -2.9513356e-01  -2.8836144e-01   1.2934275e-01   1.7750675e-01  -1.6817407e-01  -2.7830573e-01   3.9501980e-02   5.7567691e-02  -1.9580738e-01   1.3850637e-02  -6.4906527e-02  -3.9192047e-02   2.1490395e-01  -3.0097108e-01   2.1063585e-01  -2.4025170e-01   2.5984207e-01  -2.5635222e-01   2.5401561e-01   2.0122048e-01   4.1979359e-01   2.0602465e-01   6.2265364e-02  -1.7630444e-01   1.8937326e-03  -1.0666783e-01  -4.0472190e-01   2.1147236e-01  -1.4703722e-01  -1.1198712e-01  -1.5108521e-02  -4.9057960e-02   8.7657027e-02   1.4576640e-01  -6.0839876e-02  -3.2561386e-01   4.4911926e-01   8.4561493e-02   1.0819865e-01   1.2021658e-01
  -6.6384799e-04   1.5696601e-02   4.8889705e-02   1.6597655e-01   2.7352435e-01   1.4454793e-01  -1.2313876e-01   8.3432500e-02   1.6313123e-01  -1.3077029e-01  -1.8297317e-01  -2.9329895e-01  -1.0393045e-01   1.7269433e-01   7.7484050e-02  -3.1825182e-01  -8.6904081e-02  -9.6073630e-02   2.9185215e-02   3.6068154e-02   2.4766599e-01  -2.0140409e-01  -1.5746316e-01   1.9531722e-01   3.2096197e-01   0.0000000e+00   2.0125358e-01   3.6453391e-01  -1.3729784e-02  -1.9134163e-01   5.5468992e-02   2.2120608e-01  -5.0423423e-02   1.5228564e-01   1.3797323e-01   9.5126205e-02  -2.7317937e-02   4.3487403e-02   3.1008563e-01   1.1542466e-01  -4.6644055e-01   8.2938011e-01   1.1710547e-01   4.2925683e-02   1.3156311e-01  -1.7484783e-01  -1.5142989e-01   7.0826331e-02  -1.2419794e-01  -2.6558266e-01   1.6917248e-01   1.0723374e-01  -1.0629523e-02   1.3575469e-01  -3.4408515e-03  -1.1289034e-01   3.2445731e-02   1.1165397e-01   8.9721601e-02   7.9261790e-02   2.8280453e-01   1.7396205e-01  -2.5493275e-01  -9.6446028e-02   1.1933739e-01  -1.6501486e-01   7.4189665e-02  -1.2479552e-01  -1.2974331e-01  -5.8472065e-02  -1.1815355e-01   2.4337538e-01  -9.8297510e-02  -2.7373288e-02  -1.5493100e-01   2.1113674e-01  -8.9970601e-02  -3.4671079e-01   4.8092825e-01  -6.9555807e-02  -5.5247177e-02  -2.1434585e-01   8.1545637e-02   2.8532740e-01  -6.7938612e-02  -1.1803934e-01  -1.4678775e-01   2.6329521e-01   1.3127805e-01   1.2240672e-03
  -2.4339177e-02  -2.6717380e-02  -6.5862388e-02   1.0499239e-01   8.0632843e-03   6.8431447e-02  -4.8731852e-02   8.4278475e-02   5.8540948e-04   1.1124674e-01  -7.3544617e-02   9.8063240e-02  -2.7500010e-02   2.9568268e-02   9.8482829e-02  -1.1676179e-02  -1.0064263e-01   1.4571795e-02  -3.8057396e-02   1.3858303e-01  -7.1263507e-02   9.3243494e-03   2.6901196e-02   2.1967985e-02   2.5930731e-01   2.0125358e-01   0.0000000e+00   1.9423442e-01   7.1910824e-04  -1.8373771e-02   2.2424567e-03   4.0975242e-03  -6.4221398e-02   2.3402485e-02  -6.2966326e-02   1.0244564e-01   4.0803227e-02   3.5096400e-02   8.3219751e-02  -1.0620586e-01   1.5810402e-01  -3.0213993e-01  -3.5550433e-02   1.0594611e-01   9.7558386e-02  -1.4952733e-01  -2.7758731e-01   2.3791419e-01  -5.0981643e-02   1.9394134e-02  -2.3121977e-02   1.0071170e-01  -8.3430742e-02   2.9641186e-02  -6.6869234e-02   3.6423788e-02   6.8933074e-02  -8.4832127e-02  -9.2252350e-02  -4.1443145e-02  -2.4136045e-02  -5.0894845e-02  -1.7789699e-02  -2.5260944e-02   8.0876402e-02   8.1880820e-02   9.3806614e-02  -3.8096851e-02   1.8275449e-01  -8.6699421e-02   3.3752652e-02  -1.0356619e-01   3.7486978e-02   1.6766521e-01  -1.7340695e-02  -5.2866374e-02   1.5005206e-01  -6.6239368e-02   8.0499272e-02   3.8539407e-02  -2.0979695e-02   1.0475053e-01   1.3577699e-01  -9.8237979e-02  -6.8543459e-02  -1.0331466e-01  -1.1789523e-01  -8.7973609e-02   7.2419244e-02   5.9521071e-02
  -1.2808801e-01   3.8925954e-02   9.6413701e-02  -6.0787009e-02  -1.5995888e-02   1.7595816e-01   3.1673016e-02  -6.8504846e-02   2.4443964e-01   2.0578189e-01   5.0117284e-02  -9.8749900e-03   1.3458428e-01  -7.4634571e-02  -8.2960681e-02   1.0683956e-01  -8.0778401e-02  -8.9952560e-02   1.1896263e-02   4.8637875e-02   6.5879267e-02   7.7064759e-02   1.9437847e-02  -1.1463844e-01   1.5029133e-01   3.6453391e-01   1.9423442e-01   0.0000000e+00   2.3242737e-02   3.3241437e-02  -3.8021296e-02   4.2399566e-02  -1.2299874e-01  -2.6699409e-02  -5.6789541e-02  -4.1910638e-03   5.8651340e-02  -5.9780694e-02   1.7488128e-02  -3.0003221e-03  -4.4223863e-02  -1.2299934e-02  -8.3030621e-02   6.9742046e-02  -7.3401919e-02  -4.6555508e-02  -2.2415848e-01   1.5263728e-01   5.1348365e-02  -8.6524969e-02   4.6520969e-02   7.8111203e-02  -4.5042704e-03   4.6161834e-02  -5.9059360e-03   1.1650079e-02   5.3862034e-03   2.2109768e-02  -7.4274857e-02   4.4980123e-02   1.0227269e-01   4.3108639e-02  -1.2830763e-01  -6.8387423e-03  -1.3890405e-01  -1.3932785e-01   7.7432375e-02  -1.0077350e-02  -7.1147088e-02   1.5854919e-02  -2.4281054e-02   2.7524477e-01   7.6725832e-02   1.6798780e-01  -1.3899217e-01   3.3066608e-02   2.0096041e-02  -1.7522044e-01   2.6184572e-02  -7.5606106e-03   5.9875003e-02  -7.2106738e-02   1.5215173e-02   2.2491602e-02  -4.6624073e-02  -2.6628792e-02   1.2369020e-01   1.3358122e-01   1.1485914e-02   6.9759614e-03
  -1.8409279e-01   9.7965104e-02   3.8816869e-02  -1.8390628e-01   1.5425475e-01  -1.0786939e-01   1.3051485e-02   4.9817227e-02  -4.2856727e-02  -8.8587582e-02   6.3072578e-03  -1.9553080e-03  -1.2204721e-01   1.0043663e-01   1.4516086e-01  -2.0660414e-02   2.8548120e-01   9.2517559e-02   1.1504760e-01  -1.1515748e-01   6.9669895e-02   2.5339299e-01  -7.5285250e-02  -8.8838230e-02  -9.4201441e-02  -1.3729784e-02   7.1910824e-04   2.3242737e-02   0.0000000e+00   1.8913993e-01   6.1927860e-02   3.5566152e-01   4.4553615e-02   1.5043310e-03  -8.0589394e-02   1.0759280e-02  -1.9297870e-01  -4.6709808e-02  -8.6406264e-02  -1.6254895e-01   2.6545582e-03   2.9246344e-01   1.2257670e-01  -5.3130075e-02   6.7182067e-02  -4.5992248e-02   2.8502581e-02   3.2751027e-02   6.4312103e-02  -1.2138463e-01  -1.6251689e-01  -1.6111950e-02   1.1015628e-02   8.5103708e-02  -2.0166745e-01   7.6060561e-02   1.0614336e-01   3.0357352e-02  -3.9364807e-02  -1.8915569e-02  -2.0705596e-01  -7.8481451e-02   4.6454189e-01   1.2090766e-01  -8.6893944e-02  -4.9640635e-02   3.0280012e-01  -1.6193828e-01   1.1586517e-01   5.1927877e-02  -3.1390815e-01  -4.4301272e-02   2.9423563e-01  -4.1373366e-02  -1.6804409e-01   1.8087647e-01   1.6925447e-01  -4.9064956e-02   2.5033291e-01   1.0698196e-01   1.3524883e-04  -1.0632211e-02   1.4980131e-01   1.1212555e-01  -2.9729343e-02  -1.3821850e-01  -4.5936294e-02  -1.6285184e-01   1.1805342e-01  -1.3573719e-01
  -1.8031901e-01  -9.1525211e-02   8.9028807e-02   9.4809151e-02   8.7345074e-04   1.7964858e-01   1.9736125e-01   1.3108543e-01  -1.8688786e-01  -3.6671919e-02   7.4305401e-02  -3.8285681e-02  -6.4220612e-02   2.3621084e-01   5.7822255e-02   2.2879192e-01   2.2284664e-01  -1.3505351e-01  -1.1744175e-01   4.0334789e-02   9.6757633e-02   3.2883973e-02  -1.5024030e-01  -1.2936515e-01   5.6864548e-02  -1.9134163e-01  -1.8373771e-02   3.3241437e-02   1.8913993e-01   0.0000000e+00   1.7677037e-01   1.3684408e-01  -2.4073406e-02  -7.5991914e-03  -3.2032983e-01   3.1036569e-03  -8.5872839e-02   3.7175334e-01   4.8490590e-02  -4.0110716e-03  -4.0984385e-02  -1.3680610e-01   1.1972769e-01   3.5619445e-02  -9.8770469e-02   1.2616185e-02   4.7264691e-02   1.3771643e-01   1.0699243e-01   3.2769312e-02   1.1067814e-01  -1.6203921e-01   1.2440461e-01  -3.6193734e-01   5.7007770e-02  -2.3738688e-01  -1.4719513e-02  -4.3822913e-02  -6.2965495e-02  -6.8417770e-02   1.2396968e-01  -2.1859314e-02   9.4986052e-02  -5.2982161e-03  -1.6926391e-01  -1.4514084e-02   9.0258912e-02   2.5444811e-02  -7.3494847e-02   5.2808465e-02   1.8468661e-02  -4.3218653e-01   8.8958220e-02   5.1918637e-01   4.6796735e-01  -4.4464966e-01   9.9793519e-02  -2.0904092e-01   1.2339483e-01   2.4610269e-01  -1.9924361e-02   2.0698174e-01   9.4671741e-02   5.2008428e-01  -8.8537647e-03  -1.3153461e-01   1.2171408e-01   7.0420444e-02  -7.8459471e-02  -9.7267020e-02
   9.4846094e-03   3.4740330e-02   2.0877792e-01  -3.9309182e-03   1.6944753e-01   1.7937015e-01   1.5907632e-01  -1.3379163e-01  -2.1253925e-01  -1.4088492e-01   4.0497831e-02  -8.1234120e-02  -6.5518314e-02  -7.1808354e-02  -2.6952971e-02  -8.0558986e-02  -2.2422022e-01  -2.3799381e-01   7.5579938e-02   3.4875037e-01   4.8925684e-03  -1.8806254e-01   5.2070798e-01  -1.1028576e-01  -3.1689006e-02   5.5468992e-02   2.2424567e-03  -3.8021296e-02   6.1927860e-02   1.7677037e-01   0.0000000e+00   6.8796068e-01   1.4743980e-01   3.0816415e-01   8.1036291e-02   5.7056089e-02  -1.0462341e-01   1.6473710e-01   1.2830645e-01   2.4656979e-01  -2.9429665e-01  -7.7247677e-02   8.5971642e-02  -3.2380703e-02  -6.3402180e-02   1.8260286e-01   5.6969539e-03  -6.5065994e-02  -5.2846407e-02   1.0326315e-02  -1.6047807e-02   4.9949250e-02  -1.2387438e-01   2.7789271e-02  -9.6781551e-03  -2.3603613e-03   5.6562877e-03  -4.3714835e-02   5.6045989e-02  -5.7388211e-02   8.8724555e-02   1.4159927e-01   2.7939617e-01   2.0909172e-01  -1.6833782e-01  -1.3067141e-01  -2.0049385e-01   1.9071737e-01  -7.1171859e-02   2.8208158e-01   6.8912815e-01  -3.3404797e-02   1.4084746e-01  -4.5744830e-02   1.4681321e-01  -3.0148456e-01  -2.1439524e-02  -1.1678210e-01   3.2122645e-02  -1.1636747e-02  -1.9636140e-02  -8.0510691e-02  -6.4491091e-02   2.9004419e-02  -2.4981483e-01  -3.3883021e-01  -4.6856754e-02   1.8936312e-01  -1.1027502e-01  -6.7373511e-02
  -4.2651568e-02   1.2772114e-01  -1.1370265e-01  -1.1666917e-01   1.4376903e-01  -4.6347496e-02  -4.3918870e-02  -1.6959269e-01   2.3097445e-02   3.9816784e-02  -4.2971684e-01  -1.5265591e-01  -4.6802926e-02  -1.5754372e-01   1.9431296e-02  -1.2078888e-02  -5.9382911e-02  -1.0469612e-01   1.7165989e-01  -1.1273472e-01   3.1366775e-02   1.3823238e-02  -2.0709854e-01   2.0088221e-01  -4.9687844e-02   2.2120608e-01   4.0975242e-03   4.2399566e-02   3.5566152e-01   1.3684408e-01   6.8796068e-01   0.0000000e+00   2.7382837e-01  -1.6615622e-01   6.9219710e-02  -7.4216641e-02  -3.2388444e-01  -2.7622325e-03  -7.7621135e-02   1.7065731e-01   2.0884060e-01  -1.2644865e-01   1.3773957e-01  -1.5116962e-01   1.2061152e-01  -5.9466353e-02   1.0455399e-01  -1.0930806e-01   1.3959801e-01  -1.1652936e-01  -7.9408526e-02   2.4459751e-02  -1.7349923e-01  -2.4641574e-01   8.5253996e-02   1.0882401e-01  -7.0465163e-02   6.5584002e-02   1.9360200e-02  -1.0920395e-01  -5.5901880e-02   1.3140177e-01  -1.3520833e-01   2.9075453e-02  -3.7985067e-01   2.6550890e-01  -3.5565452e-02  -2.6002973e-01   1.7483002e-03   1.9529653e-02   1.6042950e-03   2.2469527e-01  -3.7312422e-02   2.3692215e-01  -1.0131969e-01   9.1556184e-02   2.6861665e-01   1.6500957e-01   2.8511492e-01  -4.4494906e-01  -8.7432651e-02   1.9226357e-01  -1.2331845e-01  -6.9812444e-02  -8.8226044e-02   4.9016163e-03   4.5558321e-01  -3.2656902e-01   8.4419318e-02   1.3311799e-01
  -8.8126939e-02  -1.4264182e-01   9.2216549e-03   1.5273051e-01  -2.6350821e-02   1.8970079e-02   2.4368116e-02   2.7399630e-02   1.4185446e-01   2.4565611e-02   2.0853220e-01  -2.6798584e-01   9.8700735e-02  -8.8576465e-02  -6.9431046e-02   4.4932463e-02  -8.0501939e-02   9.0249090e-02   5.5614154e-01  -1.8318509e-01  -1.8087604e-01  -3.8037419e-02  -6.9794412e-03  -2.3123972e-01  -7.8364325e-02  -5.0423423e-02  -6.4221398e-02  -1.2299874e-01   4.4553615e-02  -2.4073406e-02   1.4743980e-01   2.7382837e-01   0.0000000e+00   4.5663281e-01   4.6844547e-01  -2.5316559e-01   9.6025349e-02   5.8240384e-02   1.1723533e-01   4.7633624e-02  -7.1159803e-02  -6.6079495e-02   3.4455010e-02   4.1596406e-02  -1.9229600e-03   1.7267428e-02  -5.2398091e-03  -1.2510448e-01  -6.3119473e-02   1.3825637e-01  -3.0260281e-02  -1.1379117e-01  -1.8628653e-01  -1.6839583e-01   1.9529720e-01  -1.7353845e-01  -7.3645844e-02   1.1392674e-01   3.5992265e-02   1.2095927e-01   2.5277983e-02  -1.9745793e-01   4.4116249e-01  -1.0833022e-01  -2.6175863e-01   4.0538149e-02   1.6899334e-01  -6.5435609e-02  -1.1494472e-02  -1.8050047e-01   1.1232098e-01   6.6423946e-02  -1.7402192e-01  -2.9592939e-02  -5.1266704e-02  -1.1291600e-01   1.0666811e-01   1.7099480e-01  -8.1880104e-03   4.5331100e-02  -4.0280607e-02   1.3259528e-01  -9.5466987e-02  -1.3075436e-02   1.9828800e-02   1.5642624e-01  -2.5598489e-01  -4.1124603e-02  -1.4733473e-01   6.1286687e-02
   8.8011059e-02  -2.0898263e-01  -1.3441258e-01   3.8597435e-03  -2.6240337e-01  -1.4554113e-01  -2.2958277e-02   2.4576410e-02  -5.1252740e-03   8.8933923e-02   1.0989144e-01  -1.3901774e-01   3.7637659e-02   2.3369919e-01   1.1504139e-01  -7.6572525e-02   1.6602233e-01   3.5648005e-02   7.0217065e-02   3.7555634e-01   4.3022560e-03  -6.4521231e-02  -8.4079665e-02  -3.9350437e-01  -2.2888213e-01   1.5228564e-01   2.3402485e-02  -2.6699409e-02   1.5043310e-03  -7.5991914e-03   3.0816415e-01  -1.6615622e-01   4.5663281e-01   0.0000000e+00  -2.0966257e-01   6.9014382e-01   1.9661887e-01  -2.6093190e-01   1.3589162e-01  -3.4351096e-02   1.5182271e-01   1.3167925e-01   1.2438267e-02   7.8166742e-02  -1.2093696e-01  -2.2236831e-02   9.4558495e-04  -2.8552999e-01   9.8095303e-02   9.7145518e-02  -9.1672121e-02   1.1504126e-02   4.5424648e-02  -1.4418015e-01  -3.1906399e-01  -1.8858362e-01  -1.7868505e-01  -5.0657901e-03  -1.2363494e-01   6.0313669e-03  -2.5732941e-02   3.0142755e-02   4.7310816e-02   1.3456239e-02  -2.7946514e-01   1.6950039e-01  -2.7148145e-01   2.4708553e-01  -2.3377197e-01   3.1751744e-02  -2.8290194e-02   1.0740381e-01   1.8136831e-01   2.1623596e-01   9.8932809e-02  -2.2397817e-01   5.9521213e-02   3.7489314e-01   5.9427224e-02  -2.3302672e-01  -1.4281440e-01  -1.0483742e-02   2.7116617e-01  -1.2061931e-01  -1.2609738e-01  -1.5629684e-01  -7.2933596e-02  -1.2991136e-01  -1.4388857e-01  -1.3667808e-01
   1.9942320e-02  -7.3169258e-03  -8.2476312e-02   1.4072624e-01   8.5143153e-02   4.4390705e-01  -4.0247009e-02  -1.2605277e-01  -3.7850177e-01   2.3932596e-01   1.9215559e-03   9.6737565e-02  -1.1831976e-01  -1.1269407e-01  -5.2178236e-02  -3.1495625e-02   1.1399521e-01   3.4450883e-02  -2.0640084e-02   1.4011879e-01  -7.2204315e-02  -2.5684484e-01   2.9899941e-01  -8.2599531e-02  -7.2583400e-03   1.3797323e-01  -6.2966326e-02  -5.6789541e-02  -8.0589394e-02  -3.2032983e-01   8.1036291e-02   6.9219710e-02   4.6844547e-01  -2.0966257e-01   0.0000000e+00   1.0000000e+00  -3.0771825e-02  -1.6650334e-01  -4.5846340e-02   1.6455392e-01  -1.5182022e-01   1.9845275e-02  -9.6277543e-02  -2.8791970e-02  -1.2417821e-01   2.5893994e-01   2.9374224e-01  -1.1825679e-01   1.5100905e-01   2.5051273e-01  -6.9968164e-02  -7.1060773e-02  -4.6204651e-02  -2.9203430e-02  -5.1086257e-03   6.3737493e-02   1.9680926e-01  -6.0800264e-02  -2.9564760e-01  -4.2709951e-02   2.0575524e-01   8.0760326e-03  -5.4610775e-01   1.9479533e-01   5.2626141e-01  -2.8858220e-02   6.7251420e-01  -1.4903506e-01  -9.1580784e-02  -8.2827728e-02   5.3968650e-02  -1.2932978e-01   9.4464170e-02  -4.0469527e-01  -8.2364979e-02   1.9350747e-01   5.2845728e-02  -3.0586646e-01  -5.3838746e-02  -3.9087348e-02  -3.6168198e-03   3.9789753e-02   1.4358184e-01   1.7694778e-01   6.6289822e-02   1.2839310e-01  -3.7110254e-02   1.6383809e-01  -1.2396056e-01  -1.1911426e-01
  -1.6475260e-01  -5.4335429e-02   1.0656061e-01  -1.5226839e-01  -3.1083735e-04  -2.4987111e-02  -1.6693051e-01  -2.5278644e-01   1.1968571e-01   6.9149777e-02   1.3912382e-01  -8.7438458e-04  -2.6297399e-01   5.5399783e-02  -1.9870336e-01   1.4511321e-01   5.1077047e-02   1.3034934e-01   8.6604108e-02  -1.8630689e-01   5.8785212e-02   1.6280968e-01   1.2145690e-01   3.8795609e-01   3.7441841e-01   9.5126205e-02   1.0244564e-01  -4.1910638e-03   1.0759280e-02   3.1036569e-03   5.7056089e-02  -7.4216641e-02  -2.5316559e-01   6.9014382e-01   1.0000000e+00   0.0000000e+00  -3.7174007e-01   2.3216607e-01  -2.2787147e-01  -2.6123134e-01   1.9184723e-01  -1.5729999e-01  -1.8981811e-01  -2.0042892e-01   5.4785112e-03  -4.8188001e-04  -4.4177588e-01   2.2092543e-01  -1.6103073e-01  -2.5945134e-01   6.9509140e-02   4.6731352e-02  -1.8648043e-01   1.3740411e-01   3.2316782e-03   1.3631787e-01   7.9880241e-03  -1.1942395e-01   7.2977742e-02  -2.9808547e-01  -1.2254171e-01  -6.2614181e-02  -1.3817770e-01   1.5940496e-02  -2.1590352e-01   1.3080839e-01  -1.4656526e-01   6.9098486e-01   6.8179285e-02  -9.7473327e-02  -2.4922407e-01   9.8291225e-02  -6.7619498e-02  -2.0989369e-02  -2.2420247e-01  -1.6348434e-01  -2.9683586e-01   1.7661528e-01   1.1260826e-01  -2.1039527e-01  -5.1564030e-02   2.1947593e-02  -8.1522619e-02  -2.1249063e-01   2.1039749e-01   6.8906446e-02   5.8756850e-02  -1.2666642e-01  -2.7304867e-04  -7.4005772e-02
   9.5608080e-02  -2.0381576e-01   1.3710752e-01  -5.0255649e-02  -1.4749115e-01   8.9422560e-02  -8.8811687e-02  -2.3786062e-01   5.4994315e-02  -1.1209469e-01   7.1067909e-02   8.0926428e-02   8.7800840e-02  -5.1946850e-02   4.5718208e-02  -1.3540392e-01   1.0162909e-01   8.8987004e-02  -1.7293472e-01   1.0426118e-01  -3.6563137e-02   5.2320428e-04   9.6066850e-02   4.1449176e-02   2.7232856e-01  -2.7317937e-02   4.0803227e-02   5.8651340e-02  -1.9297870e-01  -8.5872839e-02  -1.0462341e-01  -3.2388444e-01   9.6025349e-02   1.9661887e-01  -3.0771825e-02  -3.7174007e-01   0.0000000e+00  -1.1255570e-01   3.1355897e-01   3.2806146e-01   4.8548887e-02   4.2579676e-01   4.3785833e-02  -2.8069944e-02  -8.3876422e-02  -4.9590113e-02   8.5340706e-03   9.3814649e-02   4.4437810e-02   4.8791494e-02   9.1987901e-02  -3.6741329e-02  -1.3515738e-01   5.3768811e-02  -5.6793660e-02  -2.5290303e-02  -4.8209897e-02  -1.2316850e-01   1.0481678e-01  -1.2408502e-02   1.2111101e-01  -6.8790543e-02  -1.3844520e-01   3.1065585e-02  -1.6884915e-01  -3.4309658e-03   1.6784915e-01   2.5560463e-01   2.0720923e-01   4.7102159e-02  -6.0916873e-02   1.8974807e-01  -7.8360091e-03  -1.4134916e-01   6.8753851e-02  -4.6527096e-02   4.0877441e-01  -5.0250039e-02   9.6655285e-03   2.1640547e-01   1.8957451e-01  -1.1829967e-01  -3.1039640e-02   1.6298128e-02   1.1129480e-01  -1.1823666e-01  -3.6628344e-03  -3.4114547e-01   2.1454518e-02  -4.5547048e-02
   8.1804089e-02  -4.6018292e-02   1.2902933e-01  -1.3531627e-01  -5.3395178e-02  -2.8721816e-01   8.1374906e-03   2.6463961e-02   9.6091745e-02   1.6378043e-01   7.0024299e-03   2.5095950e-01  -4.3340787e-02   1.0326128e-02  -1.1136139e-01   2.3989399e-02  -2.0190474e-02   3.5800916e-01   1.0801290e-03  -1.4238712e-02   1.0582955e-01  -1.7060340e-01  -4.1785218e-02   4.9866981e-02  -8.4959913e-02   4.3487403e-02   3.5096400e-02  -5.9780694e-02  -4.6709808e-02   3.7175334e-01   1.6473710e-01  -2.7622325e-03   5.8240384e-02  -2.6093190e-01  -1.6650334e-01   2.3216607e-01  -1.1255570e-01   0.0000000e+00   1.1084576e-01   3.3833996e-01   1.2641393e-01   5.0364966e-02   3.2359752e-02  -3.6319731e-02   2.4162772e-01  -1.8973425e-03  -1.0911633e-01   5.6269182e-02  -2.3423752e-02   3.0681770e-02   2.1954171e-02   1.0755742e-02  -5.0762102e-03  -1.1911532e-02   1.6279609e-01  -4.7368000e-03  -5.7708309e-02   1.4015891e-01   1.3369683e-02  -5.0918041e-02  -8.3659875e-02  -3.4212232e-01   1.8540530e-02  -1.3235318e-01   2.8302595e-03   2.1155476e-01   1.1078584e-02   1.1569924e-01   5.5797503e-02   1.0798252e-01   5.6307747e-02  -3.0253510e-01   8.2890459e-02   2.1215605e-01  -2.3224217e-02  -5.8165919e-02  -1.8017888e-01   1.3580299e-01   2.8717239e-02   3.2609145e-01  -1.5949711e-01  -1.0893744e-02   3.8192848e-02  -3.0553504e-02   5.2238999e-02   6.8410014e-02  -1.8893359e-01   4.5619286e-02  -4.5980268e-02   2.0940440e-01
   6.1443872e-02  -9.1309287e-02  -2.5019890e-02  -7.9852649e-02   1.9512959e-01   1.3927355e-01   2.8107033e-02   6.7625025e-02  -1.7298186e-02  -7.6828598e-02   8.9954074e-02   1.3950069e-01   9.9996624e-02   1.2138121e-01   4.2169471e-02  -9.5879042e-02  -2.1658249e-01   1.4441931e-01  -2.2746954e-02  -1.2872747e-01  -3.7426499e-02   4.7144477e-02   3.3372432e-03  -1.1884845e-02   1.9195736e-01   3.1008563e-01   8.3219751e-02   1.7488128e-02  -8.6406264e-02   4.8490590e-02   1.2830645e-01  -7.7621135e-02   1.1723533e-01   1.3589162e-01  -4.5846340e-02  -2.2787147e-01   3.1355897e-01   1.1084576e-01   0.0000000e+00   2.6736665e-01   4.5482954e-01  -2.0009732e-02   2.3606990e-01  -1.9769744e-02  -1.0394042e-01  -1.4102305e-01   4.8355518e-02  -1.8804213e-01  -9.3034646e-02  -4.8946930e-02   5.9352613e-02   2.8517562e-02  -6.4014715e-02  -1.2381652e-01   1.4403866e-01   1.4519381e-01   5.3874533e-03   7.6096630e-03   7.6192419e-02   1.8670564e-02  -2.0076063e-01  -1.7968535e-01  -1.6920053e-01  -1.5902916e-01   2.2766178e-01  -2.4241171e-01   1.9055682e-01   7.1083090e-02  -2.1776318e-01  -4.7142329e-02  -4.5523135e-02  -3.7939862e-01   1.9957430e-01  -5.4720014e-02  -2.4553232e-01  -2.3126030e-01   6.9664537e-02  -5.9566551e-02  -3.9335330e-02   1.3545075e-02   2.5991079e-01  -1.1014466e-01   1.0219273e-01  -1.3558733e-01   9.2826738e-02  -3.1510836e-02   1.3564343e-01  -1.3212323e-01   1.9815852e-01  -1.3731526e-01
  -8.0376614e-02   9.6936723e-02   5.3349439e-02  -1.4056302e-01  -1.1916987e-01   1.3436299e-01  -1.5290076e-01  -1.0364906e-01  -2.9888508e-01   1.9052654e-02  -3.5994680e-01   1.3827015e-01  -2.1505328e-02   3.0755767e-01  -1.2824132e-01  -1.3128301e-02  -2.1823675e-02   8.4820342e-02   9.5295347e-02  -2.7302563e-01  -8.2177787e-02   6.9432107e-02  -1.1213384e-01  -3.7053255e-02   1.3145338e-01   1.1542466e-01  -1.0620586e-01  -3.0003221e-03  -1.6254895e-01  -4.0110716e-03   2.4656979e-01   1.7065731e-01   4.7633624e-02  -3.4351096e-02   1.6455392e-01  -2.6123134e-01   3.2806146e-01   3.3833996e-01   2.6736665e-01   0.0000000e+00  -1.1039536e-01   1.2916392e-01  -5.9146068e-02   6.8077794e-03   8.9499198e-02   2.1176529e-02  -1.5070636e-01   1.4786390e-01   2.9539491e-01   6.5592988e-02  -1.9758846e-02  -3.4728583e-02  -2.5499806e-01  -3.4627305e-02   3.5578334e-02   2.5163730e-01  -2.6931361e-01   5.6493750e-02   3.8203681e-02   5.0415260e-02  -3.8094018e-01  -5.9930224e-03   5.3362014e-02   8.7544882e-02   2.7429509e-01   1.9985758e-02  -1.2272495e-01   2.4369906e-02  -6.8967087e-02   1.6261206e-01  -2.4613409e-01   2.3231926e-01   5.4873863e-03  -2.6262526e-01  -6.5214474e-02  -1.0790926e-01  -2.3555148e-01  -1.7810123e-02   1.5947584e-02   2.4389182e-01   6.5346762e-02  -9.1992729e-02   8.1656098e-02   2.2557813e-01  -1.2755056e-01   5.3908496e-02  -4.8441258e-02   1.3244027e-01  -8.3699657e-02  -1.2359572e-01
  -8.5515833e-02  -6.7177127e-02  -4.1846049e-02  -1.0132079e-01   4.1582664e-01  -2.4392242e-01   1.9722128e-01  -7.0378751e-02  -4.6044785e-01   3.0763711e-02   4.6649564e-02  -3.0956214e-02   2.6643369e-01  -2.5145034e-01   2.0952105e-01  -1.7452252e-02   1.6393328e-01  -1.6042015e-01  -3.2514653e-02  -6.5143392e-02  -2.9094914e-01  -3.2926808e-01  -1.3842080e-01   2.8170130e-03   4.2496484e-01  -4.6644055e-01   1.5810402e-01  -4.4223863e-02   2.6545582e-03  -4.0984385e-02  -2.9429665e-01   2.0884060e-01  -7.1159803e-02   1.5182271e-01  -1.5182022e-01   1.9184723e-01   4.8548887e-02   1.2641393e-01   4.5482954e-01  -1.1039536e-01   0.0000000e+00  -1.1378655e-01  -4.6837451e-02   1.6758890e-01  -9.4953723e-02   2.5244175e-01   9.5141247e-02   1.7960805e-01  -1.2304865e-01   1.0976270e-01   9.0424478e-02  -6.2590240e-02  -5.7966231e-02  -1.3921488e-01   5.8832454e-02  -8.0910009e-02  -2.6933810e-01  -1.9813636e-01   1.7552926e-01   1.7125472e-02  -2.2668319e-02   1.2879924e-01  -1.8810467e-01  -4.6435913e-02  -3.5453964e-02   1.4167651e-01  -3.4314797e-02   5.3826936e-02   1.7633338e-01  -2.2995948e-01   5.9454830e-02   3.3852942e-03   1.7779612e-01   3.1805696e-01  -8.6386604e-01   1.8381674e-01  -3.1037277e-01  -1.6290406e-01   2.3770390e-01   1.3752914e-01  -8.4364114e-02   4.8105170e-03   4.9329154e-01   4.0307775e-02  -1.5982348e-01  -4.6014056e-02   1.8405719e-01  -1.2306693e-01  -1.3985901e-01   2.6595797e-01
  -1.1392681e-01  -1.3324079e-01  -1.2459739e-01  -1.4384478e-01  -1.0756768e-01  -1.2645885e-01  -1.7242940e-02  -1.0479755e-01   8.5378429e-02  -1.1722815e-01   4.8166107e-02  -8.4047620e-02  -4.1996168e-02   1.9070870e-01  -8.9810604e-02   7.7889287e-02   2.7407642e-01  -7.5733049e-02  -1.4262072e-01  -7.5398295e-02  -1.3845819e-01  -5.9301915e-02  -1.1093244e-02  -2.5715649e-02  -3.7961187e-01   8.2938011e-01  -3.0213993e-01  -1.2299934e-02   2.9246344e-01  -1.3680610e-01  -7.7247677e-02  -1.2644865e-01  -6.6079495e-02   1.3167925e-01   1.9845275e-02  -1.5729999e-01   4.2579676e-01   5.0364966e-02  -2.0009732e-02   1.2916392e-01  -1.1378655e-01   0.0000000e+00  -9.2400501e-03  -6.4567413e-02  -1.1849439e-02  -1.6787271e-01   1.4485054e-01  -9.7810410e-02  -1.8714890e-01  -4.4958160e-02  -6.9404790e-02  -1.0569012e-01  -6.9202687e-02   2.1423755e-01  -2.2551325e-01  -2.7951123e-02   5.5686615e-02  -5.1500026e-02   1.5863877e-01  -4.1077737e-02   2.8916530e-02   4.5005538e-02  -1.8445698e-01   1.1025564e-02  -7.0101163e-02   2.7148231e-01  -9.5427871e-02   7.8609603e-02  -1.6239605e-01   7.9940758e-02   4.1486032e-01   2.2809349e-01   2.1844323e-01   4.6076652e-02   1.7845886e-01   2.2937769e-01   1.8726733e-01   8.3448043e-02  -4.3669181e-01   4.3264257e-02   1.2265935e-02   1.6819878e-01   1.8637034e-01  -3.9935155e-02  -6.3518936e-02   3.2116733e-02   3.0028520e-02   1.4283681e-02   2.2434047e-01   1.7792048e-01
   8.4016349e-02  -6.4367632e-02   3.9358160e-02   1.0511400e-01   1.3327428e-01   2.9721266e-02  -1.9070130e-01   5.9613355e-02   2.4347272e-01   2.8390240e-02   1.4519737e-01  -9.7492847e-02  -2.6484122e-02  -1.2268035e-02   7.5271352e-02   5.1553675e-02  -2.8122695e-02  -5.2230938e-02   7.7841411e-02  -3.7736931e-02   7.0827243e-02  -1.5625024e-02  -2.2678985e-01   2.1947458e-01  -9.4034782e-02   1.1710547e-01  -3.5550433e-02  -8.3030621e-02   1.2257670e-01   1.1972769e-01   8.5971642e-02   1.3773957e-01   3.4455010e-02   1.2438267e-02  -9.6277543e-02  -1.8981811e-01   4.3785833e-02   3.2359752e-02   2.3606990e-01  -5.9146068e-02  -4.6837451e-02  -9.2400501e-03   0.0000000e+00   3.2577795e-01   4.7321606e-01   1.2612431e-01   3.5465532e-01  -2.2110174e-03   8.4236130e-02   6.6674378e-03  -8.6614957e-02   2.9971661e-02  -1.1917020e-01   2.3621567e-02  -5.7283647e-02  -6.0827312e-02   2.4198986e-01   3.6077851e-02  -2.6841144e-01  -7.8366189e-02  -1.7548838e-01  -5.6211337e-02  -1.4738320e-01   7.9170604e-02  -1.7022175e-02   2.4250282e-01   1.8465050e-01  -1.1514109e-02   1.6784008e-02   1.5787512e-01  -5.6313378e-02  -1.7843375e-01   1.4626301e-01  -1.4842249e-01  -1.6322185e-01  -1.6852931e-02   1.8563666e-01   4.3827084e-01   2.1137641e-01  -2.1351637e-01  -1.3032792e-01  -2.5324758e-01  -7.2587774e-02   6.8741412e-02  -2.6730274e-03   4.2577444e-02  -2.5905039e-02   9.7147829e-03   1.3307335e-01   1.3910044e-01
  -3.3347503e-02   6.3399467e-02  -1.2066597e-01   4.0052963e-02  -2.5887341e-02   1.0686179e-01  -1.8500481e-03   3.1802498e-02   8.5748410e-03  -2.4921593e-02  -5.2893562e-02  -2.7877597e-02  -2.1870947e-02  -1.0900915e-01   6.9680658e-02  -2.7635823e-02   3.7626474e-02   4.3479256e-02   1.5069420e-02  -2.5838236e-03   2.1371198e-01   3.8059331e-02  -2.8386677e-02  -1.2381660e-01  -8.6992414e-02   4.2925683e-02   1.0594611e-01   6.9742046e-02  -5.3130075e-02   3.5619445e-02  -3.2380703e-02  -1.5116962e-01   4.1596406e-02   7.8166742e-02  -2.8791970e-02  -2.0042892e-01  -2.8069944e-02  -3.6319731e-02  -1.9769744e-02   6.8077794e-03   1.6758890e-01  -6.4567413e-02   3.2577795e-01   0.0000000e+00   8.4005877e-03   3.7822048e-01   1.3273367e-01   5.4076340e-01   8.0681821e-03   4.2776103e-02  -1.0247098e-01   6.8107973e-02  -9.8106055e-02  -7.5327798e-02  -2.1729267e-01   9.2639916e-02  -7.2855949e-02   2.4092578e-02  -1.9054953e-01  -2.0621464e-01  -5.4040276e-02  -1.2857095e-01  -7.3216155e-02   5.7675941e-03   5.2906336e-02  -1.1929389e-01  -5.1416303e-02   1.4566786e-01  -1.3689590e-01   9.2347474e-03  -3.1682136e-02   7.9478350e-02   5.3597453e-02  -9.8164340e-02   5.4233428e-02  -3.9309841e-01  -2.2309134e-01  -2.5879483e-02   5.6985106e-02  -2.7658651e-01  -1.3158214e-01  -8.4437387e-02  -5.5410002e-02  -1.4158044e-01  -2.0314118e-01  -1.3398883e-01   5.5600983e-03   3.1432420e-02  -1.5693381e-02  -1.2783499e-01
   2.4478663e-03  -1.7783099e-01   4.5439600e-02  -8.0043436e-02  -1.6732782e-01  -1.1072782e-01   9.9364972e-02  -2.8185284e-02  -1.0350069e-02   1.9010793e-01   1.0453577e-01  -2.5719404e-01  -7.4744802e-05  -1.2450267e-03   9.9046301e-02   6.9826649e-02  -4.4202551e-03  -8.1221071e-02   6.2904903e-02  -8.1000358e-02  -1.8862891e-01   9.2742600e-02  -7.2039486e-02  -1.2142516e-01   2.1860178e-02   1.3156311e-01   9.7558386e-02  -7.3401919e-02   6.7182067e-02  -9.8770469e-02  -6.3402180e-02   1.2061152e-01  -1.9229600e-03  -1.2093696e-01  -1.2417821e-01   5.4785112e-03  -8.3876422e-02   2.4162772e-01  -1.0394042e-01   8.9499198e-02  -9.4953723e-02  -1.1849439e-02   4.7321606e-01   8.4005877e-03   0.0000000e+00   1.5399992e-01   1.1632578e-01   3.0660871e-02   5.2965373e-01  -4.9078113e-02   1.7389672e-01  -1.7235931e-01   3.2555981e-01   1.2254033e-01   1.1662308e-01   2.0436853e-01   7.1833003e-02  -9.9553882e-02   1.8368941e-01  -7.7503028e-02   1.9655972e-02   1.7160913e-02   4.9302690e-02   5.5691381e-02  -1.6116800e-01  -2.4427101e-02   2.4099249e-01  -1.7554944e-02   1.1600002e-01  -1.5817538e-01  -4.1555189e-02  -6.0816077e-02  -8.1622022e-02  -1.8110764e-01   4.0402919e-02   7.9752133e-03   9.8851293e-02   2.1487712e-01   3.1508643e-02  -2.0844563e-01  -9.5902705e-02   3.2829890e-02   1.0130565e-01  -7.1453162e-02  -4.8510349e-02   9.4507181e-02  -8.9795037e-02   8.1122166e-02   4.0959379e-02  -5.7883465e-02
   1.1526656e-01   3.1428565e-02  -1.5376291e-01   3.3622829e-02  -7.3484352e-02  -6.2976434e-02   8.2122864e-02  -4.7921869e-02   3.2206259e-01   4.8507952e-02   7.3485901e-02  -3.9542403e-02   1.2102971e-01  -1.8862740e-02   2.0479854e-02  -9.4478223e-02   8.0793872e-02  -1.9745540e-01   6.6770337e-02   4.1759878e-02   1.7882956e-02   7.1548301e-02  -1.5991883e-01  -9.1204876e-02   2.4566083e-01  -1.7484783e-01  -1.4952733e-01  -4.6555508e-02  -4.5992248e-02   1.2616185e-02   1.8260286e-01  -5.9466353e-02   1.7267428e-02  -2.2236831e-02   2.5893994e-01  -4.8188001e-04  -4.9590113e-02  -1.8973425e-03  -1.4102305e-01   2.1176529e-02   2.5244175e-01  -1.6787271e-01   1.2612431e-01   3.7822048e-01   1.5399992e-01   0.0000000e+00   2.2801446e-03   1.9469321e-01  -9.4785197e-03   1.6931434e-01  -3.4202760e-02   4.0724283e-02   3.2714369e-02   1.1462749e-01   9.2236534e-02  -2.5426197e-02  -1.0679034e-01  -5.9632735e-02  -6.3826697e-02  -1.4148223e-01  -8.2043329e-02   9.2130146e-02  -5.5893751e-02  -5.4488149e-02   1.1744902e-01  -2.4503891e-01   1.4100518e-02   2.7793507e-01  -6.4628454e-02   1.5530226e-01  -1.7821960e-01   9.1502873e-02  -3.5595737e-03  -2.1332952e-02   9.4972310e-02  -6.2717253e-02   2.6840663e-01   1.5373752e-01   1.0750118e-01   1.1863814e-02   3.1653187e-02  -1.4540873e-01  -1.0370078e-02   2.0938949e-01  -1.7202712e-01  -1.8162104e-02  -4.0363747e-02   1.4052623e-01  -1.7554117e-01  -6.2980668e-02
  -5.8104259e-02  -5.5505167e-02  -3.3403500e-03   4.4135748e-02  -8.5275971e-03   1.1307085e-01  -7.8683822e-02  -4.6396657e-02  -1.1282122e-01  -1.9765951e-01   1.2304589e-01  -6.1339626e-03   9.6787004e-02   8.0971118e-02   1.7929707e-01   2.1478982e-02   1.3474528e-01  -8.8634852e-02  -5.4473782e-02  -9.5167722e-02   1.6201005e-01   1.2375709e-03  -9.5932141e-02   1.0381565e-01   5.6410050e-03  -1.5142989e-01  -2.7758731e-01  -2.2415848e-01   2.8502581e-02   4.7264691e-02   5.6969539e-03   1.0455399e-01  -5.2398091e-03   9.4558495e-04   2.9374224e-01  -4.4177588e-01   8.5340706e-03  -1.0911633e-01   4.8355518e-02  -1.5070636e-01   9.5141247e-02   1.4485054e-01   3.5465532e-01   1.3273367e-01   1.1632578e-01   2.2801446e-03   0.0000000e+00   1.8032842e-01   9.1275148e-02  -1.3391907e-01  -9.0226862e-02   1.5091873e-01   9.1965640e-02   6.2962300e-02   1.7903752e-01   6.3144129e-02  -1.6346318e-01  -5.9152771e-02  -2.5318593e-02  -2.8193720e-02  -1.9934236e-01   5.5735595e-02  -2.8344742e-01   3.5957977e-03  -3.3589622e-02  -9.5715727e-02   2.2322794e-01  -1.3344210e-01  -1.0906335e-01   1.1915450e-01   9.9970126e-02   2.8848376e-02  -1.4764253e-01  -1.6432305e-01  -1.2299661e-01  -5.8151186e-02  -2.1159585e-01  -1.3288883e-01   2.3993367e-01  -3.0698592e-01  -3.6494915e-02   1.0883811e-01  -8.9574394e-02  -2.3524779e-01  -4.0857062e-02   2.4968831e-02  -7.8103884e-02  -1.5297064e-01  -1.7417247e-01  -4.2030470e-02
  -2.2508384e-01  -4.0866155e-03  -3.9619350e-02   1.0697152e-01  -2.2100010e-01  -1.3814793e-01  -9.5112178e-02  -4.0890813e-02  -9.2896122e-02  -1.4331237e-02  -6.5837617e-02  -4.7200495e-02  -5.8193610e-02  -8.2105516e-02  -1.9209115e-02  -4.7169375e-03   1.5236207e-01   1.2767588e-03   4.2231185e-03   6.2120251e-03   1.1322501e-01  -1.2330315e-01   5.4473042e-03  -4.4638103e-02  -3.2767669e-02   7.0826331e-02   2.3791419e-01   1.5263728e-01   3.2751027e-02   1.3771643e-01  -6.5065994e-02  -1.0930806e-01  -1.2510448e-01  -2.8552999e-01  -1.1825679e-01   2.2092543e-01   9.3814649e-02   5.6269182e-02  -1.8804213e-01   1.4786390e-01   1.7960805e-01  -9.7810410e-02  -2.2110174e-03   5.4076340e-01   3.0660871e-02   1.9469321e-01   1.8032842e-01   0.0000000e+00   1.3361906e-01  -5.1431108e-02   9.4803737e-02   2.1367330e-01  -1.8585805e-01  -2.1483212e-01   1.0619336e-01   1.9993316e-01  -1.0870899e-01   2.7339790e-02  -2.6281773e-01  -7.9644287e-02  -1.4722690e-01   6.3687138e-02   2.3933860e-02  -1.2950702e-01  -5.1411941e-02   7.2832832e-02   5.3168864e-02  -4.9272579e-02   7.9362856e-02   6.0793924e-02   2.3084556e-01   8.9990112e-02  -1.1071436e-01  -8.8908535e-03   2.6810026e-01   6.5752789e-02  -3.0702578e-01   2.8829407e-01  -8.6142230e-02   9.5534087e-02  -4.1422714e-02  -2.0314606e-01   6.4418547e-02  -4.2313113e-02  -7.2974176e-02  -6.9581796e-02   4.3349801e-02  -2.8758734e-01  -7.9245367e-02  -6.0590460e-02
   6.5435514e-02  -1.5082438e-01  -4.4737086e-02  -1.5897648e-02  -3.8767823e-02   2.2728599e-02  -1.9888900e-04   1.9249503e-02  -3.9110255e-02   1.1066206e-02  -2.1287612e-02  -1.0895818e-01   5.5168084e-02   2.5202110e-03  -2.2663564e-02   5.9250010e-02   1.5722449e-01   7.9557344e-02  -9.2810640e-02   1.9948391e-02   1.4900040e-02   4.2318200e-02   8.7271363e-02   2.4476865e-02  -1.7466831e-02  -1.2419794e-01  -5.0981643e-02   5.1348365e-02   6.4312103e-02   1.0699243e-01  -5.2846407e-02   1.3959801e-01  -6.3119473e-02   9.8095303e-02   1.5100905e-01  -1.6103073e-01   4.4437810e-02  -2.3423752e-02  -9.3034646e-02   2.9539491e-01  -1.2304865e-01  -1.8714890e-01   8.4236130e-02   8.0681821e-03   5.2965373e-01  -9.4785197e-03   9.1275148e-02   1.3361906e-01   0.0000000e+00   6.6514365e-02   4.8757135e-01  -1.1266714e-01   7.6328467e-02   1.3352198e-01   4.9036089e-02   1.8561021e-01  -1.0301077e-01  -1.8730613e-02   7.3863379e-02  -1.8003996e-01   7.9033379e-02  -8.6268542e-02  -7.4826099e-02  -5.4319100e-02  -3.2487668e-01   8.5546030e-02   9.3388461e-02  -1.6541853e-01   1.2144049e-01   1.2461117e-01   2.6934051e-02   3.2434140e-02   7.3608120e-02  -1.6145779e-01   2.1356606e-02  -1.4083253e-02  -1.5253303e-01  -2.9811416e-01   7.3368793e-02  -6.5470678e-02  -1.3471878e-01   6.9118104e-02   5.2478281e-02  -2.0888486e-03  -2.7363934e-02   1.0548713e-01   1.0261585e-01   2.2614868e-01  -5.9656294e-02  -7.9096286e-03
   5.9078455e-02   1.0992082e-02  -6.6839689e-02   1.7134913e-01  -8.6699087e-02  -1.4468965e-01   4.2599155e-03   2.1332660e-01   2.6631149e-01  -1.4832986e-01   1.5875729e-01   1.1516485e-01   3.2614045e-02   2.5867797e-01  -4.4509665e-02  -2.8837920e-02   1.9743793e-02  -8.2980914e-02  -1.9100714e-01   5.1745271e-02  -2.3293373e-02   1.4218275e-01   2.3620632e-02   1.0384979e-01   6.9035752e-02  -2.6558266e-01   1.9394134e-02  -8.6524969e-02  -1.2138463e-01   3.2769312e-02   1.0326315e-02  -1.1652936e-01   1.3825637e-01   9.7145518e-02   2.5051273e-01  -2.5945134e-01   4.8791494e-02   3.0681770e-02  -4.8946930e-02   6.5592988e-02   1.0976270e-01  -4.4958160e-02   6.6674378e-03   4.2776103e-02  -4.9078113e-02   1.6931434e-01  -1.3391907e-01  -5.1431108e-02   6.6514365e-02   0.0000000e+00   1.4261171e-01   5.8159279e-01  -5.1615190e-02   1.6050292e-01   1.2714758e-01  -4.8545951e-02  -6.1353022e-03  -3.3612917e-03   1.0053592e-01   3.4120913e-01  -7.4507492e-02  -1.1806310e-01  -1.4773287e-01  -9.9524037e-02  -5.3347412e-02  -2.4277775e-01   2.5381236e-02   4.1431331e-02  -1.1226747e-01  -1.0137507e-01   6.6427684e-02  -5.1001948e-02   5.1542709e-02  -2.1396085e-01   1.7315439e-01   5.3820984e-02  -9.6606269e-03   9.5154693e-02   4.4918514e-02   4.1844934e-02  -5.8863138e-02  -2.3208141e-02   7.8293137e-02   2.1183603e-02  -6.5014786e-02  -1.1648212e-01  -1.6606163e-01   8.8178569e-02   4.3340663e-02   1.4604740e-01
   7.0843571e-02  -8.4935101e-02  -3.6360759e-02   3.8222963e-02   1.7112554e-01   1.8072794e-01   2.1062650e-02   6.1141562e-02   1.8912698e-01   1.7891707e-01   2.9267475e-02  -8.5685018e-02  -8.2847983e-02  -1.3276140e-01  -3.8801247e-02   2.5209955e-02   1.8511243e-02   8.6284651e-02  -1.3397864e-01   5.5466468e-02   4.3044443e-02  -6.8092624e-02  -6.2873400e-02   1.0972318e-01  -2.9513356e-01   1.6917248e-01  -2.3121977e-02   4.6520969e-02  -1.6251689e-01   1.1067814e-01  -1.6047807e-02  -7.9408526e-02  -3.0260281e-02  -9.1672121e-02  -6.9968164e-02   6.9509140e-02   9.1987901e-02   2.1954171e-02   5.9352613e-02  -1.9758846e-02   9.0424478e-02  -6.9404790e-02  -8.6614957e-02  -1.0247098e-01   1.7389672e-01  -3.4202760e-02  -9.0226862e-02   9.4803737e-02   4.8757135e-01   1.4261171e-01   0.0000000e+00   8.4118546e-02   1.8518446e-01   2.8914395e-01   3.2379782e-01   4.8881783e-02   6.3834429e-02   2.0184860e-02   2.2330685e-01  -1.7298892e-02   5.0847643e-02   4.0993574e-02  -1.5840561e-01   8.1591519e-02  -3.2075062e-01  -6.1297822e-02   7.0955078e-02   3.8693801e-02   1.2922745e-01   7.7269439e-02   5.3046764e-02  -2.9791734e-02   1.8068475e-02   1.9480302e-01   6.1768614e-02  -1.9527527e-01  -5.4033243e-02   4.2753013e-03  -1.4193517e-01   1.0595172e-01  -7.8441055e-02   9.0313570e-02   3.4702214e-02   1.6031880e-01   6.3200582e-02   1.0372284e-01   7.1196055e-02   7.3116780e-02   1.1100592e-02  -5.4453489e-02
   2.3167750e-02  -5.6906279e-02  -3.9709836e-03  -1.1057851e-02   3.0172726e-02  -1.9320137e-01  -8.1163257e-02   5.4594993e-02   6.9578357e-02   1.0025757e-01   1.7712413e-01  -1.8661488e-02   7.9297967e-02   6.1703258e-02   1.3063690e-01  -9.5025484e-02   1.7753163e-01  -1.8111302e-02  -3.8379780e-02  -6.6140193e-02   1.4800610e-01  -7.7436658e-02  -1.8351380e-01   6.7514652e-02  -2.8836144e-01   1.0723374e-01   1.0071170e-01   7.8111203e-02  -1.6111950e-02  -1.6203921e-01   4.9949250e-02   2.4459751e-02  -1.1379117e-01   1.1504126e-02  -7.1060773e-02   4.6731352e-02  -3.6741329e-02   1.0755742e-02   2.8517562e-02  -3.4728583e-02  -6.2590240e-02  -1.0569012e-01   2.9971661e-02   6.8107973e-02  -1.7235931e-01   4.0724283e-02   1.5091873e-01   2.1367330e-01  -1.1266714e-01   5.8159279e-01   8.4118546e-02   0.0000000e+00  -1.6586284e-01   3.2471868e-01   9.3657613e-02   2.1049351e-01   2.0069929e-01  -4.4500706e-02   6.4454343e-02  -2.0741827e-02  -3.2983523e-01   1.2834485e-02   1.9426180e-01   2.2816625e-02   3.9009152e-01  -5.7734098e-02   7.4285010e-02  -1.7905163e-01  -9.8652503e-02  -2.1550191e-01   3.9563053e-02   9.4925393e-02  -1.9017525e-01  -1.7134109e-02   1.3357154e-01   1.0432693e-01  -1.2520516e-02  -7.9325133e-02   1.2804696e-01   5.7190965e-02  -4.9309598e-02  -1.1134250e-01  -6.1808989e-02  -1.9206805e-01  -1.3547155e-01  -5.2373304e-02   1.4095071e-01   8.5444259e-02   5.3163874e-02  -5.8768369e-02
  -1.5256361e-01  -2.3919764e-02   2.8761532e-02   1.3097246e-01   9.1249002e-02  -1.3930510e-01   1.0851037e-01   9.0750277e-02  -2.1085943e-01   2.2492006e-01   1.4034653e-03  -7.5398602e-02  -2.2934354e-01  -1.3739155e-01  -1.8558003e-01   4.0527504e-02   1.1478206e-01  -2.1643340e-02  -1.7888760e-01  -7.6299263e-03   1.1960790e-01   3.9823577e-01   1.5531813e-01   1.3540579e-01   1.2934275e-01  -1.0629523e-02  -8.3430742e-02  -4.5042704e-03   1.1015628e-02   1.2440461e-01  -1.2387438e-01  -1.7349923e-01  -1.8628653e-01   4.5424648e-02  -4.6204651e-02  -1.8648043e-01  -1.3515738e-01  -5.0762102e-03  -6.4014715e-02  -2.5499806e-01  -5.7966231e-02  -6.9202687e-02  -1.1917020e-01  -9.8106055e-02   3.2555981e-01   3.2714369e-02   9.1965640e-02  -1.8585805e-01   7.6328467e-02  -5.1615190e-02   1.8518446e-01  -1.6586284e-01   0.0000000e+00   4.3678145e-02   1.3341442e-01  -1.7869476e-01   5.7928081e-02  -7.1964893e-03  -4.1771736e-02   1.3225701e-01  -2.8897494e-01   1.4510859e-01   3.0043264e-02   2.6154042e-02  -2.7190249e-01  -1.6629605e-01  -2.8381109e-02   1.6249255e-01  -9.1474899e-02  -1.8241945e-01   8.2042051e-02   6.6487650e-02  -1.9224042e-01  -2.1830182e-01   1.9050119e-01  -1.5267789e-01  -2.3192341e-01   6.1832982e-02   1.3685527e-02  -1.6327108e-01  -4.7064894e-02   1.0495154e-01   1.1811050e-01   1.2552931e-01   5.6787562e-02  -3.1676196e-02   6.3585513e-02   4.2230953e-02  -2.5355025e-02  -3.0148395e-02
   7.6456430e-02   2.8978968e-02   7.2370187e-02  -2.1787840e-02   1.7523639e-01   1.7256700e-01   1.1912840e-01  -1.2539364e-01  -1.0341188e-01  -1.9397658e-01  -1.3810668e-01  -2.8285892e-02   4.1607157e-03  -2.9150588e-01   1.0704052e-01  -1.3213867e-01  -2.8028300e-01   2.4696054e-01  -1.2856369e-01   7.1067295e-02   1.6990472e-01   9.1305473e-02   6.3410011e-03  -1.2536651e-01   1.7750675e-01   1.3575469e-01   2.9641186e-02   4.6161834e-02   8.5103708e-02  -3.6193734e-01   2.7789271e-02  -2.4641574e-01  -1.6839583e-01  -1.4418015e-01  -2.9203430e-02   1.3740411e-01   5.3768811e-02  -1.1911532e-02  -1.2381652e-01  -3.4627305e-02  -1.3921488e-01   2.1423755e-01   2.3621567e-02  -7.5327798e-02   1.2254033e-01   1.1462749e-01   6.2962300e-02  -2.1483212e-01   1.3352198e-01   1.6050292e-01   2.8914395e-01   3.2471868e-01   4.3678145e-02   0.0000000e+00   1.4990685e-01   2.4113634e-01   2.7674027e-02   7.4057795e-02  -2.3713201e-02  -2.4291952e-01   1.3301518e-01   5.3809030e-02  -8.3433240e-02   3.9381067e-02  -3.8445401e-01   2.1268635e-02  -8.9518679e-02  -2.3972459e-01  -1.2398680e-01   2.5863366e-01  -3.6300627e-03  -1.2096402e-01  -1.2481749e-01   1.5970735e-01   1.5609736e-01   1.2400267e-01  -5.1469752e-02  -3.1888436e-01  -1.3036889e-01  -2.5407163e-02   1.5075472e-01   2.7666755e-01   2.9572894e-01   1.3537985e-01  -1.6072590e-02   1.0468275e-01   2.3236632e-02  -1.9047370e-01   1.1549124e-01  -2.9580197e-02
   9.0804897e-02  -4.7320803e-02   8.0931208e-02   1.7244625e-01  -1.4357968e-01   1.7349144e-01  -1.4994933e-01   1.8268738e-01  -3.5261820e-01   9.3132866e-02   7.8119585e-02  -8.9562069e-02   3.5756113e-02   3.5231477e-02  -3.5897800e-01  -1.9050992e-01   1.0762253e-02  -3.0152913e-01   1.1051686e-01   3.4241276e-02  -3.9568404e-02   7.7658484e-02  -8.9143056e-02   1.6167226e-03  -1.6817407e-01  -3.4408515e-03  -6.6869234e-02  -5.9059360e-03  -2.0166745e-01   5.7007770e-02  -9.6781551e-03   8.5253996e-02   1.9529720e-01  -3.1906399e-01  -5.1086257e-03   3.2316782e-03  -5.6793660e-02   1.6279609e-01   1.4403866e-01   3.5578334e-02   5.8832454e-02  -2.2551325e-01  -5.7283647e-02  -2.1729267e-01   1.1662308e-01   9.2236534e-02   1.7903752e-01   1.0619336e-01   4.9036089e-02   1.2714758e-01   3.2379782e-01   9.3657613e-02   1.3341442e-01   1.4990685e-01   0.0000000e+00   1.4324941e-01   5.8042440e-02   1.0171964e-02   7.8036955e-02   1.8035515e-01  -1.3684745e-01  -1.1752654e-02  -3.4035963e-02  -5.3856990e-03  -1.0048028e-01  -8.8914548e-02   7.6377319e-02  -4.1534139e-02  -7.2499462e-02  -2.3443102e-02   1.0028656e-02  -3.6297068e-02   1.1087131e-01   2.0996360e-01  -7.1145790e-03  -2.3431806e-01   4.0246749e-02   1.6884247e-01  -1.9510288e-01  -1.9887775e-01   1.4437064e-01  -1.7699484e-01  -4.8949475e-02  -9.9897320e-02   2.9890530e-01  -1.5915793e-01  -8.4152175e-02  -1.5277707e-01   1.4616442e-01   1.5105532e-01
  -3.3960000e-02  -1.4030195e-02  -2.6365687e-02  -7.0891518e-02   5.0577133e-02  -3.4226886e-02  -3.7514247e-02  -3.9905114e-02  -4.6360046e-02  -2.2708836e-02  -1.1656091e-01   5.4508989e-02  -1.3647917e-01   8.5007979e-02   5.7239020e-02  -1.5106523e-01  -1.4418143e-01   3.0649711e-02   6.2019011e-02  -4.8174171e-02   3.9216803e-02  -1.4448732e-01  -5.9492740e-02  -3.8658594e-01  -2.7830573e-01  -1.1289034e-01   3.6423788e-02   1.1650079e-02   7.6060561e-02  -2.3738688e-01  -2.3603613e-03   1.0882401e-01  -1.7353845e-01  -1.8858362e-01   6.3737493e-02   1.3631787e-01  -2.5290303e-02  -4.7368000e-03   1.4519381e-01   2.5163730e-01  -8.0910009e-02  -2.7951123e-02  -6.0827312e-02   9.2639916e-02   2.0436853e-01  -2.5426197e-02   6.3144129e-02   1.9993316e-01   1.8561021e-01  -4.8545951e-02   4.8881783e-02   2.1049351e-01  -1.7869476e-01   2.4113634e-01   1.4324941e-01   0.0000000e+00  -7.8983514e-02   2.7715639e-02   1.4963033e-02   5.4348480e-02  -2.6194979e-01   1.5547266e-02   9.9336857e-02   6.9030983e-02   2.7400183e-02  -5.1232896e-02  -1.4739390e-02  -7.3477537e-02   9.4294279e-02   3.0664775e-02   4.2831660e-02   3.2016104e-02  -1.8239077e-02  -5.8217528e-02   1.6154974e-02   1.2930172e-03  -2.1412694e-01   7.6171474e-04  -2.7506043e-01   4.8752764e-02  -1.5547194e-01   2.4830138e-02   4.8120099e-02  -2.0710772e-01  -4.9101580e-02  -3.8909479e-02  -1.5312010e-01   6.6348254e-02   1.3052693e-01  -4.8962432e-02
   2.9682825e-01  -5.8484308e-02  -1.7696596e-01  -8.1872442e-02  -4.9829854e-02  -3.2246368e-02  -1.7854553e-01  -1.2281218e-01  -2.0447158e-01  -6.0098842e-02   2.8131429e-01  -6.0550385e-02  -1.1151810e-01   7.3833769e-03  -4.3703528e-02  -6.4423447e-02   1.3917460e-01   5.2581279e-02   1.2578599e-02   5.6200734e-02  -7.4812228e-02   4.3093046e-02  -2.1523037e-01  -4.6810590e-02   3.9501980e-02   3.2445731e-02   6.8933074e-02   5.3862034e-03   1.0614336e-01  -1.4719513e-02   5.6562877e-03  -7.0465163e-02  -7.3645844e-02  -1.7868505e-01   1.9680926e-01   7.9880241e-03  -4.8209897e-02  -5.7708309e-02   5.3874533e-03  -2.6931361e-01  -2.6933810e-01   5.5686615e-02   2.4198986e-01  -7.2855949e-02   7.1833003e-02  -1.0679034e-01  -1.6346318e-01  -1.0870899e-01  -1.0301077e-01  -6.1353022e-03   6.3834429e-02   2.0069929e-01   5.7928081e-02   2.7674027e-02   5.8042440e-02  -7.8983514e-02   0.0000000e+00  -2.8938476e-02   8.1872894e-02  -1.0767451e-01   1.3895849e-01   3.7798676e-03   1.7389544e-01   2.0819458e-01  -8.9838262e-02  -2.3617915e-01  -2.0764404e-01  -1.3596236e-01   7.6062416e-02   3.9306433e-02  -4.7328749e-02  -9.6075713e-03  -6.3904428e-02  -1.9218618e-02   8.8789780e-03  -2.2245632e-01  -2.0626716e-01   1.0743783e-01   4.9149863e-02   3.9230639e-02   1.6023799e-01   1.4213932e-01   2.2953535e-02  -6.6211376e-02   9.6443423e-02  -1.7275595e-01   8.5124166e-02   7.3700457e-02   1.6691844e-01   7.0861432e-02
   9.9221469e-02   1.7866006e-01  -6.5900116e-03   8.1222113e-02   3.8470831e-02  -8.7688846e-02  -1.1647109e-01   4.0818991e-02  -3.1329377e-02   1.2681033e-02  -5.9300139e-02  -6.8304021e-02  -1.3338385e-01  -1.4496999e-01  -1.0283155e-01   8.7694516e-04   7.5327866e-02   2.3281186e-01  -2.3321555e-02   5.0994609e-02  -3.2687627e-02  -8.0574709e-04   5.3102413e-03  -1.5990933e-01   5.7567691e-02   1.1165397e-01  -8.4832127e-02   2.2109768e-02   3.0357352e-02  -4.3822913e-02  -4.3714835e-02   6.5584002e-02   1.1392674e-01  -5.0657901e-03  -6.0800264e-02  -1.1942395e-01  -1.2316850e-01   1.4015891e-01   7.6096630e-03   5.6493750e-02  -1.9813636e-01  -5.1500026e-02   3.6077851e-02   2.4092578e-02  -9.9553882e-02  -5.9632735e-02  -5.9152771e-02   2.7339790e-02  -1.8730613e-02  -3.3612917e-03   2.0184860e-02  -4.4500706e-02  -7.1964893e-03   7.4057795e-02   1.0171964e-02   2.7715639e-02  -2.8938476e-02   0.0000000e+00  -3.2802478e-02   6.5056799e-02  -8.0671824e-02   7.4188241e-02  -1.5901891e-01   8.4194204e-02  -4.9246653e-02  -7.3037539e-02   3.0699921e-02   1.8155278e-02  -7.6625928e-02   9.2418980e-02   1.3470222e-01  -7.3908383e-03   5.2053868e-02   7.0179223e-02  -1.5405141e-01  -4.9423869e-02  -2.1260734e-01   2.3460694e-01   7.8661737e-02   2.1331517e-01  -2.2781385e-02   1.8224319e-02  -1.6917518e-01  -4.2659266e-02   8.0948967e-02   1.4449937e-01   5.1841503e-02   2.0096505e-02   1.6175838e-02  -3.0686550e-02
   1.7336044e-01  -1.0089667e-01  -3.5295594e-02  -2.0231526e-01  -3.7144215e-02  -5.3749257e-02  -1.2511933e-01  -1.7490301e-01  -6.9725407e-02   8.2407442e-02  -2.8059174e-02  -1.4267808e-01   1.4661762e-02  -9.5172506e-02  -4.6119306e-02   1.4390532e-01  -9.1604156e-02   4.8317370e-02  -4.2191304e-02  -1.0380218e-01  -5.2395369e-03  -1.2333927e-01  -2.8020722e-01  -8.3960623e-02  -1.9580738e-01   8.9721601e-02  -9.2252350e-02  -7.4274857e-02  -3.9364807e-02  -6.2965495e-02   5.6045989e-02   1.9360200e-02   3.5992265e-02  -1.2363494e-01  -2.9564760e-01   7.2977742e-02   1.0481678e-01   1.3369683e-02   7.6192419e-02   3.8203681e-02   1.7552926e-01   1.5863877e-01  -2.6841144e-01  -1.9054953e-01   1.8368941e-01  -6.3826697e-02  -2.5318593e-02  -2.6281773e-01   7.3863379e-02   1.0053592e-01   2.2330685e-01   6.4454343e-02  -4.1771736e-02  -2.3713201e-02   7.8036955e-02   1.4963033e-02   8.1872894e-02  -3.2802478e-02   0.0000000e+00   2.3797842e-01   3.0249118e-01   7.6024607e-02   1.5927195e-01  -1.6221967e-01   5.6722962e-02  -9.8739618e-02   4.8486142e-01   1.4788783e-01  -6.3430760e-02   3.4329008e-02  -9.9045980e-02  -9.8858371e-02   4.2436206e-03   1.3346449e-01   7.0833885e-02   2.2917962e-01  -2.3877202e-01  -2.7497907e-01   1.3471864e-01  -2.2047791e-01   1.6036877e-01  -3.7042480e-02  -5.6017203e-02   1.8088963e-01  -6.0745429e-02  -1.3158037e-01  -6.7483480e-02   9.4019805e-02  -4.4097725e-02  -1.8165389e-01
  -1.4240233e-01   9.9623185e-02  -1.1712114e-01  -2.8157852e-02  -4.9008316e-02  -7.6209813e-02  -1.1328099e-01   5.9879289e-02   6.5455115e-02  -1.5829490e-02  -3.3214791e-02   1.7048252e-01  -1.9094804e-01   1.8475783e-01  -9.1888882e-03   5.4167937e-02   5.7429308e-04   5.9804109e-02   3.4223871e-02  -3.3928481e-03   7.7874383e-02   1.1225967e-02  -1.2309673e-01  -2.3083958e-01   1.3850637e-02   7.9261790e-02  -4.1443145e-02   4.4980123e-02  -1.8915569e-02  -6.8417770e-02  -5.7388211e-02  -1.0920395e-01   1.2095927e-01   6.0313669e-03  -4.2709951e-02  -2.9808547e-01  -1.2408502e-02  -5.0918041e-02   1.8670564e-02   5.0415260e-02   1.7125472e-02  -4.1077737e-02  -7.8366189e-02  -2.0621464e-01  -7.7503028e-02  -1.4148223e-01  -2.8193720e-02  -7.9644287e-02  -1.8003996e-01   3.4120913e-01  -1.7298892e-02  -2.0741827e-02   1.3225701e-01  -2.4291952e-01   1.8035515e-01   5.4348480e-02  -1.0767451e-01   6.5056799e-02   2.3797842e-01   0.0000000e+00   6.3076465e-03   5.2647110e-01  -5.3117520e-02   2.7110494e-02  -1.8381931e-01  -3.2305019e-02   1.4596595e-01   3.3762742e-01  -1.9606713e-01  -1.7293604e-01   2.0284324e-02  -1.6667150e-02   1.2723437e-01  -2.3555798e-01  -7.9265816e-02  -2.1179928e-01  -3.9511324e-02  -1.1512117e-01   1.8978939e-02   9.1401547e-02  -8.4596842e-02  -1.4627016e-01  -1.7373932e-02   3.4163466e-02   4.5472202e-03  -1.9789130e-01   9.3193611e-02   7.7287352e-02   7.0092686e-02   1.6484974e-01
  -3.0271416e-02  -2.1502931e-01   7.0875587e-02  -6.6872010e-02  -9.8703596e-02  -7.0717217e-02   4.3725241e-01  -4.4832304e-02  -3.1541958e-02   3.3171915e-03   2.1074106e-01   1.0754416e-01   1.1580051e-01  -8.9368634e-02  -2.7820336e-01  -1.5280749e-01  -8.9499231e-02  -3.1259354e-02  -2.4018219e-01  -2.6240833e-01  -5.9734361e-02  -1.8725498e-01   6.6830676e-02  -3.0703602e-01  -6.4906527e-02   2.8280453e-01  -2.4136045e-02   1.0227269e-01  -2.0705596e-01   1.2396968e-01   8.8724555e-02  -5.5901880e-02   2.5277983e-02  -2.5732941e-02   2.0575524e-01  -1.2254171e-01   1.2111101e-01  -8.3659875e-02  -2.0076063e-01  -3.8094018e-01  -2.2668319e-02   2.8916530e-02  -1.7548838e-01  -5.4040276e-02   1.9655972e-02  -8.2043329e-02  -1.9934236e-01  -1.4722690e-01   7.9033379e-02  -7.4507492e-02   5.0847643e-02  -3.2983523e-01  -2.8897494e-01   1.3301518e-01  -1.3684745e-01  -2.6194979e-01   1.3895849e-01  -8.0671824e-02   3.0249118e-01   6.3076465e-03   0.0000000e+00   3.3442209e-01   6.9864444e-02  -1.0371431e-01   2.1534215e-01   3.0339737e-01   7.9434931e-02  -3.0306893e-01  -4.1105816e-02   1.1324597e-01  -2.9691261e-01  -1.2142702e-01   1.4216935e-02  -3.3289752e-02   4.1799348e-03  -1.1213885e-01  -2.1947101e-01   1.0160891e-01   1.3174150e-01  -2.6950712e-01  -4.6088033e-02   8.0728825e-02  -1.8979037e-01  -6.1642384e-02   1.5630380e-01  -2.2447675e-01  -1.1411801e-01  -9.0653020e-02   6.0265930e-02   1.3406189e-01
  -1.2390839e-01   1.5781896e-01  -2.0727676e-01  -8.3628482e-02  -8.4522434e-02   5.4762792e-02  -9.6131218e-02  -7.2562017e-02  -6.0137405e-02   1.4720637e-01   1.2000434e-01   8.3806173e-02  -2.0971802e-02  -3.4092314e-02   1.1127198e-01   7.0436966e-02   1.6794885e-02  -6.4583809e-02  -1.1330111e-01  -5.8741314e-02  -2.0452582e-02   6.5275177e-02   6.8056697e-03  -9.0700897e-02  -3.9192047e-02   1.7396205e-01  -5.0894845e-02   4.3108639e-02  -7.8481451e-02  -2.1859314e-02   1.4159927e-01   1.3140177e-01  -1.9745793e-01   3.0142755e-02   8.0760326e-03  -6.2614181e-02  -6.8790543e-02  -3.4212232e-01  -1.7968535e-01  -5.9930224e-03   1.2879924e-01   4.5005538e-02  -5.6211337e-02  -1.2857095e-01   1.7160913e-02   9.2130146e-02   5.5735595e-02   6.3687138e-02  -8.6268542e-02  -1.1806310e-01   4.0993574e-02   1.2834485e-02   1.4510859e-01   5.3809030e-02  -1.1752654e-02   1.5547266e-02   3.7798676e-03   7.4188241e-02   7.6024607e-02   5.2647110e-01   3.3442209e-01   0.0000000e+00   9.6203396e-02   8.8299990e-01  -1.2438356e-01   4.3443878e-01  -1.3691133e-01   1.1284675e-01  -1.8711408e-02   1.2535836e-01  -1.2041837e-01  -7.2685182e-02   7.7204185e-02  -8.2217991e-02   5.8091574e-02  -8.8166402e-02   4.3417491e-02   1.8543691e-01   1.0345252e-01   2.7064606e-01  -5.0443105e-05  -5.0287768e-02  -8.4911207e-02  -7.4131729e-02  -3.4052779e-02   1.6546420e-02   9.3326490e-05  -2.1574717e-03   4.2096912e-02   6.0690242e-02
  -1.2312410e-01  -6.7621992e-02   2.5018960e-01  -1.2602523e-01  -1.0127617e-01   7.3827897e-02   1.1680905e-01   3.0861248e-01   3.0680253e-01   4.0647137e-02   1.4395341e-01   3.4614245e-02  -2.2376115e-01  -1.8092876e-01   8.0627506e-02   1.9700316e-03   3.9095183e-01  -1.2130823e-01   2.5973564e-01  -2.3717151e-01   5.5186283e-02  -2.4054092e-01   2.8905905e-02  -5.5120728e-02   2.1490395e-01  -2.5493275e-01  -1.7789699e-02  -1.2830763e-01   4.6454189e-01   9.4986052e-02   2.7939617e-01  -1.3520833e-01   4.4116249e-01   4.7310816e-02  -5.4610775e-01  -1.3817770e-01  -1.3844520e-01   1.8540530e-02  -1.6920053e-01   5.3362014e-02  -1.8810467e-01  -1.8445698e-01  -1.4738320e-01  -7.3216155e-02   4.9302690e-02  -5.5893751e-02  -2.8344742e-01   2.3933860e-02  -7.4826099e-02  -1.4773287e-01  -1.5840561e-01   1.9426180e-01   3.0043264e-02  -8.3433240e-02  -3.4035963e-02   9.9336857e-02   1.7389544e-01  -1.5901891e-01   1.5927195e-01  -5.3117520e-02   6.9864444e-02   9.6203396e-02   0.0000000e+00   2.7097140e-01   4.3075666e-01   2.3312803e-01   1.1353249e-01   6.8990694e-02   6.7680697e-02   2.3659134e-02   1.8375551e-01   2.0918705e-01  -9.4496684e-02  -2.2168462e-01  -1.5776842e-01   1.0872469e-02  -2.1692977e-02  -2.5141954e-01  -3.2901816e-02  -3.2240293e-01   3.5841255e-01   1.3042579e-01   1.8199782e-01   1.6568726e-01   2.0566032e-01   5.6794646e-03  -6.8107625e-02  -2.3397222e-01   1.3843067e-02  -3.7382949e-02
  -8.9248263e-03   1.8367723e-01   1.0089867e-01  -2.0778796e-01  -3.3516243e-02   5.1944629e-02  -4.0284565e-02  -1.4329532e-01   3.9725124e-02  -2.0687949e-01   2.2733774e-01   3.2145227e-01   1.9890273e-02   1.2333919e-01  -4.1023250e-03  -1.7010952e-01  -1.1920665e-01   9.5911602e-02  -6.5927106e-02   2.3886800e-02  -1.1698182e-01  -8.5094470e-04  -4.1546019e-04   1.0544179e-01  -3.0097108e-01  -9.6446028e-02  -2.5260944e-02  -6.8387423e-03   1.2090766e-01  -5.2982161e-03   2.0909172e-01   2.9075453e-02  -1.0833022e-01   1.3456239e-02   1.9479533e-01   1.5940496e-02   3.1065585e-02  -1.3235318e-01  -1.5902916e-01   8.7544882e-02  -4.6435913e-02   1.1025564e-02   7.9170604e-02   5.7675941e-03   5.5691381e-02  -5.4488149e-02   3.5957977e-03  -1.2950702e-01  -5.4319100e-02  -9.9524037e-02   8.1591519e-02   2.2816625e-02   2.6154042e-02   3.9381067e-02  -5.3856990e-03   6.9030983e-02   2.0819458e-01   8.4194204e-02  -1.6221967e-01   2.7110494e-02  -1.0371431e-01   8.8299990e-01   2.7097140e-01   0.0000000e+00  -4.3941608e-02  -3.0987814e-01  -4.4425034e-02  -1.2200284e-01   1.0403058e-01   1.2953412e-01   4.5135607e-02  -3.7299741e-02   2.4536150e-01   2.6114445e-01  -4.4768142e-01  -2.5382931e-01   5.8978822e-02   2.6946426e-02  -1.3484232e-01   1.0458470e-02  -1.9691927e-01   1.6843239e-01  -1.0761609e-01  -2.2130932e-01   9.6543113e-02   4.5040517e-02   7.1889408e-02  -9.4319569e-03   2.6536589e-02   9.1435912e-02
   9.4922569e-02  -4.5929284e-02   1.9151831e-01  -2.6955088e-01   7.2704000e-02  -1.8583541e-01   2.1649538e-01  -7.9368830e-02   1.0681089e-01  -1.5809109e-01  -6.2551201e-02  -2.4227657e-01   7.6867098e-02   1.0159900e-01  -6.2776780e-03  -1.3204093e-01  -1.6584908e-01  -2.3101002e-01  -1.8975748e-01  -1.5765793e-01  -1.9920405e-01   3.7982537e-01   1.2939232e-04  -9.4215657e-02   2.1063585e-01   1.1933739e-01   8.0876402e-02  -1.3890405e-01  -8.6893944e-02  -1.6926391e-01  -1.6833782e-01  -3.7985067e-01  -2.6175863e-01  -2.7946514e-01   5.2626141e-01  -2.1590352e-01  -1.6884915e-01   2.8302595e-03   2.2766178e-01   2.7429509e-01  -3.5453964e-02  -7.0101163e-02  -1.7022175e-02   5.2906336e-02  -1.6116800e-01   1.1744902e-01  -3.3589622e-02  -5.1411941e-02  -3.2487668e-01  -5.3347412e-02  -3.2075062e-01   3.9009152e-01  -2.7190249e-01  -3.8445401e-01  -1.0048028e-01   2.7400183e-02  -8.9838262e-02  -4.9246653e-02   5.6722962e-02  -1.8381931e-01   2.1534215e-01  -1.2438356e-01   4.3075666e-01  -4.3941608e-02   0.0000000e+00   4.9320210e-01   3.4372534e-01   3.6750841e-02  -1.8858728e-02   4.0472141e-02   2.8170089e-01   7.5388774e-02   3.1575274e-01   2.4229320e-01   1.6970886e-01  -2.2855547e-01   2.5052643e-01  -1.4748887e-02   1.5108632e-01   6.3402762e-03  -1.5783282e-01  -4.0595058e-02   1.9631487e-02  -1.3380318e-01   2.5897070e-01   1.5369235e-01   2.5097469e-01   1.8025894e-01   1.8177866e-02  -3.3339175e-02
  -3.4957024e-02  -3.1476307e-02  -2.1442132e-01   9.5605611e-02   4.2784300e-03  -1.4093685e-02   1.1729198e-02   3.0350782e-01  -1.1488299e-01   3.8952503e-01  -1.2313565e-01   2.2370438e-01  -1.0149425e-01   1.0875559e-01  -6.0748550e-02   2.6694261e-01  -6.0185866e-02   2.2115874e-02  -1.0087136e-01   2.9447253e-02  -2.8821190e-02  -5.6359154e-02  -1.2438731e-03   5.6547555e-02  -2.4025170e-01  -1.6501486e-01   8.1880820e-02  -1.3932785e-01  -4.9640635e-02  -1.4514084e-02  -1.3067141e-01   2.6550890e-01   4.0538149e-02   1.6950039e-01  -2.8858220e-02   1.3080839e-01  -3.4309658e-03   2.1155476e-01  -2.4241171e-01   1.9985758e-02   1.4167651e-01   2.7148231e-01   2.4250282e-01  -1.1929389e-01  -2.4427101e-02  -2.4503891e-01  -9.5715727e-02   7.2832832e-02   8.5546030e-02  -2.4277775e-01  -6.1297822e-02  -5.7734098e-02  -1.6629605e-01   2.1268635e-02  -8.8914548e-02  -5.1232896e-02  -2.3617915e-01  -7.3037539e-02  -9.8739618e-02  -3.2305019e-02   3.0339737e-01   4.3443878e-01   2.3312803e-01  -3.0987814e-01   4.9320210e-01   0.0000000e+00   6.8443223e-02   2.3269932e-02  -6.9717359e-02   1.3035286e-01   1.4673711e-03   1.0221956e-01  -4.5884361e-01  -9.9428541e-02   1.5831046e-01  -5.2062888e-02  -1.7044268e-01  -1.3955598e-01  -6.2010070e-02   2.3708054e-01  -1.8624902e-01  -3.7694707e-01  -1.0601260e-01  -1.5913490e-01  -1.4630747e-01   4.4720107e-01   1.4761942e-01  -8.1246029e-02   1.7176318e-02   1.5466850e-01
  -1.3385837e-01  -9.5331294e-02   8.3721449e-02  -1.3656649e-01   9.8895275e-02   3.7678537e-02   5.5363337e-02  -1.1320956e-01   1.3848135e-01   8.3847467e-02  -2.0967176e-02  -2.2496626e-01   3.5394846e-02  -6.1588089e-02   4.8504815e-02  -1.2133609e-01   5.5898461e-02   4.2370638e-02  -1.0735474e-01  -1.0199434e-01   3.6644090e-01  -2.6705469e-02  -2.0920760e-01  -8.9358953e-02   2.5984207e-01   7.4189665e-02   9.3806614e-02   7.7432375e-02   3.0280012e-01   9.0258912e-02  -2.0049385e-01  -3.5565452e-02   1.6899334e-01  -2.7148145e-01   6.7251420e-01  -1.4656526e-01   1.6784915e-01   1.1078584e-02   1.9055682e-01  -1.2272495e-01  -3.4314797e-02  -9.5427871e-02   1.8465050e-01  -5.1416303e-02   2.4099249e-01   1.4100518e-02   2.2322794e-01   5.3168864e-02   9.3388461e-02   2.5381236e-02   7.0955078e-02   7.4285010e-02  -2.8381109e-02  -8.9518679e-02   7.6377319e-02  -1.4739390e-02  -2.0764404e-01   3.0699921e-02   4.8486142e-01   1.4596595e-01   7.9434931e-02  -1.3691133e-01   1.1353249e-01  -4.4425034e-02   3.4372534e-01   6.8443223e-02   0.0000000e+00   4.3482957e-01   9.1681618e-02   7.8250049e-02  -6.8207107e-02  -8.5095179e-02   2.9667492e-02   3.1792672e-01  -5.8961914e-02   8.4276250e-04   7.6957875e-02   8.9126075e-02  -1.7473142e-01  -4.9999154e-04   5.9572251e-02  -5.7162702e-02  -6.0292974e-02  -2.8930415e-01   4.2624949e-02   2.2290547e-01   2.8267657e-04  -4.4082029e-02  -8.5175929e-02  -8.4404055e-02
  -1.6357013e-01   4.9767303e-02   2.1156708e-02  -1.3768944e-01   7.0541208e-02   2.2475384e-01   5.3465513e-03  -5.4151852e-02  -3.1230563e-02  -2.9767360e-02  -2.7887498e-01  -2.2219168e-01  -8.3815645e-02   1.6099549e-01   1.2169861e-01  -9.0715704e-02  -7.3499049e-03  -2.0271835e-01  -2.2734607e-01   1.8531473e-01  -5.6249209e-03   1.3933534e-01  -7.8589457e-02  -9.4623562e-02  -2.5635222e-01  -1.2479552e-01  -3.8096851e-02  -1.0077350e-02  -1.6193828e-01   2.5444811e-02   1.9071737e-01  -2.6002973e-01  -6.5435609e-02   2.4708553e-01  -1.4903506e-01   6.9098486e-01   2.5560463e-01   1.1569924e-01   7.1083090e-02   2.4369906e-02   5.3826936e-02   7.8609603e-02  -1.1514109e-02   1.4566786e-01  -1.7554944e-02   2.7793507e-01  -1.3344210e-01  -4.9272579e-02  -1.6541853e-01   4.1431331e-02   3.8693801e-02  -1.7905163e-01   1.6249255e-01  -2.3972459e-01  -4.1534139e-02  -7.3477537e-02  -1.3596236e-01   1.8155278e-02   1.4788783e-01   3.3762742e-01  -3.0306893e-01   1.1284675e-01   6.8990694e-02  -1.2200284e-01   3.6750841e-02   2.3269932e-02   4.3482957e-01   0.0000000e+00  -2.1642110e-02   2.4492888e-01   5.8807830e-03  -1.1896787e-01  -4.1065514e-02   1.3428755e-01   7.5951189e-02  -1.4464070e-01  -1.2197182e-01  -1.0619998e-01  -1.8904419e-01   1.1229710e-01   9.5644253e-02  -1.4391818e-01  -1.1365665e-01  -2.7885449e-01  -2.0903975e-02   2.1535674e-01  -7.3121485e-02  -6.0776452e-02  -1.1993241e-01  -7.2307341e-02
   6.3847467e-02  -1.1772038e-01  -1.0845753e-01  -1.8283278e-02   9.0597576e-02  -2.1914891e-02  -6.4354076e-02  -8.7188751e-02   9.0938706e-02   1.9126731e-01  -4.9455163e-02  -5.1758909e-02   1.3367906e-01   1.5872417e-01   3.1633780e-02  -8.0982777e-03  -1.0211341e-01  -1.5506341e-01  -6.3775165e-02   4.4878053e-03   4.8350618e-02  -5.9651085e-03   3.6764624e-02   5.6828779e-02   2.5401561e-01  -1.2974331e-01   1.8275449e-01  -7.1147088e-02   1.1586517e-01  -7.3494847e-02  -7.1171859e-02   1.7483002e-03  -1.1494472e-02  -2.3377197e-01  -9.1580784e-02   6.8179285e-02   2.0720923e-01   5.5797503e-02  -2.1776318e-01  -6.8967087e-02   1.7633338e-01  -1.6239605e-01   1.6784008e-02  -1.3689590e-01   1.1600002e-01  -6.4628454e-02  -1.0906335e-01   7.9362856e-02   1.2144049e-01  -1.1226747e-01   1.2922745e-01  -9.8652503e-02  -9.1474899e-02  -1.2398680e-01  -7.2499462e-02   9.4294279e-02   7.6062416e-02  -7.6625928e-02  -6.3430760e-02  -1.9606713e-01  -4.1105816e-02  -1.8711408e-02   6.7680697e-02   1.0403058e-01  -1.8858728e-02  -6.9717359e-02   9.1681618e-02  -2.1642110e-02   0.0000000e+00   8.3280002e-02  -9.4084028e-02  -3.3504864e-02   1.1017323e-01   1.3303111e-01   2.5185244e-01   1.1682188e-03   9.6133969e-02   2.2884500e-01  -3.4816840e-02   5.3680421e-02  -8.5738230e-02   5.3873860e-02  -2.7709739e-02  -1.1868639e-01   5.4562445e-02  -3.8097869e-02  -1.6732077e-01  -6.7973458e-02   6.8682790e-03   1.6936686e-01
   4.0013863e-02   1.3597449e-01   3.7067933e-02   7.4697472e-03  -5.0666610e-02   1.4156392e-01   3.6513703e-03  -3.4072247e-02   1.2580172e-02   1.9369608e-01  -1.9854058e-01   1.8740090e-02   4.6676908e-02   6.9432201e-02  -1.9662438e-01  -7.8729013e-02   1.5359891e-02  -1.0296546e-01  -1.9621209e-01   1.4173169e-01   4.4968550e-02  -1.7293818e-01  -7.5281562e-02   1.0397906e-01   2.0122048e-01  -5.8472065e-02  -8.6699421e-02   1.5854919e-02   5.1927877e-02   5.2808465e-02   2.8208158e-01   1.9529653e-02  -1.8050047e-01   3.1751744e-02  -8.2827728e-02  -9.7473327e-02   4.7102159e-02   1.0798252e-01  -4.7142329e-02   1.6261206e-01  -2.2995948e-01   7.9940758e-02   1.5787512e-01   9.2347474e-03  -1.5817538e-01   1.5530226e-01   1.1915450e-01   6.0793924e-02   1.2461117e-01  -1.0137507e-01   7.7269439e-02  -2.1550191e-01  -1.8241945e-01   2.5863366e-01  -2.3443102e-02   3.0664775e-02   3.9306433e-02   9.2418980e-02   3.4329008e-02  -1.7293604e-01   1.1324597e-01   1.2535836e-01   2.3659134e-02   1.2953412e-01   4.0472141e-02   1.3035286e-01   7.8250049e-02   2.4492888e-01   8.3280002e-02   0.0000000e+00  -1.6958075e-01  -1.9775131e-01   3.4518069e-02   1.2850485e-01  -3.1070096e-02   2.2791003e-02  -7.4598504e-03   8.9099092e-02  -6.7235726e-02   8.0365280e-02  -4.9198650e-02   8.9077007e-02  -4.2354508e-02   6.1889125e-02   7.5906820e-02   5.3593494e-02  -2.0869849e-01   1.5361148e-01  -7.4179195e-02   4.8345319e-02
   1.0842050e-01  -1.5559197e-01  -1.0731550e-01  -1.4304274e-01   1.6017563e-02  -2.4167717e-01  -4.2404220e-03  -8.6129951e-02   6.2914989e-02   8.4720716e-02  -3.5413110e-01  -1.6813441e-02  -1.8433927e-01   9.3502438e-02  -3.7982135e-02   5.5939567e-02   3.4671634e-02  -1.6850328e-01  -7.9517051e-02   2.4204955e-01   2.1034300e-01  -2.6104271e-02   2.7694695e-01  -1.9702472e-01   4.1979359e-01  -1.1815355e-01   3.3752652e-02  -2.4281054e-02  -3.1390815e-01   1.8468661e-02   6.8912815e-01   1.6042950e-03   1.1232098e-01  -2.8290194e-02   5.3968650e-02  -2.4922407e-01  -6.0916873e-02   5.6307747e-02  -4.5523135e-02  -2.4613409e-01   5.9454830e-02   4.1486032e-01  -5.6313378e-02  -3.1682136e-02  -4.1555189e-02  -1.7821960e-01   9.9970126e-02   2.3084556e-01   2.6934051e-02   6.6427684e-02   5.3046764e-02   3.9563053e-02   8.2042051e-02  -3.6300627e-03   1.0028656e-02   4.2831660e-02  -4.7328749e-02   1.3470222e-01  -9.9045980e-02   2.0284324e-02  -2.9691261e-01  -1.2041837e-01   1.8375551e-01   4.5135607e-02   2.8170089e-01   1.4673711e-03  -6.8207107e-02   5.8807830e-03  -9.4084028e-02  -1.6958075e-01   0.0000000e+00   4.3275068e-01  -8.6762787e-02   1.2778238e-01   4.3248139e-01  -2.1311293e-02   1.4208837e-01   9.4239789e-02   2.9962462e-01  -9.8515707e-03   1.6732238e-01   2.2250924e-01   2.8720358e-02   1.9707892e-01   1.4269306e-01   8.3027705e-03   9.7393627e-02   3.3764216e-02  -2.4276050e-02   1.6715821e-01
   1.3267551e-01   1.5196985e-02   3.3937231e-02   2.1613447e-01  -1.2223532e-03   6.4139675e-02  -1.5384915e-02   2.1286061e-01  -1.3316052e-01   1.0831862e-01   2.3334252e-02   4.6032817e-02   1.1681600e-02  -4.8729557e-02  -1.3544913e-01   2.1882459e-01  -2.1467548e-01  -1.4247139e-02  -4.9890854e-04   2.2314629e-01   2.7638470e-01   2.9379891e-01  -1.4418231e-01  -1.0693053e-01   2.0602465e-01   2.4337538e-01  -1.0356619e-01   2.7524477e-01  -4.4301272e-02  -4.3218653e-01  -3.3404797e-02   2.2469527e-01   6.6423946e-02   1.0740381e-01  -1.2932978e-01   9.8291225e-02   1.8974807e-01  -3.0253510e-01  -3.7939862e-01   2.3231926e-01   3.3852942e-03   2.2809349e-01  -1.7843375e-01   7.9478350e-02  -6.0816077e-02   9.1502873e-02   2.8848376e-02   8.9990112e-02   3.2434140e-02  -5.1001948e-02  -2.9791734e-02   9.4925393e-02   6.6487650e-02  -1.2096402e-01  -3.6297068e-02   3.2016104e-02  -9.6075713e-03  -7.3908383e-03  -9.8858371e-02  -1.6667150e-02  -1.2142702e-01  -7.2685182e-02   2.0918705e-01  -3.7299741e-02   7.5388774e-02   1.0221956e-01  -8.5095179e-02  -1.1896787e-01  -3.3504864e-02  -1.9775131e-01   4.3275068e-01   0.0000000e+00   1.1436079e-01  -6.8046011e-02  -4.8710392e-01   5.5341762e-01   1.7683805e-01   2.1944868e-01  -1.4441815e-01   1.0370399e-01  -1.4109648e-02   1.3638787e-01  -1.5431158e-01   1.1405541e-01   1.2012715e-02   6.1730103e-02  -9.8018875e-02  -1.8624480e-01   6.0414979e-03  -1.3256437e-01
   1.3466449e-01   2.3218387e-01  -4.4612955e-02  -5.4317065e-02   1.0939133e-03  -2.7566698e-02   3.1761678e-02   8.0804745e-03   1.9469300e-02  -9.1179162e-02   2.3964984e-01  -1.0880386e-01  -1.9616832e-01  -9.5409396e-02  -5.7246476e-02   2.4541882e-01  -1.0529900e-01   4.3500211e-02   1.6991340e-01   2.2438164e-01   1.7736483e-01  -4.0883925e-02   8.7370017e-02   6.6771298e-02   6.2265364e-02  -9.8297510e-02   3.7486978e-02   7.6725832e-02   2.9423563e-01   8.8958220e-02   1.4084746e-01  -3.7312422e-02  -1.7402192e-01   1.8136831e-01   9.4464170e-02  -6.7619498e-02  -7.8360091e-03   8.2890459e-02   1.9957430e-01   5.4873863e-03   1.7779612e-01   2.1844323e-01   1.4626301e-01   5.3597453e-02  -8.1622022e-02  -3.5595737e-03  -1.4764253e-01  -1.1071436e-01   7.3608120e-02   5.1542709e-02   1.8068475e-02  -1.9017525e-01  -1.9224042e-01  -1.2481749e-01   1.1087131e-01  -1.8239077e-02  -6.3904428e-02   5.2053868e-02   4.2436206e-03   1.2723437e-01   1.4216935e-02   7.7204185e-02  -9.4496684e-02   2.4536150e-01   3.1575274e-01  -4.5884361e-01   2.9667492e-02  -4.1065514e-02   1.1017323e-01   3.4518069e-02  -8.6762787e-02   1.1436079e-01   0.0000000e+00   5.1862060e-01   7.2191930e-01   4.3653049e-01  -1.4076051e-01  -3.6818910e-02   2.4671003e-01  -1.7048260e-01   2.6567257e-01  -1.6192301e-01  -1.1694018e-02   1.0939684e-01   1.5358839e-01   2.2170407e-02  -7.9894055e-02  -2.0479449e-01   1.3187115e-01  -4.3840438e-02
   5.5302646e-02  -1.1299778e-01  -8.8489019e-03   4.8181075e-03   8.7405819e-02   1.5592001e-01  -1.9022391e-01  -1.7114157e-01  -2.3503680e-01   6.7794129e-02   2.6407497e-02   1.0306576e-01   1.2519545e-01  -1.5999298e-01  -1.7335595e-01  -4.1136975e-02   8.7786089e-02   1.6768422e-02  -7.4582359e-02   2.4856643e-01  -7.1559448e-02   2.2247817e-02  -3.0808672e-01   7.3158786e-03  -1.7630444e-01  -2.7373288e-02   1.6766521e-01   1.6798780e-01  -4.1373366e-02   5.1918637e-01  -4.5744830e-02   2.3692215e-01  -2.9592939e-02   2.1623596e-01  -4.0469527e-01  -2.0989369e-02  -1.4134916e-01   2.1215605e-01  -5.4720014e-02  -2.6262526e-01   3.1805696e-01   4.6076652e-02  -1.4842249e-01  -9.8164340e-02  -1.8110764e-01  -2.1332952e-02  -1.6432305e-01  -8.8908535e-03  -1.6145779e-01  -2.1396085e-01   1.9480302e-01  -1.7134109e-02  -2.1830182e-01   1.5970735e-01   2.0996360e-01  -5.8217528e-02  -1.9218618e-02   7.0179223e-02   1.3346449e-01  -2.3555798e-01  -3.3289752e-02  -8.2217991e-02  -2.2168462e-01   2.6114445e-01   2.4229320e-01  -9.9428541e-02   3.1792672e-01   1.3428755e-01   1.3303111e-01   1.2850485e-01   1.2778238e-01  -6.8046011e-02   5.1862060e-01   0.0000000e+00   6.1420276e-02   2.7560722e-01   1.8220106e-01   5.0152089e-02   3.6705287e-02  -4.1168776e-01  -1.6422518e-01   2.9345792e-01  -1.8863226e-01   2.7239888e-01  -1.5691615e-02   2.2545072e-01   1.5071975e-01   1.2414371e-02  -5.7282299e-03   4.6014997e-02
  -1.9728891e-02  -1.7753048e-02  -6.6277452e-02   7.1410033e-02  -2.0306117e-01  -1.5922350e-01   5.6046275e-02  -2.0149782e-01   1.4035016e-02  -3.3444583e-02   1.2281834e-02  -7.3996097e-03  -1.5095461e-02   2.9878546e-02   6.4353083e-02  -5.3834361e-02  -4.6042370e-02  -1.1048159e-01   1.2835913e-01   5.0931860e-02   1.4296198e-01  -7.3377687e-02   7.4979090e-02  -1.2471157e-02   1.8937326e-03  -1.5493100e-01  -1.7340695e-02  -1.3899217e-01  -1.6804409e-01   4.6796735e-01   1.4681321e-01  -1.0131969e-01  -5.1266704e-02   9.8932809e-02  -8.2364979e-02  -2.2420247e-01   6.8753851e-02  -2.3224217e-02  -2.4553232e-01  -6.5214474e-02  -8.6386604e-01   1.7845886e-01  -1.6322185e-01   5.4233428e-02   4.0402919e-02   9.4972310e-02  -1.2299661e-01   2.6810026e-01   2.1356606e-02   1.7315439e-01   6.1768614e-02   1.3357154e-01   1.9050119e-01   1.5609736e-01  -7.1145790e-03   1.6154974e-02   8.8789780e-03  -1.5405141e-01   7.0833885e-02  -7.9265816e-02   4.1799348e-03   5.8091574e-02  -1.5776842e-01  -4.4768142e-01   1.6970886e-01   1.5831046e-01  -5.8961914e-02   7.5951189e-02   2.5185244e-01  -3.1070096e-02   4.3248139e-01  -4.8710392e-01   7.2191930e-01   6.1420276e-02   0.0000000e+00   3.5726079e-01  -2.5315704e-01  -1.7484421e-01  -1.3636933e-02   1.1898179e-01   4.4159441e-02  -1.6012483e-01   1.1674762e-03  -3.2255894e-01  -9.1796994e-02  -9.4427229e-02   2.4459322e-01  -2.2939197e-01  -9.3847107e-03   1.1032978e-02
  -9.2889126e-02   1.3472934e-01   1.1536138e-01   7.8047813e-02  -1.4329736e-01  -1.6081951e-02   2.6928615e-01   3.7886980e-01  -1.1283572e-01   2.8510842e-02   1.1024559e-01   9.2047234e-02  -2.1789385e-02   4.5024401e-02   3.8515880e-02  -1.1625752e-01   1.2000867e-01   1.4888669e-02   1.8120410e-01  -1.2992143e-01  -2.7524226e-01   7.5098706e-02  -1.8152049e-01   1.8817836e-01  -1.0666783e-01   2.1113674e-01  -5.2866374e-02   3.3066608e-02   1.8087647e-01  -4.4464966e-01  -3.0148456e-01   9.1556184e-02  -1.1291600e-01  -2.2397817e-01   1.9350747e-01  -1.6348434e-01  -4.6527096e-02  -5.8165919e-02  -2.3126030e-01  -1.0790926e-01   1.8381674e-01   2.2937769e-01  -1.6852931e-02  -3.9309841e-01   7.9752133e-03  -6.2717253e-02  -5.8151186e-02   6.5752789e-02  -1.4083253e-02   5.3820984e-02  -1.9527527e-01   1.0432693e-01  -1.5267789e-01   1.2400267e-01  -2.3431806e-01   1.2930172e-03  -2.2245632e-01  -4.9423869e-02   2.2917962e-01  -2.1179928e-01  -1.1213885e-01  -8.8166402e-02   1.0872469e-02  -2.5382931e-01  -2.2855547e-01  -5.2062888e-02   8.4276250e-04  -1.4464070e-01   1.1682188e-03   2.2791003e-02  -2.1311293e-02   5.5341762e-01   4.3653049e-01   2.7560722e-01   3.5726079e-01   0.0000000e+00   2.4506050e-02   2.5506631e-01   9.7481689e-02   7.9400823e-02  -1.9461498e-01  -1.0076677e-01  -3.8744052e-02  -3.2242622e-02  -1.0375812e-01   9.3687491e-02   8.0183141e-02  -7.2229005e-02  -1.1182670e-01  -1.1023409e-01
  -1.8079403e-01  -2.0770204e-02   3.6082239e-02  -1.4563603e-02  -1.4728226e-01   1.4343712e-01  -4.3828384e-02  -1.7123108e-01  -3.4467604e-01  -9.4648114e-03  -1.0483401e-01   2.0444406e-02  -3.6024263e-02  -1.0171507e-01  -4.4934513e-02  -1.1765115e-01   1.3660252e-01   2.2479216e-01  -1.0666545e-01  -3.3711374e-01   7.1354102e-02   8.5135008e-02   1.3765169e-01   5.4579572e-03  -4.0472190e-01  -8.9970601e-02   1.5005206e-01   2.0096041e-02   1.6925447e-01   9.9793519e-02  -2.1439524e-02   2.6861665e-01   1.0666811e-01   5.9521213e-02   5.2845728e-02  -2.9683586e-01   4.0877441e-01  -1.8017888e-01   6.9664537e-02  -2.3555148e-01  -3.1037277e-01   1.8726733e-01   1.8563666e-01  -2.2309134e-01   9.8851293e-02   2.6840663e-01  -2.1159585e-01  -3.0702578e-01  -1.5253303e-01  -9.6606269e-03  -5.4033243e-02  -1.2520516e-02  -2.3192341e-01  -5.1469752e-02   4.0246749e-02  -2.1412694e-01  -2.0626716e-01  -2.1260734e-01  -2.3877202e-01  -3.9511324e-02  -2.1947101e-01   4.3417491e-02  -2.1692977e-02   5.8978822e-02   2.5052643e-01  -1.7044268e-01   7.6957875e-02  -1.2197182e-01   9.6133969e-02  -7.4598504e-03   1.4208837e-01   1.7683805e-01  -1.4076051e-01   1.8220106e-01  -2.5315704e-01   2.4506050e-02   0.0000000e+00   5.2845976e-01  -1.7822606e-01  -2.9725660e-01  -7.3806213e-02   6.2562422e-02   1.8067157e-01  -4.3981272e-02   1.3195086e-02  -2.6126149e-01   5.9844797e-02   8.5017063e-02   3.6932572e-02  -1.8380072e-02
   1.1789646e-01   2.8958903e-02  -1.2168991e-01  -1.2069668e-01   8.3566137e-02  -3.6890525e-02   1.3721711e-01  -4.5466522e-02  -1.5620802e-01  -4.6096559e-02  -4.0103144e-02   8.3878223e-03  -1.7543569e-01   1.6896165e-02   3.0059161e-02   1.2121192e-01   1.8780066e-01   1.0381255e-01  -1.5446813e-01  -2.3887101e-01   3.5101588e-01  -5.8451063e-02  -9.0470972e-02   1.3104053e-01   2.1147236e-01  -3.4671079e-01  -6.6239368e-02  -1.7522044e-01  -4.9064956e-02  -2.0904092e-01  -1.1678210e-01   1.6500957e-01   1.7099480e-01   3.7489314e-01  -3.0586646e-01   1.7661528e-01  -5.0250039e-02   1.3580299e-01  -5.9566551e-02  -1.7810123e-02  -1.6290406e-01   8.3448043e-02   4.3827084e-01  -2.5879483e-02   2.1487712e-01   1.5373752e-01  -1.3288883e-01   2.8829407e-01  -2.9811416e-01   9.5154693e-02   4.2753013e-03  -7.9325133e-02   6.1832982e-02  -3.1888436e-01   1.6884247e-01   7.6171474e-04   1.0743783e-01   2.3460694e-01  -2.7497907e-01  -1.1512117e-01   1.0160891e-01   1.8543691e-01  -2.5141954e-01   2.6946426e-02  -1.4748887e-02  -1.3955598e-01   8.9126075e-02  -1.0619998e-01   2.2884500e-01   8.9099092e-02   9.4239789e-02   2.1944868e-01  -3.6818910e-02   5.0152089e-02  -1.7484421e-01   2.5506631e-01   5.2845976e-01   0.0000000e+00  -3.0781933e-01  -1.0252752e-01   4.3255045e-01  -1.8154011e-01   9.8795502e-02  -6.7546433e-02   1.8542889e-01   3.4713451e-02  -1.7748844e-01   3.6647746e-01  -1.1946379e-01   2.2789629e-02
   6.5727325e-02   5.9460203e-03   4.9362009e-02   6.4653521e-02   2.0593351e-01   1.5041137e-02  -4.8428342e-02  -1.1844478e-01  -4.6452909e-02   1.3458707e-01  -1.4057399e-02   1.3239884e-01  -1.8840300e-01   2.3728246e-01  -1.6985212e-01   6.0100223e-03   4.1084259e-01   1.1104117e-01  -7.6250721e-02  -1.3680093e-01   7.3683768e-02   1.2577720e-01   1.3542492e-01   2.0247843e-01  -1.4703722e-01   4.8092825e-01   8.0499272e-02   2.6184572e-02   2.5033291e-01   1.2339483e-01   3.2122645e-02   2.8511492e-01  -8.1880104e-03   5.9427224e-02  -5.3838746e-02   1.1260826e-01   9.6655285e-03   2.8717239e-02  -3.9335330e-02   1.5947584e-02   2.3770390e-01  -4.3669181e-01   2.1137641e-01   5.6985106e-02   3.1508643e-02   1.0750118e-01   2.3993367e-01  -8.6142230e-02   7.3368793e-02   4.4918514e-02  -1.4193517e-01   1.2804696e-01   1.3685527e-02  -1.3036889e-01  -1.9510288e-01  -2.7506043e-01   4.9149863e-02   7.8661737e-02   1.3471864e-01   1.8978939e-02   1.3174150e-01   1.0345252e-01  -3.2901816e-02  -1.3484232e-01   1.5108632e-01  -6.2010070e-02  -1.7473142e-01  -1.8904419e-01  -3.4816840e-02  -6.7235726e-02   2.9962462e-01  -1.4441815e-01   2.4671003e-01   3.6705287e-02  -1.3636933e-02   9.7481689e-02  -1.7822606e-01  -3.0781933e-01   0.0000000e+00   2.1408313e-01   6.9939478e-01   1.8431207e-01  -6.7235245e-02  -3.3022216e-01   3.2714657e-02  -1.2014989e-01  -1.8294047e-01  -6.0506736e-02  -6.1297319e-02  -5.4271815e-02
   7.5572655e-02   3.2125807e-02   1.0128874e-01   5.3750365e-02   9.0677006e-03   2.4445323e-01   6.2868318e-02  -1.0492203e-01  -2.4343562e-01   3.3880101e-03   2.8793243e-01  -5.2527005e-01   2.3330659e-01  -1.1220070e-01   1.0718547e-01  -4.5398690e-02   5.7210473e-01   3.9892727e-01   1.6713311e-01  -2.5235197e-01   1.6082986e-01   1.2193593e-01   2.4999151e-02  -1.1889652e-02  -1.1198712e-01  -6.9555807e-02   3.8539407e-02  -7.5606106e-03   1.0698196e-01   2.4610269e-01  -1.1636747e-02  -4.4494906e-01   4.5331100e-02  -2.3302672e-01  -3.9087348e-02  -2.1039527e-01   2.1640547e-01   3.2609145e-01   1.3545075e-02   2.4389182e-01   1.3752914e-01   4.3264257e-02  -2.1351637e-01  -2.7658651e-01  -2.0844563e-01   1.1863814e-02  -3.0698592e-01   9.5534087e-02  -6.5470678e-02   4.1844934e-02   1.0595172e-01   5.7190965e-02  -1.6327108e-01  -2.5407163e-02  -1.9887775e-01   4.8752764e-02   3.9230639e-02   2.1331517e-01  -2.2047791e-01   9.1401547e-02  -2.6950712e-01   2.7064606e-01  -3.2240293e-01   1.0458470e-02   6.3402762e-03   2.3708054e-01  -4.9999154e-04   1.1229710e-01   5.3680421e-02   8.0365280e-02  -9.8515707e-03   1.0370399e-01  -1.7048260e-01  -4.1168776e-01   1.1898179e-01   7.9400823e-02  -2.9725660e-01  -1.0252752e-01   2.1408313e-01   0.0000000e+00   1.2893234e-01   6.9734005e-01  -1.1968173e-01   9.4486334e-02  -1.0314300e-01   8.7214906e-02  -8.9894087e-03   1.3112044e-01  -2.5016495e-02  -5.5618348e-02
   6.1252184e-03   9.7021400e-02  -7.2998913e-02   5.7979715e-03  -9.5333415e-02   1.7624161e-01   1.0518428e-02   4.7863448e-02   2.5230065e-02   9.3431156e-02  -3.9039572e-02   1.1513173e-01   6.3969630e-02   4.2609568e-02   1.0379013e-02   1.7355990e-01   1.4990683e-01  -1.7672609e-01   8.0649914e-02   1.1421274e-01   1.8237735e-01  -1.4108711e-01  -2.7285068e-02  -1.7272718e-01  -1.5108521e-02  -5.5247177e-02  -2.0979695e-02   5.9875003e-02   1.3524883e-04  -1.9924361e-02  -1.9636140e-02  -8.7432651e-02  -4.0280607e-02  -1.4281440e-01  -3.6168198e-03  -5.1564030e-02   1.8957451e-01  -1.5949711e-01   2.5991079e-01   6.5346762e-02  -8.4364114e-02   1.2265935e-02  -1.3032792e-01  -1.3158214e-01  -9.5902705e-02   3.1653187e-02  -3.6494915e-02  -4.1422714e-02  -1.3471878e-01  -5.8863138e-02  -7.8441055e-02  -4.9309598e-02  -4.7064894e-02   1.5075472e-01   1.4437064e-01  -1.5547194e-01   1.6023799e-01  -2.2781385e-02   1.6036877e-01  -8.4596842e-02  -4.6088033e-02  -5.0443105e-05   3.5841255e-01  -1.9691927e-01  -1.5783282e-01  -1.8624902e-01   5.9572251e-02   9.5644253e-02  -8.5738230e-02  -4.9198650e-02   1.6732238e-01  -1.4109648e-02   2.6567257e-01  -1.6422518e-01   4.4159441e-02  -1.9461498e-01  -7.3806213e-02   4.3255045e-01   6.9939478e-01   1.2893234e-01   0.0000000e+00  -1.2869609e-02   1.9419872e-01  -1.9208990e-01   3.8930479e-01   3.9669468e-01   2.4914059e-01   7.2462363e-02   1.9361537e-01  -9.8104435e-02
  -9.0340433e-02  -7.3998889e-02  -9.9801176e-02  -3.6132688e-02  -7.7421183e-02  -5.8393296e-02   8.8618808e-02  -3.1435839e-02   1.9165324e-01  -1.2981329e-01  -5.2982741e-02  -7.7283439e-02  -1.3304222e-03  -1.4367540e-01  -2.7390411e-01  -9.2282679e-02  -6.4974492e-02   2.0812843e-01  -5.3691690e-02  -8.6309551e-02   7.3493784e-02   4.6656278e-02  -2.3634672e-01  -2.2444366e-01  -4.9057960e-02  -2.1434585e-01   1.0475053e-01  -7.2106738e-02  -1.0632211e-02   2.0698174e-01  -8.0510691e-02   1.9226357e-01   1.3259528e-01  -1.0483742e-02   3.9789753e-02   2.1947593e-02  -1.1829967e-01  -1.0893744e-02  -1.1014466e-01  -9.1992729e-02   4.8105170e-03   1.6819878e-01  -2.5324758e-01  -8.4437387e-02   3.2829890e-02  -1.4540873e-01   1.0883811e-01  -2.0314606e-01   6.9118104e-02  -2.3208141e-02   9.0313570e-02  -1.1134250e-01   1.0495154e-01   2.7666755e-01  -1.7699484e-01   2.4830138e-02   1.4213932e-01   1.8224319e-02  -3.7042480e-02  -1.4627016e-01   8.0728825e-02  -5.0287768e-02   1.3042579e-01   1.6843239e-01  -4.0595058e-02  -3.7694707e-01  -5.7162702e-02  -1.4391818e-01   5.3873860e-02   8.9077007e-02   2.2250924e-01   1.3638787e-01  -1.6192301e-01   2.9345792e-01  -1.6012483e-01  -1.0076677e-01   6.2562422e-02  -1.8154011e-01   1.8431207e-01   6.9734005e-01  -1.2869609e-02   0.0000000e+00   2.6766499e-01  -6.0146430e-02  -1.4962797e-01   1.0413068e-01  -2.4431252e-01  -2.0723433e-01  -8.3852364e-02   1.0327435e-01
  -1.4919577e-01  -4.6810811e-02  -2.1856542e-02  -5.1995842e-02   1.5500446e-02  -9.1300280e-02   6.7086081e-02  -7.3337777e-03   5.2810905e-02  -1.0500356e-01   9.8828815e-03   2.0011451e-02  -3.1186412e-02  -1.2285049e-02   1.3981635e-01  -1.1997242e-02   1.0090182e-01  -4.3265932e-02   3.7773435e-02   1.0884126e-02   5.3796238e-02  -1.0353686e-01  -2.6732303e-02  -2.4064448e-01   8.7657027e-02   8.1545637e-02   1.3577699e-01   1.5215173e-02   1.4980131e-01   9.4671741e-02  -6.4491091e-02  -1.2331845e-01  -9.5466987e-02   2.7116617e-01   1.4358184e-01  -8.1522619e-02  -3.1039640e-02   3.8192848e-02   1.0219273e-01   8.1656098e-02   4.9329154e-01   1.8637034e-01  -7.2587774e-02  -5.5410002e-02   1.0130565e-01  -1.0370078e-02  -8.9574394e-02   6.4418547e-02   5.2478281e-02   7.8293137e-02   3.4702214e-02  -6.1808989e-02   1.1811050e-01   2.9572894e-01  -4.8949475e-02   4.8120099e-02   2.2953535e-02  -1.6917518e-01  -5.6017203e-02  -1.7373932e-02  -1.8979037e-01  -8.4911207e-02   1.8199782e-01  -1.0761609e-01   1.9631487e-02  -1.0601260e-01  -6.0292974e-02  -1.1365665e-01  -2.7709739e-02  -4.2354508e-02   2.8720358e-02  -1.5431158e-01  -1.1694018e-02  -1.8863226e-01   1.1674762e-03  -3.8744052e-02   1.8067157e-01   9.8795502e-02  -6.7235245e-02  -1.1968173e-01   1.9419872e-01   2.6766499e-01   0.0000000e+00   2.1281098e-01  -6.4047047e-03  -7.3070896e-02  -3.5158179e-02   1.5295997e-02  -1.6897400e-02   5.1418955e-02
  -1.6053832e-02  -1.0104579e-01   5.8144012e-03   2.1587603e-02  -1.1188677e-01  -5.0954281e-02  -2.4430376e-01  -2.8152957e-02  -1.5403134e-02  -1.1185510e-01  -1.8998629e-02   1.9501379e-01  -1.5255089e-02   1.8304709e-01   4.3488940e-01   7.0237950e-01   1.0807944e-01   9.3862489e-03  -5.1380932e-02  -4.4875882e-02  -5.1777363e-02   8.3429122e-02  -4.7345592e-02   3.2323938e-01   1.4576640e-01   2.8532740e-01  -9.8237979e-02   2.2491602e-02   1.1212555e-01   5.2008428e-01   2.9004419e-02  -6.9812444e-02  -1.3075436e-02  -1.2061931e-01   1.7694778e-01  -2.1249063e-01   1.6298128e-02  -3.0553504e-02  -1.3558733e-01   2.2557813e-01   4.0307775e-02  -3.9935155e-02   6.8741412e-02  -1.4158044e-01  -7.1453162e-02   2.0938949e-01  -2.3524779e-01  -4.2313113e-02  -2.0888486e-03   2.1183603e-02   1.6031880e-01  -1.9206805e-01   1.2552931e-01   1.3537985e-01  -9.9897320e-02  -2.0710772e-01  -6.6211376e-02  -4.2659266e-02   1.8088963e-01   3.4163466e-02  -6.1642384e-02  -7.4131729e-02   1.6568726e-01  -2.2130932e-01  -1.3380318e-01  -1.5913490e-01  -2.8930415e-01  -2.7885449e-01  -1.1868639e-01   6.1889125e-02   1.9707892e-01   1.1405541e-01   1.0939684e-01   2.7239888e-01  -3.2255894e-01  -3.2242622e-02  -4.3981272e-02  -6.7546433e-02  -3.3022216e-01   9.4486334e-02  -1.9208990e-01  -6.0146430e-02   2.1281098e-01   0.0000000e+00   1.3324222e-01   1.2517032e-01  -1.3769284e-01   3.1417261e-01  -2.4386618e-02  -1.5318831e-01
   5.1880894e-02  -4.5287432e-02   1.6528675e-01   1.4025459e-01  -7.1971968e-02  -7.8488420e-02   2.0783464e-02   5.4018179e-02  -3.5163911e-02   4.7596948e-02  -3.6056059e-02   8.1659202e-02  -3.5369934e-02  -6.0346901e-02   2.4825943e-01   3.9591376e-02   1.1298415e-01  -9.8392357e-02  -6.9338707e-02  -4.5135284e-03  -5.9124556e-02  -4.5119251e-02   2.4801352e-01   4.8172447e-02  -6.0839876e-02  -6.7938612e-02  -6.8543459e-02  -4.6624073e-02  -2.9729343e-02  -8.8537647e-03  -2.4981483e-01  -8.8226044e-02   1.9828800e-02  -1.2609738e-01   6.6289822e-02   2.1039749e-01   1.1129480e-01   5.2238999e-02   9.2826738e-02  -1.2755056e-01  -1.5982348e-01  -6.3518936e-02  -2.6730274e-03  -2.0314118e-01  -4.8510349e-02  -1.7202712e-01  -4.0857062e-02  -7.2974176e-02  -2.7363934e-02  -6.5014786e-02   6.3200582e-02  -1.3547155e-01   5.6787562e-02  -1.6072590e-02   2.9890530e-01  -4.9101580e-02   9.6443423e-02   8.0948967e-02  -6.0745429e-02   4.5472202e-03   1.5630380e-01  -3.4052779e-02   2.0566032e-01   9.6543113e-02   2.5897070e-01  -1.4630747e-01   4.2624949e-02  -2.0903975e-02   5.4562445e-02   7.5906820e-02   1.4269306e-01   1.2012715e-02   1.5358839e-01  -1.5691615e-02  -9.1796994e-02  -1.0375812e-01   1.3195086e-02   1.8542889e-01   3.2714657e-02  -1.0314300e-01   3.8930479e-01  -1.4962797e-01  -6.4047047e-03   1.3324222e-01   0.0000000e+00   2.2931722e-01   2.4355090e-01   4.4946767e-02   2.2506390e-01   8.5855076e-02
  -2.3002716e-01   1.2382552e-01  -1.5240068e-01   7.2149853e-02  -1.0211482e-01  -2.5212187e-01   3.6806669e-02   8.2174235e-02  -4.6783294e-02  -2.3909441e-01   5.9685360e-03   2.9713223e-02   7.3059708e-02  -6.0324755e-02   1.6843535e-01   2.0552101e-01  -2.1798511e-01  -3.1118533e-03   4.2389164e-02   5.2941048e-02   1.5953483e-01  -1.4109795e-01   1.4637425e-02   1.9512629e-01  -3.2561386e-01  -1.1803934e-01  -1.0331466e-01  -2.6628792e-02  -1.3821850e-01  -1.3153461e-01  -3.3883021e-01   4.9016163e-03   1.5642624e-01  -1.5629684e-01   1.2839310e-01   6.8906446e-02  -1.1823666e-01   6.8410014e-02  -3.1510836e-02   5.3908496e-02  -4.6014056e-02   3.2116733e-02   4.2577444e-02  -1.3398883e-01   9.4507181e-02  -1.8162104e-02   2.4968831e-02  -6.9581796e-02   1.0548713e-01  -1.1648212e-01   1.0372284e-01  -5.2373304e-02  -3.1676196e-02   1.0468275e-01  -1.5915793e-01  -3.8909479e-02  -1.7275595e-01   1.4449937e-01  -1.3158037e-01  -1.9789130e-01  -2.2447675e-01   1.6546420e-02   5.6794646e-03   4.5040517e-02   1.5369235e-01   4.4720107e-01   2.2290547e-01   2.1535674e-01  -3.8097869e-02   5.3593494e-02   8.3027705e-03   6.1730103e-02   2.2170407e-02   2.2545072e-01  -9.4427229e-02   9.3687491e-02  -2.6126149e-01   3.4713451e-02  -1.2014989e-01   8.7214906e-02   3.9669468e-01   1.0413068e-01  -7.3070896e-02   1.2517032e-01   2.2931722e-01   0.0000000e+00   2.1405816e-01   1.2437682e-01  -2.0128924e-02   2.0705687e-02
   9.9040011e-02   7.2153909e-02  -7.0328030e-02  -2.0785073e-01  -1.5079917e-02   1.0728585e-02   6.1462224e-02  -1.9619440e-01  -3.1924264e-01  -6.5871549e-02   1.8095229e-02   3.5510529e-02   2.6267141e-01  -1.1252658e-01   1.5672503e-01   7.5904441e-02   9.4954477e-02   1.1772179e-01   1.3421751e-01   3.0685270e-02  -1.0556265e-01  -1.8240964e-01  -6.7383017e-03  -5.6669570e-02   4.4911926e-01  -1.4678775e-01  -1.1789523e-01   1.2369020e-01  -4.5936294e-02   1.2171408e-01  -4.6856754e-02   4.5558321e-01  -2.5598489e-01  -7.2933596e-02  -3.7110254e-02   5.8756850e-02  -3.6628344e-03  -1.8893359e-01   1.3564343e-01  -4.8441258e-02   1.8405719e-01   3.0028520e-02  -2.5905039e-02   5.5600983e-03  -8.9795037e-02  -4.0363747e-02  -7.8103884e-02   4.3349801e-02   1.0261585e-01  -1.6606163e-01   7.1196055e-02   1.4095071e-01   6.3585513e-02   2.3236632e-02  -8.4152175e-02  -1.5312010e-01   8.5124166e-02   5.1841503e-02  -6.7483480e-02   9.3193611e-02  -1.1411801e-01   9.3326490e-05  -6.8107625e-02   7.1889408e-02   2.5097469e-01   1.4761942e-01   2.8267657e-04  -7.3121485e-02  -1.6732077e-01  -2.0869849e-01   9.7393627e-02  -9.8018875e-02  -7.9894055e-02   1.5071975e-01   2.4459322e-01   8.0183141e-02   5.9844797e-02  -1.7748844e-01  -1.8294047e-01  -8.9894087e-03   2.4914059e-01  -2.4431252e-01  -3.5158179e-02  -1.3769284e-01   2.4355090e-01   2.1405816e-01   0.0000000e+00   2.2633437e-01   6.9858549e-02  -4.4908037e-02
  -5.3075263e-03   3.2333020e-02  -9.5853788e-02   1.0422285e-01   5.5742226e-03   8.9274461e-02  -5.6283696e-02  -1.7865185e-01   5.6860154e-02   7.4790587e-02  -8.5043037e-02  -5.8261623e-02   7.2044296e-02   1.4842481e-02   8.0304770e-02   1.4890024e-01   1.4833636e-01  -1.4644292e-01   1.5673361e-01   7.5780876e-02  -1.3140464e-01   4.5908160e-02   2.3999939e-02  -8.1966361e-02   8.4561493e-02   2.6329521e-01  -8.7973609e-02   1.3358122e-01  -1.6285184e-01   7.0420444e-02   1.8936312e-01  -3.2656902e-01  -4.1124603e-02  -1.2991136e-01   1.6383809e-01  -1.2666642e-01  -3.4114547e-01   4.5619286e-02  -1.3212323e-01   1.3244027e-01  -1.2306693e-01   1.4283681e-02   9.7147829e-03   3.1432420e-02   8.1122166e-02   1.4052623e-01  -1.5297064e-01  -2.8758734e-01   2.2614868e-01   8.8178569e-02   7.3116780e-02   8.5444259e-02   4.2230953e-02  -1.9047370e-01  -1.5277707e-01   6.6348254e-02   7.3700457e-02   2.0096505e-02   9.4019805e-02   7.7287352e-02  -9.0653020e-02  -2.1574717e-03  -2.3397222e-01  -9.4319569e-03   1.8025894e-01  -8.1246029e-02  -4.4082029e-02  -6.0776452e-02  -6.7973458e-02   1.5361148e-01   3.3764216e-02  -1.8624480e-01  -2.0479449e-01   1.2414371e-02  -2.2939197e-01  -7.2229005e-02   8.5017063e-02   3.6647746e-01  -6.0506736e-02   1.3112044e-01   7.2462363e-02  -2.0723433e-01   1.5295997e-02   3.1417261e-01   4.4946767e-02   1.2437682e-01   2.2633437e-01   0.0000000e+00  -7.3128181e-02   1.2857858e-01
   3.9376091e-03  -2.9022083e-02  -1.3948960e-01   4.4994380e-02  -1.2503494e-01  -4.1451433e-02  -8.5417917e-02   1.2123436e-01  -1.5126173e-01   5.8885538e-02  -5.6581501e-03  -2.5869379e-02  -1.6836386e-01   2.3760191e-03  -1.0252903e-01   4.8412950e-03  -1.2550442e-02  -9.1645932e-02  -6.4634640e-02  -1.1992810e-02  -1.0602007e-01   7.0202874e-03   2.8266014e-02   4.0605053e-02   1.0819865e-01   1.3127805e-01   7.2419244e-02   1.1485914e-02   1.1805342e-01  -7.8459471e-02  -1.1027502e-01   8.4419318e-02  -1.4733473e-01  -1.4388857e-01  -1.2396056e-01  -2.7304867e-04   2.1454518e-02  -4.5980268e-02   1.9815852e-01  -8.3699657e-02  -1.3985901e-01   2.2434047e-01   1.3307335e-01  -1.5693381e-02   4.0959379e-02  -1.7554117e-01  -1.7417247e-01  -7.9245367e-02  -5.9656294e-02   4.3340663e-02   1.1100592e-02   5.3163874e-02  -2.5355025e-02   1.1549124e-01   1.4616442e-01   1.3052693e-01   1.6691844e-01   1.6175838e-02  -4.4097725e-02   7.0092686e-02   6.0265930e-02   4.2096912e-02   1.3843067e-02   2.6536589e-02   1.8177866e-02   1.7176318e-02  -8.5175929e-02  -1.1993241e-01   6.8682790e-03  -7.4179195e-02  -2.4276050e-02   6.0414979e-03   1.3187115e-01  -5.7282299e-03  -9.3847107e-03  -1.1182670e-01   3.6932572e-02  -1.1946379e-01  -6.1297319e-02  -2.5016495e-02   1.9361537e-01  -8.3852364e-02  -1.6897400e-02  -2.4386618e-02   2.2506390e-01  -2.0128924e-02   6.9858549e-02  -7.3128181e-02   0.0000000e+00   1.4427234e-02
   5.7394602e-02  -7.7526847e-02   1.1899258e-01   5.5586939e-02  -7.9656558e-02  -1.9124889e-01   7.6722102e-02  -4.1343706e-02   1.6466818e-01  -1.6600940e-01   1.1801343e-01   1.8083947e-01   8.2963394e-02   9.4924309e-02  -7.5053875e-02  -6.6212701e-02  -1.1060785e-01  -8.7722074e-02  -9.1502126e-02  -3.0547762e-02   2.7565861e-02  -1.1194087e-01   3.3259192e-02   9.8843451e-02   1.2021658e-01   1.2240672e-03   5.9521071e-02   6.9759614e-03  -1.3573719e-01  -9.7267020e-02  -6.7373511e-02   1.3311799e-01   6.1286687e-02  -1.3667808e-01  -1.1911426e-01  -7.4005772e-02  -4.5547048e-02   2.0940440e-01  -1.3731526e-01  -1.2359572e-01   2.6595797e-01   1.7792048e-01   1.3910044e-01  -1.2783499e-01  -5.7883465e-02  -6.2980668e-02  -4.2030470e-02  -6.0590460e-02  -7.9096286e-03   1.4604740e-01  -5.4453489e-02  -5.8768369e-02  -3.0148395e-02  -2.9580197e-02   1.5105532e-01  -4.8962432e-02   7.0861432e-02  -3.0686550e-02  -1.8165389e-01   1.6484974e-01   1.3406189e-01   6.0690242e-02  -3.7382949e-02   9.1435912e-02  -3.3339175e-02   1.5466850e-01  -8.4404055e-02  -7.2307341e-02   1.6936686e-01   4.8345319e-02   1.6715821e-01  -1.3256437e-01  -4.3840438e-02   4.6014997e-02   1.1032978e-02  -1.1023409e-01  -1.8380072e-02   2.2789629e-02  -5.4271815e-02  -5.5618348e-02  -9.8104435e-02   1.0327435e-01   5.1418955e-02  -1.5318831e-01   8.5855076e-02   2.0705687e-02  -4.4908037e-02   1.2857858e-01   1.4427234e-02   0.0000000e+00
