# Supplementary material for: Autistic traits and individual brain differences: functional network efficiency reflects attentional and social impairments, structural nodal efficiencies index systemising and theory-of-mind skills
Source: Mol Autism. 2021 Jan 21;12:3. doi: 10.1186/s13229-020-00377-8 (PMC7818759; doi:10.1186/s13229-020-00377-8)
Supplement: Supplementary file 9 — Additional file 9. Brain-behaviour correlations. README file detailing data curation; AAL-90 region masks in NIfTI format; spreadseehts of Spearman correlations; code and data for the correlational analysis. [file 13229_2020_377_MOESM9_ESM.zip › Paul_Arora_et_al_data/Physiological/BBC/analysis/Parcorr_rsfMRI_Netmats/fixnormed_Netmat_rsfMRI_aal90_subj016.txt]

   0.0000000e+00   6.7659781e-02   1.0235255e-01   1.3850222e-02  -5.5292230e-02  -3.9553839e-02   5.9232466e-02   2.7363241e-02   3.2513118e-02   5.7545290e-02   2.5014432e-01   1.6268458e-01   6.8763727e-02  -1.4206633e-02  -5.6548709e-02  -1.2331507e-01   6.6177648e-02   6.2244684e-02   9.3643247e-02   8.0806527e-02   3.1250685e-02   3.4222169e-02  -5.0753050e-02   4.2431968e-02  -9.4883573e-02   8.5314857e-02  -7.3605417e-02  -2.1140160e-02  -9.5045033e-02  -9.7117171e-02  -1.1819691e-01   7.4862455e-03   3.9908944e-03  -4.3492833e-03   1.6055644e-01  -9.1864796e-02  -1.3010779e-01  -3.1170586e-02  -9.5448745e-02   6.3853927e-02   1.3471891e-01  -1.8564547e-01   1.2172775e-01  -4.5001368e-04  -4.6930777e-02  -1.7457079e-01  -3.4467379e-02   7.4433873e-02  -1.3354659e-01  -2.5686873e-02  -1.1335439e-01   8.3104710e-02  -5.5265833e-02   3.9835105e-02   1.8890564e-02  -1.0152158e-01   3.6394435e-01   1.2917539e-02   2.1749877e-01   7.5004877e-02  -2.0637712e-02  -3.9713595e-02   1.1538558e-01  -1.1409068e-01  -8.9125396e-02  -1.8685941e-01   9.1710492e-03   1.7231165e-02   7.5804509e-02   1.2095235e-01  -2.5386036e-03  -1.2465031e-01   3.3175028e-02  -8.3399855e-02   1.3157219e-01   5.2877267e-02  -1.9752996e-02  -9.2023261e-02   1.4780798e-03   1.0641753e-02   5.7357909e-02  -8.0666749e-03  -7.4498320e-02   7.0443527e-02   2.2827794e-02  -8.2730094e-03  -7.3443880e-02  -8.7895310e-02  -1.7025376e-02  -4.0010670e-02
   6.7659781e-02   0.0000000e+00  -8.5616510e-02   2.9275827e-02   3.9578436e-02   1.2075603e-01  -1.1043749e-01   3.0110490e-02  -3.7997373e-03  -7.3476041e-03   5.0225418e-02   1.4604868e-01  -2.3045652e-02   7.6069764e-02  -4.1967979e-02   9.3669540e-02  -1.9311085e-02   7.3946610e-02   9.3692135e-02   1.4920767e-01   4.0164020e-03   3.0486753e-02   4.0773440e-02   8.0377473e-02   7.6143953e-02  -1.5771349e-01   5.4849301e-03   8.0454906e-02  -1.0062215e-01  -3.1297543e-02   2.9519576e-02   6.5665451e-03  -1.0540751e-01   3.0620312e-02   1.2148899e-01  -1.0276547e-01  -5.5320333e-02   3.3824629e-02  -1.2526479e-01   7.7366417e-03  -6.1053103e-02   3.3072794e-02   2.4467837e-02  -1.0318073e-01  -5.0127700e-02   1.0474340e-02   3.1275048e-02  -5.0345010e-03   8.9029657e-03   1.0355276e-02   1.7342310e-02  -3.0208462e-02   3.0428267e-02  -2.9776767e-02   7.1468169e-02  -3.6070329e-02   7.6259842e-02   1.6992350e-01  -3.3669273e-02   1.1523405e-01  -5.7999769e-02   3.7655315e-02  -9.1242192e-02  -4.7827882e-02   3.8960702e-02   7.6435645e-02  -5.3895647e-02   8.6048904e-03   6.8856004e-02   7.3950807e-02   1.2229589e-02   4.3367499e-02  -1.2209505e-01   5.8252156e-02  -6.1644108e-02   3.3767426e-02  -1.0154983e-01  -1.5455047e-02  -4.7590836e-02   1.1794523e-02   2.3063930e-02   4.6380676e-02  -6.0064527e-02   4.5839594e-02   1.0895277e-01   7.8390984e-02  -9.8049160e-02   2.3394014e-02   6.7474965e-02  -2.0215880e-02
   1.0235255e-01  -8.5616510e-02   0.0000000e+00   7.8272502e-02  -4.4571260e-02  -9.9282205e-03   2.3064401e-01   8.0647933e-02  -6.1601409e-02   5.7800300e-02   3.0554933e-02  -3.6042158e-02   2.0109178e-02  -1.5681218e-01  -3.4952041e-02  -9.6006924e-02   4.7929184e-03   8.7846025e-02   5.6052062e-02   5.8522499e-02  -6.9834333e-02   8.8475994e-02   1.1570765e-01   6.1972078e-02   5.9402803e-02   9.6695790e-02   3.3181280e-02  -7.4721674e-02   3.4747621e-02   2.0496493e-02   1.7696974e-01   1.4132076e-02  -5.1978076e-02   2.4310694e-02   7.9788374e-02  -3.2855407e-02  -1.0650996e-02  -2.0580532e-02   4.9976879e-02   4.0692953e-02   2.7347502e-02  -1.0020267e-01   5.1359987e-02  -4.5123204e-02  -1.5118386e-01   7.5902673e-02   2.6101594e-02   2.2009470e-03  -1.3586615e-02  -1.3729314e-02  -9.7348117e-03   7.0879328e-03  -3.7930313e-02   8.3775581e-03  -5.8343872e-02   1.1606981e-02  -3.1990783e-02  -4.4694763e-02   8.6031274e-02  -9.0336255e-02  -3.5666989e-02  -1.5742046e-02  -2.4456210e-02  -1.5092746e-03  -9.8986753e-02  -2.9305738e-02  -2.1584896e-02  -1.1103394e-01   1.3707539e-02  -3.7813323e-02  -2.6568560e-02  -9.1966761e-02   6.7917806e-02   1.0971636e-02   4.3473825e-02  -5.2050583e-02  -6.8203205e-02   2.7300049e-02  -8.0122459e-02  -7.5337227e-02  -5.3803728e-02   1.8948378e-02  -2.2319311e-02   9.5982030e-02  -8.7848964e-02   2.5493159e-02   5.8417447e-02  -1.6134512e-02  -8.2334826e-02  -1.7744168e-02
   1.3850222e-02   2.9275827e-02   7.8272502e-02   0.0000000e+00  -1.8956472e-03   1.7077221e-02   6.8302874e-02   1.7120705e-01  -3.4282094e-02   1.2234686e-01  -3.5549615e-02   6.3796967e-02  -5.8442953e-02  -6.2603519e-02  -7.1440508e-02   7.0245589e-04   6.5563901e-02   5.5367242e-02   1.1160161e-01   8.5197360e-02  -9.7447691e-02  -1.0465297e-01   3.4822404e-02   2.3331744e-01   1.3166221e-01   9.4519642e-02  -1.4959742e-02  -6.3529147e-03   4.1391610e-02   4.2370781e-02  -8.5231409e-02   6.7096095e-02  -2.7270061e-02  -7.1110006e-03  -1.4734042e-02   9.4976760e-02  -7.1548011e-03  -1.9406853e-02  -1.0072395e-02  -1.4910764e-02   5.3055631e-02  -6.1518152e-02   4.9780122e-02  -9.0347783e-02  -1.0286913e-01   1.3991894e-02   2.3136790e-02   1.0725305e-02   1.6088504e-02  -1.7555281e-02   7.2086562e-03   2.9940368e-02   6.8981337e-02   1.2805095e-02  -1.0390664e-01  -2.3400264e-02  -8.9435925e-03   2.3948842e-02  -7.5939611e-02   5.6842465e-03  -9.4665098e-02  -3.0687734e-02   2.1397164e-02  -8.1986907e-02   4.5265024e-02   3.0558141e-02  -1.4642977e-02   2.2276802e-02   2.2441026e-02  -1.4952623e-02   4.6920796e-02   3.8588996e-02  -3.8749189e-02   2.6252355e-02   4.5452004e-02   5.3844745e-02  -7.1279147e-02  -1.0621109e-01   1.0069179e-01  -3.1050456e-02  -7.3796350e-02  -5.2684857e-02  -4.9457931e-02   2.1806624e-02  -4.8786162e-02  -2.4397859e-02   6.6514033e-02  -7.2181481e-02  -2.8445198e-02   4.7077228e-02
  -5.5292230e-02   3.9578436e-02  -4.4571260e-02  -1.8956472e-03   0.0000000e+00   5.9957932e-02   6.4706444e-03   4.9913199e-02   2.1173424e-01   2.7123417e-02  -4.7848308e-02   3.8131413e-02  -6.7944736e-02   7.6662017e-02  -8.4990743e-02  -8.8048562e-02   8.5458949e-04   1.6272749e-02  -8.6890793e-02  -3.0338268e-02   6.9162045e-02   7.2286400e-02  -6.6646730e-02   5.4038575e-02   3.1133507e-01   4.5525766e-02   3.6770772e-01  -9.1749021e-03   1.1305844e-02   1.6160631e-02   3.0910663e-02  -5.6672816e-02   1.1186327e-01  -1.0453199e-01   1.2047318e-02   7.4742655e-02  -2.3814201e-02   8.2968363e-02  -1.8203042e-01  -5.8866284e-02  -1.9059487e-01  -2.1806640e-03  -2.5862797e-02  -2.2988097e-02  -3.0480163e-02   9.2851014e-03   4.8316720e-02   3.9922057e-02   8.1319934e-02  -1.3607258e-01   1.2622304e-01  -1.7036943e-02   1.9349005e-02   5.9600252e-03   1.5267052e-02  -1.1766253e-02   5.0779051e-02  -2.5489487e-02   3.2362193e-02   2.3980083e-03  -9.3048980e-03   4.6437109e-02   9.3479326e-03  -6.7064132e-02   4.9195782e-02   3.5627042e-02  -5.7344579e-02  -8.5385138e-02  -3.2389376e-02  -9.4029783e-02  -3.7051065e-02  -2.1254369e-03  -5.7465742e-03   1.1320500e-01   5.5981581e-02  -3.5709646e-02   1.2976996e-01  -2.0504872e-01   1.6600253e-05   4.7489420e-02  -2.3786499e-02  -4.7833381e-02   5.5003123e-02  -6.0859245e-02   3.6397961e-02  -9.7556882e-02  -4.7357468e-02   1.2039915e-01   4.6436403e-02   3.3231196e-02
  -3.9553839e-02   1.2075603e-01  -9.9282205e-03   1.7077221e-02   5.9957932e-02   0.0000000e+00  -8.4174519e-02   2.9326260e-02   1.1802715e-01   6.3600187e-02  -4.0887767e-02   9.0258814e-02  -1.1043691e-02   8.9110641e-02   1.2173679e-02   1.2947608e-01  -2.0417228e-02  -1.2369517e-01   1.1241856e-01  -4.2733173e-02  -9.3519099e-02   6.0124112e-02  -6.1922279e-02  -6.4532083e-02   7.1197149e-02   1.1116871e-01   2.3254698e-01   5.3933358e-01   1.3174928e-01  -1.7655855e-02   5.6948639e-02   6.3476917e-02  -6.1211219e-02  -9.5571784e-02  -1.7880483e-01   1.4875188e-02  -9.4679396e-03  -6.9887875e-02  -1.0433435e-01   9.5646786e-03  -4.3235198e-02  -2.7773480e-01  -1.1116194e-01   8.2228944e-03  -2.2445368e-02  -3.3419257e-02  -5.1118157e-02   4.2796894e-03   3.1899810e-02  -1.1251425e-02   8.5190947e-02   7.7819458e-02  -2.6758452e-03   1.1245054e-01  -8.5688867e-02  -2.0515329e-01   1.3961887e-01   5.2118318e-02   1.4453556e-01  -4.3338216e-02  -9.4232229e-02  -4.1701903e-02  -1.7162283e-02  -4.9547748e-02  -6.8332868e-02  -4.1273194e-02   8.6669564e-02   9.3847253e-03  -1.2371635e-02  -6.5465600e-02  -1.4921491e-02  -2.5313063e-02   1.9882074e-01  -2.1174793e-02  -1.2139652e-01  -5.7664473e-02  -9.0046314e-02  -2.0157085e-02   1.0078090e-01  -1.9904492e-03  -1.5648539e-02  -4.8774853e-02  -7.3103350e-02   2.0512239e-02  -2.7409947e-02  -4.5160672e-02  -1.4414027e-01   3.2112515e-02   2.6772859e-01  -3.7485241e-02
   5.9232466e-02  -1.1043749e-01   2.3064401e-01   6.8302874e-02   6.4706444e-03  -8.4174519e-02   0.0000000e+00   1.3747197e-01   1.3527367e-01   2.3997540e-01   3.4762607e-02  -6.3731566e-02   1.2556411e-01  -1.1599881e-01   3.5687314e-02  -2.1780586e-02  -3.0083490e-02  -4.3482281e-02  -1.7144692e-02   7.9085030e-02  -3.3216170e-03  -1.0939456e-01   6.4544991e-02  -1.2866266e-01  -1.1840489e-02   8.0514392e-02   9.7330233e-03  -2.3202410e-02   8.0292807e-02   9.4235621e-04   1.5009804e-01  -3.9924412e-02  -3.6306112e-04  -2.2452945e-02   1.3491140e-01  -8.1221037e-02   1.0422136e-01   9.3718227e-02  -1.2220055e-02  -1.0198417e-01  -7.9644602e-02  -3.5067779e-03  -1.5374441e-02  -3.6517592e-02  -1.5774445e-01   8.8690241e-03  -4.7461163e-02  -3.8226548e-02   1.8143900e-02  -5.3846824e-02  -9.0177912e-02   1.6366612e-02   6.9173579e-02   3.6919721e-02  -8.5423201e-02   1.0262276e-01  -2.0300171e-02  -4.3243899e-02   4.3451245e-02  -1.7602963e-01   1.2287794e-01   2.8033640e-02   1.9338609e-03  -1.3830099e-01  -1.5532547e-02   5.5477231e-02  -2.0417662e-02  -1.1660880e-01  -7.4756478e-03   8.1236297e-02  -5.0825791e-02   6.9101047e-02   1.5728066e-01   4.5741058e-02   7.6819747e-02  -5.9331486e-02  -2.7523904e-02  -4.4757061e-02  -2.4699212e-02  -1.7228440e-02  -1.7582754e-02  -5.9113934e-02  -7.3983019e-02   1.2772739e-01   9.4486716e-03  -3.3079536e-03   1.1259126e-01   6.7054309e-02  -1.5748467e-01  -4.0480847e-02
   2.7363241e-02   3.0110490e-02   8.0647933e-02   1.7120705e-01   4.9913199e-02   2.9326260e-02   1.3747197e-01   0.0000000e+00  -8.5203586e-03   1.2312094e-01  -5.9234443e-02   1.8505140e-01  -2.9762764e-02   1.6898140e-01  -2.2760369e-02   2.4607367e-02   3.7534928e-03   7.3511412e-02   6.2614753e-02   5.6602146e-02  -1.9536247e-01  -1.7232119e-01  -1.0035584e-01   1.0698988e-01   1.5501511e-01   3.2266859e-02   2.1846112e-02   4.9976556e-02   7.6828786e-02   1.2308998e-01  -9.7401478e-02  -6.8534083e-02   1.1041835e-01   2.4740865e-02   7.0399631e-03   1.8061629e-02  -2.9951695e-03   1.8843106e-02  -1.4031426e-01  -5.6253091e-02   1.5125760e-01  -1.1778232e-01   1.3317167e-02  -8.1384233e-02  -9.0581160e-02   8.1930415e-02   2.0805623e-02  -3.3986133e-02  -8.6841575e-02   1.2001535e-03  -6.1969046e-02   9.0390528e-02   1.1424818e-01   7.0328588e-02  -2.7249317e-03  -2.0879096e-03  -9.2873600e-02  -3.8314007e-02  -6.5944008e-02   6.0046919e-02  -1.6719070e-02   8.2449148e-02  -2.4756024e-02   1.9187996e-02  -2.2942873e-02   5.2756587e-02  -7.9111405e-02  -2.3775899e-04  -1.0189372e-01   3.1705171e-03  -5.9534558e-03   7.5281304e-02   8.0663050e-02  -1.1461934e-02  -2.8838145e-02   8.1685970e-02  -4.3395112e-02  -2.3490160e-02   6.9535956e-02  -8.2783768e-02  -1.3081907e-01  -1.0880572e-01  -1.1228653e-02   1.8962232e-02  -1.0741402e-01  -4.4408510e-02   5.5728539e-02  -1.1457990e-03  -1.3822886e-02  -3.2488808e-02
   3.2513118e-02  -3.7997373e-03  -6.1601409e-02  -3.4282094e-02   2.1173424e-01   1.1802715e-01   1.3527367e-01  -8.5203586e-03   0.0000000e+00   6.2028859e-02  -1.6191693e-01   9.0743627e-02   7.7813604e-02   5.8477665e-02   1.4625669e-01   6.9116865e-02  -3.0578658e-02  -1.1333564e-01  -1.9664551e-01   8.7395788e-03   4.8696419e-02   1.7404219e-01   5.9135316e-02  -2.2467505e-02  -3.9686667e-02  -2.2040292e-02   1.6928126e-01   1.0957974e-01  -7.5176244e-02  -1.3572493e-01  -7.8343125e-02  -2.1256413e-01  -6.2719500e-02   3.3540450e-02  -4.6774968e-02  -2.7147902e-02  -3.6597353e-02   1.1208531e-01   6.7563664e-02  -1.2415601e-01  -2.1637381e-02  -8.5185653e-03   4.7270464e-02   4.8986477e-03   1.4473882e-01  -1.4994964e-01  -6.9007533e-02  -1.1294490e-01  -1.1555028e-01  -6.3371512e-02   5.2359860e-02   1.1386721e-01   1.0946032e-01   1.6518485e-01  -1.3703620e-02  -1.0226719e-01   2.7562125e-02  -2.4697309e-02   3.2995731e-02  -3.6752610e-03   1.7547053e-01  -7.1760810e-03  -1.6308572e-01  -7.4205242e-02   7.2469054e-02   1.3815591e-01  -9.4554547e-02  -7.9106905e-02  -7.6260492e-02  -1.0494676e-01  -7.1675968e-02   1.8605024e-02   1.4065862e-02   7.9320528e-02   1.5622386e-02  -1.3249443e-01  -1.8025109e-01  -1.3297582e-01   3.4404681e-02   1.4784932e-01  -5.5874609e-02   1.0922863e-01  -8.6911289e-02  -4.1638495e-02   1.5282748e-01   5.7393336e-02   2.7407631e-01  -5.5365620e-02  -2.3598944e-02  -1.8216989e-02
   5.7545290e-02  -7.3476041e-03   5.7800300e-02   1.2234686e-01   2.7123417e-02   6.3600187e-02   2.3997540e-01   1.2312094e-01   6.2028859e-02   0.0000000e+00   1.3936357e-01   6.5688870e-02   9.5019133e-02   8.8069944e-02   3.5884307e-02   2.1365529e-01   6.3269601e-02  -3.6855275e-02  -6.5490957e-02   4.3315970e-02   6.5781414e-02  -8.1500896e-02  -6.5361764e-02   7.0919423e-03   2.6210335e-02   2.2161115e-01   1.7154437e-01   8.1260794e-02   1.3976347e-02  -1.9932389e-01  -4.7627643e-02   8.8196081e-02  -1.1419412e-01  -2.3270804e-01   6.7100719e-02  -1.4454727e-01  -1.1477374e-01   7.1942585e-02   1.4311589e-01  -1.5761863e-02  -9.8937300e-02   9.6298604e-02   7.3840000e-02  -1.7546895e-01   1.0875738e-01  -4.9853071e-02   5.0351814e-02  -5.7015153e-02   1.3033518e-02   9.4882752e-02  -1.8181566e-02  -1.7922708e-01  -6.8836934e-03   8.2510795e-02  -2.8163931e-02  -2.4443569e-02   1.0300307e-01  -4.4308281e-02  -1.0635652e-01  -7.4932175e-03   1.4482462e-01  -9.3210970e-02   1.5364845e-01   1.2754166e-02  -7.9314827e-03   1.0544269e-01  -4.4592317e-02   2.1536906e-02  -8.9832640e-02  -1.1166049e-01  -9.9881698e-02   3.4200332e-02  -1.2157918e-01   4.4513745e-02  -3.7371032e-02  -1.6584509e-01  -2.3564619e-01   1.1415987e-01  -2.1402756e-02  -1.3249552e-01   1.6724334e-02  -1.4976272e-02  -4.8757058e-02  -1.1274360e-01  -1.7681819e-02  -2.2217647e-03  -7.1632871e-02   2.3080093e-02   1.6207769e-02   1.0930869e-01
   2.5014432e-01   5.0225418e-02   3.0554933e-02  -3.5549615e-02  -4.7848308e-02  -4.0887767e-02   3.4762607e-02  -5.9234443e-02  -1.6191693e-01   1.3936357e-01   0.0000000e+00   2.3094821e-02   4.5301759e-01   7.8938460e-02   1.3427259e-02  -1.1183263e-01   1.7839159e-01  -1.0062335e-01   1.4822230e-01   1.6202097e-02  -5.4738241e-02   7.2527097e-02   1.9745201e-02  -1.3509888e-01  -1.3533597e-01  -2.2437290e-01   1.7166046e-02  -6.6751852e-02   1.0020052e-01   9.7014081e-02   6.2202461e-02   2.0611154e-01  -6.5472302e-03  -8.7816245e-02  -8.1292380e-02   7.6643618e-02  -1.9032429e-01  -1.0699211e-01   9.7449937e-02   2.1086056e-02  -3.0593393e-03   1.2856776e-01   6.0236767e-02  -4.4066872e-02  -1.1270451e-01  -7.4799614e-03  -5.4435793e-02   4.1009380e-02   4.4144281e-02   5.5796354e-02  -9.6083840e-02   4.7760797e-02   1.0070158e-02  -5.7900956e-02   3.5214717e-02  -1.4490539e-02   4.5716424e-02   3.4890290e-03  -7.5043422e-02   6.2996791e-02  -9.4498987e-03  -3.8311090e-03   2.2895203e-01  -2.6663783e-02  -7.9268852e-02  -1.9422353e-04  -1.4686467e-01  -1.5505430e-01   1.1276621e-01  -5.5508829e-02   1.3062045e-02  -6.9404570e-02  -4.9781678e-03  -1.0382119e-01   1.8857156e-01  -2.9299157e-02  -5.4504248e-02   1.9626401e-02  -2.2226202e-03  -2.7858993e-01   4.9704427e-02  -2.2189421e-02   1.7590538e-01   7.0568865e-02   1.7478477e-02  -2.2183482e-02   4.0898721e-03  -1.7452249e-02  -2.4272322e-02   6.0602996e-02
   1.6268458e-01   1.4604868e-01  -3.6042158e-02   6.3796967e-02   3.8131413e-02   9.0258814e-02  -6.3731566e-02   1.8505140e-01   9.0743627e-02   6.5688870e-02   2.3094821e-02   0.0000000e+00   4.5338274e-02   3.5363067e-01  -2.0282410e-03   1.6193237e-01  -4.7121860e-02   2.0001969e-01  -2.4584507e-02   7.8504853e-02  -2.2598662e-01  -1.0137535e-01  -8.1464108e-02   1.7609487e-01  -1.0788535e-02   1.1371850e-01  -4.4544450e-02  -5.5045276e-02  -1.6642275e-01   8.1807959e-02  -1.4147063e-01   1.1160108e-02   2.5646945e-02   7.0811792e-02   9.3315522e-02  -1.2407529e-01   8.7335959e-02   6.1707372e-02  -5.9528712e-02   1.6412978e-01   1.4718582e-01   8.6244635e-02   5.2729716e-02   8.1060088e-03  -6.2583744e-02  -2.1799066e-02  -1.4310656e-01  -8.5402518e-02   8.1793848e-02  -4.7977267e-02  -1.7876619e-01  -4.8399095e-02  -6.1210510e-02   1.0095891e-01   9.8102642e-03  -4.4391660e-02   2.8836081e-02  -1.1275975e-01  -4.1206119e-02   6.4235875e-02  -8.2881296e-02  -5.3347355e-02  -1.1157279e-01  -5.6367982e-02  -9.8254834e-02   1.2424854e-01  -7.6559599e-02   4.0536738e-02  -7.2569828e-02  -4.0810403e-02  -1.0351080e-01   6.9401328e-02   8.9735441e-02   2.9233673e-02   1.4403752e-01  -6.5691215e-02  -1.0688478e-01  -1.6407164e-01  -2.1613183e-02  -4.9292295e-02   1.0529815e-01  -3.3117261e-02   7.9331925e-02   9.5055862e-02   1.9642798e-02   4.0586711e-02   7.2899550e-03   5.8957809e-02  -9.4519423e-03   7.3808082e-02
   6.8763727e-02  -2.3045652e-02   2.0109178e-02  -5.8442953e-02  -6.7944736e-02  -1.1043691e-02   1.2556411e-01  -2.9762764e-02   7.7813604e-02   9.5019133e-02   4.5301759e-01   4.5338274e-02   0.0000000e+00   1.2765732e-01   1.3613862e-01   1.0015207e-01  -7.9297442e-02  -1.6050442e-01   9.3284808e-02   3.2595902e-02   8.6899399e-02  -1.1177764e-01   3.8523370e-02  -1.7756657e-01   7.5829174e-02  -1.6166664e-01  -2.5031354e-02  -9.7284061e-02   1.1750885e-01   9.5006000e-02  -5.5785130e-03  -9.4386011e-02  -1.2101206e-03  -9.7104282e-02  -9.9649010e-03   1.6091883e-02  -7.1236032e-02  -6.6983945e-03   1.1683511e-01   1.4944423e-02  -7.1274410e-02  -2.4050688e-02   1.7226174e-01  -1.2531239e-01   4.3824169e-02  -1.0727176e-01  -1.5100583e-01  -2.2018152e-02  -9.1790644e-02  -2.5532405e-02  -1.2571633e-02   8.3411579e-03  -1.1137580e-03  -3.4671403e-03  -3.9503491e-02   4.2165629e-02  -1.8555562e-01  -9.0896346e-02  -7.7395948e-02  -2.1411605e-02   6.5721056e-03   3.6210682e-02   4.6021314e-02  -1.3928471e-02  -3.9926399e-02   2.1397374e-02  -7.2597830e-03  -1.1562573e-01   4.0876998e-02   4.1527574e-02  -4.2019872e-02  -2.6112966e-02   1.0125291e-01  -5.5149286e-03   9.4854672e-02  -1.5001996e-01  -6.0540281e-02   2.1570063e-03   1.4963559e-02  -8.5255070e-02  -3.3255142e-02   3.3043529e-02  -8.1368457e-03  -4.5268589e-02   2.2665384e-02   9.6307194e-03  -1.7856520e-01  -1.6871414e-02   3.0497183e-02   5.4493427e-02
  -1.4206633e-02   7.6069764e-02  -1.5681218e-01  -6.2603519e-02   7.6662017e-02   8.9110641e-02  -1.1599881e-01   1.6898140e-01   5.8477665e-02   8.8069944e-02   7.8938460e-02   3.5363067e-01   1.2765732e-01   0.0000000e+00   8.6739946e-02   3.3766585e-02  -8.1502760e-02   2.5667270e-01  -9.9965763e-02   6.4574279e-02  -3.3077673e-02  -4.3214212e-02  -1.2194393e-01   7.6410029e-02  -2.2107592e-01  -1.6860451e-01  -2.1858828e-02   6.2232609e-02   4.9610532e-02   4.6933770e-02  -5.8147742e-02   3.6668362e-02  -1.6470694e-01  -5.2649902e-02  -7.2571060e-02   1.6937708e-01   2.2719137e-02   4.2055069e-02  -1.0431021e-01   1.1110841e-01   6.3542436e-02  -1.3201025e-01   6.8625242e-02   1.1430064e-02   8.9580392e-02   5.1248474e-02  -6.1891837e-02  -8.0231968e-02  -1.4465409e-01   6.9710603e-04  -3.1149802e-02  -2.1032296e-01   5.2934614e-02   7.6193477e-02  -1.4113432e-01  -8.3210578e-03  -2.7757527e-02  -4.6279068e-02  -1.6795379e-02  -4.4308195e-02   1.2620111e-01   1.4984774e-02  -5.9671199e-04   2.0717008e-01  -4.3448924e-02   7.8084909e-02  -1.8616723e-01   3.8143800e-02  -7.7876647e-02  -7.3048744e-03   8.1183015e-03   1.7480435e-01   3.5136618e-02  -1.7039621e-01   9.2972259e-02   1.3354174e-01   5.0911250e-02  -6.2857281e-02  -5.5377207e-02  -7.4250047e-02  -6.3440099e-03   7.9502126e-02   7.2785566e-02  -3.9521047e-03  -2.1292237e-02  -4.1183723e-02  -1.7509502e-01  -2.6747046e-02   3.9963481e-03   6.5556464e-02
  -5.6548709e-02  -4.1967979e-02  -3.4952041e-02  -7.1440508e-02  -8.4990743e-02   1.2173679e-02   3.5687314e-02  -2.2760369e-02   1.4625669e-01   3.5884307e-02   1.3427259e-02  -2.0282410e-03   1.3613862e-01   8.6739946e-02   0.0000000e+00   7.7102113e-02  -2.4391266e-02  -7.1533856e-02   7.0519677e-03  -6.4576449e-02  -6.4502831e-02  -1.3099070e-02   1.3838328e-01  -4.1313632e-02  -1.3295239e-01  -4.6595689e-02  -6.3540285e-03   7.6248284e-02   2.8256277e-02  -2.0699457e-03   1.2769725e-01   7.0392650e-03   7.0180179e-02   1.1300266e-02   2.0361165e-02  -7.3722030e-02  -5.8235309e-02  -1.2349900e-01   1.0981591e-01  -9.4632895e-03   2.0834314e-01   8.2293503e-02  -7.0211333e-02  -2.2732474e-02   8.4588030e-02   9.9892658e-03   2.5453078e-02  -4.4870367e-02  -1.2410904e-01  -4.3952690e-02  -1.2498596e-02   7.1392260e-02  -9.1401411e-03   2.0282629e-01   1.1292840e-01   7.4419176e-02  -1.2933973e-01  -2.7843652e-02  -3.2421983e-03  -4.8773295e-02   1.3639917e-01  -1.9530713e-01   2.7761077e-02   1.7131547e-02   9.7435004e-02  -8.9958439e-03  -6.9914116e-02  -6.2934335e-02  -8.7399592e-02  -2.2137466e-02  -4.1105570e-02  -1.3916826e-01  -5.0747771e-02   1.4825851e-01   1.1596052e-01  -5.0400975e-02   4.6025015e-02   5.3591979e-02   1.4419460e-02  -8.2708499e-02  -1.1073763e-02  -3.2106243e-02   1.5358364e-01   1.3141582e-01   8.0838237e-03  -3.2832692e-02  -1.2099842e-01  -5.4324131e-02   3.8696001e-02  -9.6034099e-02
  -1.2331507e-01   9.3669540e-02  -9.6006924e-02   7.0245589e-04  -8.8048562e-02   1.2947608e-01  -2.1780586e-02   2.4607367e-02   6.9116865e-02   2.1365529e-01  -1.1183263e-01   1.6193237e-01   1.0015207e-01   3.3766585e-02   7.7102113e-02   0.0000000e+00  -2.4129937e-02  -1.2724364e-01  -4.8550725e-02   8.9071936e-02  -7.3181128e-02  -5.8319835e-02   4.3010902e-02  -2.1640412e-02   3.2007754e-02   9.7694028e-02   4.5506687e-02   1.1762956e-01   1.8363958e-02   5.0370079e-02   1.6450322e-02   3.5171163e-02   3.4225439e-02   5.2713700e-02  -9.5876444e-02   1.2712845e-01   1.2404609e-01   5.5147263e-02   1.4104151e-01   5.0391490e-02  -2.2078646e-01  -4.4202206e-02  -3.4446857e-02  -7.9861677e-02  -2.4974164e-02  -2.0655219e-01   3.2306633e-02   5.0366659e-02   3.7155910e-02   8.2143960e-02   4.2721300e-02  -4.7686557e-02  -1.4366540e-01   1.1000542e-01   1.0691651e-01   6.5027409e-02  -6.4676913e-02  -5.5523673e-02  -1.6721837e-01  -2.1454618e-03   1.2457472e-01  -6.8310058e-02   9.0464297e-02  -1.7916792e-01  -1.8351943e-01   3.4423078e-02  -1.0469430e-01  -2.3917389e-02  -1.2840891e-01  -2.0794789e-01  -5.4779798e-02   3.3556284e-02   7.8232963e-02  -8.8798624e-02  -1.1453128e-02   3.7820241e-01   2.9955808e-02  -4.0915433e-02   5.4811766e-02   6.9456523e-02  -9.5983749e-02   3.2814269e-02  -4.1093115e-02   2.3509824e-01   9.8470905e-02   2.4136414e-01   4.5690725e-02   6.7899866e-02   1.3432595e-01   6.6091310e-02
   6.6177648e-02  -1.9311085e-02   4.7929184e-03   6.5563901e-02   8.5458949e-04  -2.0417228e-02  -3.0083490e-02   3.7534928e-03  -3.0578658e-02   6.3269601e-02   1.7839159e-01  -4.7121860e-02  -7.9297442e-02  -8.1502760e-02  -2.4391266e-02  -2.4129937e-02   0.0000000e+00  -4.2931000e-02   2.5373559e-02  -6.3406268e-02   9.7769161e-02   1.1528809e-02   5.2464675e-02   5.1622337e-02   7.5979815e-02  -6.1758222e-02  -8.4746380e-02  -6.1487821e-02   9.6956038e-02   4.2515477e-02  -3.5415742e-02   6.1522775e-02   7.7246901e-02  -9.4565416e-02  -1.5877221e-01   2.0686336e-02  -8.5176727e-03  -8.8338106e-02   1.2736798e-01   1.3476253e-01  -2.2137198e-01   2.1199906e-01  -3.8952189e-02   1.7410906e-01  -1.3503382e-01  -2.9977136e-02   8.9862832e-03   4.1373818e-02  -4.0851124e-02   7.6000364e-02  -5.5598226e-02  -1.5293689e-01   7.4615457e-02   4.9154850e-02   6.3912402e-02  -1.5115626e-01   3.9928167e-01   1.5287456e-01  -1.7429838e-01   4.7897495e-02   1.8954870e-01  -7.3244667e-02   1.1610022e-01  -6.0539782e-03   2.1204132e-01  -2.3176130e-01  -2.2113581e-01  -3.6021058e-02   7.4349654e-02  -9.0853358e-02   1.8868227e-02   3.7396322e-02  -3.9944135e-02   1.2473485e-01   2.1706160e-02  -5.0872754e-02  -5.1057364e-02   4.8725774e-02   6.2938051e-01   1.6468018e-01   1.3907015e-01   2.0519989e-02  -1.7614683e-02  -1.7190803e-03  -3.2463417e-03   2.1310614e-02   1.4410284e-01   1.0394520e-01  -7.5658305e-02  -1.0251207e-01
   6.2244684e-02   7.3946610e-02   8.7846025e-02   5.5367242e-02   1.6272749e-02  -1.2369517e-01  -4.3482281e-02   7.3511412e-02  -1.1333564e-01  -3.6855275e-02  -1.0062335e-01   2.0001969e-01  -1.6050442e-01   2.5667270e-01  -7.1533856e-02  -1.2724364e-01  -4.2931000e-02   0.0000000e+00  -1.9819969e-02   8.3458388e-02   8.2593761e-02   1.7170197e-01  -2.1426297e-02   8.4064440e-02  -6.1770025e-02  -1.9892487e-01  -4.0134427e-02  -4.6392629e-02   3.6245877e-02   2.7056094e-01   6.9485771e-02   3.5933644e-02  -9.3794559e-02   9.2014032e-03  -1.2580311e-01  -4.6468300e-02  -1.9537172e-03   4.9316680e-02   4.5228426e-02   9.6854939e-03   7.0367362e-02  -8.0133090e-02   2.1284476e-02  -4.0652536e-02   1.2086496e-01  -1.4070849e-02   9.3232273e-03  -1.6853320e-01   2.1287186e-02   8.4413183e-02  -7.9938982e-03   7.1786880e-02  -1.0966280e-01   4.6384271e-03  -1.2871470e-01   1.6811973e-01   1.6825715e-01   5.5176544e-02  -6.2253511e-02  -1.8221277e-01  -4.4144616e-02   1.0740317e-01   1.1149014e-01   1.2593017e-01  -2.5859991e-02   4.5220777e-02  -2.5130099e-02  -4.5858412e-02   6.2104216e-03  -7.4562875e-02   6.1326494e-02   8.9623788e-02  -1.5051594e-01   2.7524984e-02   7.9208863e-03   5.0778252e-02  -1.5969402e-01  -2.3280896e-01  -2.0872612e-01   4.1427356e-01   2.3221105e-02   9.0027979e-02  -1.2615957e-01   1.0890702e-01  -2.9688648e-02  -1.3237189e-01  -1.0479169e-01   1.3405197e-02  -8.6865429e-02  -3.9119063e-02
   9.3643247e-02   9.3692135e-02   5.6052062e-02   1.1160161e-01  -8.6890793e-02   1.1241856e-01  -1.7144692e-02   6.2614753e-02  -1.9664551e-01  -6.5490957e-02   1.4822230e-01  -2.4584507e-02   9.3284808e-02  -9.9965763e-02   7.0519677e-03  -4.8550725e-02   2.5373559e-02  -1.9819969e-02   0.0000000e+00   5.9755896e-02  -1.8241959e-01  -1.0404121e-01   1.3230084e-01   6.2992825e-02   7.3580380e-02   4.3492436e-02  -5.3824529e-02   4.3007408e-02   1.2830697e-02   9.3701635e-02  -6.6125221e-02  -2.5504171e-03   6.1076419e-02  -4.9061550e-03  -7.3262044e-02   6.7735811e-02  -6.3124992e-02  -3.2987614e-02   6.0799462e-02   8.0725967e-02  -7.8875330e-02  -1.4271486e-02   1.0404178e-01  -1.6650761e-01   1.6341977e-02  -4.6394748e-02   4.9159360e-02  -4.4800720e-02   1.1053399e-03  -2.4303230e-02  -6.5288524e-02   5.6342446e-02   8.5973261e-03   9.5168280e-02   1.3525580e-02  -3.9764690e-02  -4.7278000e-02   9.3747146e-02   5.9906643e-02   6.8804242e-02  -1.3708649e-01   5.9707264e-02   6.5842155e-02  -1.6625197e-01   1.5281084e-01   3.7170571e-02   7.2010267e-02  -7.9760478e-02   8.6546131e-02   1.4614909e-01   1.0346612e-01  -4.1196939e-02   6.6283569e-02  -4.1882550e-02   2.5366018e-02  -1.7935606e-02  -3.4158258e-02  -4.1034110e-02  -1.5971413e-02   9.2931384e-02  -4.1116951e-03   5.3547760e-03  -5.5919526e-02   4.6214049e-02  -1.4085852e-02   1.6986447e-02  -5.0160033e-02  -3.6150402e-02   8.0176201e-02  -3.6073574e-02
   8.0806527e-02   1.4920767e-01   5.8522499e-02   8.5197360e-02  -3.0338268e-02  -4.2733173e-02   7.9085030e-02   5.6602146e-02   8.7395788e-03   4.3315970e-02   1.6202097e-02   7.8504853e-02   3.2595902e-02   6.4574279e-02  -6.4576449e-02   8.9071936e-02  -6.3406268e-02   8.3458388e-02   5.9755896e-02   0.0000000e+00   1.4541993e-01   1.4341278e-01   1.3279026e-02   6.3826309e-02  -1.2686054e-01  -3.0935033e-02  -1.0708978e-02   2.9870020e-02  -8.5107414e-02   7.1621260e-02   1.3313083e-02  -2.0466767e-02   6.6748956e-02   2.2803521e-01  -1.0399890e-01   1.1521175e-01   2.5006557e-03  -9.8362869e-03  -1.2307129e-01  -7.6919998e-02  -5.9176166e-02   1.3620454e-02   2.2389127e-01  -6.8371569e-02  -6.5954465e-02   8.3461345e-04   9.3842517e-03   2.8999879e-02  -1.0325949e-01  -1.2318032e-02  -8.6167796e-02  -1.6613496e-01   3.5206718e-02  -1.0229879e-01  -9.7950059e-02  -3.6596101e-02  -6.4823899e-02  -9.4040726e-03  -2.0873055e-01  -1.0701359e-01  -6.8634785e-02  -1.6596323e-01  -2.1506662e-02  -2.0745844e-01  -8.2303510e-02   9.4847309e-03   3.6538583e-02   3.1948476e-02  -3.8031719e-03   2.2939719e-01  -5.0865351e-03   7.7633950e-02  -1.6573437e-01   2.5424279e-02   5.7208304e-02   2.0293627e-01  -8.6536315e-02  -4.5647093e-02   1.0465277e-01  -2.2821656e-02   1.6391017e-02   8.9648784e-03  -6.5426042e-02   1.1555851e-01   7.1789489e-02  -2.3012917e-03  -4.1940733e-02   5.7402945e-02  -6.7096536e-02   3.8773994e-02
   3.1250685e-02   4.0164020e-03  -6.9834333e-02  -9.7447691e-02   6.9162045e-02  -9.3519099e-02  -3.3216170e-03  -1.9536247e-01   4.8696419e-02   6.5781414e-02  -5.4738241e-02  -2.2598662e-01   8.6899399e-02  -3.3077673e-02  -6.4502831e-02  -7.3181128e-02   9.7769161e-02   8.2593761e-02  -1.8241959e-01   1.4541993e-01   0.0000000e+00   2.3144655e-01  -2.9258621e-01  -8.3208421e-02   4.5406655e-01  -1.6067054e-01   1.2827031e-01   1.9399653e-01  -7.5836556e-02   1.3052690e-01   8.2617206e-02  -8.6412445e-02  -2.9415359e-02  -3.5412366e-02   1.1465631e-02   1.2603212e-01  -2.2672552e-02  -1.1880000e-01   1.1300851e-01   1.5588769e-01   1.3650090e-01  -1.9190427e-01  -1.6798264e-01   5.8449287e-02  -7.3059630e-02  -5.1179792e-02   1.3840196e-01  -2.2898476e-02  -6.8714649e-02   1.8605695e-01   8.5407551e-02  -5.3718718e-02   6.6558342e-02  -1.0373609e-01   1.5885792e-01  -5.0489901e-02   2.8903885e-02  -3.4267604e-02   1.4510298e-01   2.0968476e-01  -2.2248078e-02  -7.1793636e-02   9.6353622e-02  -1.9978638e-01   2.3711497e-02   1.5092537e-01   2.9216936e-03  -2.4431063e-02   2.1485853e-02   1.3474256e-02   2.6062729e-01   2.7990742e-02  -1.3484765e-01   2.1914133e-01  -2.0305590e-01   7.2106554e-02  -1.5016546e-01   1.1582938e-01   7.8043427e-02  -7.6276460e-02   2.5122240e-02  -2.5687506e-02   2.3865328e-02  -2.3808922e-02   5.5809995e-04  -2.3031462e-02  -1.7211785e-01   1.3018380e-01  -1.3253583e-02   1.5325513e-01
   3.4222169e-02   3.0486753e-02   8.8475994e-02  -1.0465297e-01   7.2286400e-02   6.0124112e-02  -1.0939456e-01  -1.7232119e-01   1.7404219e-01  -8.1500896e-02   7.2527097e-02  -1.0137535e-01  -1.1177764e-01  -4.3214212e-02  -1.3099070e-02  -5.8319835e-02   1.1528809e-02   1.7170197e-01  -1.0404121e-01   1.4341278e-01   2.3144655e-01   0.0000000e+00   9.7323406e-02  -3.0783438e-02  -1.5419545e-01   6.7021031e-02   2.8443676e-01   4.7269675e-03  -2.2075784e-01  -2.9984078e-01   8.0648963e-02  -5.0082853e-02   7.5874876e-02   1.2618647e-02  -2.6398975e-01   2.6350612e-02  -3.5802127e-03   2.8213511e-02   1.1159691e-01   9.5351899e-02  -3.3602088e-02   3.8714429e-01  -6.2933280e-02  -5.3186167e-02  -1.1534783e-01   1.0984625e-01   4.7423642e-03  -3.8584599e-02   6.6732340e-02   1.4386420e-01  -7.3719382e-02   1.6099775e-01  -1.9501917e-01   4.1934399e-01  -9.8625848e-02   2.7061673e-02  -6.7623108e-02   1.6558915e-02  -7.6378280e-02   5.5802624e-02   6.5078258e-02  -3.3560434e-02   4.5154562e-02   2.0907818e-02   3.8919875e-02  -5.7824550e-02  -6.9940698e-02   9.0969452e-02   3.9117068e-02   2.2188625e-02   2.1564147e-01   4.8762411e-01   1.6449853e-01  -2.7965502e-01   1.2908108e-01  -1.2139031e-02   2.2190104e-01  -1.0398991e-01  -1.6691448e-01   2.2682082e-02  -4.8611680e-02   1.2486081e-01  -6.0553401e-02   1.0547060e-01   1.1090757e-02  -1.0392287e-02   2.1167618e-03   1.7571079e-01   4.7081319e-02  -5.9607030e-02
  -5.0753050e-02   4.0773440e-02   1.1570765e-01   3.4822404e-02  -6.6646730e-02  -6.1922279e-02   6.4544991e-02  -1.0035584e-01   5.9135316e-02  -6.5361764e-02   1.9745201e-02  -8.1464108e-02   3.8523370e-02  -1.2194393e-01   1.3838328e-01   4.3010902e-02   5.2464675e-02  -2.1426297e-02   1.3230084e-01   1.3279026e-02  -2.9258621e-01   9.7323406e-02   0.0000000e+00   2.4192080e-01   9.2082951e-02  -9.8092596e-02  -2.4640140e-02   3.8789747e-03  -6.6163102e-02  -8.9951009e-02   3.3323871e-01   1.5572512e-01  -1.1714284e-01   1.5949197e-01   4.5463143e-02  -9.1174055e-02  -3.3634876e-03  -1.0199175e-01   1.4399462e-01  -2.4301963e-02  -4.1531523e-02   1.9629826e-02   3.8153000e-02   1.2405471e-02  -5.5836425e-02  -2.1972179e-02   2.2811265e-02   9.4219045e-02  -1.3562522e-01   5.1049289e-02  -1.5372122e-02   2.5672291e-02   4.1708788e-03   5.9043865e-02  -6.9876178e-02   2.5534541e-02  -1.3281917e-01   3.9151520e-02  -8.5956911e-02  -7.4304601e-02   8.5955522e-02  -1.1933866e-02   1.2090585e-01  -1.5885388e-01   9.4243196e-02   5.8978544e-02  -4.8027605e-03  -1.3121032e-02   1.7461567e-02   6.1359860e-03  -2.7909868e-02  -1.0158231e-01  -1.9937135e-02   1.4628832e-01   1.1413480e-02  -1.5442837e-02   2.4139851e-02   8.0092054e-02  -1.2650237e-01  -5.4049898e-02  -8.0863141e-02  -1.4546968e-02  -8.3854600e-02   1.5666649e-03   1.0093049e-01   9.0001283e-02  -2.7315731e-02  -5.4516422e-02   1.0177965e-02   1.6998916e-03
   4.2431968e-02   8.0377473e-02   6.1972078e-02   2.3331744e-01   5.4038575e-02  -6.4532083e-02  -1.2866266e-01   1.0698988e-01  -2.2467505e-02   7.0919423e-03  -1.3509888e-01   1.7609487e-01  -1.7756657e-01   7.6410029e-02  -4.1313632e-02  -2.1640412e-02   5.1622337e-02   8.4064440e-02   6.2992825e-02   6.3826309e-02  -8.3208421e-02  -3.0783438e-02   2.4192080e-01   0.0000000e+00   8.6507298e-02   8.8631687e-02   6.3016049e-03  -8.5416785e-02  -1.1026779e-01  -9.7021681e-02   5.8305964e-03   3.8159065e-01  -6.5928097e-02  -8.8762249e-02   9.7312495e-03   9.3032363e-02   6.2796581e-03  -8.5123502e-02  -2.3091702e-02   1.1900917e-01   2.0510852e-02   2.0436877e-03   2.8547646e-02  -5.9131780e-04  -1.6407459e-03   5.6647252e-02   1.2734822e-01  -6.8606572e-02  -1.8475988e-01   9.9280511e-05   7.2627363e-02   1.3187158e-01   9.2804053e-02  -8.2227915e-02  -6.5192559e-02  -6.3300001e-02  -6.9913541e-02  -5.2840582e-02  -5.8858384e-02  -1.0605060e-01  -1.3190698e-01   5.1415170e-02  -5.0530823e-03  -6.8051068e-02   7.3992211e-02  -1.3433498e-02  -9.9836034e-03   2.4939777e-02  -5.3744919e-03  -8.1985197e-02   5.1856625e-02   3.5464666e-02  -2.3156816e-01   7.7966054e-02   9.4036397e-02   1.2935057e-01  -2.2114663e-02  -1.7320766e-02   1.2746217e-01   5.6171683e-02  -1.1361592e-01  -3.6843228e-02  -6.0972794e-02  -5.0861796e-02  -5.6269155e-03   1.1999222e-01  -8.8954810e-02  -1.5443975e-01  -3.6178891e-03   6.6500605e-02
  -9.4883573e-02   7.6143953e-02   5.9402803e-02   1.3166221e-01   3.1133507e-01   7.1197149e-02  -1.1840489e-02   1.5501511e-01  -3.9686667e-02   2.6210335e-02  -1.3533597e-01  -1.0788535e-02   7.5829174e-02  -2.2107592e-01  -1.3295239e-01   3.2007754e-02   7.5979815e-02  -6.1770025e-02   7.3580380e-02  -1.2686054e-01   4.5406655e-01  -1.5419545e-01   9.2082951e-02   8.6507298e-02   0.0000000e+00   1.0776432e-01   9.7100443e-02   7.8731002e-02  -1.4179239e-02   2.8189952e-01   4.0597728e-01  -1.5832286e-01  -3.0255089e-03  -1.5016073e-02   1.5676627e-01  -1.3409985e-01   1.0909385e-02   4.0057387e-02   3.5113772e-03   1.6113099e-01  -8.9357387e-02  -1.8144245e-01   7.4268348e-02  -5.5930507e-02   1.3858936e-01  -5.5118698e-02  -2.6866372e-01   1.0197636e-01  -2.5615936e-02  -8.9845886e-02  -3.7809562e-02  -2.2085900e-04  -5.4933175e-02  -2.5876947e-01   2.7839647e-01  -1.8011891e-01  -1.2609501e-01   6.0416460e-02  -1.1512843e-01   8.0564838e-02  -8.1379721e-02   3.4283995e-02  -1.1307686e-01  -1.1501825e-01   1.2816249e-01   3.2110982e-02   1.0450632e-01  -3.7275293e-02  -2.5616148e-02  -7.2606389e-02  -9.2899071e-02  -8.0223854e-02   2.1218015e-02  -6.9031891e-02   2.5804865e-01  -9.9875380e-03  -3.2903717e-03  -1.5533610e-01  -1.3797244e-02   1.0483675e-01  -4.1558470e-02  -7.0767336e-02  -3.8596390e-02  -3.4520127e-02  -1.8799833e-02   1.9744166e-02  -1.2873706e-03   7.0357896e-02   1.2672915e-02   9.4382985e-02
   8.5314857e-02  -1.5771349e-01   9.6695790e-02   9.4519642e-02   4.5525766e-02   1.1116871e-01   8.0514392e-02   3.2266859e-02  -2.2040292e-02   2.2161115e-01  -2.2437290e-01   1.1371850e-01  -1.6166664e-01  -1.6860451e-01  -4.6595689e-02   9.7694028e-02  -6.1758222e-02  -1.9892487e-01   4.3492436e-02  -3.0935033e-02  -1.6067054e-01   6.7021031e-02  -9.8092596e-02   8.8631687e-02   1.0776432e-01   0.0000000e+00   3.1872936e-01   1.8812756e-01  -1.1934021e-01  -1.2099219e-01   6.2639038e-02   2.8053962e-01   1.5041236e-01  -2.5864532e-02  -1.1454524e-01   1.3532567e-01  -9.4055328e-02  -7.2175517e-02  -2.3474621e-02  -2.2080360e-02   5.4841007e-02   1.5790451e-01   1.3622988e-01  -3.9506485e-02  -5.3862733e-02   1.8137116e-01  -2.0328253e-01   4.5853488e-02  -2.5571744e-02   5.3892132e-02  -1.8347028e-02   8.1717457e-02   1.9309358e-02  -5.5819381e-02   9.5687772e-03   5.7438991e-03   4.4506293e-02  -8.1004537e-02   3.5689050e-02   3.2049886e-02  -1.1195365e-01  -1.4330882e-01  -1.7243434e-02   1.8960807e-01   1.4805041e-01   1.3135814e-02   3.1451552e-02   2.6222086e-03   2.6616597e-02   9.1116529e-02   8.1781064e-02   6.2760270e-02   1.2509976e-02  -3.0966594e-01   2.8174851e-01   1.5139647e-02  -1.0403850e-02   2.3439743e-01   6.2765660e-02   2.7716997e-02   1.1370885e-01   1.4148528e-01   6.8426414e-02  -6.2011084e-03  -5.5685761e-02   4.3167238e-02  -5.6497747e-02   7.2868236e-02   5.5216541e-02   4.9825514e-02
  -7.3605417e-02   5.4849301e-03   3.3181280e-02  -1.4959742e-02   3.6770772e-01   2.3254698e-01   9.7330233e-03   2.1846112e-02   1.6928126e-01   1.7154437e-01   1.7166046e-02  -4.4544450e-02  -2.5031354e-02  -2.1858828e-02  -6.3540285e-03   4.5506687e-02  -8.4746380e-02  -4.0134427e-02  -5.3824529e-02  -1.0708978e-02   1.2827031e-01   2.8443676e-01  -2.4640140e-02   6.3016049e-03   9.7100443e-02   3.1872936e-01   0.0000000e+00   2.6572433e-01   1.6043563e-01  -4.9011935e-03   5.6554362e-02  -4.9808224e-02   2.5439435e-02  -6.7218377e-02   2.0587119e-01   4.3898089e-02   1.4465923e-02  -3.6451385e-02  -1.2797627e-01   6.8681449e-02  -1.4039557e-02   4.2145176e-02   8.6279029e-02  -8.7717864e-02  -7.2866712e-02  -4.4211013e-02   1.4279636e-01   9.3043772e-02   1.6005964e-01  -8.9710680e-02   3.5479293e-02   5.4570668e-02  -1.0677356e-01   9.4935461e-03  -8.2153465e-02   1.0080325e-01  -3.8745036e-02   5.5512599e-02  -5.0606957e-02   8.9334289e-02  -5.7788553e-02   6.7026491e-02   2.3329597e-01   4.6957298e-02   3.4870078e-02  -4.6197096e-02   3.2703834e-02   5.5751589e-02  -4.5492888e-02   1.0371263e-02  -4.1230561e-03  -5.4878569e-02  -4.2093215e-02   8.5303133e-02   2.6950958e-02  -6.7416468e-03  -7.3514782e-02  -2.5543533e-02  -1.2710994e-01   2.0093245e-01  -6.7854747e-03  -1.6053483e-01   2.2288370e-01  -3.0002962e-02  -7.1741228e-02  -1.4558434e-01  -1.2785404e-03   6.4289997e-02   1.3099241e-01  -1.2194867e-02
  -2.1140160e-02   8.0454906e-02  -7.4721674e-02  -6.3529147e-03  -9.1749021e-03   5.3933358e-01  -2.3202410e-02   4.9976556e-02   1.0957974e-01   8.1260794e-02  -6.6751852e-02  -5.5045276e-02  -9.7284061e-02   6.2232609e-02   7.6248284e-02   1.1762956e-01  -6.1487821e-02  -4.6392629e-02   4.3007408e-02   2.9870020e-02   1.9399653e-01   4.7269675e-03   3.8789747e-03  -8.5416785e-02   7.8731002e-02   1.8812756e-01   2.6572433e-01   0.0000000e+00  -3.9038602e-02   4.3629652e-02   1.0783406e-01  -7.3035417e-02  -3.1563912e-02   8.5903754e-02  -5.5475805e-02  -1.4999521e-01   6.5729961e-03  -8.2501702e-02  -4.6776406e-02   1.2567006e-01  -5.5644392e-02   2.3687357e-02  -3.2182049e-02   1.3944223e-02   1.4899852e-01  -1.4258887e-02   2.6767264e-02   2.0055971e-02  -2.5358780e-01   3.0355367e-03  -8.6384274e-02   1.3199783e-02   9.7716992e-02   8.3057795e-02   2.2717924e-02   8.0430087e-02   6.0990861e-02   6.7757901e-02  -9.3796819e-03  -7.8839303e-02  -1.4252221e-01  -8.2583366e-03   9.5138054e-02   1.8475322e-02   1.0345711e-02  -5.5060241e-03  -3.4810760e-02   1.1374785e-01  -2.1529003e-03  -3.0260216e-02   2.0148164e-01  -5.5377609e-02  -4.8122363e-02   3.1713939e-02  -7.0964600e-02  -3.2785390e-02  -7.8729527e-02   1.7553284e-01   1.2198447e-02  -1.1155683e-01  -3.8104824e-02  -4.5315300e-03  -1.8619661e-02   1.0947997e-01  -9.4590305e-03   5.8056950e-02  -5.8469412e-02   1.1757248e-01   1.2509553e-01  -6.2685325e-02
  -9.5045033e-02  -1.0062215e-01   3.4747621e-02   4.1391610e-02   1.1305844e-02   1.3174928e-01   8.0292807e-02   7.6828786e-02  -7.5176244e-02   1.3976347e-02   1.0020052e-01  -1.6642275e-01   1.1750885e-01   4.9610532e-02   2.8256277e-02   1.8363958e-02   9.6956038e-02   3.6245877e-02   1.2830697e-02  -8.5107414e-02  -7.5836556e-02  -2.2075784e-01  -6.6163102e-02  -1.1026779e-01  -1.4179239e-02  -1.1934021e-01   1.6043563e-01  -3.9038602e-02   0.0000000e+00   7.6831415e-02   8.4682772e-02   4.4674529e-02   2.3447273e-01  -2.7218681e-02  -5.1093755e-02  -1.1368481e-01   1.1993771e-01  -7.7853156e-02  -1.1884980e-01   1.3038263e-01   1.3943151e-02  -1.8841084e-01  -1.5955553e-01   1.3714866e-03   5.6554375e-02   2.7997463e-02   3.2055357e-02   9.3994360e-02   6.4394647e-03  -1.0960342e-01   6.5576274e-02   1.5302126e-02  -3.4792847e-02  -9.4236467e-02  -7.1087475e-02  -3.5998315e-02  -2.3753493e-02   1.0298596e-02  -1.1818398e-01   7.5134791e-02  -1.0292138e-01   1.0229796e-02   1.5083394e-01   2.5542365e-02  -1.0590359e-01  -8.4974849e-02  -2.5674675e-02   1.3546410e-02  -4.7973436e-02   6.2877441e-02   9.6538785e-03   7.4192864e-02   3.6769209e-01  -7.4263869e-02   3.2352588e-02   5.3725212e-02  -1.0952871e-01  -1.6632715e-01   2.3324179e-01   1.2600983e-01  -2.1873536e-02   2.5453990e-02   6.7771093e-02  -3.3676385e-02  -1.1111853e-01  -8.9497154e-02  -8.7719657e-02  -9.5934420e-02  -8.0873302e-02  -8.5583802e-03
  -9.7117171e-02  -3.1297543e-02   2.0496493e-02   4.2370781e-02   1.6160631e-02  -1.7655855e-02   9.4235621e-04   1.2308998e-01  -1.3572493e-01  -1.9932389e-01   9.7014081e-02   8.1807959e-02   9.5006000e-02   4.6933770e-02  -2.0699457e-03   5.0370079e-02   4.2515477e-02   2.7056094e-01   9.3701635e-02   7.1621260e-02   1.3052690e-01  -2.9984078e-01  -8.9951009e-02  -9.7021681e-02   2.8189952e-01  -1.2099219e-01  -4.9011935e-03   4.3629652e-02   7.6831415e-02   0.0000000e+00  -3.3666272e-02  -2.3844569e-02   1.3054237e-01   5.3043046e-02  -1.9221892e-01  -8.0310644e-02  -5.3362510e-02   3.2882308e-01   4.9947862e-02   1.8028119e-01  -1.4090830e-01   7.8241123e-04   1.0187423e-01  -6.9048728e-02  -1.6822600e-01   1.1151828e-01  -2.3717116e-02   3.2558766e-02  -7.0282783e-02   1.5497451e-01  -7.9035769e-02   4.1906080e-02  -5.9624742e-02  -2.0504019e-02   9.9978073e-02   2.5904341e-02  -2.1364456e-01  -2.8023454e-02   9.4543686e-02  -4.1602219e-02  -2.5204484e-02  -1.7374080e-02   6.6340661e-02   1.4422159e-01   1.7621210e-02  -1.9468440e-02   6.6423401e-02  -2.8086407e-02  -3.9472453e-02  -1.6573988e-01  -1.3567847e-01  -1.0511041e-01   1.8410392e-02   3.3490097e-01   1.4046838e-01   9.9379277e-02   1.8945172e-02  -1.4785993e-01  -1.0683990e-01   3.1327682e-01  -4.3166177e-02  -7.5994979e-02   1.5082027e-01   2.5750720e-01  -1.1833576e-02  -2.0087852e-01   7.4774599e-02  -6.1739583e-02   4.0950880e-02   5.9536084e-02
  -1.1819691e-01   2.9519576e-02   1.7696974e-01  -8.5231409e-02   3.0910663e-02   5.6948639e-02   1.5009804e-01  -9.7401478e-02  -7.8343125e-02  -4.7627643e-02   6.2202461e-02  -1.4147063e-01  -5.5785130e-03  -5.8147742e-02   1.2769725e-01   1.6450322e-02  -3.5415742e-02   6.9485771e-02  -6.6125221e-02   1.3313083e-02   8.2617206e-02   8.0648963e-02   3.3323871e-01   5.8305964e-03   4.0597728e-01   6.2639038e-02   5.6554362e-02   1.0783406e-01   8.4682772e-02  -3.3666272e-02   0.0000000e+00   5.6982370e-01  -1.0870349e-01   2.5471924e-01   1.2785297e-02  -1.2046860e-01   1.7539103e-02  -9.4998428e-02   6.2125890e-02  -5.6236135e-02   7.2404048e-02  -4.7611230e-03   3.5293762e-03   1.0314713e-01   5.0006966e-02   8.1816052e-02  -1.8160499e-01  -6.0782998e-03   1.0290384e-02  -7.1992450e-03   6.9766606e-03  -1.6362909e-01   2.2206223e-03   6.6112421e-02  -1.5035043e-02  -4.2485952e-02  -1.1125171e-01   1.7092532e-01  -1.6127694e-03  -3.3066556e-02   1.7287689e-01   5.3631801e-02  -6.7216531e-02  -3.8857137e-02  -9.5024708e-02   6.8148434e-02  -7.1268451e-02  -8.5992574e-02   4.1143179e-02   5.3851247e-02  -1.2026842e-02  -1.5573545e-01  -1.1202408e-02  -5.4701185e-02  -1.6954243e-02  -2.5730296e-02   4.4866014e-02   1.0168016e-01  -4.5436168e-02  -7.8875661e-02  -2.7121068e-02   6.1108303e-02   9.1566800e-02   5.1287283e-02  -3.5234829e-02  -9.6593115e-02  -1.7362295e-01   4.4377301e-02  -3.9668112e-02  -7.3522748e-02
   7.4862455e-03   6.5665451e-03   1.4132076e-02   6.7096095e-02  -5.6672816e-02   6.3476917e-02  -3.9924412e-02  -6.8534083e-02  -2.1256413e-01   8.8196081e-02   2.0611154e-01   1.1160108e-02  -9.4386011e-02   3.6668362e-02   7.0392650e-03   3.5171163e-02   6.1522775e-02   3.5933644e-02  -2.5504171e-03  -2.0466767e-02  -8.6412445e-02  -5.0082853e-02   1.5572512e-01   3.8159065e-01  -1.5832286e-01   2.8053962e-01  -4.9808224e-02  -7.3035417e-02   4.4674529e-02  -2.3844569e-02   5.6982370e-01   0.0000000e+00  -6.0995603e-02   7.9630592e-02  -8.5482884e-03   1.5220665e-01  -4.0827175e-02  -1.9536609e-01  -5.6733936e-02  -1.0104928e-01   4.6570580e-02  -5.6563113e-02  -2.5401249e-02  -5.3818271e-02  -5.4994587e-02   2.6804549e-03  -9.4947812e-02  -1.2560349e-01   8.8530001e-02   1.2284242e-02   1.0789260e-01  -1.1498929e-01   1.1818091e-01  -6.0286460e-03  -6.3026286e-02  -6.8128597e-02  -2.4001258e-02   8.5763463e-02  -4.5481941e-02   3.2736282e-02  -1.0032673e-02  -5.5386450e-02   5.9614514e-02   2.8807986e-02  -2.8607073e-02   3.5696483e-03  -3.0345613e-02  -7.6402372e-02   7.6039192e-02  -1.9282734e-01  -1.7469089e-01   3.1823286e-01  -3.8450704e-02  -1.3047320e-02  -1.2277703e-01   2.3163454e-01  -6.9755474e-02  -1.0107429e-01   1.3012822e-01   6.2745538e-02   7.6457239e-03   2.2304619e-03   8.5030188e-02  -3.4236132e-02  -7.9128710e-03  -1.0302689e-01  -7.4345445e-02   1.1072350e-02   2.1923942e-02  -1.7731346e-02
   3.9908944e-03  -1.0540751e-01  -5.1978076e-02  -2.7270061e-02   1.1186327e-01  -6.1211219e-02  -3.6306112e-04   1.1041835e-01  -6.2719500e-02  -1.1419412e-01  -6.5472302e-03   2.5646945e-02  -1.2101206e-03  -1.6470694e-01   7.0180179e-02   3.4225439e-02   7.7246901e-02  -9.3794559e-02   6.1076419e-02   6.6748956e-02  -2.9415359e-02   7.5874876e-02  -1.1714284e-01  -6.5928097e-02  -3.0255089e-03   1.5041236e-01   2.5439435e-02  -3.1563912e-02   2.3447273e-01   1.3054237e-01  -1.0870349e-01  -6.0995603e-02   0.0000000e+00   4.4706882e-01   9.2772841e-02   2.9102289e-01  -2.0476107e-01  -1.3903899e-01  -1.7862682e-01   5.6449902e-02   5.5257937e-02   1.6315063e-01  -8.3678232e-02  -1.1721477e-01   3.4969816e-02   5.7042417e-02  -6.7283759e-02  -1.4586983e-01   6.6897901e-02  -1.6357442e-02   3.6507348e-02   6.8269255e-02   7.1025048e-02   4.5330879e-02   1.9925090e-01  -1.3190477e-03   4.0114321e-02  -9.1486136e-02  -2.0883925e-01  -1.3343251e-01  -5.9758261e-02  -1.1298193e-02   1.2553015e-01   1.8693447e-01  -2.3426425e-01   8.9992278e-02  -1.1296246e-02  -2.3312899e-01  -2.1664420e-02  -2.9495118e-02  -7.1704397e-02  -3.9479687e-02   5.6942693e-02   1.7129568e-03  -2.2413531e-01  -1.4081564e-01  -6.5794670e-02  -1.7263579e-02   1.5053099e-02   1.3524016e-01   8.1041054e-02   7.1666014e-02   1.2494650e-01   1.4101914e-01   3.5591526e-03  -4.7939125e-02  -1.5048120e-01   8.7535155e-02  -1.6310999e-02  -6.6866916e-02
  -4.3492833e-03   3.0620312e-02   2.4310694e-02  -7.1110006e-03  -1.0453199e-01  -9.5571784e-02  -2.2452945e-02   2.4740865e-02   3.3540450e-02  -2.3270804e-01  -8.7816245e-02   7.0811792e-02  -9.7104282e-02  -5.2649902e-02   1.1300266e-02   5.2713700e-02  -9.4565416e-02   9.2014032e-03  -4.9061550e-03   2.2803521e-01  -3.5412366e-02   1.2618647e-02   1.5949197e-01  -8.8762249e-02  -1.5016073e-02  -2.5864532e-02  -6.7218377e-02   8.5903754e-02  -2.7218681e-02   5.3043046e-02   2.5471924e-01   7.9630592e-02   4.4706882e-01   0.0000000e+00   8.5861238e-02   1.0309943e-01  -1.1668491e-01  -5.6994757e-02   5.0490685e-02   2.1422904e-01   5.0016720e-02  -1.2412674e-01  -2.2785272e-02  -2.2522954e-02  -1.6909080e-02  -1.4127682e-01  -1.8217819e-02  -4.1152467e-02   1.3852659e-02   1.1912188e-01  -1.1918175e-01   1.1138250e-01  -1.3411569e-03   1.5443139e-01  -7.3797242e-02  -9.1746365e-02  -6.5687018e-02   3.3585722e-02  -1.0736556e-01   1.0496409e-02   1.4674644e-01  -1.0529655e-01  -3.3626025e-02   3.9561192e-02   8.1529851e-02   1.4378140e-01   3.2292525e-02  -6.3102892e-04   2.1136654e-01   9.5165543e-02  -7.0835147e-02  -1.9248773e-01  -2.9259344e-02  -4.1943125e-02  -1.3172327e-01   8.0418594e-02   8.2892952e-03   1.9579996e-02   8.9730379e-02  -7.3033910e-02   7.9485586e-02   8.7999428e-02   7.4674887e-02   1.1625812e-01  -2.3351929e-02  -4.5070111e-02   8.9336555e-02   5.0709040e-02  -8.8436870e-02  -7.6206404e-02
   1.6055644e-01   1.2148899e-01   7.9788374e-02  -1.4734042e-02   1.2047318e-02  -1.7880483e-01   1.3491140e-01   7.0399631e-03  -4.6774968e-02   6.7100719e-02  -8.1292380e-02   9.3315522e-02  -9.9649010e-03  -7.2571060e-02   2.0361165e-02  -9.5876444e-02  -1.5877221e-01  -1.2580311e-01  -7.3262044e-02  -1.0399890e-01   1.1465631e-02  -2.6398975e-01   4.5463143e-02   9.7312495e-03   1.5676627e-01  -1.1454524e-01   2.0587119e-01  -5.5475805e-02  -5.1093755e-02  -1.9221892e-01   1.2785297e-02  -8.5482884e-03   9.2772841e-02   8.5861238e-02   0.0000000e+00   1.0000000e+00   2.0284181e-01  -6.8904101e-02   2.4082810e-02   1.1148032e-01  -8.3189644e-02  -8.2001575e-02   6.2702658e-02  -1.8616440e-02  -1.8895399e-02   1.1205102e-01  -1.3825815e-01  -9.0088323e-02   8.6762636e-02  -1.0967097e-01  -3.5928321e-02  -2.2980110e-02  -7.5881669e-02   1.5141255e-01   4.4549475e-03  -7.5838669e-04   7.3891302e-02   1.0994531e-01  -9.7059796e-02  -8.2891369e-03  -1.7073664e-01  -1.5502314e-01   1.7695802e-02   2.4304450e-01   3.5895051e-01  -1.6513586e-01   3.6001221e-02   1.8301863e-01   1.1848786e-01  -1.2706618e-01  -1.3873864e-01   2.2265575e-02   2.2505765e-01   1.3910426e-01  -4.9142589e-02  -1.4720466e-01   3.2627727e-01  -4.4403186e-02   1.2544681e-01  -8.0093580e-02   1.4336599e-01  -2.5302220e-02  -1.3533035e-02   3.0401583e-02   1.8369027e-01   2.0911297e-01   5.8375784e-02  -8.4379637e-02   1.2091915e-01  -6.8629795e-02
  -9.1864796e-02  -1.0276547e-01  -3.2855407e-02   9.4976760e-02   7.4742655e-02   1.4875188e-02  -8.1221037e-02   1.8061629e-02  -2.7147902e-02  -1.4454727e-01   7.6643618e-02  -1.2407529e-01   1.6091883e-02   1.6937708e-01  -7.3722030e-02   1.2712845e-01   2.0686336e-02  -4.6468300e-02   6.7735811e-02   1.1521175e-01   1.2603212e-01   2.6350612e-02  -9.1174055e-02   9.3032363e-02  -1.3409985e-01   1.3532567e-01   4.3898089e-02  -1.4999521e-01  -1.1368481e-01  -8.0310644e-02  -1.2046860e-01   1.5220665e-01   2.9102289e-01   1.0309943e-01   1.0000000e+00   0.0000000e+00   4.0695175e-02   1.7931875e-01   8.2129618e-02   3.3161807e-04  -3.4780375e-02   1.1552646e-01   1.7679820e-02   1.0620617e-02  -6.9582001e-02   8.7313953e-02  -9.3034131e-03   1.0051545e-01  -2.1233702e-01   1.0741616e-01  -9.7251348e-02  -6.5248426e-02   1.0812845e-01  -1.5819917e-01   6.9158760e-02  -4.0482009e-02  -7.5947795e-02  -4.1779985e-02   8.8507291e-02  -6.8317748e-02   2.5783613e-01   9.3365915e-02  -1.1866489e-01  -5.7283020e-02  -2.3752181e-01   2.5442227e-01  -8.9994933e-02   1.2468440e-01   5.0764600e-02   2.3520769e-01   7.7212400e-02   7.0491548e-02   6.9916434e-03  -1.7336604e-01  -9.0737945e-02   7.2269088e-02  -9.9362113e-02   7.9971355e-02  -1.1786974e-01  -6.0093616e-02  -1.2488738e-01  -4.1228819e-02   6.3734352e-02  -7.2066799e-02  -3.5940504e-02  -7.6226132e-02   1.6653130e-01   9.6589085e-02   8.7573075e-02  -2.1636506e-02
  -1.3010779e-01  -5.5320333e-02  -1.0650996e-02  -7.1548011e-03  -2.3814201e-02  -9.4679396e-03   1.0422136e-01  -2.9951695e-03  -3.6597353e-02  -1.1477374e-01  -1.9032429e-01   8.7335959e-02  -7.1236032e-02   2.2719137e-02  -5.8235309e-02   1.2404609e-01  -8.5176727e-03  -1.9537172e-03  -6.3124992e-02   2.5006557e-03  -2.2672552e-02  -3.5802127e-03  -3.3634876e-03   6.2796581e-03   1.0909385e-02  -9.4055328e-02   1.4465923e-02   6.5729961e-03   1.1993771e-01  -5.3362510e-02   1.7539103e-02  -4.0827175e-02  -2.0476107e-01  -1.1668491e-01   2.0284181e-01   4.0695175e-02   0.0000000e+00   6.5513124e-02   4.0333102e-01   1.7946115e-01   4.1295361e-02  -1.1125121e-01  -4.7142491e-02  -1.0449159e-01   2.0198447e-01  -2.9229975e-01   1.2520308e-01   4.2962586e-02   2.3428337e-02  -1.4448191e-01   4.1645306e-02  -1.2680965e-01   8.6624625e-02   2.3268042e-02  -6.5536440e-03  -5.4421509e-02  -2.1542276e-02   4.7653797e-03  -9.3484236e-02  -6.0695675e-02   1.2001317e-01   3.4429990e-02   5.8563930e-03  -1.5097695e-01   5.3646874e-02  -6.2220177e-02  -5.2262726e-02  -7.6466838e-03   8.0571147e-02   5.9667778e-02  -6.6745944e-02   8.5850675e-02   1.6915321e-02  -1.2919604e-01   5.8178255e-03  -1.2447214e-01   5.6001410e-02  -1.4878708e-01   2.8308846e-01  -1.7724575e-01   1.1090912e-02  -9.2656080e-03   1.5237933e-02  -6.0438382e-02  -1.6276293e-02  -7.7709755e-02   8.4547313e-02   6.8231669e-02  -7.0719740e-05   1.1584196e-01
  -3.1170586e-02   3.3824629e-02  -2.0580532e-02  -1.9406853e-02   8.2968363e-02  -6.9887875e-02   9.3718227e-02   1.8843106e-02   1.1208531e-01   7.1942585e-02  -1.0699211e-01   6.1707372e-02  -6.6983945e-03   4.2055069e-02  -1.2349900e-01   5.5147263e-02  -8.8338106e-02   4.9316680e-02  -3.2987614e-02  -9.8362869e-03  -1.1880000e-01   2.8213511e-02  -1.0199175e-01  -8.5123502e-02   4.0057387e-02  -7.2175517e-02  -3.6451385e-02  -8.2501702e-02  -7.7853156e-02   3.2882308e-01  -9.4998428e-02  -1.9536609e-01  -1.3903899e-01  -5.6994757e-02  -6.8904101e-02   1.7931875e-01   6.5513124e-02   0.0000000e+00  -1.0368720e-01   5.1716734e-01   6.6552627e-02   1.0693918e-01  -1.6345324e-01  -1.0789565e-01  -2.3398560e-01   3.9419735e-02  -1.1628008e-01   1.5790599e-01   1.3446352e-01   3.5289033e-02  -1.8340321e-02   7.4405570e-02  -2.8639925e-02   1.4778992e-01  -3.7678061e-02  -6.5267045e-02  -3.8603213e-02   4.0829216e-02  -5.1417253e-02  -1.6875105e-01   3.5362189e-02  -1.0707612e-01   4.8377101e-02   1.5551651e-01   1.1877284e-01  -6.6553273e-02  -1.4026144e-01  -9.0716447e-02   1.7485359e-02   7.3021113e-02  -1.4378372e-01  -1.8249479e-01  -2.2852100e-02   1.9692373e-01  -3.0313707e-01  -2.7322349e-01   3.5419653e-02   2.3674842e-01  -1.8714926e-02   2.5922660e-01  -1.1465009e-02  -1.4812895e-01  -1.3099425e-01  -1.2030757e-01   7.4451970e-02   9.4396870e-02  -8.0480458e-02  -7.6473284e-02  -8.5547280e-02  -9.4551251e-02
  -9.5448745e-02  -1.2526479e-01   4.9976879e-02  -1.0072395e-02  -1.8203042e-01  -1.0433435e-01  -1.2220055e-02  -1.4031426e-01   6.7563664e-02   1.4311589e-01   9.7449937e-02  -5.9528712e-02   1.1683511e-01  -1.0431021e-01   1.0981591e-01   1.4104151e-01   1.2736798e-01   4.5228426e-02   6.0799462e-02  -1.2307129e-01   1.1300851e-01   1.1159691e-01   1.4399462e-01  -2.3091702e-02   3.5113772e-03  -2.3474621e-02  -1.2797627e-01  -4.6776406e-02  -1.1884980e-01   4.9947862e-02   6.2125890e-02  -5.6733936e-02  -1.7862682e-01   5.0490685e-02   2.4082810e-02   8.2129618e-02   4.0333102e-01  -1.0368720e-01   0.0000000e+00   2.0831854e-01   2.2677986e-01  -1.0628904e-02   3.0812155e-02  -4.0163477e-02   3.9427019e-02  -1.4820067e-01   6.8739896e-02  -1.8325293e-01   1.1324380e-01   1.0860870e-01   1.0288547e-01   8.0786000e-02  -5.9076443e-02  -1.6621443e-02   4.5838627e-01  -1.5072186e-01   4.9820532e-02  -1.4111720e-01  -1.0538401e-01  -1.8284216e-01  -1.9541523e-01   1.7900238e-01  -9.0990904e-03  -1.1071138e-01   1.6265628e-01   1.5364793e-01   1.3891137e-01   1.5646130e-01   5.3109202e-02  -6.0119345e-02   1.6135612e-01  -1.3964532e-02  -7.3754472e-02   6.7395589e-02   6.9340032e-03  -9.5303016e-02  -1.4745286e-01   9.9717034e-02   7.0469053e-02   1.7474465e-01   9.0363861e-04  -3.9482675e-02   2.7245128e-01   2.4287642e-02  -4.2150751e-02  -2.7408847e-02   3.9657983e-02  -8.6896680e-02  -2.4712884e-02   2.8612719e-02
   6.3853927e-02   7.7366417e-03   4.0692953e-02  -1.4910764e-02  -5.8866284e-02   9.5646786e-03  -1.0198417e-01  -5.6253091e-02  -1.2415601e-01  -1.5761863e-02   2.1086056e-02   1.6412978e-01   1.4944423e-02   1.1110841e-01  -9.4632895e-03   5.0391490e-02   1.3476253e-01   9.6854939e-03   8.0725967e-02  -7.6919998e-02   1.5588769e-01   9.5351899e-02  -2.4301963e-02   1.1900917e-01   1.6113099e-01  -2.2080360e-02   6.8681449e-02   1.2567006e-01   1.3038263e-01   1.8028119e-01  -5.6236135e-02  -1.0104928e-01   5.6449902e-02   2.1422904e-01   1.1148032e-01   3.3161807e-04   1.7946115e-01   5.1716734e-01   2.0831854e-01   0.0000000e+00   1.9392725e-02   2.7805603e-01  -5.1266655e-02  -1.6887698e-02   2.2300859e-01  -8.7187139e-02  -7.2420551e-02   2.1975315e-01  -1.3363731e-01  -6.4747810e-02  -7.9508781e-02   3.4604227e-02  -1.1904127e-01   9.7595268e-02  -2.2478167e-02   2.6447246e-01   1.8533035e-02  -2.1968702e-02   1.5310153e-01  -3.6621411e-02   3.1022342e-02  -1.2162677e-01  -1.2038699e-01   1.0843130e-01  -1.1070698e-01  -1.3102265e-01  -1.9581984e-02  -2.1899258e-02   1.4015153e-01   2.4938599e-02   3.0157595e-02  -3.9689032e-02  -8.0870834e-03  -4.6387552e-02  -6.0247832e-02   1.3876432e-01   7.8689452e-02   7.6018073e-02   4.2097030e-02  -5.4315061e-02  -2.0016603e-02   3.4538008e-03  -7.3148078e-02   8.9382796e-02  -1.3912133e-01  -9.3067674e-02  -2.3879092e-02  -5.6416344e-02  -1.7025023e-01   3.5238378e-02
   1.3471891e-01  -6.1053103e-02   2.7347502e-02   5.3055631e-02  -1.9059487e-01  -4.3235198e-02  -7.9644602e-02   1.5125760e-01  -2.1637381e-02  -9.8937300e-02  -3.0593393e-03   1.4718582e-01  -7.1274410e-02   6.3542436e-02   2.0834314e-01  -2.2078646e-01  -2.2137198e-01   7.0367362e-02  -7.8875330e-02  -5.9176166e-02   1.3650090e-01  -3.3602088e-02  -4.1531523e-02   2.0510852e-02  -8.9357387e-02   5.4841007e-02  -1.4039557e-02  -5.5644392e-02   1.3943151e-02  -1.4090830e-01   7.2404048e-02   4.6570580e-02   5.5257937e-02   5.0016720e-02  -8.3189644e-02  -3.4780375e-02   4.1295361e-02   6.6552627e-02   2.2677986e-01   1.9392725e-02   0.0000000e+00   4.3602822e-01  -5.1465625e-02   2.5485441e-02  -1.1122415e-01  -6.6025142e-02  -8.7679774e-02   2.7795671e-01  -5.5676052e-02  -8.3533180e-02  -5.0325961e-02  -1.9888576e-02   1.4942841e-01   5.2890596e-03   1.1626797e-01   2.0903857e-01  -2.2695508e-02  -1.1294425e-02   6.8924685e-02   2.3234363e-03  -6.7633575e-02  -2.4092463e-01   1.1337951e-01  -1.7761132e-01   2.1269561e-02  -9.5606935e-02  -3.0715296e-02  -9.9986710e-02   1.4673027e-01  -1.6757250e-01   1.8477891e-01   2.3559917e-01   3.2101363e-01  -1.1065234e-01   2.6088062e-01   7.7851867e-02  -5.7674913e-02   1.0410757e-02  -2.3663655e-02   2.3505107e-01   1.2798893e-01   3.3290436e-02  -2.7587888e-02  -1.2202761e-01   3.8528457e-02  -8.8117304e-02   9.5318782e-02   1.5101426e-03   1.3097323e-01  -2.6411609e-02
  -1.8564547e-01   3.3072794e-02  -1.0020267e-01  -6.1518152e-02  -2.1806640e-03  -2.7773480e-01  -3.5067779e-03  -1.1778232e-01  -8.5185653e-03   9.6298604e-02   1.2856776e-01   8.6244635e-02  -2.4050688e-02  -1.3201025e-01   8.2293503e-02  -4.4202206e-02   2.1199906e-01  -8.0133090e-02  -1.4271486e-02   1.3620454e-02  -1.9190427e-01   3.8714429e-01   1.9629826e-02   2.0436877e-03  -1.8144245e-01   1.5790451e-01   4.2145176e-02   2.3687357e-02  -1.8841084e-01   7.8241123e-04  -4.7611230e-03  -5.6563113e-02   1.6315063e-01  -1.2412674e-01  -8.2001575e-02   1.1552646e-01  -1.1125121e-01   1.0693918e-01  -1.0628904e-02   2.7805603e-01   4.3602822e-01   0.0000000e+00   1.2968972e-01  -1.0980924e-01   3.3367063e-02  -1.6328262e-01  -9.7532137e-02  -1.7198758e-01   1.4439888e-01   8.6930533e-03   5.0698494e-03  -3.0445813e-02   1.5084782e-01  -2.6306747e-01  -7.2521509e-03  -9.9845920e-02  -1.7290424e-01   1.3377899e-01   4.2398050e-02   1.5113906e-01  -2.0851083e-03  -3.4085931e-02  -1.0108634e-01   1.6491767e-01  -5.0990575e-02  -1.1511292e-01   1.1868929e-01   1.2345907e-01  -1.2794211e-01  -2.4285751e-02  -8.0965085e-02  -3.2477143e-01   5.4271480e-02   3.4874188e-01  -1.5130576e-01   3.5670625e-01  -2.2086556e-01  -3.2517418e-01   3.1738815e-01  -4.0735117e-01   5.0608830e-02   1.4488466e-01  -9.1178670e-02   1.3940086e-02  -1.3082338e-02   4.6967411e-02  -2.7215174e-01   2.6988335e-01  -1.0348042e-01   3.2356828e-02
   1.2172775e-01   2.4467837e-02   5.1359987e-02   4.9780122e-02  -2.5862797e-02  -1.1116194e-01  -1.5374441e-02   1.3317167e-02   4.7270464e-02   7.3840000e-02   6.0236767e-02   5.2729716e-02   1.7226174e-01   6.8625242e-02  -7.0211333e-02  -3.4446857e-02  -3.8952189e-02   2.1284476e-02   1.0404178e-01   2.2389127e-01  -1.6798264e-01  -6.2933280e-02   3.8153000e-02   2.8547646e-02   7.4268348e-02   1.3622988e-01   8.6279029e-02  -3.2182049e-02  -1.5955553e-01   1.0187423e-01   3.5293762e-03  -2.5401249e-02  -8.3678232e-02  -2.2785272e-02   6.2702658e-02   1.7679820e-02  -4.7142491e-02  -1.6345324e-01   3.0812155e-02  -5.1266655e-02  -5.1465625e-02   1.2968972e-01   0.0000000e+00   2.8128171e-01   4.7975130e-01  -5.7512169e-02   6.2581244e-01   4.9003891e-01   2.7857768e-01   4.2776538e-03   1.5500161e-01   1.7228044e-02   2.4255518e-01   3.2428966e-02   8.6023556e-02  -5.3641681e-02  -1.1744916e-01  -5.6993949e-02   1.4223790e-02  -2.3266844e-02   4.0023997e-02  -5.2658478e-02  -1.4944828e-01  -3.9148204e-02   1.5114456e-02  -8.0061383e-02  -7.9020906e-02  -9.1556158e-02   5.4093425e-02   4.3534174e-02   8.9214309e-02  -1.3014387e-02  -2.1043494e-02  -3.2580415e-02  -5.7805962e-02   4.9623916e-02   1.0817370e-01  -2.2838906e-02  -5.1342948e-02   1.3881900e-01   3.2642731e-02   2.3268023e-01  -1.8187728e-03   9.3357274e-02  -2.2948140e-01  -2.8428118e-02  -8.5710418e-02   2.1729846e-02  -6.1984271e-02  -1.0002395e-01
  -4.5001368e-04  -1.0318073e-01  -4.5123204e-02  -9.0347783e-02  -2.2988097e-02   8.2228944e-03  -3.6517592e-02  -8.1384233e-02   4.8986477e-03  -1.7546895e-01  -4.4066872e-02   8.1060088e-03  -1.2531239e-01   1.1430064e-02  -2.2732474e-02  -7.9861677e-02   1.7410906e-01  -4.0652536e-02  -1.6650761e-01  -6.8371569e-02   5.8449287e-02  -5.3186167e-02   1.2405471e-02  -5.9131780e-04  -5.5930507e-02  -3.9506485e-02  -8.7717864e-02   1.3944223e-02   1.3714866e-03  -6.9048728e-02   1.0314713e-01  -5.3818271e-02  -1.1721477e-01  -2.2522954e-02  -1.8616440e-02   1.0620617e-02  -1.0449159e-01  -1.0789565e-01  -4.0163477e-02  -1.6887698e-02   2.5485441e-02  -1.0980924e-01   2.8128171e-01   0.0000000e+00   2.3995923e-02   1.1469516e-01   1.0754474e-01   6.3096464e-01  -1.5451313e-02   1.0048575e-01  -7.7976955e-02   1.8776194e-01  -3.2661228e-03   7.1412357e-02   3.4148676e-02   4.5255447e-02   6.6509065e-02  -1.0851948e-01  -9.8153100e-02  -5.7673045e-02  -2.0843655e-02   3.6560861e-02  -1.2864354e-01  -5.8694133e-02  -1.0316445e-01  -9.2746959e-02  -6.0287990e-02   1.4143371e-01  -6.5005548e-02  -1.2142792e-01   2.0302779e-02  -5.8311216e-02  -8.2977329e-02   1.9782210e-02  -3.0926640e-02   2.6520720e-02  -1.0719384e-01  -2.7674409e-02   9.9100982e-02  -8.5678213e-02   3.9521706e-02  -9.5627879e-02   6.5816604e-02  -3.0750533e-02   4.1714868e-02   8.5303904e-02   1.1606903e-01  -2.4404650e-02  -1.1473456e-01  -5.1235704e-02
  -4.6930777e-02  -5.0127700e-02  -1.5118386e-01  -1.0286913e-01  -3.0480163e-02  -2.2445368e-02  -1.5774445e-01  -9.0581160e-02   1.4473882e-01   1.0875738e-01  -1.1270451e-01  -6.2583744e-02   4.3824169e-02   8.9580392e-02   8.4588030e-02  -2.4974164e-02  -1.3503382e-01   1.2086496e-01   1.6341977e-02  -6.5954465e-02  -7.3059630e-02  -1.1534783e-01  -5.5836425e-02  -1.6407459e-03   1.3858936e-01  -5.3862733e-02  -7.2866712e-02   1.4899852e-01   5.6554375e-02  -1.6822600e-01   5.0006966e-02  -5.4994587e-02   3.4969816e-02  -1.6909080e-02  -1.8895399e-02  -6.9582001e-02   2.0198447e-01  -2.3398560e-01   3.9427019e-02   2.2300859e-01  -1.1122415e-01   3.3367063e-02   4.7975130e-01   2.3995923e-02   0.0000000e+00   5.2169105e-01   7.5422134e-02   1.3867067e-02   3.8827154e-01   1.7722782e-01   1.0458719e-02  -1.2528421e-02   2.4635217e-02  -3.7776860e-02  -1.1266510e-01  -5.3222787e-02   1.1878628e-01   3.1720486e-02   5.2700602e-02  -9.7847288e-02  -4.4299018e-02   1.3666649e-01  -5.6676374e-02   1.4603645e-01  -1.7820560e-02  -1.0754658e-01   2.7695050e-02  -1.7963648e-01   5.1767700e-02   1.8773662e-02   1.1684654e-02   1.6779012e-02   1.8291009e-01   3.3540013e-02   9.1638631e-03   3.1078306e-02  -5.4395242e-02  -3.8426332e-02  -1.3399225e-01   1.2727161e-01   1.1467856e-01   1.2511029e-01  -8.3201916e-02  -5.5092036e-02   3.2336005e-01   1.0542765e-01   4.0898121e-02   1.1967599e-01   6.2272492e-02   8.0647111e-02
  -1.7457079e-01   1.0474340e-02   7.5902673e-02   1.3991894e-02   9.2851014e-03  -3.3419257e-02   8.8690241e-03   8.1930415e-02  -1.4994964e-01  -4.9853071e-02  -7.4799614e-03  -2.1799066e-02  -1.0727176e-01   5.1248474e-02   9.9892658e-03  -2.0655219e-01  -2.9977136e-02  -1.4070849e-02  -4.6394748e-02   8.3461345e-04  -5.1179792e-02   1.0984625e-01  -2.1972179e-02   5.6647252e-02  -5.5118698e-02   1.8137116e-01  -4.4211013e-02  -1.4258887e-02   2.7997463e-02   1.1151828e-01   8.1816052e-02   2.6804549e-03   5.7042417e-02  -1.4127682e-01   1.1205102e-01   8.7313953e-02  -2.9229975e-01   3.9419735e-02  -1.4820067e-01  -8.7187139e-02  -6.6025142e-02  -1.6328262e-01  -5.7512169e-02   1.1469516e-01   5.2169105e-01   0.0000000e+00  -7.9875579e-02  -4.6561632e-02   1.7410536e-01   5.2847409e-01  -3.6962366e-01  -9.2366696e-02   8.1035110e-02   2.0976963e-01   1.4957484e-01  -1.0318815e-01  -1.2615528e-01  -1.2158774e-01   9.6297373e-02  -1.3402920e-01   1.4159194e-01  -2.3263321e-01   2.0451864e-01  -1.0260484e-01  -2.3513825e-01   7.2738626e-02   2.1995332e-01   2.3064978e-01  -4.7112123e-02  -6.2640172e-02  -1.0841708e-02   5.8340756e-02  -1.3304649e-02   2.0162679e-01   1.0368193e-01  -1.3775420e-01   8.2241850e-02  -1.6175590e-01   1.3286174e-01   2.5566250e-02   1.2570885e-02   6.5202143e-02  -1.1829681e-03  -8.8040709e-02   5.0215630e-02   1.6018235e-01   9.9944405e-02   8.6775692e-02  -8.3884994e-02  -1.0508932e-01
  -3.4467379e-02   3.1275048e-02   2.6101594e-02   2.3136790e-02   4.8316720e-02  -5.1118157e-02  -4.7461163e-02   2.0805623e-02  -6.9007533e-02   5.0351814e-02  -5.4435793e-02  -1.4310656e-01  -1.5100583e-01  -6.1891837e-02   2.5453078e-02   3.2306633e-02   8.9862832e-03   9.3232273e-03   4.9159360e-02   9.3842517e-03   1.3840196e-01   4.7423642e-03   2.2811265e-02   1.2734822e-01  -2.6866372e-01  -2.0328253e-01   1.4279636e-01   2.6767264e-02   3.2055357e-02  -2.3717116e-02  -1.8160499e-01  -9.4947812e-02  -6.7283759e-02  -1.8217819e-02  -1.3825815e-01  -9.3034131e-03   1.2520308e-01  -1.1628008e-01   6.8739896e-02  -7.2420551e-02  -8.7679774e-02  -9.7532137e-02   6.2581244e-01   1.0754474e-01   7.5422134e-02  -7.9875579e-02   0.0000000e+00   2.0860377e-01  -5.4057217e-03  -8.3409158e-02   1.7369716e-01  -6.8978148e-02   2.2304694e-01   4.4962264e-02   2.5347844e-01  -1.8783000e-02  -6.1308600e-02   7.5588187e-02  -3.9887663e-02   1.2956573e-01  -1.1298765e-01   1.3062178e-02   1.6285420e-01  -1.0983083e-01  -2.1673850e-01   9.6676677e-02  -2.1142887e-01  -6.9665726e-03   6.0753942e-02   1.7435871e-02  -4.4981928e-02  -2.1721541e-01   1.4446904e-01   1.4662973e-01   1.4788540e-02   2.0385147e-02   2.3382286e-01  -1.6871331e-01   1.4880529e-01   2.1970271e-01  -2.7375601e-02  -6.0508596e-02   1.1115501e-01  -4.9114632e-02  -1.2157466e-01  -1.6956858e-02   1.8480838e-01  -1.3599398e-02   1.7746251e-02   2.9504317e-02
   7.4433873e-02  -5.0345010e-03   2.2009470e-03   1.0725305e-02   3.9922057e-02   4.2796894e-03  -3.8226548e-02  -3.3986133e-02  -1.1294490e-01  -5.7015153e-02   4.1009380e-02  -8.5402518e-02  -2.2018152e-02  -8.0231968e-02  -4.4870367e-02   5.0366659e-02   4.1373818e-02  -1.6853320e-01  -4.4800720e-02   2.8999879e-02  -2.2898476e-02  -3.8584599e-02   9.4219045e-02  -6.8606572e-02   1.0197636e-01   4.5853488e-02   9.3043772e-02   2.0055971e-02   9.3994360e-02   3.2558766e-02  -6.0782998e-03  -1.2560349e-01  -1.4586983e-01  -4.1152467e-02  -9.0088323e-02   1.0051545e-01   4.2962586e-02   1.5790599e-01  -1.8325293e-01   2.1975315e-01   2.7795671e-01  -1.7198758e-01   4.9003891e-01   6.3096464e-01   1.3867067e-02  -4.6561632e-02   2.0860377e-01   0.0000000e+00   7.6231066e-04  -1.4606669e-01  -1.1816927e-01   8.3902706e-02  -1.2422718e-01   4.7445358e-02  -1.4694117e-01   1.2177667e-01   1.1928510e-01   3.1732501e-02  -1.7868524e-01  -3.2610154e-02  -6.2672348e-02   5.9309105e-02   5.8506465e-03   1.0110330e-01  -6.8492274e-03   1.2376285e-01  -3.1932517e-02   5.4204890e-02   1.6283027e-01   1.5753858e-02  -1.3528536e-01  -1.1546566e-01  -1.5420661e-01   5.6073210e-02   2.1372938e-02   4.8124061e-02  -2.8081092e-01   6.8577533e-02   1.1643078e-01  -1.6910982e-01  -4.7133326e-02  -6.5850866e-02   4.3992176e-02   4.2310918e-02   1.0559134e-01   5.7660408e-02  -1.2742173e-01   2.0816684e-02   1.4879229e-02   5.1657148e-02
  -1.3354659e-01   8.9029657e-03  -1.3586615e-02   1.6088504e-02   8.1319934e-02   3.1899810e-02   1.8143900e-02  -8.6841575e-02  -1.1555028e-01   1.3033518e-02   4.4144281e-02   8.1793848e-02  -9.1790644e-02  -1.4465409e-01  -1.2410904e-01   3.7155910e-02  -4.0851124e-02   2.1287186e-02   1.1053399e-03  -1.0325949e-01  -6.8714649e-02   6.6732340e-02  -1.3562522e-01  -1.8475988e-01  -2.5615936e-02  -2.5571744e-02   1.6005964e-01  -2.5358780e-01   6.4394647e-03  -7.0282783e-02   1.0290384e-02   8.8530001e-02   6.6897901e-02   1.3852659e-02   8.6762636e-02  -2.1233702e-01   2.3428337e-02   1.3446352e-01   1.1324380e-01  -1.3363731e-01  -5.5676052e-02   1.4439888e-01   2.7857768e-01  -1.5451313e-02   3.8827154e-01   1.7410536e-01  -5.4057217e-03   7.6231066e-04   0.0000000e+00  -1.8408758e-01   1.4380100e-01  -1.6054411e-01   4.0721916e-02   1.7849103e-01   7.9829941e-02  -2.0935534e-02  -2.8619253e-02   9.1696674e-02   9.3838237e-02   8.4586880e-02  -6.2846381e-02  -1.4729433e-01  -1.0564524e-01  -2.5127108e-02   5.9501362e-02   1.6209779e-01   1.0690134e-01  -2.0560614e-01   4.9788747e-02  -1.0678829e-01  -5.0246242e-02  -1.7801789e-02  -1.4783634e-01  -1.9061852e-01  -1.6090391e-02   5.5779637e-02   3.2822080e-03  -1.8370669e-02  -2.7260953e-01   1.2675808e-03  -2.1065367e-02  -1.7834169e-01   2.7499257e-02   5.9528858e-02   3.7783779e-02  -2.5232490e-02  -1.4389272e-01   2.1120888e-02  -1.0087017e-01  -1.5318607e-01
  -2.5686873e-02   1.0355276e-02  -1.3729314e-02  -1.7555281e-02  -1.3607258e-01  -1.1251425e-02  -5.3846824e-02   1.2001535e-03  -6.3371512e-02   9.4882752e-02   5.5796354e-02  -4.7977267e-02  -2.5532405e-02   6.9710603e-04  -4.3952690e-02   8.2143960e-02   7.6000364e-02   8.4413183e-02  -2.4303230e-02  -1.2318032e-02   1.8605695e-01   1.4386420e-01   5.1049289e-02   9.9280511e-05  -8.9845886e-02   5.3892132e-02  -8.9710680e-02   3.0355367e-03  -1.0960342e-01   1.5497451e-01  -7.1992450e-03   1.2284242e-02  -1.6357442e-02   1.1912188e-01  -1.0967097e-01   1.0741616e-01  -1.4448191e-01   3.5289033e-02   1.0860870e-01  -6.4747810e-02  -8.3533180e-02   8.6930533e-03   4.2776538e-03   1.0048575e-01   1.7722782e-01   5.2847409e-01  -8.3409158e-02  -1.4606669e-01  -1.8408758e-01   0.0000000e+00   1.2546014e-01   4.1028427e-01   3.5069950e-02   1.3092117e-01   1.7920831e-02  -1.2636430e-01   6.6257620e-03  -2.7951159e-02   8.6481585e-03   1.9229765e-01   8.2865725e-02  -7.3608671e-03   4.6331485e-03  -5.7328248e-02  -2.4344228e-01  -1.8272717e-02  -1.2155280e-01   1.8289686e-01   6.4804119e-03  -1.1332261e-01  -6.0096163e-02  -4.5076974e-02   9.0264712e-02   2.6314307e-02  -1.3076061e-01  -2.3319100e-01  -9.0682036e-02  -8.4733364e-02  -1.5039883e-01  -1.8914042e-02  -3.2346373e-02   6.0910030e-03  -4.9367817e-02  -4.5546715e-02   5.5816058e-03   3.8968003e-02   1.3880802e-01  -5.6781154e-02   5.0009555e-02   1.4333680e-01
  -1.1335439e-01   1.7342310e-02  -9.7348117e-03   7.2086562e-03   1.2622304e-01   8.5190947e-02  -9.0177912e-02  -6.1969046e-02   5.2359860e-02  -1.8181566e-02  -9.6083840e-02  -1.7876619e-01  -1.2571633e-02  -3.1149802e-02  -1.2498596e-02   4.2721300e-02  -5.5598226e-02  -7.9938982e-03  -6.5288524e-02  -8.6167796e-02   8.5407551e-02  -7.3719382e-02  -1.5372122e-02   7.2627363e-02  -3.7809562e-02  -1.8347028e-02   3.5479293e-02  -8.6384274e-02   6.5576274e-02  -7.9035769e-02   6.9766606e-03   1.0789260e-01   3.6507348e-02  -1.1918175e-01  -3.5928321e-02  -9.7251348e-02   4.1645306e-02  -1.8340321e-02   1.0288547e-01  -7.9508781e-02  -5.0325961e-02   5.0698494e-03   1.5500161e-01  -7.7976955e-02   1.0458719e-02  -3.6962366e-01   1.7369716e-01  -1.1816927e-01   1.4380100e-01   1.2546014e-01   0.0000000e+00   6.3852282e-02   3.9875726e-01   1.2762902e-02   1.3966187e-01   1.0147749e-02   5.8987861e-02  -1.6090275e-02   1.9352322e-02  -7.7608202e-02  -6.6761789e-02  -1.4745738e-01  -2.5786091e-02   7.3290633e-02   7.5801946e-02  -8.6579004e-02  -1.3197553e-01  -1.1850442e-01   4.1532545e-02   2.8463405e-02  -4.8648454e-02   3.1612956e-02   2.7141181e-02  -7.7235946e-02  -6.5291167e-02  -2.7800232e-03  -9.2410697e-02  -1.0928189e-01  -1.4275635e-01  -1.1518760e-01  -3.6890210e-02   1.9094885e-02   2.2020485e-03  -3.6208916e-02   7.2652772e-02  -6.7850517e-02  -7.7716181e-02  -9.0372630e-02   9.2953394e-02   8.2775009e-02
   8.3104710e-02  -3.0208462e-02   7.0879328e-03   2.9940368e-02  -1.7036943e-02   7.7819458e-02   1.6366612e-02   9.0390528e-02   1.1386721e-01  -1.7922708e-01   4.7760797e-02  -4.8399095e-02   8.3411579e-03  -2.1032296e-01   7.1392260e-02  -4.7686557e-02  -1.5293689e-01   7.1786880e-02   5.6342446e-02  -1.6613496e-01  -5.3718718e-02   1.6099775e-01   2.5672291e-02   1.3187158e-01  -2.2085900e-04   8.1717457e-02   5.4570668e-02   1.3199783e-02   1.5302126e-02   4.1906080e-02  -1.6362909e-01  -1.1498929e-01   6.8269255e-02   1.1138250e-01  -2.2980110e-02  -6.5248426e-02  -1.2680965e-01   7.4405570e-02   8.0786000e-02   3.4604227e-02  -1.9888576e-02  -3.0445813e-02   1.7228044e-02   1.8776194e-01  -1.2528421e-02  -9.2366696e-02  -6.8978148e-02   8.3902706e-02  -1.6054411e-01   4.1028427e-01   6.3852282e-02   0.0000000e+00  -1.7773455e-02   1.6446922e-01  -7.7666497e-02   1.2811965e-01   1.1010090e-01  -5.0585403e-02   3.5601499e-02   1.2130695e-01  -6.8315231e-02   2.2614329e-01   4.6879862e-02   5.2389442e-02   2.4565387e-01  -4.1374903e-02  -4.2526698e-02  -1.2738396e-01  -5.3133475e-02  -1.3103621e-01   3.8690033e-02  -1.1179384e-01  -1.6040549e-02   3.5703227e-02  -3.1247674e-02   7.4545568e-02   4.2584332e-02   1.6498115e-02   1.7596585e-03  -1.5758599e-01  -3.3894743e-02  -1.5277631e-01  -8.4215768e-02   1.0992269e-01  -4.4171779e-02   1.3550105e-01   2.1608747e-01   2.4071726e-03   1.8844997e-02  -3.4391605e-03
  -5.5265833e-02   3.0428267e-02  -3.7930313e-02   6.8981337e-02   1.9349005e-02  -2.6758452e-03   6.9173579e-02   1.1424818e-01   1.0946032e-01  -6.8836934e-03   1.0070158e-02  -6.1210510e-02  -1.1137580e-03   5.2934614e-02  -9.1401411e-03  -1.4366540e-01   7.4615457e-02  -1.0966280e-01   8.5973261e-03   3.5206718e-02   6.6558342e-02  -1.9501917e-01   4.1708788e-03   9.2804053e-02  -5.4933175e-02   1.9309358e-02  -1.0677356e-01   9.7716992e-02  -3.4792847e-02  -5.9624742e-02   2.2206223e-03   1.1818091e-01   7.1025048e-02  -1.3411569e-03  -7.5881669e-02   1.0812845e-01   8.6624625e-02  -2.8639925e-02  -5.9076443e-02  -1.1904127e-01   1.4942841e-01   1.5084782e-01   2.4255518e-01  -3.2661228e-03   2.4635217e-02   8.1035110e-02   2.2304694e-01  -1.2422718e-01   4.0721916e-02   3.5069950e-02   3.9875726e-01  -1.7773455e-02   0.0000000e+00   2.9733141e-01   2.9885609e-01   6.7865944e-02   5.8978517e-03   9.6787112e-02  -1.8087714e-02  -7.2526241e-02   2.7819859e-02  -2.0119456e-02  -4.5153645e-02   3.8478785e-02   1.0322865e-01   3.8175367e-02  -8.4965689e-02  -7.2140413e-02   2.0503455e-03   1.3323375e-01  -1.1604687e-01   9.4762836e-02   3.1136295e-02  -7.5676485e-02   5.1122410e-02   2.2710139e-02  -1.1301201e-01   1.7131580e-01  -8.0905285e-02  -1.8924536e-01  -5.5143525e-02   2.7214620e-02  -3.6849163e-02  -4.7269195e-02   2.5815107e-02  -1.1442292e-01   1.4377757e-01   1.4902655e-02  -6.4975326e-02  -6.1446659e-02
   3.9835105e-02  -2.9776767e-02   8.3775581e-03   1.2805095e-02   5.9600252e-03   1.1245054e-01   3.6919721e-02   7.0328588e-02   1.6518485e-01   8.2510795e-02  -5.7900956e-02   1.0095891e-01  -3.4671403e-03   7.6193477e-02   2.0282629e-01   1.1000542e-01   4.9154850e-02   4.6384271e-03   9.5168280e-02  -1.0229879e-01  -1.0373609e-01   4.1934399e-01   5.9043865e-02  -8.2227915e-02  -2.5876947e-01  -5.5819381e-02   9.4935461e-03   8.3057795e-02  -9.4236467e-02  -2.0504019e-02   6.6112421e-02  -6.0286460e-03   4.5330879e-02   1.5443139e-01   1.5141255e-01  -1.5819917e-01   2.3268042e-02   1.4778992e-01  -1.6621443e-02   9.7595268e-02   5.2890596e-03  -2.6306747e-01   3.2428966e-02   7.1412357e-02  -3.7776860e-02   2.0976963e-01   4.4962264e-02   4.7445358e-02   1.7849103e-01   1.3092117e-01   1.2762902e-02   1.6446922e-01   2.9733141e-01   0.0000000e+00   1.3596198e-01   2.9744277e-01  -3.7173412e-02   5.4777004e-02   6.0240106e-02   7.0427180e-02   5.1296201e-02   3.7431220e-02  -8.1230478e-02   1.1955274e-01  -6.8369020e-02  -1.5858634e-01   1.4549067e-02  -4.1069932e-02  -1.6005277e-02  -8.9554100e-03  -1.1254688e-01  -8.8903199e-02   4.0512638e-02   7.2794033e-02   1.7787900e-01   4.4549868e-02  -1.4784400e-01  -7.7673369e-02   1.2891984e-01   9.9201342e-03   7.7879693e-02  -5.6563151e-02  -1.2013062e-01  -9.7108947e-02  -3.5940602e-02  -1.3756767e-01  -1.0494644e-01   1.4141061e-01   9.8931148e-02  -1.3740048e-01
   1.8890564e-02   7.1468169e-02  -5.8343872e-02  -1.0390664e-01   1.5267052e-02  -8.5688867e-02  -8.5423201e-02  -2.7249317e-03  -1.3703620e-02  -2.8163931e-02   3.5214717e-02   9.8102642e-03  -3.9503491e-02  -1.4113432e-01   1.1292840e-01   1.0691651e-01   6.3912402e-02  -1.2871470e-01   1.3525580e-02  -9.7950059e-02   1.5885792e-01  -9.8625848e-02  -6.9876178e-02  -6.5192559e-02   2.7839647e-01   9.5687772e-03  -8.2153465e-02   2.2717924e-02  -7.1087475e-02   9.9978073e-02  -1.5035043e-02  -6.3026286e-02   1.9925090e-01  -7.3797242e-02   4.4549475e-03   6.9158760e-02  -6.5536440e-03  -3.7678061e-02   4.5838627e-01  -2.2478167e-02   1.1626797e-01  -7.2521509e-03   8.6023556e-02   3.4148676e-02  -1.1266510e-01   1.4957484e-01   2.5347844e-01  -1.4694117e-01   7.9829941e-02   1.7920831e-02   1.3966187e-01  -7.7666497e-02   2.9885609e-01   1.3596198e-01   0.0000000e+00   2.2895875e-01  -2.8605992e-02   1.1900736e-02   2.2369350e-01   4.0066483e-02   1.8308124e-02   8.7135442e-03   7.5243362e-02   1.0734139e-01  -4.7025266e-02  -2.0092261e-01   1.6272858e-01   7.3723022e-02  -1.0799962e-01  -1.8599727e-02  -6.8696716e-02   2.4133843e-01   2.8411881e-02  -4.9180190e-02   1.5975914e-01   2.4627188e-02  -1.1076194e-01  -1.2694679e-01  -1.4165105e-02  -7.8591309e-02   1.3313395e-02  -3.4552598e-02   7.9518501e-02   4.2944086e-02   2.6630663e-02   6.4907768e-02  -1.4147748e-01  -6.2981009e-02  -1.1635579e-01  -3.8236760e-02
  -1.0152158e-01  -3.6070329e-02   1.1606981e-02  -2.3400264e-02  -1.1766253e-02  -2.0515329e-01   1.0262276e-01  -2.0879096e-03  -1.0226719e-01  -2.4443569e-02  -1.4490539e-02  -4.4391660e-02   4.2165629e-02  -8.3210578e-03   7.4419176e-02   6.5027409e-02  -1.5115626e-01   1.6811973e-01  -3.9764690e-02  -3.6596101e-02  -5.0489901e-02   2.7061673e-02   2.5534541e-02  -6.3300001e-02  -1.8011891e-01   5.7438991e-03   1.0080325e-01   8.0430087e-02  -3.5998315e-02   2.5904341e-02  -4.2485952e-02  -6.8128597e-02  -1.3190477e-03  -9.1746365e-02  -7.5838669e-04  -4.0482009e-02  -5.4421509e-02  -6.5267045e-02  -1.5072186e-01   2.6447246e-01   2.0903857e-01  -9.9845920e-02  -5.3641681e-02   4.5255447e-02  -5.3222787e-02  -1.0318815e-01  -1.8783000e-02   1.2177667e-01  -2.0935534e-02  -1.2636430e-01   1.0147749e-02   1.2811965e-01   6.7865944e-02   2.9744277e-01   2.2895875e-01   0.0000000e+00  -1.3103392e-01  -1.1349122e-01   1.6527134e-01  -1.7954807e-01   3.5896781e-02   7.6223061e-02   1.7109822e-02   9.3070530e-02  -5.8646002e-02   6.5033524e-02   1.5827274e-01   6.4688482e-02  -7.5342266e-02  -9.4134566e-02   8.7038862e-04   1.3038879e-01   1.3748051e-03  -2.7459088e-01   8.2203853e-02  -4.7874867e-02  -4.7483401e-02  -1.4275861e-01  -3.9667732e-04   1.7703311e-01   3.4618387e-02  -8.4227966e-02  -6.9573910e-02   7.0274803e-02   3.5168107e-02   6.6877487e-02  -7.7754661e-02   1.3742363e-01  -1.0857914e-01   5.1352128e-03
   3.6394435e-01   7.6259842e-02  -3.1990783e-02  -8.9435925e-03   5.0779051e-02   1.3961887e-01  -2.0300171e-02  -9.2873600e-02   2.7562125e-02   1.0300307e-01   4.5716424e-02   2.8836081e-02  -1.8555562e-01  -2.7757527e-02  -1.2933973e-01  -6.4676913e-02   3.9928167e-01   1.6825715e-01  -4.7278000e-02  -6.4823899e-02   2.8903885e-02  -6.7623108e-02  -1.3281917e-01  -6.9913541e-02  -1.2609501e-01   4.4506293e-02  -3.8745036e-02   6.0990861e-02  -2.3753493e-02  -2.1364456e-01  -1.1125171e-01  -2.4001258e-02   4.0114321e-02  -6.5687018e-02   7.3891302e-02  -7.5947795e-02  -2.1542276e-02  -3.8603213e-02   4.9820532e-02   1.8533035e-02  -2.2695508e-02  -1.7290424e-01  -1.1744916e-01   6.6509065e-02   1.1878628e-01  -1.2615528e-01  -6.1308600e-02   1.1928510e-01  -2.8619253e-02   6.6257620e-03   5.8987861e-02   1.1010090e-01   5.8978517e-03  -3.7173412e-02  -2.8605992e-02  -1.3103392e-01   0.0000000e+00   1.5497576e-01   1.3568269e-01  -1.0640364e-01   1.1415317e-01   2.5204795e-03   2.4017682e-01  -3.6841837e-02  -1.6584139e-01  -2.0778352e-01  -7.1938184e-02  -1.2308071e-01   1.3952751e-01   1.4546008e-01  -2.0931611e-01  -7.2482635e-02   2.3614639e-02  -9.1920120e-02   2.6778168e-02   2.1961688e-01   2.0228732e-01  -1.4866696e-01  -8.7664622e-02   8.4679861e-02   6.1930716e-02   1.3398379e-01   2.6467980e-02   8.5676607e-02   2.2553250e-02   4.3123077e-02   2.3656366e-02   1.0866203e-01  -3.7550676e-03   1.5525788e-02
   1.2917539e-02   1.6992350e-01  -4.4694763e-02   2.3948842e-02  -2.5489487e-02   5.2118318e-02  -4.3243899e-02  -3.8314007e-02  -2.4697309e-02  -4.4308281e-02   3.4890290e-03  -1.1275975e-01  -9.0896346e-02  -4.6279068e-02  -2.7843652e-02  -5.5523673e-02   1.5287456e-01   5.5176544e-02   9.3747146e-02  -9.4040726e-03  -3.4267604e-02   1.6558915e-02   3.9151520e-02  -5.2840582e-02   6.0416460e-02  -8.1004537e-02   5.5512599e-02   6.7757901e-02   1.0298596e-02  -2.8023454e-02   1.7092532e-01   8.5763463e-02  -9.1486136e-02   3.3585722e-02   1.0994531e-01  -4.1779985e-02   4.7653797e-03   4.0829216e-02  -1.4111720e-01  -2.1968702e-02  -1.1294425e-02   1.3377899e-01  -5.6993949e-02  -1.0851948e-01   3.1720486e-02  -1.2158774e-01   7.5588187e-02   3.1732501e-02   9.1696674e-02  -2.7951159e-02  -1.6090275e-02  -5.0585403e-02   9.6787112e-02   5.4777004e-02   1.1900736e-02  -1.1349122e-01   1.5497576e-01   0.0000000e+00  -3.8360653e-02   1.8055967e-01  -3.8071035e-03   1.3620727e-01  -1.8163672e-02   2.0491624e-01   6.0368938e-02  -1.5008470e-02  -7.9071098e-02  -2.5654917e-02   1.4869103e-01   2.5518230e-01  -5.0750523e-02   9.5397016e-02  -9.1196192e-02  -5.1875795e-02  -1.4507927e-02   4.1776227e-02  -1.1203020e-01  -1.0804659e-01  -9.6929788e-02   1.7122055e-01  -3.2187221e-02   6.6123527e-02  -4.1277381e-02   5.8829096e-02  -1.8813419e-02  -1.8722274e-02   3.5974673e-02  -1.2856321e-01   6.4292991e-02  -7.3322254e-02
   2.1749877e-01  -3.3669273e-02   8.6031274e-02  -7.5939611e-02   3.2362193e-02   1.4453556e-01   4.3451245e-02  -6.5944008e-02   3.2995731e-02  -1.0635652e-01  -7.5043422e-02  -4.1206119e-02  -7.7395948e-02  -1.6795379e-02  -3.2421983e-03  -1.6721837e-01  -1.7429838e-01  -6.2253511e-02   5.9906643e-02  -2.0873055e-01   1.4510298e-01  -7.6378280e-02  -8.5956911e-02  -5.8858384e-02  -1.1512843e-01   3.5689050e-02  -5.0606957e-02  -9.3796819e-03  -1.1818398e-01   9.4543686e-02  -1.6127694e-03  -4.5481941e-02  -2.0883925e-01  -1.0736556e-01  -9.7059796e-02   8.8507291e-02  -9.3484236e-02  -5.1417253e-02  -1.0538401e-01   1.5310153e-01   6.8924685e-02   4.2398050e-02   1.4223790e-02  -9.8153100e-02   5.2700602e-02   9.6297373e-02  -3.9887663e-02  -1.7868524e-01   9.3838237e-02   8.6481585e-03   1.9352322e-02   3.5601499e-02  -1.8087714e-02   6.0240106e-02   2.2369350e-01   1.6527134e-01   1.3568269e-01  -3.8360653e-02   0.0000000e+00   2.3954006e-01   4.6484226e-01  -6.6617936e-02  -1.1636790e-01   4.2007827e-02  -1.9619529e-02   5.2987415e-02   1.1919019e-01  -1.3402710e-01   2.1540151e-02   1.5399536e-01  -5.1524142e-02  -9.4076390e-02  -3.6961701e-02   4.0266523e-02   4.1320524e-02   2.1817599e-01  -3.4101829e-02  -2.0707636e-02   1.6619082e-01  -7.3042641e-02  -3.6246067e-02  -5.4130034e-02  -2.2439702e-02   8.1950815e-02  -1.8587487e-02  -1.0958744e-01  -2.6602130e-03  -7.9065777e-02   1.8078654e-01   6.7030949e-02
   7.5004877e-02   1.1523405e-01  -9.0336255e-02   5.6842465e-03   2.3980083e-03  -4.3338216e-02  -1.7602963e-01   6.0046919e-02  -3.6752610e-03  -7.4932175e-03   6.2996791e-02   6.4235875e-02  -2.1411605e-02  -4.4308195e-02  -4.8773295e-02  -2.1454618e-03   4.7897495e-02  -1.8221277e-01   6.8804242e-02  -1.0701359e-01   2.0968476e-01   5.5802624e-02  -7.4304601e-02  -1.0605060e-01   8.0564838e-02   3.2049886e-02   8.9334289e-02  -7.8839303e-02   7.5134791e-02  -4.1602219e-02  -3.3066556e-02   3.2736282e-02  -1.3343251e-01   1.0496409e-02  -8.2891369e-03  -6.8317748e-02  -6.0695675e-02  -1.6875105e-01  -1.8284216e-01  -3.6621411e-02   2.3234363e-03   1.5113906e-01  -2.3266844e-02  -5.7673045e-02  -9.7847288e-02  -1.3402920e-01   1.2956573e-01  -3.2610154e-02   8.4586880e-02   1.9229765e-01  -7.7608202e-02   1.2130695e-01  -7.2526241e-02   7.0427180e-02   4.0066483e-02  -1.7954807e-01  -1.0640364e-01   1.8055967e-01   2.3954006e-01   0.0000000e+00   1.1526233e-01   2.2822250e-01   1.1705637e-02  -1.3254751e-02  -5.5013220e-02   1.4372895e-01  -5.0501031e-02   1.4317898e-01  -3.0705448e-02   6.4880381e-02  -9.0648509e-02  -2.2813258e-02  -3.3624745e-02  -1.0076887e-01   2.8014711e-02  -2.7379255e-02   4.3480961e-02  -9.3734715e-02   4.6863244e-02   7.1614080e-02  -1.5023560e-02  -4.7257031e-02  -1.2452119e-02  -6.7878456e-02  -8.1655512e-02  -1.0286956e-01   6.1614744e-02  -5.4227173e-02   3.6917406e-02   1.1117975e-01
  -2.0637712e-02  -5.7999769e-02  -3.5666989e-02  -9.4665098e-02  -9.3048980e-03  -9.4232229e-02   1.2287794e-01  -1.6719070e-02   1.7547053e-01   1.4482462e-01  -9.4498987e-03  -8.2881296e-02   6.5721056e-03   1.2620111e-01   1.3639917e-01   1.2457472e-01   1.8954870e-01  -4.4144616e-02  -1.3708649e-01  -6.8634785e-02  -2.2248078e-02   6.5078258e-02   8.5955522e-02  -1.3190698e-01  -8.1379721e-02  -1.1195365e-01  -5.7788553e-02  -1.4252221e-01  -1.0292138e-01  -2.5204484e-02   1.7287689e-01  -1.0032673e-02  -5.9758261e-02   1.4674644e-01  -1.7073664e-01   2.5783613e-01   1.2001317e-01   3.5362189e-02  -1.9541523e-01   3.1022342e-02  -6.7633575e-02  -2.0851083e-03   4.0023997e-02  -2.0843655e-02  -4.4299018e-02   1.4159194e-01  -1.1298765e-01  -6.2672348e-02  -6.2846381e-02   8.2865725e-02  -6.6761789e-02  -6.8315231e-02   2.7819859e-02   5.1296201e-02   1.8308124e-02   3.5896781e-02   1.1415317e-01  -3.8071035e-03   4.6484226e-01   1.1526233e-01   0.0000000e+00   2.1727607e-02   3.0918156e-01  -1.2618685e-01   3.1701946e-01   2.5683505e-01  -1.2135800e-01  -2.0412264e-01  -4.4475942e-02  -7.1857535e-02   1.5095735e-02  -9.9038996e-02  -1.6360538e-01  -2.8966214e-02   1.4080494e-01   1.2178488e-01   1.1729376e-01  -1.8598591e-01   9.1505058e-02   2.4793684e-02   1.9511296e-02   9.6506321e-02  -3.7327948e-02  -3.3212960e-02  -2.5198801e-02  -1.1394841e-01  -7.7716778e-02  -5.9714390e-02  -2.8924102e-02  -1.7796503e-03
  -3.9713595e-02   3.7655315e-02  -1.5742046e-02  -3.0687734e-02   4.6437109e-02  -4.1701903e-02   2.8033640e-02   8.2449148e-02  -7.1760810e-03  -9.3210970e-02  -3.8311090e-03  -5.3347355e-02   3.6210682e-02   1.4984774e-02  -1.9530713e-01  -6.8310058e-02  -7.3244667e-02   1.0740317e-01   5.9707264e-02  -1.6596323e-01  -7.1793636e-02  -3.3560434e-02  -1.1933866e-02   5.1415170e-02   3.4283995e-02  -1.4330882e-01   6.7026491e-02  -8.2583366e-03   1.0229796e-02  -1.7374080e-02   5.3631801e-02  -5.5386450e-02  -1.1298193e-02  -1.0529655e-01  -1.5502314e-01   9.3365915e-02   3.4429990e-02  -1.0707612e-01   1.7900238e-01  -1.2162677e-01  -2.4092463e-01  -3.4085931e-02  -5.2658478e-02   3.6560861e-02   1.3666649e-01  -2.3263321e-01   1.3062178e-02   5.9309105e-02  -1.4729433e-01  -7.3608671e-03  -1.4745738e-01   2.2614329e-01  -2.0119456e-02   3.7431220e-02   8.7135442e-03   7.6223061e-02   2.5204795e-03   1.3620727e-01  -6.6617936e-02   2.2822250e-01   2.1727607e-02   0.0000000e+00   4.4867323e-02   2.4665558e-01   8.2355914e-03   4.3562759e-01   2.9592279e-03  -2.4344987e-02   2.1777676e-02   5.2472100e-02  -1.1325692e-01   7.1747310e-02   1.8426811e-01  -7.6756597e-02  -1.0580636e-01  -6.0636724e-03  -1.3572752e-01  -5.5512188e-02  -5.9501517e-02   1.2388480e-01   6.5650164e-02   6.7012471e-02  -1.0873489e-01   6.4136111e-02   3.6029203e-02  -6.1552273e-02  -1.4147531e-01   5.6705415e-02  -6.3964140e-04   1.6483582e-02
   1.1538558e-01  -9.1242192e-02  -2.4456210e-02   2.1397164e-02   9.3479326e-03  -1.7162283e-02   1.9338609e-03  -2.4756024e-02  -1.6308572e-01   1.5364845e-01   2.2895203e-01  -1.1157279e-01   4.6021314e-02  -5.9671199e-04   2.7761077e-02   9.0464297e-02   1.1610022e-01   1.1149014e-01   6.5842155e-02  -2.1506662e-02   9.6353622e-02   4.5154562e-02   1.2090585e-01  -5.0530823e-03  -1.1307686e-01  -1.7243434e-02   2.3329597e-01   9.5138054e-02   1.5083394e-01   6.6340661e-02  -6.7216531e-02   5.9614514e-02   1.2553015e-01  -3.3626025e-02   1.7695802e-02  -1.1866489e-01   5.8563930e-03   4.8377101e-02  -9.0990904e-03  -1.2038699e-01   1.1337951e-01  -1.0108634e-01  -1.4944828e-01  -1.2864354e-01  -5.6676374e-02   2.0451864e-01   1.6285420e-01   5.8506465e-03  -1.0564524e-01   4.6331485e-03  -2.5786091e-02   4.6879862e-02  -4.5153645e-02  -8.1230478e-02   7.5243362e-02   1.7109822e-02   2.4017682e-01  -1.8163672e-02  -1.1636790e-01   1.1705637e-02   3.0918156e-01   4.4867323e-02   0.0000000e+00  -2.0368032e-02   1.1722275e-01  -2.3114028e-01   1.8753314e-01   5.8057331e-02  -7.1449254e-02  -1.0441770e-02   4.5956268e-02  -8.5864056e-02  -7.2470555e-02   3.7266616e-03   1.0916897e-01   4.1167059e-02   1.0853735e-02  -1.2544722e-01   3.4479578e-02   1.0046160e-02   2.3607441e-01   2.0984459e-02   1.5741642e-01   1.1453455e-01   1.8411463e-01   7.0481280e-02   1.1967388e-02  -1.0265922e-01   6.3900571e-02   9.6891378e-02
  -1.1409068e-01  -4.7827882e-02  -1.5092746e-03  -8.1986907e-02  -6.7064132e-02  -4.9547748e-02  -1.3830099e-01   1.9187996e-02  -7.4205242e-02   1.2754166e-02  -2.6663783e-02  -5.6367982e-02  -1.3928471e-02   2.0717008e-01   1.7131547e-02  -1.7916792e-01  -6.0539782e-03   1.2593017e-01  -1.6625197e-01  -2.0745844e-01  -1.9978638e-01   2.0907818e-02  -1.5885388e-01  -6.8051068e-02  -1.1501825e-01   1.8960807e-01   4.6957298e-02   1.8475322e-02   2.5542365e-02   1.4422159e-01  -3.8857137e-02   2.8807986e-02   1.8693447e-01   3.9561192e-02   2.4304450e-01  -5.7283020e-02  -1.5097695e-01   1.5551651e-01  -1.1071138e-01   1.0843130e-01  -1.7761132e-01   1.6491767e-01  -3.9148204e-02  -5.8694133e-02   1.4603645e-01  -1.0260484e-01  -1.0983083e-01   1.0110330e-01  -2.5127108e-02  -5.7328248e-02   7.3290633e-02   5.2389442e-02   3.8478785e-02   1.1955274e-01   1.0734139e-01   9.3070530e-02  -3.6841837e-02   2.0491624e-01   4.2007827e-02  -1.3254751e-02  -1.2618685e-01   2.4665558e-01  -2.0368032e-02   0.0000000e+00   2.9725978e-02  -3.9324335e-03  -8.9418443e-02  -1.0475588e-01  -4.9257145e-02   8.3220686e-02  -6.6796214e-02   8.9942039e-02  -1.2058203e-01  -7.0655343e-02   1.5653850e-01  -4.1233718e-02  -2.0684120e-01   1.2101523e-01   6.4875295e-02   7.5219565e-02   1.8104261e-02   1.4243243e-01   7.6169396e-02  -4.4554705e-02   3.7560354e-02   8.9066644e-02  -1.1405556e-02  -2.1945081e-01   1.9409629e-02   1.6419835e-01
  -8.9125396e-02   3.8960702e-02  -9.8986753e-02   4.5265024e-02   4.9195782e-02  -6.8332868e-02  -1.5532547e-02  -2.2942873e-02   7.2469054e-02  -7.9314827e-03  -7.9268852e-02  -9.8254834e-02  -3.9926399e-02  -4.3448924e-02   9.7435004e-02  -1.8351943e-01   2.1204132e-01  -2.5859991e-02   1.5281084e-01  -8.2303510e-02   2.3711497e-02   3.8919875e-02   9.4243196e-02   7.3992211e-02   1.2816249e-01   1.4805041e-01   3.4870078e-02   1.0345711e-02  -1.0590359e-01   1.7621210e-02  -9.5024708e-02  -2.8607073e-02  -2.3426425e-01   8.1529851e-02   3.5895051e-01  -2.3752181e-01   5.3646874e-02   1.1877284e-01   1.6265628e-01  -1.1070698e-01   2.1269561e-02  -5.0990575e-02   1.5114456e-02  -1.0316445e-01  -1.7820560e-02  -2.3513825e-01  -2.1673850e-01  -6.8492274e-03   5.9501362e-02  -2.4344228e-01   7.5801946e-02   2.4565387e-01   1.0322865e-01  -6.8369020e-02  -4.7025266e-02  -5.8646002e-02  -1.6584139e-01   6.0368938e-02  -1.9619529e-02  -5.5013220e-02   3.1701946e-01   8.2355914e-03   1.1722275e-01   2.9725978e-02   0.0000000e+00   1.2217133e-01   2.1706296e-01  -1.0357200e-01  -3.9566633e-03  -9.3077634e-02   2.4223188e-01  -4.1817063e-02  -3.9366425e-02   2.1943008e-02  -4.9665944e-02   1.3822022e-01   6.5085065e-02  -3.1103277e-01   4.0635359e-02   6.6604338e-02   1.2745208e-01   1.4155000e-01  -1.0934399e-01  -2.7141519e-02   2.2008859e-01   1.4477487e-01  -2.4275399e-02   1.2778790e-01   5.3216264e-02  -3.8400639e-02
  -1.8685941e-01   7.6435645e-02  -2.9305738e-02   3.0558141e-02   3.5627042e-02  -4.1273194e-02   5.5477231e-02   5.2756587e-02   1.3815591e-01   1.0544269e-01  -1.9422353e-04   1.2424854e-01   2.1397374e-02   7.8084909e-02  -8.9958439e-03   3.4423078e-02  -2.3176130e-01   4.5220777e-02   3.7170571e-02   9.4847309e-03   1.5092537e-01  -5.7824550e-02   5.8978544e-02  -1.3433498e-02   3.2110982e-02   1.3135814e-02  -4.6197096e-02  -5.5060241e-03  -8.4974849e-02  -1.9468440e-02   6.8148434e-02   3.5696483e-03   8.9992278e-02   1.4378140e-01  -1.6513586e-01   2.5442227e-01  -6.2220177e-02  -6.6553273e-02   1.5364793e-01  -1.3102265e-01  -9.5606935e-02  -1.1511292e-01  -8.0061383e-02  -9.2746959e-02  -1.0754658e-01   7.2738626e-02   9.6676677e-02   1.2376285e-01   1.6209779e-01  -1.8272717e-02  -8.6579004e-02  -4.1374903e-02   3.8175367e-02  -1.5858634e-01  -2.0092261e-01   6.5033524e-02  -2.0778352e-01  -1.5008470e-02   5.2987415e-02   1.4372895e-01   2.5683505e-01   4.3562759e-01  -2.3114028e-01  -3.9324335e-03   1.2217133e-01   0.0000000e+00  -1.6903229e-01  -9.0521995e-02   1.0844793e-01   1.2091309e-02  -1.1128044e-01  -1.0913226e-03   1.0889998e-01  -8.7504822e-02   1.9475045e-01  -9.1231541e-02  -1.5351775e-01   1.5021396e-01   4.2848357e-02  -1.2117860e-01   9.8258857e-02  -2.1657485e-02  -9.1660149e-02  -7.2388504e-02   9.3557191e-02   2.0129403e-02  -1.1824848e-01   2.4306090e-02  -3.5768234e-02   7.2087651e-02
   9.1710492e-03  -5.3895647e-02  -2.1584896e-02  -1.4642977e-02  -5.7344579e-02   8.6669564e-02  -2.0417662e-02  -7.9111405e-02  -9.4554547e-02  -4.4592317e-02  -1.4686467e-01  -7.6559599e-02  -7.2597830e-03  -1.8616723e-01  -6.9914116e-02  -1.0469430e-01  -2.2113581e-01  -2.5130099e-02   7.2010267e-02   3.6538583e-02   2.9216936e-03  -6.9940698e-02  -4.8027605e-03  -9.9836034e-03   1.0450632e-01   3.1451552e-02   3.2703834e-02  -3.4810760e-02  -2.5674675e-02   6.6423401e-02  -7.1268451e-02  -3.0345613e-02  -1.1296246e-02   3.2292525e-02   3.6001221e-02  -8.9994933e-02  -5.2262726e-02  -1.4026144e-01   1.3891137e-01  -1.9581984e-02  -3.0715296e-02   1.1868929e-01  -7.9020906e-02  -6.0287990e-02   2.7695050e-02   2.1995332e-01  -2.1142887e-01  -3.1932517e-02   1.0690134e-01  -1.2155280e-01  -1.3197553e-01  -4.2526698e-02  -8.4965689e-02   1.4549067e-02   1.6272858e-01   1.5827274e-01  -7.1938184e-02  -7.9071098e-02   1.1919019e-01  -5.0501031e-02  -1.2135800e-01   2.9592279e-03   1.8753314e-01  -8.9418443e-02   2.1706296e-01  -1.6903229e-01   0.0000000e+00   3.9246472e-01  -9.2513827e-02   1.2588899e-01  -1.4669178e-01   3.9858666e-02  -1.8634568e-01  -7.2998643e-02  -3.7770101e-02   6.5331018e-02  -9.7285293e-02  -1.1751107e-01  -5.8964521e-02   1.0165643e-01   1.2525445e-01  -7.6214071e-02  -1.4453367e-01  -1.3365129e-01   6.7844105e-02  -1.5249078e-01  -1.9222859e-01  -9.6145804e-04  -7.9006011e-02  -3.3654901e-02
   1.7231165e-02   8.6048904e-03  -1.1103394e-01   2.2276802e-02  -8.5385138e-02   9.3847253e-03  -1.1660880e-01  -2.3775899e-04  -7.9106905e-02   2.1536906e-02  -1.5505430e-01   4.0536738e-02  -1.1562573e-01   3.8143800e-02  -6.2934335e-02  -2.3917389e-02  -3.6021058e-02  -4.5858412e-02  -7.9760478e-02   3.1948476e-02  -2.4431063e-02   9.0969452e-02  -1.3121032e-02   2.4939777e-02  -3.7275293e-02   2.6222086e-03   5.5751589e-02   1.1374785e-01   1.3546410e-02  -2.8086407e-02  -8.5992574e-02  -7.6402372e-02  -2.3312899e-01  -6.3102892e-04   1.8301863e-01   1.2468440e-01  -7.6466838e-03  -9.0716447e-02   1.5646130e-01  -2.1899258e-02  -9.9986710e-02   1.2345907e-01  -9.1556158e-02   1.4143371e-01  -1.7963648e-01   2.3064978e-01  -6.9665726e-03   5.4204890e-02  -2.0560614e-01   1.8289686e-01  -1.1850442e-01  -1.2738396e-01  -7.2140413e-02  -4.1069932e-02   7.3723022e-02   6.4688482e-02  -1.2308071e-01  -2.5654917e-02  -1.3402710e-01   1.4317898e-01  -2.0412264e-01  -2.4344987e-02   5.8057331e-02  -1.0475588e-01  -1.0357200e-01  -9.0521995e-02   3.9246472e-01   0.0000000e+00   2.1849525e-02   2.2107897e-01  -9.7042901e-02  -6.9653669e-02   2.6202920e-02  -1.2890380e-01   4.5198263e-02   1.7366107e-01  -8.1538057e-02  -6.8300623e-02  -5.9943172e-02   1.1444501e-01   3.9082990e-02  -6.4531576e-02  -1.1602880e-01  -2.0404653e-01   6.8865468e-03  -6.2132631e-03   5.0382502e-02  -1.4022124e-01   2.3769617e-02   4.9248681e-02
   7.5804509e-02   6.8856004e-02   1.3707539e-02   2.2441026e-02  -3.2389376e-02  -1.2371635e-02  -7.4756478e-03  -1.0189372e-01  -7.6260492e-02  -8.9832640e-02   1.1276621e-01  -7.2569828e-02   4.0876998e-02  -7.7876647e-02  -8.7399592e-02  -1.2840891e-01   7.4349654e-02   6.2104216e-03   8.6546131e-02  -3.8031719e-03   2.1485853e-02   3.9117068e-02   1.7461567e-02  -5.3744919e-03  -2.5616148e-02   2.6616597e-02  -4.5492888e-02  -2.1529003e-03  -4.7973436e-02  -3.9472453e-02   4.1143179e-02   7.6039192e-02  -2.1664420e-02   2.1136654e-01   1.1848786e-01   5.0764600e-02   8.0571147e-02   1.7485359e-02   5.3109202e-02   1.4015153e-01   1.4673027e-01  -1.2794211e-01   5.4093425e-02  -6.5005548e-02   5.1767700e-02  -4.7112123e-02   6.0753942e-02   1.6283027e-01   4.9788747e-02   6.4804119e-03   4.1532545e-02  -5.3133475e-02   2.0503455e-03  -1.6005277e-02  -1.0799962e-01  -7.5342266e-02   1.3952751e-01   1.4869103e-01   2.1540151e-02  -3.0705448e-02  -4.4475942e-02   2.1777676e-02  -7.1449254e-02  -4.9257145e-02  -3.9566633e-03   1.0844793e-01  -9.2513827e-02   2.1849525e-02   0.0000000e+00   8.9876066e-02  -6.8346370e-02   3.1748827e-02  -8.9909519e-02  -1.1604234e-01   1.0941435e-01   1.1700407e-02  -9.0073503e-02  -3.8482042e-02  -6.3801307e-03   3.6590200e-02   1.5174797e-02   6.1699398e-02  -1.7486899e-01  -6.1985589e-02   1.8543260e-02  -2.5889347e-03  -9.6067784e-03  -1.2261791e-02   1.0496684e-01  -1.5664140e-02
   1.2095235e-01   7.3950807e-02  -3.7813323e-02  -1.4952623e-02  -9.4029783e-02  -6.5465600e-02   8.1236297e-02   3.1705171e-03  -1.0494676e-01  -1.1166049e-01  -5.5508829e-02  -4.0810403e-02   4.1527574e-02  -7.3048744e-03  -2.2137466e-02  -2.0794789e-01  -9.0853358e-02  -7.4562875e-02   1.4614909e-01   2.2939719e-01   1.3474256e-02   2.2188625e-02   6.1359860e-03  -8.1985197e-02  -7.2606389e-02   9.1116529e-02   1.0371263e-02  -3.0260216e-02   6.2877441e-02  -1.6573988e-01   5.3851247e-02  -1.9282734e-01  -2.9495118e-02   9.5165543e-02  -1.2706618e-01   2.3520769e-01   5.9667778e-02   7.3021113e-02  -6.0119345e-02   2.4938599e-02  -1.6757250e-01  -2.4285751e-02   4.3534174e-02  -1.2142792e-01   1.8773662e-02  -6.2640172e-02   1.7435871e-02   1.5753858e-02  -1.0678829e-01  -1.1332261e-01   2.8463405e-02  -1.3103621e-01   1.3323375e-01  -8.9554100e-03  -1.8599727e-02  -9.4134566e-02   1.4546008e-01   2.5518230e-01   1.5399536e-01   6.4880381e-02  -7.1857535e-02   5.2472100e-02  -1.0441770e-02   8.3220686e-02  -9.3077634e-02   1.2091309e-02   1.2588899e-01   2.2107897e-01   8.9876066e-02   0.0000000e+00  -9.3013806e-02   3.4274920e-02   8.8925702e-02  -2.2550274e-02   9.7454873e-02   1.2707969e-01  -2.6488404e-01  -1.0136390e-02   4.2930056e-02   1.4978504e-01   9.8471679e-02   5.2218693e-02   2.9998623e-02  -1.9256708e-02  -6.7346603e-02  -4.2782384e-02  -4.9364183e-02  -9.4986837e-02   5.2514116e-02  -4.1722924e-02
  -2.5386036e-03   1.2229589e-02  -2.6568560e-02   4.6920796e-02  -3.7051065e-02  -1.4921491e-02  -5.0825791e-02  -5.9534558e-03  -7.1675968e-02  -9.9881698e-02   1.3062045e-02  -1.0351080e-01  -4.2019872e-02   8.1183015e-03  -4.1105570e-02  -5.4779798e-02   1.8868227e-02   6.1326494e-02   1.0346612e-01  -5.0865351e-03   2.6062729e-01   2.1564147e-01  -2.7909868e-02   5.1856625e-02  -9.2899071e-02   8.1781064e-02  -4.1230561e-03   2.0148164e-01   9.6538785e-03  -1.3567847e-01  -1.2026842e-02  -1.7469089e-01  -7.1704397e-02  -7.0835147e-02  -1.3873864e-01   7.7212400e-02  -6.6745944e-02  -1.4378372e-01   1.6135612e-01   3.0157595e-02   1.8477891e-01  -8.0965085e-02   8.9214309e-02   2.0302779e-02   1.1684654e-02  -1.0841708e-02  -4.4981928e-02  -1.3528536e-01  -5.0246242e-02  -6.0096163e-02  -4.8648454e-02   3.8690033e-02  -1.1604687e-01  -1.1254688e-01  -6.8696716e-02   8.7038862e-04  -2.0931611e-01  -5.0750523e-02  -5.1524142e-02  -9.0648509e-02   1.5095735e-02  -1.1325692e-01   4.5956268e-02  -6.6796214e-02   2.4223188e-01  -1.1128044e-01  -1.4669178e-01  -9.7042901e-02  -6.8346370e-02  -9.3013806e-02   0.0000000e+00   2.8831859e-01   2.3346196e-01   9.9731342e-02   1.8333820e-01  -9.4114967e-02   5.3009077e-02   6.1928290e-02   6.6118971e-02  -2.0361851e-01  -8.8242860e-03  -2.2501478e-02   4.2450025e-03   1.9471714e-02  -1.4697817e-01   6.5574957e-02  -1.1817474e-01  -1.7691922e-01   4.8661517e-02  -9.2775322e-02
  -1.2465031e-01   4.3367499e-02  -9.1966761e-02   3.8588996e-02  -2.1254369e-03  -2.5313063e-02   6.9101047e-02   7.5281304e-02   1.8605024e-02   3.4200332e-02  -6.9404570e-02   6.9401328e-02  -2.6112966e-02   1.7480435e-01  -1.3916826e-01   3.3556284e-02   3.7396322e-02   8.9623788e-02  -4.1196939e-02   7.7633950e-02   2.7990742e-02   4.8762411e-01  -1.0158231e-01   3.5464666e-02  -8.0223854e-02   6.2760270e-02  -5.4878569e-02  -5.5377609e-02   7.4192864e-02  -1.0511041e-01  -1.5573545e-01   3.1823286e-01  -3.9479687e-02  -1.9248773e-01   2.2265575e-02   7.0491548e-02   8.5850675e-02  -1.8249479e-01  -1.3964532e-02  -3.9689032e-02   2.3559917e-01  -3.2477143e-01  -1.3014387e-02  -5.8311216e-02   1.6779012e-02   5.8340756e-02  -2.1721541e-01  -1.1546566e-01  -1.7801789e-02  -4.5076974e-02   3.1612956e-02  -1.1179384e-01   9.4762836e-02  -8.8903199e-02   2.4133843e-01   1.3038879e-01  -7.2482635e-02   9.5397016e-02  -9.4076390e-02  -2.2813258e-02  -9.9038996e-02   7.1747310e-02  -8.5864056e-02   8.9942039e-02  -4.1817063e-02  -1.0913226e-03   3.9858666e-02  -6.9653669e-02   3.1748827e-02   3.4274920e-02   2.8831859e-01   0.0000000e+00  -2.2429282e-02   1.5513888e-01  -2.0864711e-02   3.8690103e-01  -3.3770528e-02   1.5343856e-01   8.4035162e-02  -4.4188447e-02   7.7014114e-02  -3.8477251e-02   1.4374322e-02  -3.9403434e-02  -5.0166232e-02  -9.0939350e-02   1.1877964e-01  -9.4257605e-02  -4.2812103e-02  -1.3480294e-02
   3.3175028e-02  -1.2209505e-01   6.7917806e-02  -3.8749189e-02  -5.7465742e-03   1.9882074e-01   1.5728066e-01   8.0663050e-02   1.4065862e-02  -1.2157918e-01  -4.9781678e-03   8.9735441e-02   1.0125291e-01   3.5136618e-02  -5.0747771e-02   7.8232963e-02  -3.9944135e-02  -1.5051594e-01   6.6283569e-02  -1.6573437e-01  -1.3484765e-01   1.6449853e-01  -1.9937135e-02  -2.3156816e-01   2.1218015e-02   1.2509976e-02  -4.2093215e-02  -4.8122363e-02   3.6769209e-01   1.8410392e-02  -1.1202408e-02  -3.8450704e-02   5.6942693e-02  -2.9259344e-02   2.2505765e-01   6.9916434e-03   1.6915321e-02  -2.2852100e-02  -7.3754472e-02  -8.0870834e-03   3.2101363e-01   5.4271480e-02  -2.1043494e-02  -8.2977329e-02   1.8291009e-01  -1.3304649e-02   1.4446904e-01  -1.5420661e-01  -1.4783634e-01   9.0264712e-02   2.7141181e-02  -1.6040549e-02   3.1136295e-02   4.0512638e-02   2.8411881e-02   1.3748051e-03   2.3614639e-02  -9.1196192e-02  -3.6961701e-02  -3.3624745e-02  -1.6360538e-01   1.8426811e-01  -7.2470555e-02  -1.2058203e-01  -3.9366425e-02   1.0889998e-01  -1.8634568e-01   2.6202920e-02  -8.9909519e-02   8.8925702e-02   2.3346196e-01  -2.2429282e-02   0.0000000e+00   2.6002534e-01   3.2166315e-01   1.8181759e-01   3.4813717e-01  -3.0206101e-01  -1.8367284e-02   1.5005723e-01   2.5653210e-02   4.8468708e-02  -1.5501187e-01   8.3037263e-02  -6.8853721e-02   1.5924844e-02   2.5942609e-02   1.0679034e-01   4.8197229e-02   3.1049650e-03
  -8.3399855e-02   5.8252156e-02   1.0971636e-02   2.6252355e-02   1.1320500e-01  -2.1174793e-02   4.5741058e-02  -1.1461934e-02   7.9320528e-02   4.4513745e-02  -1.0382119e-01   2.9233673e-02  -5.5149286e-03  -1.7039621e-01   1.4825851e-01  -8.8798624e-02   1.2473485e-01   2.7524984e-02  -4.1882550e-02   2.5424279e-02   2.1914133e-01  -2.7965502e-01   1.4628832e-01   7.7966054e-02  -6.9031891e-02  -3.0966594e-01   8.5303133e-02   3.1713939e-02  -7.4263869e-02   3.3490097e-01  -5.4701185e-02  -1.3047320e-02   1.7129568e-03  -4.1943125e-02   1.3910426e-01  -1.7336604e-01  -1.2919604e-01   1.9692373e-01   6.7395589e-02  -4.6387552e-02  -1.1065234e-01   3.4874188e-01  -3.2580415e-02   1.9782210e-02   3.3540013e-02   2.0162679e-01   1.4662973e-01   5.6073210e-02  -1.9061852e-01   2.6314307e-02  -7.7235946e-02   3.5703227e-02  -7.5676485e-02   7.2794033e-02  -4.9180190e-02  -2.7459088e-01  -9.1920120e-02  -5.1875795e-02   4.0266523e-02  -1.0076887e-01  -2.8966214e-02  -7.6756597e-02   3.7266616e-03  -7.0655343e-02   2.1943008e-02  -8.7504822e-02  -7.2998643e-02  -1.2890380e-01  -1.1604234e-01  -2.2550274e-02   9.9731342e-02   1.5513888e-01   2.6002534e-01   0.0000000e+00   1.1500915e-02   5.2641191e-01  -3.9840769e-01   4.4227790e-01   1.9494658e-02  -1.8721820e-03   5.2819041e-03  -1.3747977e-01   2.0188557e-01  -4.8825309e-02   1.8688738e-02  -9.1786778e-02  -1.6572529e-01   1.3111702e-02   7.5210035e-02  -1.1036583e-01
   1.3157219e-01  -6.1644108e-02   4.3473825e-02   4.5452004e-02   5.5981581e-02  -1.2139652e-01   7.6819747e-02  -2.8838145e-02   1.5622386e-02  -3.7371032e-02   1.8857156e-01   1.4403752e-01   9.4854672e-02   9.2972259e-02   1.1596052e-01  -1.1453128e-02   2.1706160e-02   7.9208863e-03   2.5366018e-02   5.7208304e-02  -2.0305590e-01   1.2908108e-01   1.1413480e-02   9.4036397e-02   2.5804865e-01   2.8174851e-01   2.6950958e-02  -7.0964600e-02   3.2352588e-02   1.4046838e-01  -1.6954243e-02  -1.2277703e-01  -2.2413531e-01  -1.3172327e-01  -4.9142589e-02  -9.0737945e-02   5.8178255e-03  -3.0313707e-01   6.9340032e-03  -6.0247832e-02   2.6088062e-01  -1.5130576e-01  -5.7805962e-02  -3.0926640e-02   9.1638631e-03   1.0368193e-01   1.4788540e-02   2.1372938e-02  -1.6090391e-02  -1.3076061e-01  -6.5291167e-02  -3.1247674e-02   5.1122410e-02   1.7787900e-01   1.5975914e-01   8.2203853e-02   2.6778168e-02  -1.4507927e-02   4.1320524e-02   2.8014711e-02   1.4080494e-01  -1.0580636e-01   1.0916897e-01   1.5653850e-01  -4.9665944e-02   1.9475045e-01  -3.7770101e-02   4.5198263e-02   1.0941435e-01   9.7454873e-02   1.8333820e-01  -2.0864711e-02   3.2166315e-01   1.1500915e-02   0.0000000e+00   1.3772680e-01   4.8508189e-02   2.4688493e-01  -2.1547042e-01   1.4382740e-01   6.0367338e-02  -4.7373786e-02   5.0201368e-02  -2.4616132e-02   1.9893899e-01  -1.1538652e-02   1.1134914e-02  -6.9365160e-02  -3.9587609e-02   6.5735722e-02
   5.2877267e-02   3.3767426e-02  -5.2050583e-02   5.3844745e-02  -3.5709646e-02  -5.7664473e-02  -5.9331486e-02   8.1685970e-02  -1.3249443e-01  -1.6584509e-01  -2.9299157e-02  -6.5691215e-02  -1.5001996e-01   1.3354174e-01  -5.0400975e-02   3.7820241e-01  -5.0872754e-02   5.0778252e-02  -1.7935606e-02   2.0293627e-01   7.2106554e-02  -1.2139031e-02  -1.5442837e-02   1.2935057e-01  -9.9875380e-03   1.5139647e-02  -6.7416468e-03  -3.2785390e-02   5.3725212e-02   9.9379277e-02  -2.5730296e-02   2.3163454e-01  -1.4081564e-01   8.0418594e-02  -1.4720466e-01   7.2269088e-02  -1.2447214e-01  -2.7322349e-01  -9.5303016e-02   1.3876432e-01   7.7851867e-02   3.5670625e-01   4.9623916e-02   2.6520720e-02   3.1078306e-02  -1.3775420e-01   2.0385147e-02   4.8124061e-02   5.5779637e-02  -2.3319100e-01  -2.7800232e-03   7.4545568e-02   2.2710139e-02   4.4549868e-02   2.4627188e-02  -4.7874867e-02   2.1961688e-01   4.1776227e-02   2.1817599e-01  -2.7379255e-02   1.2178488e-01  -6.0636724e-03   4.1167059e-02  -4.1233718e-02   1.3822022e-01  -9.1231541e-02   6.5331018e-02   1.7366107e-01   1.1700407e-02   1.2707969e-01  -9.4114967e-02   3.8690103e-01   1.8181759e-01   5.2641191e-01   1.3772680e-01   0.0000000e+00   7.0683789e-02   2.4679546e-01  -3.2225388e-01  -4.8789164e-02   7.4744894e-03  -4.3565733e-02  -2.0050447e-01   2.0759361e-01   3.2905722e-02   1.8056958e-01  -1.0887855e-02   3.0317235e-03  -3.8766076e-02   1.5461752e-01
  -1.9752996e-02  -1.0154983e-01  -6.8203205e-02  -7.1279147e-02   1.2976996e-01  -9.0046314e-02  -2.7523904e-02  -4.3395112e-02  -1.8025109e-01  -2.3564619e-01  -5.4504248e-02  -1.0688478e-01  -6.0540281e-02   5.0911250e-02   4.6025015e-02   2.9955808e-02  -5.1057364e-02  -1.5969402e-01  -3.4158258e-02  -8.6536315e-02  -1.5016546e-01   2.2190104e-01   2.4139851e-02  -2.2114663e-02  -3.2903717e-03  -1.0403850e-02  -7.3514782e-02  -7.8729527e-02  -1.0952871e-01   1.8945172e-02   4.4866014e-02  -6.9755474e-02  -6.5794670e-02   8.2892952e-03   3.2627727e-01  -9.9362113e-02   5.6001410e-02   3.5419653e-02  -1.4745286e-01   7.8689452e-02  -5.7674913e-02  -2.2086556e-01   1.0817370e-01  -1.0719384e-01  -5.4395242e-02   8.2241850e-02   2.3382286e-01  -2.8081092e-01   3.2822080e-03  -9.0682036e-02  -9.2410697e-02   4.2584332e-02  -1.1301201e-01  -1.4784400e-01  -1.1076194e-01  -4.7483401e-02   2.0228732e-01  -1.1203020e-01  -3.4101829e-02   4.3480961e-02   1.1729376e-01  -1.3572752e-01   1.0853735e-02  -2.0684120e-01   6.5085065e-02  -1.5351775e-01  -9.7285293e-02  -8.1538057e-02  -9.0073503e-02  -2.6488404e-01   5.3009077e-02  -3.3770528e-02   3.4813717e-01  -3.9840769e-01   4.8508189e-02   7.0683789e-02   0.0000000e+00   5.9989796e-01   5.6868582e-02   2.3598141e-01  -2.7552139e-01  -1.1302792e-01  -6.0531771e-02   6.3311863e-02  -2.0884417e-01  -2.1233598e-01  -3.5536192e-01   9.7256111e-02  -1.1727808e-01   2.5746503e-02
  -9.2023261e-02  -1.5455047e-02   2.7300049e-02  -1.0621109e-01  -2.0504872e-01  -2.0157085e-02  -4.4757061e-02  -2.3490160e-02  -1.3297582e-01   1.1415987e-01   1.9626401e-02  -1.6407164e-01   2.1570063e-03  -6.2857281e-02   5.3591979e-02  -4.0915433e-02   4.8725774e-02  -2.3280896e-01  -4.1034110e-02  -4.5647093e-02   1.1582938e-01  -1.0398991e-01   8.0092054e-02  -1.7320766e-02  -1.5533610e-01   2.3439743e-01  -2.5543533e-02   1.7553284e-01  -1.6632715e-01  -1.4785993e-01   1.0168016e-01  -1.0107429e-01  -1.7263579e-02   1.9579996e-02  -4.4403186e-02   7.9971355e-02  -1.4878708e-01   2.3674842e-01   9.9717034e-02   7.6018073e-02   1.0410757e-02  -3.2517418e-01  -2.2838906e-02  -2.7674409e-02  -3.8426332e-02  -1.6175590e-01  -1.6871331e-01   6.8577533e-02  -1.8370669e-02  -8.4733364e-02  -1.0928189e-01   1.6498115e-02   1.7131580e-01  -7.7673369e-02  -1.2694679e-01  -1.4275861e-01  -1.4866696e-01  -1.0804659e-01  -2.0707636e-02  -9.3734715e-02  -1.8598591e-01  -5.5512188e-02  -1.2544722e-01   1.2101523e-01  -3.1103277e-01   1.5021396e-01  -1.1751107e-01  -6.8300623e-02  -3.8482042e-02  -1.0136390e-02   6.1928290e-02   1.5343856e-01  -3.0206101e-01   4.4227790e-01   2.4688493e-01   2.4679546e-01   5.9989796e-01   0.0000000e+00  -9.6471192e-03   2.0409220e-01   1.7381695e-01   2.4632857e-01   4.3201497e-02  -1.3299932e-01   5.7604707e-02  -2.6225970e-02  -1.8759721e-01   6.0721811e-02  -8.8974256e-02  -1.4233091e-01
   1.4780798e-03  -4.7590836e-02  -8.0122459e-02   1.0069179e-01   1.6600253e-05   1.0078090e-01  -2.4699212e-02   6.9535956e-02   3.4404681e-02  -2.1402756e-02  -2.2226202e-03  -2.1613183e-02   1.4963559e-02  -5.5377207e-02   1.4419460e-02   5.4811766e-02   6.2938051e-01  -2.0872612e-01  -1.5971413e-02   1.0465277e-01   7.8043427e-02  -1.6691448e-01  -1.2650237e-01   1.2746217e-01  -1.3797244e-02   6.2765660e-02  -1.2710994e-01   1.2198447e-02   2.3324179e-01  -1.0683990e-01  -4.5436168e-02   1.3012822e-01   1.5053099e-02   8.9730379e-02   1.2544681e-01  -1.1786974e-01   2.8308846e-01  -1.8714926e-02   7.0469053e-02   4.2097030e-02  -2.3663655e-02   3.1738815e-01  -5.1342948e-02   9.9100982e-02  -1.3399225e-01   1.3286174e-01   1.4880529e-01   1.1643078e-01  -2.7260953e-01  -1.5039883e-01  -1.4275635e-01   1.7596585e-03  -8.0905285e-02   1.2891984e-01  -1.4165105e-02  -3.9667732e-04  -8.7664622e-02  -9.6929788e-02   1.6619082e-01   4.6863244e-02   9.1505058e-02  -5.9501517e-02   3.4479578e-02   6.4875295e-02   4.0635359e-02   4.2848357e-02  -5.8964521e-02  -5.9943172e-02  -6.3801307e-03   4.2930056e-02   6.6118971e-02   8.4035162e-02  -1.8367284e-02   1.9494658e-02  -2.1547042e-01  -3.2225388e-01   5.6868582e-02  -9.6471192e-03   0.0000000e+00   2.9692077e-01   2.7960391e-01   7.2348939e-02  -8.0672715e-02  -1.4294793e-01  -2.3539505e-02  -5.8829123e-04  -1.8140623e-01   2.1785843e-02   2.0712294e-02  -9.4323196e-03
   1.0641753e-02   1.1794523e-02  -7.5337227e-02  -3.1050456e-02   4.7489420e-02  -1.9904492e-03  -1.7228440e-02  -8.2783768e-02   1.4784932e-01  -1.3249552e-01  -2.7858993e-01  -4.9292295e-02  -8.5255070e-02  -7.4250047e-02  -8.2708499e-02   6.9456523e-02   1.6468018e-01   4.1427356e-01   9.2931384e-02  -2.2821656e-02  -7.6276460e-02   2.2682082e-02  -5.4049898e-02   5.6171683e-02   1.0483675e-01   2.7716997e-02   2.0093245e-01  -1.1155683e-01   1.2600983e-01   3.1327682e-01  -7.8875661e-02   6.2745538e-02   1.3524016e-01  -7.3033910e-02  -8.0093580e-02  -6.0093616e-02  -1.7724575e-01   2.5922660e-01   1.7474465e-01  -5.4315061e-02   2.3505107e-01  -4.0735117e-01   1.3881900e-01  -8.5678213e-02   1.2727161e-01   2.5566250e-02   2.1970271e-01  -1.6910982e-01   1.2675808e-03  -1.8914042e-02  -1.1518760e-01  -1.5758599e-01  -1.8924536e-01   9.9201342e-03  -7.8591309e-02   1.7703311e-01   8.4679861e-02   1.7122055e-01  -7.3042641e-02   7.1614080e-02   2.4793684e-02   1.2388480e-01   1.0046160e-02   7.5219565e-02   6.6604338e-02  -1.2117860e-01   1.0165643e-01   1.1444501e-01   3.6590200e-02   1.4978504e-01  -2.0361851e-01  -4.4188447e-02   1.5005723e-01  -1.8721820e-03   1.4382740e-01  -4.8789164e-02   2.3598141e-01   2.0409220e-01   2.9692077e-01   0.0000000e+00  -3.2878564e-03   5.8237511e-01   1.2889295e-02  -5.4467896e-03   1.7858848e-02   6.8119630e-02   9.4829480e-02  -1.9985693e-02   1.2713418e-02  -1.2143554e-01
   5.7357909e-02   2.3063930e-02  -5.3803728e-02  -7.3796350e-02  -2.3786499e-02  -1.5648539e-02  -1.7582754e-02  -1.3081907e-01  -5.5874609e-02   1.6724334e-02   4.9704427e-02   1.0529815e-01  -3.3255142e-02  -6.3440099e-03  -1.1073763e-02  -9.5983749e-02   1.3907015e-01   2.3221105e-02  -4.1116951e-03   1.6391017e-02   2.5122240e-02  -4.8611680e-02  -8.0863141e-02  -1.1361592e-01  -4.1558470e-02   1.1370885e-01  -6.7854747e-03  -3.8104824e-02  -2.1873536e-02  -4.3166177e-02  -2.7121068e-02   7.6457239e-03   8.1041054e-02   7.9485586e-02   1.4336599e-01  -1.2488738e-01   1.1090912e-02  -1.1465009e-02   9.0363861e-04  -2.0016603e-02   1.2798893e-01   5.0608830e-02   3.2642731e-02   3.9521706e-02   1.1467856e-01   1.2570885e-02  -2.7375601e-02  -4.7133326e-02  -2.1065367e-02  -3.2346373e-02  -3.6890210e-02  -3.3894743e-02  -5.5143525e-02   7.7879693e-02   1.3313395e-02   3.4618387e-02   6.1930716e-02  -3.2187221e-02  -3.6246067e-02  -1.5023560e-02   1.9511296e-02   6.5650164e-02   2.3607441e-01   1.8104261e-02   1.2745208e-01   9.8258857e-02   1.2525445e-01   3.9082990e-02   1.5174797e-02   9.8471679e-02  -8.8242860e-03   7.7014114e-02   2.5653210e-02   5.2819041e-03   6.0367338e-02   7.4744894e-03  -2.7552139e-01   1.7381695e-01   2.7960391e-01  -3.2878564e-03   0.0000000e+00   5.8120091e-02   8.6655142e-02   5.3486975e-02   1.8267531e-01   8.3933143e-02  -1.1481310e-02   7.2513627e-02  -1.1042643e-02   2.2802576e-02
  -8.0666749e-03   4.6380676e-02   1.8948378e-02  -5.2684857e-02  -4.7833381e-02  -4.8774853e-02  -5.9113934e-02  -1.0880572e-01   1.0922863e-01  -1.4976272e-02  -2.2189421e-02  -3.3117261e-02   3.3043529e-02   7.9502126e-02  -3.2106243e-02   3.2814269e-02   2.0519989e-02   9.0027979e-02   5.3547760e-03   8.9648784e-03  -2.5687506e-02   1.2486081e-01  -1.4546968e-02  -3.6843228e-02  -7.0767336e-02   1.4148528e-01  -1.6053483e-01  -4.5315300e-03   2.5453990e-02  -7.5994979e-02   6.1108303e-02   2.2304619e-03   7.1666014e-02   8.7999428e-02  -2.5302220e-02  -4.1228819e-02  -9.2656080e-03  -1.4812895e-01  -3.9482675e-02   3.4538008e-03   3.3290436e-02   1.4488466e-01   2.3268023e-01  -9.5627879e-02   1.2511029e-01   6.5202143e-02  -6.0508596e-02  -6.5850866e-02  -1.7834169e-01   6.0910030e-03   1.9094885e-02  -1.5277631e-01   2.7214620e-02  -5.6563151e-02  -3.4552598e-02  -8.4227966e-02   1.3398379e-01   6.6123527e-02  -5.4130034e-02  -4.7257031e-02   9.6506321e-02   6.7012471e-02   2.0984459e-02   1.4243243e-01   1.4155000e-01  -2.1657485e-02  -7.6214071e-02  -6.4531576e-02   6.1699398e-02   5.2218693e-02  -2.2501478e-02  -3.8477251e-02   4.8468708e-02  -1.3747977e-01  -4.7373786e-02  -4.3565733e-02  -1.1302792e-01   2.4632857e-01   7.2348939e-02   5.8237511e-01   5.8120091e-02   0.0000000e+00   8.3358267e-02   1.7817668e-01   4.9089033e-02   3.1513728e-01   1.8640124e-02   4.4313043e-02   1.2207712e-02   4.4852350e-02
  -7.4498320e-02  -6.0064527e-02  -2.2319311e-02  -4.9457931e-02   5.5003123e-02  -7.3103350e-02  -7.3983019e-02  -1.1228653e-02  -8.6911289e-02  -4.8757058e-02   1.7590538e-01   7.9331925e-02  -8.1368457e-03   7.2785566e-02   1.5358364e-01  -4.1093115e-02  -1.7614683e-02  -1.2615957e-01  -5.5919526e-02  -6.5426042e-02   2.3865328e-02  -6.0553401e-02  -8.3854600e-02  -6.0972794e-02  -3.8596390e-02   6.8426414e-02   2.2288370e-01  -1.8619661e-02   6.7771093e-02   1.5082027e-01   9.1566800e-02   8.5030188e-02   1.2494650e-01   7.4674887e-02  -1.3533035e-02   6.3734352e-02   1.5237933e-02  -1.3099425e-01   2.7245128e-01  -7.3148078e-02  -2.7587888e-02  -9.1178670e-02  -1.8187728e-03   6.5816604e-02  -8.3201916e-02  -1.1829681e-03   1.1115501e-01   4.3992176e-02   2.7499257e-02  -4.9367817e-02   2.2020485e-03  -8.4215768e-02  -3.6849163e-02  -1.2013062e-01   7.9518501e-02  -6.9573910e-02   2.6467980e-02  -4.1277381e-02  -2.2439702e-02  -1.2452119e-02  -3.7327948e-02  -1.0873489e-01   1.5741642e-01   7.6169396e-02  -1.0934399e-01  -9.1660149e-02  -1.4453367e-01  -1.1602880e-01  -1.7486899e-01   2.9998623e-02   4.2450025e-03   1.4374322e-02  -1.5501187e-01   2.0188557e-01   5.0201368e-02  -2.0050447e-01  -6.0531771e-02   4.3201497e-02  -8.0672715e-02   1.2889295e-02   8.6655142e-02   8.3358267e-02   0.0000000e+00   2.8539692e-01  -2.6500237e-02   1.9356245e-02   1.6851333e-01  -9.2750448e-02   3.6958551e-02   3.0584990e-02
   7.0443527e-02   4.5839594e-02   9.5982030e-02   2.1806624e-02  -6.0859245e-02   2.0512239e-02   1.2772739e-01   1.8962232e-02  -4.1638495e-02  -1.1274360e-01   7.0568865e-02   9.5055862e-02  -4.5268589e-02  -3.9521047e-03   1.3141582e-01   2.3509824e-01  -1.7190803e-03   1.0890702e-01   4.6214049e-02   1.1555851e-01  -2.3808922e-02   1.0547060e-01   1.5666649e-03  -5.0861796e-02  -3.4520127e-02  -6.2011084e-03  -3.0002962e-02   1.0947997e-01  -3.3676385e-02   2.5750720e-01   5.1287283e-02  -3.4236132e-02   1.4101914e-01   1.1625812e-01   3.0401583e-02  -7.2066799e-02  -6.0438382e-02  -1.2030757e-01   2.4287642e-02   8.9382796e-02  -1.2202761e-01   1.3940086e-02   9.3357274e-02  -3.0750533e-02  -5.5092036e-02  -8.8040709e-02  -4.9114632e-02   4.2310918e-02   5.9528858e-02  -4.5546715e-02  -3.6208916e-02   1.0992269e-01  -4.7269195e-02  -9.7108947e-02   4.2944086e-02   7.0274803e-02   8.5676607e-02   5.8829096e-02   8.1950815e-02  -6.7878456e-02  -3.3212960e-02   6.4136111e-02   1.1453455e-01  -4.4554705e-02  -2.7141519e-02  -7.2388504e-02  -1.3365129e-01  -2.0404653e-01  -6.1985589e-02  -1.9256708e-02   1.9471714e-02  -3.9403434e-02   8.3037263e-02  -4.8825309e-02  -2.4616132e-02   2.0759361e-01   6.3311863e-02  -1.3299932e-01  -1.4294793e-01  -5.4467896e-03   5.3486975e-02   1.7817668e-01   2.8539692e-01   0.0000000e+00   7.9543508e-02   7.9016990e-02   7.4025168e-03  -6.7297680e-02   1.6990661e-02  -7.0751866e-02
   2.2827794e-02   1.0895277e-01  -8.7848964e-02  -4.8786162e-02   3.6397961e-02  -2.7409947e-02   9.4486716e-03  -1.0741402e-01   1.5282748e-01  -1.7681819e-02   1.7478477e-02   1.9642798e-02   2.2665384e-02  -2.1292237e-02   8.0838237e-03   9.8470905e-02  -3.2463417e-03  -2.9688648e-02  -1.4085852e-02   7.1789489e-02   5.5809995e-04   1.1090757e-02   1.0093049e-01  -5.6269155e-03  -1.8799833e-02  -5.5685761e-02  -7.1741228e-02  -9.4590305e-03  -1.1111853e-01  -1.1833576e-02  -3.5234829e-02  -7.9128710e-03   3.5591526e-03  -2.3351929e-02   1.8369027e-01  -3.5940504e-02  -1.6276293e-02   7.4451970e-02  -4.2150751e-02  -1.3912133e-01   3.8528457e-02  -1.3082338e-02  -2.2948140e-01   4.1714868e-02   3.2336005e-01   5.0215630e-02  -1.2157466e-01   1.0559134e-01   3.7783779e-02   5.5816058e-03   7.2652772e-02  -4.4171779e-02   2.5815107e-02  -3.5940602e-02   2.6630663e-02   3.5168107e-02   2.2553250e-02  -1.8813419e-02  -1.8587487e-02  -8.1655512e-02  -2.5198801e-02   3.6029203e-02   1.8411463e-01   3.7560354e-02   2.2008859e-01   9.3557191e-02   6.7844105e-02   6.8865468e-03   1.8543260e-02  -6.7346603e-02  -1.4697817e-01  -5.0166232e-02  -6.8853721e-02   1.8688738e-02   1.9893899e-01   3.2905722e-02  -2.0884417e-01   5.7604707e-02  -2.3539505e-02   1.7858848e-02   1.8267531e-01   4.9089033e-02  -2.6500237e-02   7.9543508e-02   0.0000000e+00   2.3132618e-01  -6.3699460e-02  -2.2504299e-02   8.4869987e-02   1.4815536e-01
  -8.2730094e-03   7.8390984e-02   2.5493159e-02  -2.4397859e-02  -9.7556882e-02  -4.5160672e-02  -3.3079536e-03  -4.4408510e-02   5.7393336e-02  -2.2217647e-03  -2.2183482e-02   4.0586711e-02   9.6307194e-03  -4.1183723e-02  -3.2832692e-02   2.4136414e-01   2.1310614e-02  -1.3237189e-01   1.6986447e-02  -2.3012917e-03  -2.3031462e-02  -1.0392287e-02   9.0001283e-02   1.1999222e-01   1.9744166e-02   4.3167238e-02  -1.4558434e-01   5.8056950e-02  -8.9497154e-02  -2.0087852e-01  -9.6593115e-02  -1.0302689e-01  -4.7939125e-02  -4.5070111e-02   2.0911297e-01  -7.6226132e-02  -7.7709755e-02   9.4396870e-02  -2.7408847e-02  -9.3067674e-02  -8.8117304e-02   4.6967411e-02  -2.8428118e-02   8.5303904e-02   1.0542765e-01   1.6018235e-01  -1.6956858e-02   5.7660408e-02  -2.5232490e-02   3.8968003e-02  -6.7850517e-02   1.3550105e-01  -1.1442292e-01  -1.3756767e-01   6.4907768e-02   6.6877487e-02   4.3123077e-02  -1.8722274e-02  -1.0958744e-01  -1.0286956e-01  -1.1394841e-01  -6.1552273e-02   7.0481280e-02   8.9066644e-02   1.4477487e-01   2.0129403e-02  -1.5249078e-01  -6.2132631e-03  -2.5889347e-03  -4.2782384e-02   6.5574957e-02  -9.0939350e-02   1.5924844e-02  -9.1786778e-02  -1.1538652e-02   1.8056958e-01  -2.1233598e-01  -2.6225970e-02  -5.8829123e-04   6.8119630e-02   8.3933143e-02   3.1513728e-01   1.9356245e-02   7.9016990e-02   2.3132618e-01   0.0000000e+00   9.6532938e-02  -3.8574534e-04   4.0583168e-02   1.4682773e-01
  -7.3443880e-02  -9.8049160e-02   5.8417447e-02   6.6514033e-02  -4.7357468e-02  -1.4414027e-01   1.1259126e-01   5.5728539e-02   2.7407631e-01  -7.1632871e-02   4.0898721e-03   7.2899550e-03  -1.7856520e-01  -1.7509502e-01  -1.2099842e-01   4.5690725e-02   1.4410284e-01  -1.0479169e-01  -5.0160033e-02  -4.1940733e-02  -1.7211785e-01   2.1167618e-03  -2.7315731e-02  -8.8954810e-02  -1.2873706e-03  -5.6497747e-02  -1.2785404e-03  -5.8469412e-02  -8.7719657e-02   7.4774599e-02  -1.7362295e-01  -7.4345445e-02  -1.5048120e-01   8.9336555e-02   5.8375784e-02   1.6653130e-01   8.4547313e-02  -8.0480458e-02   3.9657983e-02  -2.3879092e-02   9.5318782e-02  -2.7215174e-01  -8.5710418e-02   1.1606903e-01   4.0898121e-02   9.9944405e-02   1.8480838e-01  -1.2742173e-01  -1.4389272e-01   1.3880802e-01  -7.7716181e-02   2.1608747e-01   1.4377757e-01  -1.0494644e-01  -1.4147748e-01  -7.7754661e-02   2.3656366e-02   3.5974673e-02  -2.6602130e-03   6.1614744e-02  -7.7716778e-02  -1.4147531e-01   1.1967388e-02  -1.1405556e-02  -2.4275399e-02  -1.1824848e-01  -1.9222859e-01   5.0382502e-02  -9.6067784e-03  -4.9364183e-02  -1.1817474e-01   1.1877964e-01   2.5942609e-02  -1.6572529e-01   1.1134914e-02  -1.0887855e-02  -3.5536192e-01  -1.8759721e-01  -1.8140623e-01   9.4829480e-02  -1.1481310e-02   1.8640124e-02   1.6851333e-01   7.4025168e-03  -6.3699460e-02   9.6532938e-02   0.0000000e+00   2.7269147e-01   2.4075948e-02  -5.3899004e-03
  -8.7895310e-02   2.3394014e-02  -1.6134512e-02  -7.2181481e-02   1.2039915e-01   3.2112515e-02   6.7054309e-02  -1.1457990e-03  -5.5365620e-02   2.3080093e-02  -1.7452249e-02   5.8957809e-02  -1.6871414e-02  -2.6747046e-02  -5.4324131e-02   6.7899866e-02   1.0394520e-01   1.3405197e-02  -3.6150402e-02   5.7402945e-02   1.3018380e-01   1.7571079e-01  -5.4516422e-02  -1.5443975e-01   7.0357896e-02   7.2868236e-02   6.4289997e-02   1.1757248e-01  -9.5934420e-02  -6.1739583e-02   4.4377301e-02   1.1072350e-02   8.7535155e-02   5.0709040e-02  -8.4379637e-02   9.6589085e-02   6.8231669e-02  -7.6473284e-02  -8.6896680e-02  -5.6416344e-02   1.5101426e-03   2.6988335e-01   2.1729846e-02  -2.4404650e-02   1.1967599e-01   8.6775692e-02  -1.3599398e-02   2.0816684e-02   2.1120888e-02  -5.6781154e-02  -9.0372630e-02   2.4071726e-03   1.4902655e-02   1.4141061e-01  -6.2981009e-02   1.3742363e-01   1.0866203e-01  -1.2856321e-01  -7.9065777e-02  -5.4227173e-02  -5.9714390e-02   5.6705415e-02  -1.0265922e-01  -2.1945081e-01   1.2778790e-01   2.4306090e-02  -9.6145804e-04  -1.4022124e-01  -1.2261791e-02  -9.4986837e-02  -1.7691922e-01  -9.4257605e-02   1.0679034e-01   1.3111702e-02  -6.9365160e-02   3.0317235e-03   9.7256111e-02   6.0721811e-02   2.1785843e-02  -1.9985693e-02   7.2513627e-02   4.4313043e-02  -9.2750448e-02  -6.7297680e-02  -2.2504299e-02  -3.8574534e-04   2.7269147e-01   0.0000000e+00  -1.8574177e-02  -5.8821465e-02
  -1.7025376e-02   6.7474965e-02  -8.2334826e-02  -2.8445198e-02   4.6436403e-02   2.6772859e-01  -1.5748467e-01  -1.3822886e-02  -2.3598944e-02   1.6207769e-02  -2.4272322e-02  -9.4519423e-03   3.0497183e-02   3.9963481e-03   3.8696001e-02   1.3432595e-01  -7.5658305e-02  -8.6865429e-02   8.0176201e-02  -6.7096536e-02  -1.3253583e-02   4.7081319e-02   1.0177965e-02  -3.6178891e-03   1.2672915e-02   5.5216541e-02   1.3099241e-01   1.2509553e-01  -8.0873302e-02   4.0950880e-02  -3.9668112e-02   2.1923942e-02  -1.6310999e-02  -8.8436870e-02   1.2091915e-01   8.7573075e-02  -7.0719740e-05  -8.5547280e-02  -2.4712884e-02  -1.7025023e-01   1.3097323e-01  -1.0348042e-01  -6.1984271e-02  -1.1473456e-01   6.2272492e-02  -8.3884994e-02   1.7746251e-02   1.4879229e-02  -1.0087017e-01   5.0009555e-02   9.2953394e-02   1.8844997e-02  -6.4975326e-02   9.8931148e-02  -1.1635579e-01  -1.0857914e-01  -3.7550676e-03   6.4292991e-02   1.8078654e-01   3.6917406e-02  -2.8924102e-02  -6.3964140e-04   6.3900571e-02   1.9409629e-02   5.3216264e-02  -3.5768234e-02  -7.9006011e-02   2.3769617e-02   1.0496684e-01   5.2514116e-02   4.8661517e-02  -4.2812103e-02   4.8197229e-02   7.5210035e-02  -3.9587609e-02  -3.8766076e-02  -1.1727808e-01  -8.8974256e-02   2.0712294e-02   1.2713418e-02  -1.1042643e-02   1.2207712e-02   3.6958551e-02   1.6990661e-02   8.4869987e-02   4.0583168e-02   2.4075948e-02  -1.8574177e-02   0.0000000e+00   6.5848696e-02
  -4.0010670e-02  -2.0215880e-02  -1.7744168e-02   4.7077228e-02   3.3231196e-02  -3.7485241e-02  -4.0480847e-02  -3.2488808e-02  -1.8216989e-02   1.0930869e-01   6.0602996e-02   7.3808082e-02   5.4493427e-02   6.5556464e-02  -9.6034099e-02   6.6091310e-02  -1.0251207e-01  -3.9119063e-02  -3.6073574e-02   3.8773994e-02   1.5325513e-01  -5.9607030e-02   1.6998916e-03   6.6500605e-02   9.4382985e-02   4.9825514e-02  -1.2194867e-02  -6.2685325e-02  -8.5583802e-03   5.9536084e-02  -7.3522748e-02  -1.7731346e-02  -6.6866916e-02  -7.6206404e-02  -6.8629795e-02  -2.1636506e-02   1.1584196e-01  -9.4551251e-02   2.8612719e-02   3.5238378e-02  -2.6411609e-02   3.2356828e-02  -1.0002395e-01  -5.1235704e-02   8.0647111e-02  -1.0508932e-01   2.9504317e-02   5.1657148e-02  -1.5318607e-01   1.4333680e-01   8.2775009e-02  -3.4391605e-03  -6.1446659e-02  -1.3740048e-01  -3.8236760e-02   5.1352128e-03   1.5525788e-02  -7.3322254e-02   6.7030949e-02   1.1117975e-01  -1.7796503e-03   1.6483582e-02   9.6891378e-02   1.6419835e-01  -3.8400639e-02   7.2087651e-02  -3.3654901e-02   4.9248681e-02  -1.5664140e-02  -4.1722924e-02  -9.2775322e-02  -1.3480294e-02   3.1049650e-03  -1.1036583e-01   6.5735722e-02   1.5461752e-01   2.5746503e-02  -1.4233091e-01  -9.4323196e-03  -1.2143554e-01   2.2802576e-02   4.4852350e-02   3.0584990e-02  -7.0751866e-02   1.4815536e-01   1.4682773e-01  -5.3899004e-03  -5.8821465e-02   6.5848696e-02   0.0000000e+00
