# Supplementary material for: Autistic traits and individual brain differences: functional network efficiency reflects attentional and social impairments, structural nodal efficiencies index systemising and theory-of-mind skills
Source: Mol Autism. 2021 Jan 21;12:3. doi: 10.1186/s13229-020-00377-8 (PMC7818759; doi:10.1186/s13229-020-00377-8)
Supplement: Supplementary file 9 — Additional file 9. Brain-behaviour correlations. README file detailing data curation; AAL-90 region masks in NIfTI format; spreadseehts of Spearman correlations; code and data for the correlational analysis. [file 13229_2020_377_MOESM9_ESM.zip › Paul_Arora_et_al_data/Physiological/BBC/analysis/Parcorr_rsfMRI_Netmats/fixnormed_Netmat_rsfMRI_aal90_subj017.txt]

   0.0000000e+00   1.4443296e-01   1.3852400e-02   1.7015850e-02   8.8394570e-02  -6.7391941e-02  -6.8215416e-02   1.7789160e-03   9.2136867e-02   3.7075365e-02   5.9204724e-03   2.6071387e-02   2.8362590e-02   3.1723548e-03  -2.1221726e-02   4.9062190e-02   1.0036767e-01   2.4236295e-02   7.0866204e-02   1.0007263e-01  -5.2257873e-02   1.0870265e-01   2.0913303e-02  -5.4122215e-03   7.1911045e-02  -1.2890124e-01  -7.0204398e-03  -7.3951180e-02   2.9087593e-02  -1.8594375e-02   1.1627440e-02  -6.5596951e-02  -2.6509519e-02  -6.3408044e-02  -1.4665742e-02  -5.3849932e-02   3.7724635e-02  -5.4526421e-02   3.7382043e-02   6.4671760e-02  -9.0266838e-02   2.6146537e-02  -3.1090675e-02  -4.5027052e-03   1.2040550e-01   1.3564203e-02  -3.9295790e-02  -1.8033374e-02  -8.8606808e-03   2.4452089e-02  -1.5460184e-05   6.7282124e-02  -3.2730544e-02  -8.4083276e-03   4.7853930e-02  -1.7427373e-01   3.3704102e-01   1.0597014e-01  -6.5876580e-02  -1.6605498e-02   3.8339260e-02  -5.1071470e-02   1.1936664e-01  -6.4299026e-03   8.9044245e-02  -4.5528073e-02  -1.8120648e-01  -9.4558375e-02   1.4649648e-01   3.2393182e-02  -4.4161306e-03  -1.2339963e-01   7.2662233e-02  -3.0141022e-02   2.8289069e-02   1.0238712e-01  -5.1779015e-02  -1.3375194e-02   2.7210608e-02  -3.6366739e-02   1.3763542e-02  -8.9809916e-03  -9.2717433e-02  -5.1856887e-02  -1.7859030e-02  -1.2709000e-02   2.0057131e-02  -7.8263652e-02  -1.2614704e-02  -2.5349078e-02
   1.4443296e-01   0.0000000e+00   3.4939224e-02   5.3367184e-02   4.0018593e-02  -2.9259888e-02  -5.6938643e-02   3.4494764e-02  -2.6603585e-02  -6.0074089e-02   6.9037225e-03   1.1115484e-01  -5.7894802e-02   1.8597003e-02  -8.7832811e-03  -7.3397425e-02   9.9106921e-02   1.4042091e-01   1.9540770e-01   1.0243542e-01  -1.3846533e-01  -7.9121581e-03  -8.5389513e-02  -1.5231217e-02  -3.7618330e-03   7.1535847e-02   1.0250252e-02   6.7782487e-02  -3.6902289e-02  -1.6541277e-02  -1.4842159e-01   5.8600012e-02   2.2613965e-02  -9.9623251e-02   1.9418967e-02  -8.4557083e-02   4.8082667e-02  -8.2412968e-02   7.8818065e-02   1.8944148e-02  -3.3426620e-02   2.1471564e-01  -3.5384032e-02  -2.2568194e-02   1.8000196e-01   4.9602846e-02  -9.9917861e-02   3.5536795e-02  -6.4399031e-02   5.6615700e-03  -8.0271734e-02  -9.1239574e-04  -5.9749909e-02   7.7638871e-02   8.0209198e-02  -6.8177571e-03   1.4731099e-01   3.8701759e-01  -1.1708705e-02   6.7623747e-02  -2.5347092e-02   4.2722072e-03  -2.1357330e-01   8.4763421e-02   5.1471215e-02  -3.0039385e-02  -7.6823156e-02  -1.6017649e-01   1.3644244e-01  -1.4062521e-01  -1.5192486e-02   4.3161331e-02  -1.0526720e-01   2.1119240e-02   8.6783880e-02   2.2910833e-02  -1.1250083e-01  -1.8069525e-01  -3.4480670e-02   4.1190688e-02  -8.5614235e-02   4.8491321e-02  -1.5667859e-01   4.3038632e-03  -2.2401599e-02   2.3063500e-02   3.3516405e-02   3.2164065e-03  -8.4569247e-02   1.5969289e-02
   1.3852400e-02   3.4939224e-02   0.0000000e+00   5.3368028e-02  -3.5513014e-02   2.4005274e-02   1.7934700e-01  -1.3526002e-02   9.7853512e-02   5.9463491e-02   4.4963730e-02   4.6710619e-02   1.6438577e-02  -1.5204740e-02  -1.5688300e-02  -2.3911454e-03  -4.1163569e-02  -4.9763503e-02   5.6049296e-02   5.1961423e-03  -6.1996338e-02  -8.1653726e-03   5.7052459e-02   5.5641541e-02   1.0313324e-01   4.2532359e-02  -8.0154793e-03   2.4171381e-02  -5.6234993e-03  -1.2060314e-01  -4.6188969e-03  -6.4176101e-02  -5.4129179e-02  -3.4021811e-02  -1.9792439e-03  -9.6208601e-02  -1.8981400e-02  -4.4158935e-02   4.3204315e-02   1.2023774e-01   1.5622840e-02   1.3696326e-01  -1.1107707e-02  -1.0328043e-01   8.5639157e-03  -1.9797515e-03   1.6780129e-02  -3.8783851e-02  -2.3644773e-03  -4.4138986e-02   2.6519189e-03   5.4283635e-02  -6.7882603e-02   4.2546704e-02   1.0633960e-02   2.8865273e-03  -2.4893666e-02  -3.4545596e-02   5.4106052e-02  -4.3042337e-02  -5.5466199e-02  -7.6136517e-02   4.9463492e-02  -1.9771711e-02   5.0362988e-02   6.4084756e-02   9.2774160e-02  -5.3216679e-02  -3.9482231e-02  -7.9573391e-02  -2.2098908e-02  -5.2612268e-02  -8.3263368e-02  -7.2459652e-02   6.9239969e-02   1.5657598e-01   3.6658993e-02   1.9481030e-02  -1.7705466e-02   1.1290172e-01  -3.1351005e-02   5.0944126e-02  -2.2303373e-02  -1.5231243e-01  -4.8469790e-02  -1.4627758e-03  -1.9059089e-01   1.0569722e-01  -8.1605510e-05  -1.6034655e-02
   1.7015850e-02   5.3367184e-02   5.3368028e-02   0.0000000e+00   5.9192045e-03   6.1222184e-02   6.4406145e-02   2.7518249e-01   4.4048721e-02   1.8485986e-01  -3.3530587e-02   3.4828005e-02  -3.1569764e-02   3.0008490e-02   3.1449187e-02  -7.4941564e-02  -1.4974518e-01   2.2176230e-02   4.2646738e-02   4.2921149e-02   5.0030272e-02  -8.5746991e-03  -3.9900582e-02   1.3328844e-01  -1.4456194e-01   8.4969094e-02  -3.8577267e-02   2.1563022e-02   4.2210217e-02   3.3128220e-02  -9.0530925e-02   8.9167432e-02   7.3213812e-02   3.6012326e-02   7.8637926e-02  -6.5775373e-02   6.6330347e-02   7.7604160e-02  -1.1219693e-02  -2.1024452e-02  -5.1050644e-02   9.7319107e-02  -4.3345079e-02  -8.9379489e-03  -2.7170758e-02  -1.1555701e-02  -9.1224010e-03   2.1927061e-02  -1.7229255e-02   4.5890110e-03   4.7297362e-02   7.6882266e-02   2.6490082e-02   5.5592444e-02   5.5804534e-02  -1.5406582e-03  -2.6768274e-02   1.9486930e-02   9.0558681e-04   7.5926504e-03  -7.2844740e-02   6.3640077e-02   1.1515952e-01   8.4097700e-03  -6.0255906e-02   4.2067389e-02  -7.7467204e-03  -1.2969273e-02  -1.8710220e-02  -8.0900420e-02   3.5507778e-02   1.0336433e-01  -1.1521211e-01   6.7975368e-02   9.7843359e-02   4.4960394e-02   2.4707406e-02  -8.3415809e-02  -4.5550238e-02   3.4854714e-02   1.5875425e-02  -8.7791659e-04  -1.4399587e-02  -3.2630145e-02  -4.3967946e-02  -6.5130078e-02   1.1115530e-02   4.9832293e-02   3.7479101e-02   1.7314957e-02
   8.8394570e-02   4.0018593e-02  -3.5513014e-02   5.9192045e-03   0.0000000e+00   5.8503082e-03  -9.3731004e-02  -4.7064501e-03   1.3183398e-01   5.6758076e-03  -3.5915975e-02  -3.4406571e-02  -1.1742845e-02  -3.7757013e-02   1.6914126e-01  -1.2351594e-02   2.8172536e-02  -7.6541278e-02   1.3170525e-01  -3.9568597e-03   9.7859860e-03  -1.0220012e-01   9.1585033e-02  -4.1219345e-02  -9.4374468e-03  -1.3124120e-02   1.4254362e-01   4.2733297e-02  -2.7163464e-02  -2.5709682e-02  -5.2830705e-03   1.0947024e-01  -1.6685793e-01  -2.3533734e-01   5.7390578e-02   1.2250430e-01  -8.0841507e-02   3.9004957e-02  -6.4605333e-02  -4.5139150e-02   5.6527289e-02   1.6797262e-02   8.9840011e-02  -4.5743469e-02   1.7298771e-01  -7.4716284e-02  -1.0177608e-01  -8.9795628e-02  -6.3082274e-03  -1.1090771e-02  -1.0076493e-02   1.2719179e-03   3.3340077e-02   1.9485129e-02   3.5996936e-02  -7.8272898e-02  -4.4453041e-02  -6.7560641e-03   3.1701766e-02   7.0415361e-02   5.1740972e-04  -3.0326105e-02   5.8265013e-02  -1.1056109e-01  -2.6408491e-02   2.5174788e-02   1.1073254e-01   2.0773740e-02   9.4145282e-02   6.4723427e-02  -9.2679800e-02   6.9535731e-02  -5.9155680e-02  -7.9130514e-02  -1.8874325e-01   1.8603454e-02  -1.0499213e-01   2.0149382e-01  -4.2828720e-02   8.3773174e-02   7.8986456e-02  -1.5114533e-01  -1.1431512e-02  -1.2392327e-01  -9.0840445e-02  -6.2508411e-02   1.9110404e-01  -3.4803577e-01  -5.9091151e-02   1.2307044e-01
  -6.7391941e-02  -2.9259888e-02   2.4005274e-02   6.1222184e-02   5.8503082e-03   0.0000000e+00   4.4426420e-03   1.0799497e-01   1.3466214e-01   8.7227231e-02   5.5935336e-02  -1.7042089e-02   5.2499733e-02  -3.5868428e-02   1.0383129e-01   7.0896938e-02   1.5966891e-02   9.3705217e-02   5.7335247e-02  -2.1256141e-02   1.2620819e-01   4.1574018e-01  -4.8042798e-03  -1.0773580e-01  -1.1674645e-01   8.7751730e-02   4.1078719e-02   3.9970247e-01   1.2979913e-02   1.8561153e-02  -5.9359098e-02  -1.1869915e-01   1.4273554e-02   1.1565298e-02   7.4345488e-02   3.8212175e-03   8.2669730e-03   2.2585568e-03  -2.1671088e-02   1.1917055e-02  -1.9893851e-01  -2.3460275e-01   2.6395171e-02  -1.0380617e-01   1.1912045e-02  -2.9422355e-02   2.9257960e-02  -9.2010830e-02  -7.0355464e-02   1.6489809e-02   5.8333597e-03   4.1290335e-02   3.5998373e-02  -7.1173353e-02  -9.4712527e-02   1.5257521e-01  -6.8083348e-02   9.9317230e-02  -2.0715326e-02   6.1196400e-03   5.8130698e-03   7.2274148e-02   5.7882849e-03  -6.8902607e-02  -5.7936124e-02  -2.5172759e-02  -2.0411916e-02   6.2235716e-02  -1.1096828e-01  -4.7736799e-02   8.0406710e-02   3.4358658e-02   1.0737237e-01  -8.8585717e-02   8.2440438e-02  -1.0175300e-01   4.6829023e-02  -2.1574755e-01   2.1785666e-02  -3.4241241e-02  -4.5652410e-02  -9.6009086e-02  -5.7205202e-02   1.5569256e-03  -3.1052198e-02  -5.5189159e-02   1.7432424e-03  -2.0541230e-02   2.3059160e-02   2.0159336e-03
  -6.8215416e-02  -5.6938643e-02   1.7934700e-01   6.4406145e-02  -9.3731004e-02   4.4426420e-03   0.0000000e+00   7.5762797e-02   1.3112128e-01   1.2753010e-01   7.2923784e-02  -3.2313577e-02   9.8036029e-02  -5.1087878e-02   2.5761122e-02  -7.2708372e-02  -1.0585660e-01  -6.9080482e-02   1.3652771e-01   1.4943194e-02  -3.6227248e-02  -1.2201299e-02   3.1052891e-02   4.5342356e-04   2.0598710e-01   1.5076514e-01  -7.6059342e-02  -1.5380899e-01   1.6425794e-02  -5.8306865e-02  -1.0442374e-02  -7.4829941e-02   8.6472342e-02  -1.6104386e-01  -1.8215422e-01  -2.5904070e-02  -2.1277355e-02  -2.6786604e-02   2.8923722e-05  -6.7386393e-02  -1.8896910e-01   3.0991557e-04   1.0299787e-02  -6.1822524e-02  -1.1092394e-01   1.4156576e-02   1.3074162e-01  -9.0929570e-02  -6.3489432e-02  -7.4690522e-02  -4.9704871e-02   3.7311128e-03  -1.0178644e-01   2.1323546e-01  -7.4270593e-03   7.3906286e-02  -1.2570447e-01  -7.7599603e-02  -1.7508521e-02  -1.2316769e-02  -6.4624861e-03   1.4004252e-02  -7.0438771e-03  -5.5621970e-02  -7.9729909e-03   5.3711197e-02   6.1580509e-02  -2.5655704e-02  -1.0763354e-01   1.0578067e-01   7.0145113e-02   2.0112699e-04  -2.1813623e-02   4.3578975e-03  -1.2599946e-01   7.9420933e-02  -6.1222015e-02  -7.9387018e-02  -7.0091711e-02   6.9853301e-02   5.4232822e-03   1.1217002e-01  -9.3647567e-03  -1.0250435e-01   2.5326255e-02   2.3494044e-02  -1.2265148e-01  -1.6426984e-02  -3.3834561e-02   1.0806779e-02
   1.7789160e-03   3.4494764e-02  -1.3526002e-02   2.7518249e-01  -4.7064501e-03   1.0799497e-01   7.5762797e-02   0.0000000e+00  -7.7347224e-03   2.7494908e-01  -4.1797307e-02   2.0683885e-01  -3.2631267e-02   1.6788047e-01   2.0460519e-02  -1.2122178e-01  -1.5708944e-01   8.7477748e-02  -5.3993841e-02   1.6683918e-01   7.5198003e-02  -1.8477667e-01  -3.9942990e-03   4.2921469e-02  -6.6063018e-02   2.7464715e-02   2.5435358e-02   4.4962121e-02  -2.4889567e-02   6.7347252e-02  -1.6271258e-01  -1.6729943e-01   2.0079466e-02   6.2467858e-02   7.9808750e-02  -1.0049156e-01  -4.2550849e-02   7.5567941e-02  -2.2205156e-02  -2.1156714e-01  -1.6031320e-01   3.4656074e-02  -9.9563016e-02  -9.6225800e-02   1.6308644e-02  -3.2865753e-02   3.2195295e-02   1.1755267e-01  -4.6202587e-02  -2.4408044e-02   1.8232266e-02   1.0220946e-01   4.6802727e-02   3.9120395e-02   6.7793405e-02   5.1783482e-02  -4.9139290e-02  -6.7366362e-02  -5.9783623e-02  -8.2849266e-02   6.8524096e-03   7.2937464e-02   6.5957853e-02  -1.3255906e-02  -1.0762305e-01   8.3443764e-02  -6.3592075e-02  -1.7055496e-04  -5.9698315e-02   3.4785002e-02  -4.5256914e-03   7.8352686e-02  -5.3772235e-02  -9.7131737e-02   1.3796221e-01   7.6469072e-02   1.0469683e-01  -2.0740839e-01  -3.2184381e-02   3.5789893e-02   5.2553660e-02  -2.8349422e-02   6.5320110e-02   5.5197384e-02  -9.7806219e-02  -9.8423523e-02   1.1927797e-01  -1.4717349e-01   5.3218492e-02   7.1019447e-02
   9.2136867e-02  -2.6603585e-02   9.7853512e-02   4.4048721e-02   1.3183398e-01   1.3466214e-01   1.3112128e-01  -7.7347224e-03   0.0000000e+00   2.4964593e-01   6.3950263e-02  -1.0119208e-01   3.3994039e-02  -6.1047390e-02   1.6872083e-01  -6.5425497e-03   1.0835692e-01  -1.1283460e-01  -5.3430403e-02   8.7329239e-02   2.6435014e-02   3.4566047e-01   3.0319272e-02   2.4273064e-02  -9.9154407e-03   5.5570029e-02   1.3572768e-02   2.8418895e-01   7.1781632e-02  -1.9320171e-01   9.1635560e-02  -6.4920747e-02   2.2052716e-02  -1.4130429e-01  -2.1322297e-01  -5.3488578e-03  -2.3399323e-02   3.1305149e-02  -6.8656014e-02  -7.8691428e-02  -6.5797529e-03   8.4540234e-02  -6.0239006e-02  -9.7584253e-02   9.6722000e-02   6.4460721e-02   4.1499284e-02  -2.9911872e-02   1.2218355e-01  -9.6455629e-02  -5.9089275e-02  -4.2480483e-02  -1.6946656e-01  -8.4850457e-03  -8.1931297e-02  -3.2292922e-02   1.8212122e-02  -4.0327406e-02   5.0080346e-02  -1.0934238e-02   1.3477518e-01  -3.0479046e-03  -1.2973955e-01   4.8046504e-02   4.6984861e-02   4.8025807e-02  -2.6608194e-02   4.5766331e-02  -2.3337939e-02   8.8331764e-02  -5.3918151e-03  -1.4201507e-02  -9.7970103e-02   5.3757910e-02  -1.8475508e-01  -1.4039804e-01  -1.2908746e-01  -2.7787759e-02   2.1583728e-03  -1.3305115e-01  -4.5791644e-02   1.0810540e-01   6.7915903e-02  -1.6898348e-01   7.8345992e-02   1.3966692e-01  -1.4622097e-01   5.3288808e-02   1.7245654e-02   6.7808341e-03
   3.7075365e-02  -6.0074089e-02   5.9463491e-02   1.8485986e-01   5.6758076e-03   8.7227231e-02   1.2753010e-01   2.7494908e-01   2.4964593e-01   0.0000000e+00  -1.3485299e-01   4.9838196e-02   6.2979907e-03   1.3999173e-01  -1.5395680e-02  -1.5519194e-02   8.8681929e-02  -5.2410110e-02   2.5217792e-02   6.2173767e-02   8.9636642e-02   1.8138303e-01   1.8766008e-02   6.1752542e-02   1.0619547e-01  -1.3855678e-01  -5.0420206e-02   9.6376757e-02   1.7842281e-02  -1.2608599e-01   8.4869836e-02   3.7546843e-02  -2.7007428e-02  -2.1646256e-02  -8.8819708e-02   2.0675605e-01  -6.0999768e-02   5.2854087e-02  -1.9566102e-01  -7.3649934e-02   3.1766567e-02  -1.9410922e-01  -5.4368409e-02   1.3299064e-02  -2.7317181e-02   1.2990422e-01  -3.3460603e-03  -1.3870432e-01   1.2777948e-01  -3.5865547e-02   8.9284732e-02   5.2670089e-02   5.2519261e-02  -1.1805086e-01  -3.2833999e-02   5.3241777e-02   1.9515601e-02  -4.9437536e-02  -2.3905958e-02   3.6667565e-02  -8.7499847e-02   1.2361979e-01  -3.9910238e-02  -1.1455947e-01   1.1168508e-02   2.1414456e-01  -3.9492762e-02  -8.5708455e-02  -1.1393169e-01  -7.6630851e-02  -1.4156383e-01   1.4449199e-01   1.5441866e-01   9.8276735e-02   1.3372801e-01  -1.6399487e-01   8.9804321e-02  -1.9555599e-01   3.2626613e-02   1.5718897e-02   6.9709626e-02  -5.1960656e-02   1.1494745e-01  -5.5478020e-02  -3.9120886e-02  -6.3759392e-02  -1.4406662e-01  -1.2535946e-01   9.8109502e-02  -3.8209504e-02
   5.9204724e-03   6.9037225e-03   4.4963730e-02  -3.3530587e-02  -3.5915975e-02   5.5935336e-02   7.2923784e-02  -4.1797307e-02   6.3950263e-02  -1.3485299e-01   0.0000000e+00   4.0556917e-02   3.2362227e-01   2.1256613e-02   5.8852150e-02  -7.4068847e-02   1.8452828e-01  -6.4868994e-02  -5.8909515e-02  -5.8007622e-02   1.6895870e-01  -4.5601967e-02   7.9009093e-02  -1.6311707e-01   2.4650296e-03  -4.9435081e-02  -5.5120742e-02  -5.6200561e-02   1.5142823e-01   1.4361494e-01  -1.3645547e-02  -2.2923076e-01   2.6664779e-03  -1.9772692e-02   1.1757297e-02   3.6331177e-02  -1.1828851e-01   3.0573602e-02   5.6250164e-02   3.7576014e-02   5.6992074e-02  -2.7424373e-02  -6.5056913e-02  -5.9749242e-02  -3.6630932e-02  -2.0219890e-02   6.9642319e-02  -1.2268202e-01  -1.0764524e-02   4.1798064e-02  -1.5279880e-02   1.2549122e-02  -7.9930660e-02   1.2519431e-01   7.7486559e-02   4.8570294e-02  -1.3260747e-02  -7.3475584e-03   1.5181050e-02   7.7081944e-03   1.5752256e-01  -1.9877699e-02   1.1146115e-01   1.4111251e-01  -9.4893996e-02  -1.0153491e-01  -2.4677722e-01  -7.1989661e-02   5.9988363e-02  -1.3677119e-02   3.8138139e-02  -3.3782980e-02   8.4618157e-03  -2.3432462e-02   9.6951896e-02   3.9512085e-02   2.4820503e-02  -7.7694090e-02   6.8477680e-02  -9.8491471e-02   1.7207751e-02   1.2082084e-02   1.3272000e-01   1.0432033e-01  -6.5665346e-02  -1.8568717e-02  -2.0173375e-01   1.4385187e-01   1.6127084e-01   3.9534207e-03
   2.6071387e-02   1.1115484e-01   4.6710619e-02   3.4828005e-02  -3.4406571e-02  -1.7042089e-02  -3.2313577e-02   2.0683885e-01  -1.0119208e-01   4.9838196e-02   4.0556917e-02   0.0000000e+00   4.6304624e-02   4.3188267e-01  -1.7562668e-02   1.8258733e-01  -2.4503785e-02   2.6293361e-01  -4.9001152e-02   2.1635184e-03  -2.0906006e-02  -1.9133676e-01  -8.1132448e-02   4.2344087e-02  -2.6722836e-02  -1.4837296e-03   1.0633472e-01   3.0088039e-02  -8.6694888e-02   2.5616736e-01  -1.1978676e-01  -4.1117311e-02  -1.6126517e-02   5.1661011e-03  -5.7131072e-02  -9.4169144e-02  -1.0897183e-01   4.6297866e-02   2.2934295e-01   8.3087112e-02  -3.5392632e-02  -1.4591692e-01   6.7913897e-02  -4.8795222e-02  -1.4095474e-01  -1.4734152e-01  -1.6476651e-01  -9.1683934e-02   1.1020113e-01  -2.1839612e-02   2.0022580e-02  -3.8680362e-02  -2.1077840e-02  -7.8434317e-02   8.3683974e-02   9.2645087e-02   1.9368477e-02  -9.4606735e-02   4.5377786e-02   1.7993085e-02   6.0376821e-02  -6.1412333e-03   1.4639365e-02   5.2039816e-02   1.0781610e-01  -1.8922082e-02  -1.0865441e-02  -1.7031697e-01   1.5618466e-01   1.1245061e-01  -1.4932073e-02   1.5455870e-01  -1.3232979e-01  -5.0145383e-02  -2.7251086e-02   1.1783139e-02  -1.5038259e-01   3.3265317e-02   2.0716610e-01  -3.0796791e-02  -3.7614569e-02  -3.5110348e-02  -1.3816656e-02   9.1624620e-02  -1.4071188e-01   5.6785118e-03  -1.2499935e-01  -7.2692763e-02   2.3844177e-02   6.8821029e-02
   2.8362590e-02  -5.7894802e-02   1.6438577e-02  -3.1569764e-02  -1.1742845e-02   5.2499733e-02   9.8036029e-02  -3.2631267e-02   3.3994039e-02   6.2979907e-03   3.2362227e-01   4.6304624e-02   0.0000000e+00   1.5264742e-01   1.3044138e-01   3.3061630e-02  -2.8683865e-02  -1.4049813e-02  -4.7751891e-02  -2.0169621e-02   1.3904329e-02  -3.7963905e-02   4.9290254e-02  -1.3369119e-01   2.4891923e-02  -6.0538240e-02  -8.6556681e-02  -6.6003393e-02   1.3986110e-01   6.1249624e-02  -9.1965417e-02  -6.3312949e-02   1.1996284e-01  -2.8981738e-01   9.4680680e-02  -1.4041452e-01  -3.1687472e-02   8.6959332e-03  -2.2547584e-02   4.8815878e-02   7.0867870e-02   2.0208050e-02   1.4283495e-01   7.6935094e-02  -1.0810039e-01   1.8561414e-03  -7.3022335e-02  -1.4405394e-01  -3.8959049e-02   7.6293035e-02   5.7882398e-02   4.6660314e-02  -8.8681719e-02  -6.8887888e-03   1.2828274e-02  -1.7485129e-02  -9.5403372e-02  -3.8252608e-02  -9.0134662e-02  -4.7230152e-02  -7.3794014e-02  -1.2892550e-01  -1.9287812e-01   3.3158226e-02   2.6615779e-02  -1.0538150e-01  -1.3083664e-01  -1.5716663e-02   5.6184156e-03  -1.8088954e-02   6.4054593e-02   3.8709794e-02  -1.5699913e-02  -2.7710852e-02  -1.6127466e-01   1.2225766e-01   4.9026917e-02  -1.4920066e-01  -9.2417153e-02   2.2073275e-02   1.4435110e-02  -1.6654404e-01   1.6799551e-01   3.5132774e-02   1.5995254e-01  -4.3915603e-02  -8.8254237e-02  -1.8219602e-03   7.5463197e-02  -2.3785425e-02
   3.1723548e-03   1.8597003e-02  -1.5204740e-02   3.0008490e-02  -3.7757013e-02  -3.5868428e-02  -5.1087878e-02   1.6788047e-01  -6.1047390e-02   1.3999173e-01   2.1256613e-02   4.3188267e-01   1.5264742e-01   0.0000000e+00  -2.3625743e-02   7.2612639e-02   5.8731434e-02  -4.4434534e-02  -3.1515111e-02   1.3548157e-02   3.6894494e-02   5.7559652e-02  -1.3459666e-02  -1.5226516e-02  -2.7576828e-01  -2.9996691e-01  -7.2647225e-02   5.0017074e-02   2.7144097e-02   9.1710521e-02  -1.0111836e-02   1.1933303e-02  -2.5434133e-01  -1.6429731e-02  -1.7732017e-02  -2.9153757e-02  -2.3922538e-02  -6.1778119e-02   5.2951529e-02  -2.8702364e-04  -1.5713067e-01  -9.3631595e-02   9.5804279e-02  -1.3030553e-02   1.0205501e-01  -3.3904379e-05  -1.4811765e-02  -7.5440940e-02  -3.9815233e-02   2.8587959e-02  -3.4895330e-02  -1.0600655e-01  -2.0685076e-01  -6.6854409e-02   1.1552818e-01   4.3847136e-02  -1.0807607e-01  -1.1398216e-01  -1.6941112e-02   5.9474443e-02  -2.5097951e-02   8.9210523e-02  -8.3296810e-02  -1.2316410e-02   5.8513961e-02   2.5385216e-01  -1.3140260e-01  -7.1487438e-02   7.3053060e-02   1.2293751e-01   5.5209167e-02   8.2091838e-02   4.3218446e-02  -7.0859859e-02  -2.9269239e-02   7.4563131e-04   5.1371322e-02  -3.6255529e-02  -1.1433752e-01  -7.3932054e-02   8.9279058e-02  -4.0671445e-02   3.7638260e-02   7.5908946e-02  -5.1200232e-02   9.1478356e-02   1.7525775e-01   3.5982897e-02  -5.8764876e-02   1.3537836e-01
  -2.1221726e-02  -8.7832811e-03  -1.5688300e-02   3.1449187e-02   1.6914126e-01   1.0383129e-01   2.5761122e-02   2.0460519e-02   1.6872083e-01  -1.5395680e-02   5.8852150e-02  -1.7562668e-02   1.3044138e-01  -2.3625743e-02   0.0000000e+00   2.0455011e-01  -1.7912341e-01   1.2545256e-02   1.2707382e-01   5.9460637e-02   1.6468569e-01  -8.4511093e-02   1.0292753e-01   4.9846868e-02   5.3738574e-02   1.1352380e-01   1.8607471e-01   1.5197186e-01   1.3007998e-01   1.0978605e-01   8.5161059e-02   1.2806615e-01  -5.0246232e-02  -1.5424277e-01  -6.0724353e-02  -1.2309540e-01   1.0258296e-01  -3.6053613e-02  -2.9356730e-02  -1.6052535e-01  -5.6674539e-02  -1.7396463e-01   7.6289332e-03  -2.9075730e-02  -5.5034046e-02   1.3916077e-01   1.1308853e-01  -1.6621675e-02   4.3372642e-02  -1.1731310e-02   6.6765956e-02   2.1686094e-02  -1.9490623e-01  -5.1181115e-02   1.3049870e-01   1.0270050e-01  -1.4083002e-01   6.2512744e-02   4.1523852e-02  -8.6206177e-03   8.2363637e-02   7.9119677e-02   1.3245068e-01   3.6926413e-02   8.4595266e-03  -2.8178458e-02  -1.8285457e-01   1.1945573e-01   6.8532525e-02   1.2844835e-01   7.6578625e-02  -6.6591561e-02  -1.2935661e-01   6.4810485e-02  -2.0680959e-01   1.0106300e-01  -5.9548555e-02   2.8897092e-02  -1.2396474e-01   6.0103654e-02  -1.1491106e-01   6.8262840e-02   2.2246859e-01  -2.2569779e-02  -2.9646337e-03   2.5455968e-02   1.3140336e-01   7.9963960e-02  -7.3664326e-02   1.6126505e-01
   4.9062190e-02  -7.3397425e-02  -2.3911454e-03  -7.4941564e-02  -1.2351594e-02   7.0896938e-02  -7.2708372e-02  -1.2122178e-01  -6.5425497e-03  -1.5519194e-02  -7.4068847e-02   1.8258733e-01   3.3061630e-02   7.2612639e-02   2.0455011e-01   0.0000000e+00  -4.2546838e-02  -1.0393811e-01  -3.1073936e-02   5.2756216e-02   5.2673575e-02   2.3573816e-02  -2.2795809e-02   2.1733314e-01   1.1983217e-01   5.5447103e-02   9.5706921e-02   7.2047483e-03  -2.4856714e-02   9.6748998e-02  -8.2034832e-02   6.8684861e-02  -1.1402158e-01   1.9096425e-02   1.0400074e-02  -5.9104649e-02   2.4371874e-02  -8.9628564e-02  -9.5394656e-02   8.0727283e-02  -7.7499523e-02   2.5891594e-02  -1.5050117e-02   5.3541057e-02  -7.3919977e-02  -8.5512234e-02  -1.7243053e-03  -3.8368347e-02  -3.2652945e-02  -1.4956489e-02   6.9686122e-02  -4.3673580e-03  -4.3448116e-02  -1.5779620e-01  -7.3982568e-02   8.4913982e-02   5.2039944e-02   2.5724999e-02  -1.8456512e-01   2.5064473e-02  -1.1284862e-02  -4.2015592e-02   8.3074952e-02   4.4095761e-02   1.0862689e-01  -2.9271850e-02  -1.6809459e-01  -6.5407741e-02   8.3757636e-03   1.7378515e-01   1.3784375e-01   7.2667381e-02  -1.7786828e-01  -4.3986600e-02  -6.7428288e-02   1.3105766e-01  -1.1367749e-03  -8.8273628e-02   2.5975015e-02   6.7520301e-02  -1.1698301e-01  -3.6921780e-02   1.4457653e-01   2.1525175e-01   4.4409030e-03  -3.1607531e-02  -9.9595500e-02  -1.8287818e-01   6.1900150e-03  -2.5072329e-02
   1.0036767e-01   9.9106921e-02  -4.1163569e-02  -1.4974518e-01   2.8172536e-02   1.5966891e-02  -1.0585660e-01  -1.5708944e-01   1.0835692e-01   8.8681929e-02   1.8452828e-01  -2.4503785e-02  -2.8683865e-02   5.8731434e-02  -1.7912341e-01  -4.2546838e-02   0.0000000e+00   1.0295672e-01   8.5748816e-02  -1.4146946e-01  -8.9522761e-02   8.2191495e-02  -6.5219247e-02  -3.9766830e-02   6.2997137e-02   5.1034410e-02  -2.9259146e-02   2.2629396e-01   1.7116270e-01  -1.6310400e-01  -3.1048275e-02   4.9695682e-02  -7.2807576e-02  -3.4788442e-02  -1.0085098e-01  -9.6603722e-02  -3.2086648e-03  -4.1289897e-02   2.9632654e-02  -2.0490586e-01  -1.6347589e-01   1.2290854e-01   7.1334338e-03  -4.9438793e-02  -8.3608893e-02   7.2494171e-02   9.9745517e-02  -1.2397755e-01  -1.2785182e-01   1.4342768e-02   2.9548505e-02  -8.1724136e-02  -8.2769908e-02   3.9910415e-02  -3.3192392e-02   3.9763646e-02   2.5420916e-01   8.9238023e-02  -9.5597571e-03   1.7347552e-02   3.9623282e-02  -6.1009051e-02   2.0833984e-02  -1.4801477e-01  -2.0450030e-01   1.3980426e-01   3.8639908e-02   1.7782952e-03   1.7806990e-01  -1.2372664e-02  -1.2763120e-01  -2.0906328e-01  -1.2187440e-01   8.0306837e-02  -5.1668770e-02   7.8878034e-02  -7.3197429e-02  -5.9106841e-03   4.4772800e-01   1.8714127e-01   3.3789571e-01  -2.0499518e-02  -5.6985590e-03   4.8006899e-02  -1.8158341e-02  -1.7716913e-02  -1.8369379e-01   3.2631512e-03   4.5044969e-02  -2.1273712e-02
   2.4236295e-02   1.4042091e-01  -4.9763503e-02   2.2176230e-02  -7.6541278e-02   9.3705217e-02  -6.9080482e-02   8.7477748e-02  -1.1283460e-01  -5.2410110e-02  -6.4868994e-02   2.6293361e-01  -1.4049813e-02  -4.4434534e-02   1.2545256e-02  -1.0393811e-01   1.0295672e-01   0.0000000e+00   2.3376708e-02   6.1512089e-02   6.7881812e-02  -4.6844432e-02   1.8242636e-02   7.4128933e-02  -1.0183656e-01   1.5813088e-01  -3.9804844e-03   4.2936621e-02   6.8014289e-02   8.8147120e-02  -9.9554845e-02  -1.6544106e-02   1.1169735e-01   3.4672689e-02  -7.3377436e-02   9.4237518e-02  -1.4858201e-01   1.5007841e-01  -2.8325482e-02   1.6242158e-01   7.1123040e-02  -6.6069464e-02  -1.3968084e-02   6.0691008e-02  -1.8118777e-01  -8.1584809e-03  -6.8871513e-02  -9.5040137e-02   6.2973115e-02  -1.0289636e-01  -4.0199049e-02  -4.8820001e-02   4.9917999e-02   2.3690262e-02   1.3344096e-01   1.3841870e-01   2.0592432e-01   3.4823554e-01   7.7188527e-02   1.2276773e-01  -4.9887874e-02  -5.0964334e-02   1.8145126e-02   1.6085501e-01   5.0559010e-02  -1.7625053e-01  -1.7753136e-02  -1.0314235e-01   2.0164800e-01   1.2111604e-01  -7.3041451e-02   6.4440075e-02   7.3013114e-02  -6.9144367e-02  -2.5819525e-01  -6.6669286e-03   1.7866488e-02   1.6693283e-01   1.5723512e-01   5.2107075e-01   8.9397860e-02   2.2761076e-01  -1.4897810e-01  -2.1677522e-01   2.0426198e-02  -7.9387806e-02   2.1337052e-03  -3.4948853e-02  -4.0967741e-02   4.0446015e-02
   7.0866204e-02   1.9540770e-01   5.6049296e-02   4.2646738e-02   1.3170525e-01   5.7335247e-02   1.3652771e-01  -5.3993841e-02  -5.3430403e-02   2.5217792e-02  -5.8909515e-02  -4.9001152e-02  -4.7751891e-02  -3.1515111e-02   1.2707382e-01  -3.1073936e-02   8.5748816e-02   2.3376708e-02   0.0000000e+00   2.3868684e-01   5.9152213e-02   2.3137149e-02   7.8915484e-02   4.1987527e-02  -4.8348733e-02  -9.9436888e-02   5.1488538e-03   3.5593782e-02  -3.0245413e-02   2.2579634e-02   3.6451548e-02   2.6173339e-02   4.1305140e-01  -2.2489624e-01  -1.4957836e-01   7.3406934e-02   6.7176640e-02   1.9478818e-02  -1.8379555e-01   4.5529648e-02   6.0574407e-02   6.1059639e-02   7.2884755e-02  -4.1357110e-02  -1.6697391e-01   1.3172889e-01   5.8624882e-02  -1.7941759e-01  -1.6550439e-01  -1.1362674e-01   1.9416719e-02   1.6075506e-02  -4.0923116e-02   5.4224761e-02   3.1074369e-02  -7.0970423e-02  -9.3055961e-02  -4.0623551e-02   7.4357699e-02  -1.2842326e-02  -7.7663116e-02  -3.4604930e-02   5.4257924e-02  -9.1101333e-02  -1.1641790e-01  -2.4002869e-01  -8.5817728e-02  -3.2668998e-02   1.2721592e-01  -1.2629547e-02  -5.7209840e-02   1.4823166e-01  -4.8514999e-02   9.1380457e-02   1.4688266e-01   1.0672391e-01   1.7674685e-02  -1.3102093e-02   1.4524547e-01  -3.4732885e-03   6.1148599e-02   4.7039061e-02  -7.7974696e-02   2.2023167e-01  -1.5031251e-01  -2.5961916e-03   7.9845442e-03  -6.0915376e-05  -1.6894346e-01  -2.5564482e-02
   1.0007263e-01   1.0243542e-01   5.1961423e-03   4.2921149e-02  -3.9568597e-03  -2.1256141e-02   1.4943194e-02   1.6683918e-01   8.7329239e-02   6.2173767e-02  -5.8007622e-02   2.1635184e-03  -2.0169621e-02   1.3548157e-02   5.9460637e-02   5.2756216e-02  -1.4146946e-01   6.1512089e-02   2.3868684e-01   0.0000000e+00  -1.3128369e-01   4.9275989e-02   8.4211463e-02  -8.6128991e-02   1.4235221e-01  -2.9288884e-01   6.0003686e-03  -8.6673461e-02  -1.3234717e-01   1.1537604e-01   1.3254407e-01  -2.1912535e-01   1.4035268e-01   2.8496727e-01  -3.0419322e-01  -3.5202136e-02   7.5194707e-03   3.4156544e-02   1.4012476e-01  -6.1545655e-02   2.7195388e-02  -7.3311747e-02  -1.0155690e-01  -4.4874700e-02  -1.2206856e-01   3.8964367e-03   7.2167489e-02  -1.1024325e-01  -1.4164004e-01  -7.5894697e-02  -4.5205476e-02  -2.2826040e-03  -4.6695732e-02  -1.0438265e-02  -7.3364996e-02  -2.1241610e-03   8.6550721e-02   7.6529747e-02  -1.2332994e-01  -1.1787703e-01  -1.2079931e-01  -2.1443527e-01   3.2158011e-02   3.7849072e-02  -1.3671270e-02  -8.4029992e-02  -5.0989702e-03   2.1612528e-01   2.1750246e-02   2.7683981e-01  -5.2029865e-02  -1.0854238e-01  -1.8508565e-01  -7.6466523e-02   5.8524697e-02   1.4534354e-01   4.8063290e-02   5.7797111e-03   8.1120040e-02  -6.7736959e-03  -4.5968589e-02   4.0729888e-02  -6.3982460e-02   1.0075843e-01   5.8575220e-02   1.2198039e-01   3.2394791e-02  -3.2464264e-03  -2.5969567e-02   4.7860544e-03
  -5.2257873e-02  -1.3846533e-01  -6.1996338e-02   5.0030272e-02   9.7859860e-03   1.2620819e-01  -3.6227248e-02   7.5198003e-02   2.6435014e-02   8.9636642e-02   1.6895870e-01  -2.0906006e-02   1.3904329e-02   3.6894494e-02   1.6468569e-01   5.2673575e-02  -8.9522761e-02   6.7881812e-02   5.9152213e-02  -1.3128369e-01   0.0000000e+00   3.0160569e-01  -1.2010689e-01   5.1967778e-02   4.4655453e-01  -1.0135611e-01   1.9369354e-01   2.4322627e-01   1.0818205e-01   1.9290834e-01  -1.5408795e-01  -6.6727776e-02  -3.6422096e-02  -2.4828321e-02   1.5160118e-01   5.1666043e-02   1.8689242e-01  -1.8194782e-03  -5.2156962e-02  -1.5391274e-01  -3.6607445e-02   4.3895374e-01  -1.4499008e-01   1.9482605e-01  -9.8279795e-02   1.8414931e-01   1.0695704e-02   7.4680673e-02  -4.1510058e-02   8.6641787e-02   2.0787882e-02  -4.0023089e-02   7.1342379e-02   2.6587735e-02  -1.8850478e-01  -1.2337983e-01   5.1448063e-02  -5.5018216e-02   4.2061952e-02   3.7985452e-02   1.1153452e-01  -8.4345844e-02  -6.2915236e-03  -8.9034512e-02  -9.2550243e-02   1.5681760e-02   2.1906617e-01  -1.9594044e-01   2.3595256e-01   1.9181870e-02   2.5812754e-01  -5.2012677e-02   1.1978660e-01   2.0219686e-01   9.7350681e-02   1.1698724e-02  -1.3203604e-01  -8.6268250e-02  -1.7261960e-01  -1.7449716e-02  -1.6829941e-01   6.5810685e-03   9.0582784e-02  -9.3801089e-02  -4.3096642e-02  -7.1377368e-02   1.5171421e-01   6.6053600e-02   1.4814632e-01   1.1445900e-01
   1.0870265e-01  -7.9121581e-03  -8.1653726e-03  -8.5746991e-03  -1.0220012e-01   4.1574018e-01  -1.2201299e-02  -1.8477667e-01   3.4566047e-01   1.8138303e-01  -4.5601967e-02  -1.9133676e-01  -3.7963905e-02   5.7559652e-02  -8.4511093e-02   2.3573816e-02   8.2191495e-02  -4.6844432e-02   2.3137149e-02   4.9275989e-02   3.0160569e-01   0.0000000e+00  -1.6297433e-01  -1.3606784e-01  -9.7474648e-02   9.0063035e-02   7.4308586e-02   4.1170095e-01  -7.7381700e-02   7.9890855e-02   9.5557912e-02   1.0559844e-02   1.1190799e-01   1.6260142e-01  -6.2448289e-02   6.6296631e-02   7.5525274e-02  -1.9993065e-01   1.3303247e-01   2.2458213e-01   2.4120887e-01  -3.3673289e-01  -4.0081449e-02  -1.8008751e-01   8.9930913e-02  -2.8603971e-01  -8.7050263e-02   1.2585990e-01  -2.4715550e-02   9.5171208e-02  -1.1379402e-01   1.4388313e-01  -6.0130112e-02   5.6641638e-02   9.8417592e-02   7.3538900e-02   1.4443064e-01   1.1757969e-01   3.9979610e-02   2.4235638e-01  -1.8367768e-02  -5.9575676e-02  -1.0600608e-01   1.7681572e-01  -1.6672985e-01   5.9601844e-02  -1.9120757e-03   6.6185831e-02   4.1303828e-02  -1.0038155e-01   5.3457041e-02   1.9215703e-01   1.1362078e-02  -1.5124508e-01   1.6648364e-01   2.4807164e-01   2.5388520e-01   1.1556456e-01  -5.2923557e-02  -6.6017478e-02   1.1858927e-02   7.6018928e-02  -1.2114189e-01   1.0818491e-01  -1.6121753e-01   8.9498913e-02   3.7198329e-02   6.3506469e-03  -6.3434848e-02  -3.3207397e-02
   2.0913303e-02  -8.5389513e-02   5.7052459e-02  -3.9900582e-02   9.1585033e-02  -4.8042798e-03   3.1052891e-02  -3.9942990e-03   3.0319272e-02   1.8766008e-02   7.9009093e-02  -8.1132448e-02   4.9290254e-02  -1.3459666e-02   1.0292753e-01  -2.2795809e-02  -6.5219247e-02   1.8242636e-02   7.8915484e-02   8.4211463e-02  -1.2010689e-01  -1.6297433e-01   0.0000000e+00   3.0387619e-01   5.2901107e-02  -2.4869638e-03   6.5102655e-02   2.3593784e-03  -6.8354238e-02  -4.8959497e-02   4.1752000e-01   7.5419797e-02  -1.3588125e-01   1.5754042e-02   1.5514812e-01  -4.1409666e-02  -3.5721862e-02   1.1170556e-01  -1.3182398e-01   8.5945179e-02   5.6804295e-02  -1.4541947e-01   2.1696694e-02  -1.9535694e-01  -1.3478952e-01   7.1039802e-02   7.1644360e-02   3.0842201e-02  -6.9710662e-02   4.7496078e-02   1.1931368e-02   3.3151896e-02  -1.7374785e-01  -2.6517532e-02   6.6939618e-02  -4.3237976e-02  -3.1248181e-02  -3.7058749e-02   2.4760986e-02  -7.5834900e-02  -5.9477178e-02  -4.2612942e-02  -2.1898164e-02  -3.6310560e-03   8.5380770e-02   9.2550650e-02  -1.6414634e-01  -1.7773251e-01   3.2534363e-02   1.5706789e-02   6.7007376e-02  -1.6511190e-01   7.1515698e-02  -1.5215475e-01   5.3486597e-02  -3.4335872e-02   1.1899975e-01   1.7810275e-01   9.5127294e-02  -1.4318439e-03   2.7331995e-02  -1.7223107e-03   1.0002481e-01  -1.2245463e-02   5.0570430e-02   1.5718410e-02   1.2964099e-01   1.7708348e-01   4.5542997e-02  -5.9069240e-02
  -5.4122215e-03  -1.5231217e-02   5.5641541e-02   1.3328844e-01  -4.1219345e-02  -1.0773580e-01   4.5342356e-04   4.2921469e-02   2.4273064e-02   6.1752542e-02  -1.6311707e-01   4.2344087e-02  -1.3369119e-01  -1.5226516e-02   4.9846868e-02   2.1733314e-01  -3.9766830e-02   7.4128933e-02   4.1987527e-02  -8.6128991e-02   5.1967778e-02  -1.3606784e-01   3.0387619e-01   0.0000000e+00  -1.2336501e-01   3.6336372e-01  -4.3340498e-02  -5.2517749e-02   1.1874746e-02  -9.4000900e-02   3.8535841e-02   4.0311703e-01  -1.2015561e-01  -2.7145028e-02   2.9800819e-02   1.1163915e-01   4.2340964e-02  -4.4143136e-03  -1.8630469e-01  -5.6989862e-02  -6.8908161e-02  -5.2673399e-02  -1.1264316e-01  -5.0467903e-02  -1.0598392e-01  -2.2169369e-02  -1.6279723e-02   3.9814207e-02   4.7582497e-02  -2.4621360e-02   1.4855761e-01  -2.4199535e-02  -6.3340802e-03   9.9943640e-03   4.3703649e-02   8.3210927e-02   6.5167478e-02   4.3656721e-03  -9.0902313e-02  -8.7337392e-02  -1.4253642e-01  -1.3046216e-01   4.4886751e-02  -1.3341444e-02   2.5455052e-02   1.2782494e-01  -4.7302697e-02  -1.3417088e-01   5.4204944e-02  -5.6175576e-02   1.0645009e-02   4.4427619e-02  -1.4392003e-01   3.7849709e-02   2.3211909e-01  -7.1064321e-02  -1.0556277e-03  -5.9014689e-02   1.7288841e-02  -1.8278296e-02  -3.3607574e-03   9.9115882e-02   9.1437966e-02   1.0912366e-01  -1.6804379e-02   2.0803158e-02   1.8277508e-02   1.1708514e-01   3.2523989e-02  -8.3037120e-02
   7.1911045e-02  -3.7618330e-03   1.0313324e-01  -1.4456194e-01  -9.4374468e-03  -1.1674645e-01   2.0598710e-01  -6.6063018e-02  -9.9154407e-03   1.0619547e-01   2.4650296e-03  -2.6722836e-02   2.4891923e-02  -2.7576828e-01   5.3738574e-02   1.1983217e-01   6.2997137e-02  -1.0183656e-01  -4.8348733e-02   1.4235221e-01   4.4655453e-01  -9.7474648e-02   5.2901107e-02  -1.2336501e-01   0.0000000e+00   1.6496670e-01   1.6696615e-01   2.8421414e-02   5.0942768e-03   1.0373767e-01   2.0261880e-01   1.0781349e-01   1.1892884e-01  -1.6264777e-02   3.8101814e-02  -1.0074227e-01  -2.6099902e-01  -2.1392830e-01   2.4645004e-01   1.0914456e-01   9.4994960e-02  -1.1485961e-01  -1.1764361e-01  -1.2552421e-01   1.4739385e-01   9.7475116e-02  -1.4125672e-01   7.4784403e-02   1.2607707e-02   1.8763649e-02   8.8573051e-02   3.1252582e-02   1.5762628e-01   1.4686592e-01   2.9630930e-02  -1.6381647e-02   5.3901371e-02  -9.3129972e-02  -1.5959720e-01   1.5271775e-02  -8.4086630e-02  -1.0422265e-01  -7.0442061e-02  -1.6221752e-01   7.1245703e-02   1.6551329e-01   1.9026677e-01   1.4281325e-01   8.3310772e-02   1.0233231e-01   8.5238870e-02  -2.4278009e-02  -1.2635442e-01   4.9335938e-02   5.0584914e-02  -7.5693699e-02  -2.0404600e-01   9.7141993e-02   3.3233931e-02   2.4647409e-01  -4.7920198e-02  -4.2472396e-02   1.3096644e-01  -2.3134449e-01  -8.0585753e-02  -1.0792518e-01   9.7327383e-02  -6.1887335e-02  -5.1927780e-02  -2.8419431e-02
  -1.2890124e-01   7.1535847e-02   4.2532359e-02   8.4969094e-02  -1.3124120e-02   8.7751730e-02   1.5076514e-01   2.7464715e-02   5.5570029e-02  -1.3855678e-01  -4.9435081e-02  -1.4837296e-03  -6.0538240e-02  -2.9996691e-01   1.1352380e-01   5.5447103e-02   5.1034410e-02   1.5813088e-01  -9.9436888e-02  -2.9288884e-01  -1.0135611e-01   9.0063035e-02  -2.4869638e-03   3.6336372e-01   1.6496670e-01   0.0000000e+00   4.4050284e-02   1.3524688e-01   1.1099277e-01   4.2369373e-02  -1.1654159e-01   2.8238511e-01   8.5881135e-02   8.4571502e-02   1.3850895e-02  -3.8551729e-02   1.9875703e-02   5.8887282e-02   2.7380840e-01   6.9560582e-02  -1.0242255e-01  -2.8484854e-02   9.2537462e-03   2.6654405e-02  -5.1228794e-02  -9.6009507e-02   5.4382818e-02  -5.3555031e-02  -1.5966043e-02   7.3630495e-03   5.8052852e-02   6.6287699e-02  -1.0144333e-01   3.9905761e-02  -3.5845694e-02  -2.6641284e-02  -1.4743159e-01   2.1968805e-03  -1.9929180e-01   1.5611104e-01   7.6482382e-02  -6.7501432e-02  -1.6545337e-01  -9.2713874e-02  -3.1297590e-02  -3.5958945e-02   2.2781156e-01   6.5925371e-03   6.8606180e-02  -1.0637578e-01   8.1879491e-03   1.3218433e-01  -9.2802017e-02  -1.8254439e-01   2.6644314e-01   9.8922434e-02   1.5193490e-02   6.8510422e-02  -1.1808909e-03   4.5210283e-02  -9.0443473e-02   4.8251192e-02   5.0710404e-02  -8.3739180e-03   1.9824433e-02  -3.2600552e-02   1.5831668e-01  -1.3774820e-01   2.6834476e-05  -9.4720637e-03
  -7.0204398e-03   1.0250252e-02  -8.0154793e-03  -3.8577267e-02   1.4254362e-01   4.1078719e-02  -7.6059342e-02   2.5435358e-02   1.3572768e-02  -5.0420206e-02  -5.5120742e-02   1.0633472e-01  -8.6556681e-02  -7.2647225e-02   1.8607471e-01   9.5706921e-02  -2.9259146e-02  -3.9804844e-03   5.1488538e-03   6.0003686e-03   1.9369354e-01   7.4308586e-02   6.5102655e-02  -4.3340498e-02   1.6696615e-01   4.4050284e-02   0.0000000e+00   3.2798206e-01  -6.9352955e-02   6.1047733e-02   8.9126213e-02  -1.3262903e-01  -1.2797466e-01  -1.4979935e-02   4.5136314e-02  -4.6695826e-02   6.1973001e-03   2.8992247e-02  -4.9314995e-03  -5.5854330e-02  -4.9976179e-03   1.8324089e-02   2.4706783e-02  -9.8118146e-02   2.7395495e-03  -5.7953135e-02  -1.0492541e-03   1.9202545e-01   9.0375267e-02  -4.6974993e-02   1.5960514e-01   6.4906344e-03  -1.4818157e-02  -2.5633380e-02  -8.8657878e-02  -3.8242409e-02  -2.7331264e-03   3.1651114e-02   1.7026991e-02   9.6240281e-02   5.9540730e-02  -9.3456084e-04   6.5928924e-03   5.3676296e-02   2.4592547e-02  -7.0105675e-02   7.2187078e-02  -4.3898189e-02  -4.4928872e-02   3.2119535e-02  -4.7526431e-02  -6.4707151e-02  -1.9584221e-01  -4.6489336e-02  -1.0612582e-02   2.5768993e-01   4.6139649e-02   1.2325834e-02   5.9555918e-02   1.5762393e-02  -7.7233537e-03  -9.5294216e-02  -2.1597836e-02  -6.8658177e-02   8.8053633e-02  -8.8444818e-02   1.0423483e-01  -6.1143300e-02   9.4866233e-03   6.4466552e-02
  -7.3951180e-02   6.7782487e-02   2.4171381e-02   2.1563022e-02   4.2733297e-02   3.9970247e-01  -1.5380899e-01   4.4962121e-02   2.8418895e-01   9.6376757e-02  -5.6200561e-02   3.0088039e-02  -6.6003393e-02   5.0017074e-02   1.5197186e-01   7.2047483e-03   2.2629396e-01   4.2936621e-02   3.5593782e-02  -8.6673461e-02   2.4322627e-01   4.1170095e-01   2.3593784e-03  -5.2517749e-02   2.8421414e-02   1.3524688e-01   3.2798206e-01   0.0000000e+00  -1.3929989e-01  -2.2067844e-01   3.6578095e-02  -4.4014368e-02   6.5466432e-02  -7.9565503e-02   1.1808269e-01  -1.8736007e-01  -9.3339055e-02   1.4111863e-01   1.1806470e-01   1.4555910e-01  -1.2265628e-02   9.1662226e-02   4.6747607e-02   1.5541741e-02   1.1378015e-02   1.5500941e-01  -4.4554296e-02   7.1102377e-02  -1.2987286e-01  -1.2037030e-01   3.4121217e-02  -3.9317259e-02   1.5900781e-03   3.9147562e-02   2.3063683e-01   1.2553794e-01  -1.4815570e-02   9.9378504e-03  -9.0641563e-02  -1.3735812e-01  -1.1006513e-01  -7.0817049e-02  -7.6689149e-02   8.4350189e-02   7.2146360e-03  -1.3769148e-02   2.5242080e-03   1.8168557e-02  -1.8319004e-01  -5.4163735e-02   1.2864486e-01   3.9914330e-02   7.4205100e-02   1.1047007e-01  -7.3072316e-02  -4.3932932e-02  -7.5890821e-03   1.0230332e-02  -2.5270882e-02   6.7594419e-02   6.0429952e-02   7.1556779e-02  -9.6748659e-02   1.4428725e-01   5.5098391e-02   6.6086321e-02   2.4184713e-01   1.0266500e-01  -1.1543530e-01  -1.0173776e-01
   2.9087593e-02  -3.6902289e-02  -5.6234993e-03   4.2210217e-02  -2.7163464e-02   1.2979913e-02   1.6425794e-02  -2.4889567e-02   7.1781632e-02   1.7842281e-02   1.5142823e-01  -8.6694888e-02   1.3986110e-01   2.7144097e-02   1.3007998e-01  -2.4856714e-02   1.7116270e-01   6.8014289e-02  -3.0245413e-02  -1.3234717e-01   1.0818205e-01  -7.7381700e-02  -6.8354238e-02   1.1874746e-02   5.0942768e-03   1.1099277e-01  -6.9352955e-02  -1.3929989e-01   0.0000000e+00   3.9463170e-02   6.7828842e-02   8.9319328e-02   2.4609212e-02   6.3698880e-02   2.5994605e-02  -1.3780972e-01   7.5857714e-02  -1.4257790e-01   8.1187947e-02   9.2278385e-03   9.9056710e-02   5.9990841e-02   6.9237334e-02   5.4432028e-02  -9.1266730e-02  -1.0024228e-01   4.0220397e-02  -3.8600916e-03  -7.4950917e-02  -8.7707344e-02   7.2306545e-02  -2.3951422e-02  -1.4339655e-01   1.5414098e-02   1.2080694e-02  -6.3436412e-03   6.2586224e-02   3.9225234e-02   9.4712266e-02   2.7894289e-02   1.1662121e-01   8.0491167e-02   1.2367853e-01  -1.7889206e-02  -9.4180436e-02  -7.8759972e-03   2.1165384e-02   6.6512466e-02   5.4814907e-02  -6.3355185e-02   6.7017619e-02   3.2618839e-02   8.0047292e-02   8.5376673e-02  -6.0768201e-03  -1.5393218e-02  -7.4014601e-02  -8.2488067e-02   5.6019119e-02   3.9891837e-02   5.9397185e-02   1.0170430e-01   1.2467079e-01  -1.2851481e-03   4.7142678e-03  -6.7039849e-02  -2.8812161e-02  -1.8884935e-01   1.6358840e-02   4.8632019e-02
  -1.8594375e-02  -1.6541277e-02  -1.2060314e-01   3.3128220e-02  -2.5709682e-02   1.8561153e-02  -5.8306865e-02   6.7347252e-02  -1.9320171e-01  -1.2608599e-01   1.4361494e-01   2.5616736e-01   6.1249624e-02   9.1710521e-02   1.0978605e-01   9.6748998e-02  -1.6310400e-01   8.8147120e-02   2.2579634e-02   1.1537604e-01   1.9290834e-01   7.9890855e-02  -4.8959497e-02  -9.4000900e-02   1.0373767e-01   4.2369373e-02   6.1047733e-02  -2.2067844e-01   3.9463170e-02   0.0000000e+00   9.5097036e-02   1.5449623e-01   1.6006062e-01   2.5830352e-02  -2.0668967e-01  -1.8766390e-01   3.4409973e-03  -2.8680037e-02   7.2495065e-02   1.1647931e-01  -1.4949479e-01  -7.8914288e-02  -2.5924368e-01  -6.1228829e-03   1.1956517e-01  -5.0330116e-02   1.5273604e-01   1.6734214e-01  -8.5924355e-02  -9.8050460e-03  -3.0827304e-02   1.8646818e-02  -1.7774765e-01  -1.7906322e-01   4.7114729e-02   4.7081219e-02  -6.7869853e-02   1.3138808e-02  -1.6631585e-01   1.1423482e-01   4.0772772e-02   1.9804184e-01   5.7506389e-03   4.3989159e-02   5.2213223e-02   9.2130818e-02   1.3895495e-02   1.7393465e-01   2.5192795e-02   1.1263908e-02  -1.0992851e-01  -1.5571536e-01   2.3342319e-01   1.4867263e-01   1.1359381e-02  -6.2568168e-02  -9.4475745e-02   1.7232611e-01   7.3582874e-02   4.9554887e-01   9.0974983e-03  -4.5779610e-02   7.1047114e-02   3.9057487e-01  -1.3286511e-01  -1.7350617e-01  -1.8350443e-01  -7.7130684e-02  -1.0677855e-01  -2.5483436e-02
   1.1627440e-02  -1.4842159e-01  -4.6188969e-03  -9.0530925e-02  -5.2830705e-03  -5.9359098e-02  -1.0442374e-02  -1.6271258e-01   9.1635560e-02   8.4869836e-02  -1.3645547e-02  -1.1978676e-01  -9.1965417e-02  -1.0111836e-02   8.5161059e-02  -8.2034832e-02  -3.1048275e-02  -9.9554845e-02   3.6451548e-02   1.3254407e-01  -1.5408795e-01   9.5557912e-02   4.1752000e-01   3.8535841e-02   2.0261880e-01  -1.1654159e-01   8.9126213e-02   3.6578095e-02   6.7828842e-02   9.5097036e-02   0.0000000e+00   4.8206227e-01   1.0549328e-01   1.2071437e-01  -3.1546423e-02  -5.1051022e-02  -1.0313582e-01  -8.1229532e-02   9.7986526e-02  -6.8320628e-02   9.4131680e-02  -1.1013453e-01   7.9539497e-02  -7.2805583e-02  -2.7641261e-02   2.1843530e-01   8.0224259e-02  -4.1335971e-02   6.3697952e-02  -1.2009762e-01  -1.3658156e-01  -1.5349395e-01  -8.7619656e-02   5.9682079e-02  -6.6512601e-02   6.5979040e-02  -2.6307561e-02  -7.8237483e-02   5.7913706e-02   9.1227860e-02  -1.0425300e-01   4.1757606e-02   9.3889972e-02   1.2345207e-01   3.9848471e-03   1.7089401e-02  -9.9009698e-02   1.1322817e-01   7.0242942e-02   1.1693168e-01   1.7287703e-01  -1.7474563e-01   1.2915283e-01   3.8478496e-03   2.2321514e-01   1.0178613e-02  -4.6161139e-03   6.6868748e-02   1.9108500e-02   6.4870188e-03  -2.6700375e-02  -1.5796614e-02  -3.3448052e-02   1.6430643e-01  -1.6795144e-02  -2.1795336e-02   1.4042028e-02   5.5637693e-02   5.2874417e-02   1.1148296e-01
  -6.5596951e-02   5.8600012e-02  -6.4176101e-02   8.9167432e-02   1.0947024e-01  -1.1869915e-01  -7.4829941e-02  -1.6729943e-01  -6.4920747e-02   3.7546843e-02  -2.2923076e-01  -4.1117311e-02  -6.3312949e-02   1.1933303e-02   1.2806615e-01   6.8684861e-02   4.9695682e-02  -1.6544106e-02   2.6173339e-02  -2.1912535e-01  -6.6727776e-02   1.0559844e-02   7.5419797e-02   4.0311703e-01   1.0781349e-01   2.8238511e-01  -1.3262903e-01  -4.4014368e-02   8.9319328e-02   1.5449623e-01   4.8206227e-01   0.0000000e+00   1.6242346e-01  -8.5524876e-02  -1.6204175e-01   7.4034074e-02   8.8835815e-02  -1.9037464e-01   3.2780498e-01  -1.0155196e-01  -2.9254253e-01   4.3946746e-01  -9.4833215e-02   8.3588191e-02  -2.0363282e-02   8.4975455e-02  -1.4072840e-01   5.6607227e-02  -8.8486313e-02   1.0884970e-01  -5.9802970e-02  -1.0894042e-01  -1.0890967e-01   7.2905471e-02   6.6269767e-02   1.9651147e-02  -9.4093115e-02  -4.2533835e-02  -4.8642474e-02  -3.3787152e-02  -8.4186410e-02   9.1567193e-02   1.6776168e-01   4.8322784e-02  -1.3828396e-01  -4.6578401e-02   1.5322312e-02   5.6511887e-02  -1.1441870e-03  -2.2815279e-01  -5.0260636e-02   2.9199646e-01  -6.1130927e-02   3.1306176e-02   3.7145843e-03   1.2344603e-01   8.8506205e-02  -1.2839427e-01   1.7840110e-02  -2.4392970e-01   4.0476336e-02   1.7632341e-02   4.4013584e-02  -7.2359657e-02  -3.6917935e-03   1.0928117e-01   1.5268342e-02   8.9464794e-02  -1.0187516e-01   1.0348001e-01
  -2.6509519e-02   2.2613965e-02  -5.4129179e-02   7.3213812e-02  -1.6685793e-01   1.4273554e-02   8.6472342e-02   2.0079466e-02   2.2052716e-02  -2.7007428e-02   2.6664779e-03  -1.6126517e-02   1.1996284e-01  -2.5434133e-01  -5.0246232e-02  -1.1402158e-01  -7.2807576e-02   1.1169735e-01   4.1305140e-01   1.4035268e-01  -3.6422096e-02   1.1190799e-01  -1.3588125e-01  -1.2015561e-01   1.1892884e-01   8.5881135e-02  -1.2797466e-01   6.5466432e-02   2.4609212e-02   1.6006062e-01   1.0549328e-01   1.6242346e-01   0.0000000e+00   5.6907490e-01   4.3224963e-01  -1.1639344e-01  -5.4321852e-02   5.5999317e-02  -2.3111593e-01   1.7419593e-01  -1.7984487e-01   9.1951184e-02   2.9591805e-03  -1.8007794e-02  -8.4270596e-02   1.2773244e-02   1.0419798e-01  -2.2303477e-01   7.8614148e-02  -1.8636669e-01   3.0662192e-02  -3.3499528e-02  -1.9752249e-02  -1.7072900e-02   1.1577667e-01   9.5301782e-02  -9.6150804e-02  -5.6445902e-02  -6.1132486e-02  -2.2026881e-01  -1.0099162e-01  -2.2312062e-03  -1.8692520e-01   1.8174517e-01   1.7045095e-01  -2.2967673e-01   8.1918254e-02  -1.8809997e-01   1.2056680e-01  -1.1110531e-01   1.2399526e-01   1.1306564e-01  -8.6932706e-02  -3.4571279e-02  -3.1329712e-01  -3.1972925e-01  -1.2465521e-01  -1.6853393e-01   1.6994775e-01  -2.8584165e-01   1.6778318e-02  -6.1639294e-02   7.9729588e-02   9.8024522e-02   9.0253604e-02   6.1385095e-02  -1.3106216e-01   6.7609371e-02   2.4234693e-02   4.1075608e-02
  -6.3408044e-02  -9.9623251e-02  -3.4021811e-02   3.6012326e-02  -2.3533734e-01   1.1565298e-02  -1.6104386e-01   6.2467858e-02  -1.4130429e-01  -2.1646256e-02  -1.9772692e-02   5.1661011e-03  -2.8981738e-01  -1.6429731e-02  -1.5424277e-01   1.9096425e-02  -3.4788442e-02   3.4672689e-02  -2.2489624e-01   2.8496727e-01  -2.4828321e-02   1.6260142e-01   1.5754042e-02  -2.7145028e-02  -1.6264777e-02   8.4571502e-02  -1.4979935e-02  -7.9565503e-02   6.3698880e-02   2.5830352e-02   1.2071437e-01  -8.5524876e-02   5.6907490e-01   0.0000000e+00   1.1642697e-01   2.5036975e-02  -5.6080228e-02   9.8159101e-02   1.6546743e-01   4.1259956e-02   2.7082874e-02   2.0623320e-01  -7.3246184e-02  -5.3466995e-02  -1.9334801e-02  -4.3233319e-02   8.5467360e-02   1.3903776e-01   2.3879655e-02  -1.5681443e-02   1.0027316e-01   1.9970049e-04  -1.0306327e-01  -4.6420205e-02   5.8721672e-02  -9.0849824e-02   5.9371597e-02  -1.9545160e-02  -4.4406022e-02   9.1660029e-02   6.2613965e-02  -8.8362046e-02  -4.0113900e-02  -1.7817408e-02  -8.7381326e-02  -7.8842789e-03  -3.3160842e-01   1.2054060e-01  -7.4634621e-02   1.5329163e-01  -1.3820129e-02   1.7008133e-01  -4.3868222e-02   1.4154823e-01  -3.2905857e-02  -8.4524891e-02  -4.3804596e-02   1.8142994e-01   1.4003897e-01   1.8469485e-03  -7.1484670e-02   2.0878073e-01  -2.2716742e-02  -9.7117758e-02  -3.0899294e-02   7.4198233e-02   3.7323619e-04   4.3776103e-02   6.1265879e-02   4.0834094e-02
  -1.4665742e-02   1.9418967e-02  -1.9792439e-03   7.8637926e-02   5.7390578e-02   7.4345488e-02  -1.8215422e-01   7.9808750e-02  -2.1322297e-01  -8.8819708e-02   1.1757297e-02  -5.7131072e-02   9.4680680e-02  -1.7732017e-02  -6.0724353e-02   1.0400074e-02  -1.0085098e-01  -7.3377436e-02  -1.4957836e-01  -3.0419322e-01   1.5160118e-01  -6.2448289e-02   1.5514812e-01   2.9800819e-02   3.8101814e-02   1.3850895e-02   4.5136314e-02   1.1808269e-01   2.5994605e-02  -2.0668967e-01  -3.1546423e-02  -1.6204175e-01   4.3224963e-01   1.1642697e-01   0.0000000e+00   1.0000000e+00   2.4888237e-01  -2.0759424e-01  -5.6856064e-03  -7.3882787e-02   2.0373810e-01  -2.7947536e-01   1.2901595e-02  -2.5026187e-01   2.3055907e-02  -4.1437330e-02  -1.5491700e-01   5.3160767e-02  -5.5301953e-02  -1.6544565e-01  -9.7113632e-02   3.3233768e-02  -1.3463740e-01   1.2370162e-01  -1.0129032e-01  -3.4808804e-02  -5.8047997e-02   1.6728604e-02  -1.0906705e-01  -1.2852229e-01   3.3755216e-02   8.2551344e-02  -9.7194218e-03   6.4407336e-02   9.8803016e-02   1.1317141e-01   4.6260902e-01   8.1638615e-02   1.9282988e-01   1.2582957e-01  -3.0254278e-01  -6.0309128e-02  -6.1793540e-02  -7.7634416e-02  -6.1799472e-02   2.4519610e-01   2.0810494e-01  -6.6125107e-02   2.3634162e-01  -2.5662326e-02   5.5468014e-03   1.3557888e-01  -1.2450706e-02   2.5586030e-02   4.8618010e-02  -1.3209989e-01  -2.5177755e-02   1.7414128e-01  -1.1515830e-01  -8.0883982e-02
  -5.3849932e-02  -8.4557083e-02  -9.6208601e-02  -6.5775373e-02   1.2250430e-01   3.8212175e-03  -2.5904070e-02  -1.0049156e-01  -5.3488578e-03   2.0675605e-01   3.6331177e-02  -9.4169144e-02  -1.4041452e-01  -2.9153757e-02  -1.2309540e-01  -5.9104649e-02  -9.6603722e-02   9.4237518e-02   7.3406934e-02  -3.5202136e-02   5.1666043e-02   6.6296631e-02  -4.1409666e-02   1.1163915e-01  -1.0074227e-01  -3.8551729e-02  -4.6695826e-02  -1.8736007e-01  -1.3780972e-01  -1.8766390e-01  -5.1051022e-02   7.4034074e-02  -1.1639344e-01   2.5036975e-02   1.0000000e+00   0.0000000e+00  -1.1375655e-01   1.5332041e-01   2.0964608e-01  -2.1358349e-02  -1.2529149e-01   2.6073861e-01  -1.7966286e-01   1.2284454e-01  -1.4395957e-01   5.1567726e-02   9.6687291e-02   7.7704638e-02   1.2665185e-01   1.8941799e-01   6.2139339e-02  -1.4574074e-01  -1.2768403e-01  -3.0074098e-01   1.4517128e-01  -1.2767740e-02   1.5797303e-02  -1.1924333e-01  -6.9770828e-03  -1.1513555e-01  -8.4758365e-02  -2.6537493e-02   3.6274374e-02  -7.5649169e-02  -4.5292820e-02   3.1304805e-02  -4.8217633e-01   2.9536642e-01   1.1230197e-01   1.3654409e-02  -1.8321341e-02   2.7382636e-01   5.9007111e-02  -2.5836264e-01   5.1373193e-02  -6.5789024e-02  -3.7984135e-01   1.4285246e-02  -3.5143381e-01   4.1732029e-01  -1.5948867e-01  -3.8064198e-02  -9.7603659e-02  -4.3263363e-03   7.5407751e-02   6.7055167e-02  -8.0892466e-02  -1.2125904e-01  -3.9428232e-02  -4.8356622e-02
   3.7724635e-02   4.8082667e-02  -1.8981400e-02   6.6330347e-02  -8.0841507e-02   8.2669730e-03  -2.1277355e-02  -4.2550849e-02  -2.3399323e-02  -6.0999768e-02  -1.1828851e-01  -1.0897183e-01  -3.1687472e-02  -2.3922538e-02   1.0258296e-01   2.4371874e-02  -3.2086648e-03  -1.4858201e-01   6.7176640e-02   7.5194707e-03   1.8689242e-01   7.5525274e-02  -3.5721862e-02   4.2340964e-02  -2.6099902e-01   1.9875703e-02   6.1973001e-03  -9.3339055e-02   7.5857714e-02   3.4409973e-03  -1.0313582e-01   8.8835815e-02  -5.4321852e-02  -5.6080228e-02   2.4888237e-01  -1.1375655e-01   0.0000000e+00   5.2149708e-02   5.7584440e-01  -1.9826955e-01   1.5308466e-01  -5.1268406e-02   4.9599913e-02  -3.0505697e-01  -4.1901241e-02  -5.6789773e-02   2.2302270e-01  -5.7397976e-02  -3.9611520e-02   1.7983722e-02  -5.1640960e-02  -9.3594653e-02   3.2889460e-02   2.3786516e-02   5.8828578e-02  -8.3444149e-02   1.6121617e-02  -4.6120126e-02  -1.3875490e-01  -1.0641229e-02   3.5865105e-02   4.8600571e-03  -1.4546367e-01  -2.2995972e-01  -3.2098863e-02  -1.7473577e-01  -1.2026978e-01  -2.5107235e-01   1.1421446e-01   1.3386792e-01   8.8650226e-02  -2.3680061e-01  -6.6449678e-02   1.7414257e-01   5.6671641e-02  -1.1658992e-01   4.8711376e-01  -1.5795487e-01   2.8540543e-01   1.6226914e-01  -4.3397105e-02   1.8771802e-02  -5.5929493e-02   7.5942420e-02   1.2439040e-02   6.9574864e-02  -2.0659106e-01  -2.6262684e-01   9.7631361e-02  -8.2051405e-02
  -5.4526421e-02  -8.2412968e-02  -4.4158935e-02   7.7604160e-02   3.9004957e-02   2.2585568e-03  -2.6786604e-02   7.5567941e-02   3.1305149e-02   5.2854087e-02   3.0573602e-02   4.6297866e-02   8.6959332e-03  -6.1778119e-02  -3.6053613e-02  -8.9628564e-02  -4.1289897e-02   1.5007841e-01   1.9478818e-02   3.4156544e-02  -1.8194782e-03  -1.9993065e-01   1.1170556e-01  -4.4143136e-03  -2.1392830e-01   5.8887282e-02   2.8992247e-02   1.4111863e-01  -1.4257790e-01  -2.8680037e-02  -8.1229532e-02  -1.9037464e-01   5.5999317e-02   9.8159101e-02  -2.0759424e-01   1.5332041e-01   5.2149708e-02   0.0000000e+00   4.0442520e-02   7.1295535e-01   1.2246836e-01   1.5211971e-01   7.6526061e-02   5.2542167e-02   1.3430321e-01  -4.7216838e-02  -1.2897259e-01  -6.4489321e-02  -1.8260610e-02  -1.2728291e-01  -7.9614253e-02  -9.8286691e-02  -2.2228214e-01   1.3310928e-02  -2.1498956e-01   5.6343147e-02  -1.3116222e-01  -8.8050028e-02  -2.1483962e-01  -1.8322848e-01  -1.0081538e-01   3.0849258e-02  -2.3568816e-01  -7.3482196e-02  -1.7116006e-01   1.0002880e-01  -5.3020835e-02   6.3570674e-02   1.9156459e-01   6.7857107e-02   7.3471355e-02  -2.7270876e-01  -1.7138752e-01   1.2208957e-01   1.1243705e-01  -1.7054082e-01  -5.7834064e-02   2.1099205e-01  -1.6542157e-01   1.6125201e-01  -1.5050219e-01  -1.0076468e-01   5.3523491e-02  -7.0172544e-03   6.4306927e-02   1.0147481e-02  -6.6382937e-02   1.7254693e-02   4.5585572e-02  -4.4797718e-02
   3.7382043e-02   7.8818065e-02   4.3204315e-02  -1.1219693e-02  -6.4605333e-02  -2.1671088e-02   2.8923722e-05  -2.2205156e-02  -6.8656014e-02  -1.9566102e-01   5.6250164e-02   2.2934295e-01  -2.2547584e-02   5.2951529e-02  -2.9356730e-02  -9.5394656e-02   2.9632654e-02  -2.8325482e-02  -1.8379555e-01   1.4012476e-01  -5.2156962e-02   1.3303247e-01  -1.3182398e-01  -1.8630469e-01   2.4645004e-01   2.7380840e-01  -4.9314995e-03   1.1806470e-01   8.1187947e-02   7.2495065e-02   9.7986526e-02   3.2780498e-01  -2.3111593e-01   1.6546743e-01  -5.6856064e-03   2.0964608e-01   5.7584440e-01   4.0442520e-02   0.0000000e+00   1.8334536e-01   4.8381194e-01  -1.5154541e-02  -1.3081600e-02   3.1286331e-02   9.9375221e-02  -2.3501514e-01   3.5514659e-01  -1.7298033e-01   3.5201521e-02  -1.5224385e-02   1.6762200e-01   9.2945306e-02  -1.0594358e-01  -2.9763345e-02   1.7063250e-01  -4.6113223e-02   7.4291550e-02  -1.2668089e-01   9.8223946e-04  -1.8698410e-02   1.1201619e-01  -8.6193411e-02  -8.3390616e-03  -6.4771618e-02   3.8827601e-02  -1.1146836e-01  -1.3220881e-01   1.0853585e-01  -5.1926828e-02  -3.2517041e-01  -2.9452573e-03  -1.3356668e-02   8.2894890e-02  -1.3318231e-01  -9.9572132e-02  -1.8454043e-01   1.3013582e-02   6.6932917e-02  -1.2958398e-01  -3.0055456e-01  -8.2399353e-02   6.5660983e-02  -1.6680972e-02   1.3235208e-01  -3.6787059e-02   5.6995599e-02  -8.7267548e-03   1.1746122e-01  -8.3675187e-02   1.4555822e-02
   6.4671760e-02   1.8944148e-02   1.2023774e-01  -2.1024452e-02  -4.5139150e-02   1.1917055e-02  -6.7386393e-02  -2.1156714e-01  -7.8691428e-02  -7.3649934e-02   3.7576014e-02   8.3087112e-02   4.8815878e-02  -2.8702364e-04  -1.6052535e-01   8.0727283e-02  -2.0490586e-01   1.6242158e-01   4.5529648e-02  -6.1545655e-02  -1.5391274e-01   2.2458213e-01   8.5945179e-02  -5.6989862e-02   1.0914456e-01   6.9560582e-02  -5.5854330e-02   1.4555910e-01   9.2278385e-03   1.1647931e-01  -6.8320628e-02  -1.0155196e-01   1.7419593e-01   4.1259956e-02  -7.3882787e-02  -2.1358349e-02  -1.9826955e-01   7.1295535e-01   1.8334536e-01   0.0000000e+00   6.7510650e-02   2.3018318e-01   5.2082820e-02  -7.2683329e-02   3.0319379e-02   4.5887992e-02   1.4423618e-01   8.3067899e-03  -1.3293354e-01   1.2486119e-01  -1.1412129e-01   1.9181687e-01  -1.7414538e-01   2.0130998e-01  -3.5558189e-02   2.5580217e-01  -1.5963532e-02  -1.1758847e-01   2.0024244e-01   1.6335590e-01   4.4445077e-03   1.4341863e-01   9.2650287e-02  -1.0671124e-01   4.8841796e-02   2.5470858e-01   2.8446415e-01  -2.1275804e-01   5.3857747e-02  -3.9229732e-02   2.4349468e-02  -8.2077624e-02   3.7191054e-02   3.1632908e-03   8.1258534e-02  -3.0243170e-05  -1.7120236e-01  -4.8397423e-02   1.1788479e-01   5.7880373e-02  -2.6337780e-02  -1.6488825e-01   4.5980671e-02  -1.5452996e-02  -1.4568045e-02   7.1804363e-02  -1.0072026e-02  -8.2245333e-02  -3.7813135e-02  -1.1296357e-01
  -9.0266838e-02  -3.3426620e-02   1.5622840e-02  -5.1050644e-02   5.6527289e-02  -1.9893851e-01  -1.8896910e-01  -1.6031320e-01  -6.5797529e-03   3.1766567e-02   5.6992074e-02  -3.5392632e-02   7.0867870e-02  -1.5713067e-01  -5.6674539e-02  -7.7499523e-02  -1.6347589e-01   7.1123040e-02   6.0574407e-02   2.7195388e-02  -3.6607445e-02   2.4120887e-01   5.6804295e-02  -6.8908161e-02   9.4994960e-02  -1.0242255e-01  -4.9976179e-03  -1.2265628e-02   9.9056710e-02  -1.4949479e-01   9.4131680e-02  -2.9254253e-01  -1.7984487e-01   2.7082874e-02   2.0373810e-01  -1.2529149e-01   1.5308466e-01   1.2246836e-01   4.8381194e-01   6.7510650e-02   0.0000000e+00   3.1832615e-01  -4.6778686e-02   1.0187675e-01  -1.8094366e-01   2.2509829e-01  -1.4966800e-01   4.4238612e-02  -1.7519028e-01   1.2972136e-01  -6.9227431e-02   1.6927548e-01   1.3523292e-02   7.5631761e-02   7.0768501e-02   1.6093168e-02  -2.9178969e-02   1.2488185e-01  -1.5936253e-01  -1.3583806e-01  -3.0131812e-02   3.7643828e-02   8.3600169e-02   4.6880556e-02   8.4607704e-02  -1.9570329e-03   1.0351835e-01  -1.2652571e-01   1.0802629e-01   1.8197406e-01  -1.9153449e-01   1.2779409e-01   2.5984262e-01   1.7137136e-01   3.1941783e-01  -2.7912178e-01  -4.8194797e-02  -6.4889154e-02  -1.0740163e-01   1.0042066e-02   2.0322517e-01  -4.7125667e-02   5.0821320e-01  -2.7193628e-02  -4.4184861e-02   1.4314223e-03   1.0887677e-01  -1.4874831e-01  -2.4862059e-02   1.1616372e-01
   2.6146537e-02   2.1471564e-01   1.3696326e-01   9.7319107e-02   1.6797262e-02  -2.3460275e-01   3.0991557e-04   3.4656074e-02   8.4540234e-02  -1.9410922e-01  -2.7424373e-02  -1.4591692e-01   2.0208050e-02  -9.3631595e-02  -1.7396463e-01   2.5891594e-02   1.2290854e-01  -6.6069464e-02   6.1059639e-02  -7.3311747e-02   4.3895374e-01  -3.3673289e-01  -1.4541947e-01  -5.2673399e-02  -1.1485961e-01  -2.8484854e-02   1.8324089e-02   9.1662226e-02   5.9990841e-02  -7.8914288e-02  -1.1013453e-01   4.3946746e-01   9.1951184e-02   2.0623320e-01  -2.7947536e-01   2.6073861e-01  -5.1268406e-02   1.5211971e-01  -1.5154541e-02   2.3018318e-01   3.1832615e-01   0.0000000e+00  -3.9074047e-02  -2.1580068e-01   2.8986364e-03  -1.3301328e-01  -2.1807615e-01   3.0290936e-01   1.3838250e-01   1.3618399e-01   1.1711135e-01   4.1706204e-02   1.0684373e-01  -1.1462770e-01  -2.2366065e-01   3.4888567e-02  -1.2850645e-01  -2.9337106e-02   1.2111980e-01  -3.0953116e-02  -7.1177466e-04  -7.8960120e-04  -2.1464877e-02   1.4485628e-01   2.5035766e-01   6.5331384e-02  -2.4449976e-02   5.0062634e-02   2.5433793e-02   1.2028618e-01   1.1357541e-01  -1.6550244e-01   2.7344269e-02   2.6978707e-01  -1.5453301e-01   4.6835226e-01   3.1997292e-01  -3.2693546e-01   2.5410606e-01   8.9282590e-02   6.1445218e-03   9.3236864e-02  -7.5674380e-02   8.7808178e-02   4.0374612e-02  -2.0001408e-01  -1.3363238e-01   6.4218957e-02  -1.8668972e-02   2.4051210e-01
  -3.1090675e-02  -3.5384032e-02  -1.1107707e-02  -4.3345079e-02   8.9840011e-02   2.6395171e-02   1.0299787e-02  -9.9563016e-02  -6.0239006e-02  -5.4368409e-02  -6.5056913e-02   6.7913897e-02   1.4283495e-01   9.5804279e-02   7.6289332e-03  -1.5050117e-02   7.1334338e-03  -1.3968084e-02   7.2884755e-02  -1.0155690e-01  -1.4499008e-01  -4.0081449e-02   2.1696694e-02  -1.1264316e-01  -1.1764361e-01   9.2537462e-03   2.4706783e-02   4.6747607e-02   6.9237334e-02  -2.5924368e-01   7.9539497e-02  -9.4833215e-02   2.9591805e-03  -7.3246184e-02   1.2901595e-02  -1.7966286e-01   4.9599913e-02   7.6526061e-02  -1.3081600e-02   5.2082820e-02  -4.6778686e-02  -3.9074047e-02   0.0000000e+00   6.5348779e-01   2.1673469e-01  -1.4113504e-01   5.4811815e-01   1.4040260e-01   2.7592903e-02  -2.4893760e-01   3.3411490e-02  -1.2200478e-01   1.5536790e-01   5.2072989e-02  -3.2275916e-01  -1.0942937e-01  -6.8272926e-02   3.2335669e-02   6.9570565e-02  -1.2731108e-01  -8.8038947e-02   2.2503725e-02   4.6506812e-02   6.0634840e-02   1.0721831e-03  -8.3602405e-02   1.4772089e-01  -6.5463167e-02   1.0154387e-01   7.9298676e-02   2.0627350e-02   1.8793592e-01  -6.0638576e-02  -1.8472863e-01   1.0947737e-01   1.2694153e-01  -2.0051101e-01  -8.6574665e-02   1.2548332e-01   2.0961415e-01  -8.6830573e-02   2.0287770e-01   5.5354480e-02  -1.2162857e-01  -1.5548506e-01  -2.9921855e-02   7.0554154e-02   1.3390122e-01  -6.4229167e-02  -1.5072009e-01
  -4.5027052e-03  -2.2568194e-02  -1.0328043e-01  -8.9379489e-03  -4.5743469e-02  -1.0380617e-01  -6.1822524e-02  -9.6225800e-02  -9.7584253e-02   1.3299064e-02  -5.9749242e-02  -4.8795222e-02   7.6935094e-02  -1.3030553e-02  -2.9075730e-02   5.3541057e-02  -4.9438793e-02   6.0691008e-02  -4.1357110e-02  -4.4874700e-02   1.9482605e-01  -1.8008751e-01  -1.9535694e-01  -5.0467903e-02  -1.2552421e-01   2.6654405e-02  -9.8118146e-02   1.5541741e-02   5.4432028e-02  -6.1228829e-03  -7.2805583e-02   8.3588191e-02  -1.8007794e-02  -5.3466995e-02  -2.5026187e-01   1.2284454e-01  -3.0505697e-01   5.2542167e-02   3.1286331e-02  -7.2683329e-02   1.0187675e-01  -2.1580068e-01   6.5348779e-01   0.0000000e+00  -1.6792172e-01   3.0574877e-01   2.4314546e-01   5.1562185e-01  -3.6930102e-02   2.7439022e-02   7.4229239e-04  -2.2968785e-02  -2.2183667e-01  -6.0655965e-02   2.4873020e-02   6.4301467e-02  -7.2597227e-04   1.4080480e-01  -1.6710143e-01  -9.4671678e-02  -9.6259172e-02  -1.2925046e-01  -1.2736213e-01  -7.1495115e-02   3.8447124e-02  -4.1803678e-02   6.7912912e-02   1.0255793e-01   1.3919317e-01  -4.3752042e-02   5.7150345e-02   6.8445987e-02  -1.3315984e-01   5.0289390e-03   5.3006123e-02  -4.5199021e-02   1.4792382e-01   1.9055959e-02   2.6464017e-01  -1.1854589e-01  -1.3336658e-01   1.4073321e-01   4.8799658e-03   1.6116794e-01   4.9480322e-02   4.6769626e-02   8.5837184e-02   1.2101107e-01  -2.3275732e-03  -3.7434623e-02
   1.2040550e-01   1.8000196e-01   8.5639157e-03  -2.7170758e-02   1.7298771e-01   1.1912045e-02  -1.1092394e-01   1.6308644e-02   9.6722000e-02  -2.7317181e-02  -3.6630932e-02  -1.4095474e-01  -1.0810039e-01   1.0205501e-01  -5.5034046e-02  -7.3919977e-02  -8.3608893e-02  -1.8118777e-01  -1.6697391e-01  -1.2206856e-01  -9.8279795e-02   8.9930913e-02  -1.3478952e-01  -1.0598392e-01   1.4739385e-01  -5.1228794e-02   2.7395495e-03   1.1378015e-02  -9.1266730e-02   1.1956517e-01  -2.7641261e-02  -2.0363282e-02  -8.4270596e-02  -1.9334801e-02   2.3055907e-02  -1.4395957e-01  -4.1901241e-02   1.3430321e-01   9.9375221e-02   3.0319379e-02  -1.8094366e-01   2.8986364e-03   2.1673469e-01  -1.6792172e-01   0.0000000e+00   5.9248050e-01   1.4562099e-01   1.4277686e-01   6.8153535e-01   4.4705258e-02  -4.4929757e-02  -1.5071725e-01   2.5932571e-01  -9.7708376e-02   1.2210671e-01   1.0377324e-03   6.8102711e-02   9.5456933e-02  -1.7987555e-01  -1.5217261e-01  -1.4276176e-02  -9.0347646e-02   9.8066494e-02  -6.5133108e-02  -3.6542901e-02  -2.0395006e-01   1.8988376e-01  -2.8305598e-02   4.1109030e-04  -8.4430512e-02   6.0290347e-02   2.2582820e-02   5.5743445e-02  -1.3705720e-01  -1.3927767e-01  -1.2653859e-01   1.9293508e-01  -1.7748419e-01  -1.1575961e-01   2.6897232e-01  -1.9752701e-02   1.2538491e-01   8.0340109e-02   6.5038895e-02  -5.9944700e-02  -1.8974613e-02  -5.0003536e-02   7.2155475e-02  -6.8034217e-02   2.9228072e-02
   1.3564203e-02   4.9602846e-02  -1.9797515e-03  -1.1555701e-02  -7.4716284e-02  -2.9422355e-02   1.4156576e-02  -3.2865753e-02   6.4460721e-02   1.2990422e-01  -2.0219890e-02  -1.4734152e-01   1.8561414e-03  -3.3904379e-05   1.3916077e-01  -8.5512234e-02   7.2494171e-02  -8.1584809e-03   1.3172889e-01   3.8964367e-03   1.8414931e-01  -2.8603971e-01   7.1039802e-02  -2.2169369e-02   9.7475116e-02  -9.6009507e-02  -5.7953135e-02   1.5500941e-01  -1.0024228e-01  -5.0330116e-02   2.1843530e-01   8.4975455e-02   1.2773244e-02  -4.3233319e-02  -4.1437330e-02   5.1567726e-02  -5.6789773e-02  -4.7216838e-02  -2.3501514e-01   4.5887992e-02   2.2509829e-01  -1.3301328e-01  -1.4113504e-01   3.0574877e-01   5.9248050e-01   0.0000000e+00   5.5829544e-02  -3.7037348e-03   8.2438858e-02   5.7427606e-01  -1.8618733e-01   6.0313780e-02  -1.6568778e-01  -9.0602853e-02   1.7624334e-01   8.6920495e-02   7.1104293e-02  -1.5549078e-02   4.2197212e-02  -1.5427501e-02   7.8770595e-02   1.6080928e-01  -3.6241012e-02  -3.1777192e-02  -1.7519891e-01  -2.5170304e-02  -1.1656116e-01  -2.6934489e-02   1.0565210e-01   1.4016772e-01  -7.1978265e-02  -8.3644323e-02  -2.2599969e-01   3.6128103e-02  -5.0386473e-02   1.3363544e-01   1.6195320e-01   6.4619930e-02  -6.1835748e-02   2.3320051e-02   3.6808232e-02  -2.6775989e-02   2.2501166e-02   5.4506201e-02   4.7839879e-02   1.5600168e-01  -3.0583049e-01  -6.6370526e-02   5.8861498e-02   4.1264566e-02
  -3.9295790e-02  -9.9917861e-02   1.6780129e-02  -9.1224010e-03  -1.0177608e-01   2.9257960e-02   1.3074162e-01   3.2195295e-02   4.1499284e-02  -3.3460603e-03   6.9642319e-02  -1.6476651e-01  -7.3022335e-02  -1.4811765e-02   1.1308853e-01  -1.7243053e-03   9.9745517e-02  -6.8871513e-02   5.8624882e-02   7.2167489e-02   1.0695704e-02  -8.7050263e-02   7.1644360e-02  -1.6279723e-02  -1.4125672e-01   5.4382818e-02  -1.0492541e-03  -4.4554296e-02   4.0220397e-02   1.5273604e-01   8.0224259e-02  -1.4072840e-01   1.0419798e-01   8.5467360e-02  -1.5491700e-01   9.6687291e-02   2.2302270e-01  -1.2897259e-01   3.5514659e-01   1.4423618e-01  -1.4966800e-01  -2.1807615e-01   5.4811815e-01   2.4314546e-01   1.4562099e-01   5.5829544e-02   0.0000000e+00   3.7212363e-01   6.2986675e-02  -2.0482478e-02   1.2453165e-01   1.0394119e-01   2.0958177e-01  -8.0152413e-02   3.8192755e-01   2.2986016e-01   5.2758390e-02  -1.1597653e-01   4.8756217e-02   1.2190663e-02   1.0906753e-01   1.7669856e-02  -1.4632473e-01   4.4279425e-03   8.1967573e-02   2.1777356e-01  -5.1158517e-02  -1.3517225e-01   1.3951176e-01   8.9543475e-02  -1.8052135e-01  -1.1522606e-01   7.9956308e-04   1.4919702e-01   2.3970617e-02   4.6792227e-01  -2.1999340e-02  -2.0879560e-01  -4.4893913e-02  -7.6575023e-02   1.3741545e-01  -6.0033802e-02  -9.0982661e-02  -2.2088733e-01  -4.0381513e-02  -4.2101693e-02   4.3086811e-02   8.4981202e-02  -4.9557711e-02  -6.5322263e-02
  -1.8033374e-02   3.5536795e-02  -3.8783851e-02   2.1927061e-02  -8.9795628e-02  -9.2010830e-02  -9.0929570e-02   1.1755267e-01  -2.9911872e-02  -1.3870432e-01  -1.2268202e-01  -9.1683934e-02  -1.4405394e-01  -7.5440940e-02  -1.6621675e-02  -3.8368347e-02  -1.2397755e-01  -9.5040137e-02  -1.7941759e-01  -1.1024325e-01   7.4680673e-02   1.2585990e-01   3.0842201e-02   3.9814207e-02   7.4784403e-02  -5.3555031e-02   1.9202545e-01   7.1102377e-02  -3.8600916e-03   1.6734214e-01  -4.1335971e-02   5.6607227e-02  -2.2303477e-01   1.3903776e-01   5.3160767e-02   7.7704638e-02  -5.7397976e-02  -6.4489321e-02  -1.7298033e-01   8.3067899e-03   4.4238612e-02   3.0290936e-01   1.4040260e-01   5.1562185e-01   1.4277686e-01  -3.7037348e-03   3.7212363e-01   0.0000000e+00  -3.5584364e-02   4.0181582e-02   8.5374199e-02  -8.4008584e-03  -4.3496884e-02   1.3963680e-01   1.7774659e-01   1.3531200e-01   4.0355144e-02   8.7300029e-02   3.9201313e-02   2.0397327e-02   1.3449049e-02   2.4782668e-02   3.5573422e-02   1.9034856e-02  -1.7510834e-01   1.0949069e-01  -2.5654687e-01  -6.0233519e-02   2.0362287e-03   3.2920341e-02  -2.1093913e-03  -4.1426380e-02  -1.6453045e-01  -2.7127875e-02   8.5298142e-02  -2.2808628e-01   5.0425317e-02  -4.4958697e-02   1.1903659e-02  -9.7463944e-02  -3.7737266e-02  -7.8891151e-02   4.1226060e-02  -2.3151756e-02   2.5446014e-02   8.3530954e-03  -9.7733525e-02  -2.7897322e-01  -2.8542084e-01  -1.1835864e-01
  -8.8606808e-03  -6.4399031e-02  -2.3644773e-03  -1.7229255e-02  -6.3082274e-03  -7.0355464e-02  -6.3489432e-02  -4.6202587e-02   1.2218355e-01   1.2777948e-01  -1.0764524e-02   1.1020113e-01  -3.8959049e-02  -3.9815233e-02   4.3372642e-02  -3.2652945e-02  -1.2785182e-01   6.2973115e-02  -1.6550439e-01  -1.4164004e-01  -4.1510058e-02  -2.4715550e-02  -6.9710662e-02   4.7582497e-02   1.2607707e-02  -1.5966043e-02   9.0375267e-02  -1.2987286e-01  -7.4950917e-02  -8.5924355e-02   6.3697952e-02  -8.8486313e-02   7.8614148e-02   2.3879655e-02  -5.5301953e-02   1.2665185e-01  -3.9611520e-02  -1.8260610e-02   3.5201521e-02  -1.3293354e-01  -1.7519028e-01   1.3838250e-01   2.7592903e-02  -3.6930102e-02   6.8153535e-01   8.2438858e-02   6.2986675e-02  -3.5584364e-02   0.0000000e+00   9.1247113e-02   2.1045098e-01   3.6634133e-02   1.2091920e-02   1.5941366e-01  -1.3401423e-01   2.7885103e-01  -7.3579367e-02  -7.2801245e-02   1.5152056e-01   1.0651297e-01  -4.0130725e-02  -8.8816434e-02   2.9051281e-02   3.9848059e-02   1.4059689e-01  -7.4524232e-02   9.0283069e-02   1.4520925e-01   6.8247492e-03  -7.3587952e-02   5.8268613e-02   1.4534698e-01   2.0652444e-01   6.3381044e-02   2.2803885e-01  -8.7400247e-02  -4.6740618e-02   7.6973584e-02   2.6204177e-01  -4.1409546e-02   4.0204945e-02   1.3899169e-02  -5.9356373e-02   4.5496161e-02   1.0569955e-01   4.1778711e-02  -9.1951530e-02   1.0266012e-01  -3.5763438e-02  -2.3536480e-02
   2.4452089e-02   5.6615700e-03  -4.4138986e-02   4.5890110e-03  -1.1090771e-02   1.6489809e-02  -7.4690522e-02  -2.4408044e-02  -9.6455629e-02  -3.5865547e-02   4.1798064e-02  -2.1839612e-02   7.6293035e-02   2.8587959e-02  -1.1731310e-02  -1.4956489e-02   1.4342768e-02  -1.0289636e-01  -1.1362674e-01  -7.5894697e-02   8.6641787e-02   9.5171208e-02   4.7496078e-02  -2.4621360e-02   1.8763649e-02   7.3630495e-03  -4.6974993e-02  -1.2037030e-01  -8.7707344e-02  -9.8050460e-03  -1.2009762e-01   1.0884970e-01  -1.8636669e-01  -1.5681443e-02  -1.6544565e-01   1.8941799e-01   1.7983722e-02  -1.2728291e-01  -1.5224385e-02   1.2486119e-01   1.2972136e-01   1.3618399e-01  -2.4893760e-01   2.7439022e-02   4.4705258e-02   5.7427606e-01  -2.0482478e-02   4.0181582e-02   9.1247113e-02   0.0000000e+00   1.3139287e-01   3.3075679e-01   7.2699983e-02  -5.5171150e-02  -1.3114961e-01  -3.4723391e-02  -6.2631014e-02  -4.7341221e-02   6.4735227e-02   2.2337341e-01   6.5233800e-02   4.0245298e-02  -5.5055616e-02   5.4838241e-03  -4.1301279e-01   1.5651583e-02  -1.1584754e-01  -2.0515064e-01   1.3871693e-01  -1.2550626e-01   1.7574950e-02   5.0317804e-02  -7.2638185e-02  -9.6599743e-02  -1.1671208e-01  -1.7075892e-01   1.1530520e-02   1.2682105e-01   1.5475248e-01  -3.6418903e-02   2.5157817e-02   6.0708143e-02  -1.7335766e-01  -2.1423835e-03   9.2216281e-02   1.2489763e-01   1.3288411e-02   2.2195244e-01   1.1168093e-01   7.6345158e-02
  -1.5460184e-05  -8.0271734e-02   2.6519189e-03   4.7297362e-02  -1.0076493e-02   5.8333597e-03  -4.9704871e-02   1.8232266e-02  -5.9089275e-02   8.9284732e-02  -1.5279880e-02   2.0022580e-02   5.7882398e-02  -3.4895330e-02   6.6765956e-02   6.9686122e-02   2.9548505e-02  -4.0199049e-02   1.9416719e-02  -4.5205476e-02   2.0787882e-02  -1.1379402e-01   1.1931368e-02   1.4855761e-01   8.8573051e-02   5.8052852e-02   1.5960514e-01   3.4121217e-02   7.2306545e-02  -3.0827304e-02  -1.3658156e-01  -5.9802970e-02   3.0662192e-02   1.0027316e-01  -9.7113632e-02   6.2139339e-02  -5.1640960e-02  -7.9614253e-02   1.6762200e-01  -1.1412129e-01  -6.9227431e-02   1.1711135e-01   3.3411490e-02   7.4229239e-04  -4.4929757e-02  -1.8618733e-01   1.2453165e-01   8.5374199e-02   2.1045098e-01   1.3139287e-01   0.0000000e+00   2.2256154e-01   2.4153490e-01   4.3048097e-02   1.3064904e-01   3.6238841e-02  -6.9113615e-02  -3.5842230e-02   7.9691936e-02   1.1664832e-02   2.6265709e-02  -9.3216845e-02  -8.1987580e-02  -6.3878615e-02  -1.5271119e-02   5.6427867e-03  -5.0865589e-02  -1.3850221e-01   4.2139297e-03  -5.3817107e-02  -1.4877989e-01  -1.6340724e-01   1.5598682e-01   5.0061859e-02   1.5904355e-01  -2.9101196e-01  -1.8878099e-01   5.3235851e-02  -2.1702001e-01   3.2718193e-02   1.6740989e-02   7.8578804e-02  -1.3102190e-01   1.8722496e-02   1.0430348e-01  -8.8725349e-02  -7.9259573e-02   9.6986047e-02   5.5020381e-02  -6.0036288e-03
   6.7282124e-02  -9.1239574e-04   5.4283635e-02   7.6882266e-02   1.2719179e-03   4.1290335e-02   3.7311128e-03   1.0220946e-01  -4.2480483e-02   5.2670089e-02   1.2549122e-02  -3.8680362e-02   4.6660314e-02  -1.0600655e-01   2.1686094e-02  -4.3673580e-03  -8.1724136e-02  -4.8820001e-02   1.6075506e-02  -2.2826040e-03  -4.0023089e-02   1.4388313e-01   3.3151896e-02  -2.4199535e-02   3.1252582e-02   6.6287699e-02   6.4906344e-03  -3.9317259e-02  -2.3951422e-02   1.8646818e-02  -1.5349395e-01  -1.0894042e-01  -3.3499528e-02   1.9970049e-04   3.3233768e-02  -1.4574074e-01  -9.3594653e-02  -9.8286691e-02   9.2945306e-02   1.9181687e-01   1.6927548e-01   4.1706204e-02  -1.2200478e-01  -2.2968785e-02  -1.5071725e-01   6.0313780e-02   1.0394119e-01  -8.4008584e-03   3.6634133e-02   3.3075679e-01   2.2256154e-01   0.0000000e+00   6.7418497e-02   6.1837578e-02  -3.3005167e-03   8.8163633e-04   4.8770285e-02   5.5541379e-02  -5.3047295e-03   7.5962299e-03  -1.8520965e-01   2.5162887e-02  -1.0244976e-01   6.3730116e-03  -1.6882195e-01   1.5316065e-01   9.7048192e-03  -3.9073497e-02  -5.1625552e-02  -1.1440771e-01  -2.6962389e-01   1.0524840e-01  -1.5615999e-01  -1.5313414e-01  -6.1668412e-02   1.7203836e-01  -2.1291208e-02   4.9832976e-02   1.2411414e-01  -7.1336712e-02   3.1678901e-02   7.7475903e-03   8.8989111e-03   8.0864264e-02   6.8702124e-02   3.9381321e-02  -5.0484435e-02   9.1506174e-02   3.5287802e-02   2.9678021e-02
  -3.2730544e-02  -5.9749909e-02  -6.7882603e-02   2.6490082e-02   3.3340077e-02   3.5998373e-02  -1.0178644e-01   4.6802727e-02  -1.6946656e-01   5.2519261e-02  -7.9930660e-02  -2.1077840e-02  -8.8681719e-02  -2.0685076e-01  -1.9490623e-01  -4.3448116e-02  -8.2769908e-02   4.9917999e-02  -4.0923116e-02  -4.6695732e-02   7.1342379e-02  -6.0130112e-02  -1.7374785e-01  -6.3340802e-03   1.5762628e-01  -1.0144333e-01  -1.4818157e-02   1.5900781e-03  -1.4339655e-01  -1.7774765e-01  -8.7619656e-02  -1.0890967e-01  -1.9752249e-02  -1.0306327e-01  -1.3463740e-01  -1.2768403e-01   3.2889460e-02  -2.2228214e-01  -1.0594358e-01  -1.7414538e-01   1.3523292e-02   1.0684373e-01   1.5536790e-01  -2.2183667e-01   2.5932571e-01  -1.6568778e-01   2.0958177e-01  -4.3496884e-02   1.2091920e-02   7.2699983e-02   2.4153490e-01   6.7418497e-02   0.0000000e+00   3.8758411e-01   1.6590623e-01  -1.5826092e-02   1.5839587e-02   6.1507693e-02  -1.2240454e-01  -1.2043510e-03  -1.4036833e-01   5.8445027e-02  -9.0663180e-02   1.8076546e-01  -3.0402148e-02  -1.6766177e-02  -1.1344068e-02   8.1589343e-02   9.8350910e-02  -5.0654452e-02  -5.6499500e-02  -4.7877376e-02  -1.8806498e-01   1.8103589e-01   1.7550375e-01  -3.9375724e-02  -4.5100663e-02   2.5325637e-01   4.5175359e-02  -3.0463745e-01   3.8006709e-02  -1.0843509e-02   2.5406714e-02   1.0345166e-01   9.2649592e-02  -2.8453324e-02   1.0195560e-01   3.2702252e-02   1.8964458e-01   5.5989344e-02
  -8.4083276e-03   7.7638871e-02   4.2546704e-02   5.5592444e-02   1.9485129e-02  -7.1173353e-02   2.1323546e-01   3.9120395e-02  -8.4850457e-03  -1.1805086e-01   1.2519431e-01  -7.8434317e-02  -6.8887888e-03  -6.6854409e-02  -5.1181115e-02  -1.5779620e-01   3.9910415e-02   2.3690262e-02   5.4224761e-02  -1.0438265e-02   2.6587735e-02   5.6641638e-02  -2.6517532e-02   9.9943640e-03   1.4686592e-01   3.9905761e-02  -2.5633380e-02   3.9147562e-02   1.5414098e-02  -1.7906322e-01   5.9682079e-02   7.2905471e-02  -1.7072900e-02  -4.6420205e-02   1.2370162e-01  -3.0074098e-01   2.3786516e-02   1.3310928e-02  -2.9763345e-02   2.0130998e-01   7.5631761e-02  -1.1462770e-01   5.2072989e-02  -6.0655965e-02  -9.7708376e-02  -9.0602853e-02  -8.0152413e-02   1.3963680e-01   1.5941366e-01  -5.5171150e-02   4.3048097e-02   6.1837578e-02   3.8758411e-01   0.0000000e+00   2.2793592e-02   1.1715999e-01  -6.8690927e-02   2.3924284e-03  -7.7067783e-02  -9.7431762e-02   9.4234831e-02   5.9797311e-02   1.3823091e-01  -6.4043933e-02  -2.1721517e-01   1.3513476e-01  -2.8792677e-01  -9.2209658e-02  -2.6497807e-02   1.4520180e-01  -1.0004644e-01   1.3259186e-01  -1.3729898e-01  -1.0137732e-01  -7.9410641e-02   1.8452153e-01  -3.9914477e-02  -8.9531105e-02  -2.4639455e-02   1.1544058e-01   6.1106766e-02  -1.3232747e-02  -1.5199621e-01  -6.8864389e-02   9.8585793e-02   5.3157293e-02   4.1462612e-02  -6.8798289e-02  -1.3645377e-01  -3.7229668e-02
   4.7853930e-02   8.0209198e-02   1.0633960e-02   5.5804534e-02   3.5996936e-02  -9.4712527e-02  -7.4270593e-03   6.7793405e-02  -8.1931297e-02  -3.2833999e-02   7.7486559e-02   8.3683974e-02   1.2828274e-02   1.1552818e-01   1.3049870e-01  -7.3982568e-02  -3.3192392e-02   1.3344096e-01   3.1074369e-02  -7.3364996e-02  -1.8850478e-01   9.8417592e-02   6.6939618e-02   4.3703649e-02   2.9630930e-02  -3.5845694e-02  -8.8657878e-02   2.3063683e-01   1.2080694e-02   4.7114729e-02  -6.6512601e-02   6.6269767e-02   1.1577667e-01   5.8721672e-02  -1.0129032e-01   1.4517128e-01   5.8828578e-02  -2.1498956e-01   1.7063250e-01  -3.5558189e-02   7.0768501e-02  -2.2366065e-01  -3.2275916e-01   2.4873020e-02   1.2210671e-01   1.7624334e-01   3.8192755e-01   1.7774659e-01  -1.3401423e-01  -1.3114961e-01   1.3064904e-01  -3.3005167e-03   1.6590623e-01   2.2793592e-02   0.0000000e+00   9.7102733e-02   7.8876873e-02  -9.1457859e-02   1.4590830e-01  -8.2096219e-02  -6.9294112e-03  -2.5518233e-01  -4.5323343e-02  -1.8824740e-01   1.1473748e-01  -8.0364976e-02  -9.7270151e-02   9.3474812e-02  -1.2102996e-01   2.4586096e-01   1.0387602e-02  -7.7163034e-02   1.0408241e-01   2.7673912e-02  -2.5682243e-01  -6.4052954e-02  -9.3815583e-03  -2.0965772e-01   9.1306842e-02   1.1359905e-01   1.2252128e-01  -1.8129429e-01   2.7992970e-02   6.9252219e-02  -3.0570184e-02  -3.0389686e-02   1.7216839e-01   2.0119897e-02   5.5900117e-02  -5.8114414e-02
  -1.7427373e-01  -6.8177571e-03   2.8865273e-03  -1.5406582e-03  -7.8272898e-02   1.5257521e-01   7.3906286e-02   5.1783482e-02  -3.2292922e-02   5.3241777e-02   4.8570294e-02   9.2645087e-02  -1.7485129e-02   4.3847136e-02   1.0270050e-01   8.4913982e-02   3.9763646e-02   1.3841870e-01  -7.0970423e-02  -2.1241610e-03  -1.2337983e-01   7.3538900e-02  -4.3237976e-02   8.3210927e-02  -1.6381647e-02  -2.6641284e-02  -3.8242409e-02   1.2553794e-01  -6.3436412e-03   4.7081219e-02   6.5979040e-02   1.9651147e-02   9.5301782e-02  -9.0849824e-02  -3.4808804e-02  -1.2767740e-02  -8.3444149e-02   5.6343147e-02  -4.6113223e-02   2.5580217e-01   1.6093168e-02   3.4888567e-02  -1.0942937e-01   6.4301467e-02   1.0377324e-03   8.6920495e-02   2.2986016e-01   1.3531200e-01   2.7885103e-01  -3.4723391e-02   3.6238841e-02   8.8163633e-04  -1.5826092e-02   1.1715999e-01   9.7102733e-02   0.0000000e+00  -1.4923574e-01   8.8339169e-02   1.6752497e-01   5.8806540e-02  -2.4224270e-01  -1.8144527e-02   2.7958932e-02   7.7803896e-02  -7.1030431e-02  -5.6638712e-02   5.2992989e-02  -4.4580438e-02   8.5776297e-02   1.3685772e-01  -1.6911429e-01  -1.8951923e-01   1.8926106e-03   7.9625315e-02  -1.0140486e-01  -2.8770867e-02   3.9192506e-02   4.0861837e-02  -8.6790852e-02  -1.2449604e-01   3.8639581e-02   2.2794753e-02   1.3917981e-01   1.7053250e-01   1.3950902e-02   1.4161536e-02   7.4118616e-02  -1.0366654e-01   4.3830243e-02   8.7325760e-02
   3.3704102e-01   1.4731099e-01  -2.4893666e-02  -2.6768274e-02  -4.4453041e-02  -6.8083348e-02  -1.2570447e-01  -4.9139290e-02   1.8212122e-02   1.9515601e-02  -1.3260747e-02   1.9368477e-02  -9.5403372e-02  -1.0807607e-01  -1.4083002e-01   5.2039944e-02   2.5420916e-01   2.0592432e-01  -9.3055961e-02   8.6550721e-02   5.1448063e-02   1.4443064e-01  -3.1248181e-02   6.5167478e-02   5.3901371e-02  -1.4743159e-01  -2.7331264e-03  -1.4815570e-02   6.2586224e-02  -6.7869853e-02  -2.6307561e-02  -9.4093115e-02  -9.6150804e-02   5.9371597e-02  -5.8047997e-02   1.5797303e-02   1.6121617e-02  -1.3116222e-01   7.4291550e-02  -1.5963532e-02  -2.9178969e-02  -1.2850645e-01  -6.8272926e-02  -7.2597227e-04   6.8102711e-02   7.1104293e-02   5.2758390e-02   4.0355144e-02  -7.3579367e-02  -6.2631014e-02  -6.9113615e-02   4.8770285e-02   1.5839587e-02  -6.8690927e-02   7.8876873e-02  -1.4923574e-01   0.0000000e+00   3.1627169e-01  -1.3081793e-02  -1.7304053e-01   1.6552804e-01   1.9796972e-02   2.7390691e-01   5.6570136e-03   5.2745842e-02  -5.3284278e-02   2.2938284e-02  -9.6324523e-02   1.9655716e-01   8.3521041e-02   1.1324345e-02   1.4045435e-02  -7.5458364e-02  -2.9471433e-03   2.4958448e-03   1.1943950e-01  -1.0015747e-01  -6.9465698e-02   8.6319608e-02   2.0947603e-02   8.0320234e-03  -1.9324369e-01  -5.1882045e-02   2.8085577e-02   3.6911026e-02   3.8693738e-02   5.4705064e-03  -5.4917750e-03   2.2979977e-02  -1.0784202e-01
   1.0597014e-01   3.8701759e-01  -3.4545596e-02   1.9486930e-02  -6.7560641e-03   9.9317230e-02  -7.7599603e-02  -6.7366362e-02  -4.0327406e-02  -4.9437536e-02  -7.3475584e-03  -9.4606735e-02  -3.8252608e-02  -1.1398216e-01   6.2512744e-02   2.5724999e-02   8.9238023e-02   3.4823554e-01  -4.0623551e-02   7.6529747e-02  -5.5018216e-02   1.1757969e-01  -3.7058749e-02   4.3656721e-03  -9.3129972e-02   2.1968805e-03   3.1651114e-02   9.9378504e-03   3.9225234e-02   1.3138808e-02  -7.8237483e-02  -4.2533835e-02  -5.6445902e-02  -1.9545160e-02   1.6728604e-02  -1.1924333e-01  -4.6120126e-02  -8.8050028e-02  -1.2668089e-01  -1.1758847e-01   1.2488185e-01  -2.9337106e-02   3.2335669e-02   1.4080480e-01   9.5456933e-02  -1.5549078e-02  -1.1597653e-01   8.7300029e-02  -7.2801245e-02  -4.7341221e-02  -3.5842230e-02   5.5541379e-02   6.1507693e-02   2.3924284e-03  -9.1457859e-02   8.8339169e-02   3.1627169e-01   0.0000000e+00   1.8527704e-02   2.4668506e-01  -1.6556501e-01   1.0285006e-01  -1.4377653e-01   1.5219675e-01   7.6941111e-02   2.1782274e-02  -2.8039616e-02   5.9960643e-03   7.3314346e-02   1.1687242e-01   2.5166015e-02  -3.9465845e-02   1.2983658e-02  -9.2941529e-02   1.8766376e-01  -8.6057329e-02  -5.0921283e-02  -1.0818329e-01  -8.8535616e-03   1.5199494e-01  -2.2640186e-01  -3.8914103e-02  -2.0893063e-03  -1.0569247e-01   1.2199789e-01   5.6060031e-02   5.3737057e-02   1.7271337e-01  -5.7012203e-02   8.1762851e-02
  -6.5876580e-02  -1.1708705e-02   5.4106052e-02   9.0558681e-04   3.1701766e-02  -2.0715326e-02  -1.7508521e-02  -5.9783623e-02   5.0080346e-02  -2.3905958e-02   1.5181050e-02   4.5377786e-02  -9.0134662e-02  -1.6941112e-02   4.1523852e-02  -1.8456512e-01  -9.5597571e-03   7.7188527e-02   7.4357699e-02  -1.2332994e-01   4.2061952e-02   3.9979610e-02   2.4760986e-02  -9.0902313e-02  -1.5959720e-01  -1.9929180e-01   1.7026991e-02  -9.0641563e-02   9.4712266e-02  -1.6631585e-01   5.7913706e-02  -4.8642474e-02  -6.1132486e-02  -4.4406022e-02  -1.0906705e-01  -6.9770828e-03  -1.3875490e-01  -2.1483962e-01   9.8223946e-04   2.0024244e-01  -1.5936253e-01   1.2111980e-01   6.9570565e-02  -1.6710143e-01  -1.7987555e-01   4.2197212e-02   4.8756217e-02   3.9201313e-02   1.5152056e-01   6.4735227e-02   7.9691936e-02  -5.3047295e-03  -1.2240454e-01  -7.7067783e-02   1.4590830e-01   1.6752497e-01  -1.3081793e-02   1.8527704e-02   0.0000000e+00   3.0172221e-01   2.3614466e-01   2.3269202e-02   9.1223494e-02   1.6106501e-01   4.8880436e-02  -1.7571714e-01   3.4875257e-01  -4.1778009e-02   9.0269283e-02  -6.3928889e-02  -9.4942402e-02   3.1999778e-02  -7.4197849e-02   4.3483574e-02   7.4678137e-02   7.9800685e-03   5.2354676e-02   8.8257844e-02   1.2886873e-01  -5.0640014e-04  -1.4126931e-01  -1.3850538e-02   5.3926029e-03  -7.0821777e-02  -1.2311063e-01   1.0145698e-01   1.4327870e-02  -2.6436417e-01   9.1935691e-02  -6.3346409e-03
  -1.6605498e-02   6.7623747e-02  -4.3042337e-02   7.5926504e-03   7.0415361e-02   6.1196400e-03  -1.2316769e-02  -8.2849266e-02  -1.0934238e-02   3.6667565e-02   7.7081944e-03   1.7993085e-02  -4.7230152e-02   5.9474443e-02  -8.6206177e-03   2.5064473e-02   1.7347552e-02   1.2276773e-01  -1.2842326e-02  -1.1787703e-01   3.7985452e-02   2.4235638e-01  -7.5834900e-02  -8.7337392e-02   1.5271775e-02   1.5611104e-01   9.6240281e-02  -1.3735812e-01   2.7894289e-02   1.1423482e-01   9.1227860e-02  -3.3787152e-02  -2.2026881e-01   9.1660029e-02  -1.2852229e-01  -1.1513555e-01  -1.0641229e-02  -1.8322848e-01  -1.8698410e-02   1.6335590e-01  -1.3583806e-01  -3.0953116e-02  -1.2731108e-01  -9.4671678e-02  -1.5217261e-01  -1.5427501e-02   1.2190663e-02   2.0397327e-02   1.0651297e-01   2.2337341e-01   1.1664832e-02   7.5962299e-03  -1.2043510e-03  -9.7431762e-02  -8.2096219e-02   5.8806540e-02  -1.7304053e-01   2.4668506e-01   3.0172221e-01   0.0000000e+00  -9.2858676e-02   1.2056954e-01  -2.4088001e-01   1.2414914e-01   1.2291256e-02  -5.1649267e-02  -1.8359644e-01   1.9256089e-01   4.7701094e-02   2.1892054e-01  -1.5840065e-01  -1.8886281e-01  -8.7528696e-02   8.6663447e-02   9.6249864e-02  -6.0663964e-02   1.3988686e-01  -1.9527573e-01  -8.3989479e-02   3.1051939e-02   1.0845938e-02   6.2161725e-02   1.1055160e-02  -2.2058524e-03   9.0340559e-02  -1.1364570e-01   4.4871995e-02   4.7603612e-03  -9.3910245e-02  -4.8411570e-02
   3.8339260e-02  -2.5347092e-02  -5.5466199e-02  -7.2844740e-02   5.1740972e-04   5.8130698e-03  -6.4624861e-03   6.8524096e-03   1.3477518e-01  -8.7499847e-02   1.5752256e-01   6.0376821e-02  -7.3794014e-02  -2.5097951e-02   8.2363637e-02  -1.1284862e-02   3.9623282e-02  -4.9887874e-02  -7.7663116e-02  -1.2079931e-01   1.1153452e-01  -1.8367768e-02  -5.9477178e-02  -1.4253642e-01  -8.4086630e-02   7.6482382e-02   5.9540730e-02  -1.1006513e-01   1.1662121e-01   4.0772772e-02  -1.0425300e-01  -8.4186410e-02  -1.0099162e-01   6.2613965e-02   3.3755216e-02  -8.4758365e-02   3.5865105e-02  -1.0081538e-01   1.1201619e-01   4.4445077e-03  -3.0131812e-02  -7.1177466e-04  -8.8038947e-02  -9.6259172e-02  -1.4276176e-02   7.8770595e-02   1.0906753e-01   1.3449049e-02  -4.0130725e-02   6.5233800e-02   2.6265709e-02  -1.8520965e-01  -1.4036833e-01   9.4234831e-02  -6.9294112e-03  -2.4224270e-01   1.6552804e-01  -1.6556501e-01   2.3614466e-01  -9.2858676e-02   0.0000000e+00   3.0130350e-01   3.6750386e-01   2.7354845e-02   1.1221075e-01  -6.2212363e-02   2.2643279e-02  -1.5319155e-01   8.4819374e-02   6.9403771e-02  -4.2476016e-03  -4.4904259e-03  -6.0235353e-02  -1.9610394e-02   4.1709956e-02  -3.4646515e-02  -1.0750575e-01   3.7737983e-02  -6.1278603e-02  -8.0180661e-02  -5.9438755e-02   4.0856979e-02  -7.3145015e-02   2.0091322e-01  -5.7307968e-02   9.7890203e-02   3.5773623e-02  -1.2500541e-03   3.5363073e-02  -4.6894538e-02
  -5.1071470e-02   4.2722072e-03  -7.6136517e-02   6.3640077e-02  -3.0326105e-02   7.2274148e-02   1.4004252e-02   7.2937464e-02  -3.0479046e-03   1.2361979e-01  -1.9877699e-02  -6.1412333e-03  -1.2892550e-01   8.9210523e-02   7.9119677e-02  -4.2015592e-02  -6.1009051e-02  -5.0964334e-02  -3.4604930e-02  -2.1443527e-01  -8.4345844e-02  -5.9575676e-02  -4.2612942e-02  -1.3046216e-01  -1.0422265e-01  -6.7501432e-02  -9.3456084e-04  -7.0817049e-02   8.0491167e-02   1.9804184e-01   4.1757606e-02   9.1567193e-02  -2.2312062e-03  -8.8362046e-02   8.2551344e-02  -2.6537493e-02   4.8600571e-03   3.0849258e-02  -8.6193411e-02   1.4341863e-01   3.7643828e-02  -7.8960120e-04   2.2503725e-02  -1.2925046e-01  -9.0347646e-02   1.6080928e-01   1.7669856e-02   2.4782668e-02  -8.8816434e-02   4.0245298e-02  -9.3216845e-02   2.5162887e-02   5.8445027e-02   5.9797311e-02  -2.5518233e-01  -1.8144527e-02   1.9796972e-02   1.0285006e-01   2.3269202e-02   1.2056954e-01   3.0130350e-01   0.0000000e+00  -2.5114459e-02   1.9677854e-01   1.0001634e-01   5.0254405e-01  -8.2244736e-02   2.0552781e-02  -2.2860472e-02  -2.5815842e-02   7.7050618e-02   2.9965777e-02  -4.4449253e-02  -1.3563026e-01  -5.3083345e-02  -5.7149939e-02  -2.3061879e-01   1.2502066e-02   2.7869003e-02  -7.5939464e-03  -4.7424586e-02  -1.4635343e-01   1.0612023e-01  -2.0091979e-02  -9.5107369e-02   1.2911607e-01  -7.6866244e-02   1.7226247e-01  -1.4661591e-01   2.9577078e-02
   1.1936664e-01  -2.1357330e-01   4.9463492e-02   1.1515952e-01   5.8265013e-02   5.7882849e-03  -7.0438771e-03   6.5957853e-02  -1.2973955e-01  -3.9910238e-02   1.1146115e-01   1.4639365e-02  -1.9287812e-01  -8.3296810e-02   1.3245068e-01   8.3074952e-02   2.0833984e-02   1.8145126e-02   5.4257924e-02   3.2158011e-02  -6.2915236e-03  -1.0600608e-01  -2.1898164e-02   4.4886751e-02  -7.0442061e-02  -1.6545337e-01   6.5928924e-03  -7.6689149e-02   1.2367853e-01   5.7506389e-03   9.3889972e-02   1.6776168e-01  -1.8692520e-01  -4.0113900e-02  -9.7194218e-03   3.6274374e-02  -1.4546367e-01  -2.3568816e-01  -8.3390616e-03   9.2650287e-02   8.3600169e-02  -2.1464877e-02   4.6506812e-02  -1.2736213e-01   9.8066494e-02  -3.6241012e-02  -1.4632473e-01   3.5573422e-02   2.9051281e-02  -5.5055616e-02  -8.1987580e-02  -1.0244976e-01  -9.0663180e-02   1.3823091e-01  -4.5323343e-02   2.7958932e-02   2.7390691e-01  -1.4377653e-01   9.1223494e-02  -2.4088001e-01   3.6750386e-01  -2.5114459e-02   0.0000000e+00  -2.4375512e-02   5.4639505e-02  -3.4677115e-01   7.3517366e-02   8.9114357e-03   1.4226169e-02  -1.0899697e-02   4.3235744e-02  -6.6470766e-03   5.8961950e-02  -1.4512383e-01   1.0095956e-01  -8.3038846e-02   1.0033968e-01  -1.8415158e-01   2.3277698e-02  -2.3732434e-02   3.2723804e-01   9.3388348e-02   1.0947571e-01   8.9588150e-02   9.2491073e-03  -1.5791159e-02   1.0694141e-01  -8.8951695e-03   1.8201921e-02  -2.3397364e-02
  -6.4299026e-03   8.4763421e-02  -1.9771711e-02   8.4097700e-03  -1.1056109e-01  -6.8902607e-02  -5.5621970e-02  -1.3255906e-02   4.8046504e-02  -1.1455947e-01   1.4111251e-01   5.2039816e-02   3.3158226e-02  -1.2316410e-02   3.6926413e-02   4.4095761e-02  -1.4801477e-01   1.6085501e-01  -9.1101333e-02   3.7849072e-02  -8.9034512e-02   1.7681572e-01  -3.6310560e-03  -1.3341444e-02  -1.6221752e-01  -9.2713874e-02   5.3676296e-02   8.4350189e-02  -1.7889206e-02   4.3989159e-02   1.2345207e-01   4.8322784e-02   1.8174517e-01  -1.7817408e-02   6.4407336e-02  -7.5649169e-02  -2.2995972e-01  -7.3482196e-02  -6.4771618e-02  -1.0671124e-01   4.6880556e-02   1.4485628e-01   6.0634840e-02  -7.1495115e-02  -6.5133108e-02  -3.1777192e-02   4.4279425e-03   1.9034856e-02   3.9848059e-02   5.4838241e-03  -6.3878615e-02   6.3730116e-03   1.8076546e-01  -6.4043933e-02  -1.8824740e-01   7.7803896e-02   5.6570136e-03   1.5219675e-01   1.6106501e-01   1.2414914e-01   2.7354845e-02   1.9677854e-01  -2.4375512e-02   0.0000000e+00  -1.1630838e-02  -1.7635681e-01  -1.4614289e-01  -3.3155829e-03  -2.6641354e-02  -1.8033258e-01   6.3484451e-02  -1.1945259e-01  -5.7646166e-02  -1.5966669e-01  -1.5626320e-02   1.5478004e-01  -2.2564047e-02   1.7629751e-01  -6.9970703e-02   3.9757373e-03  -7.5089056e-02   2.6789088e-01   3.3779335e-02   1.0830383e-01  -1.6728267e-02   6.6147366e-02  -1.1414951e-01  -7.2929001e-02   4.7938182e-02  -1.6978368e-02
   8.9044245e-02   5.1471215e-02   5.0362988e-02  -6.0255906e-02  -2.6408491e-02  -5.7936124e-02  -7.9729909e-03  -1.0762305e-01   4.6984861e-02   1.1168508e-02  -9.4893996e-02   1.0781610e-01   2.6615779e-02   5.8513961e-02   8.4595266e-03   1.0862689e-01  -2.0450030e-01   5.0559010e-02  -1.1641790e-01  -1.3671270e-02  -9.2550243e-02  -1.6672985e-01   8.5380770e-02   2.5455052e-02   7.1245703e-02  -3.1297590e-02   2.4592547e-02   7.2146360e-03  -9.4180436e-02   5.2213223e-02   3.9848471e-03  -1.3828396e-01   1.7045095e-01  -8.7381326e-02   9.8803016e-02  -4.5292820e-02  -3.2098863e-02  -1.7116006e-01   3.8827601e-02   4.8841796e-02   8.4607704e-02   2.5035766e-01   1.0721831e-03   3.8447124e-02  -3.6542901e-02  -1.7519891e-01   8.1967573e-02  -1.7510834e-01   1.4059689e-01  -4.1301279e-01  -1.5271119e-02  -1.6882195e-01  -3.0402148e-02  -2.1721517e-01   1.1473748e-01  -7.1030431e-02   5.2745842e-02   7.6941111e-02   4.8880436e-02   1.2291256e-02   1.1221075e-01   1.0001634e-01   5.4639505e-02  -1.1630838e-02   0.0000000e+00   3.7206076e-01   2.0472166e-02  -1.5122200e-01  -6.8234080e-02   2.9453391e-02   1.0449122e-01  -9.6404998e-02  -4.1056489e-02  -4.8915294e-02   1.8379235e-01  -7.2325802e-02   3.6024414e-01   5.7344958e-04  -8.4948987e-02  -1.2057027e-01   3.6693163e-02   6.5766844e-02  -1.5298238e-02  -6.9515696e-02   2.8384859e-01   2.1986850e-01   1.1795971e-01   1.9902477e-02   1.3014800e-02   5.0561585e-02
  -4.5528073e-02  -3.0039385e-02   6.4084756e-02   4.2067389e-02   2.5174788e-02  -2.5172759e-02   5.3711197e-02   8.3443764e-02   4.8025807e-02   2.1414456e-01  -1.0153491e-01  -1.8922082e-02  -1.0538150e-01   2.5385216e-01  -2.8178458e-02  -2.9271850e-02   1.3980426e-01  -1.7625053e-01  -2.4002869e-01  -8.4029992e-02   1.5681760e-02   5.9601844e-02   9.2550650e-02   1.2782494e-01   1.6551329e-01  -3.5958945e-02  -7.0105675e-02  -1.3769148e-02  -7.8759972e-03   9.2130818e-02   1.7089401e-02  -4.6578401e-02  -2.2967673e-01  -7.8842789e-03   1.1317141e-01   3.1304805e-02  -1.7473577e-01   1.0002880e-01  -1.1146836e-01   2.5470858e-01  -1.9570329e-03   6.5331384e-02  -8.3602405e-02  -4.1803678e-02  -2.0395006e-01  -2.5170304e-02   2.1777356e-01   1.0949069e-01  -7.4524232e-02   1.5651583e-02   5.6427867e-03   1.5316065e-01  -1.6766177e-02   1.3513476e-01  -8.0364976e-02  -5.6638712e-02  -5.3284278e-02   2.1782274e-02  -1.7571714e-01  -5.1649267e-02  -6.2212363e-02   5.0254405e-01  -3.4677115e-01  -1.7635681e-01   3.7206076e-01   0.0000000e+00   7.8018238e-02   8.1718143e-02   4.1810364e-02   1.3666807e-02   1.2235503e-01   1.9208133e-03  -8.7982035e-02  -3.7925152e-02  -9.1571864e-02   9.5072225e-02  -1.1347033e-02   4.9202732e-02   1.3556992e-01   1.8003582e-01  -4.2968504e-04  -1.3234536e-01  -7.5712226e-02   6.7837973e-02  -2.1398313e-02   2.8660644e-01  -3.8474781e-02  -2.8780032e-02  -8.9201732e-02   5.9035570e-02
  -1.8120648e-01  -7.6823156e-02   9.2774160e-02  -7.7467204e-03   1.1073254e-01  -2.0411916e-02   6.1580509e-02  -6.3592075e-02  -2.6608194e-02  -3.9492762e-02  -2.4677722e-01  -1.0865441e-02  -1.3083664e-01  -1.3140260e-01  -1.8285457e-01  -1.6809459e-01   3.8639908e-02  -1.7753136e-02  -8.5817728e-02  -5.0989702e-03   2.1906617e-01  -1.9120757e-03  -1.6414634e-01  -4.7302697e-02   1.9026677e-01   2.2781156e-01   7.2187078e-02   2.5242080e-03   2.1165384e-02   1.3895495e-02  -9.9009698e-02   1.5322312e-02   8.1918254e-02  -3.3160842e-01   4.6260902e-01  -4.8217633e-01  -1.2026978e-01  -5.3020835e-02  -1.3220881e-01   2.8446415e-01   1.0351835e-01  -2.4449976e-02   1.4772089e-01   6.7912912e-02   1.8988376e-01  -1.1656116e-01  -5.1158517e-02  -2.5654687e-01   9.0283069e-02  -1.1584754e-01  -5.0865589e-02   9.7048192e-03  -1.1344068e-02  -2.8792677e-01  -9.7270151e-02   5.2992989e-02   2.2938284e-02  -2.8039616e-02   3.4875257e-01  -1.8359644e-01   2.2643279e-02  -8.2244736e-02   7.3517366e-02  -1.4614289e-01   2.0472166e-02   7.8018238e-02   0.0000000e+00   4.3000616e-01   2.7159013e-01   9.8108450e-02  -1.3914150e-01  -1.5318140e-01  -1.3242623e-01   3.2064283e-02  -6.2613781e-02   1.2995023e-02   1.1904252e-01  -6.9857489e-03   8.3638489e-02  -1.0703311e-01   2.8971317e-03  -3.8066783e-02  -1.3146910e-01  -1.2561733e-02   8.9988122e-02   1.6722773e-01   9.7060466e-02  -1.5002333e-02   8.7463943e-02  -4.0531727e-02
  -9.4558375e-02  -1.6017649e-01  -5.3216679e-02  -1.2969273e-02   2.0773740e-02   6.2235716e-02  -2.5655704e-02  -1.7055496e-04   4.5766331e-02  -8.5708455e-02  -7.1989661e-02  -1.7031697e-01  -1.5716663e-02  -7.1487438e-02   1.1945573e-01  -6.5407741e-02   1.7782952e-03  -1.0314235e-01  -3.2668998e-02   2.1612528e-01  -1.9594044e-01   6.6185831e-02  -1.7773251e-01  -1.3417088e-01   1.4281325e-01   6.5925371e-03  -4.3898189e-02   1.8168557e-02   6.6512466e-02   1.7393465e-01   1.1322817e-01   5.6511887e-02  -1.8809997e-01   1.2054060e-01   8.1638615e-02   2.9536642e-01  -2.5107235e-01   6.3570674e-02   1.0853585e-01  -2.1275804e-01  -1.2652571e-01   5.0062634e-02  -6.5463167e-02   1.0255793e-01  -2.8305598e-02  -2.6934489e-02  -1.3517225e-01  -6.0233519e-02   1.4520925e-01  -2.0515064e-01  -1.3850221e-01  -3.9073497e-02   8.1589343e-02  -9.2209658e-02   9.3474812e-02  -4.4580438e-02  -9.6324523e-02   5.9960643e-03  -4.1778009e-02   1.9256089e-01  -1.5319155e-01   2.0552781e-02   8.9114357e-03  -3.3155829e-03  -1.5122200e-01   8.1718143e-02   4.3000616e-01   0.0000000e+00  -5.3468640e-02   4.0446658e-01  -1.4331525e-02  -1.4218893e-01  -1.4110771e-01   1.2423763e-01   2.1616705e-01  -1.4338374e-02  -4.3301649e-03  -1.6503068e-01  -1.6163959e-02  -6.9870027e-02  -1.5720635e-02  -2.6951273e-02   3.2600394e-02   1.1044461e-01   3.9915960e-02   2.4529977e-02  -4.3589372e-03   5.2220881e-03  -1.3106503e-01  -5.1148810e-02
   1.4649648e-01   1.3644244e-01  -3.9482231e-02  -1.8710220e-02   9.4145282e-02  -1.1096828e-01  -1.0763354e-01  -5.9698315e-02  -2.3337939e-02  -1.1393169e-01   5.9988363e-02   1.5618466e-01   5.6184156e-03   7.3053060e-02   6.8532525e-02   8.3757636e-03   1.7806990e-01   2.0164800e-01   1.2721592e-01   2.1750246e-02   2.3595256e-01   4.1303828e-02   3.2534363e-02   5.4204944e-02   8.3310772e-02   6.8606180e-02  -4.4928872e-02  -1.8319004e-01   5.4814907e-02   2.5192795e-02   7.0242942e-02  -1.1441870e-03   1.2056680e-01  -7.4634621e-02   1.9282988e-01   1.1230197e-01   1.1421446e-01   1.9156459e-01  -5.1926828e-02   5.3857747e-02   1.0802629e-01   2.5433793e-02   1.0154387e-01   1.3919317e-01   4.1109030e-04   1.0565210e-01   1.3951176e-01   2.0362287e-03   6.8247492e-03   1.3871693e-01   4.2139297e-03  -5.1625552e-02   9.8350910e-02  -2.6497807e-02  -1.2102996e-01   8.5776297e-02   1.9655716e-01   7.3314346e-02   9.0269283e-02   4.7701094e-02   8.4819374e-02  -2.2860472e-02   1.4226169e-02  -2.6641354e-02  -6.8234080e-02   4.1810364e-02   2.7159013e-01  -5.3468640e-02   0.0000000e+00   2.8122603e-01   1.0237571e-01   1.4343221e-01   1.5471671e-01   1.5428116e-01   1.4579135e-02   3.8633161e-02   1.1312401e-02  -5.0516405e-02  -1.6294612e-01  -1.5107466e-01  -3.7533066e-02   3.2434275e-02  -3.2902696e-03  -1.4669664e-02  -6.4095958e-02   1.3813302e-02   1.2865877e-01  -1.7974191e-02   1.0101141e-01   1.4925288e-02
   3.2393182e-02  -1.4062521e-01  -7.9573391e-02  -8.0900420e-02   6.4723427e-02  -4.7736799e-02   1.0578067e-01   3.4785002e-02   8.8331764e-02  -7.6630851e-02  -1.3677119e-02   1.1245061e-01  -1.8088954e-02   1.2293751e-01   1.2844835e-01   1.7378515e-01  -1.2372664e-02   1.2111604e-01  -1.2629547e-02   2.7683981e-01   1.9181870e-02  -1.0038155e-01   1.5706789e-02  -5.6175576e-02   1.0233231e-01  -1.0637578e-01   3.2119535e-02  -5.4163735e-02  -6.3355185e-02   1.1263908e-02   1.1693168e-01  -2.2815279e-01  -1.1110531e-01   1.5329163e-01   1.2582957e-01   1.3654409e-02   1.3386792e-01   6.7857107e-02  -3.2517041e-01  -3.9229732e-02   1.8197406e-01   1.2028618e-01   7.9298676e-02  -4.3752042e-02  -8.4430512e-02   1.4016772e-01   8.9543475e-02   3.2920341e-02  -7.3587952e-02  -1.2550626e-01  -5.3817107e-02  -1.1440771e-01  -5.0654452e-02   1.4520180e-01   2.4586096e-01   1.3685772e-01   8.3521041e-02   1.1687242e-01  -6.3928889e-02   2.1892054e-01   6.9403771e-02  -2.5815842e-02  -1.0899697e-02  -1.8033258e-01   2.9453391e-02   1.3666807e-02   9.8108450e-02   4.0446658e-01   2.8122603e-01   0.0000000e+00   1.4913737e-02   3.3754021e-02   1.6576323e-02  -7.2856706e-03  -5.0832517e-02  -1.2895044e-01  -1.4415261e-02   4.6717236e-02  -8.8883708e-02  -2.1868680e-01  -1.3036732e-01   7.3133660e-02  -1.5554652e-01  -4.8337666e-02   2.3224592e-02   1.2588167e-01  -2.8189811e-02   4.1813322e-02   1.8846360e-02   1.6529924e-01
  -4.4161306e-03  -1.5192486e-02  -2.2098908e-02   3.5507778e-02  -9.2679800e-02   8.0406710e-02   7.0145113e-02  -4.5256914e-03  -5.3918151e-03  -1.4156383e-01   3.8138139e-02  -1.4932073e-02   6.4054593e-02   5.5209167e-02   7.6578625e-02   1.3784375e-01  -1.2763120e-01  -7.3041451e-02  -5.7209840e-02  -5.2029865e-02   2.5812754e-01   5.3457041e-02   6.7007376e-02   1.0645009e-02   8.5238870e-02   8.1879491e-03  -4.7526431e-02   1.2864486e-01   6.7017619e-02  -1.0992851e-01   1.7287703e-01  -5.0260636e-02   1.2399526e-01  -1.3820129e-02  -3.0254278e-01  -1.8321341e-02   8.8650226e-02   7.3471355e-02  -2.9452573e-03   2.4349468e-02  -1.9153449e-01   1.1357541e-01   2.0627350e-02   5.7150345e-02   6.0290347e-02  -7.1978265e-02  -1.8052135e-01  -2.1093913e-03   5.8268613e-02   1.7574950e-02  -1.4877989e-01  -2.6962389e-01  -5.6499500e-02  -1.0004644e-01   1.0387602e-02  -1.6911429e-01   1.1324345e-02   2.5166015e-02  -9.4942402e-02  -1.5840065e-01  -4.2476016e-03   7.7050618e-02   4.3235744e-02   6.3484451e-02   1.0449122e-01   1.2235503e-01  -1.3914150e-01  -1.4331525e-02   1.0237571e-01   1.4913737e-02   0.0000000e+00   1.5616774e-01   3.9640986e-01   1.2156561e-01   4.4653289e-01   2.1704231e-02   5.5569599e-02   3.4332687e-01   2.4591451e-01  -2.2798333e-02  -6.3274819e-03  -1.1955704e-01  -1.6024800e-01  -5.9931974e-02   1.5798306e-01  -4.8858937e-02   1.2571908e-02  -1.0845782e-02   9.3370673e-03  -6.0596136e-03
  -1.2339963e-01   4.3161331e-02  -5.2612268e-02   1.0336433e-01   6.9535731e-02   3.4358658e-02   2.0112699e-04   7.8352686e-02  -1.4201507e-02   1.4449199e-01  -3.3782980e-02   1.5455870e-01   3.8709794e-02   8.2091838e-02  -6.6591561e-02   7.2667381e-02  -2.0906328e-01   6.4440075e-02   1.4823166e-01  -1.0854238e-01  -5.2012677e-02   1.9215703e-01  -1.6511190e-01   4.4427619e-02  -2.4278009e-02   1.3218433e-01  -6.4707151e-02   3.9914330e-02   3.2618839e-02  -1.5571536e-01  -1.7474563e-01   2.9199646e-01   1.1306564e-01   1.7008133e-01  -6.0309128e-02   2.7382636e-01  -2.3680061e-01  -2.7270876e-01  -1.3356668e-02  -8.2077624e-02   1.2779409e-01  -1.6550244e-01   1.8793592e-01   6.8445987e-02   2.2582820e-02  -8.3644323e-02  -1.1522606e-01  -4.1426380e-02   1.4534698e-01   5.0317804e-02  -1.6340724e-01   1.0524840e-01  -4.7877376e-02   1.3259186e-01  -7.7163034e-02  -1.8951923e-01   1.4045435e-02  -3.9465845e-02   3.1999778e-02  -1.8886281e-01  -4.4904259e-03   2.9965777e-02  -6.6470766e-03  -1.1945259e-01  -9.6404998e-02   1.9208133e-03  -1.5318140e-01  -1.4218893e-01   1.4343221e-01   3.3754021e-02   1.5616774e-01   0.0000000e+00   1.4598706e-01   1.4684837e-01  -1.6870794e-01   4.3435156e-01   4.6691120e-01  -4.5113545e-02   1.1307152e-01  -6.9366355e-02  -6.3969310e-02  -3.8514765e-02   6.5335063e-02  -3.3060890e-02  -1.2941759e-01   1.7107413e-01   1.1276170e-01  -3.3006161e-02  -2.5974680e-02  -6.5978430e-02
   7.2662233e-02  -1.0526720e-01  -8.3263368e-02  -1.1521211e-01  -5.9155680e-02   1.0737237e-01  -2.1813623e-02  -5.3772235e-02  -9.7970103e-02   1.5441866e-01   8.4618157e-03  -1.3232979e-01  -1.5699913e-02   4.3218446e-02  -1.2935661e-01  -1.7786828e-01  -1.2187440e-01   7.3013114e-02  -4.8514999e-02  -1.8508565e-01   1.1978660e-01   1.1362078e-02   7.1515698e-02  -1.4392003e-01  -1.2635442e-01  -9.2802017e-02  -1.9584221e-01   7.4205100e-02   8.0047292e-02   2.3342319e-01   1.2915283e-01  -6.1130927e-02  -8.6932706e-02  -4.3868222e-02  -6.1793540e-02   5.9007111e-02  -6.6449678e-02  -1.7138752e-01   8.2894890e-02   3.7191054e-02   2.5984262e-01   2.7344269e-02  -6.0638576e-02  -1.3315984e-01   5.5743445e-02  -2.2599969e-01   7.9956308e-04  -1.6453045e-01   2.0652444e-01  -7.2638185e-02   1.5598682e-01  -1.5615999e-01  -1.8806498e-01  -1.3729898e-01   1.0408241e-01   1.8926106e-03  -7.5458364e-02   1.2983658e-02  -7.4197849e-02  -8.7528696e-02  -6.0235353e-02  -4.4449253e-02   5.8961950e-02  -5.7646166e-02  -4.1056489e-02  -8.7982035e-02  -1.3242623e-01  -1.4110771e-01   1.5471671e-01   1.6576323e-02   3.9640986e-01   1.4598706e-01   0.0000000e+00   1.4966307e-01   1.6516195e-01   3.0993750e-01  -1.8527877e-01  -2.1383270e-01  -1.4432188e-01   5.5053911e-02   2.8639031e-02   1.9524783e-01   6.8747876e-02  -3.0702363e-01   1.0026914e-02  -1.3609148e-01   1.6204699e-01  -5.4339144e-02   7.1928515e-02  -2.0549248e-01
  -3.0141022e-02   2.1119240e-02  -7.2459652e-02   6.7975368e-02  -7.9130514e-02  -8.8585717e-02   4.3578975e-03  -9.7131737e-02   5.3757910e-02   9.8276735e-02  -2.3432462e-02  -5.0145383e-02  -2.7710852e-02  -7.0859859e-02   6.4810485e-02  -4.3986600e-02   8.0306837e-02  -6.9144367e-02   9.1380457e-02  -7.6466523e-02   2.0219686e-01  -1.5124508e-01  -1.5215475e-01   3.7849709e-02   4.9335938e-02  -1.8254439e-01  -4.6489336e-02   1.1047007e-01   8.5376673e-02   1.4867263e-01   3.8478496e-03   3.1306176e-02  -3.4571279e-02   1.4154823e-01  -7.7634416e-02  -2.5836264e-01   1.7414257e-01   1.2208957e-01  -1.3318231e-01   3.1632908e-03   1.7137136e-01   2.6978707e-01  -1.8472863e-01   5.0289390e-03  -1.3705720e-01   3.6128103e-02   1.4919702e-01  -2.7127875e-02   6.3381044e-02  -9.6599743e-02   5.0061859e-02  -1.5313414e-01   1.8103589e-01  -1.0137732e-01   2.7673912e-02   7.9625315e-02  -2.9471433e-03  -9.2941529e-02   4.3483574e-02   8.6663447e-02  -1.9610394e-02  -1.3563026e-01  -1.4512383e-01  -1.5966669e-01  -4.8915294e-02  -3.7925152e-02   3.2064283e-02   1.2423763e-01   1.5428116e-01  -7.2856706e-03   1.2156561e-01   1.4684837e-01   1.4966307e-01   0.0000000e+00  -7.8364383e-02   2.4885807e-01  -2.2400673e-01   4.2164830e-01  -1.0469016e-01   2.2177848e-02   1.1098803e-01   7.0247618e-02  -6.0570027e-02   8.6777702e-02  -3.2931348e-03  -9.4897217e-02   2.1225350e-02  -2.0715288e-02  -5.7947944e-02  -9.8970281e-02
   2.8289069e-02   8.6783880e-02   6.9239969e-02   9.7843359e-02  -1.8874325e-01   8.2440438e-02  -1.2599946e-01   1.3796221e-01  -1.8475508e-01   1.3372801e-01   9.6951896e-02  -2.7251086e-02  -1.6127466e-01  -2.9269239e-02  -2.0680959e-01  -6.7428288e-02  -5.1668770e-02  -2.5819525e-01   1.4688266e-01   5.8524697e-02   9.7350681e-02   1.6648364e-01   5.3486597e-02   2.3211909e-01   5.0584914e-02   2.6644314e-01  -1.0612582e-02  -7.3072316e-02  -6.0768201e-03   1.1359381e-02   2.2321514e-01   3.7145843e-03  -3.1329712e-01  -3.2905857e-02  -6.1799472e-02   5.1373193e-02   5.6671641e-02   1.1243705e-01  -9.9572132e-02   8.1258534e-02   3.1941783e-01  -1.5453301e-01   1.0947737e-01   5.3006123e-02  -1.3927767e-01  -5.0386473e-02   2.3970617e-02   8.5298142e-02   2.2803885e-01  -1.1671208e-01   1.5904355e-01  -6.1668412e-02   1.7550375e-01  -7.9410641e-02  -2.5682243e-01  -1.0140486e-01   2.4958448e-03   1.8766376e-01   7.4678137e-02   9.6249864e-02   4.1709956e-02  -5.3083345e-02   1.0095956e-01  -1.5626320e-02   1.8379235e-01  -9.1571864e-02  -6.2613781e-02   2.1616705e-01   1.4579135e-02  -5.0832517e-02   4.4653289e-01  -1.6870794e-01   1.6516195e-01  -7.8364383e-02   0.0000000e+00   1.7525774e-01  -1.4901536e-01  -1.1184121e-01   1.7309684e-01  -3.0817066e-02   1.2891118e-01  -2.0617296e-01  -1.9248619e-02  -2.7285386e-05   2.3777049e-01  -9.8661404e-03  -3.0039132e-01  -1.4562007e-01   9.6923785e-03   7.7103501e-02
   1.0238712e-01   2.2910833e-02   1.5657598e-01   4.4960394e-02   1.8603454e-02  -1.0175300e-01   7.9420933e-02   7.6469072e-02  -1.4039804e-01  -1.6399487e-01   3.9512085e-02   1.1783139e-02   1.2225766e-01   7.4563131e-04   1.0106300e-01   1.3105766e-01   7.8878034e-02  -6.6669286e-03   1.0672391e-01   1.4534354e-01   1.1698724e-02   2.4807164e-01  -3.4335872e-02  -7.1064321e-02  -7.5693699e-02   9.8922434e-02   2.5768993e-01  -4.3932932e-02  -1.5393218e-02  -6.2568168e-02   1.0178613e-02   1.2344603e-01  -3.1972925e-01  -8.4524891e-02   2.4519610e-01  -6.5789024e-02  -1.1658992e-01  -1.7054082e-01  -1.8454043e-01  -3.0243170e-05  -2.7912178e-01   4.6835226e-01   1.2694153e-01  -4.5199021e-02  -1.2653859e-01   1.3363544e-01   4.6792227e-01  -2.2808628e-01  -8.7400247e-02  -1.7075892e-01  -2.9101196e-01   1.7203836e-01  -3.9375724e-02   1.8452153e-01  -6.4052954e-02  -2.8770867e-02   1.1943950e-01  -8.6057329e-02   7.9800685e-03  -6.0663964e-02  -3.4646515e-02  -5.7149939e-02  -8.3038846e-02   1.5478004e-01  -7.2325802e-02   9.5072225e-02   1.2995023e-02  -1.4338374e-02   3.8633161e-02  -1.2895044e-01   2.1704231e-02   4.3435156e-01   3.0993750e-01   2.4885807e-01   1.7525774e-01   0.0000000e+00  -3.7518137e-02   1.9054533e-01  -1.3211352e-01  -5.8508005e-02  -1.0091539e-01   1.7385072e-01   1.9050212e-01   1.1545805e-01   2.6998278e-02   1.8533738e-01  -1.1024840e-01   1.9737979e-02   9.5979437e-03  -4.8532782e-03
  -5.1779015e-02  -1.1250083e-01   3.6658993e-02   2.4707406e-02  -1.0499213e-01   4.6829023e-02  -6.1222015e-02   1.0469683e-01  -1.2908746e-01   8.9804321e-02   2.4820503e-02  -1.5038259e-01   4.9026917e-02   5.1371322e-02  -5.9548555e-02  -1.1367749e-03  -7.3197429e-02   1.7866488e-02   1.7674685e-02   4.8063290e-02  -1.3203604e-01   2.5388520e-01   1.1899975e-01  -1.0556277e-03  -2.0404600e-01   1.5193490e-02   4.6139649e-02  -7.5890821e-03  -7.4014601e-02  -9.4475745e-02  -4.6161139e-03   8.8506205e-02  -1.2465521e-01  -4.3804596e-02   2.0810494e-01  -3.7984135e-01   4.8711376e-01  -5.7834064e-02   1.3013582e-02  -1.7120236e-01  -4.8194797e-02   3.1997292e-01  -2.0051101e-01   1.4792382e-01   1.9293508e-01   1.6195320e-01  -2.1999340e-02   5.0425317e-02  -4.6740618e-02   1.1530520e-02  -1.8878099e-01  -2.1291208e-02  -4.5100663e-02  -3.9914477e-02  -9.3815583e-03   3.9192506e-02  -1.0015747e-01  -5.0921283e-02   5.2354676e-02   1.3988686e-01  -1.0750575e-01  -2.3061879e-01   1.0033968e-01  -2.2564047e-02   3.6024414e-01  -1.1347033e-02   1.1904252e-01  -4.3301649e-03   1.1312401e-02  -1.4415261e-02   5.5569599e-02   4.6691120e-01  -1.8527877e-01  -2.2400673e-01  -1.4901536e-01  -3.7518137e-02   0.0000000e+00   7.3462906e-01  -6.1688571e-02   1.4902329e-01   7.3758674e-02  -2.3475632e-01  -8.7205698e-02  -6.4302245e-02  -1.9085188e-01  -1.1607809e-01  -3.5126977e-02   1.0758202e-01   2.1262328e-02  -1.2220704e-01
  -1.3375194e-02  -1.8069525e-01   1.9481030e-02  -8.3415809e-02   2.0149382e-01  -2.1574755e-01  -7.9387018e-02  -2.0740839e-01  -2.7787759e-02  -1.9555599e-01  -7.7694090e-02   3.3265317e-02  -1.4920066e-01  -3.6255529e-02   2.8897092e-02  -8.8273628e-02  -5.9106841e-03   1.6693283e-01  -1.3102093e-02   5.7797111e-03  -8.6268250e-02   1.1556456e-01   1.7810275e-01  -5.9014689e-02   9.7141993e-02   6.8510422e-02   1.2325834e-02   1.0230332e-02  -8.2488067e-02   1.7232611e-01   6.6868748e-02  -1.2839427e-01  -1.6853393e-01   1.8142994e-01  -6.6125107e-02   1.4285246e-02  -1.5795487e-01   2.1099205e-01   6.6932917e-02  -4.8397423e-02  -6.4889154e-02  -3.2693546e-01  -8.6574665e-02   1.9055959e-02  -1.7748419e-01   6.4619930e-02  -2.0879560e-01  -4.4958697e-02   7.6973584e-02   1.2682105e-01   5.3235851e-02   4.9832976e-02   2.5325637e-01  -8.9531105e-02  -2.0965772e-01   4.0861837e-02  -6.9465698e-02  -1.0818329e-01   8.8257844e-02  -1.9527573e-01   3.7737983e-02   1.2502066e-02  -1.8415158e-01   1.7629751e-01   5.7344958e-04   4.9202732e-02  -6.9857489e-03  -1.6503068e-01  -5.0516405e-02   4.6717236e-02   3.4332687e-01  -4.5113545e-02  -2.1383270e-01   4.2164830e-01  -1.1184121e-01   1.9054533e-01   7.3462906e-01   0.0000000e+00  -1.6927596e-01  -6.4453083e-02   1.2589564e-02   3.8446874e-02   1.5119089e-02   2.8593207e-02   8.3630772e-02  -1.4727702e-01   2.0742353e-02  -1.3317597e-01  -1.8191907e-01  -1.9627212e-02
   2.7210608e-02  -3.4480670e-02  -1.7705466e-02  -4.5550238e-02  -4.2828720e-02   2.1785666e-02  -7.0091711e-02  -3.2184381e-02   2.1583728e-03   3.2626613e-02   6.8477680e-02   2.0716610e-01  -9.2417153e-02  -1.1433752e-01  -1.2396474e-01   2.5975015e-02   4.4772800e-01   1.5723512e-01   1.4524547e-01   8.1120040e-02  -1.7261960e-01  -5.2923557e-02   9.5127294e-02   1.7288841e-02   3.3233931e-02  -1.1808909e-03   5.9555918e-02  -2.5270882e-02   5.6019119e-02   7.3582874e-02   1.9108500e-02   1.7840110e-02   1.6994775e-01   1.4003897e-01   2.3634162e-01  -3.5143381e-01   2.8540543e-01  -1.6542157e-01  -1.2958398e-01   1.1788479e-01  -1.0740163e-01   2.5410606e-01   1.2548332e-01   2.6464017e-01  -1.1575961e-01  -6.1835748e-02  -4.4893913e-02   1.1903659e-02   2.6204177e-01   1.5475248e-01  -2.1702001e-01   1.2411414e-01   4.5175359e-02  -2.4639455e-02   9.1306842e-02  -8.6790852e-02   8.6319608e-02  -8.8535616e-03   1.2886873e-01  -8.3989479e-02  -6.1278603e-02   2.7869003e-02   2.3277698e-02  -6.9970703e-02  -8.4948987e-02   1.3556992e-01   8.3638489e-02  -1.6163959e-02  -1.6294612e-01  -8.8883708e-02   2.4591451e-01   1.1307152e-01  -1.4432188e-01  -1.0469016e-01   1.7309684e-01  -1.3211352e-01  -6.1688571e-02  -1.6927596e-01   0.0000000e+00   5.2445781e-03   3.6111895e-01  -1.3920514e-01   1.7917048e-01   1.4233971e-01  -1.0897583e-01  -3.3678140e-02  -4.8610275e-02   8.7281035e-02   1.1776343e-01   3.7430933e-02
  -3.6366739e-02   4.1190688e-02   1.1290172e-01   3.4854714e-02   8.3773174e-02  -3.4241241e-02   6.9853301e-02   3.5789893e-02  -1.3305115e-01   1.5718897e-02  -9.8491471e-02  -3.0796791e-02   2.2073275e-02  -7.3932054e-02   6.0103654e-02   6.7520301e-02   1.8714127e-01   5.2107075e-01  -3.4732885e-03  -6.7736959e-03  -1.7449716e-02  -6.6017478e-02  -1.4318439e-03  -1.8278296e-02   2.4647409e-01   4.5210283e-02   1.5762393e-02   6.7594419e-02   3.9891837e-02   4.9554887e-01   6.4870188e-03  -2.4392970e-01  -2.8584165e-01   1.8469485e-03  -2.5662326e-02   4.1732029e-01   1.6226914e-01   1.6125201e-01  -3.0055456e-01   5.7880373e-02   1.0042066e-02   8.9282590e-02   2.0961415e-01  -1.1854589e-01   2.6897232e-01   2.3320051e-02  -7.6575023e-02  -9.7463944e-02  -4.1409546e-02  -3.6418903e-02   3.2718193e-02  -7.1336712e-02  -3.0463745e-01   1.1544058e-01   1.1359905e-01  -1.2449604e-01   2.0947603e-02   1.5199494e-01  -5.0640014e-04   3.1051939e-02  -8.0180661e-02  -7.5939464e-03  -2.3732434e-02   3.9757373e-03  -1.2057027e-01   1.8003582e-01  -1.0703311e-01  -6.9870027e-02  -1.5107466e-01  -2.1868680e-01  -2.2798333e-02  -6.9366355e-02   5.5053911e-02   2.2177848e-02  -3.0817066e-02  -5.8508005e-02   1.4902329e-01  -6.4453083e-02   5.2445781e-03   0.0000000e+00   3.0543274e-01   4.6761879e-01   2.1139066e-01   1.3253136e-01  -6.2836144e-02  -1.9618378e-02   9.4384066e-02   1.8725601e-01  -6.3174243e-02  -4.4747855e-02
   1.3763542e-02  -8.5614235e-02  -3.1351005e-02   1.5875425e-02   7.8986456e-02  -4.5652410e-02   5.4232822e-03   5.2553660e-02  -4.5791644e-02   6.9709626e-02   1.7207751e-02  -3.7614569e-02   1.4435110e-02   8.9279058e-02  -1.1491106e-01  -1.1698301e-01   3.3789571e-01   8.9397860e-02   6.1148599e-02  -4.5968589e-02  -1.6829941e-01   1.1858927e-02   2.7331995e-02  -3.3607574e-03  -4.7920198e-02  -9.0443473e-02  -7.7233537e-03   6.0429952e-02   5.9397185e-02   9.0974983e-03  -2.6700375e-02   4.0476336e-02   1.6778318e-02  -7.1484670e-02   5.5468014e-03  -1.5948867e-01  -4.3397105e-02  -1.5050219e-01  -8.2399353e-02  -2.6337780e-02   2.0322517e-01   6.1445218e-03  -8.6830573e-02  -1.3336658e-01  -1.9752701e-02   3.6808232e-02   1.3741545e-01  -3.7737266e-02   4.0204945e-02   2.5157817e-02   1.6740989e-02   3.1678901e-02   3.8006709e-02   6.1106766e-02   1.2252128e-01   3.8639581e-02   8.0320234e-03  -2.2640186e-01  -1.4126931e-01   1.0845938e-02  -5.9438755e-02  -4.7424586e-02   3.2723804e-01  -7.5089056e-02   3.6693163e-02  -4.2968504e-04   2.8971317e-03  -1.5720635e-02  -3.7533066e-02  -1.3036732e-01  -6.3274819e-03  -6.3969310e-02   2.8639031e-02   1.1098803e-01   1.2891118e-01  -1.0091539e-01   7.3758674e-02   1.2589564e-02   3.6111895e-01   3.0543274e-01   0.0000000e+00   1.5942289e-01   6.1374655e-02   2.8134765e-02   3.2036465e-01  -4.0263309e-02   7.0057363e-02  -1.8508782e-01  -4.7877816e-02   1.4232818e-03
  -8.9809916e-03   4.8491321e-02   5.0944126e-02  -8.7791659e-04  -1.5114533e-01  -9.6009086e-02   1.1217002e-01  -2.8349422e-02   1.0810540e-01  -5.1960656e-02   1.2082084e-02  -3.5110348e-02  -1.6654404e-01  -4.0671445e-02   6.8262840e-02  -3.6921780e-02  -2.0499518e-02   2.2761076e-01   4.7039061e-02   4.0729888e-02   6.5810685e-03   7.6018928e-02  -1.7223107e-03   9.9115882e-02  -4.2472396e-02   4.8251192e-02  -9.5294216e-02   7.1556779e-02   1.0170430e-01  -4.5779610e-02  -1.5796614e-02   1.7632341e-02  -6.1639294e-02   2.0878073e-01   1.3557888e-01  -3.8064198e-02   1.8771802e-02  -1.0076468e-01   6.5660983e-02  -1.6488825e-01  -4.7125667e-02   9.3236864e-02   2.0287770e-01   1.4073321e-01   1.2538491e-01  -2.6775989e-02  -6.0033802e-02  -7.8891151e-02   1.3899169e-02   6.0708143e-02   7.8578804e-02   7.7475903e-03  -1.0843509e-02  -1.3232747e-02  -1.8129429e-01   2.2794753e-02  -1.9324369e-01  -3.8914103e-02  -1.3850538e-02   6.2161725e-02   4.0856979e-02  -1.4635343e-01   9.3388348e-02   2.6789088e-01   6.5766844e-02  -1.3234536e-01  -3.8066783e-02  -2.6951273e-02   3.2434275e-02   7.3133660e-02  -1.1955704e-01  -3.8514765e-02   1.9524783e-01   7.0247618e-02  -2.0617296e-01   1.7385072e-01  -2.3475632e-01   3.8446874e-02  -1.3920514e-01   4.6761879e-01   1.5942289e-01   0.0000000e+00  -9.2478787e-02   1.9982075e-01   9.8083733e-02   4.8933386e-01  -6.0833759e-02  -7.6215459e-02   2.1901253e-03   1.9715037e-01
  -9.2717433e-02  -1.5667859e-01  -2.2303373e-02  -1.4399587e-02  -1.1431512e-02  -5.7205202e-02  -9.3647567e-03   6.5320110e-02   6.7915903e-02   1.1494745e-01   1.3272000e-01  -1.3816656e-02   1.6799551e-01   3.7638260e-02   2.2246859e-01   1.4457653e-01  -5.6985590e-03  -1.4897810e-01  -7.7974696e-02  -6.3982460e-02   9.0582784e-02  -1.2114189e-01   1.0002481e-01   9.1437966e-02   1.3096644e-01   5.0710404e-02  -2.1597836e-02  -9.6748659e-02   1.2467079e-01   7.1047114e-02  -3.3448052e-02   4.4013584e-02   7.9729588e-02  -2.2716742e-02  -1.2450706e-02  -9.7603659e-02  -5.5929493e-02   5.3523491e-02  -1.6680972e-02   4.5980671e-02   5.0821320e-01  -7.5674380e-02   5.5354480e-02   4.8799658e-03   8.0340109e-02   2.2501166e-02  -9.0982661e-02   4.1226060e-02  -5.9356373e-02  -1.7335766e-01  -1.3102190e-01   8.8989111e-03   2.5406714e-02  -1.5199621e-01   2.7992970e-02   1.3917981e-01  -5.1882045e-02  -2.0893063e-03   5.3926029e-03   1.1055160e-02  -7.3145015e-02   1.0612023e-01   1.0947571e-01   3.3779335e-02  -1.5298238e-02  -7.5712226e-02  -1.3146910e-01   3.2600394e-02  -3.2902696e-03  -1.5554652e-01  -1.6024800e-01   6.5335063e-02   6.8747876e-02  -6.0570027e-02  -1.9248619e-02   1.9050212e-01  -8.7205698e-02   1.5119089e-02   1.7917048e-01   2.1139066e-01   6.1374655e-02  -9.2478787e-02   0.0000000e+00   1.7599019e-01   1.9855766e-01   8.6430156e-02   2.4305866e-01   8.0035433e-02   1.0016317e-01  -1.6062615e-02
  -5.1856887e-02   4.3038632e-03  -1.5231243e-01  -3.2630145e-02  -1.2392327e-01   1.5569256e-03  -1.0250435e-01   5.5197384e-02  -1.6898348e-01  -5.5478020e-02   1.0432033e-01   9.1624620e-02   3.5132774e-02   7.5908946e-02  -2.2569779e-02   2.1525175e-01   4.8006899e-02  -2.1677522e-01   2.2023167e-01   1.0075843e-01  -9.3801089e-02   1.0818491e-01  -1.2245463e-02   1.0912366e-01  -2.3134449e-01  -8.3739180e-03  -6.8658177e-02   1.4428725e-01  -1.2851481e-03   3.9057487e-01   1.6430643e-01  -7.2359657e-02   9.8024522e-02  -9.7117758e-02   2.5586030e-02  -4.3263363e-03   7.5942420e-02  -7.0172544e-03   1.3235208e-01  -1.5452996e-02  -2.7193628e-02   8.7808178e-02  -1.2162857e-01   1.6116794e-01   6.5038895e-02   5.4506201e-02  -2.2088733e-01  -2.3151756e-02   4.5496161e-02  -2.1423835e-03   1.8722496e-02   8.0864264e-02   1.0345166e-01  -6.8864389e-02   6.9252219e-02   1.7053250e-01   2.8085577e-02  -1.0569247e-01  -7.0821777e-02  -2.2058524e-03   2.0091322e-01  -2.0091979e-02   8.9588150e-02   1.0830383e-01  -6.9515696e-02   6.7837973e-02  -1.2561733e-02   1.1044461e-01  -1.4669664e-02  -4.8337666e-02  -5.9931974e-02  -3.3060890e-02  -3.0702363e-01   8.6777702e-02  -2.7285386e-05   1.1545805e-01  -6.4302245e-02   2.8593207e-02   1.4233971e-01   1.3253136e-01   2.8134765e-02   1.9982075e-01   1.7599019e-01   0.0000000e+00   1.6232585e-01   1.0077282e-01   6.4939574e-02   4.2408472e-02   3.5465563e-02  -2.3218239e-01
  -1.7859030e-02  -2.2401599e-02  -4.8469790e-02  -4.3967946e-02  -9.0840445e-02  -3.1052198e-02   2.5326255e-02  -9.7806219e-02   7.8345992e-02  -3.9120886e-02  -6.5665346e-02  -1.4071188e-01   1.5995254e-01  -5.1200232e-02  -2.9646337e-03   4.4409030e-03  -1.8158341e-02   2.0426198e-02  -1.5031251e-01   5.8575220e-02  -4.3096642e-02  -1.6121753e-01   5.0570430e-02  -1.6804379e-02  -8.0585753e-02   1.9824433e-02   8.8053633e-02   5.5098391e-02   4.7142678e-03  -1.3286511e-01  -1.6795144e-02  -3.6917935e-03   9.0253604e-02  -3.0899294e-02   4.8618010e-02   7.5407751e-02   1.2439040e-02   6.4306927e-02  -3.6787059e-02  -1.4568045e-02  -4.4184861e-02   4.0374612e-02  -1.5548506e-01   4.9480322e-02  -5.9944700e-02   4.7839879e-02  -4.0381513e-02   2.5446014e-02   1.0569955e-01   9.2216281e-02   1.0430348e-01   6.8702124e-02   9.2649592e-02   9.8585793e-02  -3.0570184e-02   1.3950902e-02   3.6911026e-02   1.2199789e-01  -1.2311063e-01   9.0340559e-02  -5.7307968e-02  -9.5107369e-02   9.2491073e-03  -1.6728267e-02   2.8384859e-01  -2.1398313e-02   8.9988122e-02   3.9915960e-02  -6.4095958e-02   2.3224592e-02   1.5798306e-01  -1.2941759e-01   1.0026914e-02  -3.2931348e-03   2.3777049e-01   2.6998278e-02  -1.9085188e-01   8.3630772e-02  -1.0897583e-01  -6.2836144e-02   3.2036465e-01   9.8083733e-02   1.9855766e-01   1.6232585e-01   0.0000000e+00   3.5218966e-01   1.9822262e-01   1.0480079e-01   1.0692821e-01  -9.4849997e-02
  -1.2709000e-02   2.3063500e-02  -1.4627758e-03  -6.5130078e-02  -6.2508411e-02  -5.5189159e-02   2.3494044e-02  -9.8423523e-02   1.3966692e-01  -6.3759392e-02  -1.8568717e-02   5.6785118e-03  -4.3915603e-02   9.1478356e-02   2.5455968e-02  -3.1607531e-02  -1.7716913e-02  -7.9387806e-02  -2.5961916e-03   1.2198039e-01  -7.1377368e-02   8.9498913e-02   1.5718410e-02   2.0803158e-02  -1.0792518e-01  -3.2600552e-02  -8.8444818e-02   6.6086321e-02  -6.7039849e-02  -1.7350617e-01  -2.1795336e-02   1.0928117e-01   6.1385095e-02   7.4198233e-02  -1.3209989e-01   6.7055167e-02   6.9574864e-02   1.0147481e-02   5.6995599e-02   7.1804363e-02   1.4314223e-03  -2.0001408e-01  -2.9921855e-02   4.6769626e-02  -1.8974613e-02   1.5600168e-01  -4.2101693e-02   8.3530954e-03   4.1778711e-02   1.2489763e-01  -8.8725349e-02   3.9381321e-02  -2.8453324e-02   5.3157293e-02  -3.0389686e-02   1.4161536e-02   3.8693738e-02   5.6060031e-02   1.0145698e-01  -1.1364570e-01   9.7890203e-02   1.2911607e-01  -1.5791159e-02   6.6147366e-02   2.1986850e-01   2.8660644e-01   1.6722773e-01   2.4529977e-02   1.3813302e-02   1.2588167e-01  -4.8858937e-02   1.7107413e-01  -1.3609148e-01  -9.4897217e-02  -9.8661404e-03   1.8533738e-01  -1.1607809e-01  -1.4727702e-01  -3.3678140e-02  -1.9618378e-02  -4.0263309e-02   4.8933386e-01   8.6430156e-02   1.0077282e-01   3.5218966e-01   0.0000000e+00   4.9202518e-02  -6.0096903e-02   2.2155748e-02   1.1183473e-01
   2.0057131e-02   3.3516405e-02  -1.9059089e-01   1.1115530e-02   1.9110404e-01   1.7432424e-03  -1.2265148e-01   1.1927797e-01  -1.4622097e-01  -1.4406662e-01  -2.0173375e-01  -1.2499935e-01  -8.8254237e-02   1.7525775e-01   1.3140336e-01  -9.9595500e-02  -1.8369379e-01   2.1337052e-03   7.9845442e-03   3.2394791e-02   1.5171421e-01   3.7198329e-02   1.2964099e-01   1.8277508e-02   9.7327383e-02   1.5831668e-01   1.0423483e-01   2.4184713e-01  -2.8812161e-02  -1.8350443e-01   1.4042028e-02   1.5268342e-02  -1.3106216e-01   3.7323619e-04  -2.5177755e-02  -8.0892466e-02  -2.0659106e-01  -6.6382937e-02  -8.7267548e-03  -1.0072026e-02   1.0887677e-01  -1.3363238e-01   7.0554154e-02   8.5837184e-02  -5.0003536e-02  -3.0583049e-01   4.3086811e-02  -9.7733525e-02  -9.1951530e-02   1.3288411e-02  -7.9259573e-02  -5.0484435e-02   1.0195560e-01   4.1462612e-02   1.7216839e-01   7.4118616e-02   5.4705064e-03   5.3737057e-02   1.4327870e-02   4.4871995e-02   3.5773623e-02  -7.6866244e-02   1.0694141e-01  -1.1414951e-01   1.1795971e-01  -3.8474781e-02   9.7060466e-02  -4.3589372e-03   1.2865877e-01  -2.8189811e-02   1.2571908e-02   1.1276170e-01   1.6204699e-01   2.1225350e-02  -3.0039132e-01  -1.1024840e-01  -3.5126977e-02   2.0742353e-02  -4.8610275e-02   9.4384066e-02   7.0057363e-02  -6.0833759e-02   2.4305866e-01   6.4939574e-02   1.9822262e-01   4.9202518e-02   0.0000000e+00   4.1402819e-01   6.5341838e-02   8.9586770e-02
  -7.8263652e-02   3.2164065e-03   1.0569722e-01   4.9832293e-02  -3.4803577e-01  -2.0541230e-02  -1.6426984e-02  -1.4717349e-01   5.3288808e-02  -1.2535946e-01   1.4385187e-01  -7.2692763e-02  -1.8219602e-03   3.5982897e-02   7.9963960e-02  -1.8287818e-01   3.2631512e-03  -3.4948853e-02  -6.0915376e-05  -3.2464264e-03   6.6053600e-02   6.3506469e-03   1.7708348e-01   1.1708514e-01  -6.1887335e-02  -1.3774820e-01  -6.1143300e-02   1.0266500e-01  -1.8884935e-01  -7.7130684e-02   5.5637693e-02   8.9464794e-02   6.7609371e-02   4.3776103e-02   1.7414128e-01  -1.2125904e-01  -2.6262684e-01   1.7254693e-02   1.1746122e-01  -8.2245333e-02  -1.4874831e-01   6.4218957e-02   1.3390122e-01   1.2101107e-01   7.2155475e-02  -6.6370526e-02   8.4981202e-02  -2.7897322e-01   1.0266012e-01   2.2195244e-01   9.6986047e-02   9.1506174e-02   3.2702252e-02  -6.8798289e-02   2.0119897e-02  -1.0366654e-01  -5.4917750e-03   1.7271337e-01  -2.6436417e-01   4.7603612e-03  -1.2500541e-03   1.7226247e-01  -8.8951695e-03  -7.2929001e-02   1.9902477e-02  -2.8780032e-02  -1.5002333e-02   5.2220881e-03  -1.7974191e-02   4.1813322e-02  -1.0845782e-02  -3.3006161e-02  -5.4339144e-02  -2.0715288e-02  -1.4562007e-01   1.9737979e-02   1.0758202e-01  -1.3317597e-01   8.7281035e-02   1.8725601e-01  -1.8508782e-01  -7.6215459e-02   8.0035433e-02   4.2408472e-02   1.0480079e-01  -6.0096903e-02   4.1402819e-01   0.0000000e+00  -1.6385658e-02  -7.4872555e-02
  -1.2614704e-02  -8.4569247e-02  -8.1605510e-05   3.7479101e-02  -5.9091151e-02   2.3059160e-02  -3.3834561e-02   5.3218492e-02   1.7245654e-02   9.8109502e-02   1.6127084e-01   2.3844177e-02   7.5463197e-02  -5.8764876e-02  -7.3664326e-02   6.1900150e-03   4.5044969e-02  -4.0967741e-02  -1.6894346e-01  -2.5969567e-02   1.4814632e-01  -6.3434848e-02   4.5542997e-02   3.2523989e-02  -5.1927780e-02   2.6834476e-05   9.4866233e-03  -1.1543530e-01   1.6358840e-02  -1.0677855e-01   5.2874417e-02  -1.0187516e-01   2.4234693e-02   6.1265879e-02  -1.1515830e-01  -3.9428232e-02   9.7631361e-02   4.5585572e-02  -8.3675187e-02  -3.7813135e-02  -2.4862059e-02  -1.8668972e-02  -6.4229167e-02  -2.3275732e-03  -6.8034217e-02   5.8861498e-02  -4.9557711e-02  -2.8542084e-01  -3.5763438e-02   1.1168093e-01   5.5020381e-02   3.5287802e-02   1.8964458e-01  -1.3645377e-01   5.5900117e-02   4.3830243e-02   2.2979977e-02  -5.7012203e-02   9.1935691e-02  -9.3910245e-02   3.5363073e-02  -1.4661591e-01   1.8201921e-02   4.7938182e-02   1.3014800e-02  -8.9201732e-02   8.7463943e-02  -1.3106503e-01   1.0101141e-01   1.8846360e-02   9.3370673e-03  -2.5974680e-02   7.1928515e-02  -5.7947944e-02   9.6923785e-03   9.5979437e-03   2.1262328e-02  -1.8191907e-01   1.1776343e-01  -6.3174243e-02  -4.7877816e-02   2.1901253e-03   1.0016317e-01   3.5465563e-02   1.0692821e-01   2.2155748e-02   6.5341838e-02  -1.6385658e-02   0.0000000e+00   6.1080874e-02
  -2.5349078e-02   1.5969289e-02  -1.6034655e-02   1.7314957e-02   1.2307044e-01   2.0159336e-03   1.0806779e-02   7.1019447e-02   6.7808341e-03  -3.8209504e-02   3.9534207e-03   6.8821029e-02  -2.3785425e-02   1.3537836e-01   1.6126505e-01  -2.5072329e-02  -2.1273712e-02   4.0446015e-02  -2.5564482e-02   4.7860544e-03   1.1445900e-01  -3.3207397e-02  -5.9069240e-02  -8.3037120e-02  -2.8419431e-02  -9.4720637e-03   6.4466552e-02  -1.0173776e-01   4.8632019e-02  -2.5483436e-02   1.1148296e-01   1.0348001e-01   4.1075608e-02   4.0834094e-02  -8.0883982e-02  -4.8356622e-02  -8.2051405e-02  -4.4797718e-02   1.4555822e-02  -1.1296357e-01   1.1616372e-01   2.4051210e-01  -1.5072009e-01  -3.7434623e-02   2.9228072e-02   4.1264566e-02  -6.5322263e-02  -1.1835864e-01  -2.3536480e-02   7.6345158e-02  -6.0036288e-03   2.9678021e-02   5.5989344e-02  -3.7229668e-02  -5.8114414e-02   8.7325760e-02  -1.0784202e-01   8.1762851e-02  -6.3346409e-03  -4.8411570e-02  -4.6894538e-02   2.9577078e-02  -2.3397364e-02  -1.6978368e-02   5.0561585e-02   5.9035570e-02  -4.0531727e-02  -5.1148810e-02   1.4925288e-02   1.6529924e-01  -6.0596136e-03  -6.5978430e-02  -2.0549248e-01  -9.8970281e-02   7.7103501e-02  -4.8532782e-03  -1.2220704e-01  -1.9627212e-02   3.7430933e-02  -4.4747855e-02   1.4232818e-03   1.9715037e-01  -1.6062615e-02  -2.3218239e-01  -9.4849997e-02   1.1183473e-01   8.9586770e-02  -7.4872555e-02   6.1080874e-02   0.0000000e+00
