# Supplementary material for: Autistic traits and individual brain differences: functional network efficiency reflects attentional and social impairments, structural nodal efficiencies index systemising and theory-of-mind skills
Source: Mol Autism. 2021 Jan 21;12:3. doi: 10.1186/s13229-020-00377-8 (PMC7818759; doi:10.1186/s13229-020-00377-8)
Supplement: Supplementary file 9 — Additional file 9. Brain-behaviour correlations. README file detailing data curation; AAL-90 region masks in NIfTI format; spreadseehts of Spearman correlations; code and data for the correlational analysis. [file 13229_2020_377_MOESM9_ESM.zip › Paul_Arora_et_al_data/Physiological/BBC/analysis/Parcorr_rsfMRI_Netmats/fixnormed_Netmat_rsfMRI_aal90_subj003.txt]

   0.0000000e+00   5.5316757e-02  -1.4387962e-02  -9.1202932e-02   5.5168870e-03   5.9294197e-02  -5.1505208e-02  -3.9934411e-02  -9.6489731e-02  -9.5713107e-02   3.0135181e-01   7.8017536e-02   2.4628090e-03   2.2866880e-02  -2.1550002e-04  -5.3890643e-02   4.2488701e-02  -2.2601796e-02   6.0128682e-02   1.3565843e-01   6.9679544e-03  -1.5655934e-01   1.5729241e-01  -6.3778185e-02  -7.2758823e-02  -1.1326986e-01   6.8375912e-03  -1.8881517e-02  -9.8653772e-02   5.4777255e-02   1.3935403e-01  -3.0379027e-02  -7.0329021e-02  -1.8594455e-02  -4.1954833e-02  -1.0475745e-01  -1.2527972e-02  -1.1342755e-01  -1.0690508e-02   3.7340918e-02   7.3625618e-02  -2.1992605e-01  -9.1282232e-02  -3.2122873e-02  -3.0811035e-02  -7.0486101e-02   1.8054093e-01  -1.9856511e-02  -9.3401853e-02  -6.1511014e-02  -1.1581512e-01  -1.0964178e-01  -7.3554540e-02  -1.2695858e-01   3.3927082e-02  -5.9648325e-02   4.5476615e-01  -9.2851638e-02   1.3947952e-01  -1.5220161e-01   3.1128172e-02  -5.6266609e-02   6.9439928e-02   6.1093592e-03  -1.5602568e-01  -1.3480753e-01  -1.3162709e-01  -9.7595980e-02   1.0885048e-01  -1.2741323e-01   8.4694220e-02  -1.5391200e-01  -3.3197516e-02   2.5010638e-02  -2.6918843e-01   1.7750536e-01  -2.4665702e-02  -1.9627620e-02  -1.7819557e-02  -1.1110875e-02   2.4252844e-02  -1.6615023e-01  -7.2002274e-02   1.0699661e-01   1.0391516e-01  -1.4346968e-01  -1.2047349e-02   5.9278865e-02   3.8502482e-02   5.5969991e-02
   5.5316757e-02   0.0000000e+00  -1.0776112e-01   3.3652125e-03   3.7892853e-02  -5.3030001e-02  -6.1474785e-02   2.8303125e-02   2.1938958e-02  -5.1124755e-02   1.8609938e-01   3.3872605e-01  -7.0955829e-02   6.5197589e-02  -8.7023168e-02  -1.4335216e-01   5.8165894e-02   5.9474159e-02  -3.5878603e-03   1.7176005e-01   1.1874326e-02   5.7748378e-02  -1.3605987e-01   2.1712052e-02  -2.1972062e-02  -9.8907215e-03  -6.8745230e-02   6.8815198e-03   1.7041974e-02  -1.4115651e-02   5.2141255e-02   4.1491884e-02  -1.0012396e-01   1.4588179e-01  -1.1814589e-01  -6.4701060e-02  -1.1432103e-01  -9.7836101e-02   1.1131030e-01   1.5748761e-01   1.6570879e-02  -7.6204133e-02   7.7718490e-02   2.0187476e-02  -1.0023368e-01  -4.7745328e-03   5.5143445e-02  -7.5942281e-02   1.7352656e-02   7.1254771e-02  -8.2388940e-02  -8.8785711e-02   1.4482626e-02   5.6475167e-02  -3.8128637e-02  -9.9028109e-03  -1.0433057e-01   7.5492385e-02   6.2953370e-02  -4.2630482e-02  -5.0374091e-02   3.7713870e-01  -7.2174915e-02   2.0187752e-01  -1.0811812e-02   1.7479186e-01   3.8120217e-02  -5.1584806e-02   1.0178600e-01  -4.4487618e-02   6.9906483e-02   9.5536283e-02  -7.9065590e-02  -1.1177306e-01   8.4409856e-02   5.2823641e-02   1.4456618e-03  -1.8275761e-01   4.3515636e-02   3.9841991e-02  -5.6634614e-02   1.7150166e-01  -3.0967752e-02   2.6197165e-02   1.9271669e-02   6.0425952e-02  -7.5587330e-02   2.8983100e-02   1.5781324e-02   1.2373073e-02
  -1.4387962e-02  -1.0776112e-01   0.0000000e+00  -9.4709035e-02   7.4743228e-04  -2.7678499e-02   2.8695453e-01   2.4320891e-02   4.7158149e-02   7.5584639e-02  -2.1210060e-02  -6.6421877e-02   8.7433440e-02  -2.9476401e-02   2.1669164e-02  -1.4205390e-01   2.3782607e-02   7.8875089e-04  -2.1161861e-02  -3.2120960e-03   8.0332232e-03  -3.7603250e-02   1.6297811e-01   2.3133133e-02   4.6481891e-02  -5.6927086e-02  -2.1681130e-03   6.8950713e-03   8.0082606e-02  -7.6653317e-03   1.5874895e-03  -4.1647352e-02   1.0204291e-02  -2.4308708e-02   6.4561919e-03  -1.7742483e-01  -3.6430904e-03  -7.7035043e-02  -1.4643753e-02   4.4229702e-02  -1.9196565e-02  -1.2612701e-01  -3.0679253e-02   4.8962689e-02  -5.0821604e-03  -7.0082018e-02  -1.3955759e-01   6.7200958e-02   4.3062033e-02  -3.4596085e-02   7.9284563e-02  -1.2383455e-02  -1.6438583e-02   1.5999381e-02  -3.0521496e-02  -4.9109442e-02  -5.1738556e-02  -5.6587224e-03   2.9571605e-02   4.7488615e-02   1.3315438e-01  -1.2395525e-01  -3.2996435e-02  -4.0732318e-02   1.0427080e-01  -6.0554984e-02   2.2034354e-02  -2.3233153e-02  -3.4274704e-02  -4.0806152e-02   2.9235889e-02   1.3872302e-02  -1.9528815e-02   9.7963954e-02  -1.7043220e-01   3.1857179e-02  -5.5295161e-02   7.1804860e-03  -4.6335802e-02  -2.5189067e-02   6.6405104e-03  -5.2529315e-02  -7.0679594e-03  -2.0980802e-02   2.4697161e-02  -9.6723510e-02   2.1417735e-02  -8.2126284e-02  -1.5301829e-05   4.1481954e-02
  -9.1202932e-02   3.3652125e-03  -9.4709035e-02   0.0000000e+00  -1.1189435e-01   5.3196168e-02  -4.0441539e-02   1.9221771e-01  -1.0627412e-01   7.4339836e-02   6.4339206e-02  -8.9405316e-02   7.9613121e-02  -1.3188712e-02  -4.6624272e-02  -2.3168998e-03  -1.3304909e-01  -5.9727216e-02   5.0346302e-02   2.6842963e-02  -9.4565482e-02  -7.8563995e-02  -5.2986779e-02   8.2591294e-02   1.3168072e-01   1.8755813e-01  -4.8501644e-02   5.7224690e-02  -2.9430901e-02   2.7846553e-02  -1.0751746e-01  -2.5963603e-02  -2.3007424e-02   5.4109779e-02   1.2358772e-01  -2.5957007e-01  -7.3180729e-02  -2.4027597e-02   9.8030149e-03  -4.3818153e-02   3.2880207e-02  -2.2560585e-01   5.3297774e-03  -1.1381553e-02  -1.1423460e-01   4.2758255e-02   2.5803654e-02  -7.7083252e-03   1.7141889e-02   2.0354100e-03   6.3795704e-02   1.4562954e-01   6.8256871e-02  -1.2498213e-02  -9.6479996e-02  -5.7505025e-02  -1.1790160e-01   2.4250459e-02  -1.0778422e-01  -8.1263174e-02  -7.2935550e-02   1.4007617e-01  -1.7477670e-02  -4.4279305e-02   9.4221523e-02   8.8026582e-02  -4.7514093e-02  -6.3849926e-02  -1.7389510e-01   1.3240304e-01   6.2541163e-02  -2.7652770e-02   3.3008740e-02   1.3897529e-01  -1.7110746e-02  -8.5076230e-02  -8.3886573e-02  -8.6092997e-03   1.0558367e-01   9.9609712e-02  -1.2081593e-01  -6.2552788e-02   7.7165634e-02  -2.4425180e-02   7.7332485e-03   6.0930353e-02  -1.9499349e-01   1.5375356e-01   4.9352009e-02  -6.2848001e-02
   5.5168870e-03   3.7892853e-02   7.4743228e-04  -1.1189435e-01   0.0000000e+00   2.4306500e-01  -5.7085029e-02  -9.4872957e-02   2.6989239e-01   1.1979166e-02  -9.3094460e-02   1.0914244e-01   6.3460937e-02  -1.1719814e-01   4.1687668e-02  -6.4105419e-02  -1.3874713e-01  -1.0655628e-01  -4.7897571e-02   1.8367074e-01   1.2798473e-01   1.5681258e-01  -7.6264859e-02   4.1948834e-02   9.8404404e-02   2.8855615e-01   1.8030578e-01   1.2812307e-01  -8.9851314e-02  -6.4874074e-02  -8.1490563e-02  -7.4381723e-02   1.9190160e-02  -1.0154312e-01   9.2000443e-02  -8.3395088e-02   2.0766640e-02  -4.7254659e-02   9.6606758e-02   7.2124000e-02  -2.5045275e-03   1.3709458e-01  -8.2988187e-02  -2.7587081e-02   2.2520685e-02  -1.4970431e-01   3.1424656e-02   9.5480899e-02  -1.1252646e-02  -2.2109046e-02  -1.2023938e-01  -4.6352343e-02  -1.1019365e-01   2.1118798e-01  -7.3398754e-03   8.3500500e-02   1.3109749e-02   8.1400406e-02   7.9826178e-02  -8.4759968e-02  -1.6161304e-02   2.7665088e-02  -8.6030837e-02  -9.3782715e-03  -6.4989466e-02  -2.4368475e-03   1.1389152e-01  -4.2370541e-02   1.0318865e-02  -1.2765151e-01  -1.0777319e-01  -1.0474219e-01  -1.1396384e-01   9.7327914e-04   7.9255768e-02   3.5989424e-02  -8.4483612e-02   8.3417173e-02   1.7404908e-01  -1.3942028e-01   2.4903803e-03  -1.3929581e-01   1.2581287e-01   1.1100273e-01  -2.0724886e-02   8.4289057e-03   1.1667986e-01   4.7260733e-02  -7.5812636e-02   9.7060558e-02
   5.9294197e-02  -5.3030001e-02  -2.7678499e-02   5.3196168e-02   2.4306500e-01   0.0000000e+00  -6.6862043e-02   1.0070508e-02   1.5249113e-02   3.0869187e-01   1.0484519e-01  -9.5201355e-02  -4.4366433e-02  -1.4992012e-02   6.8365561e-02   5.8659851e-02  -5.5656956e-02   2.3490023e-02  -5.9390177e-02   5.4522575e-02   1.4340094e-01  -1.3508905e-01   2.2905515e-02  -8.6663056e-02   1.8015138e-01   2.2283338e-01   7.7401302e-02   1.4402619e-01  -7.9333235e-02  -7.4014127e-02   7.9717665e-02   5.1034258e-02  -1.3679367e-01  -2.2525369e-02   2.8807732e-02   6.9846410e-02  -5.9444283e-02  -8.8755141e-03  -2.0664905e-02  -7.1918598e-02   1.6355519e-01   9.1648132e-02  -1.0651809e-01  -6.1674368e-02   4.6847245e-02  -5.1826844e-02   7.4781422e-02   4.8207156e-02  -1.8698646e-02  -6.7797766e-02   4.2151494e-02   5.1306737e-02  -5.1923536e-03  -3.3290817e-02  -1.0882351e-01   5.6611259e-02  -2.9621173e-02   8.8132947e-02  -9.4867732e-02  -5.3935601e-02  -1.8676805e-01   5.3064276e-02  -6.0069533e-02   9.8224302e-03  -6.2446854e-02   2.2844109e-02   1.4635569e-02  -1.0197738e-03   7.9656590e-02  -6.7204894e-02  -1.1126125e-01   6.3116519e-02  -8.3265750e-02   1.6808928e-01   5.4912356e-02  -1.5993164e-01  -1.2024907e-02   1.4282198e-01  -3.2289966e-03   6.3323420e-02  -1.0192253e-01  -1.0573577e-01   1.3089472e-01  -1.6274890e-02   5.8000504e-02  -3.6744562e-02   4.5052714e-03   8.2426181e-02   1.0612902e-01   3.3790875e-02
  -5.1505208e-02  -6.1474785e-02   2.8695453e-01  -4.0441539e-02  -5.7085029e-02  -6.6862043e-02   0.0000000e+00   1.2254350e-01   9.9143887e-02   7.6264612e-02   8.5917975e-02  -2.2911199e-01   2.6536444e-01  -7.4841880e-03  -2.2317615e-02  -1.0332687e-01  -6.7745694e-02  -7.8282134e-04  -7.0098729e-02  -6.4222532e-02   6.7963799e-02   3.5138475e-02   1.2581160e-01  -7.4162531e-02   1.5602472e-01   6.5849439e-02  -4.8709358e-02  -7.4114452e-03   8.1105992e-02   7.5154198e-02   3.4043359e-02   9.1972064e-02  -6.1723227e-04   5.8692290e-02  -8.5221453e-02  -1.1136130e-01  -5.1815629e-02  -4.8739031e-02   2.5075007e-02  -6.4946454e-02   7.5047024e-02  -2.3547625e-01   1.2623675e-02  -2.6565278e-02  -3.7537595e-02  -5.2528092e-02  -9.4382815e-02   4.1318776e-02   3.8955586e-02   4.6134937e-03   2.2448760e-02  -1.1917126e-01  -1.0332533e-01   5.2759371e-02  -7.3546133e-03  -6.0758896e-02  -4.5065385e-02   4.5655331e-02  -2.1762820e-02   3.6813035e-02   9.1893878e-02  -6.6774895e-02   1.3260483e-01  -1.1578204e-02   1.7808880e-01   1.0235136e-01   1.9183873e-01  -3.5121281e-02   3.4166322e-02   4.0257823e-02  -7.0014518e-02   5.7972792e-02   6.5521107e-02   1.0593598e-01  -7.3832685e-02   7.5175290e-02  -6.2301161e-02   5.4727408e-03   8.4472398e-02  -1.2600392e-01  -2.9854725e-02  -1.0202745e-01   6.8272362e-02   1.2433274e-01   1.0269588e-01  -1.2124060e-01  -3.4745918e-02  -2.2589539e-01  -9.5311504e-02   5.2173833e-02
  -3.9934411e-02   2.8303125e-02   2.4320891e-02   1.9221771e-01  -9.4872957e-02   1.0070508e-02   1.2254350e-01   0.0000000e+00  -4.0037813e-02   2.2305101e-01  -2.9781965e-03   4.6198678e-02   8.1289844e-02   1.7660016e-01  -4.5728475e-02  -1.0890400e-01  -6.3045229e-02  -9.0306371e-02   9.2181594e-03   2.6424621e-02  -1.4972323e-01   3.6305688e-02   9.0552203e-02   4.1052147e-03   1.4867690e-02   1.8141880e-02  -2.5025061e-02  -2.2026688e-02  -5.9911432e-02   4.4370349e-02  -7.9695871e-03   9.6280752e-02  -2.6850247e-02   1.8003136e-02  -9.6583218e-02  -1.4333549e-01  -3.0149866e-02   1.0048402e-01  -6.0309703e-02  -3.4892991e-02  -1.3180979e-01  -5.5181647e-02  -7.1088406e-02   2.4069375e-03   6.4855918e-03   8.7122644e-02   3.3670096e-02  -1.0192164e-02  -2.0210445e-02   9.3451741e-03  -1.6920564e-03  -3.8009338e-02   4.3391791e-02  -3.8800476e-02  -7.0055944e-02  -5.1218321e-02  -1.3772777e-01  -3.3341283e-03  -5.7331244e-02  -2.8372850e-02  -6.2826801e-02  -1.1677911e-01   1.7161978e-02  -6.8067239e-02  -6.7711689e-02   2.2416983e-01   3.3637377e-02  -2.5299901e-03  -1.0485240e-01  -8.8999270e-02   1.7921162e-02   1.6275166e-01   5.7514382e-02   8.9275731e-02   5.6788674e-02  -6.6454548e-02  -1.2200948e-01  -1.4954545e-02   7.5845694e-02  -2.5265617e-02   9.4498106e-03  -4.5951447e-02   6.5176709e-02   5.9217454e-03   1.1647578e-01  -2.2854763e-02  -4.4702560e-02   1.3056443e-02   1.0476411e-03  -3.3911854e-03
  -9.6489731e-02   2.1938958e-02   4.7158149e-02  -1.0627412e-01   2.6989239e-01   1.5249113e-02   9.9143887e-02  -4.0037813e-02   0.0000000e+00   5.6270237e-02  -5.9079514e-02  -8.9728385e-02   6.9184031e-02  -1.0504528e-01   4.8035429e-01  -9.4295575e-02  -4.7699359e-02   5.6214575e-03   1.0953467e-01   1.1886618e-01   6.7932927e-02   4.4619077e-02  -1.2155767e-01  -9.6023804e-02   1.9798545e-01  -4.5435519e-02   1.5402247e-01  -9.9145832e-02   2.9790457e-02  -5.6405640e-02  -9.5485723e-02   3.5612821e-02   3.6338812e-02   4.5292634e-02  -1.5323329e-01   2.9706672e-02  -1.4219199e-02  -9.7558390e-02   1.8928335e-01   1.9364092e-01  -4.2850590e-01  -1.6164426e-01  -1.0790431e-02  -1.4716093e-02  -5.8904411e-03   5.8975663e-02   5.5939969e-02   1.3174232e-02  -5.9785798e-02  -8.8708494e-03  -6.9339155e-02  -9.5614559e-02  -1.7142593e-02   1.4176194e-01   1.3958140e-03   4.1836916e-02   1.0391961e-01   8.3263707e-02   4.7289155e-02  -4.4627752e-02   1.6683499e-01   1.1067485e-01  -9.7874758e-02  -4.0619090e-02   2.1252444e-02  -2.5547010e-02   9.4060446e-03   5.1252402e-02  -5.5305363e-02  -5.0669031e-02  -4.4640340e-02   1.4200043e-01   1.1132439e-02   2.5239918e-02   8.1764161e-02   9.5971513e-02   3.6977065e-02   3.6839129e-02   9.7311239e-02   1.9434896e-02  -2.8118332e-02  -1.6054881e-01  -1.5066100e-01  -2.5919541e-02  -1.1112228e-01  -1.8366630e-02   5.3013701e-01  -1.3474012e-01   6.8808151e-02   3.8939473e-02
  -9.5713107e-02  -5.1124755e-02   7.5584639e-02   7.4339836e-02   1.1979166e-02   3.0869187e-01   7.6264612e-02   2.2305101e-01   5.6270237e-02   0.0000000e+00   9.6232878e-02  -1.2878864e-02   2.0686681e-01   1.6900053e-01   5.4164697e-02   2.8531482e-01  -4.8732753e-02  -1.1004041e-01  -1.0109735e-01  -8.3923234e-02  -6.8230956e-02  -1.1843685e-01  -6.8901292e-02  -9.7173671e-03  -7.6858422e-02   4.8507682e-02  -3.7617964e-02   6.3979598e-02   2.2423862e-02  -1.4163213e-01  -1.1319622e-02   1.4624525e-01   1.1747058e-01   5.1913747e-02  -3.3274806e-02   3.0741573e-02  -4.6934384e-02   8.3295525e-02   2.3999128e-02  -1.2077694e-01  -6.1298838e-02  -1.2228956e-01  -7.4576847e-02   1.1915224e-01  -6.0437776e-03   8.0595670e-02   1.4106748e-02   7.5041772e-02   1.6370733e-03   1.5634795e-02  -5.3149863e-02  -1.7305756e-03  -7.3464525e-02  -5.5289459e-02  -1.7626364e-01   6.3585085e-03  -5.4644482e-02   1.0823571e-01  -7.7480092e-02   5.0224415e-02  -1.1502125e-01   1.8050176e-02  -1.3762188e-01   1.3475983e-02   8.2725160e-02   2.6450059e-01  -7.2380790e-02  -2.8511370e-02   1.2833629e-01  -1.1917931e-01   1.6860191e-01   1.3673059e-01   1.1528868e-01   1.0910431e-01  -1.2451498e-01  -6.7123598e-04  -4.0889765e-02  -2.1898703e-02   1.4771482e-01  -2.3427445e-02  -1.4863381e-01  -3.7569656e-02  -4.3155572e-02   4.3207567e-03  -1.9263006e-01  -2.1295146e-01   1.2870186e-01   2.0353168e-01   6.1289841e-02  -7.2665939e-02
   3.0135181e-01   1.8609938e-01  -2.1210060e-02   6.4339206e-02  -9.3094460e-02   1.0484519e-01   8.5917975e-02  -2.9781965e-03  -5.9079514e-02   9.6232878e-02   0.0000000e+00   2.6582886e-01   5.3595761e-01   1.8524393e-01   2.9800349e-01   7.7077469e-02   3.0445939e-01   8.7706177e-02  -5.8705262e-02  -6.3832683e-02   1.0565351e-01  -1.9257075e-01   4.3745597e-02  -1.1375623e-01  -1.1093770e-01   1.6455907e-01   1.1248261e-02   5.0621581e-02   2.7955525e-01  -8.7827012e-04  -8.3780999e-03  -1.4608151e-01  -2.6502486e-02   7.0033983e-02  -8.8910926e-02  -1.2691162e-01   2.0794402e-01  -1.2957292e-01   1.3414127e-01  -3.3076778e-02  -8.1501435e-03   2.0410592e-01   7.8610176e-02  -3.5338081e-03  -1.6945011e-01  -4.0865629e-02   1.5877918e-01  -2.7872227e-01  -3.0737635e-02   3.1841695e-01   1.5282089e-01   1.0902036e-01   1.8405415e-01  -9.8401195e-03   8.2712375e-02  -7.1314511e-02  -8.3858562e-02  -3.7750832e-02  -1.2040672e-01  -3.3487672e-01   1.8951345e-01  -1.6110205e-01   2.6729474e-01   2.9690542e-01  -6.5283640e-03  -2.5676267e-02   1.1718727e-02  -3.7459159e-02   3.4856433e-03  -1.0671300e-02   1.4690304e-01  -1.5907379e-01   3.6118286e-02  -5.5946480e-02  -2.7992572e-02  -2.8718234e-01   1.3066063e-01  -2.6002033e-02  -2.5560163e-01  -2.2998996e-01   1.2696924e-02   6.9292938e-02   8.2860659e-03  -1.3484623e-01  -1.4630993e-02  -1.3024407e-01   2.8210446e-02   2.2155274e-02   1.3718300e-01  -1.2008765e-01
   7.8017536e-02   3.3872605e-01  -6.6421877e-02  -8.9405316e-02   1.0914244e-01  -9.5201355e-02  -2.2911199e-01   4.6198678e-02  -8.9728385e-02  -1.2878864e-02   2.6582886e-01   0.0000000e+00  -6.5306748e-02   4.8917064e-01  -1.3887161e-02   3.0931232e-01   5.6126269e-03   5.1771484e-02  -7.8003369e-02   7.7761901e-02  -2.4097773e-01  -8.6820096e-02   2.2457007e-02   1.0331455e-01  -1.6677913e-02   2.4742540e-02   7.4016273e-02  -8.6737923e-02  -6.9366190e-02   1.3135864e-01  -2.3453730e-02  -6.9161521e-02  -1.5106967e-01  -8.7031796e-02   5.4942657e-02   7.7634700e-02  -1.3837844e-01   1.6654117e-01   5.2152203e-02   2.0127502e-01   1.5877741e-02   1.9599588e-02   1.7066231e-02   1.0397208e-01  -1.2959375e-01  -7.7417397e-03  -1.1664943e-01   9.0653514e-04  -8.5872373e-02  -1.6072675e-02  -4.9647526e-02  -6.3563124e-02  -5.3644217e-02  -1.4712695e-01  -1.7562803e-02   4.0159856e-02  -3.8868158e-02  -1.5197647e-01   6.0386934e-02  -4.3901937e-02   1.3581529e-01   1.2680414e-01  -1.7416462e-01   2.6867996e-02  -3.7700053e-02   1.4381259e-01  -5.1679872e-02  -7.9907924e-03   7.7463423e-02   1.7759614e-03  -1.4451909e-02   9.1695495e-02  -6.6577142e-02   1.3393269e-01   3.6236867e-02  -6.6759282e-02  -7.1859509e-03  -1.7494046e-01  -8.3911015e-03   9.1931240e-02  -6.6367782e-02  -8.6004050e-02   4.6505912e-02   1.3417233e-01  -1.8970543e-02   1.2834523e-01   3.8533169e-02  -4.9706941e-02   7.3727762e-03   2.6191760e-02
   2.4628090e-03  -7.0955829e-02   8.7433440e-02   7.9613121e-02   6.3460937e-02  -4.4366433e-02   2.6536444e-01   8.1289844e-02   6.9184031e-02   2.0686681e-01   5.3595761e-01  -6.5306748e-02   0.0000000e+00   1.6160345e-01   1.6317235e-01  -1.2133875e-02  -3.8936291e-02  -7.9279656e-02  -4.0814809e-02   2.8401394e-02  -3.4389729e-02   9.7724751e-02  -4.3675973e-02  -7.2533313e-03   5.2903270e-02  -1.3411544e-01   5.5843870e-02   3.4035979e-03   1.3391832e-01   9.4851384e-02  -1.5838973e-01  -1.5205094e-02  -6.4991008e-02  -9.9507449e-02   1.0527381e-01  -6.9422094e-02   1.0339155e-01   8.6877001e-02   6.1926488e-02  -2.4453183e-02   2.3313442e-01  -8.0456302e-02   5.5700535e-02  -1.3585294e-01  -1.6995594e-01  -1.0203544e-02  -1.8389131e-02   3.5625349e-02   5.2240717e-02   1.3635455e-01   1.2057863e-02   2.6375575e-02   5.2207309e-02  -1.3884355e-02   2.4570410e-02  -7.9884731e-02   4.8572918e-02  -8.5457242e-02  -1.7029038e-01  -1.0270211e-01   8.0603417e-02  -4.2566002e-02  -8.6157867e-02   5.2904421e-03   1.9494052e-01   1.3993582e-01  -1.0769632e-02  -9.5107313e-03  -8.8716509e-02   8.4976412e-02  -7.6359863e-02  -1.5069135e-01  -2.6533971e-03  -1.3547832e-01  -2.5796197e-02   2.8448027e-02  -6.9927120e-02   1.5816200e-01  -1.0574638e-01  -1.1951780e-01   1.9883016e-01   6.8163501e-03   1.4878876e-01  -3.8068407e-02  -3.9386110e-02  -9.6561228e-02   3.4004389e-02  -2.1081884e-03  -1.3517920e-01   3.0568313e-03
   2.2866880e-02   6.5197589e-02  -2.9476401e-02  -1.3188712e-02  -1.1719814e-01  -1.4992012e-02  -7.4841880e-03   1.7660016e-01  -1.0504528e-01   1.6900053e-01   1.8524393e-01   4.8917064e-01   1.6160345e-01   0.0000000e+00  -2.9346542e-02   2.3367980e-01   3.0135041e-02  -9.5806801e-02  -4.8732190e-02  -8.7512319e-03  -5.3992594e-02   1.6057217e-02  -7.3339276e-02  -1.4369605e-01  -4.8672180e-02  -4.4372800e-02   1.7345045e-02  -3.2484861e-02  -1.2419266e-01   1.6753525e-01   1.2605066e-01  -4.4935542e-02   1.2495227e-02  -8.3980276e-02  -2.1821166e-01   1.7242976e-01  -1.1778617e-02   1.3412423e-01   1.2143545e-02   1.1935378e-01  -1.8851173e-02  -2.1997996e-02   1.0391410e-01  -3.0549758e-02  -1.3752975e-01   1.9027297e-02  -8.8919151e-02   1.1129442e-01  -1.3648022e-01   1.6598292e-01   3.7695753e-02  -1.1554265e-01   1.5470473e-01  -1.3572615e-02  -3.6927478e-02   6.6475038e-03  -4.0879526e-03  -1.2013203e-01   4.7702820e-02   7.1420182e-02   2.1780698e-02  -1.7744833e-02  -7.0840205e-02  -5.6223108e-02  -3.6321930e-02  -7.9133941e-02   1.2272203e-01   5.5902889e-02   6.6254709e-02  -1.9038622e-02  -1.8605990e-02  -6.6353136e-03   7.9697495e-03   7.4984895e-02   1.0216695e-01  -5.8837129e-02  -1.0782450e-01   2.7250333e-02  -6.8848223e-03  -3.0076740e-02  -6.0292285e-03   7.7408326e-02   6.8421487e-02   3.8615683e-02   4.9974379e-02   1.3572105e-01   1.1445941e-01   1.0672151e-01  -2.3498719e-02  -4.6749891e-03
  -2.1550002e-04  -8.7023168e-02   2.1669164e-02  -4.6624272e-02   4.1687668e-02   6.8365561e-02  -2.2317615e-02  -4.5728475e-02   4.8035429e-01   5.4164697e-02   2.9800349e-01  -1.3887161e-02   1.6317235e-01  -2.9346542e-02   0.0000000e+00   9.5983118e-02   2.5730416e-02   4.4931862e-02   7.8822652e-02  -7.2412262e-02   1.1641232e-01  -8.5716917e-03   9.8337192e-02   3.7043725e-02   6.7169610e-02  -1.0121603e-01   1.5938758e-01  -4.8339663e-02   5.5009571e-02   1.1116631e-01  -1.2087051e-01   3.0021027e-02  -4.9297759e-02  -1.0675260e-01  -2.7963493e-02   3.9996817e-02  -4.4917930e-02   7.5563631e-02   2.2280877e-01   1.5900997e-01  -1.1984741e-01   9.4973932e-02  -3.0021737e-02  -5.1501486e-02   2.2467388e-03   1.0001985e-01   1.0002017e-02   1.2594393e-02   3.3956760e-02  -8.4747271e-02   7.1435709e-04  -9.0395952e-02   5.3468272e-02   7.5960571e-02  -1.9012600e-01  -3.4286845e-02   4.7385594e-02  -2.3611909e-02  -1.4117028e-02  -1.2659432e-01   2.6597663e-02  -2.8223566e-02  -4.5660248e-02   3.2497999e-02  -1.0521479e-01  -1.2981356e-01  -1.5582302e-01  -6.4742620e-02  -1.0575944e-01   9.3742446e-02  -1.3666005e-01   5.8869229e-02  -1.6897380e-02  -3.6855651e-02   1.8520603e-02   2.2024666e-02  -4.3150178e-02  -1.2713417e-01  -2.8758578e-01  -2.1105444e-02   9.6914242e-03  -2.1285014e-02   1.4193516e-01   1.0140409e-01  -2.0945969e-02  -4.0929891e-02   1.5592041e-01   5.6699517e-02   3.2711923e-02  -1.8927905e-02
  -5.3890643e-02  -1.4335216e-01  -1.4205390e-01  -2.3168998e-03  -6.4105419e-02   5.8659851e-02  -1.0332687e-01  -1.0890400e-01  -9.4295575e-02   2.8531482e-01   7.7077469e-02   3.0931232e-01  -1.2133875e-02   2.3367980e-01   9.5983118e-02   0.0000000e+00   5.9149603e-02   6.1029702e-02  -5.1053807e-02  -8.7229914e-02  -6.8364829e-02   4.3985867e-02  -1.2163615e-01   1.5389116e-01  -7.4195004e-02   1.9673906e-01  -5.3544210e-02   1.8260950e-02   8.5517024e-02   6.6903911e-02   2.1714980e-03   1.5074005e-01   3.9567935e-02   7.7358624e-02  -3.2456845e-02   1.4469982e-01   1.5756409e-01   1.9642915e-02   1.4810546e-01  -3.2788256e-02  -1.0273634e-01  -3.9967397e-02   2.0493763e-01  -6.4244792e-02   1.3778252e-01   9.0194864e-02  -1.5874355e-01  -9.3080115e-02  -4.0936748e-02  -5.5651046e-02  -5.6304558e-02  -9.5459469e-03   9.8613045e-02  -1.1700532e-01   5.7847488e-02   1.1320814e-02   1.3003921e-01  -2.7963456e-03  -1.2822383e-01   2.8305300e-02  -5.7313120e-02   8.7882093e-02  -3.5769093e-02  -1.2376773e-01  -1.8390264e-01   1.2987045e-01  -1.8071246e-01   4.2681581e-02   1.9705726e-02   9.7379168e-02   1.9745507e-02  -1.0681435e-02   3.7837681e-02   5.2297245e-02  -1.7519549e-01   1.6018167e-01  -1.2203466e-01   2.2000054e-01   4.8976117e-02  -1.0991508e-01  -8.3385747e-02  -1.4040696e-01   1.2917087e-01   4.7371322e-01  -5.8438795e-02   1.2101715e-01   9.6909555e-02   5.2255197e-02   7.0441866e-03  -6.2804988e-02
   4.2488701e-02   5.8165894e-02   2.3782607e-02  -1.3304909e-01  -1.3874713e-01  -5.5656956e-02  -6.7745694e-02  -6.3045229e-02  -4.7699359e-02  -4.8732753e-02   3.0445939e-01   5.6126269e-03  -3.8936291e-02   3.0135041e-02   2.5730416e-02   5.9149603e-02   0.0000000e+00   2.4123888e-01   2.6207436e-02   8.5835860e-02   1.1839978e-01  -1.0552740e-01   1.5397099e-01   2.2635877e-02   2.3812076e-01  -1.3433992e-01   8.6549240e-02   8.4970404e-02   1.3474983e-01   2.6498917e-03  -1.1826181e-01   8.1205753e-02   9.7408881e-02   1.0649267e-01  -1.3801850e-01  -5.6403363e-02  -1.9346937e-01  -7.0410352e-02  -7.5181258e-02  -8.1455475e-02   2.0752909e-02  -4.1081717e-02   7.8992915e-02   1.0219035e-02   7.4056281e-03  -6.0979493e-02  -7.2808966e-02   1.2826741e-01   1.2572158e-01  -8.9063717e-02  -4.8659171e-02  -3.3157848e-02   1.1073612e-01  -2.5437322e-01   5.8154585e-02  -2.2124524e-02  -7.2849447e-02  -1.5141880e-01   1.2946423e-01  -7.5169915e-02   8.5696908e-02  -5.0389102e-02  -7.5252429e-02  -7.4396865e-02   2.7662544e-01  -2.9507618e-02  -5.4481331e-02  -1.1490244e-01  -2.8651005e-02  -9.1912486e-03  -3.0714207e-02   9.6565998e-03  -8.8286777e-02  -1.5107265e-02  -2.4405520e-02  -8.3659751e-02   5.0832431e-02  -1.8216907e-01   6.4406820e-01  -8.2899393e-03   1.2187495e-01   1.2059177e-01   1.1261245e-01  -6.6916948e-02  -1.0360580e-01  -1.9264538e-02  -5.2315562e-02   3.9082762e-02  -3.0155563e-02  -1.1812499e-01
  -2.2601796e-02   5.9474159e-02   7.8875089e-04  -5.9727216e-02  -1.0655628e-01   2.3490023e-02  -7.8282134e-04  -9.0306371e-02   5.6214575e-03  -1.1004041e-01   8.7706177e-02   5.1771484e-02  -7.9279656e-02  -9.5806801e-02   4.4931862e-02   6.1029702e-02   2.4123888e-01   0.0000000e+00  -7.4512552e-02  -9.8223889e-02   8.8808694e-02   9.8520997e-02  -1.9664282e-02  -1.2030138e-01   4.6674101e-02  -7.8968578e-03  -3.2001403e-02   1.2867832e-02   2.2211778e-01   2.3428907e-01  -1.0585861e-01  -5.5885988e-04  -1.3848751e-01   4.8785991e-02  -1.2446772e-02   7.7837197e-02  -8.9761802e-02   1.6001495e-01  -1.2856360e-01   7.6200392e-02  -1.2240539e-01   1.9757990e-01  -6.0410318e-02  -7.0862725e-03   1.3133700e-01  -2.2200413e-02  -7.6743539e-02   9.0287723e-02  -2.2248190e-01  -1.6479599e-01  -8.1630285e-02   9.4336011e-02  -2.1355759e-01   3.8608049e-02   1.0414483e-01   1.0820829e-02  -1.5313016e-01   2.8199130e-01  -1.2243101e-01  -7.3528012e-02  -1.8535092e-01   1.7189300e-01  -1.7271695e-01   1.3044440e-01  -1.2760941e-01   4.7425582e-02  -7.0557652e-02   6.6577811e-02  -1.3785650e-01  -4.0385673e-02  -1.5215211e-02   9.7775888e-02  -1.9704866e-01   1.0114422e-01  -4.2935826e-02   1.3329852e-01  -5.3530277e-02  -2.7401177e-01   4.0406521e-01   4.3447796e-01  -3.6982254e-02  -9.1646105e-02  -9.6942260e-02  -1.3900163e-01  -1.3768257e-01  -9.3207839e-02  -1.3773024e-01  -1.0183118e-01  -5.3969881e-02   6.2277144e-03
   6.0128682e-02  -3.5878603e-03  -2.1161861e-02   5.0346302e-02  -4.7897571e-02  -5.9390177e-02  -7.0098729e-02   9.2181594e-03   1.0953467e-01  -1.0109735e-01  -5.8705262e-02  -7.8003369e-02  -4.0814809e-02  -4.8732190e-02   7.8822652e-02  -5.1053807e-02   2.6207436e-02  -7.4512552e-02   0.0000000e+00   2.8367965e-01   1.7449689e-02  -9.1141451e-02  -1.2851000e-01   1.2513385e-01  -1.1420129e-01  -8.5139327e-02   9.6519031e-02  -5.2934003e-02   6.9079771e-02   1.0978190e-01   4.1076477e-02  -1.2871323e-02   5.1872297e-01  -3.2465727e-02  -3.3691485e-02  -2.5100007e-01  -1.9133956e-02  -1.7564278e-01  -6.8675266e-02   2.4417773e-03   1.8113058e-01  -1.6777362e-01  -5.5705989e-02  -2.1438352e-02  -8.9979762e-02   1.8636756e-02   1.3890506e-02   7.6195261e-03  -1.0022076e-01  -1.6361462e-02   2.9463102e-02   8.8995832e-02  -6.8075152e-02  -1.8007081e-01   2.5063435e-02   1.7826856e-02   1.1172554e-01  -5.1661127e-03  -1.9038406e-01  -5.1259924e-02  -3.5928372e-02  -5.9248286e-02   1.1833415e-01   1.3352873e-02  -7.5344011e-04  -5.0368857e-02   9.6655711e-02  -3.1249215e-02   3.5997299e-02  -1.3087513e-02  -2.2113762e-01  -3.3808147e-02   7.1380809e-02  -1.1277728e-02   5.9618543e-02   7.6547909e-02  -1.2343485e-01  -6.2521038e-02   5.6268208e-02   3.3286574e-02   1.5118545e-02  -2.1271300e-01   2.4251304e-03  -1.5961967e-02  -1.7344698e-02  -1.9185494e-02  -1.7314470e-02   7.7802605e-02   9.2423364e-02  -3.2118831e-02
   1.3565843e-01   1.7176005e-01  -3.2120960e-03   2.6842963e-02   1.8367074e-01   5.4522575e-02  -6.4222532e-02   2.6424621e-02   1.1886618e-01  -8.3923234e-02  -6.3832683e-02   7.7761901e-02   2.8401394e-02  -8.7512319e-03  -7.2412262e-02  -8.7229914e-02   8.5835860e-02  -9.8223889e-02   2.8367965e-01   0.0000000e+00  -1.3201730e-01  -2.6793533e-03  -8.1839755e-02   6.7798236e-02   4.4215363e-02  -6.8964371e-02  -4.8337932e-02  -3.8306611e-03  -2.7581703e-01   2.5980115e-02  -1.2394256e-01  -2.0171302e-01   4.7183493e-02   3.1062319e-01  -1.2894108e-01   5.3784304e-02   1.0574659e-01  -1.3240954e-01   2.8624078e-02   3.7536630e-02  -1.1937691e-01  -4.1698061e-02   7.9661716e-02  -7.2602004e-02  -5.0093779e-02  -5.2060002e-02  -9.4544953e-02  -9.0000335e-02   1.1625034e-01   1.4545657e-01   7.7483792e-02  -8.8056698e-02  -9.2259408e-03   1.8744503e-02  -1.5510393e-01   2.0508165e-02   1.0211221e-01   1.1203979e-01  -2.2711439e-02  -1.0613847e-01  -6.5061102e-02  -5.5737787e-02  -2.4389779e-01   5.2758510e-02   4.0840074e-02  -8.8047805e-02  -9.9429700e-02   8.3309737e-02  -1.5272960e-01   1.3725894e-01  -9.1633037e-02   4.7356517e-02  -3.4376056e-02   2.6863276e-01  -3.3061852e-02   5.8536093e-02  -1.7189636e-02   8.6377867e-02   1.3257144e-01  -2.2687881e-02   3.6509001e-02  -1.9723508e-02  -6.9193474e-02   8.7997519e-02  -4.5657674e-02  -6.8887776e-03  -2.2187475e-02  -1.4097350e-02  -2.2096901e-02   3.4745675e-02
   6.9679544e-03   1.1874326e-02   8.0332232e-03  -9.4565482e-02   1.2798473e-01   1.4340094e-01   6.7963799e-02  -1.4972323e-01   6.7932927e-02  -6.8230956e-02   1.0565351e-01  -2.4097773e-01  -3.4389729e-02  -5.3992594e-02   1.1641232e-01  -6.8364829e-02   1.1839978e-01   8.8808694e-02   1.7449689e-02  -1.3201730e-01   0.0000000e+00   2.1292463e-01   1.0825959e-01  -1.8915336e-01   7.8835902e-02  -1.7969879e-02  -4.0679154e-02  -6.4114787e-02  -9.6878604e-02   2.4539968e-01   2.2517632e-01   3.6644067e-02  -2.4895065e-01  -2.4159758e-01   1.4355731e-01  -9.5586430e-02   3.5192688e-02  -4.5068304e-01  -1.9883498e-01  -1.8897364e-01  -5.6835900e-02   7.9275675e-02  -1.1721070e-01   6.0586050e-02   4.9661190e-02  -1.3032277e-01  -1.4178913e-01   7.4895332e-02  -5.4181773e-02   6.4631320e-02  -4.1635482e-02  -9.8199998e-02   1.5864923e-01  -1.6975667e-01   5.3565196e-02   2.2562988e-01  -1.1133311e-01   3.7679544e-02   1.4983588e-01   2.0678023e-02  -6.4388048e-02   8.5894370e-02  -2.4883227e-02  -6.4037255e-02  -6.5574766e-02   6.4119395e-03   4.8254335e-02  -3.5867877e-02   8.7645275e-02   1.1759506e-01   3.0229824e-01  -3.4811241e-02  -5.3520936e-03   2.5314140e-01   1.3790213e-01  -7.2326395e-03   3.0116157e-02   9.3824887e-02  -3.9481280e-02   9.3548428e-02   9.3899773e-02   1.8042587e-02   2.3138405e-02   8.4108122e-02   5.6830500e-02   2.8896933e-02   5.0553238e-02   1.8408172e-01   5.7549622e-02   3.6948720e-02
  -1.5655934e-01   5.7748378e-02  -3.7603250e-02  -7.8563995e-02   1.5681258e-01  -1.3508905e-01   3.5138475e-02   3.6305688e-02   4.4619077e-02  -1.1843685e-01  -1.9257075e-01  -8.6820096e-02   9.7724751e-02   1.6057217e-02  -8.5716917e-03   4.3985867e-02  -1.0552740e-01   9.8520997e-02  -9.1141451e-02  -2.6793533e-03   2.1292463e-01   0.0000000e+00  -9.0203874e-02  -6.1268475e-02  -1.3985617e-02   2.1081147e-01   2.7090280e-02  -2.6594418e-05   3.2137396e-02   1.5919352e-01   1.2453888e-01   2.1713358e-02   9.4726943e-02   1.2943927e-01  -2.1487586e-02  -1.1766884e-01  -1.5981232e-01  -1.3071871e-02  -4.7649900e-02   6.2283110e-02   2.4877014e-02   1.5525337e-01   2.3891730e-01   9.5315526e-02  -1.0483027e-01  -1.0717488e-01  -9.8704213e-02   1.8595057e-02  -7.5377338e-02   1.1984763e-01  -8.6958668e-02   5.9354607e-02   1.3031234e-02  -1.3329390e-02  -7.7378911e-02   1.3582994e-01  -7.3338677e-02  -3.7244509e-02  -1.7285254e-01  -7.5309615e-02   1.6001611e-01  -5.8166421e-02   4.2602932e-02  -9.7486411e-02   5.1433810e-02   1.1930756e-01  -2.0261348e-01  -1.9241912e-01  -4.8894392e-02  -5.7320023e-02   2.5780853e-01   1.8157421e-01   1.4933529e-01  -2.1596684e-01  -7.0593940e-02  -2.8487573e-02   2.8654069e-01  -2.1483902e-01  -3.0030690e-01  -1.4096453e-01  -9.2703115e-03   1.1778595e-01   6.7933639e-02  -1.7106922e-01   7.5160993e-02   2.6677553e-02  -3.8051296e-02   2.6112854e-01   7.8422347e-03   6.7467104e-03
   1.5729241e-01  -1.3605987e-01   1.6297811e-01  -5.2986779e-02  -7.6264859e-02   2.2905515e-02   1.2581160e-01   9.0552203e-02  -1.2155767e-01  -6.8901292e-02   4.3745597e-02   2.2457007e-02  -4.3675973e-02  -7.3339276e-02   9.8337192e-02  -1.2163615e-01   1.5397099e-01  -1.9664282e-02  -1.2851000e-01  -8.1839755e-02   1.0825959e-01  -9.0203874e-02   0.0000000e+00   1.8423845e-01   6.0823414e-02  -7.3969800e-02   7.5015656e-02   5.5825543e-03  -4.8058527e-02  -3.3998419e-02   1.7412394e-01  -1.6166830e-02  -2.9908002e-01  -1.6269770e-01   1.4845631e-01  -9.5718880e-02   4.5133646e-02  -1.8053679e-01  -1.4357682e-02   1.5207630e-02   5.5818099e-02   1.2515884e-01   3.5054121e-02   6.2452441e-02  -2.8696892e-02  -9.9925551e-02   5.4214370e-03  -1.3606149e-01  -1.7027343e-01   1.7687629e-01  -8.3994153e-02  -2.1015555e-01  -3.0656956e-02  -1.9281089e-01   5.3422043e-03   1.5006880e-02  -7.1329962e-02   1.5108241e-02  -4.5493033e-02   7.6782518e-02  -2.1574156e-01  -1.3094430e-01  -1.2650639e-01  -1.1006024e-01   1.1900118e-01   1.2462302e-02  -1.0651333e-02   9.8345254e-03  -7.8608363e-02  -1.3889933e-01   1.3818662e-01  -4.2053689e-02  -3.8186837e-02  -6.4483974e-03  -1.0063890e-01  -1.5359770e-02  -1.5404457e-01   4.1914456e-02   3.4713749e-03   6.5861712e-02   5.7085454e-02  -2.0614126e-01   1.0197936e-01  -8.7415377e-02   2.0744226e-01  -6.1358771e-02  -1.0643231e-01  -7.6626397e-02   2.2200322e-03   6.9798276e-03
  -6.3778185e-02   2.1712052e-02   2.3133133e-02   8.2591294e-02   4.1948834e-02  -8.6663056e-02  -7.4162531e-02   4.1052147e-03  -9.6023804e-02  -9.7173671e-03  -1.1375623e-01   1.0331455e-01  -7.2533313e-03  -1.4369605e-01   3.7043725e-02   1.5389116e-01   2.2635877e-02  -1.2030138e-01   1.2513385e-01   6.7798236e-02  -1.8915336e-01  -6.1268475e-02   1.8423845e-01   0.0000000e+00  -1.0104040e-01   8.8298255e-02   1.8501770e-02   8.9679612e-02   2.9890396e-02  -1.9054692e-01  -1.8834565e-01   3.4602167e-01  -1.0670475e-01   6.6379447e-03   1.1992681e-01  -1.7130468e-01  -6.2004172e-02  -1.4368988e-01   9.5025509e-02   1.2906336e-01  -2.5563764e-02  -1.4349347e-02   1.1190795e-01   5.3384785e-03   3.1310648e-02  -1.2665518e-01   1.5518113e-02  -1.2124182e-01  -6.4801797e-03  -4.8743139e-02  -1.0347959e-02  -5.9750890e-02   1.3878097e-01  -6.2043166e-02   3.6114300e-02  -1.0618300e-01   1.7046287e-02   1.0918878e-02  -7.7423502e-04  -3.1843319e-02   6.6452645e-03  -5.9494924e-02  -2.0633540e-02   1.2117741e-03   4.9525976e-02  -3.4078973e-02  -8.8383726e-02   8.9410849e-02  -1.5879701e-01  -6.2983933e-02   7.3232571e-02   1.7589850e-01   5.7522311e-02  -8.8312485e-02  -1.5273590e-01   7.2167218e-02  -4.5300082e-02   3.4307952e-01  -1.3661854e-01   1.7173611e-01  -8.7245393e-02  -2.4497821e-02  -1.5524262e-02   1.9367542e-02   8.9796833e-03   1.6958090e-01  -8.2439387e-02   4.0776542e-02   6.8841151e-02  -1.5793786e-04
  -7.2758823e-02  -2.1972062e-02   4.6481891e-02   1.3168072e-01   9.8404404e-02   1.8015138e-01   1.5602472e-01   1.4867690e-02   1.9798545e-01  -7.6858422e-02  -1.1093770e-01  -1.6677913e-02   5.2903270e-02  -4.8672180e-02   6.7169610e-02  -7.4195004e-02   2.3812076e-01   4.6674101e-02  -1.1420129e-01   4.4215363e-02   7.8835902e-02  -1.3985617e-02   6.0823414e-02  -1.0104040e-01   0.0000000e+00   1.5481590e-01   3.2412706e-01   7.7946122e-02   2.6443123e-02   6.8028003e-02   2.6087265e-01  -2.1617456e-01  -1.7602155e-01   1.2615548e-01   1.8882762e-01  -1.3842138e-02  -1.6003849e-01   2.1061028e-01   2.9616466e-01   3.2462912e-01  -2.5216691e-01  -1.2189340e-01  -2.1922583e-02  -6.9862628e-02  -3.9952264e-02  -6.7049986e-02   2.7676711e-02   3.2084944e-02   1.2533293e-02   1.3454423e-02  -5.5434483e-02  -9.3710506e-02  -1.0128967e-01  -7.9253309e-02  -4.6463834e-02   8.4641684e-03   3.3148019e-02  -3.2810259e-02  -1.3862363e-01   1.8192264e-01  -3.1418370e-02  -1.1459932e-01   1.1792233e-01  -1.2383429e-01  -3.5371328e-02  -1.6108361e-02   8.9718118e-02   5.3681180e-02  -1.9820794e-01   3.5827594e-02   3.2291191e-01  -1.1624361e-01  -2.0321194e-01   9.3795821e-02   2.5843810e-01  -3.0917726e-02   9.5207775e-02   1.4923083e-02  -2.5398163e-02   1.8899442e-02   6.2030769e-02   5.5740228e-02   3.3185128e-01  -6.3780946e-02  -2.8785329e-01   6.2411671e-02   8.9623622e-02   1.1825541e-01  -1.1525954e-02   1.6763270e-01
  -1.1326986e-01  -9.8907215e-03  -5.6927086e-02   1.8755813e-01   2.8855615e-01   2.2283338e-01   6.5849439e-02   1.8141880e-02  -4.5435519e-02   4.8507682e-02   1.6455907e-01   2.4742540e-02  -1.3411544e-01  -4.4372800e-02  -1.0121603e-01   1.9673906e-01  -1.3433992e-01  -7.8968578e-03  -8.5139327e-02  -6.8964371e-02  -1.7969879e-02   2.1081147e-01  -7.3969800e-02   8.8298255e-02   1.5481590e-01   0.0000000e+00   6.9081183e-02   3.6408065e-01   6.0107992e-02   9.1171044e-02   7.5805368e-02   3.7758851e-01   1.1199087e-02  -3.1209259e-02   1.0400366e-01  -5.3331909e-02  -1.7712189e-01  -4.4354851e-02  -5.6418264e-02   9.6490163e-02   4.4080242e-02  -2.1182597e-01   7.5161992e-03   1.2048275e-01  -5.5918565e-02  -1.2768754e-01   1.6843874e-03  -1.7774675e-02   5.4419024e-03   9.5959765e-02  -1.8697728e-02  -6.4796746e-02  -1.8063745e-01   4.7909955e-02   9.1854316e-02   1.3350925e-02   2.4937172e-02   5.5571843e-02  -4.4331776e-02  -4.0593785e-03   1.2791080e-01  -5.2274838e-02   2.5581289e-01  -6.2393707e-02  -1.4808919e-03  -6.7139213e-02   7.9462562e-02   7.5480811e-02  -9.9015037e-02   6.2793209e-02  -1.3886223e-01   1.2396779e-02   2.4941955e-02  -2.4740020e-02  -2.8143164e-02   1.9260007e-01  -4.3647230e-02  -8.6081792e-02   8.6337552e-02  -2.0211330e-02  -3.8037708e-02  -7.5603342e-02  -1.2610650e-03  -5.4995760e-02   1.2469053e-02  -6.4426552e-02   1.0677409e-01   2.6855908e-01   1.3681569e-02  -5.7585061e-02
   6.8375912e-03  -6.8745230e-02  -2.1681130e-03  -4.8501644e-02   1.8030578e-01   7.7401302e-02  -4.8709358e-02  -2.5025061e-02   1.5402247e-01  -3.7617964e-02   1.1248261e-02   7.4016273e-02   5.5843870e-02   1.7345045e-02   1.5938758e-01  -5.3544210e-02   8.6549240e-02  -3.2001403e-02   9.6519031e-02  -4.8337932e-02  -4.0679154e-02   2.7090280e-02   7.5015656e-02   1.8501770e-02   3.2412706e-01   6.9081183e-02   0.0000000e+00   1.7728984e-01   6.3310721e-02   6.2290897e-02  -1.9206955e-02  -2.9569702e-03   1.0027591e-01   1.3539515e-02   1.0350397e-01  -1.6114032e-02   2.5244122e-02  -4.5825953e-02  -1.2797979e-01   6.0594794e-02   2.8838193e-02  -9.3085436e-02  -1.1189156e-02  -1.3858853e-01   4.7624121e-03   7.6365765e-02  -3.3820105e-02   8.7898083e-02  -1.2626620e-01   1.3489462e-02  -2.4358222e-02  -5.9146620e-02   9.1934452e-02  -1.0331690e-01   7.1722374e-02   2.6515001e-02   5.8668519e-02  -4.7968756e-02  -2.8993490e-02   1.7751843e-01  -6.0289384e-02   6.1164294e-02  -2.3786677e-03  -1.2077711e-02   1.5843213e-01   6.4693483e-02   7.1132004e-02   9.2022801e-03  -6.0765800e-02   6.1482221e-02   8.2340326e-02  -1.3575161e-01  -6.9482206e-02   2.2449105e-02   5.6264143e-02  -2.2091612e-02  -3.1978721e-02   1.0772580e-01  -1.4999121e-01   2.9113887e-02   7.6401702e-02   9.1094500e-03   1.4403690e-01  -1.1810646e-02  -7.9178149e-02   8.0138614e-02   1.6920039e-02  -1.2966825e-02  -2.6386427e-02   1.3303921e-01
  -1.8881517e-02   6.8815198e-03   6.8950713e-03   5.7224690e-02   1.2812307e-01   1.4402619e-01  -7.4114452e-03  -2.2026688e-02  -9.9145832e-02   6.3979598e-02   5.0621581e-02  -8.6737923e-02   3.4035979e-03  -3.2484861e-02  -4.8339663e-02   1.8260950e-02   8.4970404e-02   1.2867832e-02  -5.2934003e-02  -3.8306611e-03  -6.4114787e-02  -2.6594418e-05   5.5825543e-03   8.9679612e-02   7.7946122e-02   3.6408065e-01   1.7728984e-01   0.0000000e+00   2.4618183e-02   5.5884628e-02   1.4698032e-03   8.7090421e-02  -5.8626432e-02   1.6820379e-02   1.5011425e-02  -1.2553711e-02   7.1364122e-02  -9.5815913e-02  -9.0762382e-02   4.6002326e-02   1.4888373e-01  -5.5666393e-02   9.1430589e-02   2.4233117e-02   6.8799146e-02  -8.5898780e-04  -1.2305911e-01   2.7989458e-02   2.3370849e-03   5.1283776e-02   1.2335391e-02  -4.7852260e-02  -7.0481314e-02   9.2397597e-02  -6.0410073e-03  -1.3981268e-02   3.6581395e-03   1.3955718e-02  -1.8203179e-02   4.1602846e-02  -3.4525962e-02   5.0988615e-02   1.1237079e-02   4.5432629e-02   4.6059904e-02  -4.7367273e-02  -1.7750077e-02   3.2625662e-02   2.4931090e-02  -4.7468942e-03   1.3261035e-02  -6.5279806e-03  -9.2401111e-02  -6.4863777e-02  -2.2384994e-02   3.9082202e-02  -7.7244677e-02   7.9934033e-02   2.6754023e-02  -5.3066174e-02  -6.6082322e-02   1.4725303e-02   1.0988521e-01  -1.1803657e-01  -2.0082275e-02   3.8434977e-02  -6.1203648e-02   1.1053585e-01  -2.6900639e-02   4.8395805e-02
  -9.8653772e-02   1.7041974e-02   8.0082606e-02  -2.9430901e-02  -8.9851314e-02  -7.9333235e-02   8.1105992e-02  -5.9911432e-02   2.9790457e-02   2.2423862e-02   2.7955525e-01  -6.9366190e-02   1.3391832e-01  -1.2419266e-01   5.5009571e-02   8.5517024e-02   1.3474983e-01   2.2211778e-01   6.9079771e-02  -2.7581703e-01  -9.6878604e-02   3.2137396e-02  -4.8058527e-02   2.9890396e-02   2.6443123e-02   6.0107992e-02   6.3310721e-02   2.4618183e-02   0.0000000e+00  -4.6487478e-02  -3.5735640e-02  -3.2811856e-02   1.4371504e-02   1.1184981e-01  -1.2077329e-03  -1.4392131e-01  -2.0862802e-03  -6.6503248e-02  -1.7349404e-01  -8.3450032e-02   3.6028318e-01  -5.8610166e-02   6.2178747e-02   8.3217011e-03   2.3646360e-02  -8.8382375e-02  -1.4919757e-01  -7.5646388e-02  -5.4486427e-03   4.4114282e-02  -3.3689167e-02   2.0926350e-01   4.3716119e-02  -4.4785292e-02   9.6767595e-02  -8.4186363e-02   1.2458706e-01   3.0975247e-02   1.3959108e-01  -2.0786833e-02  -2.4319545e-02   5.9313235e-02   2.9304859e-02  -6.0911096e-02  -1.8772346e-01   4.7146494e-02   1.4989775e-01   5.4225306e-02   8.9422450e-02  -9.1706102e-02  -1.1236820e-01  -1.2252094e-02   2.5507366e-01  -1.5796366e-01   3.6227379e-02   6.1433756e-02   3.9849462e-02  -9.8658582e-02   1.8092387e-01  -8.5665423e-02   2.2645191e-01  -4.7295611e-02   1.5405321e-01   1.5302199e-01  -5.9385819e-02   1.4632387e-03   7.3318357e-02   6.5316262e-02   4.8036154e-02  -8.1845806e-03
   5.4777255e-02  -1.4115651e-02  -7.6653317e-03   2.7846553e-02  -6.4874074e-02  -7.4014127e-02   7.5154198e-02   4.4370349e-02  -5.6405640e-02  -1.4163213e-01  -8.7827012e-04   1.3135864e-01   9.4851384e-02   1.6753525e-01   1.1116631e-01   6.6903911e-02   2.6498917e-03   2.3428907e-01   1.0978190e-01   2.5980115e-02   2.4539968e-01   1.5919352e-01  -3.3998419e-02  -1.9054692e-01   6.8028003e-02   9.1171044e-02   6.2290897e-02   5.5884628e-02  -4.6487478e-02   0.0000000e+00   6.2256084e-02   7.9112320e-03  -9.1564102e-02   1.6428695e-01  -1.1539617e-01  -1.3304109e-01  -1.1095911e-01  -1.5336979e-01  -3.4669690e-02  -7.1460843e-02  -2.0308070e-02   1.7453638e-01  -1.2970211e-01  -5.9894597e-02   1.1562603e-01   4.3053009e-02   3.2279522e-02  -7.7517139e-02   8.3987870e-02   1.1467143e-01   1.4204736e-01  -3.8769163e-02  -1.0602873e-02  -1.8306223e-02   3.7916319e-03   2.5158498e-02   2.2063156e-02  -5.9637937e-02  -2.0452443e-01  -6.6076907e-03   5.5398535e-02   6.8232473e-02   1.3028644e-01   9.1299649e-02  -1.2238047e-01   1.0056720e-01   7.2250366e-02   4.8769847e-02  -8.8858695e-02  -1.0057188e-01  -1.9679527e-01  -8.7868250e-02  -1.0325425e-01   3.2623203e-01  -2.1611442e-01  -1.0222492e-01   5.7713078e-02  -4.0129466e-02   4.0345406e-02   4.5433760e-01   1.4695383e-01  -1.3797966e-01   1.0810718e-01   7.7287318e-02   2.2089977e-03  -1.2666552e-01  -2.2425847e-01   7.7255297e-02  -1.6102543e-01   1.2840461e-01
   1.3935403e-01   5.2141255e-02   1.5874895e-03  -1.0751746e-01  -8.1490563e-02   7.9717665e-02   3.4043359e-02  -7.9695871e-03  -9.5485723e-02  -1.1319622e-02  -8.3780999e-03  -2.3453730e-02  -1.5838973e-01   1.2605066e-01  -1.2087051e-01   2.1714980e-03  -1.1826181e-01  -1.0585861e-01   4.1076477e-02  -1.2394256e-01   2.2517632e-01   1.2453888e-01   1.7412394e-01  -1.8834565e-01   2.6087265e-01   7.5805368e-02  -1.9206955e-02   1.4698032e-03  -3.5735640e-02   6.2256084e-02   0.0000000e+00   3.4899740e-01   5.1617112e-01   6.0776709e-02  -2.3753965e-01  -1.2853907e-01   6.2424071e-02   1.5063895e-01   1.0314488e-01  -7.0611202e-02  -1.3680055e-02   1.1480175e-01  -4.3637440e-02   1.0006984e-01   4.4312251e-04   1.9644476e-01  -4.9757662e-03  -3.2838619e-01   8.3985158e-02   2.7173451e-01   2.2568717e-02  -1.0728414e-01   1.7338626e-02   1.3182669e-01  -1.2093563e-01   1.4287731e-01   5.5641145e-02  -2.7358188e-02  -8.9022871e-02  -2.4288304e-01   3.1124006e-02   4.2295508e-03   1.1639129e-01  -4.6229735e-02   5.2946600e-02   5.7460403e-02   1.0660046e-01  -2.2325024e-01   2.4296197e-01  -1.3003619e-01   2.2936044e-01  -1.8497004e-01  -1.6929080e-01  -1.2761407e-02   2.3689003e-02  -3.9029366e-02  -2.2584796e-01   2.1190707e-01   8.0161886e-02  -8.7289435e-02   2.9853354e-02  -8.6343867e-02   6.9972809e-03  -5.4168039e-02   5.1807585e-02   1.1331167e-01   9.7638325e-02  -4.0585696e-03  -5.6217914e-02   6.6306394e-02
  -3.0379027e-02   4.1491884e-02  -4.1647352e-02  -2.5963603e-02  -7.4381723e-02   5.1034258e-02   9.1972064e-02   9.6280752e-02   3.5612821e-02   1.4624525e-01  -1.4608151e-01  -6.9161521e-02  -1.5205094e-02  -4.4935542e-02   3.0021027e-02   1.5074005e-01   8.1205753e-02  -5.5885988e-04  -1.2871323e-02  -2.0171302e-01   3.6644067e-02   2.1713358e-02  -1.6166830e-02   3.4602167e-01  -2.1617456e-01   3.7758851e-01  -2.9569702e-03   8.7090421e-02  -3.2811856e-02   7.9112320e-03   3.4899740e-01   0.0000000e+00  -4.9160735e-02   7.1918686e-02  -1.3556466e-01  -2.8116461e-02  -4.9952597e-02  -9.4584496e-02   5.0138771e-02   1.7766818e-01  -4.0162678e-02  -1.7596457e-01  -1.7792589e-01  -1.8720905e-01   1.4100893e-01  -8.1961311e-02   2.3688422e-01  -1.0887666e-01  -6.6910460e-02  -3.1742314e-02   8.3746800e-02  -1.5645327e-02  -1.1176598e-01  -7.4095234e-02   2.0543387e-01   7.2518042e-02   6.1322262e-03  -5.1930278e-02  -1.2871179e-01  -1.2332458e-01   5.4977278e-02   7.5439967e-03   5.0120125e-02   1.3183510e-02  -1.2056357e-01   9.1631496e-02  -1.1147900e-02  -1.0527431e-02   1.6574074e-02   3.7018298e-02  -9.5400130e-02   4.7093611e-01  -3.1536922e-02  -1.5603607e-01  -2.6378185e-02   2.6429703e-01   1.6646803e-01   2.9410102e-02   3.7907721e-02  -4.0890461e-03   1.6191713e-01   2.4416278e-02  -5.4347972e-02  -1.2414974e-02   2.9115495e-01  -3.4219905e-02  -4.5662164e-02   1.0781872e-01  -5.1423577e-02   7.2803719e-02
  -7.0329021e-02  -1.0012396e-01   1.0204291e-02  -2.3007424e-02   1.9190160e-02  -1.3679367e-01  -6.1723227e-04  -2.6850247e-02   3.6338812e-02   1.1747058e-01  -2.6502486e-02  -1.5106967e-01  -6.4991008e-02   1.2495227e-02  -4.9297759e-02   3.9567935e-02   9.7408881e-02  -1.3848751e-01   5.1872297e-01   4.7183493e-02  -2.4895065e-01   9.4726943e-02  -2.9908002e-01  -1.0670475e-01  -1.7602155e-01   1.1199087e-02   1.0027591e-01  -5.8626432e-02   1.4371504e-02  -9.1564102e-02   5.1617112e-01  -4.9160735e-02   0.0000000e+00   3.9343099e-01   2.1321064e-01  -1.8245790e-01   3.1399787e-02  -4.0725913e-02  -3.9343140e-02  -7.1219783e-02   3.1284629e-01   1.6714606e-01  -7.4897307e-02  -4.5927897e-02  -1.0976418e-01   1.5651335e-02   2.4689726e-01  -1.5652631e-01  -4.7756412e-02  -1.2161785e-01  -9.5347453e-02   3.1145672e-02  -1.0899602e-01  -1.4477962e-01   1.0588071e-02   8.5144252e-04  -6.5597977e-02  -4.8698222e-02  -1.1590224e-01   4.6087006e-02  -1.0681644e-01  -1.9548599e-01  -1.2234022e-02   7.1462834e-02  -3.5714999e-02  -1.1361470e-01   9.2014056e-02  -1.7820692e-01   8.9484161e-02  -7.3807002e-02   4.9038089e-02  -8.9098349e-02  -1.2478207e-01   8.2586122e-03  -4.7355362e-02  -5.2159063e-04   6.9588795e-02  -3.4669812e-01  -1.7218104e-01  -1.2306786e-02  -1.4722903e-02   2.3227460e-02   5.3731579e-02   1.4234208e-01  -1.9276885e-01   2.1743505e-02  -1.3920445e-02   2.1498004e-02  -1.0818006e-01  -1.0768440e-01
  -1.8594455e-02   1.4588179e-01  -2.4308708e-02   5.4109779e-02  -1.0154312e-01  -2.2525369e-02   5.8692290e-02   1.8003136e-02   4.5292634e-02   5.1913747e-02   7.0033983e-02  -8.7031796e-02  -9.9507449e-02  -8.3980276e-02  -1.0675260e-01   7.7358624e-02   1.0649267e-01   4.8785991e-02  -3.2465727e-02   3.1062319e-01  -2.4159758e-01   1.2943927e-01  -1.6269770e-01   6.6379447e-03   1.2615548e-01  -3.1209259e-02   1.3539515e-02   1.6820379e-02   1.1184981e-01   1.6428695e-01   6.0776709e-02   7.1918686e-02   3.9343099e-01   0.0000000e+00   1.1292140e-01   3.4763605e-01  -3.5050795e-02  -3.9177644e-01  -1.0737473e-01   4.6196239e-02  -4.9401283e-02   1.7594015e-01   6.6632340e-03   9.5289519e-02  -8.7400681e-02  -2.3659426e-02  -2.8322541e-02   1.5609013e-01  -1.9344293e-02   1.5026392e-03   1.0533739e-03  -4.1486891e-03   1.1930753e-01  -1.0630454e-01  -1.4660069e-02  -7.5203244e-02  -4.4266582e-02   1.9253070e-01  -2.3473140e-02  -5.8312949e-02  -7.2416595e-02   6.2067445e-02  -1.6729980e-02   5.0910152e-02  -7.4332321e-02   1.3406760e-01  -2.9093128e-01   7.2572065e-02   2.4595243e-01   8.0561177e-02   1.2200108e-02  -1.6333477e-02  -4.0420535e-02   2.8798841e-01  -3.5972818e-03   7.4390690e-02   2.4542558e-01   1.7817849e-01  -2.7255451e-01   3.3692890e-02   6.7217153e-02   6.3767624e-02  -2.7812785e-02   1.3019472e-01  -3.1799872e-02  -9.0992893e-02  -7.3607323e-02   1.2711905e-01   1.9921511e-02   5.2813757e-02
  -4.1954833e-02  -1.1814589e-01   6.4561919e-03   1.2358772e-01   9.2000443e-02   2.8807732e-02  -8.5221453e-02  -9.6583218e-02  -1.5323329e-01  -3.3274806e-02  -8.8910926e-02   5.4942657e-02   1.0527381e-01  -2.1821166e-01  -2.7963493e-02  -3.2456845e-02  -1.3801850e-01  -1.2446772e-02  -3.3691485e-02  -1.2894108e-01   1.4355731e-01  -2.1487586e-02   1.4845631e-01   1.1992681e-01   1.8882762e-01   1.0400366e-01   1.0350397e-01   1.5011425e-02  -1.2077329e-03  -1.1539617e-01  -2.3753965e-01  -1.3556466e-01   2.1321064e-01   1.1292140e-01   0.0000000e+00   4.6525204e-01   2.4299129e-01  -7.3048643e-02   5.8162858e-02   6.1872797e-02  -1.9053210e-01   4.2845129e-01   1.0197120e-01   1.0699996e-01   2.2216577e-01   3.1627045e-01  -2.2410747e-02  -1.3918467e-01   1.7483916e-01  -2.3879498e-01  -6.6090691e-02  -1.1872664e-01   4.1540301e-01  -3.2317829e-01   1.1391043e-02   6.0961182e-02   2.1130902e-01  -4.9644091e-03  -2.6060759e-03  -9.7656183e-02   1.6279549e-01  -6.8020713e-02  -8.6514696e-02  -1.2493226e-01   1.1712988e-02   2.4761756e-01   3.3841607e-01   1.0597322e-02  -3.2259937e-01   1.2717122e-01  -1.0390438e-01   1.7185948e-01  -8.6367472e-02  -9.4968079e-02  -9.1928430e-02  -1.8422962e-01   4.8357028e-01  -5.7831673e-01  -4.0385961e-02   2.1098519e-01  -1.2375604e-01  -1.9296078e-02   1.3340740e-01   5.5192506e-02   2.2507772e-02  -9.5411583e-02  -7.4114472e-02   3.2176459e-01   1.3640410e-01   2.0320703e-02
  -1.0475745e-01  -6.4701060e-02  -1.7742483e-01  -2.5957007e-01  -8.3395088e-02   6.9846410e-02  -1.1136130e-01  -1.4333549e-01   2.9706672e-02   3.0741573e-02  -1.2691162e-01   7.7634700e-02  -6.9422094e-02   1.7242976e-01   3.9996817e-02   1.4469982e-01  -5.6403363e-02   7.7837197e-02  -2.5100007e-01   5.3784304e-02  -9.5586430e-02  -1.1766884e-01  -9.5718880e-02  -1.7130468e-01  -1.3842138e-02  -5.3331909e-02  -1.6114032e-02  -1.2553711e-02  -1.4392131e-01  -1.3304109e-01  -1.2853907e-01  -2.8116461e-02  -1.8245790e-01   3.4763605e-01   4.6525204e-01   0.0000000e+00  -9.7941684e-02  -2.0752166e-01   1.8996384e-01  -3.7245647e-01   1.8148366e-01  -2.5711819e-01  -2.4494337e-01   7.2035676e-02  -1.2426429e-01   3.1022747e-02  -4.9338330e-03   1.0299064e-01  -2.6307582e-02  -3.9013916e-02  -6.5712365e-02  -1.4755908e-01  -1.4415033e-01  -6.5543245e-03   9.3658824e-02   2.6654450e-01  -2.2954749e-01  -1.9829188e-02   6.1716930e-02  -1.0270620e-01   1.8748232e-02  -1.8122912e-01   2.6148524e-01   1.0288773e-01   5.2436402e-01   6.3725798e-02   4.6241985e-02   3.1664394e-01  -1.8496847e-01  -1.9301458e-01  -2.3109247e-01  -1.9972910e-01   1.4727237e-01  -4.3697101e-02   4.6961117e-02  -1.7840477e-01   8.9568456e-02   1.0263752e-01  -2.2118110e-01  -2.6417687e-01   4.2782707e-02   1.0898692e-02  -6.4347245e-03   1.4727786e-01  -9.7503639e-02   1.3508324e-01   1.1145792e-01   6.9054076e-02  -1.3790966e-01   9.3462937e-02
  -1.2527972e-02  -1.1432103e-01  -3.6430904e-03  -7.3180729e-02   2.0766640e-02  -5.9444283e-02  -5.1815629e-02  -3.0149866e-02  -1.4219199e-02  -4.6934384e-02   2.0794402e-01  -1.3837844e-01   1.0339155e-01  -1.1778617e-02  -4.4917930e-02   1.5756409e-01  -1.9346937e-01  -8.9761802e-02  -1.9133956e-02   1.0574659e-01   3.5192688e-02  -1.5981232e-01   4.5133646e-02  -6.2004172e-02  -1.6003849e-01  -1.7712189e-01   2.5244122e-02   7.1364122e-02  -2.0862802e-03  -1.1095911e-01   6.2424071e-02  -4.9952597e-02   3.1399787e-02  -3.5050795e-02   2.4299129e-01  -9.7941684e-02   0.0000000e+00   3.0232021e-01   5.5081483e-01   1.1208342e-01   1.8140496e-02  -1.8377038e-01   7.4371906e-02  -1.2800970e-01   4.9734678e-02  -2.0555431e-01   1.6106153e-02  -9.9139124e-02   3.4176211e-02   1.0066353e-01   4.7370698e-02   6.7320863e-03   1.3024296e-01  -2.9316698e-01   2.5668600e-01   3.9243315e-02  -1.1700409e-01  -9.5675915e-02   5.1894677e-02   4.9744029e-02   2.8235402e-02  -2.4540882e-02  -5.0687347e-02  -9.0043958e-02   4.7492754e-02   1.4507947e-02   1.2167198e-02  -9.4849760e-02   4.4891568e-02  -2.0909143e-01   5.2301902e-02   1.1290481e-01  -1.3709897e-01   4.5412265e-03   1.7712450e-01  -5.8715003e-02   1.3710606e-02   1.0360060e-01   1.3683293e-01   1.1532885e-01   2.7263707e-01   4.9640036e-02  -9.9235658e-04   1.5176772e-01   2.6290141e-02   6.2076225e-03  -4.8565455e-02  -3.0584993e-01  -5.3625138e-02   4.9854181e-02
  -1.1342755e-01  -9.7836101e-02  -7.7035043e-02  -2.4027597e-02  -4.7254659e-02  -8.8755141e-03  -4.8739031e-02   1.0048402e-01  -9.7558390e-02   8.3295525e-02  -1.2957292e-01   1.6654117e-01   8.6877001e-02   1.3412423e-01   7.5563631e-02   1.9642915e-02  -7.0410352e-02   1.6001495e-01  -1.7564278e-01  -1.3240954e-01  -4.5068304e-01  -1.3071871e-02  -1.8053679e-01  -1.4368988e-01   2.1061028e-01  -4.4354851e-02  -4.5825953e-02  -9.5815913e-02  -6.6503248e-02  -1.5336979e-01   1.5063895e-01  -9.4584496e-02  -4.0725913e-02  -3.9177644e-01  -7.3048643e-02  -2.0752166e-01   3.0232021e-01   0.0000000e+00  -1.7791015e-02  -6.6968727e-02  -5.0429192e-02   1.4112550e-02  -2.1648036e-01   4.1941963e-02   2.1765225e-01   4.6594447e-02  -1.5539166e-01   1.5176698e-01  -1.0743153e-01  -2.3231183e-03   6.1015645e-03  -1.1453259e-01   1.7867021e-01  -7.1503930e-02   1.9588290e-02   1.4762814e-01   2.3925595e-02   1.2193452e-01  -3.2239651e-02  -4.1170762e-02  -4.4444797e-02  -4.7390256e-02   1.1086002e-01   1.6066100e-01   1.7459259e-03  -1.1634023e-01  -5.1896978e-02  -2.6623430e-01   2.2061222e-02   1.2660564e-01  -2.8356487e-01   1.2716720e-01  -6.9779984e-02  -1.3506621e-01  -1.7477762e-01   2.7048047e-01   2.0663263e-01   1.8898821e-01  -1.5208354e-01   1.8824506e-01   1.2236688e-01   1.0265041e-01   1.4426878e-01  -2.0348479e-01  -1.9237223e-01  -6.3714771e-02  -6.0202661e-02   1.0853860e-01   1.0508361e-04   2.8489057e-02
  -1.0690508e-02   1.1131030e-01  -1.4643753e-02   9.8030149e-03   9.6606758e-02  -2.0664905e-02   2.5075007e-02  -6.0309703e-02   1.8928335e-01   2.3999128e-02   1.3414127e-01   5.2152203e-02   6.1926488e-02   1.2143545e-02   2.2280877e-01   1.4810546e-01  -7.5181258e-02  -1.2856360e-01  -6.8675266e-02   2.8624078e-02  -1.9883498e-01  -4.7649900e-02  -1.4357682e-02   9.5025509e-02   2.9616466e-01  -5.6418264e-02  -1.2797979e-01  -9.0762382e-02  -1.7349404e-01  -3.4669690e-02   1.0314488e-01   5.0138771e-02  -3.9343140e-02  -1.0737473e-01   5.8162858e-02   1.8996384e-01   5.5081483e-01  -1.7791015e-02   0.0000000e+00  -6.3582214e-02   1.6036047e-01   2.2764302e-01  -4.4980865e-02   2.3238732e-01  -4.9478802e-02  -1.8853878e-02   8.3583896e-03  -2.6810353e-02   1.9596164e-01  -1.0295987e-01  -6.0742152e-02  -1.2131376e-02  -1.5521466e-01  -9.7655575e-02   2.6147980e-01  -1.5168644e-01  -2.3126485e-01   2.2604343e-02   5.3794354e-03   1.4808901e-01   1.1018058e-02   7.4074000e-03   7.3829046e-02  -1.7128906e-01  -3.1791645e-02  -1.5117107e-01   8.4249556e-02  -8.1501160e-02   9.6824465e-02  -4.8613954e-02   2.6188918e-01   2.4311974e-02   1.2871414e-01   1.2622165e-01  -1.2811878e-01  -3.9733117e-02  -2.2581303e-01  -3.0012355e-01   6.3438620e-02   1.9156727e-01   1.4094920e-01  -2.5854332e-02   2.2536305e-02  -1.6385393e-01   1.0862266e-01  -2.2172567e-01  -3.4989744e-01   2.8478609e-01  -2.1595525e-01  -1.0782724e-01
   3.7340918e-02   1.5748761e-01   4.4229702e-02  -4.3818153e-02   7.2124000e-02  -7.1918598e-02  -6.4946454e-02  -3.4892991e-02   1.9364092e-01  -1.2077694e-01  -3.3076778e-02   2.0127502e-01  -2.4453183e-02   1.1935378e-01   1.5900997e-01  -3.2788256e-02  -8.1455475e-02   7.6200392e-02   2.4417773e-03   3.7536630e-02  -1.8897364e-01   6.2283110e-02   1.5207630e-02   1.2906336e-01   3.2462912e-01   9.6490163e-02   6.0594794e-02   4.6002326e-02  -8.3450032e-02  -7.1460843e-02  -7.0611202e-02   1.7766818e-01  -7.1219783e-02   4.6196239e-02   6.1872797e-02  -3.7245647e-01   1.1208342e-01  -6.6968727e-02  -6.3582214e-02   0.0000000e+00   4.9975675e-01  -6.4329756e-02   1.3668748e-01  -3.5810282e-02   3.5866004e-01  -6.6080740e-02  -2.4097110e-01   2.2470559e-01   5.9483392e-02  -5.0053422e-02  -1.4828812e-02   8.5512683e-02   7.7697090e-02   2.6717017e-02  -5.8295300e-02   1.8991905e-01  -1.7508766e-01  -8.9935265e-02  -5.2921898e-02  -1.8392000e-01   7.3445583e-02  -1.9803110e-01   1.9171698e-01   1.8733212e-01   2.2734736e-01  -2.7841945e-02  -5.2370420e-03  -4.6830761e-02   1.9331060e-01   1.5225570e-01  -2.0339937e-01   1.3541902e-01  -2.2911694e-01  -1.4483780e-01  -6.8485478e-02   6.9141944e-02   1.4187402e-01  -8.4075023e-02  -9.8818536e-02   1.1696433e-01  -7.9074425e-02   1.1391227e-01  -1.2903147e-01   3.6052184e-01   4.6232126e-02  -6.7244736e-02   2.5220734e-03  -1.1878999e-01   4.9597854e-02  -2.0211429e-02
   7.3625618e-02   1.6570879e-02  -1.9196565e-02   3.2880207e-02  -2.5045275e-03   1.6355519e-01   7.5047024e-02  -1.3180979e-01  -4.2850590e-01  -6.1298838e-02  -8.1501435e-03   1.5877741e-02   2.3313442e-01  -1.8851173e-02  -1.1984741e-01  -1.0273634e-01   2.0752909e-02  -1.2240539e-01   1.8113058e-01  -1.1937691e-01  -5.6835900e-02   2.4877014e-02   5.5818099e-02  -2.5563764e-02  -2.5216691e-01   4.4080242e-02   2.8838193e-02   1.4888373e-01   3.6028318e-01  -2.0308070e-02  -1.3680055e-02  -4.0162678e-02   3.1284629e-01  -4.9401283e-02  -1.9053210e-01   1.8148366e-01   1.8140496e-02  -5.0429192e-02   1.6036047e-01   4.9975675e-01   0.0000000e+00   4.8792950e-01  -1.2251866e-01   2.3905882e-01   1.8594442e-01   6.3470364e-02  -1.2648993e-01   1.6967930e-01  -1.5730907e-01  -2.9029098e-02  -5.1681424e-02   4.4495965e-02  -1.9042321e-01   4.0042867e-01  -1.0835466e-01  -5.1564856e-03   4.7858218e-02  -1.0752349e-01  -9.6045209e-02   1.4542053e-01  -1.3408443e-01   2.6620585e-01  -1.6283780e-01  -7.9770147e-02  -4.1364549e-02  -3.3357678e-02  -1.8583194e-01  -1.4933373e-01  -3.1610138e-01   1.1180487e-01   1.6683735e-01   4.2183382e-02   6.0286727e-01   1.0299945e-01  -1.5784206e-01  -2.0349456e-01   4.2082632e-01  -5.0494962e-02   1.5683794e-01   1.7046844e-01   6.1292661e-02  -1.3616377e-01   2.3487532e-01  -2.0277015e-01   4.1638414e-02   1.4572653e-01   1.0506551e-01  -2.1736567e-01   1.8706461e-02   6.5747698e-02
  -2.1992605e-01  -7.6204133e-02  -1.2612701e-01  -2.2560585e-01   1.3709458e-01   9.1648132e-02  -2.3547625e-01  -5.5181647e-02  -1.6164426e-01  -1.2228956e-01   2.0410592e-01   1.9599588e-02  -8.0456302e-02  -2.1997996e-02   9.4973932e-02  -3.9967397e-02  -4.1081717e-02   1.9757990e-01  -1.6777362e-01  -4.1698061e-02   7.9275675e-02   1.5525337e-01   1.2515884e-01  -1.4349347e-02  -1.2189340e-01  -2.1182597e-01  -9.3085436e-02  -5.5666393e-02  -5.8610166e-02   1.7453638e-01   1.1480175e-01  -1.7596457e-01   1.6714606e-01   1.7594015e-01   4.2845129e-01  -2.5711819e-01  -1.8377038e-01   1.4112550e-02   2.2764302e-01  -6.4329756e-02   4.8792950e-01   0.0000000e+00   8.0894063e-02  -1.7887442e-01   7.6216136e-02   1.0140628e-01  -1.1432470e-01  -2.5564220e-02  -1.8211347e-01   2.0226621e-01   9.4558407e-02  -1.8278576e-01  -1.6307458e-02  -3.7068650e-02   7.6319084e-02  -2.5953305e-02  -1.1473263e-01   1.8621605e-01  -1.3420925e-01  -3.3996701e-02   7.3384261e-02  -1.1248301e-01   1.2096236e-01   3.1302688e-01   1.5685618e-01  -1.1563419e-01  -3.3887873e-02   9.5661990e-02   1.1220478e-01   4.7517437e-02   1.0184269e-01   8.8117640e-02  -1.9735241e-01   1.9007207e-01   1.6322213e-01   3.7470036e-01  -3.5499314e-01   3.2377295e-01  -5.0294086e-03  -1.4349371e-01  -1.5418679e-01   5.7043077e-02  -1.8112830e-01   1.3866689e-01  -6.6316787e-02  -5.2893434e-02   3.6286957e-01  -5.0101402e-02   1.0106333e-01  -3.0130479e-02
  -9.1282232e-02   7.7718490e-02  -3.0679253e-02   5.3297774e-03  -8.2988187e-02  -1.0651809e-01   1.2623675e-02  -7.1088406e-02  -1.0790431e-02  -7.4576847e-02   7.8610176e-02   1.7066231e-02   5.5700535e-02   1.0391410e-01  -3.0021737e-02   2.0493763e-01   7.8992915e-02  -6.0410318e-02  -5.5705989e-02   7.9661716e-02  -1.1721070e-01   2.3891730e-01   3.5054121e-02   1.1190795e-01  -2.1922583e-02   7.5161992e-03  -1.1189156e-02   9.1430589e-02   6.2178747e-02  -1.2970211e-01  -4.3637440e-02  -1.7792589e-01  -7.4897307e-02   6.6632340e-03   1.0197120e-01  -2.4494337e-01   7.4371906e-02  -2.1648036e-01  -4.4980865e-02   1.3668748e-01  -1.2251866e-01   8.0894063e-02   0.0000000e+00   1.0716713e-01   2.4949441e-01  -8.5995722e-02   1.0000000e+00   1.9300938e-01   1.6826985e-01  -1.6195162e-01  -9.0259868e-02  -1.4384691e-01  -5.4954322e-02   1.3644240e-01  -1.5000456e-01  -2.1259205e-02   1.2843225e-01   1.9501781e-01  -1.9166231e-01  -8.6515585e-02  -4.6693133e-02   1.3709913e-01  -2.2711094e-01  -1.8838905e-02   4.0377843e-04  -8.8930482e-02   1.9910344e-01  -2.1354656e-02   1.7150432e-03  -3.2229328e-02   1.4462198e-02  -1.9265398e-01   1.3538633e-01   1.4872106e-02  -4.2873310e-02   1.1771521e-01   1.8289857e-01   1.5336760e-01  -8.8029512e-02   1.6800434e-02  -9.0324655e-02   4.9844414e-02   1.0673657e-01  -1.0413611e-01   4.6853702e-02   3.8247899e-02   1.6229199e-02  -3.0064042e-02   4.2548713e-02  -1.3540862e-02
  -3.2122873e-02   2.0187476e-02   4.8962689e-02  -1.1381553e-02  -2.7587081e-02  -6.1674368e-02  -2.6565278e-02   2.4069375e-03  -1.4716093e-02   1.1915224e-01  -3.5338081e-03   1.0397208e-01  -1.3585294e-01  -3.0549758e-02  -5.1501486e-02  -6.4244792e-02   1.0219035e-02  -7.0862725e-03  -2.1438352e-02  -7.2602004e-02   6.0586050e-02   9.5315526e-02   6.2452441e-02   5.3384785e-03  -6.9862628e-02   1.2048275e-01  -1.3858853e-01   2.4233117e-02   8.3217011e-03  -5.9894597e-02   1.0006984e-01  -1.8720905e-01  -4.5927897e-02   9.5289519e-02   1.0699996e-01   7.2035676e-02  -1.2800970e-01   4.1941963e-02   2.3238732e-01  -3.5810282e-02   2.3905882e-01  -1.7887442e-01   1.0716713e-01   0.0000000e+00   1.9005210e-01   2.0324315e-01   6.8536690e-02   7.3501335e-01   1.3755509e-02   5.3610419e-02  -2.1102978e-01   1.5728766e-01  -3.7750309e-02  -1.5389196e-02   5.9854226e-02   1.7983604e-02   9.4473826e-02   1.2488894e-01  -1.2937536e-01  -2.8523402e-01   6.3617529e-02  -4.7195390e-02   1.2500183e-03  -3.6304826e-02  -8.1113385e-02  -3.0039151e-01   1.3079150e-02   2.1743789e-01  -5.7846097e-02   2.8408329e-02   8.7671262e-02   5.4324466e-02  -2.3229523e-01   5.5016133e-02  -3.4043908e-02   3.1014168e-02  -1.4101687e-01   1.0403464e-01  -8.9908321e-02   1.0127283e-01   6.6699020e-02   2.6228672e-02  -9.6717797e-02   3.4954848e-02   1.0794210e-01  -5.1011094e-02  -4.0164209e-02  -3.7029919e-03   2.3168748e-02  -6.7948946e-02
  -3.0811035e-02  -1.0023368e-01  -5.0821604e-03  -1.1423460e-01   2.2520685e-02   4.6847245e-02  -3.7537595e-02   6.4855918e-03  -5.8904411e-03  -6.0437776e-03  -1.6945011e-01  -1.2959375e-01  -1.6995594e-01  -1.3752975e-01   2.2467388e-03   1.3778252e-01   7.4056281e-03   1.3133700e-01  -8.9979762e-02  -5.0093779e-02   4.9661190e-02  -1.0483027e-01  -2.8696892e-02   3.1310648e-02  -3.9952264e-02  -5.5918565e-02   4.7624121e-03   6.8799146e-02   2.3646360e-02   1.1562603e-01   4.4312251e-04   1.4100893e-01  -1.0976418e-01  -8.7400681e-02   2.2216577e-01  -1.2426429e-01   4.9734678e-02   2.1765225e-01  -4.9478802e-02   3.5866004e-01   1.8594442e-01   7.6216136e-02   2.4949441e-01   1.9005210e-01   0.0000000e+00   6.5280157e-01   3.6621421e-01  -1.0642726e-01   4.1579905e-01   1.9247603e-02   4.6745276e-02  -8.9642923e-02   2.7241356e-02  -9.0799096e-02  -1.2032879e-01  -3.5618712e-02  -2.1391806e-02   2.6321945e-02   2.2028947e-01   8.8547063e-02  -7.2642492e-02  -8.0805376e-02   6.8793388e-02  -4.6441439e-02   1.4392075e-01  -5.1566964e-02   2.4007109e-03  -3.6515917e-02  -5.6710754e-02  -2.1496497e-01   1.2398759e-01  -2.0232102e-01  -4.8697560e-02   1.4688175e-01   6.7678473e-02  -1.2111871e-01   8.1991444e-03  -1.5980447e-01   1.2466196e-02  -8.6462935e-02   1.2938704e-01  -1.8885824e-01  -1.9040211e-03  -8.8948257e-02   2.7675387e-02   8.5515925e-02  -1.6675338e-01  -4.0686477e-02  -1.0244240e-01   8.4458767e-02
  -7.0486101e-02  -4.7745328e-03  -7.0082018e-02   4.2758255e-02  -1.4970431e-01  -5.1826844e-02  -5.2528092e-02   8.7122644e-02   5.8975663e-02   8.0595670e-02  -4.0865629e-02  -7.7417397e-03  -1.0203544e-02   1.9027297e-02   1.0001985e-01   9.0194864e-02  -6.0979493e-02  -2.2200413e-02   1.8636756e-02  -5.2060002e-02  -1.3032277e-01  -1.0717488e-01  -9.9925551e-02  -1.2665518e-01  -6.7049986e-02  -1.2768754e-01   7.6365765e-02  -8.5898780e-04  -8.8382375e-02   4.3053009e-02   1.9644476e-01  -8.1961311e-02   1.5651335e-02  -2.3659426e-02   3.1627045e-01   3.1022747e-02  -2.0555431e-01   4.6594447e-02  -1.8853878e-02  -6.6080740e-02   6.3470364e-02   1.0140628e-01  -8.5995722e-02   2.0324315e-01   6.5280157e-01   0.0000000e+00  -2.1811566e-01   1.5562912e-01   3.1808386e-01   2.4736782e-01  -1.6063645e-02   3.1802121e-02  -9.7851914e-02  -8.3656912e-02  -1.1023633e-01  -9.1358393e-02  -3.7746418e-02  -3.4336322e-02  -2.9218816e-02   2.2907069e-02   7.0224787e-02  -4.8569572e-02  -1.4966599e-03   8.3072089e-03   1.2377978e-01   2.2687433e-01   6.2453020e-02   6.7734641e-02  -6.0594064e-02   1.9800606e-03   9.7767977e-02  -2.5461731e-02   2.9435679e-02  -1.8956792e-01   1.9045204e-01   8.4588646e-02  -1.8861281e-01   2.8349214e-01   6.0541393e-02  -7.1950109e-02  -3.3205957e-02   9.6461791e-02   3.8653085e-02   3.4351591e-02  -1.2567135e-02   1.1964959e-01   2.6139325e-01  -1.3690915e-01   6.0025099e-02  -5.7265242e-02
   1.8054093e-01   5.5143445e-02  -1.3955759e-01   2.5803654e-02   3.1424656e-02   7.4781422e-02  -9.4382815e-02   3.3670096e-02   5.5939969e-02   1.4106748e-02   1.5877918e-01  -1.1664943e-01  -1.8389131e-02  -8.8919151e-02   1.0002017e-02  -1.5874355e-01  -7.2808966e-02  -7.6743539e-02   1.3890506e-02  -9.4544953e-02  -1.4178913e-01  -9.8704213e-02   5.4214370e-03   1.5518113e-02   2.7676711e-02   1.6843874e-03  -3.3820105e-02  -1.2305911e-01  -1.4919757e-01   3.2279522e-02  -4.9757662e-03   2.3688422e-01   2.4689726e-01  -2.8322541e-02  -2.2410747e-02  -4.9338330e-03   1.6106153e-02  -1.5539166e-01   8.3583896e-03  -2.4097110e-01  -1.2648993e-01  -1.1432470e-01   1.0000000e+00   6.8536690e-02   3.6621421e-01  -2.1811566e-01   0.0000000e+00   5.6274376e-01   7.6852099e-02   2.6399102e-01   1.5566304e-01  -6.7229904e-02  -4.5138504e-02   5.7978710e-02   5.0308242e-01   9.4424656e-02   2.4545360e-02  -4.2705256e-02  -1.6485922e-02   9.5686739e-02   9.4035692e-02   4.0541550e-02  -1.2231388e-01   9.1269049e-02  -6.8523151e-02   1.8749541e-01   2.2333433e-02  -9.2621059e-02   9.5545341e-02   6.2596859e-02  -1.9888265e-02   4.9151571e-03  -8.5885126e-02   4.5099027e-02  -8.1535518e-02  -8.0083293e-02   2.1625232e-01  -3.0881561e-01   2.1166064e-01  -2.6334885e-02  -1.2155792e-02   3.7224044e-02   4.0096916e-02   4.9496244e-02  -1.2948782e-01  -5.8677990e-02   3.2254847e-01  -4.6352336e-02  -1.1524728e-04   8.3233891e-02
  -1.9856511e-02  -7.5942281e-02   6.7200958e-02  -7.7083252e-03   9.5480899e-02   4.8207156e-02   4.1318776e-02  -1.0192164e-02   1.3174232e-02   7.5041772e-02  -2.7872227e-01   9.0653514e-04   3.5625349e-02   1.1129442e-01   1.2594393e-02  -9.3080115e-02   1.2826741e-01   9.0287723e-02   7.6195261e-03  -9.0000335e-02   7.4895332e-02   1.8595057e-02  -1.3606149e-01  -1.2124182e-01   3.2084944e-02  -1.7774675e-02   8.7898083e-02   2.7989458e-02  -7.5646388e-02  -7.7517139e-02  -3.2838619e-01  -1.0887666e-01  -1.5652631e-01   1.5609013e-01  -1.3918467e-01   1.0299064e-01  -9.9139124e-02   1.5176698e-01  -2.6810353e-02   2.2470559e-01   1.6967930e-01  -2.5564220e-02   1.9300938e-01   7.3501335e-01  -1.0642726e-01   1.5562912e-01   5.6274376e-01   0.0000000e+00  -2.5508887e-02   1.9541361e-01  -6.3297617e-02   9.7182433e-02   2.9397333e-02  -9.0805863e-02   2.0967737e-01   1.7053158e-01  -1.9770768e-02  -1.1303856e-01  -7.9580564e-02  -4.0530135e-02   2.0880367e-02  -9.6229069e-02   1.2619917e-01  -4.2466715e-02  -2.4139220e-01  -1.9688794e-02  -1.0049408e-01  -6.2913172e-02   1.2957720e-01  -1.4272779e-01  -8.3564041e-02   3.1950101e-02  -8.4947339e-04  -5.3369757e-02   2.0863930e-02  -5.4994629e-02  -4.4755605e-01   3.3486548e-01  -6.3248118e-02  -4.6029320e-02   6.8199241e-02   9.1365543e-02  -1.6504238e-01   1.9567688e-02  -7.6591960e-03   9.5159631e-04  -1.7112900e-01   3.6901030e-02   1.2604613e-02   1.1473157e-02
  -9.3401853e-02   1.7352656e-02   4.3062033e-02   1.7141889e-02  -1.1252646e-02  -1.8698646e-02   3.8955586e-02  -2.0210445e-02  -5.9785798e-02   1.6370733e-03  -3.0737635e-02  -8.5872373e-02   5.2240717e-02  -1.3648022e-01   3.3956760e-02  -4.0936748e-02   1.2572158e-01  -2.2248190e-01  -1.0022076e-01   1.1625034e-01  -5.4181773e-02  -7.5377338e-02  -1.7027343e-01  -6.4801797e-03   1.2533293e-02   5.4419024e-03  -1.2626620e-01   2.3370849e-03  -5.4486427e-03   8.3987870e-02   8.3985158e-02  -6.6910460e-02  -4.7756412e-02  -1.9344293e-02   1.7483916e-01  -2.6307582e-02   3.4176211e-02  -1.0743153e-01   1.9596164e-01   5.9483392e-02  -1.5730907e-01  -1.8211347e-01   1.6826985e-01   1.3755509e-02   4.1579905e-01   3.1808386e-01   7.6852099e-02  -2.5508887e-02   0.0000000e+00   1.4735430e-02   2.3445308e-01   1.5645043e-01  -5.6746434e-02  -3.8286493e-02  -2.2043309e-01  -2.2139139e-02  -2.6726804e-02  -6.3748327e-02   6.2262504e-02   9.0526831e-02  -8.8483001e-02   4.5479661e-02   5.3758915e-02   3.0626827e-02  -4.3682376e-02  -1.2108327e-01   8.6334634e-03  -2.2273909e-01  -3.4199969e-02   6.1149360e-02  -1.1405843e-01   1.8201310e-02   1.0171532e-01   9.6293552e-02   6.8603633e-02   3.6060849e-02  -2.1398920e-01  -1.4346417e-02  -6.0430876e-02  -1.9445700e-01  -7.8223369e-03   5.8758160e-02   4.5901653e-02   5.7196492e-02  -7.1983305e-02  -1.1865086e-01  -2.4027224e-02  -1.2785737e-02  -1.6373276e-01  -1.2344655e-01
  -6.1511014e-02   7.1254771e-02  -3.4596085e-02   2.0354100e-03  -2.2109046e-02  -6.7797766e-02   4.6134937e-03   9.3451741e-03  -8.8708494e-03   1.5634795e-02   3.1841695e-01  -1.6072675e-02   1.3635455e-01   1.6598292e-01  -8.4747271e-02  -5.5651046e-02  -8.9063717e-02  -1.6479599e-01  -1.6361462e-02   1.4545657e-01   6.4631320e-02   1.1984763e-01   1.7687629e-01  -4.8743139e-02   1.3454423e-02   9.5959765e-02   1.3489462e-02   5.1283776e-02   4.4114282e-02   1.1467143e-01   2.7173451e-01  -3.1742314e-02  -1.2161785e-01   1.5026392e-03  -2.3879498e-01  -3.9013916e-02   1.0066353e-01  -2.3231183e-03  -1.0295987e-01  -5.0053422e-02  -2.9029098e-02   2.0226621e-01  -1.6195162e-01   5.3610419e-02   1.9247603e-02   2.4736782e-01   2.6399102e-01   1.9541361e-01   1.4735430e-02   0.0000000e+00   3.8481435e-01   2.3910807e-01  -2.3233770e-01  -1.6341696e-01   1.4282214e-01   2.6805334e-01  -1.8223480e-02  -3.3574399e-03   2.8460411e-01   3.6873106e-01  -8.2075509e-02  -7.8449485e-02  -2.3136220e-01  -1.4855591e-01  -1.4973839e-01   1.0269374e-02   9.0413058e-02   2.8520294e-01  -1.3149652e-01   1.9761001e-02  -2.7283768e-01   4.8375657e-02   2.7464887e-02  -1.7812870e-01   9.0277402e-02   5.6942005e-02  -3.0387971e-02  -7.5718653e-02  -1.2110178e-01  -7.8886193e-03  -1.1317036e-01   1.9481024e-01  -5.6047868e-02   6.4682518e-02  -2.7803608e-01  -5.3653260e-02  -1.4706393e-01   4.6475900e-02  -1.8944242e-02  -3.2307446e-02
  -1.1581512e-01  -8.2388940e-02   7.9284563e-02   6.3795704e-02  -1.2023938e-01   4.2151494e-02   2.2448760e-02  -1.6920564e-03  -6.9339155e-02  -5.3149863e-02   1.5282089e-01  -4.9647526e-02   1.2057863e-02   3.7695753e-02   7.1435709e-04  -5.6304558e-02  -4.8659171e-02  -8.1630285e-02   2.9463102e-02   7.7483792e-02  -4.1635482e-02  -8.6958668e-02  -8.3994153e-02  -1.0347959e-02  -5.5434483e-02  -1.8697728e-02  -2.4358222e-02   1.2335391e-02  -3.3689167e-02   1.4204736e-01   2.2568717e-02   8.3746800e-02  -9.5347453e-02   1.0533739e-03  -6.6090691e-02  -6.5712365e-02   4.7370698e-02   6.1015645e-03  -6.0742152e-02  -1.4828812e-02  -5.1681424e-02   9.4558407e-02  -9.0259868e-02  -2.1102978e-01   4.6745276e-02  -1.6063645e-02   1.5566304e-01  -6.3297617e-02   2.3445308e-01   3.8481435e-01   0.0000000e+00   2.8505301e-01   4.9827947e-01  -2.7031510e-03   1.4669395e-01   8.1387286e-02  -6.3207978e-02  -1.0038026e-01   6.3655699e-02  -1.4863936e-01   3.9832669e-02  -5.1357571e-02  -1.0232074e-01   1.1658702e-01   1.3641636e-01  -1.7726293e-01   2.4674194e-02   2.2012703e-02  -1.0707702e-01   7.7043711e-02   1.6638776e-02  -2.3263201e-03   7.5239840e-02   1.0538820e-01  -3.9335376e-02  -6.6942587e-02  -1.0326407e-01  -5.8943212e-02   8.8812631e-02   1.8760663e-02  -1.3226063e-01  -6.1255183e-03  -1.6183270e-02  -2.0292315e-01  -7.1292447e-02  -3.2680275e-04  -8.8097057e-02  -7.9354586e-03   1.9684232e-02  -1.4466970e-02
  -1.0964178e-01  -8.8785711e-02  -1.2383455e-02   1.4562954e-01  -4.6352343e-02   5.1306737e-02  -1.1917126e-01  -3.8009338e-02  -9.5614559e-02  -1.7305756e-03   1.0902036e-01  -6.3563124e-02   2.6375575e-02  -1.1554265e-01  -9.0395952e-02  -9.5459469e-03  -3.3157848e-02   9.4336011e-02   8.8995832e-02  -8.8056698e-02  -9.8199998e-02   5.9354607e-02  -2.1015555e-01  -5.9750890e-02  -9.3710506e-02  -6.4796746e-02  -5.9146620e-02  -4.7852260e-02   2.0926350e-01  -3.8769163e-02  -1.0728414e-01  -1.5645327e-02   3.1145672e-02  -4.1486891e-03  -1.1872664e-01  -1.4755908e-01   6.7320863e-03  -1.1453259e-01  -1.2131376e-02   8.5512683e-02   4.4495965e-02  -1.8278576e-01  -1.4384691e-01   1.5728766e-01  -8.9642923e-02   3.1802121e-02  -6.7229904e-02   9.7182433e-02   1.5645043e-01   2.3910807e-01   2.8505301e-01   0.0000000e+00  -1.2309676e-01   1.5229011e-01   1.7609411e-01   1.2974132e-01  -2.6736532e-02  -1.4676375e-01   4.6735769e-02  -1.1137722e-02   4.1463671e-02  -6.3889625e-02  -7.9217165e-02  -1.1279321e-01   3.7654228e-01   1.0069765e-01   1.2668626e-01  -1.1741207e-02  -7.5374926e-03  -1.0520773e-01  -5.0346896e-02   2.7091829e-01  -6.3927763e-02   5.4002016e-02   1.2713996e-01  -5.1224980e-02  -6.7797923e-03  -3.1451531e-02  -4.3918250e-02   1.8061182e-01  -9.0825653e-02  -1.9909816e-01   2.8697796e-02  -6.7901276e-02   2.6278591e-02  -7.0728661e-03  -7.6945570e-02   4.9107314e-02   6.4240831e-02  -1.0178146e-01
  -7.3554540e-02   1.4482626e-02  -1.6438583e-02   6.8256871e-02  -1.1019365e-01  -5.1923536e-03  -1.0332533e-01   4.3391791e-02  -1.7142593e-02  -7.3464525e-02   1.8405415e-01  -5.3644217e-02   5.2207309e-02   1.5470473e-01   5.3468272e-02   9.8613045e-02   1.1073612e-01  -2.1355759e-01  -6.8075152e-02  -9.2259408e-03   1.5864923e-01   1.3031234e-02  -3.0656956e-02   1.3878097e-01  -1.0128967e-01  -1.8063745e-01   9.1934452e-02  -7.0481314e-02   4.3716119e-02  -1.0602873e-02   1.7338626e-02  -1.1176598e-01  -1.0899602e-01   1.1930753e-01   4.1540301e-01  -1.4415033e-01   1.3024296e-01   1.7867021e-01  -1.5521466e-01   7.7697090e-02  -1.9042321e-01  -1.6307458e-02  -5.4954322e-02  -3.7750309e-02   2.7241356e-02  -9.7851914e-02  -4.5138504e-02   2.9397333e-02  -5.6746434e-02  -2.3233770e-01   4.9827947e-01  -1.2309676e-01   0.0000000e+00   9.5669142e-01   2.6375569e-01   1.1547365e-01  -2.2289894e-01   9.3572517e-02   1.0332140e-01   1.6965368e-02  -1.2184776e-01  -1.5101027e-02   4.4897131e-02   6.0797510e-02  -6.4090025e-02  -2.3782765e-01  -6.5264001e-02  -1.0426523e-01  -4.5862466e-02   1.4422160e-01   1.9556830e-01  -1.8175135e-01  -1.5777762e-01   1.0902427e-01  -5.3158696e-02   1.6725702e-01  -5.1582421e-02   7.5754675e-02  -5.5000133e-03  -8.0234416e-02   9.8778800e-02   1.2899791e-02  -1.4050661e-01  -1.7967016e-02   1.1871210e-01   1.3536337e-01   4.4625852e-02  -1.3845379e-01   5.0165472e-02   3.6784447e-02
  -1.2695858e-01   5.6475167e-02   1.5999381e-02  -1.2498213e-02   2.1118798e-01  -3.3290817e-02   5.2759371e-02  -3.8800476e-02   1.4176194e-01  -5.5289459e-02  -9.8401195e-03  -1.4712695e-01  -1.3884355e-02  -1.3572615e-02   7.5960571e-02  -1.1700532e-01  -2.5437322e-01   3.8608049e-02  -1.8007081e-01   1.8744503e-02  -1.6975667e-01  -1.3329390e-02  -1.9281089e-01  -6.2043166e-02  -7.9253309e-02   4.7909955e-02  -1.0331690e-01   9.2397597e-02  -4.4785292e-02  -1.8306223e-02   1.3182669e-01  -7.4095234e-02  -1.4477962e-01  -1.0630454e-01  -3.2317829e-01  -6.5543245e-03  -2.9316698e-01  -7.1503930e-02  -9.7655575e-02   2.6717017e-02   4.0042867e-01  -3.7068650e-02   1.3644240e-01  -1.5389196e-02  -9.0799096e-02  -8.3656912e-02   5.7978710e-02  -9.0805863e-02  -3.8286493e-02  -1.6341696e-01  -2.7031510e-03   1.5229011e-01   9.5669142e-01   0.0000000e+00   8.1538957e-02   2.6657792e-01  -1.8403861e-01   4.2337985e-02  -2.5698330e-02   1.3610402e-01   1.2432332e-01  -2.3583720e-01  -2.1581234e-01  -1.5422546e-01  -8.4332979e-02   1.1228940e-01  -6.6027048e-02  -8.4061666e-02  -8.5050629e-02  -2.0403458e-01  -1.5096250e-01  -8.8785966e-02  -7.0052339e-02  -1.4291891e-01   2.8468535e-01  -1.8732457e-01  -1.2225054e-01  -9.9918763e-02  -3.3956098e-02   7.2010297e-02  -5.3958413e-02   1.2945915e-02   9.0995405e-02   2.3972400e-01   1.1565693e-01  -2.0376473e-01  -1.4577792e-01   2.2720573e-01   1.0179649e-02   8.5238669e-04
   3.3927082e-02  -3.8128637e-02  -3.0521496e-02  -9.6479996e-02  -7.3398754e-03  -1.0882351e-01  -7.3546133e-03  -7.0055944e-02   1.3958140e-03  -1.7626364e-01   8.2712375e-02  -1.7562803e-02   2.4570410e-02  -3.6927478e-02  -1.9012600e-01   5.7847488e-02   5.8154585e-02   1.0414483e-01   2.5063435e-02  -1.5510393e-01   5.3565196e-02  -7.7378911e-02   5.3422043e-03   3.6114300e-02  -4.6463834e-02   9.1854316e-02   7.1722374e-02  -6.0410073e-03   9.6767595e-02   3.7916319e-03  -1.2093563e-01   2.0543387e-01   1.0588071e-02  -1.4660069e-02   1.1391043e-02   9.3658824e-02   2.5668600e-01   1.9588290e-02   2.6147980e-01  -5.8295300e-02  -1.0835466e-01   7.6319084e-02  -1.5000456e-01   5.9854226e-02  -1.2032879e-01  -1.1023633e-01   5.0308242e-01   2.0967737e-01  -2.2043309e-01   1.4282214e-01   1.4669395e-01   1.7609411e-01   2.6375569e-01   8.1538957e-02   0.0000000e+00   1.5527625e-01   2.5370689e-02  -2.0426142e-02  -3.2674100e-02   1.2801110e-01   7.9331534e-03  -7.7004894e-02   1.0467672e-01   3.8460107e-02   6.4280920e-02   1.6475352e-01   1.4540831e-02   7.4018268e-02   1.5951272e-01  -1.3559813e-01   2.1770407e-01   3.0635966e-03   6.5065989e-02  -4.0291807e-03  -7.0686289e-02   2.0750583e-01  -1.1849687e-01  -1.8521932e-01   6.0941568e-02   5.8876038e-02   4.1861532e-02  -1.7902844e-01   5.0414831e-02   1.3143132e-01  -2.4531294e-02   2.5151331e-03  -6.6422381e-02   5.1499076e-02   9.3407749e-02  -4.8143703e-02
  -5.9648325e-02  -9.9028109e-03  -4.9109442e-02  -5.7505025e-02   8.3500500e-02   5.6611259e-02  -6.0758896e-02  -5.1218321e-02   4.1836916e-02   6.3585085e-03  -7.1314511e-02   4.0159856e-02  -7.9884731e-02   6.6475038e-03  -3.4286845e-02   1.1320814e-02  -2.2124524e-02   1.0820829e-02   1.7826856e-02   2.0508165e-02   2.2562988e-01   1.3582994e-01   1.5006880e-02  -1.0618300e-01   8.4641684e-03   1.3350925e-02   2.6515001e-02  -1.3981268e-02  -8.4186363e-02   2.5158498e-02   1.4287731e-01   7.2518042e-02   8.5144252e-04  -7.5203244e-02   6.0961182e-02   2.6654450e-01   3.9243315e-02   1.4762814e-01  -1.5168644e-01   1.8991905e-01  -5.1564856e-03  -2.5953305e-02  -2.1259205e-02   1.7983604e-02  -3.5618712e-02  -9.1358393e-02   9.4424656e-02   1.7053158e-01  -2.2139139e-02   2.6805334e-01   8.1387286e-02   1.2974132e-01   1.1547365e-01   2.6657792e-01   1.5527625e-01   0.0000000e+00  -2.9289327e-02   1.1567717e-01  -1.4690116e-01   8.1036436e-02  -9.9011127e-02  -5.6339421e-02   6.9655530e-02   2.0726883e-02   1.4991374e-01   9.2053483e-02   4.8351833e-02  -5.4383825e-02   2.3075247e-02   3.4222910e-02   4.0389221e-03   8.7867759e-02   3.9922626e-02   8.2818169e-04  -1.0013296e-02   4.0772283e-02  -4.9735957e-02  -4.6928097e-02  -8.9435316e-02   5.3674316e-02   5.8366390e-02  -7.4269184e-02   3.5188335e-02  -5.4375219e-02  -5.7512049e-02  -1.3671288e-01  -2.8622022e-02  -6.7145863e-02  -1.6229649e-02   3.7301799e-03
   4.5476615e-01  -1.0433057e-01  -5.1738556e-02  -1.1790160e-01   1.3109749e-02  -2.9621173e-02  -4.5065385e-02  -1.3772777e-01   1.0391961e-01  -5.4644482e-02  -8.3858562e-02  -3.8868158e-02   4.8572918e-02  -4.0879526e-03   4.7385594e-02   1.3003921e-01  -7.2849447e-02  -1.5313016e-01   1.1172554e-01   1.0211221e-01  -1.1133311e-01  -7.3338677e-02  -7.1329962e-02   1.7046287e-02   3.3148019e-02   2.4937172e-02   5.8668519e-02   3.6581395e-03   1.2458706e-01   2.2063156e-02   5.5641145e-02   6.1322262e-03  -6.5597977e-02  -4.4266582e-02   2.1130902e-01  -2.2954749e-01  -1.1700409e-01   2.3925595e-02  -2.3126485e-01  -1.7508766e-01   4.7858218e-02  -1.1473263e-01   1.2843225e-01   9.4473826e-02  -2.1391806e-02  -3.7746418e-02   2.4545360e-02  -1.9770768e-02  -2.6726804e-02  -1.8223480e-02  -6.3207978e-02  -2.6736532e-02  -2.2289894e-01  -1.8403861e-01   2.5370689e-02  -2.9289327e-02   0.0000000e+00   2.5511983e-01   9.3172891e-02  -7.7998779e-02   2.3632695e-01  -1.0655027e-01   1.9101746e-01   2.1630016e-02  -7.6765291e-02  -2.9923536e-01  -2.0213452e-01  -4.0515099e-02   2.4991043e-02  -5.6087324e-02  -1.4159997e-02   3.7411248e-02   1.3862180e-01  -2.6406731e-01   1.3849616e-01   2.5511607e-02  -1.5687461e-01   2.4701620e-02   1.0555526e-01   1.7251037e-01   1.1499117e-01  -1.4445543e-02  -1.6161965e-01  -3.6315809e-02  -1.2717357e-01   2.4450728e-02  -2.5139657e-01   1.7991428e-01  -1.3737640e-03   6.5556190e-02
  -9.2851638e-02   7.5492385e-02  -5.6587224e-03   2.4250459e-02   8.1400406e-02   8.8132947e-02   4.5655331e-02  -3.3341283e-03   8.3263707e-02   1.0823571e-01  -3.7750832e-02  -1.5197647e-01  -8.5457242e-02  -1.2013203e-01  -2.3611909e-02  -2.7963456e-03  -1.5141880e-01   2.8199130e-01  -5.1661127e-03   1.1203979e-01   3.7679544e-02  -3.7244509e-02   1.5108241e-02   1.0918878e-02  -3.2810259e-02   5.5571843e-02  -4.7968756e-02   1.3955718e-02   3.0975247e-02  -5.9637937e-02  -2.7358188e-02  -5.1930278e-02  -4.8698222e-02   1.9253070e-01  -4.9644091e-03  -1.9829188e-02  -9.5675915e-02   1.2193452e-01   2.2604343e-02  -8.9935265e-02  -1.0752349e-01   1.8621605e-01   1.9501781e-01   1.2488894e-01   2.6321945e-02  -3.4336322e-02  -4.2705256e-02  -1.1303856e-01  -6.3748327e-02  -3.3574399e-03  -1.0038026e-01  -1.4676375e-01   9.3572517e-02   4.2337985e-02  -2.0426142e-02   1.1567717e-01   2.5511983e-01   0.0000000e+00  -2.2570494e-01   2.6887669e-01  -5.9135006e-02   5.6603588e-01   1.2589280e-01   3.0338906e-02   7.4710721e-02  -3.2867930e-01  -2.2680653e-03  -1.1901661e-01   6.7673861e-02   1.2263409e-01  -8.0211865e-02  -4.7420664e-02   1.4311871e-01  -5.4432920e-02  -2.7934024e-02  -1.8878618e-01  -1.4618905e-01  -1.5992554e-02   1.8762967e-01   1.0028015e-01   1.1907063e-01   1.9776120e-01  -8.0595632e-02   5.0675044e-02  -8.3877675e-02  -1.9007374e-01  -3.5778155e-01  -4.3469645e-02   5.1716581e-02  -5.5951153e-02
   1.3947952e-01   6.2953370e-02   2.9571605e-02  -1.0778422e-01   7.9826178e-02  -9.4867732e-02  -2.1762820e-02  -5.7331244e-02   4.7289155e-02  -7.7480092e-02  -1.2040672e-01   6.0386934e-02  -1.7029038e-01   4.7702820e-02  -1.4117028e-02  -1.2822383e-01   1.2946423e-01  -1.2243101e-01  -1.9038406e-01  -2.2711439e-02   1.4983588e-01  -1.7285254e-01  -4.5493033e-02  -7.7423502e-04  -1.3862363e-01  -4.4331776e-02  -2.8993490e-02  -1.8203179e-02   1.3959108e-01  -2.0452443e-01  -8.9022871e-02  -1.2871179e-01  -1.1590224e-01  -2.3473140e-02  -2.6060759e-03   6.1716930e-02   5.1894677e-02  -3.2239651e-02   5.3794354e-03  -5.2921898e-02  -9.6045209e-02  -1.3420925e-01  -1.9166231e-01  -1.2937536e-01   2.2028947e-01  -2.9218816e-02  -1.6485922e-02  -7.9580564e-02   6.2262504e-02   2.8460411e-01   6.3655699e-02   4.6735769e-02   1.0332140e-01  -2.5698330e-02  -3.2674100e-02  -1.4690116e-01   9.3172891e-02  -2.2570494e-01   0.0000000e+00   4.8099729e-01   5.4288261e-01   2.6735260e-01  -6.4461407e-02  -4.0894638e-02  -3.7275740e-01   1.5902544e-02  -7.1443274e-02  -1.7438002e-01   1.2766431e-01  -2.0388998e-02   5.3402339e-02  -1.5263592e-01   1.8926150e-02  -3.6799447e-02   3.4451875e-02   1.2341115e-01   2.0411583e-01  -1.6470370e-01   1.7870647e-01   1.0658070e-01  -2.7656196e-01   4.7235414e-03   1.0102467e-01  -2.6697496e-02  -1.4904696e-02   1.8693998e-03   5.0841486e-02   3.9032819e-02   9.4735764e-02   6.3983793e-02
  -1.5220161e-01  -4.2630482e-02   4.7488615e-02  -8.1263174e-02  -8.4759968e-02  -5.3935601e-02   3.6813035e-02  -2.8372850e-02  -4.4627752e-02   5.0224415e-02  -3.3487672e-01  -4.3901937e-02  -1.0270211e-01   7.1420182e-02  -1.2659432e-01   2.8305300e-02  -7.5169915e-02  -7.3528012e-02  -5.1259924e-02  -1.0613847e-01   2.0678023e-02  -7.5309615e-02   7.6782518e-02  -3.1843319e-02   1.8192264e-01  -4.0593785e-03   1.7751843e-01   4.1602846e-02  -2.0786833e-02  -6.6076907e-03  -2.4288304e-01  -1.2332458e-01   4.6087006e-02  -5.8312949e-02  -9.7656183e-02  -1.0270620e-01   4.9744029e-02  -4.1170762e-02   1.4808901e-01  -1.8392000e-01   1.4542053e-01  -3.3996701e-02  -8.6515585e-02  -2.8523402e-01   8.8547063e-02   2.2907069e-02   9.5686739e-02  -4.0530135e-02   9.0526831e-02   3.6873106e-01  -1.4863936e-01  -1.1137722e-02   1.6965368e-02   1.3610402e-01   1.2801110e-01   8.1036436e-02  -7.7998779e-02   2.6887669e-01   4.8099729e-01   0.0000000e+00  -2.3571070e-02   2.2034923e-01   1.1306074e-01   7.2980109e-02  -1.0322052e-01   9.7267066e-02   3.6117813e-03  -1.8801282e-02  -2.3844270e-02   2.9061107e-01  -1.1383076e-01   1.2313633e-01  -7.7138488e-02  -9.0750319e-02  -9.9411036e-02   1.0157796e-01   2.7007198e-02   3.8560992e-01  -5.3070930e-02  -1.3958228e-01   1.0234896e-01   5.7252761e-02   3.4541185e-02  -1.7814817e-01   9.9114589e-02  -9.6158460e-02   5.3787206e-02   3.4372739e-01   3.0264134e-02   8.3867356e-02
   3.1128172e-02  -5.0374091e-02   1.3315438e-01  -7.2935550e-02  -1.6161304e-02  -1.8676805e-01   9.1893878e-02  -6.2826801e-02   1.6683499e-01  -1.1502125e-01   1.8951345e-01   1.3581529e-01   8.0603417e-02   2.1780698e-02   2.6597663e-02  -5.7313120e-02   8.5696908e-02  -1.8535092e-01  -3.5928372e-02  -6.5061102e-02  -6.4388048e-02   1.6001611e-01  -2.1574156e-01   6.6452645e-03  -3.1418370e-02   1.2791080e-01  -6.0289384e-02  -3.4525962e-02  -2.4319545e-02   5.5398535e-02   3.1124006e-02   5.4977278e-02  -1.0681644e-01  -7.2416595e-02   1.6279549e-01   1.8748232e-02   2.8235402e-02  -4.4444797e-02   1.1018058e-02   7.3445583e-02  -1.3408443e-01   7.3384261e-02  -4.6693133e-02   6.3617529e-02  -7.2642492e-02   7.0224787e-02   9.4035692e-02   2.0880367e-02  -8.8483001e-02  -8.2075509e-02   3.9832669e-02   4.1463671e-02  -1.2184776e-01   1.2432332e-01   7.9331534e-03  -9.9011127e-02   2.3632695e-01  -5.9135006e-02   5.4288261e-01  -2.3571070e-02   0.0000000e+00   1.4364779e-01   4.1338814e-01  -4.6857492e-02   5.2317319e-01   1.7947819e-01  -1.8849671e-01  -7.3005896e-02  -1.0699119e-01  -2.7929778e-02  -1.3193007e-01  -4.5759915e-02   1.2944533e-01   4.2784153e-02  -9.3287490e-02  -1.5540338e-01  -1.2296369e-01   1.5628073e-01  -1.0314343e-01   2.6238621e-02  -1.1199877e-01   1.3293128e-01  -8.2752221e-02   1.1943415e-02  -8.6953155e-02  -8.7648486e-02  -3.5826579e-02  -8.6981453e-02   1.9683986e-01   4.4845597e-02
  -5.6266609e-02   3.7713870e-01  -1.2395525e-01   1.4007617e-01   2.7665088e-02   5.3064276e-02  -6.6774895e-02  -1.1677911e-01   1.1067485e-01   1.8050176e-02  -1.6110205e-01   1.2680414e-01  -4.2566002e-02  -1.7744833e-02  -2.8223566e-02   8.7882093e-02  -5.0389102e-02   1.7189300e-01  -5.9248286e-02  -5.5737787e-02   8.5894370e-02  -5.8166421e-02  -1.3094430e-01  -5.9494924e-02  -1.1459932e-01  -5.2274838e-02   6.1164294e-02   5.0988615e-02   5.9313235e-02   6.8232473e-02   4.2295508e-03   7.5439967e-03  -1.9548599e-01   6.2067445e-02  -6.8020713e-02  -1.8122912e-01  -2.4540882e-02  -4.7390256e-02   7.4074000e-03  -1.9803110e-01   2.6620585e-01  -1.1248301e-01   1.3709913e-01  -4.7195390e-02  -8.0805376e-02  -4.8569572e-02   4.0541550e-02  -9.6229069e-02   4.5479661e-02  -7.8449485e-02  -5.1357571e-02  -6.3889625e-02  -1.5101027e-02  -2.3583720e-01  -7.7004894e-02  -5.6339421e-02  -1.0655027e-01   5.6603588e-01   2.6735260e-01   2.2034923e-01   1.4364779e-01   0.0000000e+00  -5.4659428e-02   2.3060483e-01   1.3408151e-01   2.8059581e-01   3.5851638e-02  -1.6751999e-01  -2.1795737e-01   1.1109452e-01   2.4478422e-02  -2.8208280e-02  -1.5146758e-01  -1.5140774e-01   2.0893469e-02  -5.7269108e-02  -1.8726837e-01  -3.3843018e-02  -1.6397294e-01  -1.6873605e-01  -1.1932174e-01  -1.0230894e-01  -3.1614131e-02   4.2407784e-02   3.4753854e-02  -7.8708879e-02   6.5509912e-02  -1.3475749e-01   4.3715599e-02  -8.9843093e-02
   6.9439928e-02  -7.2174915e-02  -3.2996435e-02  -1.7477670e-02  -8.6030837e-02  -6.0069533e-02   1.3260483e-01   1.7161978e-02  -9.7874758e-02  -1.3762188e-01   2.6729474e-01  -1.7416462e-01  -8.6157867e-02  -7.0840205e-02  -4.5660248e-02  -3.5769093e-02  -7.5252429e-02  -1.7271695e-01   1.1833415e-01  -2.4389779e-01  -2.4883227e-02   4.2602932e-02  -1.2650639e-01  -2.0633540e-02   1.1792233e-01   2.5581289e-01  -2.3786677e-03   1.1237079e-02   2.9304859e-02   1.3028644e-01   1.1639129e-01   5.0120125e-02  -1.2234022e-02  -1.6729980e-02  -8.6514696e-02   2.6148524e-01  -5.0687347e-02   1.1086002e-01   7.3829046e-02   1.9171698e-01  -1.6283780e-01   1.2096236e-01  -2.2711094e-01   1.2500183e-03   6.8793388e-02  -1.4966599e-03  -1.2231388e-01   1.2619917e-01   5.3758915e-02  -2.3136220e-01  -1.0232074e-01  -7.9217165e-02   4.4897131e-02  -2.1581234e-01   1.0467672e-01   6.9655530e-02   1.9101746e-01   1.2589280e-01  -6.4461407e-02   1.1306074e-01   4.1338814e-01  -5.4659428e-02   0.0000000e+00   2.7886820e-01  -2.6775139e-02  -8.7993253e-02   8.2451340e-02  -1.6896901e-01   2.0263096e-02  -1.2980194e-01   2.7212119e-02   5.0763285e-02   2.5596670e-01  -5.1074576e-02   1.2513207e-01  -6.0766026e-02  -1.8874274e-01   1.5113204e-01  -1.1784061e-01  -1.2485676e-01   1.3061961e-01   4.8038661e-02  -4.2182908e-02   2.6972325e-02   4.2525449e-02  -1.6267879e-01   1.7890418e-01  -1.3466332e-01   4.6111798e-02  -8.6568950e-03
   6.1093592e-03   2.0187752e-01  -4.0732318e-02  -4.4279305e-02  -9.3782715e-03   9.8224302e-03  -1.1578204e-02  -6.8067239e-02  -4.0619090e-02   1.3475983e-02   2.9690542e-01   2.6867996e-02   5.2904421e-03  -5.6223108e-02   3.2497999e-02  -1.2376773e-01  -7.4396865e-02   1.3044440e-01   1.3352873e-02   5.2758510e-02  -6.4037255e-02  -9.7486411e-02  -1.1006024e-01   1.2117741e-03  -1.2383429e-01  -6.2393707e-02  -1.2077711e-02   4.5432629e-02  -6.0911096e-02   9.1299649e-02  -4.6229735e-02   1.3183510e-02   7.1462834e-02   5.0910152e-02  -1.2493226e-01   1.0288773e-01  -9.0043958e-02   1.6066100e-01  -1.7128906e-01   1.8733212e-01  -7.9770147e-02   3.1302688e-01  -1.8838905e-02  -3.6304826e-02  -4.6441439e-02   8.3072089e-03   9.1269049e-02  -4.2466715e-02   3.0626827e-02  -1.4855591e-01   1.1658702e-01  -1.1279321e-01   6.0797510e-02  -1.5422546e-01   3.8460107e-02   2.0726883e-02   2.1630016e-02   3.0338906e-02  -4.0894638e-02   7.2980109e-02  -4.6857492e-02   2.3060483e-01   2.7886820e-01   0.0000000e+00  -7.3264076e-02  -2.7766588e-02   1.4725634e-01  -4.3884698e-02  -1.7447818e-01  -1.6042700e-01   2.0229902e-02   1.0992661e-01  -1.4450880e-02  -1.1038388e-01  -1.5630087e-02   2.5323447e-01  -8.2841835e-02   1.3521274e-01   2.1024128e-01  -8.6629856e-03  -7.1835456e-02   1.1756446e-01   5.1459861e-02   5.2031237e-02  -8.6287971e-03   1.4000898e-03  -2.3854647e-01   4.1584313e-02   5.0031709e-03   8.1919361e-02
  -1.5602568e-01  -1.0811812e-02   1.0427080e-01   9.4221523e-02  -6.4989466e-02  -6.2446854e-02   1.7808880e-01  -6.7711689e-02   2.1252444e-02   8.2725160e-02  -6.5283640e-03  -3.7700053e-02   1.9494052e-01  -3.6321930e-02  -1.0521479e-01  -1.8390264e-01   2.7662544e-01  -1.2760941e-01  -7.5344011e-04   4.0840074e-02  -6.5574766e-02   5.1433810e-02   1.1900118e-01   4.9525976e-02  -3.5371328e-02  -1.4808919e-03   1.5843213e-01   4.6059904e-02  -1.8772346e-01  -1.2238047e-01   5.2946600e-02  -1.2056357e-01  -3.5714999e-02  -7.4332321e-02   1.1712988e-02   5.2436402e-01   4.7492754e-02   1.7459259e-03  -3.1791645e-02   2.2734736e-01  -4.1364549e-02   1.5685618e-01   4.0377843e-04  -8.1113385e-02   1.4392075e-01   1.2377978e-01  -6.8523151e-02  -2.4139220e-01  -4.3682376e-02  -1.4973839e-01   1.3641636e-01   3.7654228e-01  -6.4090025e-02  -8.4332979e-02   6.4280920e-02   1.4991374e-01  -7.6765291e-02   7.4710721e-02  -3.7275740e-01  -1.0322052e-01   5.2317319e-01   1.3408151e-01  -2.6775139e-02  -7.3264076e-02   0.0000000e+00   2.5666751e-01   1.0464046e-01  -2.3656307e-01   1.8702310e-01   1.4199830e-01   2.1135851e-01  -2.0920718e-01  -1.8505753e-01   1.8506199e-02  -9.9567253e-03   2.9060434e-01  -1.1838641e-01  -5.1537159e-02   3.1354440e-01   2.3201376e-01  -2.0209963e-02  -1.5409850e-01  -2.6473823e-01  -2.0496531e-02  -1.7823253e-02   2.7178329e-01  -5.0892828e-02   1.3767078e-02   5.7628506e-02  -1.2747288e-02
  -1.3480753e-01   1.7479186e-01  -6.0554984e-02   8.8026582e-02  -2.4368475e-03   2.2844109e-02   1.0235136e-01   2.2416983e-01  -2.5547010e-02   2.6450059e-01  -2.5676267e-02   1.4381259e-01   1.3993582e-01  -7.9133941e-02  -1.2981356e-01   1.2987045e-01  -2.9507618e-02   4.7425582e-02  -5.0368857e-02  -8.8047805e-02   6.4119395e-03   1.1930756e-01   1.2462302e-02  -3.4078973e-02  -1.6108361e-02  -6.7139213e-02   6.4693483e-02  -4.7367273e-02   4.7146494e-02   1.0056720e-01   5.7460403e-02   9.1631496e-02  -1.1361470e-01   1.3406760e-01   2.4761756e-01   6.3725798e-02   1.4507947e-02  -1.1634023e-01  -1.5117107e-01  -2.7841945e-02  -3.3357678e-02  -1.1563419e-01  -8.8930482e-02  -3.0039151e-01  -5.1566964e-02   2.2687433e-01   1.8749541e-01  -1.9688794e-02  -1.2108327e-01   1.0269374e-02  -1.7726293e-01   1.0069765e-01  -2.3782765e-01   1.1228940e-01   1.6475352e-01   9.2053483e-02  -2.9923536e-01  -3.2867930e-01   1.5902544e-02   9.7267066e-02   1.7947819e-01   2.8059581e-01  -8.7993253e-02  -2.7766588e-02   2.5666751e-01   0.0000000e+00  -2.6843391e-01  -2.6021262e-02  -1.6060325e-01   2.3598427e-02  -7.1768888e-02  -5.7603007e-03  -1.3567187e-02  -7.0423921e-02   4.5478871e-02   1.3202434e-01  -1.5186171e-01   2.3295470e-01  -8.5657494e-02   2.9796273e-01  -7.7283208e-02  -1.3909400e-01  -3.8966013e-02   1.0493914e-01  -8.1417387e-03  -1.1606099e-01  -1.7548595e-01  -6.9483001e-02   4.1865084e-03   7.0502523e-02
  -1.3162709e-01   3.8120217e-02   2.2034354e-02  -4.7514093e-02   1.1389152e-01   1.4635569e-02   1.9183873e-01   3.3637377e-02   9.4060446e-03  -7.2380790e-02   1.1718727e-02  -5.1679872e-02  -1.0769632e-02   1.2272203e-01  -1.5582302e-01  -1.8071246e-01  -5.4481331e-02  -7.0557652e-02   9.6655711e-02  -9.9429700e-02   4.8254335e-02  -2.0261348e-01  -1.0651333e-02  -8.8383726e-02   8.9718118e-02   7.9462562e-02   7.1132004e-02  -1.7750077e-02   1.4989775e-01   7.2250366e-02   1.0660046e-01  -1.1147900e-02   9.2014056e-02  -2.9093128e-01   3.3841607e-01   4.6241985e-02   1.2167198e-02  -5.1896978e-02   8.4249556e-02  -5.2370420e-03  -1.8583194e-01  -3.3887873e-02   1.9910344e-01   1.3079150e-02   2.4007109e-03   6.2453020e-02   2.2333433e-02  -1.0049408e-01   8.6334634e-03   9.0413058e-02   2.4674194e-02   1.2668626e-01  -6.5264001e-02  -6.6027048e-02   1.4540831e-02   4.8351833e-02  -2.0213452e-01  -2.2680653e-03  -7.1443274e-02   3.6117813e-03  -1.8849671e-01   3.5851638e-02   8.2451340e-02   1.4725634e-01   1.0464046e-01  -2.6843391e-01   0.0000000e+00   6.8283030e-01   1.6619379e-01  -6.9053974e-02  -1.3888611e-01  -1.7712674e-01   5.9551633e-02  -7.5047891e-02   1.8897203e-02   1.9337328e-03   1.6695879e-01  -5.7387770e-02   2.1522192e-01  -8.6792821e-02   2.9567880e-02  -1.3486841e-01   9.7344477e-02  -1.0088880e-01   2.8345117e-01   1.2185324e-01  -8.7448240e-02  -1.2578616e-01   2.3242868e-02  -3.7242927e-02
  -9.7595980e-02  -5.1584806e-02  -2.3233153e-02  -6.3849926e-02  -4.2370541e-02  -1.0197738e-03  -3.5121281e-02  -2.5299901e-03   5.1252402e-02  -2.8511370e-02  -3.7459159e-02  -7.9907924e-03  -9.5107313e-03   5.5902889e-02  -6.4742620e-02   4.2681581e-02  -1.1490244e-01   6.6577811e-02  -3.1249215e-02   8.3309737e-02  -3.5867877e-02  -1.9241912e-01   9.8345254e-03   8.9410849e-02   5.3681180e-02   7.5480811e-02   9.2022801e-03   3.2625662e-02   5.4225306e-02   4.8769847e-02  -2.2325024e-01  -1.0527431e-02  -1.7820692e-01   7.2572065e-02   1.0597322e-02   3.1664394e-01  -9.4849760e-02  -2.6623430e-01  -8.1501160e-02  -4.6830761e-02  -1.4933373e-01   9.5661990e-02  -2.1354656e-02   2.1743789e-01  -3.6515917e-02   6.7734641e-02  -9.2621059e-02  -6.2913172e-02  -2.2273909e-01   2.8520294e-01   2.2012703e-02  -1.1741207e-02  -1.0426523e-01  -8.4061666e-02   7.4018268e-02  -5.4383825e-02  -4.0515099e-02  -1.1901661e-01  -1.7438002e-01  -1.8801282e-02  -7.3005896e-02  -1.6751999e-01  -1.6896901e-01  -4.3884698e-02  -2.3656307e-01  -2.6021262e-02   6.8283030e-01   0.0000000e+00   6.0946573e-02   4.9095327e-01  -6.7227609e-02   4.2975663e-02   4.1703062e-03  -6.4199537e-02   3.2901454e-02  -9.0180503e-02  -2.2591741e-02   5.3425959e-02  -1.9565239e-01  -3.9426190e-02   8.9729898e-02   4.3647633e-04  -7.6683603e-02  -8.0305866e-02   7.1324854e-02   9.7419310e-02  -2.5920787e-02  -4.2470015e-02   2.8154352e-02   2.8227477e-02
   1.0885048e-01   1.0178600e-01  -3.4274704e-02  -1.7389510e-01   1.0318865e-02   7.9656590e-02   3.4166322e-02  -1.0485240e-01  -5.5305363e-02   1.2833629e-01   3.4856433e-03   7.7463423e-02  -8.8716509e-02   6.6254709e-02  -1.0575944e-01   1.9705726e-02  -2.8651005e-02  -1.3785650e-01   3.5997299e-02  -1.5272960e-01   8.7645275e-02  -4.8894392e-02  -7.8608363e-02  -1.5879701e-01  -1.9820794e-01  -9.9015037e-02  -6.0765800e-02   2.4931090e-02   8.9422450e-02  -8.8858695e-02   2.4296197e-01   1.6574074e-02   8.9484161e-02   2.4595243e-01  -3.2259937e-01  -1.8496847e-01   4.4891568e-02   2.2061222e-02   9.6824465e-02   1.9331060e-01  -3.1610138e-01   1.1220478e-01   1.7150432e-03  -5.7846097e-02  -5.6710754e-02  -6.0594064e-02   9.5545341e-02   1.2957720e-01  -3.4199969e-02  -1.3149652e-01  -1.0707702e-01  -7.5374926e-03  -4.5862466e-02  -8.5050629e-02   1.5951272e-01   2.3075247e-02   2.4991043e-02   6.7673861e-02   1.2766431e-01  -2.3844270e-02  -1.0699119e-01  -2.1795737e-01   2.0263096e-02  -1.7447818e-01   1.8702310e-01  -1.6060325e-01   1.6619379e-01   6.0946573e-02   0.0000000e+00   9.5297840e-01   4.6029320e-02  -1.0257838e-01   6.9717003e-02  -5.8151409e-02   7.5820581e-02  -1.3890588e-01   5.8491515e-02   1.0221487e-01   7.2785663e-02   7.1072356e-02  -4.7172508e-02  -5.6458383e-02   1.1029453e-01  -1.0378202e-01   4.1970849e-02   3.5628797e-02  -1.6114722e-01   8.7882856e-02   1.6229414e-02  -1.4860694e-02
  -1.2741323e-01  -4.4487618e-02  -4.0806152e-02   1.3240304e-01  -1.2765151e-01  -6.7204894e-02   4.0257823e-02  -8.8999270e-02  -5.0669031e-02  -1.1917931e-01  -1.0671300e-02   1.7759614e-03   8.4976412e-02  -1.9038622e-02   9.3742446e-02   9.7379168e-02  -9.1912486e-03  -4.0385673e-02  -1.3087513e-02   1.3725894e-01   1.1759506e-01  -5.7320023e-02  -1.3889933e-01  -6.2983933e-02   3.5827594e-02   6.2793209e-02   6.1482221e-02  -4.7468942e-03  -9.1706102e-02  -1.0057188e-01  -1.3003619e-01   3.7018298e-02  -7.3807002e-02   8.0561177e-02   1.2717122e-01  -1.9301458e-01  -2.0909143e-01   1.2660564e-01  -4.8613954e-02   1.5225570e-01   1.1180487e-01   4.7517437e-02  -3.2229328e-02   2.8408329e-02  -2.1496497e-01   1.9800606e-03   6.2596859e-02  -1.4272779e-01   6.1149360e-02   1.9761001e-02   7.7043711e-02  -1.0520773e-01   1.4422160e-01  -2.0403458e-01  -1.3559813e-01   3.4222910e-02  -5.6087324e-02   1.2263409e-01  -2.0388998e-02   2.9061107e-01  -2.7929778e-02   1.1109452e-01  -1.2980194e-01  -1.6042700e-01   1.4199830e-01   2.3598427e-02  -6.9053974e-02   4.9095327e-01   9.5297840e-01   0.0000000e+00  -5.8398712e-02  -1.2058268e-01  -7.2895089e-02   1.1641541e-01   4.8549820e-02   2.7316006e-02   5.6361267e-02  -1.3833722e-01   6.6196222e-02   4.3678399e-02   2.9823000e-03   1.1808094e-01   6.6077830e-02   1.0333634e-01  -7.0077081e-02  -2.4503822e-01  -9.6463059e-03  -1.1235084e-01   5.3663991e-02   2.0240068e-02
   8.4694220e-02   6.9906483e-02   2.9235889e-02   6.2541163e-02  -1.0777319e-01  -1.1126125e-01  -7.0014518e-02   1.7921162e-02  -4.4640340e-02   1.6860191e-01   1.4690304e-01  -1.4451909e-02  -7.6359863e-02  -1.8605990e-02  -1.3666005e-01   1.9745507e-02  -3.0714207e-02  -1.5215211e-02  -2.2113762e-01  -9.1633037e-02   3.0229824e-01   2.5780853e-01   1.3818662e-01   7.3232571e-02   3.2291191e-01  -1.3886223e-01   8.2340326e-02   1.3261035e-02  -1.1236820e-01  -1.9679527e-01   2.2936044e-01  -9.5400130e-02   4.9038089e-02   1.2200108e-02  -1.0390438e-01  -2.3109247e-01   5.2301902e-02  -2.8356487e-01   2.6188918e-01  -2.0339937e-01   1.6683735e-01   1.0184269e-01   1.4462198e-02   8.7671262e-02   1.2398759e-01   9.7767977e-02  -1.9888265e-02  -8.3564041e-02  -1.1405843e-01  -2.7283768e-01   1.6638776e-02  -5.0346896e-02   1.9556830e-01  -1.5096250e-01   2.1770407e-01   4.0389221e-03  -1.4159997e-02  -8.0211865e-02   5.3402339e-02  -1.1383076e-01  -1.3193007e-01   2.4478422e-02   2.7212119e-02   2.0229902e-02   2.1135851e-01  -7.1768888e-02  -1.3888611e-01  -6.7227609e-02   4.6029320e-02  -5.8398712e-02   0.0000000e+00   2.0739983e-01   2.0103048e-01  -7.7038407e-02   2.7205656e-01  -4.6054404e-03   1.1418752e-01   4.9770169e-02   4.5647384e-02  -1.1911386e-01  -3.6434642e-02  -2.7395005e-02  -8.4796005e-02  -1.0200247e-01  -1.7457600e-01   2.6985722e-02   1.4481175e-01   3.8272397e-02   9.2622385e-02   6.3387708e-02
  -1.5391200e-01   9.5536283e-02   1.3872302e-02  -2.7652770e-02  -1.0474219e-01   6.3116519e-02   5.7972792e-02   1.6275166e-01   1.4200043e-01   1.3673059e-01  -1.5907379e-01   9.1695495e-02  -1.5069135e-01  -6.6353136e-03   5.8869229e-02  -1.0681435e-02   9.6565998e-03   9.7775888e-02  -3.3808147e-02   4.7356517e-02  -3.4811241e-02   1.8157421e-01  -4.2053689e-02   1.7589850e-01  -1.1624361e-01   1.2396779e-02  -1.3575161e-01  -6.5279806e-03  -1.2252094e-02  -8.7868250e-02  -1.8497004e-01   4.7093611e-01  -8.9098349e-02  -1.6333477e-02   1.7185948e-01  -1.9972910e-01   1.1290481e-01   1.2716720e-01   2.4311974e-02   1.3541902e-01   4.2183382e-02   8.8117640e-02  -1.9265398e-01   5.4324466e-02  -2.0232102e-01  -2.5461731e-02   4.9151571e-03   3.1950101e-02   1.8201310e-02   4.8375657e-02  -2.3263201e-03   2.7091829e-01  -1.8175135e-01  -8.8785966e-02   3.0635966e-03   8.7867759e-02   3.7411248e-02  -4.7420664e-02  -1.5263592e-01   1.2313633e-01  -4.5759915e-02  -2.8208280e-02   5.0763285e-02   1.0992661e-01  -2.0920718e-01  -5.7603007e-03  -1.7712674e-01   4.2975663e-02  -1.0257838e-01  -1.2058268e-01   2.0739983e-01   0.0000000e+00  -4.9909963e-02   2.1645281e-02   4.3494430e-01   1.5040166e-01   1.1073638e-01  -1.8153356e-02  -6.7923841e-02  -2.5786296e-01   6.8442977e-02   1.7735298e-02  -4.4416093e-02   1.8377798e-01   8.2808561e-02   4.7375607e-02   3.5586219e-02  -1.4608559e-01   1.1372630e-01   1.9132073e-02
  -3.3197516e-02  -7.9065590e-02  -1.9528815e-02   3.3008740e-02  -1.1396384e-01  -8.3265750e-02   6.5521107e-02   5.7514382e-02   1.1132439e-02   1.1528868e-01   3.6118286e-02  -6.6577142e-02  -2.6533971e-03   7.9697495e-03  -1.6897380e-02   3.7837681e-02  -8.8286777e-02  -1.9704866e-01   7.1380809e-02  -3.4376056e-02  -5.3520936e-03   1.4933529e-01  -3.8186837e-02   5.7522311e-02  -2.0321194e-01   2.4941955e-02  -6.9482206e-02  -9.2401111e-02   2.5507366e-01  -1.0325425e-01  -1.6929080e-01  -3.1536922e-02  -1.2478207e-01  -4.0420535e-02  -8.6367472e-02   1.4727237e-01  -1.3709897e-01  -6.9779984e-02   1.2871414e-01  -2.2911694e-01   6.0286727e-01  -1.9735241e-01   1.3538633e-01  -2.3229523e-01  -4.8697560e-02   2.9435679e-02  -8.5885126e-02  -8.4947339e-04   1.0171532e-01   2.7464887e-02   7.5239840e-02  -6.3927763e-02  -1.5777762e-01  -7.0052339e-02   6.5065989e-02   3.9922626e-02   1.3862180e-01   1.4311871e-01   1.8926150e-02  -7.7138488e-02   1.2944533e-01  -1.5146758e-01   2.5596670e-01  -1.4450880e-02  -1.8505753e-01  -1.3567187e-02   5.9551633e-02   4.1703062e-03   6.9717003e-02  -7.2895089e-02   2.0103048e-01  -4.9909963e-02   0.0000000e+00   4.4807726e-01   4.5036504e-01   7.4345851e-02   1.3883796e-01  -1.5014110e-01   1.1558034e-01   1.2282976e-01   5.0872547e-02   2.4078392e-01   1.6402501e-01   9.3201090e-02  -3.1608485e-02  -1.1142167e-01  -1.2808283e-01   1.6527637e-01   4.3949372e-02  -1.2919676e-01
   2.5010638e-02  -1.1177306e-01   9.7963954e-02   1.3897529e-01   9.7327914e-04   1.6808928e-01   1.0593598e-01   8.9275731e-02   2.5239918e-02   1.0910431e-01  -5.5946480e-02   1.3393269e-01  -1.3547832e-01   7.4984895e-02  -3.6855651e-02   5.2297245e-02  -1.5107265e-02   1.0114422e-01  -1.1277728e-02   2.6863276e-01   2.5314140e-01  -2.1596684e-01  -6.4483974e-03  -8.8312485e-02   9.3795821e-02  -2.4740020e-02   2.2449105e-02  -6.4863777e-02  -1.5796366e-01   3.2623203e-01  -1.2761407e-02  -1.5603607e-01   8.2586122e-03   2.8798841e-01  -9.4968079e-02  -4.3697101e-02   4.5412265e-03  -1.3506621e-01   1.2622165e-01  -1.4483780e-01   1.0299945e-01   1.9007207e-01   1.4872106e-02   5.5016133e-02   1.4688175e-01  -1.8956792e-01   4.5099027e-02  -5.3369757e-02   9.6293552e-02  -1.7812870e-01   1.0538820e-01   5.4002016e-02   1.0902427e-01  -1.4291891e-01  -4.0291807e-03   8.2818169e-04  -2.6406731e-01  -5.4432920e-02  -3.6799447e-02  -9.0750319e-02   4.2784153e-02  -1.5140774e-01  -5.1074576e-02  -1.1038388e-01   1.8506199e-02  -7.0423921e-02  -7.5047891e-02  -6.4199537e-02  -5.8151409e-02   1.1641541e-01  -7.7038407e-02   2.1645281e-02   4.4807726e-01   0.0000000e+00  -5.9452358e-02   6.9578243e-01   7.1838214e-03   1.2870764e-01  -8.9536609e-02   3.0661742e-01  -1.8312864e-01  -9.9631392e-03   6.4023292e-02  -4.5373459e-02  -2.8753288e-02   5.5455379e-03  -8.0871253e-03   8.6006864e-02  -1.0600262e-01   2.2484037e-02
  -2.6918843e-01   8.4409856e-02  -1.7043220e-01  -1.7110746e-02   7.9255768e-02   5.4912356e-02  -7.3832685e-02   5.6788674e-02   8.1764161e-02  -1.2451498e-01  -2.7992572e-02   3.6236867e-02  -2.5796197e-02   1.0216695e-01   1.8520603e-02  -1.7519549e-01  -2.4405520e-02  -4.2935826e-02   5.9618543e-02  -3.3061852e-02   1.3790213e-01  -7.0593940e-02  -1.0063890e-01  -1.5273590e-01   2.5843810e-01  -2.8143164e-02   5.6264143e-02  -2.2384994e-02   3.6227379e-02  -2.1611442e-01   2.3689003e-02  -2.6378185e-02  -4.7355362e-02  -3.5972818e-03  -9.1928430e-02   4.6961117e-02   1.7712450e-01  -1.7477762e-01  -1.2811878e-01  -6.8485478e-02  -1.5784206e-01   1.6322213e-01  -4.2873310e-02  -3.4043908e-02   6.7678473e-02   1.9045204e-01  -8.1535518e-02   2.0863930e-02   6.8603633e-02   9.0277402e-02  -3.9335376e-02   1.2713996e-01  -5.3158696e-02   2.8468535e-01  -7.0686289e-02  -1.0013296e-02   1.3849616e-01  -2.7934024e-02   3.4451875e-02  -9.9411036e-02  -9.3287490e-02   2.0893469e-02   1.2513207e-01  -1.5630087e-02  -9.9567253e-03   4.5478871e-02   1.8897203e-02   3.2901454e-02   7.5820581e-02   4.8549820e-02   2.7205656e-01   4.3494430e-01   4.5036504e-01  -5.9452358e-02   0.0000000e+00   2.7996925e-01   2.9204084e-01  -1.7367888e-01   1.7568420e-01  -1.3260284e-01   9.3725468e-02   1.1371916e-01   5.4667653e-02   9.6152345e-03  -8.8107943e-02  -1.5573706e-01  -2.6781632e-01  -5.6646599e-02  -2.2085180e-02  -1.1603781e-01
   1.7750536e-01   5.2823641e-02   3.1857179e-02  -8.5076230e-02   3.5989424e-02  -1.5993164e-01   7.5175290e-02  -6.6454548e-02   9.5971513e-02  -6.7123598e-04  -2.8718234e-01  -6.6759282e-02   2.8448027e-02  -5.8837129e-02   2.2024666e-02   1.6018167e-01  -8.3659751e-02   1.3329852e-01   7.6547909e-02   5.8536093e-02  -7.2326395e-03  -2.8487573e-02  -1.5359770e-02   7.2167218e-02  -3.0917726e-02   1.9260007e-01  -2.2091612e-02   3.9082202e-02   6.1433756e-02  -1.0222492e-01  -3.9029366e-02   2.6429703e-01  -5.2159063e-04   7.4390690e-02  -1.8422962e-01  -1.7840477e-01  -5.8715003e-02   2.7048047e-01  -3.9733117e-02   6.9141944e-02  -2.0349456e-01   3.7470036e-01   1.1771521e-01   3.1014168e-02  -1.2111871e-01   8.4588646e-02  -8.0083293e-02  -5.4994629e-02   3.6060849e-02   5.6942005e-02  -6.6942587e-02  -5.1224980e-02   1.6725702e-01  -1.8732457e-01   2.0750583e-01   4.0772283e-02   2.5511607e-02  -1.8878618e-01   1.2341115e-01   1.0157796e-01  -1.5540338e-01  -5.7269108e-02  -6.0766026e-02   2.5323447e-01   2.9060434e-01   1.3202434e-01   1.9337328e-03  -9.0180503e-02  -1.3890588e-01   2.7316006e-02  -4.6054404e-03   1.5040166e-01   7.4345851e-02   6.9578243e-01   2.7996925e-01   0.0000000e+00  -1.1477990e-01  -2.1594694e-01  -1.2894152e-01  -2.3128771e-01  -4.4348776e-02   1.8242923e-01  -1.3925718e-02  -2.2389655e-01   1.2120667e-01   1.5681368e-01  -2.0452882e-02  -1.3857297e-01  -6.0930330e-02   1.1265902e-01
  -2.4665702e-02   1.4456618e-03  -5.5295161e-02  -8.3886573e-02  -8.4483612e-02  -1.2024907e-02  -6.2301161e-02  -1.2200948e-01   3.6977065e-02  -4.0889765e-02   1.3066063e-01  -7.1859509e-03  -6.9927120e-02  -1.0782450e-01  -4.3150178e-02  -1.2203466e-01   5.0832431e-02  -5.3530277e-02  -1.2343485e-01  -1.7189636e-02   3.0116157e-02   2.8654069e-01  -1.5404457e-01  -4.5300082e-02   9.5207775e-02  -4.3647230e-02  -3.1978721e-02  -7.7244677e-02   3.9849462e-02   5.7713078e-02  -2.2584796e-01   1.6646803e-01   6.9588795e-02   2.4542558e-01   4.8357028e-01   8.9568456e-02   1.3710606e-02   2.0663263e-01  -2.2581303e-01   1.4187402e-01   4.2082632e-01  -3.5499314e-01   1.8289857e-01  -1.4101687e-01   8.1991444e-03  -1.8861281e-01   2.1625232e-01  -4.4755605e-01  -2.1398920e-01  -3.0387971e-02  -1.0326407e-01  -6.7797923e-03  -5.1582421e-02  -1.2225054e-01  -1.1849687e-01  -4.9735957e-02  -1.5687461e-01  -1.4618905e-01   2.0411583e-01   2.7007198e-02  -1.2296369e-01  -1.8726837e-01  -1.8874274e-01  -8.2841835e-02  -1.1838641e-01  -1.5186171e-01   1.6695879e-01  -2.2591741e-02   5.8491515e-02   5.6361267e-02   1.1418752e-01   1.1073638e-01   1.3883796e-01   7.1838214e-03   2.9204084e-01  -1.1477990e-01   0.0000000e+00   7.2691249e-01  -1.1126347e-01   3.0824508e-03  -6.6329994e-02  -2.8564872e-02  -1.4800918e-01  -1.4582656e-01  -1.1548542e-01  -2.4255292e-01  -4.4077803e-02  -2.2224536e-01   8.4215911e-02  -2.0472825e-02
  -1.9627620e-02  -1.8275761e-01   7.1804860e-03  -8.6092997e-03   8.3417173e-02   1.4282198e-01   5.4727408e-03  -1.4954545e-02   3.6839129e-02  -2.1898703e-02  -2.6002033e-02  -1.7494046e-01   1.5816200e-01   2.7250333e-02  -1.2713417e-01   2.2000054e-01  -1.8216907e-01  -2.7401177e-01  -6.2521038e-02   8.6377867e-02   9.3824887e-02  -2.1483902e-01   4.1914456e-02   3.4307952e-01   1.4923083e-02  -8.6081792e-02   1.0772580e-01   7.9934033e-02  -9.8658582e-02  -4.0129466e-02   2.1190707e-01   2.9410102e-02  -3.4669812e-01   1.7817849e-01  -5.7831673e-01   1.0263752e-01   1.0360060e-01   1.8898821e-01  -3.0012355e-01  -8.4075023e-02  -5.0494962e-02   3.2377295e-01   1.5336760e-01   1.0403464e-01  -1.5980447e-01   2.8349214e-01  -3.0881561e-01   3.3486548e-01  -1.4346417e-02  -7.5718653e-02  -5.8943212e-02  -3.1451531e-02   7.5754675e-02  -9.9918763e-02  -1.8521932e-01  -4.6928097e-02   2.4701620e-02  -1.5992554e-02  -1.6470370e-01   3.8560992e-01   1.5628073e-01  -3.3843018e-02   1.5113204e-01   1.3521274e-01  -5.1537159e-02   2.3295470e-01  -5.7387770e-02   5.3425959e-02   1.0221487e-01  -1.3833722e-01   4.9770169e-02  -1.8153356e-02  -1.5014110e-01   1.2870764e-01  -1.7367888e-01  -2.1594694e-01   7.2691249e-01   0.0000000e+00   1.9288163e-01   1.8105672e-01   2.4230536e-01  -1.5550581e-01  -8.5585490e-02  -2.9320098e-02  -1.0223400e-01  -1.2159137e-01  -9.8824690e-02   1.5869669e-02  -5.8001671e-02  -1.9322983e-02
  -1.7819557e-02   4.3515636e-02  -4.6335802e-02   1.0558367e-01   1.7404908e-01  -3.2289966e-03   8.4472398e-02   7.5845694e-02   9.7311239e-02   1.4771482e-01  -2.5560163e-01  -8.3911015e-03  -1.0574638e-01  -6.8848223e-03  -2.8758578e-01   4.8976117e-02   6.4406820e-01   4.0406521e-01   5.6268208e-02   1.3257144e-01  -3.9481280e-02  -3.0030690e-01   3.4713749e-03  -1.3661854e-01  -2.5398163e-02   8.6337552e-02  -1.4999121e-01   2.6754023e-02   1.8092387e-01   4.0345406e-02   8.0161886e-02   3.7907721e-02  -1.7218104e-01  -2.7255451e-01  -4.0385961e-02  -2.2118110e-01   1.3683293e-01  -1.5208354e-01   6.3438620e-02  -9.8818536e-02   1.5683794e-01  -5.0294086e-03  -8.8029512e-02  -8.9908321e-02   1.2466196e-02   6.0541393e-02   2.1166064e-01  -6.3248118e-02  -6.0430876e-02  -1.2110178e-01   8.8812631e-02  -4.3918250e-02  -5.5000133e-03  -3.3956098e-02   6.0941568e-02  -8.9435316e-02   1.0555526e-01   1.8762967e-01   1.7870647e-01  -5.3070930e-02  -1.0314343e-01  -1.6397294e-01  -1.1784061e-01   2.1024128e-01   3.1354440e-01  -8.5657494e-02   2.1522192e-01  -1.9565239e-01   7.2785663e-02   6.6196222e-02   4.5647384e-02  -6.7923841e-02   1.1558034e-01  -8.9536609e-02   1.7568420e-01  -1.2894152e-01  -1.1126347e-01   1.9288163e-01   0.0000000e+00   1.1048019e-01   1.2889981e-01  -4.9721045e-02  -4.6753055e-02   3.9188665e-01  -5.9997902e-02   4.3275572e-03   1.6338017e-01   1.3486631e-01  -6.2253855e-03   1.4939619e-02
  -1.1110875e-02   3.9841991e-02  -2.5189067e-02   9.9609712e-02  -1.3942028e-01   6.3323420e-02  -1.2600392e-01  -2.5265617e-02   1.9434896e-02  -2.3427445e-02  -2.2998996e-01   9.1931240e-02  -1.1951780e-01  -3.0076740e-02  -2.1105444e-02  -1.0991508e-01  -8.2899393e-03   4.3447796e-01   3.3286574e-02  -2.2687881e-02   9.3548428e-02  -1.4096453e-01   6.5861712e-02   1.7173611e-01   1.8899442e-02  -2.0211330e-02   2.9113887e-02  -5.3066174e-02  -8.5665423e-02   4.5433760e-01  -8.7289435e-02  -4.0890461e-03  -1.2306786e-02   3.3692890e-02   2.1098519e-01  -2.6417687e-01   1.1532885e-01   1.8824506e-01   1.9156727e-01   1.1696433e-01   1.7046844e-01  -1.4349371e-01   1.6800434e-02   1.0127283e-01  -8.6462935e-02  -7.1950109e-02  -2.6334885e-02  -4.6029320e-02  -1.9445700e-01  -7.8886193e-03   1.8760663e-02   1.8061182e-01  -8.0234416e-02   7.2010297e-02   5.8876038e-02   5.3674316e-02   1.7251037e-01   1.0028015e-01   1.0658070e-01  -1.3958228e-01   2.6238621e-02  -1.6873605e-01  -1.2485676e-01  -8.6629856e-03   2.3201376e-01   2.9796273e-01  -8.6792821e-02  -3.9426190e-02   7.1072356e-02   4.3678399e-02  -1.1911386e-01  -2.5786296e-01   1.2282976e-01   3.0661742e-01  -1.3260284e-01  -2.3128771e-01   3.0824508e-03   1.8105672e-01   1.1048019e-01   0.0000000e+00   2.0348303e-01   6.0267491e-01  -7.9328945e-03  -5.5434132e-02  -4.5755012e-02   2.2419778e-04   3.5284842e-01  -5.0088474e-02  -4.7151418e-03  -3.7329115e-02
   2.4252844e-02  -5.6634614e-02   6.6405104e-03  -1.2081593e-01   2.4903803e-03  -1.0192253e-01  -2.9854725e-02   9.4498106e-03  -2.8118332e-02  -1.4863381e-01   1.2696924e-02  -6.6367782e-02   1.9883016e-01  -6.0292285e-03   9.6914242e-03  -8.3385747e-02   1.2187495e-01  -3.6982254e-02   1.5118545e-02   3.6509001e-02   9.3899773e-02  -9.2703115e-03   5.7085454e-02  -8.7245393e-02   6.2030769e-02  -3.8037708e-02   7.6401702e-02  -6.6082322e-02   2.2645191e-01   1.4695383e-01   2.9853354e-02   1.6191713e-01  -1.4722903e-02   6.7217153e-02  -1.2375604e-01   4.2782707e-02   2.7263707e-01   1.2236688e-01   1.4094920e-01  -7.9074425e-02   6.1292661e-02  -1.5418679e-01  -9.0324655e-02   6.6699020e-02   1.2938704e-01  -3.3205957e-02  -1.2155792e-02   6.8199241e-02  -7.8223369e-03  -1.1317036e-01  -1.3226063e-01  -9.0825653e-02   9.8778800e-02  -5.3958413e-02   4.1861532e-02   5.8366390e-02   1.1499117e-01   1.1907063e-01  -2.7656196e-01   1.0234896e-01  -1.1199877e-01  -1.1932174e-01   1.3061961e-01  -7.1835456e-02  -2.0209963e-02  -7.7283208e-02   2.9567880e-02   8.9729898e-02  -4.7172508e-02   2.9823000e-03  -3.6434642e-02   6.8442977e-02   5.0872547e-02  -1.8312864e-01   9.3725468e-02  -4.4348776e-02  -6.6329994e-02   2.4230536e-01   1.2889981e-01   2.0348303e-01   0.0000000e+00   5.6484114e-01   1.4202621e-01   8.8827302e-02   3.7072951e-01  -1.6113383e-01   1.6401092e-01  -1.0419358e-01  -6.8389858e-02   2.6279771e-02
  -1.6615023e-01   1.7150166e-01  -5.2529315e-02  -6.2552788e-02  -1.3929581e-01  -1.0573577e-01  -1.0202745e-01  -4.5951447e-02  -1.6054881e-01  -3.7569656e-02   6.9292938e-02  -8.6004050e-02   6.8163501e-03   7.7408326e-02  -2.1285014e-02  -1.4040696e-01   1.2059177e-01  -9.1646105e-02  -2.1271300e-01  -1.9723508e-02   1.8042587e-02   1.1778595e-01  -2.0614126e-01  -2.4497821e-02   5.5740228e-02  -7.5603342e-02   9.1094500e-03   1.4725303e-02  -4.7295611e-02  -1.3797966e-01  -8.6343867e-02   2.4416278e-02   2.3227460e-02   6.3767624e-02  -1.9296078e-02   1.0898692e-02   4.9640036e-02   1.0265041e-01  -2.5854332e-02   1.1391227e-01  -1.3616377e-01   5.7043077e-02   4.9844414e-02   2.6228672e-02  -1.8885824e-01   9.6461791e-02   3.7224044e-02   9.1365543e-02   5.8758160e-02   1.9481024e-01  -6.1255183e-03  -1.9909816e-01   1.2899791e-02   1.2945915e-02  -1.7902844e-01  -7.4269184e-02  -1.4445543e-02   1.9776120e-01   4.7235414e-03   5.7252761e-02   1.3293128e-01  -1.0230894e-01   4.8038661e-02   1.1756446e-01  -1.5409850e-01  -1.3909400e-01  -1.3486841e-01   4.3647633e-04  -5.6458383e-02   1.1808094e-01  -2.7395005e-02   1.7735298e-02   2.4078392e-01  -9.9631392e-03   1.1371916e-01   1.8242923e-01  -2.8564872e-02  -1.5550581e-01  -4.9721045e-02   6.0267491e-01   5.6484114e-01   0.0000000e+00  -1.4106497e-02   2.2145747e-01   2.1860428e-01   5.4458811e-01   8.4872270e-02   1.2103758e-01   3.3341049e-02   1.4388511e-02
  -7.2002274e-02  -3.0967752e-02  -7.0679594e-03   7.7165634e-02   1.2581287e-01   1.3089472e-01   6.8272362e-02   6.5176709e-02  -1.5066100e-01  -4.3155572e-02   8.2860659e-03   4.6505912e-02   1.4878876e-01   6.8421487e-02   1.4193516e-01   1.2917087e-01   1.1261245e-01  -9.6942260e-02   2.4251304e-03  -6.9193474e-02   2.3138405e-02   6.7933639e-02   1.0197936e-01  -1.5524262e-02   3.3185128e-01  -1.2610650e-03   1.4403690e-01   1.0988521e-01   1.5405321e-01   1.0810718e-01   6.9972809e-03  -5.4347972e-02   5.3731579e-02  -2.7812785e-02   1.3340740e-01  -6.4347245e-03  -9.9235658e-04   1.4426878e-01   2.2536305e-02  -1.2903147e-01   2.3487532e-01  -1.8112830e-01   1.0673657e-01  -9.6717797e-02  -1.9040211e-03   3.8653085e-02   4.0096916e-02  -1.6504238e-01   4.5901653e-02  -5.6047868e-02  -1.6183270e-02   2.8697796e-02  -1.4050661e-01   9.0995405e-02   5.0414831e-02   3.5188335e-02  -1.6161965e-01  -8.0595632e-02   1.0102467e-01   3.4541185e-02  -8.2752221e-02  -3.1614131e-02  -4.2182908e-02   5.1459861e-02  -2.6473823e-01  -3.8966013e-02   9.7344477e-02  -7.6683603e-02   1.1029453e-01   6.6077830e-02  -8.4796005e-02  -4.4416093e-02   1.6402501e-01   6.4023292e-02   5.4667653e-02  -1.3925718e-02  -1.4800918e-01  -8.5585490e-02  -4.6753055e-02  -7.9328945e-03   1.4202621e-01  -1.4106497e-02   0.0000000e+00   4.4346148e-01   1.4869589e-01  -8.3843074e-02   2.2064160e-01  -8.2857099e-02  -1.9908431e-02   5.7006979e-02
   1.0699661e-01   2.6197165e-02  -2.0980802e-02  -2.4425180e-02   1.1100273e-01  -1.6274890e-02   1.2433274e-01   5.9217454e-03  -2.5919541e-02   4.3207567e-03  -1.3484623e-01   1.3417233e-01  -3.8068407e-02   3.8615683e-02   1.0140409e-01   4.7371322e-01  -6.6916948e-02  -1.3900163e-01  -1.5961967e-02   8.7997519e-02   8.4108122e-02  -1.7106922e-01  -8.7415377e-02   1.9367542e-02  -6.3780946e-02  -5.4995760e-02  -1.1810646e-02  -1.1803657e-01   1.5302199e-01   7.7287318e-02  -5.4168039e-02  -1.2414974e-02   1.4234208e-01   1.3019472e-01   5.5192506e-02   1.4727786e-01   1.5176772e-01  -2.0348479e-01  -1.6385393e-01   3.6052184e-01  -2.0277015e-01   1.3866689e-01  -1.0413611e-01   3.4954848e-02  -8.8948257e-02   3.4351591e-02   4.9496244e-02   1.9567688e-02   5.7196492e-02   6.4682518e-02  -2.0292315e-01  -6.7901276e-02  -1.7967016e-02   2.3972400e-01   1.3143132e-01  -5.4375219e-02  -3.6315809e-02   5.0675044e-02  -2.6697496e-02  -1.7814817e-01   1.1943415e-02   4.2407784e-02   2.6972325e-02   5.2031237e-02  -2.0496531e-02   1.0493914e-01  -1.0088880e-01  -8.0305866e-02  -1.0378202e-01   1.0333634e-01  -1.0200247e-01   1.8377798e-01   9.3201090e-02  -4.5373459e-02   9.6152345e-03  -2.2389655e-01  -1.4582656e-01  -2.9320098e-02   3.9188665e-01  -5.5434132e-02   8.8827302e-02   2.2145747e-01   4.4346148e-01   0.0000000e+00   8.2684559e-02  -2.4139261e-02  -3.1805317e-02  -1.1875002e-01   1.4620822e-01   9.5792148e-02
   1.0391516e-01   1.9271669e-02   2.4697161e-02   7.7332485e-03  -2.0724886e-02   5.8000504e-02   1.0269588e-01   1.1647578e-01  -1.1112228e-01  -1.9263006e-01  -1.4630993e-02  -1.8970543e-02  -3.9386110e-02   4.9974379e-02  -2.0945969e-02  -5.8438795e-02  -1.0360580e-01  -1.3768257e-01  -1.7344698e-02  -4.5657674e-02   5.6830500e-02   7.5160993e-02   2.0744226e-01   8.9796833e-03  -2.8785329e-01   1.2469053e-02  -7.9178149e-02  -2.0082275e-02  -5.9385819e-02   2.2089977e-03   5.1807585e-02   2.9115495e-01  -1.9276885e-01  -3.1799872e-02   2.2507772e-02  -9.7503639e-02   2.6290141e-02  -1.9237223e-01   1.0862266e-01   4.6232126e-02   4.1638414e-02  -6.6316787e-02   4.6853702e-02   1.0794210e-01   2.7675387e-02  -1.2567135e-02  -1.2948782e-01  -7.6591960e-03  -7.1983305e-02  -2.7803608e-01  -7.1292447e-02   2.6278591e-02   1.1871210e-01   1.1565693e-01  -2.4531294e-02  -5.7512049e-02  -1.2717357e-01  -8.3877675e-02  -1.4904696e-02   9.9114589e-02  -8.6953155e-02   3.4753854e-02   4.2525449e-02  -8.6287971e-03  -1.7823253e-02  -8.1417387e-03   2.8345117e-01   7.1324854e-02   4.1970849e-02  -7.0077081e-02  -1.7457600e-01   8.2808561e-02  -3.1608485e-02  -2.8753288e-02  -8.8107943e-02   1.2120667e-01  -1.1548542e-01  -1.0223400e-01  -5.9997902e-02  -4.5755012e-02   3.7072951e-01   2.1860428e-01   1.4869589e-01   8.2684559e-02   0.0000000e+00   3.0155025e-01   1.4511409e-01   1.8637693e-01   1.1571111e-01   7.9673334e-02
  -1.4346968e-01   6.0425952e-02  -9.6723510e-02   6.0930353e-02   8.4289057e-03  -3.6744562e-02  -1.2124060e-01  -2.2854763e-02  -1.8366630e-02  -2.1295146e-01  -1.3024407e-01   1.2834523e-01  -9.6561228e-02   1.3572105e-01  -4.0929891e-02   1.2101715e-01  -1.9264538e-02  -9.3207839e-02  -1.9185494e-02  -6.8887776e-03   2.8896933e-02   2.6677553e-02  -6.1358771e-02   1.6958090e-01   6.2411671e-02  -6.4426552e-02   8.0138614e-02   3.8434977e-02   1.4632387e-03  -1.2666552e-01   1.1331167e-01  -3.4219905e-02   2.1743505e-02  -9.0992893e-02  -9.5411583e-02   1.3508324e-01   6.2076225e-03  -6.3714771e-02  -2.2172567e-01  -6.7244736e-02   1.4572653e-01  -5.2893434e-02   3.8247899e-02  -5.1011094e-02   8.5515925e-02   1.1964959e-01  -5.8677990e-02   9.5159631e-04  -1.1865086e-01  -5.3653260e-02  -3.2680275e-04  -7.0728661e-03   1.3536337e-01  -2.0376473e-01   2.5151331e-03  -1.3671288e-01   2.4450728e-02  -1.9007374e-01   1.8693998e-03  -9.6158460e-02  -8.7648486e-02  -7.8708879e-02  -1.6267879e-01   1.4000898e-03   2.7178329e-01  -1.1606099e-01   1.2185324e-01   9.7419310e-02   3.5628797e-02  -2.4503822e-01   2.6985722e-02   4.7375607e-02  -1.1142167e-01   5.5455379e-03  -1.5573706e-01   1.5681368e-01  -2.4255292e-01  -1.2159137e-01   4.3275572e-03   2.2419778e-04  -1.6113383e-01   5.4458811e-01  -8.3843074e-02  -2.4139261e-02   3.0155025e-01   0.0000000e+00  -6.5567450e-02   2.2385604e-01  -4.0063659e-02   2.0268692e-01
  -1.2047349e-02  -7.5587330e-02   2.1417735e-02  -1.9499349e-01   1.1667986e-01   4.5052714e-03  -3.4745918e-02  -4.4702560e-02   5.3013701e-01   1.2870186e-01   2.8210446e-02   3.8533169e-02   3.4004389e-02   1.1445941e-01   1.5592041e-01   9.6909555e-02  -5.2315562e-02  -1.3773024e-01  -1.7314470e-02  -2.2187475e-02   5.0553238e-02  -3.8051296e-02  -1.0643231e-01  -8.2439387e-02   8.9623622e-02   1.0677409e-01   1.6920039e-02  -6.1203648e-02   7.3318357e-02  -2.2425847e-01   9.7638325e-02  -4.5662164e-02  -1.3920445e-02  -7.3607323e-02  -7.4114472e-02   1.1145792e-01  -4.8565455e-02  -6.0202661e-02  -3.4989744e-01   2.5220734e-03   1.0506551e-01   3.6286957e-01   1.6229199e-02  -4.0164209e-02  -1.6675338e-01   2.6139325e-01   3.2254847e-01  -1.7112900e-01  -2.4027224e-02  -1.4706393e-01  -8.8097057e-02  -7.6945570e-02   4.4625852e-02  -1.4577792e-01  -6.6422381e-02  -2.8622022e-02  -2.5139657e-01  -3.5778155e-01   5.0841486e-02   5.3787206e-02  -3.5826579e-02   6.5509912e-02   1.7890418e-01  -2.3854647e-01  -5.0892828e-02  -1.7548595e-01  -8.7448240e-02  -2.5920787e-02  -1.6114722e-01  -9.6463059e-03   1.4481175e-01   3.5586219e-02  -1.2808283e-01  -8.0871253e-03  -2.6781632e-01  -2.0452882e-02  -4.4077803e-02  -9.8824690e-02   1.6338017e-01   3.5284842e-01   1.6401092e-01   8.4872270e-02   2.2064160e-01  -3.1805317e-02   1.4511409e-01  -6.5567450e-02   0.0000000e+00   1.5571658e-01   1.6057524e-01  -1.7538473e-01
   5.9278865e-02   2.8983100e-02  -8.2126284e-02   1.5375356e-01   4.7260733e-02   8.2426181e-02  -2.2589539e-01   1.3056443e-02  -1.3474012e-01   2.0353168e-01   2.2155274e-02  -4.9706941e-02  -2.1081884e-03   1.0672151e-01   5.6699517e-02   5.2255197e-02   3.9082762e-02  -1.0183118e-01   7.7802605e-02  -1.4097350e-02   1.8408172e-01   2.6112854e-01  -7.6626397e-02   4.0776542e-02   1.1825541e-01   2.6855908e-01  -1.2966825e-02   1.1053585e-01   6.5316262e-02   7.7255297e-02  -4.0585696e-03   1.0781872e-01   2.1498004e-02   1.2711905e-01   3.2176459e-01   6.9054076e-02  -3.0584993e-01   1.0853860e-01   2.8478609e-01  -1.1878999e-01  -2.1736567e-01  -5.0101402e-02  -3.0064042e-02  -3.7029919e-03  -4.0686477e-02  -1.3690915e-01  -4.6352336e-02   3.6901030e-02  -1.2785737e-02   4.6475900e-02  -7.9354586e-03   4.9107314e-02  -1.3845379e-01   2.2720573e-01   5.1499076e-02  -6.7145863e-02   1.7991428e-01  -4.3469645e-02   3.9032819e-02   3.4372739e-01  -8.6981453e-02  -1.3475749e-01  -1.3466332e-01   4.1584313e-02   1.3767078e-02  -6.9483001e-02  -1.2578616e-01  -4.2470015e-02   8.7882856e-02  -1.1235084e-01   3.8272397e-02  -1.4608559e-01   1.6527637e-01   8.6006864e-02  -5.6646599e-02  -1.3857297e-01  -2.2224536e-01   1.5869669e-02   1.3486631e-01  -5.0088474e-02  -1.0419358e-01   1.2103758e-01  -8.2857099e-02  -1.1875002e-01   1.8637693e-01   2.2385604e-01   1.5571658e-01   0.0000000e+00   7.7929609e-02   3.4220185e-02
   3.8502482e-02   1.5781324e-02  -1.5301829e-05   4.9352009e-02  -7.5812636e-02   1.0612902e-01  -9.5311504e-02   1.0476411e-03   6.8808151e-02   6.1289841e-02   1.3718300e-01   7.3727762e-03  -1.3517920e-01  -2.3498719e-02   3.2711923e-02   7.0441866e-03  -3.0155563e-02  -5.3969881e-02   9.2423364e-02  -2.2096901e-02   5.7549622e-02   7.8422347e-03   2.2200322e-03   6.8841151e-02  -1.1525954e-02   1.3681569e-02  -2.6386427e-02  -2.6900639e-02   4.8036154e-02  -1.6102543e-01  -5.6217914e-02  -5.1423577e-02  -1.0818006e-01   1.9921511e-02   1.3640410e-01  -1.3790966e-01  -5.3625138e-02   1.0508361e-04  -2.1595525e-01   4.9597854e-02   1.8706461e-02   1.0106333e-01   4.2548713e-02   2.3168748e-02  -1.0244240e-01   6.0025099e-02  -1.1524728e-04   1.2604613e-02  -1.6373276e-01  -1.8944242e-02   1.9684232e-02   6.4240831e-02   5.0165472e-02   1.0179649e-02   9.3407749e-02  -1.6229649e-02  -1.3737640e-03   5.1716581e-02   9.4735764e-02   3.0264134e-02   1.9683986e-01   4.3715599e-02   4.6111798e-02   5.0031709e-03   5.7628506e-02   4.1865084e-03   2.3242868e-02   2.8154352e-02   1.6229414e-02   5.3663991e-02   9.2622385e-02   1.1372630e-01   4.3949372e-02  -1.0600262e-01  -2.2085180e-02  -6.0930330e-02   8.4215911e-02  -5.8001671e-02  -6.2253855e-03  -4.7151418e-03  -6.8389858e-02   3.3341049e-02  -1.9908431e-02   1.4620822e-01   1.1571111e-01  -4.0063659e-02   1.6057524e-01   7.7929609e-02   0.0000000e+00   8.4486042e-03
   5.5969991e-02   1.2373073e-02   4.1481954e-02  -6.2848001e-02   9.7060558e-02   3.3790875e-02   5.2173833e-02  -3.3911854e-03   3.8939473e-02  -7.2665939e-02  -1.2008765e-01   2.6191760e-02   3.0568313e-03  -4.6749891e-03  -1.8927905e-02  -6.2804988e-02  -1.1812499e-01   6.2277144e-03  -3.2118831e-02   3.4745675e-02   3.6948720e-02   6.7467104e-03   6.9798276e-03  -1.5793786e-04   1.6763270e-01  -5.7585061e-02   1.3303921e-01   4.8395805e-02  -8.1845806e-03   1.2840461e-01   6.6306394e-02   7.2803719e-02  -1.0768440e-01   5.2813757e-02   2.0320703e-02   9.3462937e-02   4.9854181e-02   2.8489057e-02  -1.0782724e-01  -2.0211429e-02   6.5747698e-02  -3.0130479e-02  -1.3540862e-02  -6.7948946e-02   8.4458767e-02  -5.7265242e-02   8.3233891e-02   1.1473157e-02  -1.2344655e-01  -3.2307446e-02  -1.4466970e-02  -1.0178146e-01   3.6784447e-02   8.5238669e-04  -4.8143703e-02   3.7301799e-03   6.5556190e-02  -5.5951153e-02   6.3983793e-02   8.3867356e-02   4.4845597e-02  -8.9843093e-02  -8.6568950e-03   8.1919361e-02  -1.2747288e-02   7.0502523e-02  -3.7242927e-02   2.8227477e-02  -1.4860694e-02   2.0240068e-02   6.3387708e-02   1.9132073e-02  -1.2919676e-01   2.2484037e-02  -1.1603781e-01   1.1265902e-01  -2.0472825e-02  -1.9322983e-02   1.4939619e-02  -3.7329115e-02   2.6279771e-02   1.4388511e-02   5.7006979e-02   9.5792148e-02   7.9673334e-02   2.0268692e-01  -1.7538473e-01   3.4220185e-02   8.4486042e-03   0.0000000e+00
