# Supplementary material for: Autistic traits and individual brain differences: functional network efficiency reflects attentional and social impairments, structural nodal efficiencies index systemising and theory-of-mind skills
Source: Mol Autism. 2021 Jan 21;12:3. doi: 10.1186/s13229-020-00377-8 (PMC7818759; doi:10.1186/s13229-020-00377-8)
Supplement: Supplementary file 9 — Additional file 9. Brain-behaviour correlations. README file detailing data curation; AAL-90 region masks in NIfTI format; spreadseehts of Spearman correlations; code and data for the correlational analysis. [file 13229_2020_377_MOESM9_ESM.zip › Paul_Arora_et_al_data/Physiological/BBC/analysis/Parcorr_rsfMRI_Netmats/fixnormed_Netmat_rsfMRI_aal90_subj029.txt]

   0.0000000e+00   1.0395795e-01   9.5385395e-02  -5.0653252e-02  -5.2942611e-03  -3.0868961e-02   2.2771895e-02  -1.5001782e-02   5.5808981e-02   7.6142160e-02  -5.2945635e-02   2.0118108e-01   1.1385289e-01  -8.0319938e-02  -4.6394823e-02  -1.0546273e-01   2.5161312e-03   1.2532216e-01   1.8711676e-01   9.1200623e-02   8.1648128e-02   1.8585233e-01  -9.9103701e-02   4.1755039e-02   1.0990826e-02  -2.8413130e-02   4.7985796e-02  -6.9064392e-02   2.4838280e-02   5.3595097e-02  -1.2858616e-01   1.1231521e-02   3.0390990e-01   9.7006846e-02   4.9134463e-03   4.8285749e-02   1.3851671e-01  -1.2366929e-01   6.3658286e-02   1.1493845e-01  -5.6889070e-02  -6.6276868e-02   2.5109995e-04   8.1338334e-02  -8.6936577e-02  -2.3447382e-02   1.9515426e-02  -5.2727720e-02   9.2521916e-02  -2.0779701e-02   6.7917214e-02   8.7088873e-02   1.5103881e-01  -1.5565603e-01   9.4271803e-02   2.6015460e-03   5.0820216e-01   1.5865044e-01  -7.7647638e-02  -2.8309712e-02  -4.2720503e-02   3.0678589e-02  -9.1424776e-02  -2.1219252e-02  -1.5049809e-02   2.8979656e-02  -1.5957511e-01  -7.5087428e-03   1.3713361e-01  -7.7499049e-02  -1.1237603e-01  -2.8712308e-02   1.4882579e-01   1.4578108e-01  -7.4214106e-02  -1.3273765e-01   9.3085760e-02  -1.9132049e-02  -1.1501883e-01  -1.7357729e-01  -1.1439093e-02   1.2340415e-01   5.6476561e-02  -1.5854283e-01   1.1121892e-01   6.2861030e-02   2.0182225e-02   1.9324109e-01   8.8138701e-02  -3.8813300e-02
   1.0395795e-01   0.0000000e+00  -3.7921165e-02   2.6395977e-02  -1.2309624e-01   8.7252369e-03  -4.0163030e-02  -1.0763787e-02  -8.5004511e-02  -1.6682577e-01   6.8115523e-03   9.8783098e-02   1.0226245e-02  -1.8943144e-02  -3.5866132e-02   2.6578830e-02   2.3572926e-02  -9.4033030e-02   1.1712526e-01   1.6400261e-01  -9.4772209e-02   5.8042373e-02   2.8303674e-02   2.3276844e-03   1.9081169e-02  -5.5245778e-02   2.6591484e-02   1.3736308e-01  -5.3075122e-02   1.3520325e-02  -6.2212007e-03   8.4523777e-02   9.0301877e-02   2.0993883e-02   2.8305055e-02  -1.2979375e-01  -9.4413650e-03   2.8307680e-02   2.1750411e-03   6.5366847e-02  -4.6396896e-02  -1.6115388e-01   2.6275632e-02  -1.0998709e-01   5.2393302e-02   7.3143792e-02  -1.7847682e-02   2.9727492e-02   7.3311949e-03   4.7785616e-02   5.2134234e-02   4.4495235e-02  -2.4723742e-02  -7.5484485e-03   6.9667344e-03   3.0410542e-02  -3.1829584e-02   2.3588873e-01   2.1485739e-02   1.0313518e-01  -9.2953942e-02   2.9288915e-01  -1.1864510e-01   1.1610329e-01  -1.1368200e-01  -9.1997113e-02  -8.0212354e-02  -1.2338269e-01   1.6180133e-01   9.4469536e-02  -1.1032191e-01  -6.2838951e-02   9.4921516e-02  -3.2499611e-03  -8.7765178e-02   1.7719466e-01  -1.8558108e-01  -3.0784365e-01   5.9876258e-03  -2.5861082e-02  -4.8517214e-02  -1.5218052e-02  -3.2976641e-02  -9.0547529e-03  -5.2319564e-02   2.0753268e-01  -6.6444392e-02  -4.5195462e-02   2.4014803e-02  -8.5978785e-02
   9.5385395e-02  -3.7921165e-02   0.0000000e+00  -2.6524534e-02  -4.4900616e-02   1.2071281e-01   2.0597181e-01   2.3795815e-01   1.8759953e-02   1.0909357e-01   9.9188675e-03  -1.0070229e-01  -9.9794254e-02  -2.6484193e-02   4.3265726e-02  -1.1468771e-01  -6.5671313e-02  -1.6971781e-01  -1.0140311e-02   3.8183903e-02  -7.7256774e-02  -1.2146831e-01   8.2784773e-02  -2.3128816e-01   2.1880797e-01   2.5530116e-01   6.0329982e-02  -1.2392530e-02  -2.4942428e-03   3.7011048e-02   1.3479087e-01  -1.1243958e-01   1.2997894e-01   1.0952596e-01  -9.3516514e-02  -3.1548055e-02  -5.6668316e-04  -1.1671944e-01  -3.9679072e-02   5.4038501e-02  -9.1842907e-02  -1.1824260e-01   4.7598443e-02  -3.0380467e-02   4.9786028e-02  -2.2197201e-02  -1.0702003e-02  -1.5283670e-01  -8.3467905e-02   5.0575864e-02  -3.0481498e-02  -2.0632531e-02  -2.7399801e-01   9.4772696e-02   2.6257988e-02   1.3886420e-02   4.2182998e-02  -1.1973260e-01   4.0673613e-02  -1.2468325e-01   1.0168746e-01   3.5012848e-02   8.1781797e-02   7.7292354e-02   3.5875211e-01   5.6049716e-02  -6.7666376e-02   1.3738152e-02   1.9562291e-02  -6.6550498e-02   8.3719665e-02  -1.5449827e-01   9.0837827e-02  -3.1625176e-03  -1.7743526e-01  -6.5154835e-02   1.8114625e-02   8.0014680e-02   3.4557797e-02  -1.3381313e-01   2.7984921e-03  -4.3839327e-02   6.7961389e-02  -9.7158249e-02   9.2514081e-03  -9.2093845e-02   2.1911879e-02  -1.9711386e-02  -1.3421454e-02  -8.8255677e-02
  -5.0653252e-02   2.6395977e-02  -2.6524534e-02   0.0000000e+00  -8.2707233e-02   3.7142810e-02  -1.6172005e-02   3.4060139e-01  -1.0765756e-01  -1.2632054e-01   8.0860650e-02  -5.3685685e-02  -5.9065412e-03  -4.4793229e-02   5.4122019e-02   3.6574477e-03  -3.8820705e-03   1.3590268e-02   8.1484720e-02   2.6004140e-01   1.7071739e-01  -1.9142801e-01   4.0508984e-02   4.7131099e-01   8.9808199e-03   2.1563062e-01   2.6064409e-02   1.9721886e-01  -3.2148604e-02  -1.1404346e-01  -1.3291261e-01  -1.3458965e-01  -4.2394409e-02   7.7196845e-02  -3.0175966e-02  -9.3175698e-02   1.9154495e-02   3.5164440e-02  -8.5043710e-02   8.2454001e-02  -1.4653638e-01  -3.3700686e-02  -1.1615941e-01   7.2083753e-02  -1.1980198e-01   1.1984224e-02  -8.0890052e-02  -2.4164364e-02   8.9730354e-03   5.6851849e-02   3.9732419e-03  -8.6721611e-02   1.4778848e-01   1.3076354e-02   2.8128869e-03  -6.6863160e-02   8.4057188e-02  -4.5650561e-02  -6.7859766e-02  -3.2829741e-02  -7.4864647e-02   5.1444860e-02  -4.3444122e-02   1.2530209e-01   1.3971982e-01   3.4444557e-02  -1.0476604e-01   6.4599799e-03  -7.7550797e-02   1.1220531e-01  -2.3221677e-02  -1.1114271e-01  -3.5174460e-02  -4.6033852e-03   2.2838376e-02  -9.2587955e-02  -5.6746365e-02  -5.9546277e-02  -3.5200678e-02  -9.7763704e-02  -5.6795987e-02  -9.1734242e-02  -3.5174885e-02   8.3740355e-02  -3.3075276e-02   5.7205710e-02  -2.8212430e-02   1.7937872e-01   2.9251244e-02   1.5633403e-01
  -5.2942611e-03  -1.2309624e-01  -4.4900616e-02  -8.2707233e-02   0.0000000e+00  -2.8200292e-02  -2.3223197e-02  -1.4114683e-01   2.6823525e-01   3.4653402e-02   5.5326009e-02  -1.0349800e-01   2.3769815e-02   4.2404671e-02   2.2212607e-01   4.1807180e-02  -6.0437051e-03  -7.1884869e-02  -1.1902248e-01  -3.2009477e-03   1.4327988e-01  -1.5937086e-01  -1.1378729e-01  -4.8225962e-02   3.2457643e-01   2.8809772e-02   2.0970880e-01  -5.7299120e-02  -7.0914511e-03  -1.6397279e-02  -3.2395312e-02  -8.5388398e-02  -5.4990418e-02  -6.2825964e-02  -1.1102178e-01   5.0104693e-03  -1.9774829e-02   5.9834241e-02  -6.4278926e-02   3.6611985e-02  -2.3801849e-01   3.9359153e-02  -8.7012982e-02  -9.9961224e-02   1.7546442e-01   1.3689969e-03   6.7017432e-02  -1.9799353e-01   4.3273285e-02  -6.9124653e-03  -5.9732992e-02  -1.3280501e-01   1.1984713e-01   1.2161688e-01  -4.8309094e-02  -1.1960371e-01   6.0946967e-02   9.3668012e-02   9.0137320e-02  -8.1633905e-02  -3.7674984e-02  -7.1088621e-02  -1.9146325e-02   7.0714338e-02  -1.1723544e-01   3.9347071e-02  -9.0192577e-02  -7.0642336e-02  -1.2106519e-02  -1.9380961e-02  -2.3515571e-01   1.6901908e-01  -4.7705327e-02  -3.0569151e-02   2.0337467e-02  -1.4241108e-01  -1.3243541e-02  -8.1860741e-02  -7.4847867e-03   3.3736028e-02  -4.5167748e-02   6.3255192e-02  -2.9378361e-01  -1.8276553e-02   8.1803396e-02  -7.2631794e-02   1.5731267e-01   8.2350613e-02  -6.4184010e-02   3.9088863e-02
  -3.0868961e-02   8.7252369e-03   1.2071281e-01   3.7142810e-02  -2.8200292e-02   0.0000000e+00  -6.7507886e-02   1.5497273e-01   1.6617083e-01   2.3356794e-01   5.0106364e-02  -1.7084446e-01  -7.3632081e-02  -3.0704799e-02  -1.3927685e-01  -5.3759130e-02   8.4531364e-03  -8.2750985e-03  -1.4273885e-01   2.4876450e-02  -7.4454215e-03   4.0364332e-01  -1.1874040e-01  -1.5015678e-01   1.1986330e-01   1.1317267e-01   9.6711096e-02   3.5277625e-01   1.8666552e-01   1.4983321e-01   5.1586902e-02  -6.2246605e-02  -1.1557310e-01  -5.7589296e-02   1.2825225e-01  -1.9318406e-02   1.2164404e-01   1.8033955e-02  -6.9226681e-02   5.9738794e-02   4.1110512e-02  -3.0927123e-01   6.2575580e-02   5.4018230e-02   1.0176476e-01  -9.0418753e-02  -7.1148771e-02  -6.0725834e-02  -4.5626270e-02  -4.1213545e-02   4.4542247e-02  -1.2737712e-01   3.7306733e-02  -6.9318915e-02   6.7985056e-02  -8.9024378e-02  -4.4288756e-02   3.4273962e-02   3.7080269e-02  -2.7386904e-02  -5.3136527e-02   9.9043292e-03  -1.0745059e-01   4.2178103e-03  -4.0032880e-02   1.1068489e-01  -1.2334514e-01   1.1923856e-01  -3.9984651e-02  -9.0467403e-03   1.0783058e-01  -5.2904752e-02   9.6538845e-02   6.0640522e-02  -7.5679899e-02  -2.0704081e-02  -9.4593189e-02   6.3858185e-02   3.2607569e-02  -1.8593417e-01  -1.1245877e-01   1.7440500e-01   1.3429384e-01   2.0450049e-02  -1.5846492e-01   1.7688557e-02   6.1903933e-03  -4.0384534e-02   9.1727600e-02  -8.1966293e-02
   2.2771895e-02  -4.0163030e-02   2.0597181e-01  -1.6172005e-02  -2.3223197e-02  -6.7507886e-02   0.0000000e+00   7.6698367e-02   8.7739449e-02   2.3018790e-01   1.4005240e-01   7.1433112e-02   2.6668259e-01   4.9642194e-02   1.7977191e-01  -8.1524216e-02  -4.7485328e-02  -2.2676599e-01  -1.9367436e-02  -1.1888303e-01  -1.9025677e-02  -4.6260963e-02  -2.8481926e-02  -1.6238974e-01  -1.0558865e-02  -5.1114827e-03   8.5034195e-02  -9.5161941e-02  -1.9384883e-01  -1.3228975e-02   9.2296488e-02  -3.3238814e-02   1.2967475e-01   3.9964175e-02   3.5221056e-02  -4.1226520e-02  -1.0496579e-01  -9.1613474e-03  -8.3318115e-02  -1.2151085e-01   6.8571272e-03  -1.1417945e-01  -3.5427938e-02   2.9738682e-02   1.1587193e-01  -5.1161283e-02   1.8821844e-02  -1.2962103e-01   1.7086156e-01  -5.6965342e-03  -6.1354074e-02   8.7883074e-02  -1.4263407e-01  -3.4537876e-02   4.5137642e-02  -1.0510164e-01  -1.1828821e-01  -8.3482908e-02  -8.3127511e-02  -6.0891624e-02   3.0067657e-01  -2.0228177e-02  -8.0595559e-02   1.0710060e-01   1.9981213e-01   3.3253650e-02   1.1302598e-01  -6.2202650e-02  -2.0348797e-02  -9.0309567e-02   6.1829641e-02  -1.3450962e-02   5.3442036e-02  -4.2802620e-02  -1.2731501e-01   5.1985966e-03   1.4687447e-02  -6.8358153e-02   1.0507515e-01  -6.4759439e-02   7.9185112e-03   1.0772742e-01   1.4600395e-01   1.5235306e-01   8.6178782e-02  -9.8904609e-02  -5.1298480e-02  -2.4026403e-02  -7.4956433e-02   4.6591821e-02
  -1.5001782e-02  -1.0763787e-02   2.3795815e-01   3.4060139e-01  -1.4114683e-01   1.5497273e-01   7.6698367e-02   0.0000000e+00  -7.6063100e-02   2.9472789e-01  -9.3097504e-02   7.2435000e-02   7.1672743e-02   7.7334562e-02   1.1703738e-01   1.0368230e-01   7.9765254e-02  -6.8942015e-02   4.8729493e-02  -1.4002945e-01  -2.7435678e-02  -8.7403529e-02   1.6083952e-02   5.6785736e-02  -1.2070986e-01   3.1810812e-01  -1.5000445e-01   1.1219448e-02   1.5904717e-02   3.2646156e-02  -1.6017308e-01  -5.8696531e-02  -1.1392533e-01  -5.5312788e-02  -1.1740596e-01   2.8884651e-03   2.8271690e-02  -5.8180513e-03  -1.8187110e-01   1.5368742e-01  -1.7787607e-01  -1.7915349e-02   1.4041732e-01  -5.6056238e-02   1.2058055e-02  -2.6510820e-02  -1.6344495e-01  -1.0516739e-01   3.5914877e-02   2.4279146e-02   1.8453642e-01  -1.2252181e-01  -2.4465111e-03  -2.7569583e-02  -2.5351786e-03  -7.9071745e-02  -4.2192286e-02  -6.9386573e-02   1.0158864e-01   6.2200589e-02   9.6534504e-03  -3.5890346e-02   1.4047424e-02   6.1229924e-02   1.8556757e-01   1.0987565e-01  -2.3146015e-01  -4.1659942e-02  -4.8223206e-03  -2.7931077e-02   5.4849760e-02  -4.9704330e-02  -3.5729964e-02   6.1662775e-02   5.0021375e-02  -2.1174579e-01  -5.7899105e-02  -4.4784002e-02   1.4363617e-01  -7.5113566e-02  -3.8243055e-03  -1.1157760e-01  -7.6531743e-02   1.0788439e-01  -7.5510053e-02   3.8637170e-03  -1.3300384e-01  -8.9487541e-02  -2.5627202e-02  -6.2742246e-02
   5.5808981e-02  -8.5004511e-02   1.8759953e-02  -1.0765756e-01   2.6823525e-01   1.6617083e-01   8.7739449e-02  -7.6063100e-02   0.0000000e+00   9.6816670e-02   6.6048979e-02   2.1405443e-01   6.5508023e-02   1.5438565e-01   3.2808870e-01  -8.0893025e-02  -7.5010426e-02   6.1380645e-02  -3.8570033e-02  -8.8381493e-02   1.2610715e-01  -6.1383367e-02  -7.9289602e-02  -4.7783894e-02   2.5708941e-01  -5.7988179e-02   1.4375612e-01   1.7605138e-01  -3.3146338e-03   1.2905348e-01   1.9074175e-01  -2.0595845e-02   3.6854753e-02   1.3315262e-01  -1.3142565e-01  -3.0238583e-02   3.0580999e-01   1.4525362e-01  -3.4010742e-02  -1.2615678e-01  -1.2145961e-01  -2.2255531e-01  -2.8574869e-02  -1.4091780e-02  -1.7390528e-01  -6.4401626e-02   1.4338397e-01  -1.9237439e-01   2.3532703e-01   2.7174483e-02   6.8235650e-02   3.1629967e-02   5.6863222e-02  -2.7511788e-02   4.1115664e-02  -1.6468447e-02  -6.0125814e-03   1.0883896e-02  -6.6991175e-02   6.1241811e-02   1.4026692e-02   1.8206137e-01  -1.3852969e-01   1.2017272e-01  -1.8507231e-01   1.8311743e-01  -1.0402531e-01  -1.0655982e-02  -1.0020626e-01   1.8645528e-02   6.2601297e-02  -1.1516023e-01   4.9050520e-03   9.6991874e-02   1.6572236e-01  -1.3574362e-02  -3.1109937e-01  -2.9929925e-03  -7.8444251e-02   6.9823219e-02  -7.1862351e-03  -9.6975457e-02   5.9935045e-03  -2.5556803e-01   1.4107460e-01  -2.2522098e-02   2.2457018e-02  -1.0713184e-01   2.5554771e-02  -2.7027404e-02
   7.6142160e-02  -1.6682577e-01   1.0909357e-01  -1.2632054e-01   3.4653402e-02   2.3356794e-01   2.3018790e-01   2.9472789e-01   9.6816670e-02   0.0000000e+00  -8.9524502e-03  -5.9447851e-02   4.5760518e-02   2.5167333e-01   1.0942625e-01   1.7527691e-02  -3.3578396e-02   6.0489372e-02   6.9391154e-02  -5.8378983e-02   2.6847205e-03   1.2997204e-01  -1.1721599e-01  -1.7001159e-01   1.6858164e-01  -1.4117437e-01  -4.6629400e-02  -1.3849774e-01  -1.1936594e-01  -3.6370527e-02  -2.8589104e-02   1.0939231e-01  -3.1195980e-02  -9.2664007e-02   3.0329704e-01  -6.4220004e-02  -5.2875365e-02  -1.6547361e-01  -2.0665577e-01   1.0965170e-01  -4.1469978e-02   6.3887082e-02  -1.3624994e-01   1.5000336e-01  -2.3714776e-01   3.3092587e-01  -1.5272221e-01   2.1172219e-01   1.9294308e-02  -9.4487456e-03  -1.5405636e-02  -3.0064435e-02  -2.1447708e-01   3.1321020e-02  -2.2916672e-02  -2.6295844e-02  -7.5443381e-02   9.2303609e-02  -1.9599808e-01  -1.3735658e-01   1.2002540e-01  -1.5138576e-02   1.8063985e-02   3.0275087e-02  -5.9633964e-02   8.1559722e-02  -1.3136579e-01   6.5172750e-03  -8.9885008e-03   1.1016768e-01   9.6919952e-02   1.3451749e-01  -6.7095681e-02  -2.7277686e-02   2.4400321e-02  -3.0888935e-02   2.3294041e-02  -2.0050520e-01   9.3949752e-03  -1.0513426e-02  -8.6875100e-02   1.3551503e-01   1.0477082e-01   1.6001736e-01  -7.8655421e-02  -1.4216717e-01   3.7920547e-02  -8.5156181e-02   5.6885451e-03  -8.2367060e-02
  -5.2945635e-02   6.8115523e-03   9.9188675e-03   8.0860650e-02   5.5326009e-02   5.0106364e-02   1.4005240e-01  -9.3097504e-02   6.6048979e-02  -8.9524502e-03   0.0000000e+00   1.0051750e-01  -3.8275608e-02   8.0323202e-02  -2.5151081e-01   6.1467374e-03   2.2299244e-01   3.2976224e-02   4.8388787e-02   1.0586071e-01  -5.7819310e-02  -5.4865672e-02  -1.1320557e-01   2.0611030e-02  -9.3222759e-03   4.8959410e-02   4.2105748e-02   4.7647071e-02   2.0901377e-01   1.9249220e-01   6.7463816e-02  -6.6373570e-03   2.1886162e-01   1.1790801e-01  -1.1939923e-01   3.9784454e-02  -2.7821598e-02  -5.0520212e-02  -2.0811802e-01  -5.8825961e-02  -1.9104679e-01   3.2857227e-01   4.3046827e-03   7.5054686e-02  -2.2374008e-03   1.9691108e-02  -3.7779162e-02  -5.3359862e-02   4.7246933e-02  -1.6360619e-02   6.5356973e-02   1.0175133e-01   8.1819735e-02  -1.1882958e-01  -1.7368356e-01  -1.5212316e-01  -7.1684985e-02  -3.8488329e-01   1.9828531e-01   2.7753176e-02   9.7174880e-02  -1.2756675e-01   1.9227315e-01   2.3518196e-01   1.4344050e-05  -1.5209554e-02   3.3839987e-02  -6.5693965e-02  -4.9904756e-02   5.7146624e-02  -3.3834850e-02  -2.4715000e-01   4.5312361e-02   1.3008028e-01  -6.1799122e-03  -3.2218920e-02  -1.7472653e-01   7.2239321e-02  -1.3941824e-01  -1.7750342e-01  -1.1296120e-01   5.1664232e-02   3.9969506e-02   2.4424258e-01  -6.1407600e-02  -2.2003446e-01   8.5218381e-02   5.4793206e-02   4.8268750e-02   1.2412966e-01
   2.0118108e-01   9.8783098e-02  -1.0070229e-01  -5.3685685e-02  -1.0349800e-01  -1.7084446e-01   7.1433112e-02   7.2435000e-02   2.1405443e-01  -5.9447851e-02   1.0051750e-01   0.0000000e+00   2.6694358e-01   5.3597994e-01  -1.5660777e-01   2.1741090e-01  -6.0330182e-02   3.0279398e-01  -3.2516926e-02   7.5669700e-02  -2.8558397e-02  -6.8107542e-02  -6.0988799e-02  -2.6561044e-02  -6.6299337e-02  -2.2774110e-02  -1.1511330e-01   1.6330884e-01   1.0633093e-01   1.5747046e-01  -4.3454503e-03   9.7670844e-02  -1.4416663e-01   3.6896848e-02   2.2749891e-02   6.0252372e-02  -2.4753447e-02   9.8449303e-02  -8.8486087e-02   3.3988922e-02  -6.8866678e-02  -1.5702685e-01   3.0633675e-01  -4.2191634e-02  -9.3029630e-03  -1.7313606e-01   2.1700031e-02   3.4815119e-02   4.4543752e-02   4.5499862e-02  -1.1333396e-01   1.3535888e-01   1.6204788e-01   1.2608069e-01  -8.4221522e-02   1.3383287e-01  -4.1585134e-02  -1.7107667e-01  -1.1309103e-01  -6.4857607e-02   2.6929725e-01   3.4358231e-02  -4.4483562e-02   2.7440465e-02  -6.7462337e-02   1.9534553e-01  -7.2391989e-02  -4.4936073e-02  -1.7861925e-01  -7.4306162e-02   1.5930048e-01  -2.8147336e-02  -6.3613064e-02   2.2074594e-02  -1.4207630e-01   8.2959938e-02  -1.2547178e-01  -1.3387742e-01   5.1365559e-02   1.1186916e-01  -3.6991242e-02   1.0408170e-01  -1.0211457e-01  -9.1214334e-03  -6.2823891e-02   1.4884676e-01  -3.7132000e-01   8.0070134e-02   2.8981449e-02  -6.8302151e-03
   1.1385289e-01   1.0226245e-02  -9.9794254e-02  -5.9065412e-03   2.3769815e-02  -7.3632081e-02   2.6668259e-01   7.1672743e-02   6.5508023e-02   4.5760518e-02  -3.8275608e-02   2.6694358e-01   0.0000000e+00   4.1498239e-02   2.4916913e-01   7.7210596e-02   8.7913722e-02  -8.3592903e-02   1.6243292e-01  -7.8940732e-02   3.6622054e-02   4.1369733e-02   1.6415276e-01  -5.7196956e-02   2.2660806e-02   3.2617878e-02   1.9579481e-01   7.2815041e-03  -7.4741377e-02   1.0387840e-01  -1.7948192e-01  -2.0276334e-02   4.0477813e-04   6.6025979e-02  -6.4786832e-02  -1.8798880e-02   1.2672178e-02   9.0727561e-02  -4.2198012e-02   2.1643819e-02  -8.3132173e-02  -3.3762301e-02  -1.4045541e-03  -1.2322465e-01  -9.4265215e-02  -1.0402193e-01   1.5849970e-01  -1.1314796e-01  -8.2020150e-02   3.3626602e-02  -5.6179278e-02   1.1545624e-01   1.6428557e-01  -2.4470593e-02  -4.2228214e-02  -5.1302336e-02  -2.7262099e-01  -2.9651040e-02  -1.6680703e-01  -4.5482373e-03   1.8667088e-02   6.5170454e-02   7.8717968e-02  -4.9034762e-02  -5.1530036e-02  -7.3862373e-02   1.8132295e-01   1.0057394e-01  -6.7878251e-02   2.6429204e-01  -1.0108139e-02  -1.8811231e-02   1.6359351e-01   1.2944392e-01  -1.4378900e-01   2.6582023e-02   8.6281966e-03  -7.9825935e-02   7.7196327e-03  -5.0123984e-02   7.9052514e-02   9.8887404e-02   2.0532329e-01   2.8356238e-01   8.8701725e-02  -1.1128512e-01  -1.4072440e-02  -1.4874010e-01   3.9580861e-02  -1.0966505e-01
  -8.0319938e-02  -1.8943144e-02  -2.6484193e-02  -4.4793229e-02   4.2404671e-02  -3.0704799e-02   4.9642194e-02   7.7334562e-02   1.5438565e-01   2.5167333e-01   8.0323202e-02   5.3597994e-01   4.1498239e-02   0.0000000e+00   4.7411046e-02   2.9135924e-01   5.1721345e-02  -5.8044812e-03  -1.6618372e-01  -4.7909085e-02  -1.5432767e-01  -3.5915530e-02  -1.4718276e-01   5.0418351e-02  -7.2565012e-02  -1.2932570e-01  -8.6447857e-02  -3.6493681e-02   5.5161952e-02  -1.0077061e-02  -9.0627021e-02   8.6277740e-02  -9.2941041e-02  -1.1287885e-01   4.7517786e-02   6.1336410e-03  -1.9355857e-02   4.6137051e-02   1.9055305e-02  -5.8317166e-02   8.2104188e-02  -1.5511634e-01   4.4101406e-02  -5.6748941e-03  -1.1577649e-01   3.4871703e-02   3.1138538e-02  -1.5629793e-02  -1.6832778e-01  -9.7232341e-02  -2.2439006e-03   3.9996616e-02   1.2147923e-01   1.4690218e-02   3.0590575e-02  -4.7843696e-02  -4.1415598e-02   6.3391581e-02  -1.5951770e-01  -1.1736621e-01   2.8436243e-02   2.0915368e-01  -7.4738745e-02  -5.7189932e-02   1.7176999e-01   2.5468657e-01   2.5894731e-03   4.0319015e-02  -2.4629584e-02   1.6485600e-01   5.4344099e-02   5.8463499e-02   3.4516471e-02  -3.4956213e-02  -1.0727067e-02  -2.7929480e-02   6.8481587e-03  -8.3843079e-02   3.8813036e-04  -3.7513131e-02  -4.1421812e-02  -5.8263801e-02  -1.6924967e-01   1.3790334e-01  -3.3873830e-02   2.8966710e-03   9.1531734e-02   3.1132697e-02  -8.5036967e-02  -6.1184721e-02
  -4.6394823e-02  -3.5866132e-02   4.3265726e-02   5.4122019e-02   2.2212607e-01  -1.3927685e-01   1.7977191e-01   1.1703738e-01   3.2808870e-01   1.0942625e-01  -2.5151081e-01  -1.5660777e-01   2.4916913e-01   4.7411046e-02   0.0000000e+00   1.5160779e-01  -6.0694332e-02  -7.9995447e-03   4.2669917e-02   7.4223268e-03   5.1331713e-02  -1.8064998e-01   2.7772190e-01   6.1894170e-02   1.6531147e-02   4.2537469e-02   1.3316363e-01   7.8585682e-02   1.5492499e-01   1.2721715e-01  -1.1998876e-01   8.5249269e-02  -3.4711782e-02   6.3289268e-02  -2.0737213e-01   1.0517426e-02   1.2565231e-01   4.6149475e-02  -9.4978690e-02  -1.3708636e-01   2.2273224e-02  -4.1949314e-02  -1.3093678e-01  -1.0045471e-03   2.3636051e-02  -2.5419863e-02   8.5806886e-02  -5.6194078e-02   2.6809185e-01   5.9078957e-02  -1.8890155e-01   9.0110696e-02  -3.3493708e-02   1.7733341e-01  -5.9051843e-02   9.9050332e-02   6.4097647e-02  -6.6784644e-02  -8.4082066e-02   4.9890316e-02   1.8696605e-02  -1.9534058e-01  -4.9082007e-02   3.2932598e-02  -5.8177846e-02  -3.2271867e-02  -4.8777851e-02  -2.0402977e-01  -1.7270850e-01   1.3029274e-01  -6.8540735e-02   2.1929676e-02   8.8483124e-02  -1.6153190e-01   9.9556373e-03  -1.2388464e-01   6.1049274e-02  -8.2733717e-03   1.8435418e-01  -1.1495369e-01  -5.1105566e-02  -1.6539036e-01   2.2788537e-01   3.1571153e-01   8.8778275e-02  -1.1337165e-01   1.2665035e-01  -2.7813899e-02  -1.7953736e-01  -6.3956810e-02
  -1.0546273e-01   2.6578830e-02  -1.1468771e-01   3.6574477e-03   4.1807180e-02  -5.3759130e-02  -8.1524216e-02   1.0368230e-01  -8.0893025e-02   1.7527691e-02   6.1467374e-03   2.1741090e-01   7.7210596e-02   2.9135924e-01   1.5160779e-01   0.0000000e+00  -1.2652746e-01  -1.1039181e-01  -1.4166614e-01   9.2162371e-02  -1.7693736e-02  -1.0107543e-02  -1.2588199e-02   4.2573818e-02   2.6820244e-02  -4.6824673e-02   3.2372744e-02  -4.0753829e-02   5.6189311e-02   9.0248436e-02   6.1039454e-02   9.5971284e-02  -6.0425353e-02   9.9806404e-02  -1.7869548e-01  -9.8739830e-02  -3.3063009e-02   1.1260356e-02   4.2035128e-02  -3.3806555e-02   4.5656003e-02   8.9076344e-02   1.3343041e-02   1.8387095e-02  -1.3925048e-01   1.3045738e-02  -1.4525671e-01   2.8080953e-01  -1.8679742e-01  -1.4429321e-01   4.8073729e-02  -6.5776177e-02   1.7338584e-01  -2.8649027e-01   5.6836188e-02  -1.5610242e-01   1.1261185e-02  -2.1231388e-02   4.5154522e-02   7.7825896e-02   3.3956723e-02   8.4876196e-02  -1.1155500e-01   1.2668048e-01   3.1026629e-02   7.9717191e-02  -4.7982738e-02   1.4933303e-01  -7.0660494e-02   8.9694372e-02   6.7751635e-02   6.4142346e-02  -5.0719931e-03  -4.4091978e-02   1.5181084e-01  -2.1402597e-01   1.2150097e-01   8.0699478e-02  -4.2136207e-02   2.9070068e-02  -4.4214627e-02  -1.0022836e-01   7.0310258e-02   3.2140451e-01  -1.0147691e-01   1.4302579e-01   1.3110594e-01   2.3640029e-01  -8.7601666e-02  -2.3084140e-02
   2.5161312e-03   2.3572926e-02  -6.5671313e-02  -3.8820705e-03  -6.0437051e-03   8.4531364e-03  -4.7485328e-02   7.9765254e-02  -7.5010426e-02  -3.3578396e-02   2.2299244e-01  -6.0330182e-02   8.7913722e-02   5.1721345e-02  -6.0694332e-02  -1.2652746e-01   0.0000000e+00   1.8380295e-01   5.5468831e-02   3.5491639e-02  -2.9239508e-02  -6.2057644e-03   9.7188247e-02  -2.6877325e-01   9.2768090e-02   1.0160420e-01  -5.5333170e-02   5.7550607e-02   4.3035900e-01   4.3051863e-02   5.9626336e-02   1.7363745e-01   4.5296299e-01   2.6638054e-01  -4.5460674e-02   1.1158200e-01   1.1112538e-01  -4.7938043e-02   1.6343742e-01   2.9458839e-02   9.6549648e-02   4.6141778e-02  -4.1503863e-02  -2.5736991e-02   1.5613019e-02  -1.3907717e-01  -2.8548464e-02   4.9439939e-02   3.5658250e-03  -7.3006078e-02   1.1058950e-01  -9.6052415e-02   1.1935179e-01  -9.6575954e-03   5.2271951e-02  -3.1060161e-03   1.3084341e-01   1.2495531e-01  -2.4889599e-01  -1.1231857e-01   1.9705220e-02  -1.3897865e-01   2.7423361e-01  -7.9036260e-03   6.8105388e-02  -4.4359709e-03  -2.1769203e-02  -2.4859061e-01   4.7790138e-02   4.0439457e-02  -1.5840002e-01   1.6856779e-02  -1.2272966e-01   4.6579678e-02   5.6332403e-02   1.4244822e-01  -1.3714411e-01   7.9203857e-02   3.0519342e-01   4.2148406e-01   1.8263957e-02   2.4260145e-01  -1.5447295e-01   1.1670431e-01   6.8292169e-02  -9.9736806e-02   7.3758000e-02   1.2089135e-01   8.5519192e-02   6.0867147e-02
   1.2532216e-01  -9.4033030e-02  -1.6971781e-01   1.3590268e-02  -7.1884869e-02  -8.2750985e-03  -2.2676599e-01  -6.8942015e-02   6.1380645e-02   6.0489372e-02   3.2976224e-02   3.0279398e-01  -8.3592903e-02  -5.8044812e-03  -7.9995447e-03  -1.1039181e-01   1.8380295e-01   0.0000000e+00   8.6738411e-02  -5.5596014e-02  -3.2821515e-02   1.5052128e-02   5.1874142e-02  -4.4359285e-02   2.1656661e-02  -1.6883288e-01   1.2870409e-02   7.6057546e-02   2.0192540e-01   4.5612643e-02  -2.3014064e-02   9.6570926e-02  -1.4495220e-01  -7.8330161e-02   7.7523205e-02   2.9970708e-02  -7.8945842e-02   2.2951361e-02  -1.7408108e-01   1.4816340e-01   4.4011602e-02  -1.7827029e-02  -2.2151767e-02   4.8744729e-02  -1.3700248e-01  -6.6765392e-02  -4.9373374e-02  -5.4963257e-03   1.5724029e-02   1.4087317e-01  -1.4508277e-01   4.9696623e-02  -1.7572028e-01   1.6762135e-02   1.1869387e-01   7.9591482e-02   4.0243888e-02   4.7268562e-02  -2.1544831e-03   6.6744092e-03   2.2662044e-02  -1.4290253e-01  -6.5467981e-03   4.3568094e-01   5.6425852e-02  -1.2534748e-01  -6.4097787e-02  -9.6520387e-02  -1.7665145e-01  -3.8746683e-02  -1.5526058e-01   3.7028241e-02  -4.2877082e-02  -8.7115406e-02  -8.2368804e-03   5.7783737e-02  -1.5180845e-02   6.9969342e-03  -1.2237080e-01  -6.8574169e-03   6.1953738e-02   3.0382931e-01   3.7953364e-02  -1.3420958e-01  -7.0373298e-02  -1.5090485e-02  -1.6615482e-01   9.0398282e-02  -5.0242635e-02  -2.0581210e-02
   1.8711676e-01   1.1712526e-01  -1.0140311e-02   8.1484720e-02  -1.1902248e-01  -1.4273885e-01  -1.9367436e-02   4.8729493e-02  -3.8570033e-02   6.9391154e-02   4.8388787e-02  -3.2516926e-02   1.6243292e-01  -1.6618372e-01   4.2669917e-02  -1.4166614e-01   5.5468831e-02   8.6738411e-02   0.0000000e+00   1.5821299e-01   9.6997444e-02  -1.0745469e-01   1.2968663e-01   1.6273240e-01   1.4537771e-01  -1.0096530e-01  -8.8421443e-02  -1.1806071e-01   1.5916077e-02   3.3480356e-02   1.8802745e-01   1.7860926e-01   1.5445953e-01  -1.4630713e-01   1.8861951e-01  -6.2070822e-02   8.4006510e-02   1.1270551e-01  -2.2830635e-01   7.3578720e-03  -7.7300772e-02  -4.7947821e-02   2.3628705e-01  -9.9869869e-03  -4.3673586e-02   1.0451714e-01  -1.7941160e-01  -1.0164889e-01  -1.7994853e-01  -3.2504349e-02  -4.2024685e-02   1.7395960e-02  -5.5600571e-02  -1.3555497e-03   1.7450951e-01  -1.1354323e-01   8.7994537e-02  -4.7359923e-02   6.5432979e-02   1.9816921e-02   4.7849585e-03  -7.2268557e-02   2.9405065e-01  -3.4177072e-02  -9.9246120e-02  -9.6290582e-02   1.4364892e-01  -4.3542118e-02   1.1306447e-01   1.8568124e-01  -5.2586014e-03  -7.2922957e-02  -9.3101178e-02  -1.0229839e-02  -7.7543417e-02   6.6336147e-02   3.2967889e-02  -5.1099464e-02   7.3096014e-02  -1.4093087e-01   4.5821989e-02  -1.6670135e-01   2.9262304e-02   1.3664773e-01  -3.3814493e-02   4.6380158e-02  -7.6065462e-02  -1.3542413e-02   9.9591207e-02  -5.7586940e-02
   9.1200623e-02   1.6400261e-01   3.8183903e-02   2.6004140e-01  -3.2009477e-03   2.4876450e-02  -1.1888303e-01  -1.4002945e-01  -8.8381493e-02  -5.8378983e-02   1.0586071e-01   7.5669700e-02  -7.8940732e-02  -4.7909085e-02   7.4223268e-03   9.2162371e-02   3.5491639e-02  -5.5596014e-02   1.5821299e-01   0.0000000e+00  -1.6070800e-02  -7.2182529e-02  -6.2201012e-02   4.5856603e-02   2.3767174e-01  -7.6870264e-02   7.9165376e-02   1.4431277e-01   9.7217016e-02  -9.9323585e-02   1.6045736e-01  -3.2321433e-02   3.6414984e-02   8.9400583e-02   2.1963053e-02  -1.9979127e-01   3.8382847e-02  -1.2605458e-01  -1.5862559e-01  -3.9530821e-02  -5.0926027e-02   1.9767502e-01  -1.6119138e-02  -1.8284508e-02  -7.4042774e-02  -4.0806241e-02  -1.9502021e-01  -1.5317213e-03   2.2716343e-01   1.4375955e-01  -1.0060896e-01  -1.3653485e-01  -1.6295831e-01  -1.7500697e-01   8.1464349e-02   1.1971704e-03  -6.8774565e-02   1.0725289e-01  -1.7877308e-01   2.2921214e-02  -9.6216006e-03   9.5453824e-02   8.0433728e-02  -1.0548009e-01  -1.6192556e-01  -1.2518520e-01  -1.8822267e-01   2.4003266e-02  -8.4146500e-02   3.5504430e-01   1.9926052e-01  -1.4621361e-01   3.8296028e-02   1.0434428e-01  -1.5056708e-01  -1.8485899e-02  -6.5581415e-02  -7.0006536e-03  -1.5762891e-01   9.4014640e-02   5.4529514e-02   8.0313788e-02  -1.9807470e-01   1.5116133e-01  -1.3860813e-01   1.8138142e-01   1.9588132e-01   3.5009208e-01  -7.1642892e-02   7.3834601e-03
   8.1648128e-02  -9.4772209e-02  -7.7256774e-02   1.7071739e-01   1.4327988e-01  -7.4454215e-03  -1.9025677e-02  -2.7435678e-02   1.2610715e-01   2.6847205e-03  -5.7819310e-02  -2.8558397e-02   3.6622054e-02  -1.5432767e-01   5.1331713e-02  -1.7693736e-02  -2.9239508e-02  -3.2821515e-02   9.6997444e-02  -1.6070800e-02   0.0000000e+00  -5.8102322e-02  -2.0777794e-01  -2.3512767e-01   5.8054651e-01   2.8018205e-02  -6.8624749e-02   1.6996900e-01   1.9153178e-01  -5.3145392e-02   7.6248938e-02  -6.3395028e-02   8.0848402e-02   2.0430623e-02  -1.0190165e-01   7.9181221e-02  -1.4078305e-01   7.8392120e-02  -8.7887527e-02  -6.7952658e-02   3.6843654e-01   2.5417950e-01   2.6044199e-01  -1.3594534e-01  -6.9389622e-02   3.2283271e-02  -2.0208938e-01  -7.8203358e-03   5.3361460e-02   4.5589900e-02   1.5861678e-01   2.1227289e-01   3.0270051e-01  -1.3804310e-01  -1.9378792e-01  -1.1895177e-01  -1.0450240e-02   6.4317511e-02  -6.2286477e-02   2.3169984e-01  -5.8857196e-02   3.2660330e-02   4.2381515e-02  -7.2280367e-02   4.1808067e-02  -6.7414259e-02  -1.1501101e-01  -2.6307041e-02   1.5267813e-02  -4.0687687e-02   2.3529836e-01   7.6383155e-02  -3.9119887e-01   3.9563841e-02   7.3980199e-02   2.6499344e-01   6.8221037e-02  -8.4518421e-02   3.8775685e-02   1.6380497e-01   1.2313509e-01  -2.7475892e-01   3.6146629e-01  -1.2528568e-01   1.0517179e-01  -2.5695072e-01  -8.2201870e-02   6.0851834e-03   6.0942989e-02   1.1089564e-01
   1.8585233e-01   5.8042373e-02  -1.2146831e-01  -1.9142801e-01  -1.5937086e-01   4.0364332e-01  -4.6260963e-02  -8.7403529e-02  -6.1383367e-02   1.2997204e-01  -5.4865672e-02  -6.8107542e-02   4.1369733e-02  -3.5915530e-02  -1.8064998e-01  -1.0107543e-02  -6.2057644e-03   1.5052128e-02  -1.0745469e-01  -7.2182529e-02  -5.8102322e-02   0.0000000e+00  -2.0664594e-01   2.4510159e-01  -8.0194584e-02   1.3448693e-01   2.3520893e-01   1.8176955e-01   1.8437584e-01  -1.4318030e-02  -3.2922268e-02   5.1185447e-02  -2.9658512e-01  -2.1721970e-01  -1.8007639e-01  -7.0893390e-02   3.4887774e-02  -2.6842065e-01   6.9350239e-02  -1.0299179e-01  -3.5215532e-02  -6.7874401e-02  -9.7586542e-02  -9.3035528e-02   2.1197857e-01  -1.0287011e-01   1.2193756e-02  -5.6938181e-02   3.1794150e-02  -2.1433787e-02   4.8199421e-02  -1.1147204e-01   1.5889479e-01  -1.5265771e-02  -3.8536211e-01   3.2047629e-02  -1.6719244e-02  -5.8250904e-02   1.6478583e-01  -6.5670801e-02   1.4027786e-01  -1.6778833e-02  -2.4423544e-04   2.4257209e-02  -1.0047363e-01  -2.3810359e-01  -9.3308666e-02  -5.9356432e-02  -1.2793155e-01  -7.4457137e-02   1.6245277e-01   2.3265506e-01   2.4287830e-01  -1.0285000e-01  -1.3300464e-02   3.1476731e-02   8.5410184e-02  -5.8169535e-03   6.1010503e-02  -6.6845558e-02   1.1264146e-02  -3.2807286e-03   1.0051803e-01  -4.2194219e-02   9.8263920e-03  -1.2399062e-01  -1.6396496e-01   6.6984210e-03   4.5933947e-02  -5.5236625e-02
  -9.9103701e-02   2.8303674e-02   8.2784773e-02   4.0508984e-02  -1.1378729e-01  -1.1874040e-01  -2.8481926e-02   1.6083952e-02  -7.9289602e-02  -1.1721599e-01  -1.1320557e-01  -6.0988799e-02   1.6415276e-01  -1.4718276e-01   2.7772190e-01  -1.2588199e-02   9.7188247e-02   5.1874142e-02   1.2968663e-01  -6.2201012e-02  -2.0777794e-01  -2.0664594e-01   0.0000000e+00   1.8418182e-01   1.0907057e-01  -1.3363959e-01   1.1099298e-01   1.3874484e-01  -3.9041726e-02  -9.8828314e-02   2.3635057e-01   3.6548772e-03  -3.1339080e-02   1.3972110e-01  -6.8805575e-02   7.4611390e-02   8.2856017e-02  -1.9685766e-01  -1.3905275e-01   2.6890836e-03   8.6198446e-02  -6.4069234e-02  -7.2168108e-02  -3.2043462e-02  -5.7756648e-02  -4.6374172e-02   6.9570340e-02   4.9094349e-03  -2.3984339e-01   1.0285657e-01   8.0968277e-02   1.2904638e-01  -5.2628250e-02   2.5194390e-02  -6.2102827e-02   8.0505882e-02  -7.0257569e-02  -8.4983821e-02  -1.0135070e-01   7.1683449e-02  -8.7326117e-02  -6.2560423e-02   5.7596533e-02  -7.3902772e-02   2.1272935e-01  -7.0147052e-03   1.2086622e-01   1.3898751e-02  -1.6242489e-01  -5.9460897e-02  -2.4894605e-03  -1.4264037e-01  -3.4744875e-02  -7.6240192e-02   7.2217053e-02   2.5763766e-02  -2.8600824e-02   4.2751311e-02  -5.8907075e-02  -6.4281127e-02  -8.7274734e-02  -1.8544134e-02  -6.0866081e-02   7.6241823e-04  -3.4932157e-02   8.3763177e-03   1.2132905e-01  -2.3577264e-02  -5.3945915e-02  -7.0688541e-02
   4.1755039e-02   2.3276844e-03  -2.3128816e-01   4.7131099e-01  -4.8225962e-02  -1.5015678e-01  -1.6238974e-01   5.6785736e-02  -4.7783894e-02  -1.7001159e-01   2.0611030e-02  -2.6561044e-02  -5.7196956e-02   5.0418351e-02   6.1894170e-02   4.2573818e-02  -2.6877325e-01  -4.4359285e-02   1.6273240e-01   4.5856603e-02  -2.3512767e-01   2.4510159e-01   1.8418182e-01   0.0000000e+00   1.2964991e-01   2.3926791e-01   1.5216877e-01   1.5484473e-01  -7.0990830e-02  -1.7642437e-01  -4.4088627e-02   4.8307454e-01  -6.3384596e-02  -1.0150094e-01  -4.3817239e-02   1.6892473e-01   1.2009576e-01  -5.8790821e-02  -9.3322124e-03   1.0440796e-01   5.0371787e-02  -8.5239498e-02  -1.9060596e-01   1.8635689e-01  -1.8727941e-01  -6.3904408e-02  -1.1610303e-01   1.5794927e-01   4.7559095e-02  -4.6628633e-02   2.6585760e-01  -4.8068715e-02  -1.8968774e-01   1.8667465e-02  -1.5375825e-01   7.8419043e-02   6.7990905e-02  -1.3334447e-01  -5.6653772e-02  -5.1694738e-02  -6.7031823e-02   2.4115162e-02   4.5479123e-02  -4.6484721e-02   1.3269013e-01   7.3727630e-02  -1.0243131e-01   1.4890053e-01  -1.0867617e-01   3.8984237e-02  -2.2002488e-01   7.6162888e-02  -7.3224577e-02  -7.0406415e-02   1.5593311e-01   2.9891431e-01   7.8030046e-02  -5.7502369e-02   1.6354807e-01   1.4407660e-01   7.6392992e-02  -6.0197379e-02  -8.3979328e-02   2.6916625e-01   3.8817556e-02  -8.7002839e-02   6.3315214e-02  -7.4257514e-02   9.1224431e-02   1.3947386e-01
   1.0990826e-02   1.9081169e-02   2.1880797e-01   8.9808199e-03   3.2457643e-01   1.1986330e-01  -1.0558865e-02  -1.2070986e-01   2.5708941e-01   1.6858164e-01  -9.3222759e-03  -6.6299337e-02   2.2660806e-02  -7.2565012e-02   1.6531147e-02   2.6820244e-02   9.2768090e-02   2.1656661e-02   1.4537771e-01   2.3767174e-01   5.8054651e-01  -8.0194584e-02   1.0907057e-01   1.2964991e-01   0.0000000e+00   2.2103737e-01   5.3330716e-01   2.5181849e-01  -1.6932852e-01  -5.7404195e-02   3.9505457e-01   1.9924645e-01   4.6414394e-02  -9.9874068e-02   3.3156389e-02   5.4349695e-02  -8.8304584e-02  -1.3200126e-02   1.2997358e-01   2.2304131e-03  -8.7951626e-02   1.1474563e-01  -1.7861634e-02   1.2283113e-01   1.2281981e-01  -1.6030964e-01  -7.0502100e-02   1.7680023e-01  -9.5484045e-02  -2.7602954e-02  -8.0185889e-02   2.3450763e-02   4.3842508e-02   3.0712234e-02   1.8791988e-01  -1.9876586e-02  -2.5108595e-03   8.8655204e-02   2.0315397e-02  -4.9245645e-02  -4.7706902e-02   8.5661333e-02   3.9092790e-02   3.6699498e-02   2.1409892e-01  -1.0382644e-01  -6.2561004e-02   2.0500999e-02  -2.2486282e-02   1.1154036e-02   1.8957478e-01   8.5945393e-03  -2.3927513e-01  -3.4151869e-03  -8.7179370e-02  -8.4472456e-02  -1.0860408e-01  -1.1326867e-01   2.6457119e-02   5.0736609e-02  -2.2435846e-02  -1.4612724e-01   3.6475379e-02  -1.4392046e-01  -5.1765454e-02  -5.3016873e-02  -3.4113505e-02   1.8544956e-01   1.0880752e-01  -7.1258801e-02
  -2.8413130e-02  -5.5245778e-02   2.5530116e-01   2.1563062e-01   2.8809772e-02   1.1317267e-01  -5.1114827e-03   3.1810812e-01  -5.7988179e-02  -1.4117437e-01   4.8959410e-02  -2.2774110e-02   3.2617878e-02  -1.2932570e-01   4.2537469e-02  -4.6824673e-02   1.0160420e-01  -1.6883288e-01  -1.0096530e-01  -7.6870264e-02   2.8018205e-02   1.3448693e-01  -1.3363959e-01   2.3926791e-01   2.2103737e-01   0.0000000e+00   8.3481502e-02   1.6275901e-02   1.3053602e-01   4.8331083e-02  -5.0757349e-02   4.3351300e-01  -1.6591697e-01   2.1198548e-01   6.7070533e-02   8.0112287e-02  -5.1573724e-02   9.7615615e-03   6.6838996e-02  -6.2978237e-02   2.1444580e-01  -2.6275539e-01   3.0669559e-02   8.1733840e-02  -2.1765119e-01  -1.3967271e-01   3.4351671e-02   2.2131506e-02   3.7001447e-02   9.7097052e-04  -2.4931286e-01   1.6046857e-01   9.2407683e-02   1.3182576e-01  -8.6639691e-02   1.8001713e-02   1.2961951e-01   8.0979505e-03   1.5575936e-01  -8.3092454e-02  -4.7428602e-02  -2.1376334e-01  -4.0885174e-02   1.9998606e-02   2.0754868e-02  -9.3991648e-02   2.5130924e-02  -1.3574189e-01   1.0872870e-01   3.9489692e-02  -2.1644158e-02  -5.1786048e-02   2.0332601e-01  -2.6788280e-01   7.9916425e-02  -2.6105963e-01  -1.1107945e-01   1.1979350e-01  -2.0394642e-01   1.5212005e-01  -2.8049930e-02   7.3076993e-02  -6.6422530e-02   6.2132017e-02   1.2883522e-01   5.6552036e-02  -7.7505382e-02  -1.2128737e-01   1.2160532e-01  -5.4476150e-02
   4.7985796e-02   2.6591484e-02   6.0329982e-02   2.6064409e-02   2.0970880e-01   9.6711096e-02   8.5034195e-02  -1.5000445e-01   1.4375612e-01  -4.6629400e-02   4.2105748e-02  -1.1511330e-01   1.9579481e-01  -8.6447857e-02   1.3316363e-01   3.2372744e-02  -5.5333170e-02   1.2870409e-02  -8.8421443e-02   7.9165376e-02  -6.8624749e-02   2.3520893e-01   1.1099298e-01   1.5216877e-01   5.3330716e-01   8.3481502e-02   0.0000000e+00   2.1947936e-01  -1.1932791e-01   6.9533428e-02  -2.1914121e-02   4.0017900e-02  -9.6710045e-02   5.1630875e-02   8.8478902e-03  -7.1817520e-02  -7.2435860e-02  -7.6188176e-02   6.8467234e-02   7.1694177e-02  -3.0285547e-01   8.4288439e-02   2.1002681e-01  -1.0678233e-02  -4.6435411e-02  -4.5094675e-02   3.2926984e-02  -4.5878420e-02  -3.3739598e-02  -3.9186217e-02  -8.5917850e-03  -7.6649904e-02   1.4000984e-01   1.7183242e-01   5.7650314e-02  -1.4426420e-01   5.9754746e-02  -2.4161590e-02   1.7083610e-01  -4.0885790e-02  -2.2169717e-02  -9.5208968e-02  -5.7095687e-02   7.3061294e-02   6.5483648e-02  -2.0946240e-01   3.6773964e-02   1.2628963e-01   8.4765131e-02  -5.0088746e-02  -1.2157651e-01   9.4807411e-02  -4.7788492e-03   1.5109431e-01  -1.0628070e-01   5.2146618e-02  -6.1084805e-02   1.7709299e-01  -3.1575694e-02   6.8860574e-03  -4.5506152e-02   1.4249047e-01  -1.6639618e-01  -3.2838463e-02   9.5977288e-02   1.2386672e-01  -2.9286429e-02   1.0973540e-02  -3.7432112e-02  -4.0428541e-02
  -6.9064392e-02   1.3736308e-01  -1.2392530e-02   1.9721886e-01  -5.7299120e-02   3.5277625e-01  -9.5161941e-02   1.1219448e-02   1.7605138e-01  -1.3849774e-01   4.7647071e-02   1.6330884e-01   7.2815041e-03  -3.6493681e-02   7.8585682e-02  -4.0753829e-02   5.7550607e-02   7.6057546e-02  -1.1806071e-01   1.4431277e-01   1.6996900e-01   1.8176955e-01   1.3874484e-01   1.5484473e-01   2.5181849e-01   1.6275901e-02   2.1947936e-01   0.0000000e+00   1.3631813e-01   3.2443411e-02   1.2863477e-01  -5.6447385e-02   2.3459388e-02  -3.8448699e-02   1.9534493e-02  -4.8415809e-02   1.1536080e-01   6.7171776e-02  -1.8551077e-02  -6.1223618e-02  -1.4862490e-01  -2.5976565e-01  -6.9774826e-02   8.7455600e-04   1.0445160e-01   2.4585647e-03  -8.7103111e-03   9.7586616e-02   7.3442337e-03   7.0692837e-02  -1.3553327e-02  -2.7423632e-02   8.8768495e-02  -1.4437045e-02  -5.8104171e-02   1.0458562e-01  -7.0002146e-02  -1.6809088e-02  -1.3093130e-01   5.7236738e-03  -1.2779287e-01  -8.8529601e-02  -3.4792911e-02  -2.0097314e-02  -1.5491718e-01   8.2698033e-02   7.1085317e-02   7.6341195e-02  -1.4188604e-01  -1.1779949e-01   1.8706572e-01  -1.2536842e-01   1.5531691e-01   8.9947313e-03  -6.0334123e-02   7.1756578e-02  -5.2412645e-02  -1.2637037e-01  -2.7733454e-03   1.6826498e-02  -2.6421197e-02   5.1392861e-02  -3.5565432e-02  -4.8725585e-03   7.0334616e-03   3.5542060e-02  -1.4085305e-01   4.1201353e-02  -5.8091335e-03  -2.2224816e-02
   2.4838280e-02  -5.3075122e-02  -2.4942428e-03  -3.2148604e-02  -7.0914511e-03   1.8666552e-01  -1.9384883e-01   1.5904717e-02  -3.3146338e-03  -1.1936594e-01   2.0901377e-01   1.0633093e-01  -7.4741377e-02   5.5161952e-02   1.5492499e-01   5.6189311e-02   4.3035900e-01   2.0192540e-01   1.5916077e-02   9.7217016e-02   1.9153178e-01   1.8437584e-01  -3.9041726e-02  -7.0990830e-02  -1.6932852e-01   1.3053602e-01  -1.1932791e-01   1.3631813e-01   0.0000000e+00   2.3108245e-01   1.2996928e-01   6.0575806e-02   6.9345624e-02   3.8076308e-02  -6.4293971e-02  -1.3996069e-02   1.6476163e-02  -1.6136519e-01   1.3497682e-01   6.2726866e-02  -1.6281617e-02   9.7525587e-02   1.5160377e-01  -6.1325331e-03  -1.0426019e-02   9.8258672e-02  -1.1057724e-01  -3.2596561e-03   1.0319637e-01  -2.5987847e-01  -1.2174787e-01  -1.4157849e-01   1.5204278e-02   4.0896135e-02  -4.4493903e-02  -4.0707823e-02   3.7725545e-03  -5.5791016e-02   1.0773441e-01   6.1353067e-02  -6.0797865e-02   7.2722006e-02  -6.1404624e-02  -5.0167173e-02  -6.5185002e-02   4.7306509e-02   8.4336508e-02   1.5488415e-01  -1.4446899e-01   5.7115351e-03  -1.9747025e-01  -9.8560449e-02   8.8472904e-02  -1.6756792e-01  -2.0028314e-02   1.6040808e-01   7.9760699e-02  -2.4396377e-01   5.2759564e-02   3.5791099e-02   2.8353196e-03   1.4676513e-02  -4.0274738e-02   1.1605970e-01  -7.3521399e-02  -1.9510144e-01   3.1230459e-01  -4.0877943e-02   1.2624687e-01  -1.4021882e-01
   5.3595097e-02   1.3520325e-02   3.7011048e-02  -1.1404346e-01  -1.6397279e-02   1.4983321e-01  -1.3228975e-02   3.2646156e-02   1.2905348e-01  -3.6370527e-02   1.9249220e-01   1.5747046e-01   1.0387840e-01  -1.0077061e-02   1.2721715e-01   9.0248436e-02   4.3051863e-02   4.5612643e-02   3.3480356e-02  -9.9323585e-02  -5.3145392e-02  -1.4318030e-02  -9.8828314e-02  -1.7642437e-01  -5.7404195e-02   4.8331083e-02   6.9533428e-02   3.2443411e-02   2.3108245e-01   0.0000000e+00   3.4077904e-02  -3.3271016e-02  -2.8269349e-02   3.8088420e-02  -9.4149713e-02   8.1109316e-02  -5.8144910e-02   2.2855610e-01   1.3439548e-01   6.5597692e-02   1.6040836e-02   1.7514244e-01  -1.1161388e-01   6.7449055e-02  -1.1818661e-01   1.5786405e-01  -5.2181949e-02   4.4467237e-02  -1.4377582e-01  -3.9869529e-02  -5.2497497e-02  -1.1472986e-01  -3.0878618e-02  -1.7216441e-01   7.9634233e-02   2.0078652e-02  -3.2772842e-03  -7.3850043e-02   1.0991459e-01   3.7980523e-02   6.6733244e-02  -2.1510899e-01  -1.4984420e-01   1.0725135e-01  -1.3668514e-01   1.8345167e-03  -5.7551065e-02   1.3697083e-01  -4.1235382e-02  -2.4319377e-02  -6.9774140e-02  -2.1774947e-01   7.3748247e-03   2.7502304e-01  -1.8579980e-01  -2.7563125e-01  -2.0013033e-02   1.0146350e-01   8.9561861e-02   2.7947972e-01  -1.2465246e-01  -3.7567729e-02   7.5478899e-02   2.5892947e-01  -9.7747003e-02  -4.2756776e-02  -1.0059780e-01  -1.8115728e-01   4.8204329e-03   5.5457671e-02
  -1.2858616e-01  -6.2212007e-03   1.3479087e-01  -1.3291261e-01  -3.2395312e-02   5.1586902e-02   9.2296488e-02  -1.6017308e-01   1.9074175e-01  -2.8589104e-02   6.7463816e-02  -4.3454503e-03  -1.7948192e-01  -9.0627021e-02  -1.1998876e-01   6.1039454e-02   5.9626336e-02  -2.3014064e-02   1.8802745e-01   1.6045736e-01   7.6248938e-02  -3.2922268e-02   2.3635057e-01  -4.4088627e-02   3.9505457e-01  -5.0757349e-02  -2.1914121e-02   1.2863477e-01   1.2996928e-01   3.4077904e-02   0.0000000e+00   3.3857526e-01   1.5294025e-01  -9.2626962e-03   8.9039645e-02   2.0623866e-02  -9.0597277e-02  -6.8610318e-02  -1.6386666e-02   7.4361380e-03   1.2442018e-01   1.9311789e-01  -1.8496479e-02   7.0069975e-02  -2.4994594e-02  -1.6268085e-02  -7.8901642e-02   4.5961242e-02   3.7245527e-02   1.6174391e-01  -3.1923553e-03   1.0441226e-01  -1.6647351e-01  -1.4551792e-01   4.7469263e-02  -9.2357178e-02  -7.8004640e-02  -8.9967615e-02   2.1168921e-02  -3.0666921e-02   9.7504844e-02   2.7579108e-02  -1.5549118e-01   1.1654638e-02  -1.4172888e-01   1.0048070e-01   1.3347576e-02  -9.1573416e-02  -7.2009060e-03  -1.2412407e-01   2.8453976e-01  -5.9161549e-02  -5.5631676e-02  -1.6003279e-01   1.8105342e-01  -3.6506127e-02   7.9060009e-02   1.0309713e-02   5.7655677e-02  -2.3717895e-02   3.4248546e-02   1.2904192e-02  -3.7975984e-02   1.1475452e-01  -1.5115132e-01   4.6744880e-02  -7.5055697e-03  -1.4098658e-02  -4.2468813e-02  -7.5784421e-02
   1.1231521e-02   8.4523777e-02  -1.1243958e-01  -1.3458965e-01  -8.5388398e-02  -6.2246605e-02  -3.3238814e-02  -5.8696531e-02  -2.0595845e-02   1.0939231e-01  -6.6373570e-03   9.7670844e-02  -2.0276334e-02   8.6277740e-02   8.5249269e-02   9.5971284e-02   1.7363745e-01   9.6570926e-02   1.7860926e-01  -3.2321433e-02  -6.3395028e-02   5.1185447e-02   3.6548772e-03   4.8307454e-01   1.9924645e-01   4.3351300e-01   4.0017900e-02  -5.6447385e-02   6.0575806e-02  -3.3271016e-02   3.3857526e-01   0.0000000e+00   4.5137614e-02   9.4790219e-03   1.9593144e-01   1.4068736e-02  -1.4340304e-02  -7.8294222e-02   1.6149687e-01  -1.9884298e-02   4.7256913e-02  -1.1396586e-01   3.2105134e-02  -5.8998493e-02   1.8957448e-01   2.2278159e-01  -4.8887658e-02  -9.7114849e-02  -9.1829619e-02   5.9407985e-02  -5.2316017e-02   6.8866003e-02  -2.9189452e-01  -7.6936035e-03   1.6858211e-01  -3.8260160e-02   2.2954012e-02   7.3530521e-02   6.2502001e-02  -4.8872559e-02   9.5324825e-02   6.8517262e-02  -7.6008810e-03  -8.9963197e-02  -1.5153672e-01  -4.6563329e-02  -6.3926163e-02  -1.8359644e-01   1.4541517e-01  -1.6014654e-01   1.0793278e-02   1.6752862e-01  -4.1849793e-02  -1.1424836e-01   2.9925900e-01   1.9776129e-01  -3.0113150e-02   1.0381581e-01   9.2710427e-02  -1.1096394e-01   1.5566258e-01   5.8056512e-02   1.5526630e-01   3.1096268e-01  -8.4894992e-03   6.6189446e-02  -5.8640232e-02  -2.4176412e-01   2.9945431e-02  -3.8579804e-02
   3.0390990e-01   9.0301877e-02   1.2997894e-01  -4.2394409e-02  -5.4990418e-02  -1.1557310e-01   1.2967475e-01  -1.1392533e-01   3.6854753e-02  -3.1195980e-02   2.1886162e-01  -1.4416663e-01   4.0477813e-04  -9.2941041e-02  -3.4711782e-02  -6.0425353e-02   4.5296299e-01  -1.4495220e-01   1.5445953e-01   3.6414984e-02   8.0848402e-02  -2.9658512e-01  -3.1339080e-02  -6.3384596e-02   4.6414394e-02  -1.6591697e-01  -9.6710045e-02   2.3459388e-02   6.9345624e-02  -2.8269349e-02   1.5294025e-01   4.5137614e-02   0.0000000e+00   3.8041917e-01   2.7093953e-01  -1.9140304e-01   4.9068891e-02  -5.0624651e-02   2.1336812e-02  -4.4992252e-02  -8.7597429e-02  -2.6803334e-01  -9.2692107e-02   9.4299747e-02  -1.0065830e-01  -7.0458284e-02  -1.3786456e-02   6.5014302e-02  -1.7412682e-01  -8.7045327e-02   1.3233220e-01  -1.1408568e-01   3.9632977e-02   7.4511763e-03  -2.2433429e-01   1.4997838e-02   9.9558684e-02  -1.2334911e-01   8.7452788e-04   7.6907288e-02  -8.0570749e-02  -2.9862996e-02   6.6879141e-02   5.8086733e-02  -1.3912943e-01   3.8205729e-02   2.7044517e-01   7.5642656e-02   1.3180801e-01  -1.2956654e-01  -1.0039142e-01   6.2071145e-02  -1.2595824e-02  -9.5042705e-02  -6.7945815e-02   9.4673168e-02   6.9343356e-02  -1.9097023e-01   6.1732460e-02  -1.6182783e-01  -1.4369779e-02  -1.4873677e-02   5.6794037e-02  -2.7867128e-02  -6.7173260e-03  -1.8714020e-01  -6.5725826e-02  -7.9466210e-03  -1.2298394e-01   2.5123202e-02
   9.7006846e-02   2.0993883e-02   1.0952596e-01   7.7196845e-02  -6.2825964e-02  -5.7589296e-02   3.9964175e-02  -5.5312788e-02   1.3315262e-01  -9.2664007e-02   1.1790801e-01   3.6896848e-02   6.6025979e-02  -1.1287885e-01   6.3289268e-02   9.9806404e-02   2.6638054e-01  -7.8330161e-02  -1.4630713e-01   8.9400583e-02   2.0430623e-02  -2.1721970e-01   1.3972110e-01  -1.0150094e-01  -9.9874068e-02   2.1198548e-01   5.1630875e-02  -3.8448699e-02   3.8076308e-02   3.8088420e-02  -9.2626962e-03   9.4790219e-03   3.8041917e-01   0.0000000e+00  -6.5780552e-02   2.7559310e-01   1.4385596e-01  -1.4564065e-01   3.9229095e-02  -9.2858773e-03  -1.9705454e-01   1.4037320e-01  -1.9404437e-01  -5.6927192e-02  -1.1115532e-01   1.4838298e-01   9.3949497e-02   9.8637493e-02   1.5307487e-01  -1.3257489e-01   4.1466148e-02   1.5101007e-01  -3.6856560e-02  -5.7175395e-02  -1.4910801e-01  -2.1546203e-02   1.6486888e-01   8.4937327e-02  -8.7178213e-02  -1.8541928e-02   1.7066301e-01   1.3373448e-01  -4.0010803e-02   1.8912062e-02  -4.7596803e-02  -8.2783942e-02  -1.3776252e-01   2.3287754e-01  -2.4047297e-02   1.8178870e-01  -2.2202835e-02  -1.1710806e-03   2.3268937e-01   6.5365598e-02   2.5400463e-01   1.9906595e-01  -1.6701233e-01   1.1616809e-01   4.8624856e-02  -1.7252103e-01  -1.1001547e-01   6.9883076e-02  -2.9463790e-02  -1.4845392e-01  -1.2450643e-01   4.7173082e-02  -1.7596612e-01   2.1195697e-02   4.6776593e-03   1.0512012e-01
   4.9134463e-03   2.8305055e-02  -9.3516514e-02  -3.0175966e-02  -1.1102178e-01   1.2825225e-01   3.5221056e-02  -1.1740596e-01  -1.3142565e-01   3.0329704e-01  -1.1939923e-01   2.2749891e-02  -6.4786832e-02   4.7517786e-02  -2.0737213e-01  -1.7869548e-01  -4.5460674e-02   7.7523205e-02   1.8861951e-01   2.1963053e-02  -1.0190165e-01  -1.8007639e-01  -6.8805575e-02  -4.3817239e-02   3.3156389e-02   6.7070533e-02   8.8478902e-03   1.9534493e-02  -6.4293971e-02  -9.4149713e-02   8.9039645e-02   1.9593144e-01   2.7093953e-01  -6.5780552e-02   0.0000000e+00   1.0000000e+00   7.9096852e-02  -4.0837336e-02   4.0565754e-02  -1.8075901e-01   1.8375285e-01  -1.1990160e-01  -2.1735186e-01   1.0717548e-01   4.4593906e-02   1.1048172e-01   1.2516208e-01  -1.9239236e-01   9.2621710e-02  -7.3996061e-02  -9.2382676e-02  -1.4568985e-01   1.0312269e-01   1.5900081e-01   4.5218757e-02   7.1065483e-03   1.7041094e-02  -5.9787061e-02   1.2804769e-01  -1.0087869e-01   8.1813465e-03  -1.0523602e-02  -1.8517768e-01   1.6439441e-02  -1.8402227e-02   1.0248396e-01   2.0162697e-01   4.4245719e-03  -6.5571588e-02   1.1311945e-01  -6.7825866e-02   4.9934746e-02  -5.7489068e-02  -1.2937234e-01  -1.5273699e-01   7.9119275e-03   1.5526309e-01  -2.5733517e-01  -1.3926349e-01   4.2699934e-02  -1.7284181e-01   3.6201610e-02  -1.9515666e-02   1.3975946e-01   4.2803531e-03  -4.9312737e-02   1.2774805e-01  -7.9978140e-02  -1.6212437e-01  -9.4059904e-02
   4.8285749e-02  -1.2979375e-01  -3.1548055e-02  -9.3175698e-02   5.0104693e-03  -1.9318406e-02  -4.1226520e-02   2.8884651e-03  -3.0238583e-02  -6.4220004e-02   3.9784454e-02   6.0252372e-02  -1.8798880e-02   6.1336410e-03   1.0517426e-02  -9.8739830e-02   1.1158200e-01   2.9970708e-02  -6.2070822e-02  -1.9979127e-01   7.9181221e-02  -7.0893390e-02   7.4611390e-02   1.6892473e-01   5.4349695e-02   8.0112287e-02  -7.1817520e-02  -4.8415809e-02  -1.3996069e-02   8.1109316e-02   2.0623866e-02   1.4068736e-02  -1.9140304e-01   2.7559310e-01   1.0000000e+00   0.0000000e+00   1.7070289e-02  -1.0215919e-01  -2.0681333e-01  -9.2442310e-02   9.9239891e-02   1.9216630e-01  -1.8281137e-01  -1.4986026e-01   1.4876603e-01   1.1910244e-01  -5.2059645e-02   1.7975762e-01   1.3215019e-01   4.6234422e-02  -5.0551013e-02   2.2460115e-02   1.5408215e-01  -1.7732420e-01  -1.2552055e-01  -6.0412831e-02   4.1847958e-03  -8.6185763e-02  -1.0555708e-02  -1.0155190e-01   6.5896740e-02   7.8300007e-02  -4.2221787e-02  -8.7616715e-03   1.1214944e-02   3.5712699e-02  -2.1968758e-01   2.5619933e-01  -1.0733516e-01   1.9398820e-01  -2.1509394e-02   1.1473343e-01  -9.7083492e-02   1.4243026e-01  -2.1050601e-02   1.0471071e-01  -1.7847722e-01   5.4056282e-01  -6.6305343e-02  -8.9814740e-02   3.7027111e-02  -6.4620448e-02  -4.2984375e-02  -1.0511057e-01   2.5149055e-02  -2.1512705e-01   1.7245027e-01  -1.2041045e-01   1.8369754e-01  -1.0514301e-01
   1.3851671e-01  -9.4413650e-03  -5.6668316e-04   1.9154495e-02  -1.9774829e-02   1.2164404e-01  -1.0496579e-01   2.8271690e-02   3.0580999e-01  -5.2875365e-02  -2.7821598e-02  -2.4753447e-02   1.2672178e-02  -1.9355857e-02   1.2565231e-01  -3.3063009e-02   1.1112538e-01  -7.8945842e-02   8.4006510e-02   3.8382847e-02  -1.4078305e-01   3.4887774e-02   8.2856017e-02   1.2009576e-01  -8.8304584e-02  -5.1573724e-02  -7.2435860e-02   1.1536080e-01   1.6476163e-02  -5.8144910e-02  -9.0597277e-02  -1.4340304e-02   4.9068891e-02   1.4385596e-01   7.9096852e-02   1.7070289e-02   0.0000000e+00   3.9497482e-02   3.2364387e-01   4.1144210e-01   4.4443089e-01  -9.9306448e-02  -4.3853070e-02  -1.1354539e-01   8.0672151e-02   1.5741035e-01   2.1498573e-01  -2.2030923e-01  -4.2471147e-02  -1.2586595e-01   9.7579542e-02  -1.5867126e-01   1.3602249e-01  -1.7154805e-02   1.9870398e-01  -7.6523501e-02   7.1300193e-02   3.7490807e-02   5.7571645e-02   7.1858245e-02  -1.2814204e-01   6.4452623e-02   1.6543021e-02   5.0950495e-02   2.0739767e-01  -1.4253114e-02  -4.2181608e-02   3.2119221e-02  -2.0096700e-01  -1.7527887e-02   1.0213642e-01  -1.1853698e-01  -1.0426878e-01  -1.1095045e-01  -7.3900553e-02  -1.0239267e-01   3.4947217e-01   1.3121389e-03   2.5352805e-03  -1.7317719e-02   4.9407263e-02   1.2099138e-01   3.1228879e-02   1.1898742e-01   7.5828118e-02  -5.1718097e-02  -4.2045154e-02   7.8296652e-02   1.3606864e-01  -9.6029336e-02
  -1.2366929e-01   2.8307680e-02  -1.1671944e-01   3.5164440e-02   5.9834241e-02   1.8033955e-02  -9.1613474e-03  -5.8180513e-03   1.4525362e-01  -1.6547361e-01  -5.0520212e-02   9.8449303e-02   9.0727561e-02   4.6137051e-02   4.6149475e-02   1.1260356e-02  -4.7938043e-02   2.2951361e-02   1.1270551e-01  -1.2605458e-01   7.8392120e-02  -2.6842065e-01  -1.9685766e-01  -5.8790821e-02  -1.3200126e-02   9.7615615e-03  -7.6188176e-02   6.7171776e-02  -1.6136519e-01   2.2855610e-01  -6.8610318e-02  -7.8294222e-02  -5.0624651e-02  -1.4564065e-01  -4.0837336e-02  -1.0215919e-01   3.9497482e-02   0.0000000e+00   4.3821395e-02   4.2807644e-01   2.3967468e-01  -2.0426021e-01  -1.0467533e-01  -4.8728892e-02   1.8407010e-01  -1.6467931e-01  -2.1795417e-01   2.1034300e-01   1.3572190e-02  -8.6792684e-02  -9.7284213e-02  -3.3007349e-02  -2.3800071e-01   1.2921005e-01   3.8764181e-02  -6.2703003e-03  -6.0699996e-02  -8.7690241e-03  -1.4350154e-01  -1.7000048e-03   2.9075199e-02  -2.2910081e-03   8.8479510e-02  -8.0403078e-02  -2.4776571e-01  -2.9543570e-02   6.4498316e-02  -2.0620530e-02   9.6156382e-02  -8.4582024e-02  -7.7117725e-02  -3.6081414e-02  -1.2206333e-01   1.6383255e-01  -1.4347584e-01  -8.5793502e-02  -9.1275032e-02   2.7859304e-01  -8.0447779e-02   1.5461178e-01   6.4836663e-03  -1.9006580e-01  -6.3511862e-02   2.0889086e-01  -4.0234769e-02  -6.8188783e-02   7.3428318e-02  -5.4609210e-02  -1.3623741e-02   2.9154087e-02
   6.3658286e-02   2.1750411e-03  -3.9679072e-02  -8.5043710e-02  -6.4278926e-02  -6.9226681e-02  -8.3318115e-02  -1.8187110e-01  -3.4010742e-02  -2.0665577e-01  -2.0811802e-01  -8.8486087e-02  -4.2198012e-02   1.9055305e-02  -9.4978690e-02   4.2035128e-02   1.6343742e-01  -1.7408108e-01  -2.2830635e-01  -1.5862559e-01  -8.7887527e-02   6.9350239e-02  -1.3905275e-01  -9.3322124e-03   1.2997358e-01   6.6838996e-02   6.8467234e-02  -1.8551077e-02   1.3497682e-01   1.3439548e-01  -1.6386666e-02   1.6149687e-01   2.1336812e-02   3.9229095e-02   4.0565754e-02  -2.0681333e-01   3.2364387e-01   4.3821395e-02   0.0000000e+00   4.2762146e-01  -2.9170143e-01   3.7556734e-01  -4.1760441e-02  -2.4961782e-03  -4.3140520e-03   5.6599947e-02   2.2908624e-01  -3.0999876e-02   1.4795353e-01  -8.8523398e-02  -2.3100846e-01   7.5708287e-02   6.1935225e-02   8.1014548e-02   2.7888070e-02   5.2483765e-02   4.8955563e-02   3.1677410e-04   9.8317135e-02  -2.0588908e-03  -4.3259828e-02  -4.7066895e-02  -2.3625364e-01  -8.9004229e-02   3.0212473e-01   6.9306827e-02  -1.7400017e-02   8.3243646e-02  -8.1671059e-02   3.2293323e-03  -1.8777374e-01  -1.9609406e-01   1.7029024e-01   1.4674971e-01  -4.5619452e-02  -1.7317015e-02   2.2083568e-02  -7.8279712e-02   2.3704944e-01  -2.3684401e-02   1.1024048e-02   2.9217480e-02   3.5867834e-02   1.0947577e-02   6.8876925e-02  -1.1765679e-01   3.6559669e-01   6.5346726e-02  -1.2783104e-02  -3.4499236e-02
   1.1493845e-01   6.5366847e-02   5.4038501e-02   8.2454001e-02   3.6611985e-02   5.9738794e-02  -1.2151085e-01   1.5368742e-01  -1.2615678e-01   1.0965170e-01  -5.8825961e-02   3.3988922e-02   2.1643819e-02  -5.8317166e-02  -1.3708636e-01  -3.3806555e-02   2.9458839e-02   1.4816340e-01   7.3578720e-03  -3.9530821e-02  -6.7952658e-02  -1.0299179e-01   2.6890836e-03   1.0440796e-01   2.2304131e-03  -6.2978237e-02   7.1694177e-02  -6.1223618e-02   6.2726866e-02   6.5597692e-02   7.4361380e-03  -1.9884298e-02  -4.4992252e-02  -9.2858773e-03  -1.8075901e-01  -9.2442310e-02   4.1144210e-01   4.2807644e-01   4.2762146e-01   0.0000000e+00   1.4900831e-01   7.2550818e-02  -1.1746504e-01  -2.9716126e-02   9.9636268e-02  -1.1677150e-01  -4.3619901e-02   7.0565040e-02  -6.1600000e-02   2.0647504e-01  -7.2040615e-02   5.2997889e-02  -1.1477273e-01   1.4290125e-01  -6.6036253e-02   3.5056690e-02  -5.4849964e-02  -2.0789464e-01   1.6422210e-01   1.7282630e-02   1.8668100e-02  -1.7592160e-03   3.2606728e-02   7.1417883e-02  -1.6961438e-01   5.6169001e-03  -2.0035444e-01   6.2913045e-02   3.5908479e-02   1.4479560e-01  -5.7719271e-02   2.2883823e-01  -1.1156737e-01  -1.3095567e-01  -3.6434553e-02   1.6455951e-01  -5.9523113e-02  -4.0416414e-02  -8.3108796e-02   1.1859999e-01   1.1744981e-01  -2.6796170e-02  -1.9929112e-01  -7.6944038e-02  -7.0818954e-02  -4.3929105e-02   2.8599365e-01   1.0008629e-01   9.8768183e-02  -1.0141917e-01
  -5.6889070e-02  -4.6396896e-02  -9.1842907e-02  -1.4653638e-01  -2.3801849e-01   4.1110512e-02   6.8571272e-03  -1.7787607e-01  -1.2145961e-01  -4.1469978e-02  -1.9104679e-01  -6.8866678e-02  -8.3132173e-02   8.2104188e-02   2.2273224e-02   4.5656003e-02   9.6549648e-02   4.4011602e-02  -7.7300772e-02  -5.0926027e-02   3.6843654e-01  -3.5215532e-02   8.6198446e-02   5.0371787e-02  -8.7951626e-02   2.1444580e-01  -3.0285547e-01  -1.4862490e-01  -1.6281617e-02   1.6040836e-02   1.2442018e-01   4.7256913e-02  -8.7597429e-02  -1.9705454e-01   1.8375285e-01   9.9239891e-02   4.4443089e-01   2.3967468e-01  -2.9170143e-01   1.4900831e-01   0.0000000e+00   2.8454104e-01   3.2987935e-02   1.6809424e-01  -1.3730153e-01  -8.9821284e-02   2.1589870e-02  -6.9325278e-02  -1.0133679e-01   1.5032547e-01   2.3448829e-01  -5.9044176e-02  -3.1205116e-02  -1.4251169e-01  -6.3288484e-03   3.5032298e-02  -4.7030655e-03   3.0247552e-02  -8.8844011e-02   5.6712471e-02   3.8597946e-02   1.2685264e-01   1.0048104e-01  -9.9114301e-02   7.7997833e-02  -1.5270244e-01   1.7128051e-01   1.0076280e-01  -5.5675456e-02  -3.1142632e-01   3.3495044e-01  -5.2951543e-02   5.6625523e-01   1.5974590e-01   1.1104239e-01  -1.9479521e-01  -2.0997115e-01   3.8955460e-03   3.5221485e-01   2.4230144e-01  -9.1427337e-02  -1.0168874e-01   2.3283020e-01   5.7586879e-02   7.8521465e-02   4.0866109e-02  -1.0836141e-01   3.4280456e-01   1.6149223e-02   2.8006335e-02
  -6.6276868e-02  -1.6115388e-01  -1.1824260e-01  -3.3700686e-02   3.9359153e-02  -3.0927123e-01  -1.1417945e-01  -1.7915349e-02  -2.2255531e-01   6.3887082e-02   3.2857227e-01  -1.5702685e-01  -3.3762301e-02  -1.5511634e-01  -4.1949314e-02   8.9076344e-02   4.6141778e-02  -1.7827029e-02  -4.7947821e-02   1.9767502e-01   2.5417950e-01  -6.7874401e-02  -6.4069234e-02  -8.5239498e-02   1.1474563e-01  -2.6275539e-01   8.4288439e-02  -2.5976565e-01   9.7525587e-02   1.7514244e-01   1.9311789e-01  -1.1396586e-01  -2.6803334e-01   1.4037320e-01  -1.1990160e-01   1.9216630e-01  -9.9306448e-02  -2.0426021e-01   3.7556734e-01   7.2550818e-02   2.8454104e-01   0.0000000e+00   3.5554225e-02  -4.1052053e-02   1.3123031e-01  -1.0161240e-01  -1.1174306e-01   6.8057093e-02  -1.6163906e-01   1.1683269e-01  -7.3395504e-02  -7.5874195e-02  -1.5998323e-02   2.7910901e-01   2.0983066e-01  -6.2884559e-02   3.5260514e-02  -2.4195376e-02  -5.2771550e-02  -1.7541154e-01   1.0386769e-01  -6.1301565e-02  -6.1856906e-02  -1.6041877e-01   2.9799261e-02   3.6910088e-02   2.6758677e-03  -2.4516874e-02   1.0157007e-01   9.0633224e-02   1.9530942e-01  -8.9196990e-02   5.9621315e-02   3.5548834e-01   1.6121145e-01   8.7901356e-02  -2.1905754e-01  -7.0630096e-02   1.4393751e-01  -1.8116742e-01  -5.4558719e-02   2.5318327e-01  -1.4318960e-01   1.7133040e-01  -7.5267884e-02   3.3203314e-02  -3.5550570e-01   5.2603187e-03  -4.2667131e-02  -1.1670818e-01
   2.5109995e-04   2.6275632e-02   4.7598443e-02  -1.1615941e-01  -8.7012982e-02   6.2575580e-02  -3.5427938e-02   1.4041732e-01  -2.8574869e-02  -1.3624994e-01   4.3046827e-03   3.0633675e-01  -1.4045541e-03   4.4101406e-02  -1.3093678e-01   1.3343041e-02  -4.1503863e-02  -2.2151767e-02   2.3628705e-01  -1.6119138e-02   2.6044199e-01  -9.7586542e-02  -7.2168108e-02  -1.9060596e-01  -1.7861634e-02   3.0669559e-02   2.1002681e-01  -6.9774826e-02   1.5160377e-01  -1.1161388e-01  -1.8496479e-02   3.2105134e-02  -9.2692107e-02  -1.9404437e-01  -2.1735186e-01  -1.8281137e-01  -4.3853070e-02  -1.0467533e-01  -4.1760441e-02  -1.1746504e-01   3.2987935e-02   3.5554225e-02   0.0000000e+00   4.7354118e-01   6.3755212e-01  -2.6908523e-01   7.3038799e-01   1.1186643e-01   2.1631934e-01   4.2644754e-02   6.7066472e-02  -5.9389493e-02  -1.2542927e-01  -1.7231822e-01  -7.5491268e-02  -1.4829537e-01  -1.0167003e-01  -1.8401941e-02   8.0721259e-02   1.2090093e-01  -3.1118171e-02   1.4942442e-01   3.3584143e-02  -2.4229717e-02  -3.4048586e-02  -1.6052641e-02  -5.3006976e-02   1.9497875e-02   1.7560544e-01   9.0380511e-02  -1.0179140e-01  -1.7534408e-01   2.4841401e-02  -1.2040848e-01   1.1644284e-01   1.6486675e-01   1.6523576e-01   1.9364412e-01   1.1570150e-01  -7.3108376e-02  -2.5116211e-01   1.2380392e-02   2.0046400e-02  -4.6916066e-02   9.9501573e-03   8.2432893e-02   2.1079013e-01  -9.1262961e-02   1.6350099e-01  -9.2490458e-02
   8.1338334e-02  -1.0998709e-01  -3.0380467e-02   7.2083753e-02  -9.9961224e-02   5.4018230e-02   2.9738682e-02  -5.6056238e-02  -1.4091780e-02   1.5000336e-01   7.5054686e-02  -4.2191634e-02  -1.2322465e-01  -5.6748941e-03  -1.0045471e-03   1.8387095e-02  -2.5736991e-02   4.8744729e-02  -9.9869869e-03  -1.8284508e-02  -1.3594534e-01  -9.3035528e-02  -3.2043462e-02   1.8635689e-01   1.2283113e-01   8.1733840e-02  -1.0678233e-02   8.7455600e-04  -6.1325331e-03   6.7449055e-02   7.0069975e-02  -5.8998493e-02   9.4299747e-02  -5.6927192e-02   1.0717548e-01  -1.4986026e-01  -1.1354539e-01  -4.8728892e-02  -2.4961782e-03  -2.9716126e-02   1.6809424e-01  -4.1052053e-02   4.7354118e-01   0.0000000e+00   1.3828241e-01   2.6654854e-01   2.0774772e-01   7.0778217e-01   1.9203403e-02   1.6489123e-01  -9.8556503e-02  -6.7816224e-04   4.0546490e-01   1.5021247e-01  -2.1789009e-01   6.2145503e-02  -7.2054103e-05  -1.8344792e-02  -1.7029221e-01  -8.8754723e-03   1.6226021e-02  -4.3131653e-02  -9.5388358e-02  -3.5523799e-02   5.7173112e-02   4.8371284e-02   9.1051640e-02   8.0493760e-02  -2.4901454e-02   1.1827409e-01  -2.3950660e-01   5.3578173e-02   1.4967846e-02  -3.7189888e-02   1.3557805e-02   5.9924454e-02  -4.2820207e-02   4.6670816e-02   1.2565373e-01   2.3153544e-02  -7.8902294e-02  -1.3333181e-01   7.5788866e-02   1.4984246e-01  -1.2213307e-01   6.0235435e-02   5.4101149e-02   3.2629321e-02   1.1172595e-02  -1.0281824e-02
  -8.6936577e-02   5.2393302e-02   4.9786028e-02  -1.1980198e-01   1.7546442e-01   1.0176476e-01   1.1587193e-01   1.2058055e-02  -1.7390528e-01  -2.3714776e-01  -2.2374008e-03  -9.3029630e-03  -9.4265215e-02  -1.1577649e-01   2.3636051e-02  -1.3925048e-01   1.5613019e-02  -1.3700248e-01  -4.3673586e-02  -7.4042774e-02  -6.9389622e-02   2.1197857e-01  -5.7756648e-02  -1.8727941e-01   1.2281981e-01  -2.1765119e-01  -4.6435411e-02   1.0445160e-01  -1.0426019e-02  -1.1818661e-01  -2.4994594e-02   1.8957448e-01  -1.0065830e-01  -1.1115532e-01   4.4593906e-02   1.4876603e-01   8.0672151e-02   1.8407010e-01  -4.3140520e-03   9.9636268e-02  -1.3730153e-01   1.3123031e-01   6.3755212e-01   1.3828241e-01   0.0000000e+00   5.5622823e-01  -1.2016834e-01  -2.6029564e-02   4.0085807e-01  -1.3264514e-02  -2.8212825e-01  -1.0865389e-01   1.3289052e-02   2.1322023e-01   4.0412423e-02  -9.4308667e-02  -8.1876716e-02   4.0918664e-03  -2.1303546e-01  -4.9922986e-02  -6.0915892e-02   2.6729037e-02   1.8873530e-01   3.8372140e-02   2.8891753e-01  -2.0782337e-01   2.9276444e-01   2.1334931e-01  -1.3684937e-01  -8.0609882e-02   1.1380760e-01  -2.2427375e-02  -2.9709151e-02   1.5043024e-02   1.5249180e-01  -1.1572683e-01  -2.0154530e-01  -1.7571789e-01  -4.5491135e-01   3.3278426e-01   8.6426645e-02   7.0051634e-02  -1.1872342e-01   7.1586781e-02   3.1046518e-02  -5.6667549e-02  -4.5680180e-02  -1.1092796e-01  -1.3324557e-01  -5.3550052e-02
  -2.3447382e-02   7.3143792e-02  -2.2197201e-02   1.1984224e-02   1.3689969e-03  -9.0418753e-02  -5.1161283e-02  -2.6510820e-02  -6.4401626e-02   3.3092587e-01   1.9691108e-02  -1.7313606e-01  -1.0402193e-01   3.4871703e-02  -2.5419863e-02   1.3045738e-02  -1.3907717e-01  -6.6765392e-02   1.0451714e-01  -4.0806241e-02   3.2283271e-02  -1.0287011e-01  -4.6374172e-02  -6.3904408e-02  -1.6030964e-01  -1.3967271e-01  -4.5094675e-02   2.4585647e-03   9.8258672e-02   1.5786405e-01  -1.6268085e-02   2.2278159e-01  -7.0458284e-02   1.4838298e-01   1.1048172e-01   1.1910244e-01   1.5741035e-01  -1.6467931e-01   5.6599947e-02  -1.1677150e-01  -8.9821284e-02  -1.0161240e-01  -2.6908523e-01   2.6654854e-01   5.5622823e-01   0.0000000e+00   1.1653613e-02   2.0042186e-01   1.5217441e-01   5.3035614e-01   1.1265777e-01   6.4032758e-02   5.9521576e-02   9.0964978e-03  -2.5669897e-01  -1.2792416e-01  -8.5562604e-02   9.3905426e-03   3.5710788e-03  -1.6729256e-01  -1.1671088e-01   2.9692239e-02  -1.2045872e-01   1.0046291e-02  -1.5390184e-01  -3.6162086e-02  -1.5368377e-01   1.5753292e-01   4.1171320e-02   1.1423046e-01  -7.8589180e-02  -2.4800115e-01   2.3152057e-02   2.2121673e-02  -2.3459190e-01  -3.9613260e-02  -1.0697834e-01  -1.2309224e-01   9.7051868e-02  -1.2985157e-01   3.7518941e-02  -1.7150691e-01  -5.8410149e-03   3.7476892e-02   1.8716143e-02   9.3459316e-02  -5.6845595e-02   5.8756433e-02   1.8913252e-01   1.5901474e-01
   1.9515426e-02  -1.7847682e-02  -1.0702003e-02  -8.0890052e-02   6.7017432e-02  -7.1148771e-02   1.8821844e-02  -1.6344495e-01   1.4338397e-01  -1.5272221e-01  -3.7779162e-02   2.1700031e-02   1.5849970e-01   3.1138538e-02   8.5806886e-02  -1.4525671e-01  -2.8548464e-02  -4.9373374e-02  -1.7941160e-01  -1.9502021e-01  -2.0208938e-01   1.2193756e-02   6.9570340e-02  -1.1610303e-01  -7.0502100e-02   3.4351671e-02   3.2926984e-02  -8.7103111e-03  -1.1057724e-01  -5.2181949e-02  -7.8901642e-02  -4.8887658e-02  -1.3786456e-02   9.3949497e-02   1.2516208e-01  -5.2059645e-02   2.1498573e-01  -2.1795417e-01   2.2908624e-01  -4.3619901e-02   2.1589870e-02  -1.1174306e-01   7.3038799e-01   2.0774772e-01  -1.2016834e-01   1.1653613e-02   0.0000000e+00   8.0458343e-01  -7.3654036e-02   1.0739955e-01   3.3730213e-01  -1.7332546e-01  -1.9588750e-01  -2.9057208e-01   2.3759354e-01   1.1116602e-01   2.0692405e-01  -9.5733687e-02  -1.7675571e-02  -1.9023763e-01  -2.1986232e-01   4.2929633e-02   5.6757797e-02   6.2545862e-02  -4.5918891e-02  -2.0531524e-01  -1.9907723e-01  -2.0433617e-01   3.6155246e-02   3.4808028e-02   1.2056496e-01  -9.0795738e-02  -1.2200211e-01  -1.7601312e-01   9.7546776e-02   2.6894366e-02  -6.3779924e-02  -1.9753439e-01   4.7770935e-02  -2.1324059e-01  -1.8160298e-02   7.5310324e-02  -1.4032399e-03   1.3152956e-01   6.1789648e-02  -1.9919162e-01   7.3057341e-02   5.8939463e-02  -1.9784051e-01  -2.9892468e-02
  -5.2727720e-02   2.9727492e-02  -1.5283670e-01  -2.4164364e-02  -1.9799353e-01  -6.0725834e-02  -1.2962103e-01  -1.0516739e-01  -1.9237439e-01   2.1172219e-01  -5.3359862e-02   3.4815119e-02  -1.1314796e-01  -1.5629793e-02  -5.6194078e-02   2.8080953e-01   4.9439939e-02  -5.4963257e-03  -1.0164889e-01  -1.5317213e-03  -7.8203358e-03  -5.6938181e-02   4.9094349e-03   1.5794927e-01   1.7680023e-01   2.2131506e-02  -4.5878420e-02   9.7586616e-02  -3.2596561e-03   4.4467237e-02   4.5961242e-02  -9.7114849e-02   6.5014302e-02   9.8637493e-02  -1.9239236e-01   1.7975762e-01  -2.2030923e-01   2.1034300e-01  -3.0999876e-02   7.0565040e-02  -6.9325278e-02   6.8057093e-02   1.1186643e-01   7.0778217e-01  -2.6029564e-02   2.0042186e-01   8.0458343e-01   0.0000000e+00  -5.5722587e-02  -1.4514005e-01  -5.7335596e-02   7.0594965e-02   6.6195697e-03   9.0460607e-02   2.2094726e-01  -3.2651122e-02   2.4664051e-02  -2.3742323e-02   1.0689134e-01   3.5926788e-02   1.1929766e-01   9.1085299e-02   2.9205844e-02   6.0198577e-02   6.3213415e-02  -2.3992157e-02  -9.9996207e-02  -1.1400334e-01  -1.7102047e-01  -2.5685838e-02   5.5925358e-02  -4.1720674e-02  -8.5203007e-02   1.2911631e-01  -1.5639579e-01   4.5117827e-02   9.5929811e-03   1.5948384e-01  -5.7304683e-02   1.1362022e-01   8.8736275e-02  -1.0975660e-01   8.0892940e-02  -9.2495597e-02  -1.3861074e-02   5.3487211e-02  -1.3418324e-01  -3.2915752e-02  -3.2909482e-02  -7.0563105e-02
   9.2521916e-02   7.3311949e-03  -8.3467905e-02   8.9730354e-03   4.3273285e-02  -4.5626270e-02   1.7086156e-01   3.5914877e-02   2.3532703e-01   1.9294308e-02   4.7246933e-02   4.4543752e-02  -8.2020150e-02  -1.6832778e-01   2.6809185e-01  -1.8679742e-01   3.5658250e-03   1.5724029e-02  -1.7994853e-01   2.2716343e-01   5.3361460e-02   3.1794150e-02  -2.3984339e-01   4.7559095e-02  -9.5484045e-02   3.7001447e-02  -3.3739598e-02   7.3442337e-03   1.0319637e-01  -1.4377582e-01   3.7245527e-02  -9.1829619e-02  -1.7412682e-01   1.5307487e-01   9.2621710e-02   1.3215019e-01  -4.2471147e-02   1.3572190e-02   1.4795353e-01  -6.1600000e-02  -1.0133679e-01  -1.6163906e-01   2.1631934e-01   1.9203403e-02   4.0085807e-01   1.5217441e-01  -7.3654036e-02  -5.5722587e-02   0.0000000e+00   2.2505989e-01   6.4416960e-01   2.8596850e-01  -1.5766833e-01  -3.2849696e-01  -7.2234523e-02   2.3630809e-02  -2.9437381e-02  -5.2456198e-03   3.4127934e-02  -2.3165656e-01   3.4358378e-01  -1.6656264e-01  -4.8146586e-02  -2.0522213e-03  -5.9337887e-02  -1.8911640e-01   2.4468675e-02  -1.0820933e-01   7.9482519e-02  -5.2038617e-03  -2.9554030e-02  -9.5239631e-02  -6.8797882e-03  -4.8932695e-02   1.8099026e-01  -6.0890421e-02   1.4885817e-01  -2.2034308e-01  -1.0737187e-01   1.7253748e-02   1.3631283e-01   1.1997339e-01   2.9789479e-02  -1.1793759e-01  -1.6581365e-02   3.9467035e-02  -8.7609278e-02  -9.0334002e-02  -1.1424902e-01  -7.1117911e-02
  -2.0779701e-02   4.7785616e-02   5.0575864e-02   5.6851849e-02  -6.9124653e-03  -4.1213545e-02  -5.6965342e-03   2.4279146e-02   2.7174483e-02  -9.4487456e-03  -1.6360619e-02   4.5499862e-02   3.3626602e-02  -9.7232341e-02   5.9078957e-02  -1.4429321e-01  -7.3006078e-02   1.4087317e-01  -3.2504349e-02   1.4375955e-01   4.5589900e-02  -2.1433787e-02   1.0285657e-01  -4.6628633e-02  -2.7602954e-02   9.7097052e-04  -3.9186217e-02   7.0692837e-02  -2.5987847e-01  -3.9869529e-02   1.6174391e-01   5.9407985e-02  -8.7045327e-02  -1.3257489e-01  -7.3996061e-02   4.6234422e-02  -1.2586595e-01  -8.6792684e-02  -8.8523398e-02   2.0647504e-01   1.5032547e-01   1.1683269e-01   4.2644754e-02   1.6489123e-01  -1.3264514e-02   5.3035614e-01   1.0739955e-01  -1.4514005e-01   2.2505989e-01   0.0000000e+00   2.5858823e-01   3.9073304e-01  -9.9545707e-02   1.5264862e-01  -1.2967836e-01   1.7075764e-01  -7.1277517e-02  -1.1114523e-01   9.6556721e-02   1.0212380e-01   6.5840071e-02  -5.3863841e-02  -6.1635420e-02   3.5100937e-01  -3.6714390e-01  -1.5165093e-01   1.1588569e-02  -2.9549888e-03  -2.2516975e-03   7.2135106e-02  -5.4159394e-02   3.8396267e-02   4.6137762e-02   8.6861703e-04  -7.9136907e-02  -1.5540686e-01  -2.9084278e-01   1.0777515e-01   6.0733323e-02   2.8251747e-02  -4.5703937e-02   4.8768303e-02  -1.2243503e-01  -1.8374640e-01  -2.4328082e-02  -1.0358233e-01   2.6869993e-02   7.7939803e-02   4.4216454e-02  -3.8002638e-02
   6.7917214e-02   5.2134234e-02  -3.0481498e-02   3.9732419e-03  -5.9732992e-02   4.4542247e-02  -6.1354074e-02   1.8453642e-01   6.8235650e-02  -1.5405636e-02   6.5356973e-02  -1.1333396e-01  -5.6179278e-02  -2.2439006e-03  -1.8890155e-01   4.8073729e-02   1.1058950e-01  -1.4508277e-01  -4.2024685e-02  -1.0060896e-01   1.5861678e-01   4.8199421e-02   8.0968277e-02   2.6585760e-01  -8.0185889e-02  -2.4931286e-01  -8.5917850e-03  -1.3553327e-02  -1.2174787e-01  -5.2497497e-02  -3.1923553e-03  -5.2316017e-02   1.3233220e-01   4.1466148e-02  -9.2382676e-02  -5.0551013e-02   9.7579542e-02  -9.7284213e-02  -2.3100846e-01  -7.2040615e-02   2.3448829e-01  -7.3395504e-02   6.7066472e-02  -9.8556503e-02  -2.8212825e-01   1.1265777e-01   3.3730213e-01  -5.7335596e-02   6.4416960e-01   2.5858823e-01   0.0000000e+00  -5.6481715e-02   2.8652822e-01   2.9987849e-01   6.4205242e-01   2.0529838e-02  -1.1396356e-01   4.8873653e-02   4.3802027e-01   1.2157019e-01  -7.2368260e-02  -2.1094316e-01   4.2984139e-02  -2.2271828e-01   2.0176053e-01  -9.1726479e-02  -4.7046399e-02   2.0544846e-02  -1.8096492e-02   2.2443025e-01   6.0112636e-02   1.0056205e-02  -8.9921257e-02   8.1009007e-02   3.4721337e-02   9.5642760e-02  -1.0706203e-01  -9.5927729e-02   3.4353701e-02  -4.7536184e-02  -1.6669847e-01  -6.1518659e-02  -1.9962939e-01   1.1888048e-01   1.3281077e-02  -9.3559901e-02   4.2739388e-02  -4.9116003e-02  -3.2616990e-02   5.6068607e-02
   8.7088873e-02   4.4495235e-02  -2.0632531e-02  -8.6721611e-02  -1.3280501e-01  -1.2737712e-01   8.7883074e-02  -1.2252181e-01   3.1629967e-02  -3.0064435e-02   1.0175133e-01   1.3535888e-01   1.1545624e-01   3.9996616e-02   9.0110696e-02  -6.5776177e-02  -9.6052415e-02   4.9696623e-02   1.7395960e-02  -1.3653485e-01   2.1227289e-01  -1.1147204e-01   1.2904638e-01  -4.8068715e-02   2.3450763e-02   1.6046857e-01  -7.6649904e-02  -2.7423632e-02  -1.4157849e-01  -1.1472986e-01   1.0441226e-01   6.8866003e-02  -1.1408568e-01   1.5101007e-01  -1.4568985e-01   2.2460115e-02  -1.5867126e-01  -3.3007349e-02   7.5708287e-02   5.2997889e-02  -5.9044176e-02  -7.5874195e-02  -5.9389493e-02  -6.7816224e-04  -1.0865389e-01   6.4032758e-02  -1.7332546e-01   7.0594965e-02   2.8596850e-01   3.9073304e-01  -5.6481715e-02   0.0000000e+00  -6.8941431e-02   2.3446380e-01   2.7541078e-01   2.0546104e-01  -6.2067916e-02   7.4808289e-03   1.0863471e-01   2.3369626e-01   5.5874538e-02   2.1877458e-02  -5.6481628e-02   3.6450980e-02   1.4905207e-01   2.9369022e-01   9.8741151e-02  -4.5601585e-02  -6.4443280e-02  -2.0825923e-01  -1.5984677e-02   7.6368037e-02   3.5803661e-02   7.1396475e-02   7.0982241e-02   1.9795685e-01  -2.3075301e-02   3.4094410e-03   1.8149565e-01   1.6890756e-01  -8.1007459e-02  -1.2132500e-02  -7.1647959e-02  -2.1199794e-02  -5.8398303e-02  -2.4284611e-02   7.5300406e-02  -4.1474748e-02   1.6882284e-01  -6.9051554e-02
   1.5103881e-01  -2.4723742e-02  -2.7399801e-01   1.4778848e-01   1.1984713e-01   3.7306733e-02  -1.4263407e-01  -2.4465111e-03   5.6863222e-02  -2.1447708e-01   8.1819735e-02   1.6204788e-01   1.6428557e-01   1.2147923e-01  -3.3493708e-02   1.7338584e-01   1.1935179e-01  -1.7572028e-01  -5.5600571e-02  -1.6295831e-01   3.0270051e-01   1.5889479e-01  -5.2628250e-02  -1.8968774e-01   4.3842508e-02   9.2407683e-02   1.4000984e-01   8.8768495e-02   1.5204278e-02  -3.0878618e-02  -1.6647351e-01  -2.9189452e-01   3.9632977e-02  -3.6856560e-02   1.0312269e-01   1.5408215e-01   1.3602249e-01  -2.3800071e-01   6.1935225e-02  -1.1477273e-01  -3.1205116e-02  -1.5998323e-02  -1.2542927e-01   4.0546490e-01   1.3289052e-02   5.9521576e-02  -1.9588750e-01   6.6195697e-03  -1.5766833e-01  -9.9545707e-02   2.8652822e-01  -6.8941431e-02   0.0000000e+00   7.3268648e-01   4.3334273e-01   4.7141249e-02   1.8311677e-01  -8.2377358e-02  -9.6106516e-02  -1.1948085e-01  -1.9907388e-02  -1.5770103e-01   8.6741131e-02   2.8787574e-02   1.6422655e-02  -4.0585501e-02   1.0702733e-01   2.7717970e-04   1.0182019e-01  -2.4882272e-01   2.1364781e-01  -2.9155646e-02  -1.6315957e-01  -7.3724491e-02   1.8040471e-01  -1.2789131e-02   1.5637217e-02  -4.3011366e-02   5.1705115e-03   1.0870361e-01   9.9359332e-02  -3.1759894e-02  -1.2726103e-01  -9.4863884e-02  -1.2982675e-01   7.2993925e-02   1.5368045e-01  -2.4641577e-02  -5.0077670e-02  -4.8577625e-02
  -1.5565603e-01  -7.5484485e-03   9.4772696e-02   1.3076354e-02   1.2161688e-01  -6.9318915e-02  -3.4537876e-02  -2.7569583e-02  -2.7511788e-02   3.1321020e-02  -1.1882958e-01   1.2608069e-01  -2.4470593e-02   1.4690218e-02   1.7733341e-01  -2.8649027e-01  -9.6575954e-03   1.6762135e-02  -1.3555497e-03  -1.7500697e-01  -1.3804310e-01  -1.5265771e-02   2.5194390e-02   1.8667465e-02   3.0712234e-02   1.3182576e-01   1.7183242e-01  -1.4437045e-02   4.0896135e-02  -1.7216441e-01  -1.4551792e-01  -7.6936035e-03   7.4511763e-03  -5.7175395e-02   1.5900081e-01  -1.7732420e-01  -1.7154805e-02   1.2921005e-01   8.1014548e-02   1.4290125e-01  -1.4251169e-01   2.7910901e-01  -1.7231822e-01   1.5021247e-01   2.1322023e-01   9.0964978e-03  -2.9057208e-01   9.0460607e-02  -3.2849696e-01   1.5264862e-01   2.9987849e-01   2.3446380e-01   7.3268648e-01   0.0000000e+00   9.4025080e-02   5.6618980e-02  -2.2768448e-01   4.1132602e-02   3.1710274e-01   6.4409261e-02  -1.2495102e-01   2.2169972e-01   2.0604170e-01   4.3138762e-02  -1.9350221e-01   1.2567896e-01  -1.6274759e-02  -2.4855083e-01   1.5660989e-02   1.2457189e-01  -6.8307107e-02  -3.9812222e-02   1.0174283e-01   7.1036591e-02  -3.1118103e-02  -1.3772728e-02   2.0138364e-01   1.5685719e-02  -1.3438828e-02  -2.5967528e-01  -8.4285814e-03   1.3957869e-01   3.7468584e-02   1.5926485e-02   1.1349631e-01   7.4400762e-02  -3.8533155e-03  -1.0703750e-01   2.0786387e-01   1.2337424e-01
   9.4271803e-02   6.9667344e-03   2.6257988e-02   2.8128869e-03  -4.8309094e-02   6.7985056e-02   4.5137642e-02  -2.5351786e-03   4.1115664e-02  -2.2916672e-02  -1.7368356e-01  -8.4221522e-02  -4.2228214e-02   3.0590575e-02  -5.9051843e-02   5.6836188e-02   5.2271951e-02   1.1869387e-01   1.7450951e-01   8.1464349e-02  -1.9378792e-01  -3.8536211e-01  -6.2102827e-02  -1.5375825e-01   1.8791988e-01  -8.6639691e-02   5.7650314e-02  -5.8104171e-02  -4.4493903e-02   7.9634233e-02   4.7469263e-02   1.6858211e-01  -2.2433429e-01  -1.4910801e-01   4.5218757e-02  -1.2552055e-01   1.9870398e-01   3.8764181e-02   2.7888070e-02  -6.6036253e-02  -6.3288484e-03   2.0983066e-01  -7.5491268e-02  -2.1789009e-01   4.0412423e-02  -2.5669897e-01   2.3759354e-01   2.2094726e-01  -7.2234523e-02  -1.2967836e-01   6.4205242e-01   2.7541078e-01   4.3334273e-01   9.4025080e-02   0.0000000e+00   2.0623543e-01   7.6082736e-02   1.6202605e-01  -2.4101519e-01  -1.9600450e-01   2.1001773e-01  -1.3260722e-01  -8.0336342e-02   2.4584014e-01   3.3488917e-02   4.0241643e-02   1.0443127e-01   1.2295202e-02  -1.0048504e-01  -1.3211213e-01  -2.5014857e-01  -6.8661890e-03   2.3587087e-02   1.8452900e-02  -1.5650555e-02  -1.7932094e-01  -8.7960144e-02  -5.7372867e-02  -6.4837467e-02   1.9363142e-02   1.9040707e-01  -3.4485472e-02   2.7992078e-03   8.9904368e-02  -3.0923139e-02  -3.5135947e-02  -1.1282595e-01  -4.8878646e-02   3.3069414e-01  -1.8208759e-01
   2.6015460e-03   3.0410542e-02   1.3886420e-02  -6.6863160e-02  -1.1960371e-01  -8.9024378e-02  -1.0510164e-01  -7.9071745e-02  -1.6468447e-02  -2.6295844e-02  -1.5212316e-01   1.3383287e-01  -5.1302336e-02  -4.7843696e-02   9.9050332e-02  -1.5610242e-01  -3.1060161e-03   7.9591482e-02  -1.1354323e-01   1.1971704e-03  -1.1895177e-01   3.2047629e-02   8.0505882e-02   7.8419043e-02  -1.9876586e-02   1.8001713e-02  -1.4426420e-01   1.0458562e-01  -4.0707823e-02   2.0078652e-02  -9.2357178e-02  -3.8260160e-02   1.4997838e-02  -2.1546203e-02   7.1065483e-03  -6.0412831e-02  -7.6523501e-02  -6.2703003e-03   5.2483765e-02   3.5056690e-02   3.5032298e-02  -6.2884559e-02  -1.4829537e-01   6.2145503e-02  -9.4308667e-02  -1.2792416e-01   1.1116602e-01  -3.2651122e-02   2.3630809e-02   1.7075764e-01   2.0529838e-02   2.0546104e-01   4.7141249e-02   5.6618980e-02   2.0623543e-01   0.0000000e+00  -4.3192041e-02  -1.4495572e-02  -1.3234660e-01  -2.0981312e-02   6.3559537e-02  -7.2556848e-02   1.1784015e-01  -1.9313144e-02  -6.1531643e-02   2.1075198e-02   6.8733734e-02  -1.1821139e-02   5.7425356e-02  -1.0826773e-01   8.1978534e-03   3.8185903e-02   2.5439906e-02  -1.5325435e-01   5.8626999e-03   3.3468006e-02  -3.0541193e-01  -1.8116737e-01  -1.2137014e-01   3.7688776e-01  -9.3296481e-02  -7.9962078e-02   2.0239352e-01  -3.4510021e-02  -6.9890942e-02  -1.1639953e-01   1.3187986e-01   3.7086283e-02  -4.8792964e-02   4.3714605e-02
   5.0820216e-01  -3.1829584e-02   4.2182998e-02   8.4057188e-02   6.0946967e-02  -4.4288756e-02  -1.1828821e-01  -4.2192286e-02  -6.0125814e-03  -7.5443381e-02  -7.1684985e-02  -4.1585134e-02  -2.7262099e-01  -4.1415598e-02   6.4097647e-02   1.1261185e-02   1.3084341e-01   4.0243888e-02   8.7994537e-02  -6.8774565e-02  -1.0450240e-02  -1.6719244e-02  -7.0257569e-02   6.7990905e-02  -2.5108595e-03   1.2961951e-01   5.9754746e-02  -7.0002146e-02   3.7725545e-03  -3.2772842e-03  -7.8004640e-02   2.2954012e-02   9.9558684e-02   1.6486888e-01   1.7041094e-02   4.1847958e-03   7.1300193e-02  -6.0699996e-02   4.8955563e-02  -5.4849964e-02  -4.7030655e-03   3.5260514e-02  -1.0167003e-01  -7.2054103e-05  -8.1876716e-02  -8.5562604e-02   2.0692405e-01   2.4664051e-02  -2.9437381e-02  -7.1277517e-02  -1.1396356e-01  -6.2067916e-02   1.8311677e-01  -2.2768448e-01   7.6082736e-02  -4.3192041e-02   0.0000000e+00   1.4058452e-01   2.5605650e-01  -7.8714787e-02   2.1682372e-01   2.7906864e-01   6.3793847e-02   2.5911664e-01  -2.2615931e-01   7.5787080e-02  -1.6933761e-02  -9.1411216e-02   2.8452503e-01  -1.1550329e-01   8.1370531e-02  -6.2187197e-02   4.4083730e-02   1.3854273e-01  -7.3396045e-03  -1.6556126e-01  -8.9883903e-02  -9.5970844e-02  -2.0358703e-01   8.2422714e-02  -2.3211546e-02  -9.0155400e-04  -4.0164089e-02  -1.1999842e-02   3.1060200e-02  -5.7641330e-02   1.8328395e-01   9.9834638e-02  -1.5274766e-01   4.6546884e-02
   1.5865044e-01   2.3588873e-01  -1.1973260e-01  -4.5650561e-02   9.3668012e-02   3.4273962e-02  -8.3482908e-02  -6.9386573e-02   1.0883896e-02   9.2303609e-02  -3.8488329e-01  -1.7107667e-01  -2.9651040e-02   6.3391581e-02  -6.6784644e-02  -2.1231388e-02   1.2495531e-01   4.7268562e-02  -4.7359923e-02   1.0725289e-01   6.4317511e-02  -5.8250904e-02  -8.4983821e-02  -1.3334447e-01   8.8655204e-02   8.0979505e-03  -2.4161590e-02  -1.6809088e-02  -5.5791016e-02  -7.3850043e-02  -8.9967615e-02   7.3530521e-02  -1.2334911e-01   8.4937327e-02  -5.9787061e-02  -8.6185763e-02   3.7490807e-02  -8.7690241e-03   3.1677410e-04  -2.0789464e-01   3.0247552e-02  -2.4195376e-02  -1.8401941e-02  -1.8344792e-02   4.0918664e-03   9.3905426e-03  -9.5733687e-02  -2.3742323e-02  -5.2456198e-03  -1.1114523e-01   4.8873653e-02   7.4808289e-03  -8.2377358e-02   4.1132602e-02   1.6202605e-01  -1.4495572e-02   1.4058452e-01   0.0000000e+00   2.3789008e-03   1.4726375e-01  -5.9024971e-02   4.2103520e-01  -1.3277649e-01  -9.4136023e-02  -1.5237453e-01  -1.1082090e-01  -1.7767006e-02   3.0698596e-02   2.6370045e-02   5.1883676e-02  -5.4186946e-02  -5.1048347e-02  -1.9778826e-02  -8.2004343e-02   2.6782776e-02  -1.3180586e-01   1.8680166e-01   1.2097588e-01  -1.0149581e-01   2.3831974e-01  -8.6527894e-02   3.2215788e-01   5.5011550e-02   6.3821454e-02  -9.3186204e-04   7.9557340e-02  -5.7959216e-02  -1.1319186e-01   9.4977172e-02   6.3932376e-03
  -7.7647638e-02   2.1485739e-02   4.0673613e-02  -6.7859766e-02   9.0137320e-02   3.7080269e-02  -8.3127511e-02   1.0158864e-01  -6.6991175e-02  -1.9599808e-01   1.9828531e-01  -1.1309103e-01  -1.6680703e-01  -1.5951770e-01  -8.4082066e-02   4.5154522e-02  -2.4889599e-01  -2.1544831e-03   6.5432979e-02  -1.7877308e-01  -6.2286477e-02   1.6478583e-01  -1.0135070e-01  -5.6653772e-02   2.0315397e-02   1.5575936e-01   1.7083610e-01  -1.3093130e-01   1.0773441e-01   1.0991459e-01   2.1168921e-02   6.2502001e-02   8.7452788e-04  -8.7178213e-02   1.2804769e-01  -1.0555708e-02   5.7571645e-02  -1.4350154e-01   9.8317135e-02   1.6422210e-01  -8.8844011e-02  -5.2771550e-02   8.0721259e-02  -1.7029221e-01  -2.1303546e-01   3.5710788e-03  -1.7675571e-02   1.0689134e-01   3.4127934e-02   9.6556721e-02   4.3802027e-01   1.0863471e-01  -9.6106516e-02   3.1710274e-01  -2.4101519e-01  -1.3234660e-01   2.5605650e-01   2.3789008e-03   0.0000000e+00   4.8010969e-01   5.7964927e-01   8.7329258e-02   1.0284148e-02   6.3250969e-02  -1.3833657e-01   9.3895857e-03   1.3035661e-01  -1.6592177e-01   8.8345014e-02  -9.9145839e-03   6.5372585e-02  -5.4615876e-02   3.5490845e-02  -2.4650569e-02  -2.1601271e-01   6.8067360e-02   1.1741492e-01  -2.0002083e-01  -2.0895003e-01  -3.3006849e-02  -1.2034509e-01  -6.3553677e-02   9.8842539e-02  -1.0681251e-02   6.9402516e-02  -3.0778000e-02   1.6626239e-02   4.3243201e-02   1.2882875e-01  -8.2895075e-02
  -2.8309712e-02   1.0313518e-01  -1.2468325e-01  -3.2829741e-02  -8.1633905e-02  -2.7386904e-02  -6.0891624e-02   6.2200589e-02   6.1241811e-02  -1.3735658e-01   2.7753176e-02  -6.4857607e-02  -4.5482373e-03  -1.1736621e-01   4.9890316e-02   7.7825896e-02  -1.1231857e-01   6.6744092e-03   1.9816921e-02   2.2921214e-02   2.3169984e-01  -6.5670801e-02   7.1683449e-02  -5.1694738e-02  -4.9245645e-02  -8.3092454e-02  -4.0885790e-02   5.7236738e-03   6.1353067e-02   3.7980523e-02  -3.0666921e-02  -4.8872559e-02   7.6907288e-02  -1.8541928e-02  -1.0087869e-01  -1.0155190e-01   7.1858245e-02  -1.7000048e-03  -2.0588908e-03   1.7282630e-02   5.6712471e-02  -1.7541154e-01   1.2090093e-01  -8.8754723e-03  -4.9922986e-02  -1.6729256e-01  -1.9023763e-01   3.5926788e-02  -2.3165656e-01   1.0212380e-01   1.2157019e-01   2.3369626e-01  -1.1948085e-01   6.4409261e-02  -1.9600450e-01  -2.0981312e-02  -7.8714787e-02   1.4726375e-01   4.8010969e-01   0.0000000e+00  -1.2655147e-02   2.8156220e-01   3.8797985e-02   1.5852659e-01   5.2294304e-03  -6.4554870e-02   1.1210734e-01   1.1007547e-01  -1.2858779e-01   2.1227172e-01  -3.2336370e-02  -2.0893491e-02  -8.4632520e-02   5.1650410e-02  -3.9664137e-02  -2.0940792e-01  -9.1538099e-02  -6.1898311e-02  -3.7521464e-02  -2.4508129e-02  -2.2131021e-02  -7.0483820e-03  -1.6210890e-01   1.5885802e-02  -6.7774959e-03  -1.4522213e-01   6.1098922e-03  -3.2939428e-02  -1.5289586e-01  -2.2044123e-02
  -4.2720503e-02  -9.2953942e-02   1.0168746e-01  -7.4864647e-02  -3.7674984e-02  -5.3136527e-02   3.0067657e-01   9.6534504e-03   1.4026692e-02   1.2002540e-01   9.7174880e-02   2.6929725e-01   1.8667088e-02   2.8436243e-02   1.8696605e-02   3.3956723e-02   1.9705220e-02   2.2662044e-02   4.7849585e-03  -9.6216006e-03  -5.8857196e-02   1.4027786e-01  -8.7326117e-02  -6.7031823e-02  -4.7706902e-02  -4.7428602e-02  -2.2169717e-02  -1.2779287e-01  -6.0797865e-02   6.6733244e-02   9.7504844e-02   9.5324825e-02  -8.0570749e-02   1.7066301e-01   8.1813465e-03   6.5896740e-02  -1.2814204e-01   2.9075199e-02  -4.3259828e-02   1.8668100e-02   3.8597946e-02   1.0386769e-01  -3.1118171e-02   1.6226021e-02  -6.0915892e-02  -1.1671088e-01  -2.1986232e-01   1.1929766e-01   3.4358378e-01   6.5840071e-02  -7.2368260e-02   5.5874538e-02  -1.9907388e-02  -1.2495102e-01   2.1001773e-01   6.3559537e-02   2.1682372e-01  -5.9024971e-02   5.7964927e-01  -1.2655147e-02   0.0000000e+00   1.6718750e-01   3.9675276e-01   2.0458629e-01   1.9955683e-01   1.5421163e-01   1.8496576e-01  -4.5074187e-02   9.1036805e-03  -1.3128504e-01  -5.7883880e-02  -8.5652434e-02   9.1452636e-03  -1.4488614e-01  -9.7500117e-03   2.3872433e-01   2.2282925e-01   6.4034937e-02   2.5678211e-02   5.1199214e-02   2.5934125e-02  -2.6762957e-02   6.8751044e-02  -2.8179796e-02  -3.8962028e-02  -9.2272849e-02  -2.2193123e-02  -2.5182978e-02  -8.7333277e-04  -4.8603385e-03
   3.0678589e-02   2.9288915e-01   3.5012848e-02   5.1444860e-02  -7.1088621e-02   9.9043292e-03  -2.0228177e-02  -3.5890346e-02   1.8206137e-01  -1.5138576e-02  -1.2756675e-01   3.4358231e-02   6.5170454e-02   2.0915368e-01  -1.9534058e-01   8.4876196e-02  -1.3897865e-01  -1.4290253e-01  -7.2268557e-02   9.5453824e-02   3.2660330e-02  -1.6778833e-02  -6.2560423e-02   2.4115162e-02   8.5661333e-02  -2.1376334e-01  -9.5208968e-02  -8.8529601e-02   7.2722006e-02  -2.1510899e-01   2.7579108e-02   6.8517262e-02  -2.9862996e-02   1.3373448e-01  -1.0523602e-02   7.8300007e-02   6.4452623e-02  -2.2910081e-03  -4.7066895e-02  -1.7592160e-03   1.2685264e-01  -6.1301565e-02   1.4942442e-01  -4.3131653e-02   2.6729037e-02   2.9692239e-02   4.2929633e-02   9.1085299e-02  -1.6656264e-01  -5.3863841e-02  -2.1094316e-01   2.1877458e-02  -1.5770103e-01   2.2169972e-01  -1.3260722e-01  -7.2556848e-02   2.7906864e-01   4.2103520e-01   8.7329258e-02   2.8156220e-01   1.6718750e-01   0.0000000e+00   1.1303234e-02   3.2496468e-01   2.5913924e-03   2.3453048e-01  -2.3718486e-01  -1.6270513e-01   8.6769235e-02   2.3126671e-01  -5.2251371e-02  -6.9265772e-02  -2.5224532e-02  -1.4973449e-01   1.9785336e-02  -2.0742284e-02  -2.2671737e-01  -1.3497912e-01  -5.0582738e-02  -1.2402333e-01   6.0078299e-03  -1.2410501e-01  -8.7204580e-02   2.7345074e-02  -4.0070713e-02  -1.8775227e-01  -1.7821005e-03  -2.3281625e-01   3.0598601e-02  -5.8159220e-02
  -9.1424776e-02  -1.1864510e-01   8.1781797e-02  -4.3444122e-02  -1.9146325e-02  -1.0745059e-01  -8.0595559e-02   1.4047424e-02  -1.3852969e-01   1.8063985e-02   1.9227315e-01  -4.4483562e-02   7.8717968e-02  -7.4738745e-02  -4.9082007e-02  -1.1155500e-01   2.7423361e-01  -6.5467981e-03   2.9405065e-01   8.0433728e-02   4.2381515e-02  -2.4423544e-04   5.7596533e-02   4.5479123e-02   3.9092790e-02  -4.0885174e-02  -5.7095687e-02  -3.4792911e-02  -6.1404624e-02  -1.4984420e-01  -1.5549118e-01  -7.6008810e-03   6.6879141e-02  -4.0010803e-02  -1.8517768e-01  -4.2221787e-02   1.6543021e-02   8.8479510e-02  -2.3625364e-01   3.2606728e-02   1.0048104e-01  -6.1856906e-02   3.3584143e-02  -9.5388358e-02   1.8873530e-01  -1.2045872e-01   5.6757797e-02   2.9205844e-02  -4.8146586e-02  -6.1635420e-02   4.2984139e-02  -5.6481628e-02   8.6741131e-02   2.0604170e-01  -8.0336342e-02   1.1784015e-01   6.3793847e-02  -1.3277649e-01   1.0284148e-02   3.8797985e-02   3.9675276e-01   1.1303234e-02   0.0000000e+00   8.5956632e-02   7.3357305e-02  -1.6403012e-02   9.6842956e-02   1.0358147e-01   6.6692423e-02   2.0815421e-02   9.3229089e-02  -1.3048860e-01   5.1007440e-02  -1.5737646e-01   1.5755859e-01  -3.4654296e-02  -1.3051529e-01   2.2594820e-01   1.9064771e-01   3.8236811e-02   4.0942185e-01   6.5398277e-02  -1.1146066e-01   1.8616387e-01   1.4266656e-01   5.5446249e-02   3.7618003e-02   1.3010519e-02  -7.1962311e-02   1.6636617e-02
  -2.1219252e-02   1.1610329e-01   7.7292354e-02   1.2530209e-01   7.0714338e-02   4.2178103e-03   1.0710060e-01   6.1229924e-02   1.2017272e-01   3.0275087e-02   2.3518196e-01   2.7440465e-02  -4.9034762e-02  -5.7189932e-02   3.2932598e-02   1.2668048e-01  -7.9036260e-03   4.3568094e-01  -3.4177072e-02  -1.0548009e-01  -7.2280367e-02   2.4257209e-02  -7.3902772e-02  -4.6484721e-02   3.6699498e-02   1.9998606e-02   7.3061294e-02  -2.0097314e-02  -5.0167173e-02   1.0725135e-01   1.1654638e-02  -8.9963197e-02   5.8086733e-02   1.8912062e-02   1.6439441e-02  -8.7616715e-03   5.0950495e-02  -8.0403078e-02  -8.9004229e-02   7.1417883e-02  -9.9114301e-02  -1.6041877e-01  -2.4229717e-02  -3.5523799e-02   3.8372140e-02   1.0046291e-02   6.2545862e-02   6.0198577e-02  -2.0522213e-03   3.5100937e-01  -2.2271828e-01   3.6450980e-02   2.8787574e-02   4.3138762e-02   2.4584014e-01  -1.9313144e-02   2.5911664e-01  -9.4136023e-02   6.3250969e-02   1.5852659e-01   2.0458629e-01   3.2496468e-01   8.5956632e-02   0.0000000e+00   8.2539841e-02  -1.0974954e-01  -7.1878825e-02   1.0955006e-03  -1.2031872e-01   1.4500611e-01   1.5520154e-01   7.9027321e-02   8.7607381e-02   7.7740785e-02  -1.2780237e-03   1.2473746e-01   1.9673204e-01   3.9863525e-02  -1.3899476e-01   1.2874286e-02   1.0635949e-01   3.0567517e-01   1.2367048e-02   1.7623260e-01   6.6217323e-02   4.2481565e-02   5.1480741e-02   1.7201783e-02  -2.3270197e-01   1.5989129e-01
  -1.5049809e-02  -1.1368200e-01   3.5875211e-01   1.3971982e-01  -1.1723544e-01  -4.0032880e-02   1.9981213e-01   1.8556757e-01  -1.8507231e-01  -5.9633964e-02   1.4344050e-05  -6.7462337e-02  -5.1530036e-02   1.7176999e-01  -5.8177846e-02   3.1026629e-02   6.8105388e-02   5.6425852e-02  -9.9246120e-02  -1.6192556e-01   4.1808067e-02  -1.0047363e-01   2.1272935e-01   1.3269013e-01   2.1409892e-01   2.0754868e-02   6.5483648e-02  -1.5491718e-01  -6.5185002e-02  -1.3668514e-01  -1.4172888e-01  -1.5153672e-01  -1.3912943e-01  -4.7596803e-02  -1.8402227e-02   1.1214944e-02   2.0739767e-01  -2.4776571e-01   3.0212473e-01  -1.6961438e-01   7.7997833e-02   2.9799261e-02  -3.4048586e-02   5.7173112e-02   2.8891753e-01  -1.5390184e-01  -4.5918891e-02   6.3213415e-02  -5.9337887e-02  -3.6714390e-01   2.0176053e-01   1.4905207e-01   1.6422655e-02  -1.9350221e-01   3.3488917e-02  -6.1531643e-02  -2.2615931e-01  -1.5237453e-01  -1.3833657e-01   5.2294304e-03   1.9955683e-01   2.5913924e-03   7.3357305e-02   8.2539841e-02   0.0000000e+00   3.9515895e-01   1.5533667e-01   8.3896868e-03  -8.5505377e-02   1.6352654e-01   2.9569559e-02   5.5440865e-02  -1.4304962e-02   9.8094815e-02   3.8013308e-02  -5.6057315e-02  -2.4150016e-01  -1.8287196e-01  -7.4875827e-02  -2.9469335e-02  -2.5994339e-01   1.1499462e-01   1.5250539e-02  -1.6981822e-01   1.6210984e-01   7.1967497e-02   8.0839403e-02   1.1505840e-02   4.6462164e-02   1.3868466e-01
   2.8979656e-02  -9.1997113e-02   5.6049716e-02   3.4444557e-02   3.9347071e-02   1.1068489e-01   3.3253650e-02   1.0987565e-01   1.8311743e-01   8.1559722e-02  -1.5209554e-02   1.9534553e-01  -7.3862373e-02   2.5468657e-01  -3.2271867e-02   7.9717191e-02  -4.4359709e-03  -1.2534748e-01  -9.6290582e-02  -1.2518520e-01  -6.7414259e-02  -2.3810359e-01  -7.0147052e-03   7.3727630e-02  -1.0382644e-01  -9.3991648e-02  -2.0946240e-01   8.2698033e-02   4.7306509e-02   1.8345167e-03   1.0048070e-01  -4.6563329e-02   3.8205729e-02  -8.2783942e-02   1.0248396e-01   3.5712699e-02  -1.4253114e-02  -2.9543570e-02   6.9306827e-02   5.6169001e-03  -1.5270244e-01   3.6910088e-02  -1.6052641e-02   4.8371284e-02  -2.0782337e-01  -3.6162086e-02  -2.0531524e-01  -2.3992157e-02  -1.8911640e-01  -1.5165093e-01  -9.1726479e-02   2.9369022e-01  -4.0585501e-02   1.2567896e-01   4.0241643e-02   2.1075198e-02   7.5787080e-02  -1.1082090e-01   9.3895857e-03  -6.4554870e-02   1.5421163e-01   2.3453048e-01  -1.6403012e-02  -1.0974954e-01   3.9515895e-01   0.0000000e+00  -1.6115885e-01  -1.3770186e-01   1.1034112e-01  -7.2226848e-03  -4.5835397e-02  -1.0435119e-01   1.0414520e-03  -1.0457366e-01   1.4822354e-02   7.0584312e-02  -1.4157318e-01   5.9893877e-02  -9.4902590e-02   1.9696570e-02  -8.9733612e-02  -1.7922053e-01  -1.6787919e-01  -2.8329198e-03   4.1287763e-02   2.2074817e-01   1.2855957e-01   7.6355231e-02  -6.7440036e-03   6.0756037e-02
  -1.5957511e-01  -8.0212354e-02  -6.7666376e-02  -1.0476604e-01  -9.0192577e-02  -1.2334514e-01   1.1302598e-01  -2.3146015e-01  -1.0402531e-01  -1.3136579e-01   3.3839987e-02  -7.2391989e-02   1.8132295e-01   2.5894731e-03  -4.8777851e-02  -4.7982738e-02  -2.1769203e-02  -6.4097787e-02   1.4364892e-01  -1.8822267e-01  -1.1501101e-01  -9.3308666e-02   1.2086622e-01  -1.0243131e-01  -6.2561004e-02   2.5130924e-02   3.6773964e-02   7.1085317e-02   8.4336508e-02  -5.7551065e-02   1.3347576e-02  -6.3926163e-02   2.7044517e-01  -1.3776252e-01   2.0162697e-01  -2.1968758e-01  -4.2181608e-02   6.4498316e-02  -1.7400017e-02  -2.0035444e-01   1.7128051e-01   2.6758677e-03  -5.3006976e-02   9.1051640e-02   2.9276444e-01  -1.5368377e-01  -1.9907723e-01  -9.9996207e-02   2.4468675e-02   1.1588569e-02  -4.7046399e-02   9.8741151e-02   1.0702733e-01  -1.6274759e-02   1.0443127e-01   6.8733734e-02  -1.6933761e-02  -1.7767006e-02   1.3035661e-01   1.1210734e-01   1.8496576e-01  -2.3718486e-01   9.6842956e-02  -7.1878825e-02   1.5533667e-01  -1.6115885e-01   0.0000000e+00   5.1948331e-01   9.1417430e-02   2.0475993e-01  -3.3265996e-02  -1.7273281e-02  -1.4873760e-01  -2.1760516e-01  -8.2839674e-02   2.4321136e-02  -1.0271026e-02  -2.6914992e-01  -1.0411152e-01  -1.2629515e-01  -1.7409161e-02  -4.2127236e-02   8.2779748e-02  -7.7612784e-02   4.1441166e-02  -1.4454375e-01   1.9852566e-02  -9.0088870e-02  -1.3388640e-01  -1.6109328e-01
  -7.5087428e-03  -1.2338269e-01   1.3738152e-02   6.4599799e-03  -7.0642336e-02   1.1923856e-01  -6.2202650e-02  -4.1659942e-02  -1.0655982e-02   6.5172750e-03  -6.5693965e-02  -4.4936073e-02   1.0057394e-01   4.0319015e-02  -2.0402977e-01   1.4933303e-01  -2.4859061e-01  -9.6520387e-02  -4.3542118e-02   2.4003266e-02  -2.6307041e-02  -5.9356432e-02   1.3898751e-02   1.4890053e-01   2.0500999e-02  -1.3574189e-01   1.2628963e-01   7.6341195e-02   1.5488415e-01   1.3697083e-01  -9.1573416e-02  -1.8359644e-01   7.5642656e-02   2.3287754e-01   4.4245719e-03   2.5619933e-01   3.2119221e-02  -2.0620530e-02   8.3243646e-02   6.2913045e-02   1.0076280e-01  -2.4516874e-02   1.9497875e-02   8.0493760e-02   2.1334931e-01   1.5753292e-01  -2.0433617e-01  -1.1400334e-01  -1.0820933e-01  -2.9549888e-03   2.0544846e-02  -4.5601585e-02   2.7717970e-04  -2.4855083e-01   1.2295202e-02  -1.1821139e-02  -9.1411216e-02   3.0698596e-02  -1.6592177e-01   1.1007547e-01  -4.5074187e-02  -1.6270513e-01   1.0358147e-01   1.0955006e-03   8.3896868e-03  -1.3770186e-01   5.1948331e-01   0.0000000e+00  -1.1151455e-01   2.6076447e-01  -2.4488135e-02  -1.4902867e-01   9.7643872e-03  -8.5695218e-03   6.2067309e-02  -1.5463843e-01  -2.4913262e-02   5.5369124e-02   1.9699280e-02  -2.6662370e-01   1.8268935e-01  -5.6963360e-02   2.5181517e-02  -1.7190105e-01  -4.6265092e-02   8.2213963e-02   9.5393002e-02   2.7907879e-02   2.3621900e-02  -7.9677034e-02
   1.3713361e-01   1.6180133e-01   1.9562291e-02  -7.7550797e-02  -1.2106519e-02  -3.9984651e-02  -2.0348797e-02  -4.8223206e-03  -1.0020626e-01  -8.9885008e-03  -4.9904756e-02  -1.7861925e-01  -6.7878251e-02  -2.4629584e-02  -1.7270850e-01  -7.0660494e-02   4.7790138e-02  -1.7665145e-01   1.1306447e-01  -8.4146500e-02   1.5267813e-02  -1.2793155e-01  -1.6242489e-01  -1.0867617e-01  -2.2486282e-02   1.0872870e-01   8.4765131e-02  -1.4188604e-01  -1.4446899e-01  -4.1235382e-02  -7.2009060e-03   1.4541517e-01   1.3180801e-01  -2.4047297e-02  -6.5571588e-02  -1.0733516e-01  -2.0096700e-01   9.6156382e-02  -8.1671059e-02   3.5908479e-02  -5.5675456e-02   1.0157007e-01   1.7560544e-01  -2.4901454e-02  -1.3684937e-01   4.1171320e-02   3.6155246e-02  -1.7102047e-01   7.9482519e-02  -2.2516975e-03  -1.8096492e-02  -6.4443280e-02   1.0182019e-01   1.5660989e-02  -1.0048504e-01   5.7425356e-02   2.8452503e-01   2.6370045e-02   8.8345014e-02  -1.2858779e-01   9.1036805e-03   8.6769235e-02   6.6692423e-02  -1.2031872e-01  -8.5505377e-02   1.1034112e-01   9.1417430e-02  -1.1151455e-01   0.0000000e+00   6.9584295e-01  -2.0660716e-03   1.8637496e-02  -9.8161795e-02  -6.7804911e-03   2.3882317e-01  -7.2821828e-02  -1.5444153e-01   3.5207559e-02   9.8862317e-02   1.6989825e-01  -5.5865852e-02   4.3937685e-02  -5.3993781e-02   9.0730682e-02  -5.9867449e-02   5.6733148e-02  -1.0421601e-01  -5.3335562e-02  -4.6389072e-04  -4.8183499e-02
  -7.7499049e-02   9.4469536e-02  -6.6550498e-02   1.1220531e-01  -1.9380961e-02  -9.0467403e-03  -9.0309567e-02  -2.7931077e-02   1.8645528e-02   1.1016768e-01   5.7146624e-02  -7.4306162e-02   2.6429204e-01   1.6485600e-01   1.3029274e-01   8.9694372e-02   4.0439457e-02  -3.8746683e-02   1.8568124e-01   3.5504430e-01  -4.0687687e-02  -7.4457137e-02  -5.9460897e-02   3.8984237e-02   1.1154036e-02   3.9489692e-02  -5.0088746e-02  -1.1779949e-01   5.7115351e-03  -2.4319377e-02  -1.2412407e-01  -1.6014654e-01  -1.2956654e-01   1.8178870e-01   1.1311945e-01   1.9398820e-01  -1.7527887e-02  -8.4582024e-02   3.2293323e-03   1.4479560e-01  -3.1142632e-01   9.0633224e-02   9.0380511e-02   1.1827409e-01  -8.0609882e-02   1.1423046e-01   3.4808028e-02  -2.5685838e-02  -5.2038617e-03   7.2135106e-02   2.2443025e-01  -2.0825923e-01  -2.4882272e-01   1.2457189e-01  -1.3211213e-01  -1.0826773e-01  -1.1550329e-01   5.1883676e-02  -9.9145839e-03   2.1227172e-01  -1.3128504e-01   2.3126671e-01   2.0815421e-02   1.4500611e-01   1.6352654e-01  -7.2226848e-03   2.0475993e-01   2.6076447e-01   6.9584295e-01   0.0000000e+00  -4.1661265e-03   7.7247956e-04   1.2887274e-01   9.1549204e-02   1.3536352e-01  -2.5800832e-02   1.7995280e-01  -3.8893558e-02   1.9023837e-01   5.6075121e-01   2.4607008e-02   9.5324272e-02   1.9590854e-01  -1.2892013e-01  -2.1390143e-02  -7.5124140e-02  -1.3974045e-01   2.3138862e-01  -1.0291980e-01  -1.5776748e-02
  -1.1237603e-01  -1.1032191e-01   8.3719665e-02  -2.3221677e-02  -2.3515571e-01   1.0783058e-01   6.1829641e-02   5.4849760e-02   6.2601297e-02   9.6919952e-02  -3.3834850e-02   1.5930048e-01  -1.0108139e-02   5.4344099e-02  -6.8540735e-02   6.7751635e-02  -1.5840002e-01  -1.5526058e-01  -5.2586014e-03   1.9926052e-01   2.3529836e-01   1.6245277e-01  -2.4894605e-03  -2.2002488e-01   1.8957478e-01  -2.1644158e-02  -1.2157651e-01   1.8706572e-01  -1.9747025e-01  -6.9774140e-02   2.8453976e-01   1.0793278e-02  -1.0039142e-01  -2.2202835e-02  -6.7825866e-02  -2.1509394e-02   1.0213642e-01  -7.7117725e-02  -1.8777374e-01  -5.7719271e-02   3.3495044e-01   1.9530942e-01  -1.0179140e-01  -2.3950660e-01   1.1380760e-01  -7.8589180e-02   1.2056496e-01   5.5925358e-02  -2.9554030e-02  -5.4159394e-02   6.0112636e-02  -1.5984677e-02   2.1364781e-01  -6.8307107e-02  -2.5014857e-01   8.1978534e-03   8.1370531e-02  -5.4186946e-02   6.5372585e-02  -3.2336370e-02  -5.7883880e-02  -5.2251371e-02   9.3229089e-02   1.5520154e-01   2.9569559e-02  -4.5835397e-02  -3.3265996e-02  -2.4488135e-02  -2.0660716e-03  -4.1661265e-03   0.0000000e+00   4.0713517e-01   2.7275105e-01   1.1483506e-01   2.6206881e-01   1.5533784e-02   7.2035333e-02  -1.4233073e-01   1.3391799e-01  -2.0692401e-01  -1.1009880e-02  -1.7880055e-02  -1.9850273e-03   8.1056631e-02  -6.8323596e-03  -4.7580280e-02   1.6783132e-01  -9.4301893e-02  -1.7148717e-01   1.1939476e-01
  -2.8712308e-02  -6.2838951e-02  -1.5449827e-01  -1.1114271e-01   1.6901908e-01  -5.2904752e-02  -1.3450962e-02  -4.9704330e-02  -1.1516023e-01   1.3451749e-01  -2.4715000e-01  -2.8147336e-02  -1.8811231e-02   5.8463499e-02   2.1929676e-02   6.4142346e-02   1.6856779e-02   3.7028241e-02  -7.2922957e-02  -1.4621361e-01   7.6383155e-02   2.3265506e-01  -1.4264037e-01   7.6162888e-02   8.5945393e-03  -5.1786048e-02   9.4807411e-02  -1.2536842e-01  -9.8560449e-02  -2.1774947e-01  -5.9161549e-02   1.6752862e-01   6.2071145e-02  -1.1710806e-03   4.9934746e-02   1.1473343e-01  -1.1853698e-01  -3.6081414e-02  -1.9609406e-01   2.2883823e-01  -5.2951543e-02  -8.9196990e-02  -1.7534408e-01   5.3578173e-02  -2.2427375e-02  -2.4800115e-01  -9.0795738e-02  -4.1720674e-02  -9.5239631e-02   3.8396267e-02   1.0056205e-02   7.6368037e-02  -2.9155646e-02  -3.9812222e-02  -6.8661890e-03   3.8185903e-02  -6.2187197e-02  -5.1048347e-02  -5.4615876e-02  -2.0893491e-02  -8.5652434e-02  -6.9265772e-02  -1.3048860e-01   7.9027321e-02   5.5440865e-02  -1.0435119e-01  -1.7273281e-02  -1.4902867e-01   1.8637496e-02   7.7247956e-04   4.0713517e-01   0.0000000e+00  -1.9974614e-01  -8.6301558e-02   1.9347443e-02   6.1496779e-01  -1.1224998e-01   3.8929069e-03   5.4363931e-02  -6.5691153e-02  -1.2586762e-01  -1.6024681e-02  -1.4759260e-01  -1.0547485e-01  -7.7454382e-02  -1.0747945e-01  -4.7088569e-02   7.2649453e-02  -7.1758916e-02  -2.5915536e-02
   1.4882579e-01   9.4921516e-02   9.0837827e-02  -3.5174460e-02  -4.7705327e-02   9.6538845e-02   5.3442036e-02  -3.5729964e-02   4.9050520e-03  -6.7095681e-02   4.5312361e-02  -6.3613064e-02   1.6359351e-01   3.4516471e-02   8.8483124e-02  -5.0719931e-03  -1.2272966e-01  -4.2877082e-02  -9.3101178e-02   3.8296028e-02  -3.9119887e-01   2.4287830e-01  -3.4744875e-02  -7.3224577e-02  -2.3927513e-01   2.0332601e-01  -4.7788492e-03   1.5531691e-01   8.8472904e-02   7.3748247e-03  -5.5631676e-02  -4.1849793e-02  -1.2595824e-02   2.3268937e-01  -5.7489068e-02  -9.7083492e-02  -1.0426878e-01  -1.2206333e-01   1.7029024e-01  -1.1156737e-01   5.6625523e-01   5.9621315e-02   2.4841401e-02   1.4967846e-02  -2.9709151e-02   2.3152057e-02  -1.2200211e-01  -8.5203007e-02  -6.8797882e-03   4.6137762e-02  -8.9921257e-02   3.5803661e-02  -1.6315957e-01   1.0174283e-01   2.3587087e-02   2.5439906e-02   4.4083730e-02  -1.9778826e-02   3.5490845e-02  -8.4632520e-02   9.1452636e-03  -2.5224532e-02   5.1007440e-02   8.7607381e-02  -1.4304962e-02   1.0414520e-03  -1.4873760e-01   9.7643872e-03  -9.8161795e-02   1.2887274e-01   2.7275105e-01  -1.9974614e-01   0.0000000e+00   3.0762502e-01   5.2862287e-01   1.8044304e-01   1.5884603e-01  -3.9081646e-01  -2.0104271e-01   1.3340363e-01  -9.5884922e-02   3.0190046e-02  -1.9776711e-02  -1.1047275e-01   1.3683708e-01  -1.6009980e-02   1.9333761e-01  -1.0373778e-01   5.1402978e-02  -1.1227568e-01
   1.4578108e-01  -3.2499611e-03  -3.1625176e-03  -4.6033852e-03  -3.0569151e-02   6.0640522e-02  -4.2802620e-02   6.1662775e-02   9.6991874e-02  -2.7277686e-02   1.3008028e-01   2.2074594e-02   1.2944392e-01  -3.4956213e-02  -1.6153190e-01  -4.4091978e-02   4.6579678e-02  -8.7115406e-02  -1.0229839e-02   1.0434428e-01   3.9563841e-02  -1.0285000e-01  -7.6240192e-02  -7.0406415e-02  -3.4151869e-03  -2.6788280e-01   1.5109431e-01   8.9947313e-03  -1.6756792e-01   2.7502304e-01  -1.6003279e-01  -1.1424836e-01  -9.5042705e-02   6.5365598e-02  -1.2937234e-01   1.4243026e-01  -1.1095045e-01   1.6383255e-01   1.4674971e-01  -1.3095567e-01   1.5974590e-01   3.5548834e-01  -1.2040848e-01  -3.7189888e-02   1.5043024e-02   2.2121673e-02  -1.7601312e-01   1.2911631e-01  -4.8932695e-02   8.6861703e-04   8.1009007e-02   7.1396475e-02  -7.3724491e-02   7.1036591e-02   1.8452900e-02  -1.5325435e-01   1.3854273e-01  -8.2004343e-02  -2.4650569e-02   5.1650410e-02  -1.4488614e-01  -1.4973449e-01  -1.5737646e-01   7.7740785e-02   9.8094815e-02  -1.0457366e-01  -2.1760516e-01  -8.5695218e-03  -6.7804911e-03   9.1549204e-02   1.1483506e-01  -8.6301558e-02   3.0762502e-01   0.0000000e+00  -7.6270324e-02   3.9535663e-01  -1.1276715e-01   1.6199442e-01   2.9562170e-02  -9.2286700e-02  -9.4312382e-03  -3.4888220e-02   1.0413728e-01   1.9897387e-01   2.5132371e-02   1.8605347e-02  -9.9892284e-03  -2.0946019e-01  -1.0655038e-02   1.1895594e-01
  -7.4214106e-02  -8.7765178e-02  -1.7743526e-01   2.2838376e-02   2.0337467e-02  -7.5679899e-02  -1.2731501e-01   5.0021375e-02   1.6572236e-01   2.4400321e-02  -6.1799122e-03  -1.4207630e-01  -1.4378900e-01  -1.0727067e-02   9.9556373e-03   1.5181084e-01   5.6332403e-02  -8.2368804e-03  -7.7543417e-02  -1.5056708e-01   7.3980199e-02  -1.3300464e-02   7.2217053e-02   1.5593311e-01  -8.7179370e-02   7.9916425e-02  -1.0628070e-01  -6.0334123e-02  -2.0028314e-02  -1.8579980e-01   1.8105342e-01   2.9925900e-01  -6.7945815e-02   2.5400463e-01  -1.5273699e-01  -2.1050601e-02  -7.3900553e-02  -1.4347584e-01  -4.5619452e-02  -3.6434553e-02   1.1104239e-01   1.6121145e-01   1.1644284e-01   1.3557805e-02   1.5249180e-01  -2.3459190e-01   9.7546776e-02  -1.5639579e-01   1.8099026e-01  -7.9136907e-02   3.4721337e-02   7.0982241e-02   1.8040471e-01  -3.1118103e-02  -1.5650555e-02   5.8626999e-03  -7.3396045e-03   2.6782776e-02  -2.1601271e-01  -3.9664137e-02  -9.7500117e-03   1.9785336e-02   1.5755859e-01  -1.2780237e-03   3.8013308e-02   1.4822354e-02  -8.2839674e-02   6.2067309e-02   2.3882317e-01   1.3536352e-01   2.6206881e-01   1.9347443e-02   5.2862287e-01  -7.6270324e-02   0.0000000e+00   1.9639141e-03   3.6156212e-01  -5.0749608e-02  -1.7112900e-01  -9.7061769e-02  -3.9260034e-02  -4.9814873e-02  -2.3299151e-02   8.1580072e-02   2.2692230e-02   7.3855635e-02   1.0811476e-02  -1.1707297e-01   2.2365978e-01   6.4158799e-02
  -1.3273765e-01   1.7719466e-01  -6.5154835e-02  -9.2587955e-02  -1.4241108e-01  -2.0704081e-02   5.1985966e-03  -2.1174579e-01  -1.3574362e-02  -3.0888935e-02  -3.2218920e-02   8.2959938e-02   2.6582023e-02  -2.7929480e-02  -1.2388464e-01  -2.1402597e-01   1.4244822e-01   5.7783737e-02   6.6336147e-02  -1.8485899e-02   2.6499344e-01   3.1476731e-02   2.5763766e-02   2.9891431e-01  -8.4472456e-02  -2.6105963e-01   5.2146618e-02   7.1756578e-02   1.6040808e-01  -2.7563125e-01  -3.6506127e-02   1.9776129e-01   9.4673168e-02   1.9906595e-01   7.9119275e-03   1.0471071e-01  -1.0239267e-01  -8.5793502e-02  -1.7317015e-02   1.6455951e-01  -1.9479521e-01   8.7901356e-02   1.6486675e-01   5.9924454e-02  -1.1572683e-01  -3.9613260e-02   2.6894366e-02   4.5117827e-02  -6.0890421e-02  -1.5540686e-01   9.5642760e-02   1.9795685e-01  -1.2789131e-02  -1.3772728e-02  -1.7932094e-01   3.3468006e-02  -1.6556126e-01  -1.3180586e-01   6.8067360e-02  -2.0940792e-01   2.3872433e-01  -2.0742284e-02  -3.4654296e-02   1.2473746e-01  -5.6057315e-02   7.0584312e-02   2.4321136e-02  -1.5463843e-01  -7.2821828e-02  -2.5800832e-02   1.5533784e-02   6.1496779e-01   1.8044304e-01   3.9535663e-01   1.9639141e-03   0.0000000e+00   8.0319775e-02   3.0710187e-01  -2.9957677e-01   1.3889502e-01   1.1304231e-01  -1.1109824e-01   1.7542587e-01   3.4186547e-02  -1.2146439e-02   2.5114123e-01   1.5053553e-01   5.7151725e-02  -1.7898518e-02  -1.1594436e-01
   9.3085760e-02  -1.8558108e-01   1.8114625e-02  -5.6746365e-02  -1.3243541e-02  -9.4593189e-02   1.4687447e-02  -5.7899105e-02  -3.1109937e-01   2.3294041e-02  -1.7472653e-01  -1.2547178e-01   8.6281966e-03   6.8481587e-03   6.1049274e-02   1.2150097e-01  -1.3714411e-01  -1.5180845e-02   3.2967889e-02  -6.5581415e-02   6.8221037e-02   8.5410184e-02  -2.8600824e-02   7.8030046e-02  -1.0860408e-01  -1.1107945e-01  -6.1084805e-02  -5.2412645e-02   7.9760699e-02  -2.0013033e-02   7.9060009e-02  -3.0113150e-02   6.9343356e-02  -1.6701233e-01   1.5526309e-01  -1.7847722e-01   3.4947217e-01  -9.1275032e-02   2.2083568e-02  -5.9523113e-02  -2.0997115e-01  -2.1905754e-01   1.6523576e-01  -4.2820207e-02  -2.0154530e-01  -1.0697834e-01  -6.3779924e-02   9.5929811e-03   1.4885817e-01  -2.9084278e-01  -1.0706203e-01  -2.3075301e-02   1.5637217e-02   2.0138364e-01  -8.7960144e-02  -3.0541193e-01  -8.9883903e-02   1.8680166e-01   1.1741492e-01  -9.1538099e-02   2.2282925e-01  -2.2671737e-01  -1.3051529e-01   1.9673204e-01  -2.4150016e-01  -1.4157318e-01  -1.0271026e-02  -2.4913262e-02  -1.5444153e-01   1.7995280e-01   7.2035333e-02  -1.1224998e-01   1.5884603e-01  -1.1276715e-01   3.6156212e-01   8.0319775e-02   0.0000000e+00   3.1893609e-01   1.0151254e-01   9.0740161e-02  -1.5058968e-01   7.0077342e-02  -1.6810989e-01  -1.1894975e-01  -7.8342332e-02  -3.5568068e-02  -2.9950621e-02  -2.4519453e-02   7.7449998e-02   1.2091821e-02
  -1.9132049e-02  -3.0784365e-01   8.0014680e-02  -5.9546277e-02  -8.1860741e-02   6.3858185e-02  -6.8358153e-02  -4.4784002e-02  -2.9929925e-03  -2.0050520e-01   7.2239321e-02  -1.3387742e-01  -7.9825935e-02  -8.3843079e-02  -8.2733717e-03   8.0699478e-02   7.9203857e-02   6.9969342e-03  -5.1099464e-02  -7.0006536e-03  -8.4518421e-02  -5.8169535e-03   4.2751311e-02  -5.7502369e-02  -1.1326867e-01   1.1979350e-01   1.7709299e-01  -1.2637037e-01  -2.4396377e-01   1.0146350e-01   1.0309713e-02   1.0381581e-01  -1.9097023e-01   1.1616809e-01  -2.5733517e-01   5.4056282e-01   1.3121389e-03   2.7859304e-01  -7.8279712e-02  -4.0416414e-02   3.8955460e-03  -7.0630096e-02   1.9364412e-01   4.6670816e-02  -1.7571789e-01  -1.2309224e-01  -1.9753439e-01   1.5948384e-01  -2.2034308e-01   1.0777515e-01  -9.5927729e-02   3.4094410e-03  -4.3011366e-02   1.5685719e-02  -5.7372867e-02  -1.8116737e-01  -9.5970844e-02   1.2097588e-01  -2.0002083e-01  -6.1898311e-02   6.4034937e-02  -1.3497912e-01   2.2594820e-01   3.9863525e-02  -1.8287196e-01   5.9893877e-02  -2.6914992e-01   5.5369124e-02   3.5207559e-02  -3.8893558e-02  -1.4233073e-01   3.8929069e-03  -3.9081646e-01   1.6199442e-01  -5.0749608e-02   3.0710187e-01   3.1893609e-01   0.0000000e+00  -1.0728008e-01   3.8773736e-02  -4.8454242e-02  -3.2323224e-02   3.1386766e-02  -1.5613175e-01  -1.3074816e-01  -1.2203862e-01   2.1163072e-02   1.6632189e-02  -7.8259691e-02  -6.6429453e-02
  -1.1501883e-01   5.9876258e-03   3.4557797e-02  -3.5200678e-02  -7.4847867e-03   3.2607569e-02   1.0507515e-01   1.4363617e-01  -7.8444251e-02   9.3949752e-03  -1.3941824e-01   5.1365559e-02   7.7196327e-03   3.8813036e-04   1.8435418e-01  -4.2136207e-02   3.0519342e-01  -1.2237080e-01   7.3096014e-02  -1.5762891e-01   3.8775685e-02   6.1010503e-02  -5.8907075e-02   1.6354807e-01   2.6457119e-02  -2.0394642e-01  -3.1575694e-02  -2.7733454e-03   5.2759564e-02   8.9561861e-02   5.7655677e-02   9.2710427e-02   6.1732460e-02   4.8624856e-02  -1.3926349e-01  -6.6305343e-02   2.5352805e-03  -8.0447779e-02   2.3704944e-01  -8.3108796e-02   3.5221485e-01   1.4393751e-01   1.1570150e-01   1.2565373e-01  -4.5491135e-01   9.7051868e-02   4.7770935e-02  -5.7304683e-02  -1.0737187e-01   6.0733323e-02   3.4353701e-02   1.8149565e-01   5.1705115e-03  -1.3438828e-02  -6.4837467e-02  -1.2137014e-01  -2.0358703e-01  -1.0149581e-01  -2.0895003e-01  -3.7521464e-02   2.5678211e-02  -5.0582738e-02   1.9064771e-01  -1.3899476e-01  -7.4875827e-02  -9.4902590e-02  -1.0411152e-01   1.9699280e-02   9.8862317e-02   1.9023837e-01   1.3391799e-01   5.4363931e-02  -2.0104271e-01   2.9562170e-02  -1.7112900e-01  -2.9957677e-01   1.0151254e-01  -1.0728008e-01   0.0000000e+00   6.1030003e-02   6.4075423e-01   2.8200227e-01  -1.7382561e-01   1.3526610e-02   2.9998143e-02  -5.8658562e-02  -1.2351384e-01  -1.7058787e-01  -1.2135240e-01  -1.6286882e-01
  -1.7357729e-01  -2.5861082e-02  -1.3381313e-01  -9.7763704e-02   3.3736028e-02  -1.8593417e-01  -6.4759439e-02  -7.5113566e-02   6.9823219e-02  -1.0513426e-02  -1.7750342e-01   1.1186916e-01  -5.0123984e-02  -3.7513131e-02  -1.1495369e-01   2.9070068e-02   4.2148406e-01  -6.8574169e-03  -1.4093087e-01   9.4014640e-02   1.6380497e-01  -6.6845558e-02  -6.4281127e-02   1.4407660e-01   5.0736609e-02   1.5212005e-01   6.8860574e-03   1.6826498e-02   3.5791099e-02   2.7947972e-01  -2.3717895e-02  -1.1096394e-01  -1.6182783e-01  -1.7252103e-01   4.2699934e-02  -8.9814740e-02  -1.7317719e-02   1.5461178e-01  -2.3684401e-02   1.1859999e-01   2.4230144e-01  -1.8116742e-01  -7.3108376e-02   2.3153544e-02   3.3278426e-01  -1.2985157e-01  -2.1324059e-01   1.1362022e-01   1.7253748e-02   2.8251747e-02  -4.7536184e-02   1.6890756e-01   1.0870361e-01  -2.5967528e-01   1.9363142e-02   3.7688776e-01   8.2422714e-02   2.3831974e-01  -3.3006849e-02  -2.4508129e-02   5.1199214e-02  -1.2402333e-01   3.8236811e-02   1.2874286e-02  -2.9469335e-02   1.9696570e-02  -1.2629515e-01  -2.6662370e-01   1.6989825e-01   5.6075121e-01  -2.0692401e-01  -6.5691153e-02   1.3340363e-01  -9.2286700e-02  -9.7061769e-02   1.3889502e-01   9.0740161e-02   3.8773736e-02   6.1030003e-02   0.0000000e+00  -1.5914414e-01   2.9905383e-01   9.0634405e-02  -1.2798282e-01   1.6464778e-02  -2.6581634e-01   9.9735559e-03  -3.8316943e-02  -7.0476423e-02   2.1345388e-02
  -1.1439093e-02  -4.8517214e-02   2.7984921e-03  -5.6795987e-02  -4.5167748e-02  -1.1245877e-01   7.9185112e-03  -3.8243055e-03  -7.1862351e-03  -8.6875100e-02  -1.1296120e-01  -3.6991242e-02   7.9052514e-02  -4.1421812e-02  -5.1105566e-02  -4.4214627e-02   1.8263957e-02   6.1953738e-02   4.5821989e-02   5.4529514e-02   1.2313509e-01   1.1264146e-02  -8.7274734e-02   7.6392992e-02  -2.2435846e-02  -2.8049930e-02  -4.5506152e-02  -2.6421197e-02   2.8353196e-03  -1.2465246e-01   3.4248546e-02   1.5566258e-01  -1.4369779e-02  -1.1001547e-01  -1.7284181e-01   3.7027111e-02   4.9407263e-02   6.4836663e-03   1.1024048e-02   1.1744981e-01  -9.1427337e-02  -5.4558719e-02  -2.5116211e-01  -7.8902294e-02   8.6426645e-02   3.7518941e-02  -1.8160298e-02   8.8736275e-02   1.3631283e-01  -4.5703937e-02  -1.6669847e-01  -8.1007459e-02   9.9359332e-02  -8.4285814e-03   1.9040707e-01  -9.3296481e-02  -2.3211546e-02  -8.6527894e-02  -1.2034509e-01  -2.2131021e-02   2.5934125e-02   6.0078299e-03   4.0942185e-01   1.0635949e-01  -2.5994339e-01  -8.9733612e-02  -1.7409161e-02   1.8268935e-01  -5.5865852e-02   2.4607008e-02  -1.1009880e-02  -1.2586762e-01  -9.5884922e-02  -9.4312382e-03  -3.9260034e-02   1.1304231e-01  -1.5058968e-01  -4.8454242e-02   6.4075423e-01  -1.5914414e-01   0.0000000e+00   1.9384705e-01   2.6203409e-01  -1.9230185e-01   3.0521722e-01   5.5535926e-01   1.9726012e-01  -2.4775265e-01  -8.6974287e-02  -1.8066731e-01
   1.2340415e-01  -1.5218052e-02  -4.3839327e-02  -9.1734242e-02   6.3255192e-02   1.7440500e-01   1.0772742e-01  -1.1157760e-01  -9.6975457e-02   1.3551503e-01   5.1664232e-02   1.0408170e-01   9.8887404e-02  -5.8263801e-02  -1.6539036e-01  -1.0022836e-01   2.4260145e-01   3.0382931e-01  -1.6670135e-01   8.0313788e-02  -2.7475892e-01  -3.2807286e-03  -1.8544134e-02  -6.0197379e-02  -1.4612724e-01   7.3076993e-02   1.4249047e-01   5.1392861e-02   1.4676513e-02  -3.7567729e-02   1.2904192e-02   5.8056512e-02  -1.4873677e-02   6.9883076e-02   3.6201610e-02  -6.4620448e-02   1.2099138e-01  -1.9006580e-01   2.9217480e-02  -2.6796170e-02  -1.0168874e-01   2.5318327e-01   1.2380392e-02  -1.3333181e-01   7.0051634e-02  -1.7150691e-01   7.5310324e-02  -1.0975660e-01   1.1997339e-01   4.8768303e-02  -6.1518659e-02  -1.2132500e-02  -3.1759894e-02   1.3957869e-01  -3.4485472e-02  -7.9962078e-02  -9.0155400e-04   3.2215788e-01  -6.3553677e-02  -7.0483820e-03  -2.6762957e-02  -1.2410501e-01   6.5398277e-02   3.0567517e-01   1.1499462e-01  -1.7922053e-01  -4.2127236e-02  -5.6963360e-02   4.3937685e-02   9.5324272e-02  -1.7880055e-02  -1.6024681e-02   3.0190046e-02  -3.4888220e-02  -4.9814873e-02  -1.1109824e-01   7.0077342e-02  -3.2323224e-02   2.8200227e-01   2.9905383e-01   1.9384705e-01   0.0000000e+00   1.7917184e-01   3.2817558e-01   7.5120092e-02   1.9376930e-01  -3.3824874e-03  -5.9228141e-02   1.8212309e-02   2.5343067e-02
   5.6476561e-02  -3.2976641e-02   6.7961389e-02  -3.5174885e-02  -2.9378361e-01   1.3429384e-01   1.4600395e-01  -7.6531743e-02   5.9935045e-03   1.0477082e-01   3.9969506e-02  -1.0211457e-01   2.0532329e-01  -1.6924967e-01   2.2788537e-01   7.0310258e-02  -1.5447295e-01   3.7953364e-02   2.9262304e-02  -1.9807470e-01   3.6146629e-01   1.0051803e-01  -6.0866081e-02  -8.3979328e-02   3.6475379e-02  -6.6422530e-02  -1.6639618e-01  -3.5565432e-02  -4.0274738e-02   7.5478899e-02  -3.7975984e-02   1.5526630e-01   5.6794037e-02  -2.9463790e-02  -1.9515666e-02  -4.2984375e-02   3.1228879e-02  -6.3511862e-02   3.5867834e-02  -1.9929112e-01   2.3283020e-01  -1.4318960e-01   2.0046400e-02   7.5788866e-02  -1.1872342e-01  -5.8410149e-03  -1.4032399e-03   8.0892940e-02   2.9789479e-02  -1.2243503e-01  -1.9962939e-01  -7.1647959e-02  -1.2726103e-01   3.7468584e-02   2.7992078e-03   2.0239352e-01  -4.0164089e-02   5.5011550e-02   9.8842539e-02  -1.6210890e-01   6.8751044e-02  -8.7204580e-02  -1.1146066e-01   1.2367048e-02   1.5250539e-02  -1.6787919e-01   8.2779748e-02   2.5181517e-02  -5.3993781e-02   1.9590854e-01  -1.9850273e-03  -1.4759260e-01  -1.9776711e-02   1.0413728e-01  -2.3299151e-02   1.7542587e-01  -1.6810989e-01   3.1386766e-02  -1.7382561e-01   9.0634405e-02   2.6203409e-01   1.7917184e-01   0.0000000e+00   8.5144462e-02   9.1243071e-02   2.7642767e-01   2.7047055e-01   3.9213145e-01   2.8538767e-01   2.4879693e-01
  -1.5854283e-01  -9.0547529e-03  -9.7158249e-02   8.3740355e-02  -1.8276553e-02   2.0450049e-02   1.5235306e-01   1.0788439e-01  -2.5556803e-01   1.6001736e-01   2.4424258e-01  -9.1214334e-03   2.8356238e-01   1.3790334e-01   3.1571153e-01   3.2140451e-01   1.1670431e-01  -1.3420958e-01   1.3664773e-01   1.5116133e-01  -1.2528568e-01  -4.2194219e-02   7.6241823e-04   2.6916625e-01  -1.4392046e-01   6.2132017e-02  -3.2838463e-02  -4.8725585e-03   1.1605970e-01   2.5892947e-01   1.1475452e-01   3.1096268e-01  -2.7867128e-02  -1.4845392e-01   1.3975946e-01  -1.0511057e-01   1.1898742e-01   2.0889086e-01   1.0947577e-02  -7.6944038e-02   5.7586879e-02   1.7133040e-01  -4.6916066e-02   1.4984246e-01   7.1586781e-02   3.7476892e-02   1.3152956e-01  -9.2495597e-02  -1.1793759e-01  -1.8374640e-01   1.1888048e-01  -2.1199794e-02  -9.4863884e-02   1.5926485e-02   8.9904368e-02  -3.4510021e-02  -1.1999842e-02   6.3821454e-02  -1.0681251e-02   1.5885802e-02  -2.8179796e-02   2.7345074e-02   1.8616387e-01   1.7623260e-01  -1.6981822e-01  -2.8329198e-03  -7.7612784e-02  -1.7190105e-01   9.0730682e-02  -1.2892013e-01   8.1056631e-02  -1.0547485e-01  -1.1047275e-01   1.9897387e-01   8.1580072e-02   3.4186547e-02  -1.1894975e-01  -1.5613175e-01   1.3526610e-02  -1.2798282e-01  -1.9230185e-01   3.2817558e-01   8.5144462e-02   0.0000000e+00  -1.2531968e-01  -1.8973661e-01   1.0899936e-02  -5.0288252e-03  -7.1297180e-02   1.5258982e-01
   1.1121892e-01  -5.2319564e-02   9.2514081e-03  -3.3075276e-02   8.1803396e-02  -1.5846492e-01   8.6178782e-02  -7.5510053e-02   1.4107460e-01  -7.8655421e-02  -6.1407600e-02  -6.2823891e-02   8.8701725e-02  -3.3873830e-02   8.8778275e-02  -1.0147691e-01   6.8292169e-02  -7.0373298e-02  -3.3814493e-02  -1.3860813e-01   1.0517179e-01   9.8263920e-03  -3.4932157e-02   3.8817556e-02  -5.1765454e-02   1.2883522e-01   9.5977288e-02   7.0334616e-03  -7.3521399e-02  -9.7747003e-02  -1.5115132e-01  -8.4894992e-03  -6.7173260e-03  -1.2450643e-01   4.2803531e-03   2.5149055e-02   7.5828118e-02  -4.0234769e-02   6.8876925e-02  -7.0818954e-02   7.8521465e-02  -7.5267884e-02   9.9501573e-03  -1.2213307e-01   3.1046518e-02   1.8716143e-02   6.1789648e-02  -1.3861074e-02  -1.6581365e-02  -2.4328082e-02   1.3281077e-02  -5.8398303e-02  -1.2982675e-01   1.1349631e-01  -3.0923139e-02  -6.9890942e-02   3.1060200e-02  -9.3186204e-04   6.9402516e-02  -6.7774959e-03  -3.8962028e-02  -4.0070713e-02   1.4266656e-01   6.6217323e-02   1.6210984e-01   4.1287763e-02   4.1441166e-02  -4.6265092e-02  -5.9867449e-02  -2.1390143e-02  -6.8323596e-03  -7.7454382e-02   1.3683708e-01   2.5132371e-02   2.2692230e-02  -1.2146439e-02  -7.8342332e-02  -1.3074816e-01   2.9998143e-02   1.6464778e-02   3.0521722e-01   7.5120092e-02   9.1243071e-02  -1.2531968e-01   0.0000000e+00   2.7497676e-01   1.2011509e-01   3.2649966e-02   1.7847459e-01   1.0546001e-01
   6.2861030e-02   2.0753268e-01  -9.2093845e-02   5.7205710e-02  -7.2631794e-02   1.7688557e-02  -9.8904609e-02   3.8637170e-03  -2.2522098e-02  -1.4216717e-01  -2.2003446e-01   1.4884676e-01  -1.1128512e-01   2.8966710e-03  -1.1337165e-01   1.4302579e-01  -9.9736806e-02  -1.5090485e-02   4.6380158e-02   1.8138142e-01  -2.5695072e-01  -1.2399062e-01   8.3763177e-03  -8.7002839e-02  -5.3016873e-02   5.6552036e-02   1.2386672e-01   3.5542060e-02  -1.9510144e-01  -4.2756776e-02   4.6744880e-02   6.6189446e-02  -1.8714020e-01   4.7173082e-02  -4.9312737e-02  -2.1512705e-01  -5.1718097e-02  -6.8188783e-02  -1.1765679e-01  -4.3929105e-02   4.0866109e-02   3.3203314e-02   8.2432893e-02   6.0235435e-02  -5.6667549e-02   9.3459316e-02  -1.9919162e-01   5.3487211e-02   3.9467035e-02  -1.0358233e-01  -9.3559901e-02  -2.4284611e-02   7.2993925e-02   7.4400762e-02  -3.5135947e-02  -1.1639953e-01  -5.7641330e-02   7.9557340e-02  -3.0778000e-02  -1.4522213e-01  -9.2272849e-02  -1.8775227e-01   5.5446249e-02   4.2481565e-02   7.1967497e-02   2.2074817e-01  -1.4454375e-01   8.2213963e-02   5.6733148e-02  -7.5124140e-02  -4.7580280e-02  -1.0747945e-01  -1.6009980e-02   1.8605347e-02   7.3855635e-02   2.5114123e-01  -3.5568068e-02  -1.2203862e-01  -5.8658562e-02  -2.6581634e-01   5.5535926e-01   1.9376930e-01   2.7642767e-01  -1.8973661e-01   2.7497676e-01   0.0000000e+00   3.5578359e-02   3.5491855e-01   7.2463643e-02   1.4451067e-01
   2.0182225e-02  -6.6444392e-02   2.1911879e-02  -2.8212430e-02   1.5731267e-01   6.1903933e-03  -5.1298480e-02  -1.3300384e-01   2.2457018e-02   3.7920547e-02   8.5218381e-02  -3.7132000e-01  -1.4072440e-02   9.1531734e-02   1.2665035e-01   1.3110594e-01   7.3758000e-02  -1.6615482e-01  -7.6065462e-02   1.9588132e-01  -8.2201870e-02  -1.6396496e-01   1.2132905e-01   6.3315214e-02  -3.4113505e-02  -7.7505382e-02  -2.9286429e-02  -1.4085305e-01   3.1230459e-01  -1.0059780e-01  -7.5055697e-03  -5.8640232e-02  -6.5725826e-02  -1.7596612e-01   1.2774805e-01   1.7245027e-01  -4.2045154e-02   7.3428318e-02   3.6559669e-01   2.8599365e-01  -1.0836141e-01  -3.5550570e-01   2.1079013e-01   5.4101149e-02  -4.5680180e-02  -5.6845595e-02   7.3057341e-02  -1.3418324e-01  -8.7609278e-02   2.6869993e-02   4.2739388e-02   7.5300406e-02   1.5368045e-01  -3.8533155e-03  -1.1282595e-01   1.3187986e-01   1.8328395e-01  -5.7959216e-02   1.6626239e-02   6.1098922e-03  -2.2193123e-02  -1.7821005e-03   3.7618003e-02   5.1480741e-02   8.0839403e-02   1.2855957e-01   1.9852566e-02   9.5393002e-02  -1.0421601e-01  -1.3974045e-01   1.6783132e-01  -4.7088569e-02   1.9333761e-01  -9.9892284e-03   1.0811476e-02   1.5053553e-01  -2.9950621e-02   2.1163072e-02  -1.2351384e-01   9.9735559e-03   1.9726012e-01  -3.3824874e-03   2.7047055e-01   1.0899936e-02   1.2011509e-01   3.5578359e-02   0.0000000e+00   4.1058394e-02  -9.2754666e-02  -4.9651823e-02
   1.9324109e-01  -4.5195462e-02  -1.9711386e-02   1.7937872e-01   8.2350613e-02  -4.0384534e-02  -2.4026403e-02  -8.9487541e-02  -1.0713184e-01  -8.5156181e-02   5.4793206e-02   8.0070134e-02  -1.4874010e-01   3.1132697e-02  -2.7813899e-02   2.3640029e-01   1.2089135e-01   9.0398282e-02  -1.3542413e-02   3.5009208e-01   6.0851834e-03   6.6984210e-03  -2.3577264e-02  -7.4257514e-02   1.8544956e-01  -1.2128737e-01   1.0973540e-02   4.1201353e-02  -4.0877943e-02  -1.8115728e-01  -1.4098658e-02  -2.4176412e-01  -7.9466210e-03   2.1195697e-02  -7.9978140e-02  -1.2041045e-01   7.8296652e-02  -5.4609210e-02   6.5346726e-02   1.0008629e-01   3.4280456e-01   5.2603187e-03  -9.1262961e-02   3.2629321e-02  -1.1092796e-01   5.8756433e-02   5.8939463e-02  -3.2915752e-02  -9.0334002e-02   7.7939803e-02  -4.9116003e-02  -4.1474748e-02  -2.4641577e-02  -1.0703750e-01  -4.8878646e-02   3.7086283e-02   9.9834638e-02  -1.1319186e-01   4.3243201e-02  -3.2939428e-02  -2.5182978e-02  -2.3281625e-01   1.3010519e-02   1.7201783e-02   1.1505840e-02   7.6355231e-02  -9.0088870e-02   2.7907879e-02  -5.3335562e-02   2.3138862e-01  -9.4301893e-02   7.2649453e-02  -1.0373778e-01  -2.0946019e-01  -1.1707297e-01   5.7151725e-02  -2.4519453e-02   1.6632189e-02  -1.7058787e-01  -3.8316943e-02  -2.4775265e-01  -5.9228141e-02   3.9213145e-01  -5.0288252e-03   3.2649966e-02   3.5491855e-01   4.1058394e-02   0.0000000e+00   2.5715267e-02   2.1809535e-01
   8.8138701e-02   2.4014803e-02  -1.3421454e-02   2.9251244e-02  -6.4184010e-02   9.1727600e-02  -7.4956433e-02  -2.5627202e-02   2.5554771e-02   5.6885451e-03   4.8268750e-02   2.8981449e-02   3.9580861e-02  -8.5036967e-02  -1.7953736e-01  -8.7601666e-02   8.5519192e-02  -5.0242635e-02   9.9591207e-02  -7.1642892e-02   6.0942989e-02   4.5933947e-02  -5.3945915e-02   9.1224431e-02   1.0880752e-01   1.2160532e-01  -3.7432112e-02  -5.8091335e-03   1.2624687e-01   4.8204329e-03  -4.2468813e-02   2.9945431e-02  -1.2298394e-01   4.6776593e-03  -1.6212437e-01   1.8369754e-01   1.3606864e-01  -1.3623741e-02  -1.2783104e-02   9.8768183e-02   1.6149223e-02  -4.2667131e-02   1.6350099e-01   1.1172595e-02  -1.3324557e-01   1.8913252e-01  -1.9784051e-01  -3.2909482e-02  -1.1424902e-01   4.4216454e-02  -3.2616990e-02   1.6882284e-01  -5.0077670e-02   2.0786387e-01   3.3069414e-01  -4.8792964e-02  -1.5274766e-01   9.4977172e-02   1.2882875e-01  -1.5289586e-01  -8.7333277e-04   3.0598601e-02  -7.1962311e-02  -2.3270197e-01   4.6462164e-02  -6.7440036e-03  -1.3388640e-01   2.3621900e-02  -4.6389072e-04  -1.0291980e-01  -1.7148717e-01  -7.1758916e-02   5.1402978e-02  -1.0655038e-02   2.2365978e-01  -1.7898518e-02   7.7449998e-02  -7.8259691e-02  -1.2135240e-01  -7.0476423e-02  -8.6974287e-02   1.8212309e-02   2.8538767e-01  -7.1297180e-02   1.7847459e-01   7.2463643e-02  -9.2754666e-02   2.5715267e-02   0.0000000e+00   8.0094505e-02
  -3.8813300e-02  -8.5978785e-02  -8.8255677e-02   1.5633403e-01   3.9088863e-02  -8.1966293e-02   4.6591821e-02  -6.2742246e-02  -2.7027404e-02  -8.2367060e-02   1.2412966e-01  -6.8302151e-03  -1.0966505e-01  -6.1184721e-02  -6.3956810e-02  -2.3084140e-02   6.0867147e-02  -2.0581210e-02  -5.7586940e-02   7.3834601e-03   1.1089564e-01  -5.5236625e-02  -7.0688541e-02   1.3947386e-01  -7.1258801e-02  -5.4476150e-02  -4.0428541e-02  -2.2224816e-02  -1.4021882e-01   5.5457671e-02  -7.5784421e-02  -3.8579804e-02   2.5123202e-02   1.0512012e-01  -9.4059904e-02  -1.0514301e-01  -9.6029336e-02   2.9154087e-02  -3.4499236e-02  -1.0141917e-01   2.8006335e-02  -1.1670818e-01  -9.2490458e-02  -1.0281824e-02  -5.3550052e-02   1.5901474e-01  -2.9892468e-02  -7.0563105e-02  -7.1117911e-02  -3.8002638e-02   5.6068607e-02  -6.9051554e-02  -4.8577625e-02   1.2337424e-01  -1.8208759e-01   4.3714605e-02   4.6546884e-02   6.3932376e-03  -8.2895075e-02  -2.2044123e-02  -4.8603385e-03  -5.8159220e-02   1.6636617e-02   1.5989129e-01   1.3868466e-01   6.0756037e-02  -1.6109328e-01  -7.9677034e-02  -4.8183499e-02  -1.5776748e-02   1.1939476e-01  -2.5915536e-02  -1.1227568e-01   1.1895594e-01   6.4158799e-02  -1.1594436e-01   1.2091821e-02  -6.6429453e-02  -1.6286882e-01   2.1345388e-02  -1.8066731e-01   2.5343067e-02   2.4879693e-01   1.5258982e-01   1.0546001e-01   1.4451067e-01  -4.9651823e-02   2.1809535e-01   8.0094505e-02   0.0000000e+00
