# Supplementary material for: Autistic traits and individual brain differences: functional network efficiency reflects attentional and social impairments, structural nodal efficiencies index systemising and theory-of-mind skills
Source: Mol Autism. 2021 Jan 21;12:3. doi: 10.1186/s13229-020-00377-8 (PMC7818759; doi:10.1186/s13229-020-00377-8)
Supplement: Supplementary file 9 — Additional file 9. Brain-behaviour correlations. README file detailing data curation; AAL-90 region masks in NIfTI format; spreadseehts of Spearman correlations; code and data for the correlational analysis. [file 13229_2020_377_MOESM9_ESM.zip › Paul_Arora_et_al_data/Physiological/BBC/analysis/Parcorr_rsfMRI_Netmats/fixnormed_Netmat_rsfMRI_aal90_subj015.txt]

   0.0000000e+00   1.5563059e-01   3.1901504e-02  -2.6117223e-01  -8.8725360e-02  -8.9230731e-02  -6.4923403e-03   9.1621246e-02   3.0785008e-02  -1.7403073e-01   1.6877625e-01   1.8154402e-02  -2.1830013e-02  -5.5550450e-02   2.3690908e-01   1.5642613e-01   1.3851705e-01   1.9836969e-01   7.3906304e-03  -3.4952193e-02   8.1477112e-02   2.4522696e-01  -5.6705869e-02   6.9963468e-02  -1.0957329e-01   9.1131953e-02  -1.1850958e-01   1.2486410e-01   1.0453444e-01   6.9758338e-02  -2.3098328e-02   1.1898453e-01  -1.3218596e-01   4.2342134e-02   1.4907423e-03   2.2035087e-02   3.0101420e-02  -9.9845547e-02  -1.6028085e-01  -5.5019792e-02   6.9795505e-02  -1.6579395e-01  -6.0700278e-02  -5.7824106e-03   8.9217720e-02   1.3291828e-01   8.2225030e-02   6.2810456e-02  -4.2179105e-02  -4.3403146e-03  -1.7242329e-01   1.5982111e-02   3.6740507e-02   1.2400797e-01   2.4550206e-01  -1.8919470e-01   4.0192627e-01   1.9018570e-01   4.9341994e-02  -1.1585869e-01  -1.4078573e-01  -4.9580623e-02   1.5049903e-01  -1.5704217e-01  -1.6792925e-01   1.0394381e-01   3.6557958e-02  -1.2994669e-01   1.9764597e-01  -5.5176193e-02  -2.2537230e-05   1.8209066e-01   1.4870407e-02   1.9076662e-02   2.0597512e-01  -6.8009771e-02  -2.9955156e-01  -2.8676643e-02   6.2109195e-02  -1.4386943e-01   2.5398874e-01   1.2542746e-01  -1.7164779e-01   6.1750981e-02   7.0460553e-02  -1.7645709e-01   8.6031971e-02   6.1455385e-02   9.2464775e-02  -2.4118959e-02
   1.5563059e-01   0.0000000e+00  -7.1113055e-02   1.0797649e-02  -8.6435167e-02   1.4699195e-01  -1.0690312e-01   6.2188365e-02   3.2970104e-02  -1.0877367e-01  -3.1881856e-02   2.7633085e-01  -1.5092422e-02   5.0871048e-02   1.3028019e-02   1.9270253e-01   1.0768153e-01   8.4852694e-02   1.1539465e-01   2.7448430e-01  -9.0289558e-02   3.6357421e-02  -1.5504461e-02   2.2618071e-02  -1.6409181e-01   8.6655558e-02  -2.5504033e-02   1.6716771e-01   9.4891227e-02  -4.3524247e-02   5.2516257e-02   1.2328260e-01  -9.9263924e-02  -1.1988372e-01  -2.1343783e-01  -1.8700848e-01   2.7880712e-02  -1.1642706e-01  -9.7007371e-02  -6.3097399e-02  -3.0697564e-02  -2.0245514e-02  -1.1371596e-01  -1.9636731e-02   8.0768775e-02   7.0021833e-02   2.1941553e-01   1.2048134e-01  -1.2426422e-01   8.7853490e-03   6.9270044e-02  -8.1885347e-02   2.6031126e-02   1.5192510e-01  -1.0502372e-01  -2.7406450e-01   4.3878788e-02   3.5674513e-01   1.3496854e-01   4.8363345e-02   3.4959613e-02  -7.6726083e-02   2.0310486e-02   1.7963903e-01   7.9295863e-02   2.0724354e-02   4.1187521e-02   1.3817765e-01  -1.0830306e-01  -5.9576626e-02  -5.6496709e-02  -2.7615122e-02  -1.6925849e-02  -1.0267621e-01  -3.4432225e-02   1.1843547e-01  -1.1249881e-01  -7.5943292e-02  -3.5081332e-02   1.8240495e-01  -7.8295831e-02   3.0016052e-01  -1.6279409e-01   8.8198718e-02  -2.5112622e-02   2.8075084e-01   5.3085386e-02   2.5275796e-01  -1.8707939e-02   1.7508838e-02
   3.1901504e-02  -7.1113055e-02   0.0000000e+00   7.3539532e-02  -9.0520547e-03  -8.2906229e-02   3.4574361e-01  -1.2681013e-02   1.1367774e-01   1.1605473e-01   8.1153972e-02  -7.2890211e-02   6.9531297e-03  -1.1199994e-01  -1.8414067e-02  -3.6350728e-02  -7.8585161e-03  -7.3655689e-02   1.5135407e-01  -2.0477332e-01  -7.5674279e-02   2.6114540e-01   3.4597007e-01   1.1112385e-01   1.9468879e-02   2.4930254e-01  -1.3802387e-01  -1.5034817e-01   6.2719382e-02   8.2539735e-02  -1.7062439e-02  -5.2916763e-02   8.4252734e-02  -2.1997087e-01   8.5663445e-02  -7.1915889e-02  -5.7089453e-02   2.6533157e-02   2.8933572e-02  -1.3524315e-01  -1.1972348e-01  -2.3135340e-01   2.7285319e-02  -6.6431077e-02  -1.7011536e-02  -5.7785157e-02  -2.0654221e-02   1.1545311e-01  -1.8230759e-01  -6.0581918e-02  -9.5238068e-02   7.0289998e-02   2.5244840e-02  -4.8698552e-02  -4.5797859e-02   2.1606126e-02  -9.7191950e-02  -3.7691198e-02  -1.5628382e-01  -9.9284523e-02  -1.8029225e-01  -2.5286088e-02   5.6479862e-03  -1.1247701e-01   2.1248845e-01  -9.9202399e-02   1.7327630e-01  -3.9965202e-02  -1.7454019e-01  -1.6551840e-01  -3.3306786e-02  -1.3390639e-01  -4.6711410e-02   1.2368714e-01  -1.6128742e-02   2.0222885e-02   1.1953138e-01  -8.7406597e-02   6.4981385e-02  -7.4673733e-02  -9.9705250e-02   1.1976933e-01  -9.3653336e-02  -1.1298284e-01   1.3847592e-01   7.0615662e-02   1.1018309e-01   5.0420207e-02   5.0394312e-02  -5.6984574e-02
  -2.6117223e-01   1.0797649e-02   7.3539532e-02   0.0000000e+00  -9.9561272e-02   1.6518832e-01  -2.8305890e-02   3.4062338e-01  -5.6938085e-02   6.3322702e-03  -1.6986735e-02  -1.1475518e-02   1.1826560e-01   5.8099247e-02  -2.0522155e-01   4.3669697e-02   2.9578143e-02  -3.8044953e-02   4.4240034e-02   2.6229254e-01   2.6911057e-01  -3.4507248e-01  -6.9296058e-02   2.8675386e-01   1.4241865e-01   1.2314074e-01   8.6959328e-02   1.4386187e-01  -2.2841061e-01  -8.8345893e-02  -3.2037793e-01  -3.9632945e-02   2.0184008e-02   1.7574694e-01  -1.3471017e-02  -2.0906676e-01  -2.9654287e-02   1.7099820e-01   1.8765411e-01  -3.5393944e-02  -2.8551275e-01   3.3984690e-02  -2.1373979e-01  -1.4084526e-01  -7.0842385e-02  -3.6863801e-02   4.5475928e-02  -8.0238030e-02  -1.2140520e-01   6.6366391e-02  -1.2712395e-01   1.1240115e-01   1.0641431e-01  -3.8824218e-02   9.1791211e-03   1.0936515e-01  -1.3296040e-01   3.5462924e-02  -3.8597879e-01   1.3580104e-01  -1.3110246e-01  -1.5443286e-01  -9.7945383e-02  -1.7968483e-03  -2.5914739e-01   2.6407313e-01  -8.7842563e-02   1.0543418e-01  -4.1886801e-01  -9.5901440e-02   1.0373270e-01   4.9870391e-02  -7.0271058e-02   7.9792393e-02   5.8036506e-03  -1.3743527e-01   1.3907842e-02  -1.8388511e-01   2.2079036e-01   9.6187269e-02  -1.3599511e-01  -2.4545094e-01   1.3829418e-01  -2.3268113e-01   9.6477722e-02   6.2145138e-02  -1.2761467e-01  -2.1833236e-01  -2.2949594e-01  -9.6623782e-02
  -8.8725360e-02  -8.6435167e-02  -9.0520547e-03  -9.9561272e-02   0.0000000e+00   4.2058140e-01   1.9745562e-01  -1.2070337e-01   5.9291862e-01   1.6705098e-01  -2.3480127e-01  -1.2120172e-01  -7.1909065e-02   7.7950544e-03   1.2476158e-01   6.3474263e-02   9.3971295e-02   1.9052105e-01  -7.3106368e-02   9.6740592e-02   3.0935918e-02  -1.8083866e-01  -8.6380742e-02  -1.3332277e-01   1.3048333e-01  -1.5522752e-02   6.4359005e-01   1.1253810e-01   3.1030785e-02   1.9526592e-01   1.7674242e-01  -1.0147126e-01  -4.9199324e-02  -1.5212495e-01   5.0185931e-02  -7.9332040e-02   2.1512147e-01   2.6115485e-02  -7.2103278e-02  -3.7520863e-02  -5.9800177e-01   1.4967601e-01   7.6583207e-02   4.1997121e-02  -2.2743190e-02   1.0273360e-01  -2.0660108e-01   7.3166622e-02   1.5599323e-01  -1.4398534e-02   9.1309150e-02  -2.1232920e-01  -5.5466272e-03   1.2707108e-01   1.2630604e-03  -1.7881004e-01   9.4880695e-03  -1.9529939e-02   2.4390718e-02  -4.2584061e-02  -1.3479821e-01   1.0025090e-01   9.2149676e-02  -8.4604098e-02   4.7044952e-04  -4.4184144e-02   1.9048246e-01   2.0512945e-02   8.6811606e-02  -3.3805204e-01  -6.3898293e-02   3.2779776e-01  -1.3197042e-01  -3.8505606e-02  -7.8445586e-02   2.3418116e-01  -1.5813108e-01   4.2920068e-03   8.8762111e-02  -3.9787989e-02   1.2512460e-01   4.8515141e-02   8.4628869e-02  -1.7236677e-01   1.4478243e-01  -1.2730447e-01   2.1596762e-01   1.0514422e-01  -1.5348276e-01   1.3577809e-02
  -8.9230731e-02   1.4699195e-01  -8.2906229e-02   1.6518832e-01   4.2058140e-01   0.0000000e+00  -7.1200461e-02  -7.1095089e-02   1.1308984e-01   2.2397515e-01   5.3677468e-02   2.4570004e-01   6.6882538e-02   1.0636540e-01  -3.9901117e-02   2.9616554e-01  -6.2609538e-02   4.0243796e-02   1.8540647e-01   2.3346263e-01  -1.7349114e-01   7.5359089e-02  -2.2032917e-01  -1.8056480e-01   4.3945379e-02   2.2994145e-01   1.4017437e-01   9.9157785e-01   2.2587809e-01  -1.6596783e-01   1.3869179e-01  -6.6005725e-02  -2.1715382e-01  -1.4034812e-01  -1.9038316e-01   1.2275478e-01   2.2663755e-01  -7.3407654e-03   1.1119523e-01  -3.6534283e-01   2.1415609e-02   1.4003747e-01   1.5491135e-01   4.1933902e-02   1.7214595e-01   1.4733146e-01  -1.6364221e-01   4.1125970e-02  -1.6792716e-02  -7.7177545e-02   1.1295520e-01  -2.3344895e-02   6.2240203e-02   1.5197185e-04  -2.6339692e-01   1.0946150e-01   3.5135787e-02  -1.6126761e-01  -4.7781567e-02   1.6223252e-01  -2.8786455e-02  -1.0295723e-01  -1.4934773e-01  -1.7880057e-02  -2.0338482e-03   4.3076263e-03   1.6926392e-02   1.7003324e-01  -3.2012374e-02   1.7942657e-01  -4.8483570e-02  -9.4506786e-02  -2.3560544e-02  -1.5373695e-01  -2.0713660e-01  -6.2095118e-02  -1.1316216e-01  -2.9912493e-01   1.1550263e-01  -4.1588611e-02  -1.0218408e-01   8.7533855e-02   2.4313005e-02  -1.4084250e-01  -1.0479109e-01   1.6598557e-02  -3.0224150e-01   1.5442208e-02   1.5541218e-01   1.6206169e-01
  -6.4923403e-03  -1.0690312e-01   3.4574361e-01  -2.8305890e-02   1.9745562e-01  -7.1200461e-02   0.0000000e+00   2.2611261e-01   2.5681542e-01   2.0189578e-01   8.4799544e-02  -5.8399721e-02   1.9435445e-01   1.9443145e-02  -4.2245698e-02  -3.0905238e-02  -1.1681987e-01  -9.7499001e-02   2.4470007e-01   4.8241298e-02  -2.2055445e-01  -1.3373983e-01   1.9075297e-01   4.8424492e-02   1.4914641e-01   7.8722245e-02  -8.8825483e-04  -1.1169865e-01   8.5940792e-02  -5.1582653e-03   1.2559301e-01  -4.3031458e-02  -2.9340178e-02  -1.4883910e-01   1.8687885e-02   1.0983899e-01  -1.6220531e-01  -9.9828411e-03   3.7216435e-02  -1.4703329e-01  -2.8086438e-02   4.2839682e-02  -1.0330917e-01   1.0843053e-01  -1.8724819e-01  -3.2739766e-02  -1.6217854e-01  -9.4753355e-02  -1.1203429e-01   1.1697102e-01  -9.4393377e-02   1.4832777e-01  -2.8107538e-02   3.3764900e-02  -5.2721120e-02  -4.9656473e-02  -3.7484988e-02  -2.0094020e-01  -3.7463858e-03  -4.1333915e-02  -3.8197807e-02   1.4224228e-01   2.3970108e-01   5.1942824e-02   2.4976034e-01   1.0918963e-02   1.3922333e-01  -1.4651134e-01   5.5967289e-02  -1.9462086e-01  -9.3567514e-02   5.8465262e-02   1.8495760e-01  -1.4242815e-01  -6.9409736e-02   1.6359912e-01  -5.2610650e-02  -5.7230062e-02  -3.7967735e-02  -1.4082148e-01   1.1758639e-01  -3.1778134e-02  -1.0677220e-01  -8.1428210e-02   8.7213869e-02  -1.5601878e-01  -2.9275130e-01  -8.7913690e-02   3.7184992e-02  -1.5850340e-01
   9.1621246e-02   6.2188365e-02  -1.2681013e-02   3.4062338e-01  -1.2070337e-01  -7.1095089e-02   2.2611261e-01   0.0000000e+00   4.1925821e-03   1.1937753e-01   6.3811138e-02  -3.7169380e-02  -1.3490003e-01   2.0263881e-01  -1.0800153e-01   6.8299830e-02  -3.6555648e-02   1.6364573e-01   1.7104382e-02   5.7799199e-02  -1.6514664e-01   1.4870700e-01  -3.0998276e-01   2.4056287e-01   1.2758297e-01   2.2700459e-01  -7.1394530e-02   1.2551263e-01  -2.9952433e-02   9.1464330e-02  -2.2562242e-01   8.6962117e-02  -2.0133926e-01   1.4314359e-01  -8.2950005e-02   4.0141333e-02  -1.3154350e-01   1.0711720e-01   2.3019613e-02  -1.4746545e-01  -1.3450989e-01  -6.0672580e-02  -7.8003413e-02  -1.9226672e-02  -2.6631257e-03  -1.4591641e-01  -6.8438788e-02  -1.7050364e-01  -1.5407588e-02  -1.3448992e-02   9.6412212e-02   4.0711476e-02   7.2210595e-02  -4.3088784e-03   8.7773769e-02  -2.6228094e-02  -1.3132061e-01  -1.4343643e-01  -2.4633646e-01  -8.0088721e-02  -1.8651510e-01   5.1990233e-02   2.5741627e-01   1.2837800e-01  -1.2294680e-01   2.0697378e-01  -3.5290287e-02  -1.3612346e-01   1.1252208e-01  -2.9623565e-01  -1.3933626e-01  -9.2125952e-02   5.3701883e-02  -2.4340174e-01   3.7130256e-02  -8.3344606e-02  -2.8397513e-02  -1.7384708e-01  -2.6030418e-01   6.7806048e-02   1.3513391e-01  -2.6269807e-02  -3.2433392e-01  -1.3309339e-01   9.1881002e-02  -8.2867413e-03  -2.3664572e-02  -6.9687729e-02  -8.9544299e-03  -7.7879197e-02
   3.0785008e-02   3.2970104e-02   1.1367774e-01  -5.6938085e-02   5.9291862e-01   1.1308984e-01   2.5681542e-01   4.1925821e-03   0.0000000e+00   6.3211369e-01  -1.6485305e-01  -4.4298318e-02   2.0144115e-01   7.3160081e-02   5.4658212e-01  -4.1817236e-02   1.3518987e-01   7.0507962e-02  -1.4201301e-01  -2.6694080e-02   3.8857666e-01   4.7390648e-02   2.3307276e-01   3.5947559e-03   3.6137598e-01   4.1002167e-01   2.0042598e-01   3.1006291e-01   5.6878772e-02  -2.0777592e-01  -6.3772776e-02  -3.3418448e-01   1.0327566e-01   3.1084386e-02  -9.8385643e-02  -2.5561813e-01   1.7825171e-02   3.3537658e-02   3.4772830e-01  -2.5942490e-02   1.0618196e-01   1.8673770e-01  -1.3274758e-01   6.4026617e-02  -9.2896791e-02   7.9284046e-02  -9.2617909e-02   1.2411405e-01  -1.8295822e-01   1.1836448e-01  -6.7320148e-03  -2.0246612e-02   3.4795999e-01  -6.8630033e-02   1.7218943e-01  -1.1515047e-01  -2.0191198e-02   2.5789333e-01   1.2134347e-01   2.2317415e-02   7.1971811e-02   1.4072473e-02  -1.2902095e-01  -1.3575584e-01   7.1171625e-01   2.3834689e-01  -1.8060668e-01  -1.2959454e-01  -1.5385454e-02   1.9548183e-01   9.9487362e-02  -4.6577987e-02  -1.2331923e-01  -2.0331828e-01   1.7250278e-01   4.9613461e-03  -7.7046205e-02   4.0251920e-02  -1.1567480e-01   2.0534541e-01   4.7670602e-02   1.7676429e-01  -2.0565866e-02  -3.5944547e-01   1.1519342e-01  -2.3072063e-01   3.0251974e-01  -4.1005018e-02   1.8526002e-01  -1.8873819e-01
  -1.7403073e-01  -1.0877367e-01   1.1605473e-01   6.3322702e-03   1.6705098e-01   2.2397515e-01   2.0189578e-01   1.1937753e-01   6.3211369e-01   0.0000000e+00   6.8291962e-03   3.1137138e-01   5.7463440e-02   2.4207212e-02  -6.8440181e-02   1.9053322e-01   1.9489905e-01  -3.4452558e-01  -3.8589855e-01   2.1512501e-02  -1.4459182e-01   2.7546537e-02   1.1198052e-01   6.6267601e-04  -1.8039026e-01  -5.4020519e-01  -2.4952367e-02   2.1482900e-01  -3.6103334e-01  -2.1960805e-01  -1.0344756e-01  -6.4879583e-02   4.5716157e-02  -4.2769737e-01   7.1209023e-02   2.7653345e-02  -3.3251974e-01  -3.3766843e-02  -3.7286323e-02   1.4116387e-01   1.2136749e-01   1.3566605e-03   1.4812416e-01  -1.8816900e-01  -2.2470113e-01   1.6160214e-02  -5.9409211e-02  -3.7099309e-02  -6.2701016e-02  -4.9224925e-02  -9.2893667e-02  -1.7344271e-01  -4.3339423e-04  -2.1736211e-03  -1.7053726e-01  -2.1133718e-02  -1.6485774e-02  -2.2261557e-01  -8.4571630e-02  -1.0622245e-01  -2.0860037e-01   1.4010964e-01   2.0730610e-02   2.3291189e-02   1.4316567e-01   4.1099539e-01  -9.1533397e-02   1.5568031e-01   2.2080570e-01  -2.3870390e-01   2.6258031e-01  -9.5555238e-02   7.8964544e-03   7.2361767e-02   1.5254384e-01  -1.3864651e-01  -4.9796457e-01   1.4868146e-01   1.8121304e-01  -1.7581046e-01   7.3288762e-02   6.3514880e-03  -2.0259525e-01   4.9168502e-02  -1.3137805e-03   2.8880562e-01  -4.9193796e-02  -8.5280530e-02   2.1158351e-01   1.8276779e-01
   1.6877625e-01  -3.1881856e-02   8.1153972e-02  -1.6986735e-02  -2.3480127e-01   5.3677468e-02   8.4799544e-02   6.3811138e-02  -1.6485305e-01   6.8291962e-03   0.0000000e+00   1.2982760e-01   6.8556880e-01  -3.7307299e-03   2.2680814e-01   2.0891395e-01   3.8412451e-01  -9.1848249e-02   2.3408319e-01   1.3962694e-01   2.5052546e-02   2.0771949e-01   1.6662509e-01  -6.2382004e-02  -1.0475474e-01  -1.5092607e-01  -1.7548014e-01   2.9122883e-02   1.6252082e-01   2.5803330e-01  -4.9391563e-02  -1.4957848e-01   7.5682017e-02   1.3239009e-01  -5.7411868e-02  -2.0270024e-01  -2.8088353e-01   5.2859368e-02  -6.3517296e-03  -2.2768436e-01  -1.7239312e-01  -9.5365411e-02   7.5854270e-02   1.5701087e-01   5.5970453e-02  -4.0674554e-02  -3.2495387e-01   1.6359483e-02   1.6780732e-02   4.8086869e-02  -3.6376576e-02   5.9498635e-02  -4.4605987e-02  -1.3948536e-01   5.2473978e-02   1.9727854e-02   3.6131346e-02  -1.9749605e-01   1.0249517e-01  -1.7634494e-01   3.5635504e-01   7.2223244e-02   2.2869266e-01   9.6546490e-02   4.7940037e-02  -2.4819047e-02  -2.9333555e-02  -1.9114476e-01  -2.9496778e-01  -4.1684667e-01   2.3207215e-01  -3.1208316e-01   1.4844367e-01   2.5770673e-02  -6.7793429e-02   1.2081806e-02  -1.8047068e-02   2.2545441e-01  -1.0457017e-01   5.6748295e-02   4.0472934e-02  -1.4082401e-02   2.2928235e-01  -1.1310518e-01  -2.2569085e-02  -2.0322169e-01   1.9327831e-01  -2.2285581e-01   1.5592405e-01  -7.7268928e-02
   1.8154402e-02   2.7633085e-01  -7.2890211e-02  -1.1475518e-02  -1.2120172e-01   2.4570004e-01  -5.8399721e-02  -3.7169380e-02  -4.4298318e-02   3.1137138e-01   1.2982760e-01   0.0000000e+00   1.5247882e-01   7.8698627e-01  -9.3222257e-02   4.6319860e-01   1.4210955e-02   7.5324123e-02   5.3726183e-02  -4.3930178e-02  -1.7092439e-01  -6.8224508e-03  -2.1021666e-02   2.6067267e-03  -6.9567621e-02  -6.1882938e-02  -1.7431581e-01  -2.2737879e-01  -1.2821163e-02  -4.6068429e-02  -9.8896355e-02  -4.8584158e-02  -6.6118938e-02  -1.1197455e-01  -1.8226741e-01  -2.8221317e-01  -1.1317324e-01   1.2446053e-02  -1.7775954e-01   7.9277690e-02  -1.1169454e-01   3.1135427e-01  -1.2365062e-01   9.8597714e-03  -1.2713391e-01   8.0083511e-02  -4.3358148e-02   7.0646835e-02  -5.8515013e-02   1.1487532e-02  -8.1994778e-02   4.5544888e-02  -1.3706125e-01  -3.9991780e-01  -2.3914344e-01  -2.0031700e-01   4.9585727e-02  -3.4639962e-01   1.3305776e-02  -1.5100852e-01   2.0872399e-01  -2.4585816e-02  -3.6329126e-01   2.2303263e-01   1.2266407e-01   5.1805646e-01  -1.6456985e-01  -4.4978720e-02  -6.8438854e-02  -7.4236455e-02  -7.4178136e-02   4.2900042e-02  -4.8615704e-02  -1.0897754e-01   9.8147792e-02   1.4477456e-01   7.3935839e-02  -9.8573582e-02   1.4704916e-01   1.4883112e-01   5.8182272e-02   1.9102539e-01  -1.5150543e-01   1.7723125e-01   5.8675004e-02   2.0664654e-01   8.4478959e-03   3.7643275e-02  -1.4398964e-02   1.3126148e-01
  -2.1830013e-02  -1.5092422e-02   6.9531297e-03   1.1826560e-01  -7.1909065e-02   6.6882538e-02   1.9435445e-01  -1.3490003e-01   2.0144115e-01   5.7463440e-02   6.8556880e-01   1.5247882e-01   0.0000000e+00   2.2963021e-01   3.0234109e-01   1.6410652e-01  -1.8275648e-01   1.7363354e-02   1.1761197e-01   1.7612348e-02  -1.4149157e-01  -9.0713917e-02   1.6923430e-01  -5.8038242e-02   6.5038243e-02   2.0517441e-02  -1.1575337e-01   4.2812291e-02   2.4468050e-02   1.3390050e-01  -4.7588635e-02  -8.4319053e-02  -1.5456683e-02   8.6545714e-02   8.0650188e-03  -6.9654488e-02  -6.5683638e-02   9.2406064e-02   2.2033491e-01   8.1406905e-02   5.0035113e-02  -4.1192879e-02   1.9536372e-02  -5.6746510e-02  -2.1653046e-02  -2.1072744e-02  -9.7948681e-02  -5.9081696e-02  -4.3446653e-02  -1.2702118e-01  -9.3852804e-02  -5.7267518e-02  -7.0101947e-02  -1.1552956e-01   2.2678405e-03   1.4737583e-03   3.3038594e-02   4.0847289e-02  -1.2913702e-01  -1.0550241e-01   2.8028448e-01   1.7914145e-01   6.6203350e-02   2.5090620e-01   1.0586005e-01  -1.2167829e-01  -8.8043209e-02   1.8476270e-01  -1.5934637e-01  -2.3032734e-01  -6.6102686e-02  -7.0831591e-02   1.3297910e-01   9.1645935e-02  -4.1341670e-02  -7.4301789e-02   4.0659872e-02  -8.6885250e-02   2.9080938e-02  -7.8889233e-02   4.2842232e-02  -8.0533345e-02   3.9580813e-01   4.1055556e-02   1.8061961e-01  -6.2906348e-03   1.8013630e-02  -8.9055232e-02   5.9024811e-02   6.1930488e-03
  -5.5550450e-02   5.0871048e-02  -1.1199994e-01   5.8099247e-02   7.7950544e-03   1.0636540e-01   1.9443145e-02   2.0263881e-01   7.3160081e-02   2.4207212e-02  -3.7307299e-03   7.8698627e-01   2.2963021e-01   0.0000000e+00  -7.4950024e-02   4.2386101e-01  -1.0194294e-01   1.5785965e-01  -1.6303135e-01  -5.0449241e-02  -2.3432171e-01   1.0492930e-01  -2.2262154e-01  -1.3145256e-01  -2.9673230e-01   8.1464487e-02   7.5273520e-03  -6.1084948e-02  -5.6473563e-02   1.2586647e-01  -1.3444361e-01  -1.7055986e-01   1.5483008e-01  -1.3509322e-01  -2.8467358e-01  -5.6018082e-02   8.1662458e-02   1.5206701e-01  -9.7431309e-02  -3.8995043e-03   1.4995690e-01  -5.6149150e-02  -6.3346382e-02  -2.8578345e-02   6.7947961e-02   3.4448175e-02  -4.7830105e-02  -1.5866389e-01  -2.6528992e-02  -1.1837514e-01   1.6404875e-01   5.3120730e-02  -2.7519061e-02  -1.7114139e-01   1.4758176e-01  -3.2055650e-02  -2.9557516e-02  -1.1160767e-01  -7.1794965e-02  -1.1200206e-02   2.0853950e-02   7.9625122e-04  -7.8499573e-02  -5.2460931e-02  -1.6132516e-01   1.2364155e-01   6.4414092e-02   3.0094041e-02  -8.7341701e-02  -8.0514707e-02  -4.8923207e-02  -1.0098700e-02  -2.8464444e-01  -2.1590668e-01   1.9735599e-01   1.4619920e-01   3.7078130e-01  -6.3280101e-02  -1.0125761e-02  -7.1762589e-02  -1.3504899e-01  -1.1574357e-01   1.7123150e-02   1.0220837e-01   1.2345577e-01  -1.4083009e-01  -2.9721332e-02  -1.1032084e-01  -3.5757402e-02  -5.0184764e-02
   2.3690908e-01   1.3028019e-02  -1.8414067e-02  -2.0522155e-01   1.2476158e-01  -3.9901117e-02  -4.2245698e-02  -1.0800153e-01   5.4658212e-01  -6.8440181e-02   2.2680814e-01  -9.3222257e-02   3.0234109e-01  -7.4950024e-02   0.0000000e+00   3.6342589e-01  -6.0799841e-02   1.1479007e-01   1.0377832e-01  -4.8364355e-02  -5.4809893e-02  -1.0573248e-01   2.3674216e-01  -8.2612145e-02  -1.0635535e-01   2.6955321e-01   1.8207496e-01   1.0508302e-01  -1.0981105e-02   1.0797681e-01   1.4639723e-01   1.8866014e-01  -2.0597378e-01  -7.9968140e-02  -3.5287468e-02  -2.6951921e-04   7.8908374e-02   1.5457096e-01  -3.2283510e-01   2.4964438e-02  -2.2704681e-01   1.9906748e-01   3.5717076e-02  -8.9231057e-02  -9.8907510e-02   1.7600595e-01  -7.0583096e-02   1.3297798e-02  -1.3812567e-01   1.3771721e-02  -1.4580457e-01  -4.7174986e-02   9.0812364e-02  -8.5109202e-02   6.5196650e-02  -9.7464860e-02   7.8525490e-02   2.9768939e-02   2.3658000e-02  -9.9797651e-02  -7.3768458e-02  -5.6152621e-02   1.0753774e-01   1.5573505e-01   2.5915920e-01  -1.6101589e-01  -1.9029972e-01  -1.8355340e-01  -1.8898236e-02  -5.4960645e-02   1.2554623e-01  -1.7336761e-02   5.6473740e-02  -6.8672025e-02   3.3668393e-02  -4.0542532e-02   8.1057664e-02   1.5369627e-01  -7.5951990e-02   1.1953282e-01  -4.4516015e-02   3.6694421e-02   3.2223362e-01  -4.6089894e-02   5.3373734e-02  -1.0379167e-01   2.3101239e-01   1.0184472e-01  -6.3019133e-02  -3.0972656e-02
   1.5642613e-01   1.9270253e-01  -3.6350728e-02   4.3669697e-02   6.3474263e-02   2.9616554e-01  -3.0905238e-02   6.8299830e-02  -4.1817236e-02   1.9053322e-01   2.0891395e-01   4.6319860e-01   1.6410652e-01   4.2386101e-01   3.6342589e-01   0.0000000e+00   3.9496778e-03  -2.5613966e-01   8.4447362e-02   1.9106533e-01  -1.7816253e-01  -6.0994343e-02   1.4522011e-01  -2.0504986e-02   4.9546449e-02  -1.8265391e-01   8.9182947e-02   8.1508035e-02   2.2930277e-01   5.3092058e-02   6.9102041e-02   1.1549460e-01  -1.4212906e-01   6.5739731e-02   7.1421217e-02  -1.4038977e-01  -1.4077845e-01   2.1240258e-01   7.2552332e-02  -1.1256509e-01   1.8991053e-01   2.4397025e-01   5.7130739e-02  -2.3194866e-02  -2.3448361e-01  -4.5457600e-02  -4.0361985e-02  -1.8270074e-02  -9.8191710e-02  -1.1549939e-01   1.4231072e-02  -1.4673451e-02  -4.4223698e-02   1.3626303e-01   9.7230127e-03   6.4016937e-02  -1.4684000e-03   1.8073265e-02  -1.5055266e-01  -1.1611262e-01  -1.0153340e-01  -3.5302849e-02   1.4730656e-01  -1.8342364e-01  -1.4205178e-01   1.9266892e-01   4.0725603e-02   1.6238858e-02  -2.3167812e-02  -1.6933771e-01   9.4254006e-02   2.0257690e-01  -1.1115249e-01   1.3725860e-03   2.5063316e-02   1.9222979e-01   9.6256379e-03   2.3648433e-01   2.1494951e-01  -3.2847975e-01  -1.2577280e-01   3.7724224e-02  -1.5817162e-01   7.9859950e-02  -4.7626398e-02  -1.1073318e-01   2.9345230e-01  -1.5004679e-03  -7.7482702e-02   9.3481415e-02
   1.3851705e-01   1.0768153e-01  -7.8585161e-03   2.9578143e-02   9.3971295e-02  -6.2609538e-02  -1.1681987e-01  -3.6555648e-02   1.3518987e-01   1.9489905e-01   3.8412451e-01   1.4210955e-02  -1.8275648e-01  -1.0194294e-01  -6.0799841e-02   3.9496778e-03   0.0000000e+00  -4.8089699e-01   1.9530537e-01  -2.3093687e-01  -1.1271249e-01   1.8280630e-02  -1.4265943e-03   1.1858905e-01  -8.2922766e-02  -1.7058997e-01   6.7887443e-02  -2.7621600e-02   4.6359231e-01   5.1014482e-02  -1.3734302e-01   1.2744604e-01   2.6158724e-01   1.0371644e-01  -1.9919750e-01  -3.1980567e-01   2.3375757e-01  -1.9257426e-01   1.4647290e-01   9.1688136e-02  -5.5082579e-01   2.3467915e-01   2.3885127e-02  -6.4854287e-02   2.7754738e-03   1.5646564e-01  -1.6226109e-01  -1.3205470e-01  -2.5557630e-02   4.0572714e-02  -1.7737171e-01  -3.3894316e-02   7.1689634e-02   1.4982127e-01  -1.9703771e-02  -4.9160808e-02   1.5098900e-01   9.5533705e-02  -1.5771692e-03   3.1252332e-03  -2.6638211e-01  -7.1411171e-02   1.2282946e-01  -2.0032183e-01  -3.3514889e-01   1.2051373e-01   7.5176205e-02  -6.8213929e-02  -3.4178038e-02   1.2193253e-01   2.9666063e-01  -1.7045890e-03  -7.2471408e-02   1.0302629e-01  -1.4808080e-01  -9.9812346e-02   1.9894835e-01  -3.2961438e-03   6.4241763e-01   1.4833728e-01   2.7932673e-01   9.3064712e-03   2.9404646e-01   8.2084001e-02  -1.2176388e-01   1.7534132e-03  -6.6743967e-02   9.1845612e-02   1.0577140e-01  -2.6119456e-01
   1.9836969e-01   8.4852694e-02  -7.3655689e-02  -3.8044953e-02   1.9052105e-01   4.0243796e-02  -9.7499001e-02   1.6364573e-01   7.0507962e-02  -3.4452558e-01  -9.1848249e-02   7.5324123e-02   1.7363354e-02   1.5785965e-01   1.1479007e-01  -2.5613966e-01  -4.8089699e-01   0.0000000e+00  -6.9944599e-04   2.4643560e-01   7.5505127e-02   6.7194471e-02   5.4249152e-02   1.4129706e-01  -2.1762349e-01  -2.6276987e-01   1.1639312e-01   2.4972752e-02   2.8802244e-02   4.7919075e-01  -1.7673537e-01   4.2765819e-02  -1.4646617e-01   1.3390060e-02   5.2537877e-02  -2.7550272e-02  -6.8762986e-02   2.5230622e-02  -2.1380716e-01  -9.2378191e-02   2.6797430e-01  -2.3223969e-01  -6.1252532e-03  -1.3001969e-01  -1.7872306e-01  -9.9977934e-02  -3.5293136e-04   2.1576592e-01  -7.4609387e-02  -1.3439732e-01   1.2330054e-01  -4.8121043e-02  -1.2604520e-01   7.9519666e-02   1.0133688e-01  -1.8787660e-02   8.0248336e-02   1.6920173e-01  -1.6119927e-01  -4.4705239e-02  -1.2459522e-01  -1.4375461e-01  -2.1996718e-01   4.6633370e-01  -1.4055974e-01   1.8585173e-02  -1.8723159e-01  -1.7669544e-01   1.4779028e-01  -3.0158882e-01  -5.8957681e-02  -1.1455158e-01  -2.3291330e-01  -2.8533554e-01  -6.8197316e-02   2.0838117e-01   1.0160313e-01  -1.9628891e-01   2.4356705e-01   4.6283389e-01  -9.3440240e-02   2.0559283e-01  -6.8236061e-02   1.1800487e-01   1.1399151e-01  -7.1246640e-02   1.5106208e-02  -3.7585546e-02   5.4655455e-03   1.1411972e-01
   7.3906304e-03   1.1539465e-01   1.5135407e-01   4.4240034e-02  -7.3106368e-02   1.8540647e-01   2.4470007e-01   1.7104382e-02  -1.4201301e-01  -3.8589855e-01   2.3408319e-01   5.3726183e-02   1.1761197e-01  -1.6303135e-01   1.0377832e-01   8.4447362e-02   1.9530537e-01  -6.9944599e-04   0.0000000e+00   3.9736180e-01  -2.4610608e-01  -6.5932949e-02   4.2337941e-02  -3.0756207e-02   1.9494852e-01   7.1345119e-02  -6.1339347e-02  -8.4004688e-02  -4.4843111e-02   2.5651312e-01   2.5676097e-01   3.3722190e-02   7.9017710e-02  -1.3328326e-01  -1.7006431e-01   3.7973729e-01  -1.1606377e-01   1.0986323e-01   1.6212539e-01   2.6148130e-01  -2.9407822e-01   1.0742161e-01  -4.0594607e-02   7.5070453e-02  -7.6847573e-02  -1.1070101e-01   1.3035002e-01   1.8508616e-01  -6.6290750e-02  -8.5992072e-02  -1.2060633e-01   1.1709767e-01   9.2620573e-02   1.3216482e-01   2.5377052e-01  -1.0865649e-01  -3.6435973e-02  -3.9876730e-02  -1.2698734e-01  -1.3079302e-01   8.3498346e-02  -6.5397684e-02  -6.0956933e-02   6.7014003e-02   7.4785999e-02  -2.5880159e-01   1.8080077e-02  -2.0784000e-01   5.2106743e-02   1.9968537e-01  -3.8512425e-02  -5.2835912e-02   1.6196475e-01  -1.4661153e-01   3.9389973e-01  -1.0673426e-01  -1.6623086e-02  -3.4800017e-01   1.3270769e-01  -3.5834776e-01  -6.9032269e-02   4.4378543e-02   1.0244626e-01  -9.3509410e-02   4.1419101e-02   1.8192453e-01  -1.9208749e-01   1.1256487e-02   1.4006334e-01   7.3374777e-02
  -3.4952193e-02   2.7448430e-01  -2.0477332e-01   2.6229254e-01   9.6740592e-02   2.3346263e-01   4.8241298e-02   5.7799199e-02  -2.6694080e-02   2.1512501e-02   1.3962694e-01  -4.3930178e-02   1.7612348e-02  -5.0449241e-02  -4.8364355e-02   1.9106533e-01  -2.3093687e-01   2.4643560e-01   3.9736180e-01   0.0000000e+00   1.1965493e-01  -2.8660464e-01   2.0947804e-02  -1.0628926e-01   8.0092152e-02  -1.9614151e-01   1.7792383e-01   5.5678604e-02  -8.0157475e-02   2.4468609e-01   1.9062129e-01  -2.5590102e-01  -3.4906317e-02  -1.0987963e-03  -9.4856223e-02  -2.6180551e-01  -2.5532298e-02  -1.4682494e-01  -2.6009369e-01  -1.2282691e-01  -1.2016096e-01   1.8682539e-01  -1.2548681e-01  -9.7693713e-02  -8.2524117e-02  -1.3674396e-01   6.7897818e-02  -1.3208675e-02  -7.1372766e-02  -1.0143308e-02  -2.0679273e-02  -1.3358980e-01  -2.5795161e-02   2.1017258e-01   1.6947173e-01  -1.3058453e-02  -2.3002173e-01   6.6995961e-02  -6.9289038e-02  -6.9353322e-02  -1.8231048e-01  -1.7432056e-01   1.5408537e-01  -4.9499723e-02  -1.4814191e-01  -2.0028515e-01  -1.0336240e-02   1.6029559e-01  -1.4138247e-01   6.2194479e-01   2.2528357e-01  -3.4481631e-01   1.3239088e-01   2.1807896e-02  -1.9748662e-02   3.1144972e-02  -2.9707192e-01  -2.7213409e-03  -4.3479883e-01  -1.5952849e-01  -6.0711010e-02   2.0426598e-01  -1.1626072e-01   6.4844209e-02  -2.7785764e-02   6.4924339e-02  -5.6044480e-02   7.6498141e-02  -6.2419854e-02   9.9020032e-02
   8.1477112e-02  -9.0289558e-02  -7.5674279e-02   2.6911057e-01   3.0935918e-02  -1.7349114e-01  -2.2055445e-01  -1.6514664e-01   3.8857666e-01  -1.4459182e-01   2.5052546e-02  -1.7092439e-01  -1.4149157e-01  -2.3432171e-01  -5.4809893e-02  -1.7816253e-01  -1.1271249e-01   7.5505127e-02  -2.4610608e-01   1.1965493e-01   0.0000000e+00   3.7035736e-01  -9.9298160e-02  -1.9601637e-02   6.9599548e-01   2.1547125e-01   4.5075773e-01  -1.5794425e-01  -9.6546939e-02   1.5417368e-01   4.2274763e-02  -3.6175141e-02  -6.8971164e-02   9.4175462e-02  -1.7496155e-01  -2.4021434e-01  -5.9196914e-01  -4.6111459e-02  -1.6169306e-03  -1.7976309e-01   5.1497112e-01   2.4194100e-01  -9.5506116e-02  -4.0542164e-02   2.7236729e-01   1.9712819e-02   1.7695996e-01  -2.6524008e-02  -1.3463741e-01  -1.9054921e-02  -2.2135848e-01   9.3186012e-02  -3.2347322e-02  -6.0764736e-02  -9.6864901e-02   8.3638850e-02   1.4582497e-01  -2.4856720e-01   7.4097075e-02   1.8557898e-01   2.2992566e-01  -7.3548636e-02   2.3590699e-01  -5.6042554e-02  -9.2786304e-02   1.7132102e-01  -2.2060401e-01  -1.6567071e-01   1.1077085e-01  -2.3405705e-01   5.4156786e-01   2.4846102e-02  -6.3824970e-03   1.5305616e-01  -3.3346611e-01   2.7519831e-02   1.8833789e-01   7.7578148e-02   7.6562112e-02   5.3595031e-02   3.4559429e-02  -2.1210884e-01   1.6723447e-01  -4.6787649e-02  -5.3408240e-02   8.6434476e-02   5.2331246e-02  -8.6481213e-02   1.5232786e-01   2.2985750e-01
   2.4522696e-01   3.6357421e-02   2.6114540e-01  -3.4507248e-01  -1.8083866e-01   7.5359089e-02  -1.3373983e-01   1.4870700e-01   4.7390648e-02   2.7546537e-02   2.0771949e-01  -6.8224508e-03  -9.0713917e-02   1.0492930e-01  -1.0573248e-01  -6.0994343e-02   1.8280630e-02   6.7194471e-02  -6.5932949e-02  -2.8660464e-01   3.7035736e-01   0.0000000e+00   1.2598436e-03  -2.8516886e-01   1.5851787e-01   7.6545153e-01   7.5754302e-02   1.8776223e-01   1.0383669e-01   6.4941197e-02  -5.6967832e-02   9.7409656e-03  -1.7365753e-01  -7.4618651e-02   1.5116327e-01  -6.7858297e-02  -1.8597727e-01  -3.4917353e-01   7.0084822e-02   7.5143966e-02   5.3561178e-01  -2.5911274e-01   2.9269857e-01  -9.5750184e-02  -1.9151945e-02  -2.9602258e-01   1.1593668e-01  -6.4138402e-02   1.0774144e-01  -1.6805096e-01   1.2203506e-01  -1.7192950e-01   7.1578119e-03   7.7056096e-02  -3.5958761e-01  -7.1458288e-02   7.3354131e-02   5.7723194e-03  -2.5990663e-02  -1.8961247e-01  -2.2482698e-01   3.7042954e-01  -2.8131691e-01   1.5370116e-01  -1.1728924e-01   3.2980729e-02  -2.8661572e-03   9.2066953e-02   1.6708905e-01   2.1608173e-01   3.0586928e-01   6.3620921e-02  -1.9907532e-02  -1.8271318e-01  -4.9087235e-02   3.6886376e-01  -6.9295797e-02  -1.2244607e-01  -8.7483938e-02  -2.8971880e-01  -1.7042963e-01  -2.3587243e-01  -2.1174882e-01  -3.1297461e-02   4.4404155e-02   1.3532320e-01  -8.9019360e-02   1.5595987e-01   3.2311926e-01   1.2463209e-01
  -5.6705869e-02  -1.5504461e-02   3.4597007e-01  -6.9296058e-02  -8.6380742e-02  -2.2032917e-01   1.9075297e-01  -3.0998276e-01   2.3307276e-01   1.1198052e-01   1.6662509e-01  -2.1021666e-02   1.6923430e-01  -2.2262154e-01   2.3674216e-01   1.4522011e-01  -1.4265943e-03   5.4249152e-02   4.2337941e-02   2.0947804e-02  -9.9298160e-02   1.2598436e-03   0.0000000e+00   6.3704090e-01   1.7473917e-01  -2.6884753e-01  -2.2470741e-01  -1.3061724e-01  -1.3422893e-01  -6.8575265e-02   6.1736560e-01   5.5674998e-01   1.6070581e-01  -1.2300950e-02   1.8617249e-02   3.6983800e-02   1.4451702e-01  -6.0466835e-02   6.8355886e-03  -4.2398097e-02   3.1959905e-01  -4.2642843e-02   2.9716293e-02  -6.0449509e-02  -1.2731323e-01   2.4767126e-02   3.2671844e-03  -6.9626307e-02  -1.3880055e-01   1.8763369e-01  -1.4274012e-01  -8.8953065e-02   1.0118605e-01  -2.6509547e-02   4.1449746e-02  -1.3749295e-03  -2.0020134e-01  -4.3988755e-02  -4.3563877e-02  -3.0760740e-02  -1.1992835e-01  -1.1418139e-01  -1.0696012e-01  -9.4022494e-02   1.9848928e-01  -5.7266957e-02  -5.4150150e-02   9.0893618e-02  -3.0974495e-01  -1.2228600e-01   5.0133326e-02  -2.8061599e-02  -2.6463344e-01   1.0103901e-01  -1.6941645e-01  -3.9070988e-02   4.0243140e-02  -1.8021196e-02   5.2922729e-02   1.2550292e-01  -2.1306937e-01   1.3585415e-01   1.0340992e-01  -1.7015967e-01   1.4419848e-01   7.1074996e-02   1.5066982e-02  -1.4159665e-01   1.8131584e-02  -6.7026576e-03
   6.9963468e-02   2.2618071e-02   1.1112385e-01   2.8675386e-01  -1.3332277e-01  -1.8056480e-01   4.8424492e-02   2.4056287e-01   3.5947559e-03   6.6267601e-04  -6.2382004e-02   2.6067267e-03  -5.8038242e-02  -1.3145256e-01  -8.2612145e-02  -2.0504986e-02   1.1858905e-01   1.4129706e-01  -3.0756207e-02  -1.0628926e-01  -1.9601637e-02  -2.8516886e-01   6.3704090e-01   0.0000000e+00   2.4837523e-02   2.2604871e-01  -4.8494391e-02   2.8497489e-01  -1.3951707e-01  -1.6529294e-01  -3.3650117e-02   7.3330653e-01  -8.1578451e-02   1.1776820e-01  -1.3573915e-01   2.3061089e-01  -6.7519678e-02   4.3091238e-02  -1.7090741e-01  -2.1546056e-02   1.1292521e-02   6.1488778e-02  -1.0971878e-01   1.4587718e-02  -5.6410082e-02   9.7311291e-03   4.4585104e-02  -6.9663369e-02   3.9787093e-02  -3.1428387e-02  -5.2687090e-02  -4.5875110e-06   1.2695546e-01  -2.1978384e-02   2.7514433e-02   9.2483949e-02  -7.4880955e-02   5.6487790e-03  -1.9861841e-01  -2.4006791e-01  -1.3885630e-01  -6.8727229e-02   1.1210474e-01  -1.9744622e-02  -1.9986703e-01   1.0442062e-01  -1.8685134e-01   1.7834981e-02  -1.9772858e-01  -6.9269987e-03  -7.6430035e-02   3.4814743e-01  -7.7100304e-02  -4.2250024e-02  -1.1537551e-01   1.0867730e-01   5.6505073e-02   9.2075268e-02  -5.8140346e-02   5.8671853e-02  -1.3555478e-01  -9.5011117e-02   1.6404319e-01  -1.6117591e-01   8.9520230e-02   2.1719308e-01   1.0337902e-01  -2.2867491e-01  -8.3430847e-02   7.7218758e-02
  -1.0957329e-01  -1.6409181e-01   1.9468879e-02   1.4241865e-01   1.3048333e-01   4.3945379e-02   1.4914641e-01   1.2758297e-01   3.6137598e-01  -1.8039026e-01  -1.0475474e-01  -6.9567621e-02   6.5038243e-02  -2.9673230e-01  -1.0635535e-01   4.9546449e-02  -8.2922766e-02  -2.1762349e-01   1.9494852e-01   8.0092152e-02   6.9599548e-01   1.5851787e-01   1.7473917e-01   2.4837523e-02   0.0000000e+00   4.6363130e-01   5.1068894e-01  -2.4834922e-01  -2.5338387e-01   7.4333139e-02   9.4140504e-02   1.4722729e-01  -3.8342862e-01   8.3033226e-02   1.0958171e-01   1.5289256e-01  -3.9391630e-01   3.1229286e-02  -4.8447208e-02   3.2452093e-01   3.5094381e-02   1.7657042e-03   1.1364888e-01   1.7237949e-01  -2.2393774e-01   1.3695762e-02   1.1003907e-01   9.2451658e-02  -8.9331237e-02   6.7777443e-02  -8.4842240e-03   2.6766616e-02  -1.4438755e-01  -2.9220165e-01   4.4945909e-02   2.1485290e-01   9.3639171e-02  -1.1513805e-01  -1.1276997e-01   1.6682930e-02   7.8432977e-02  -8.8182096e-02   6.3132104e-02   5.7451607e-02   1.4363156e-01  -7.2472387e-02  -7.2705939e-02   1.2212920e-01   2.0927085e-02   1.0336028e-01   1.6166494e-01   1.3726800e-02  -3.2524106e-01   4.8156428e-01   2.3052852e-01  -7.9754483e-02   5.6043571e-01  -1.0674813e-01  -3.0026372e-02  -4.0068742e-02   3.3414508e-01   8.7214873e-02  -3.4957143e-02   1.5945525e-02  -1.5279026e-01  -6.0516946e-02   2.0718975e-01   6.2151693e-02  -1.5097326e-02   1.3286234e-01
   9.1131953e-02   8.6655558e-02   2.4930254e-01   1.2314074e-01  -1.5522752e-02   2.2994145e-01   7.8722245e-02   2.2700459e-01   4.1002167e-01  -5.4020519e-01  -1.5092607e-01  -6.1882938e-02   2.0517441e-02   8.1464487e-02   2.6955321e-01  -1.8265391e-01  -1.7058997e-01  -2.6276987e-01   7.1345119e-02  -1.9614151e-01   2.1547125e-01   7.6545153e-01  -2.6884753e-01   2.2604871e-01   4.6363130e-01   0.0000000e+00   4.1288961e-02   2.5512148e-01   1.6007268e-01  -2.7405674e-01   1.5616223e-01   3.7140677e-01   2.2938163e-01   3.5664381e-02   1.3916259e-01   1.7421795e-02  -5.1094071e-02  -1.7679707e-01   6.6427004e-02   9.3515045e-03  -3.0785919e-01  -2.9184775e-01   8.3879343e-02   8.0130971e-03  -3.6778632e-02   6.0923796e-02  -2.3133153e-01   1.2322284e-01  -7.6556077e-02  -1.4285356e-01   1.5778275e-03  -6.1547261e-02  -1.7359113e-01  -1.0460147e-01  -3.5360643e-01  -2.3111673e-01   3.6766290e-02  -1.1603565e-02  -2.3864646e-01  -1.4232285e-01  -3.0227867e-02   1.2472664e-01  -1.6603699e-01   6.1638641e-02  -1.6275004e-01  -1.7216993e-02   1.2254079e-01   5.7803879e-02  -5.1193720e-02  -1.0696245e-02  -1.7051109e-01  -9.9526932e-02   1.1023308e-01  -2.9169777e-01   1.6719844e-01  -3.5214511e-03   1.1598426e-01  -3.8383221e-02   5.4070529e-02   1.1358863e-01  -1.6724661e-01   5.7543717e-02  -8.1267090e-02   9.0936765e-02  -1.0511664e-02  -4.2172773e-02   2.3938034e-01   3.9182514e-04  -4.5329030e-02   8.2525026e-02
  -1.1850958e-01  -2.5504033e-02  -1.3802387e-01   8.6959328e-02   6.4359005e-01   1.4017437e-01  -8.8825483e-04  -7.1394530e-02   2.0042598e-01  -2.4952367e-02  -1.7548014e-01  -1.7431581e-01  -1.1575337e-01   7.5273520e-03   1.8207496e-01   8.9182947e-02   6.7887443e-02   1.1639312e-01  -6.1339347e-02   1.7792383e-01   4.5075773e-01   7.5754302e-02  -2.2470741e-01  -4.8494391e-02   5.1068894e-01   4.1288961e-02   0.0000000e+00   1.6912654e-01  -1.1993313e-01   2.1170025e-01   2.2100910e-01   7.0237866e-02   8.2012858e-02  -1.5272425e-02  -6.1033504e-02  -1.4094050e-01  -9.9900462e-02   8.0478903e-02  -3.8532910e-02   1.7914631e-02  -1.3749511e-01  -8.7469071e-02  -6.0614239e-02   9.1500901e-02  -1.6361860e-01   5.1248788e-02   6.5396389e-02  -1.4871483e-01   6.4299132e-02  -4.6664165e-02   1.9084928e-01  -1.3737983e-02  -7.9187275e-02  -5.0815102e-02  -5.5370173e-02   5.3930382e-02  -2.5794428e-02  -9.1091006e-02   2.3883683e-02   7.9229656e-02  -1.4962795e-01   1.2411695e-01   2.1045458e-01   1.2151520e-02   1.0660384e-01  -1.6994516e-01  -2.0002006e-02   3.0846989e-02  -2.2784766e-02  -3.2682921e-01   9.9222857e-02   1.4287996e-01   1.0387799e-01   1.1724340e-01  -1.5833586e-01   4.0909741e-02  -1.1602005e-01   5.6291220e-02   2.3221053e-01  -4.9276627e-02  -1.7742518e-01  -1.0145259e-01   6.0738406e-02   2.2577623e-01   8.2960845e-03   3.8723031e-02   1.2715902e-01   7.1847385e-02  -1.1973729e-01  -7.0874252e-03
   1.2486410e-01   1.6716771e-01  -1.5034817e-01   1.4386187e-01   1.1253810e-01   9.9157785e-01  -1.1169865e-01   1.2551263e-01   3.1006291e-01   2.1482900e-01   2.9122883e-02  -2.2737879e-01   4.2812291e-02  -6.1084948e-02   1.0508302e-01   8.1508035e-02  -2.7621600e-02   2.4972752e-02  -8.4004688e-02   5.5678604e-02  -1.5794425e-01   1.8776223e-01  -1.3061724e-01   2.8497489e-01  -2.4834922e-01   2.5512148e-01   1.6912654e-01   0.0000000e+00   1.0687152e-01  -3.0229372e-01  -6.5062010e-02   2.2973927e-01  -1.7046982e-02   1.0000524e-03  -1.7423724e-01  -1.5398624e-02   1.2234731e-03  -5.3364494e-02   1.8665078e-01  -1.0869388e-02  -3.4859240e-02   2.8290169e-02  -1.7839625e-02   1.3686731e-01   2.4982952e-01   1.0276489e-01  -1.6552544e-02  -1.3329739e-01   9.7138703e-03  -1.0770378e-01   1.0072036e-01   3.2866096e-02  -1.0367646e-01  -4.7990433e-02   2.0016485e-02   2.9507621e-01  -5.4091213e-02   5.1755320e-02   1.0346710e-01   8.7670022e-02  -9.5132047e-02   3.0872914e-02   7.7945050e-02  -1.7285578e-02  -1.8570384e-01  -9.6192836e-02  -1.1186662e-01  -2.7242394e-02   1.7086282e-01   9.4889948e-02  -8.0937464e-02   1.8239634e-01   2.5389976e-01  -1.1655364e-01  -4.2884326e-02  -4.4013333e-04   3.4446885e-01  -1.3184105e-01  -2.0849732e-01   3.1098322e-02  -1.4022145e-01  -3.6514421e-02   1.5491788e-01  -1.0369259e-01  -4.2411215e-02   1.6430382e-01  -6.4409298e-02   1.5868325e-01   2.4929068e-01  -2.4029459e-02
   1.0453444e-01   9.4891227e-02   6.2719382e-02  -2.2841061e-01   3.1030785e-02   2.2587809e-01   8.5940792e-02  -2.9952433e-02   5.6878772e-02  -3.6103334e-01   1.6252082e-01  -1.2821163e-02   2.4468050e-02  -5.6473563e-02  -1.0981105e-02   2.2930277e-01   4.6359231e-01   2.8802244e-02  -4.4843111e-02  -8.0157475e-02  -9.6546939e-02   1.0383669e-01  -1.3422893e-01  -1.3951707e-01  -2.5338387e-01   1.6007268e-01  -1.1993313e-01   1.0687152e-01   0.0000000e+00   1.5725051e-01   1.7529910e-01   1.5562167e-01   1.9101010e-02   6.0108294e-02   6.3289548e-02  -1.0640539e-01  -2.4438913e-01  -1.5739482e-01   1.8350648e-01  -2.3759059e-01   5.1374288e-01  -1.7335801e-01  -5.9382745e-02  -9.2067905e-02   2.5161333e-03  -1.9719819e-01  -2.4440791e-01  -2.3278636e-01   9.4861834e-02  -6.8114109e-03  -8.2684681e-02  -1.0161625e-01  -2.4485644e-01   9.2904893e-03  -3.9489032e-01   1.0904217e-01   8.5441747e-03   3.2317474e-02  -1.1806425e-01  -4.3645155e-02  -1.1954137e-01   7.0569407e-02   1.4547779e-01  -2.7040979e-02  -2.6913968e-01  -8.1415974e-02   5.1762258e-02   4.3155152e-02   5.2161879e-03  -7.8801082e-02  -1.0092507e-01   5.3669575e-02   3.4230094e-01  -2.1881945e-01  -2.1923066e-01  -2.4133570e-02   1.4691607e-01  -1.8335518e-01   1.7964107e-01   6.0263207e-02   2.8464618e-01   2.3746005e-01   4.1421324e-02  -8.9416668e-02  -9.1639149e-02  -2.3726409e-01   3.3610798e-01  -6.8267860e-02   1.2380914e-01  -7.0204184e-02
   6.9758338e-02  -4.3524247e-02   8.2539735e-02  -8.8345893e-02   1.9526592e-01  -1.6596783e-01  -5.1582653e-03   9.1464330e-02  -2.0777592e-01  -2.1960805e-01   2.5803330e-01  -4.6068429e-02   1.3390050e-01   1.2586647e-01   1.0797681e-01   5.3092058e-02   5.1014482e-02   4.7919075e-01   2.5651312e-01   2.4468609e-01   1.5417368e-01   6.4941197e-02  -6.8575265e-02  -1.6529294e-01   7.4333139e-02  -2.7405674e-01   2.1170025e-01  -3.0229372e-01   1.5725051e-01   0.0000000e+00   1.2102135e-01  -4.9783247e-02   1.5046614e-01   2.6466621e-02  -1.7482167e-01   8.9099906e-02  -1.1313994e-01   2.1466566e-01   1.3090305e-01   6.2165629e-03  -1.3097997e-01   3.5892543e-01  -8.8717228e-02  -1.9728222e-01   3.3385185e-01  -3.4086168e-02   5.2309664e-03   4.7553397e-02   1.2869761e-01  -1.4711663e-01   2.5025346e-02  -1.0108627e-01  -1.9639574e-01   2.8873316e-01  -1.6288538e-01  -2.1396044e-01  -6.3901177e-02   5.1291400e-02  -1.8957572e-01  -3.0314538e-02  -2.2034504e-01   2.9123503e-01   1.6772211e-02  -1.5218022e-02  -7.1827172e-02   1.2663587e-01  -9.7870975e-02  -1.3385791e-01   1.0927278e-01  -1.8449540e-01  -1.2151638e-03  -2.0843534e-01  -3.3298174e-01   4.5300200e-01   2.8930841e-02  -1.8407047e-01  -1.0430323e-01  -1.7552539e-01  -2.0840347e-01   2.2096509e-01   6.5226119e-02  -3.3916932e-03   2.7723350e-01   1.4470814e-01  -2.7180095e-02  -6.8302954e-02   2.0157620e-01  -4.0534919e-01  -8.2476624e-02   2.7373092e-01
  -2.3098328e-02   5.2516257e-02  -1.7062439e-02  -3.2037793e-01   1.7674242e-01   1.3869179e-01   1.2559301e-01  -2.2562242e-01  -6.3772776e-02  -1.0344756e-01  -4.9391563e-02  -9.8896355e-02  -4.7588635e-02  -1.3444361e-01   1.4639723e-01   6.9102041e-02  -1.3734302e-01  -1.7673537e-01   2.5676097e-01   1.9062129e-01   4.2274763e-02  -5.6967832e-02   6.1736560e-01  -3.3650117e-02   9.4140504e-02   1.5616223e-01   2.2100910e-01  -6.5062010e-02   1.7529910e-01   1.2102135e-01   0.0000000e+00   8.2169143e-01   2.0469819e-01  -2.4256223e-01   8.8974851e-02   1.0588796e-01   1.1229580e-01  -9.1978862e-02  -1.6982907e-02  -1.6578657e-01   1.6288982e-01   1.0113044e-01  -6.2156593e-02   3.1899975e-01   5.4263858e-02  -1.0399425e-01  -2.2222564e-01   1.0857402e-01   1.5843426e-01   1.0539421e-01   1.1291887e-01   5.0020869e-02  -2.0559218e-01  -2.2846423e-01   2.3314200e-02  -3.4772958e-02  -5.1519031e-02  -7.8420896e-02  -1.9372729e-02   2.0176386e-01   3.8860860e-02  -1.3164349e-02  -1.4945118e-01  -2.4921160e-02  -3.8033738e-02  -2.4683928e-01   6.7411216e-02  -4.0344887e-02   2.0056075e-01   1.2683402e-02   4.2958057e-01  -2.6253222e-01   4.0308803e-02  -1.3552517e-01   2.7019588e-01  -1.4795835e-01  -2.8961266e-01  -9.2153798e-02   2.5543717e-01  -2.5444544e-01   6.1974172e-03   2.2798988e-01  -4.0050017e-02   3.3328278e-01   1.2693362e-01   1.5961827e-01   3.4378518e-03  -2.1313272e-01  -5.6419447e-02   1.3273640e-01
   1.1898453e-01   1.2328260e-01  -5.2916763e-02  -3.9632945e-02  -1.0147126e-01  -6.6005725e-02  -4.3031458e-02   8.6962117e-02  -3.3418448e-01  -6.4879583e-02  -1.4957848e-01  -4.8584158e-02  -8.4319053e-02  -1.7055986e-01   1.8866014e-01   1.1549460e-01   1.2744604e-01   4.2765819e-02   3.3722190e-02  -2.5590102e-01  -3.6175141e-02   9.7409656e-03   5.5674998e-01   7.3330653e-01   1.4722729e-01   3.7140677e-01   7.0237866e-02   2.2973927e-01   1.5562167e-01  -4.9783247e-02   8.2169143e-01   0.0000000e+00  -5.5297855e-02  -2.3093300e-01  -2.2507277e-02  -8.2102013e-02   1.0654610e-01  -7.1726319e-02  -3.8955528e-02  -2.9654445e-02  -2.8231561e-01  -9.4065315e-02   7.3227327e-02  -1.3523731e-01   4.0143139e-02  -3.6192000e-02  -1.2072685e-01  -1.3863657e-01   1.5648940e-01  -1.6450253e-01   4.5239440e-02   4.6386652e-02   1.1906342e-01  -1.8032917e-02   1.3520928e-01  -2.9476880e-03  -5.6464576e-02  -4.2894249e-02   3.7800667e-02  -3.0696985e-02  -6.4542635e-02  -8.5006576e-03  -5.9427990e-02   2.6867471e-01  -1.8919397e-01   1.0070450e-02  -2.7055888e-02   1.3230837e-01   1.2255707e-02  -4.9882602e-02   3.5994548e-01   4.0011071e-01  -3.3354864e-01  -6.4078584e-02   1.0648847e-02   3.7594177e-01  -1.8275535e-02  -2.7315023e-01  -3.3216763e-01  -6.3139483e-02   1.9819176e-01   1.3068444e-01  -1.5181597e-01   1.3396889e-01  -8.5485515e-02   3.0100282e-01  -1.4469859e-01  -2.2707298e-02  -1.0112192e-01   4.5438472e-02
  -1.3218596e-01  -9.9263924e-02   8.4252734e-02   2.0184008e-02  -4.9199324e-02  -2.1715382e-01  -2.9340178e-02  -2.0133926e-01   1.0327566e-01   4.5716157e-02   7.5682017e-02  -6.6118938e-02  -1.5456683e-02   1.5483008e-01  -2.0597378e-01  -1.4212906e-01   2.6158724e-01  -1.4646617e-01   7.9017710e-02  -3.4906317e-02  -6.8971164e-02  -1.7365753e-01   1.6070581e-01  -8.1578451e-02  -3.8342862e-01   2.2938163e-01   8.2012858e-02  -1.7046982e-02   1.9101010e-02   1.5046614e-01   2.0469819e-01  -5.5297855e-02   0.0000000e+00   6.3237432e-01   4.5204060e-01  -7.8668148e-02  -1.4597527e-01   1.1224304e-02   2.1158329e-01  -1.1810099e-02   6.1401854e-03   2.3402203e-01  -8.5570048e-03  -2.6427126e-02  -3.9413062e-01   1.3375605e-01   2.8228136e-01  -2.8483743e-01  -1.0263511e-01  -4.2787392e-03  -5.1022569e-02   1.9042243e-02  -1.7710153e-01  -1.8373189e-02  -9.9043206e-02  -4.2726690e-02  -3.8922094e-02  -1.1415914e-03   2.4585479e-02   1.6160585e-01  -6.5508351e-02   1.3140743e-01   1.5435901e-01   8.8533011e-02  -3.1427508e-01  -2.6156713e-01  -2.0831965e-02  -1.0739186e-02  -4.6864794e-02  -9.7611148e-02  -2.4082923e-01   4.7355867e-01  -1.2210276e-01   1.2168536e-01   9.5010608e-02  -9.0932580e-02  -2.5599051e-01  -3.1389105e-01   1.4587496e-01  -1.4982400e-01  -1.1280454e-02   2.5048537e-01  -1.5671528e-01   1.0603364e-01   1.2351199e-01  -8.6983906e-02  -1.0462370e-01  -1.0702353e-01   1.4072705e-01  -2.0854511e-01
   4.2342134e-02  -1.1988372e-01  -2.1997087e-01   1.7574694e-01  -1.5212495e-01  -1.4034812e-01  -1.4883910e-01   1.4314359e-01   3.1084386e-02  -4.2769737e-01   1.3239009e-01  -1.1197455e-01   8.6545714e-02  -1.3509322e-01  -7.9968140e-02   6.5739731e-02   1.0371644e-01   1.3390060e-02  -1.3328326e-01  -1.0987963e-03   9.4175462e-02  -7.4618651e-02  -1.2300950e-02   1.1776820e-01   8.3033226e-02   3.5664381e-02  -1.5272425e-02   1.0000524e-03   6.0108294e-02   2.6466621e-02  -2.4256223e-01  -2.3093300e-01   6.3237432e-01   0.0000000e+00   2.5064237e-01   2.6148014e-01  -4.7611803e-01  -2.4451914e-01   3.9833928e-02  -2.5543370e-01  -2.2101283e-01   4.2070207e-01  -2.8465037e-01  -1.1588936e-01  -1.4160098e-01   2.8860675e-01  -2.4606168e-01  -4.2138474e-01   5.4076861e-02   1.0684266e-01   6.5434177e-02   4.7679382e-03  -8.4715365e-02  -2.7309747e-02  -1.2026117e-01  -1.2887552e-01   6.5826285e-02   3.4978080e-02  -6.1124978e-03   1.4501480e-01   3.6906225e-02  -1.8220943e-02   3.4727566e-02  -8.4321015e-03  -1.5278063e-01  -3.2978180e-02  -3.2656561e-01   3.6151739e-01  -3.4698428e-01   2.8816401e-02  -1.3112294e-01  -4.9639135e-02   1.0708798e-01  -2.2345412e-01   3.8163635e-01  -1.3691420e-01  -1.3911595e-01   1.0698102e-01  -1.0485688e-02  -2.3584969e-01  -2.3526952e-01   1.7800806e-01   1.3097291e-01   3.1932476e-01   1.4008980e-02  -6.0986281e-02  -1.2770066e-01   7.6839642e-03  -1.0774338e-02   8.4448412e-02
   1.4907423e-03  -2.1343783e-01   8.5663445e-02  -1.3471017e-02   5.0185931e-02  -1.9038316e-01   1.8687885e-02  -8.2950005e-02  -9.8385643e-02   7.1209023e-02  -5.7411868e-02  -1.8226741e-01   8.0650188e-03  -2.8467358e-01  -3.5287468e-02   7.1421217e-02  -1.9919750e-01   5.2537877e-02  -1.7006431e-01  -9.4856223e-02  -1.7496155e-01   1.5116327e-01   1.8617249e-02  -1.3573915e-01   1.0958171e-01   1.3916259e-01  -6.1033504e-02  -1.7423724e-01   6.3289548e-02  -1.7482167e-01   8.8974851e-02  -2.2507277e-02   4.5204060e-01   2.5064237e-01   0.0000000e+00   7.9245113e-01   1.0449233e-01  -1.7582625e-02  -2.0316597e-02  -8.8052109e-02  -5.6018550e-02   2.3982402e-02   1.7016403e-01  -1.5825431e-01   2.5317336e-01  -9.6569887e-02  -2.3975235e-01  -5.0482749e-02  -2.0415364e-01  -1.4223259e-01  -6.5113377e-02   7.2966621e-02  -2.9447753e-01   1.7991111e-01  -1.4960561e-01  -1.0356245e-02  -1.9899430e-01  -5.5903876e-02  -1.8604318e-03  -2.1749915e-01  -1.4313923e-01   1.0400165e-02  -5.1595169e-02  -3.7383053e-02   3.5336066e-01   4.9749856e-02   4.9113132e-01   1.3151476e-01   3.3692171e-01  -3.5901132e-01   4.5713194e-02   2.0358422e-01  -6.0805329e-02   6.2590639e-02  -3.1096200e-01  -4.8023837e-02  -4.0797805e-01  -9.9685420e-02  -7.9357774e-02   3.5485232e-01  -5.5797781e-02   2.1137893e-02   6.2979019e-03   3.3994882e-01   2.6966052e-01   8.6393200e-02   1.4707968e-01  -6.6744002e-02   8.3622462e-02   6.1357449e-02
   2.2035087e-02  -1.8700848e-01  -7.1915889e-02  -2.0906676e-01  -7.9332040e-02   1.2275478e-01   1.0983899e-01   4.0141333e-02  -2.5561813e-01   2.7653345e-02  -2.0270024e-01  -2.8221317e-01  -6.9654488e-02  -5.6018082e-02  -2.6951921e-04  -1.4038977e-01  -3.1980567e-01  -2.7550272e-02   3.7973729e-01  -2.6180551e-01  -2.4021434e-01  -6.7858297e-02   3.6983800e-02   2.3061089e-01   1.5289256e-01   1.7421795e-02  -1.4094050e-01  -1.5398624e-02  -1.0640539e-01   8.9099906e-02   1.0588796e-01  -8.2102013e-02  -7.8668148e-02   2.6148014e-01   7.9245113e-01   0.0000000e+00  -1.2080788e-01  -5.7981996e-02   3.4362247e-01  -2.8546759e-02   7.2466262e-02   3.2063203e-01  -2.7387852e-01   2.9368181e-02  -1.5213614e-01   1.1995955e-01   6.7183304e-02  -6.9248603e-02   9.8099926e-03  -2.5043995e-01  -1.6807589e-01  -2.3019583e-01   1.2214019e-01  -6.8594442e-02  -3.9795270e-02  -3.3531177e-01   2.6662704e-01  -1.5898422e-01  -2.9053397e-01   4.5911328e-02   7.9020472e-02  -1.5712743e-01  -6.2317245e-02   7.9744057e-02   1.5505237e-01   3.5923724e-01   4.5178296e-02   4.1961701e-01  -2.0109578e-01   7.3760157e-02  -2.1485826e-01  -8.0161143e-02   2.1026080e-01  -9.7638939e-02  -4.1880896e-01   2.1517035e-01   2.4265902e-01   4.1361549e-01  -3.3385223e-01   1.5182885e-01  -9.0708239e-02   8.3055504e-02   1.2080721e-01  -1.4660443e-01   1.8196716e-02   5.5800464e-02  -1.2853501e-02  -1.2678251e-01  -1.4133469e-02   1.2882724e-01
   3.0101420e-02   2.7880712e-02  -5.7089453e-02  -2.9654287e-02   2.1512147e-01   2.2663755e-01  -1.6220531e-01  -1.3154350e-01   1.7825171e-02  -3.3251974e-01  -2.8088353e-01  -1.1317324e-01  -6.5683638e-02   8.1662458e-02   7.8908374e-02  -1.4077845e-01   2.3375757e-01  -6.8762986e-02  -1.1606377e-01  -2.5532298e-02  -5.9196914e-01  -1.8597727e-01   1.4451702e-01  -6.7519678e-02  -3.9391630e-01  -5.1094071e-02  -9.9900462e-02   1.2234731e-03  -2.4438913e-01  -1.1313994e-01   1.1229580e-01   1.0654610e-01  -1.4597527e-01  -4.7611803e-01   1.0449233e-01  -1.2080788e-01   0.0000000e+00   4.8576355e-01   6.2548914e-01  -2.1680315e-01   4.3323775e-01   7.8045048e-02   1.5219071e-01  -2.5967578e-01  -7.2022269e-02   1.5650263e-01  -1.6546744e-01  -2.6483594e-01   1.0761300e-02   1.0153595e-01  -1.0787784e-01  -1.2729117e-01  -2.7574001e-01   1.5194258e-01   3.4740572e-01  -2.6165097e-01  -1.9276237e-02  -3.5818535e-02   1.3748187e-01  -3.1784141e-02  -3.8425063e-02   6.5892922e-02   2.8047690e-01  -9.6428572e-02   1.0336956e-01  -2.2878605e-02  -1.2754887e-01   2.2376597e-02  -1.8765610e-01  -4.1103803e-01   3.7736109e-01  -2.7837646e-01   2.4511771e-01   7.5095170e-02  -2.7062329e-01   4.2015746e-02   5.8274556e-01  -6.6574383e-02  -1.8406398e-01  -1.8842935e-01   1.4367206e-02   5.9631653e-02  -4.2086535e-02  -6.3396209e-02  -7.9208857e-02  -5.5019650e-02  -4.3510074e-01  -4.8347981e-02  -1.2064885e-01   5.3063312e-02
  -9.9845547e-02  -1.1642706e-01   2.6533157e-02   1.7099820e-01   2.6115485e-02  -7.3407654e-03  -9.9828411e-03   1.0711720e-01   3.3537658e-02  -3.3766843e-02   5.2859368e-02   1.2446053e-02   9.2406064e-02   1.5206701e-01   1.5457096e-01   2.1240258e-01  -1.9257426e-01   2.5230622e-02   1.0986323e-01  -1.4682494e-01  -4.6111459e-02  -3.4917353e-01  -6.0466835e-02   4.3091238e-02   3.1229286e-02  -1.7679707e-01   8.0478903e-02  -5.3364494e-02  -1.5739482e-01   2.1466566e-01  -9.1978862e-02  -7.1726319e-02   1.1224304e-02  -2.4451914e-01  -1.7582625e-02  -5.7981996e-02   4.8576355e-01   0.0000000e+00   1.4492142e-01   6.8053817e-01  -8.2736245e-02  -3.0851060e-01  -2.5222424e-01   1.7211532e-01  -1.1907580e-01   5.3207635e-02  -2.2295710e-01   5.5705470e-01  -2.5946615e-01  -1.8419354e-01  -3.3781116e-01  -1.4403553e-01  -2.0093103e-02   9.5567659e-02  -2.3105745e-01   3.2263359e-01   3.8936830e-02  -6.4673759e-02  -4.4756797e-02   1.9063100e-01  -3.1649686e-02   1.8001545e-01  -2.2546990e-01  -1.0360103e-02  -9.7946768e-02  -2.4493216e-01   1.0637333e-01  -1.6666240e-02   2.0344649e-01  -1.5529978e-01   1.0222106e-01   2.1514579e-01   1.1603419e-01   4.7352765e-02  -1.7664564e-01  -3.0226686e-01  -3.4751700e-01   9.5699875e-02  -7.2067129e-02   4.9011788e-01  -5.4364196e-02   3.7577316e-01   5.3222733e-01  -1.1081714e-01   9.0473345e-02   2.8529965e-02  -2.8094418e-01  -4.6368689e-02  -8.9989891e-02   4.0115286e-02
  -1.6028085e-01  -9.7007371e-02   2.8933572e-02   1.8765411e-01  -7.2103278e-02   1.1119523e-01   3.7216435e-02   2.3019613e-02   3.4772830e-01  -3.7286323e-02  -6.3517296e-03  -1.7775954e-01   2.2033491e-01  -9.7431309e-02  -3.2283510e-01   7.2552332e-02   1.4647290e-01  -2.1380716e-01   1.6212539e-01  -2.6009369e-01  -1.6169306e-03   7.0084822e-02   6.8355886e-03  -1.7090741e-01  -4.8447208e-02   6.6427004e-02  -3.8532910e-02   1.8665078e-01   1.8350648e-01   1.3090305e-01  -1.6982907e-02  -3.8955528e-02   2.1158329e-01   3.9833928e-02  -2.0316597e-02   3.4362247e-01   6.2548914e-01   1.4492142e-01   0.0000000e+00   5.5077559e-01   5.2202649e-01   1.5364869e-01   2.7136907e-02   2.1341159e-02   1.9682368e-01  -2.0411900e-01   2.2147955e-01  -1.3476991e-02   1.5255078e-01  -5.2694595e-02   1.1343252e-01  -1.7953550e-01  -1.9635967e-01   7.8798639e-02   7.7814459e-01  -2.5167211e-01  -4.4989356e-02  -1.2711323e-01  -1.0860479e-01   8.3288610e-02   1.2113709e-01   4.4967692e-02  -4.1186425e-01  -9.6064927e-02   2.9905097e-01  -1.5835607e-01  -9.6228503e-02  -2.2519086e-01   3.3194582e-02  -1.5973071e-01   1.2170253e-01   3.9912082e-02  -3.8733020e-02   1.6073853e-01  -3.1137794e-02  -3.4230965e-02  -1.1306423e-01  -4.3177800e-02   5.3316579e-01   4.4306902e-02  -4.0972286e-02   4.2774547e-03  -3.0108268e-03   1.7276274e-01  -2.1404819e-01  -1.9314030e-01   1.4227551e-01   9.7105394e-02   1.0171399e-01  -4.4252447e-01
  -5.5019792e-02  -6.3097399e-02  -1.3524315e-01  -3.5393944e-02  -3.7520863e-02  -3.6534283e-01  -1.4703329e-01  -1.4746545e-01  -2.5942490e-02   1.4116387e-01  -2.2768436e-01   7.9277690e-02   8.1406905e-02  -3.8995043e-03   2.4964438e-02  -1.1256509e-01   9.1688136e-02  -9.2378191e-02   2.6148130e-01  -1.2282691e-01  -1.7976309e-01   7.5143966e-02  -4.2398097e-02  -2.1546056e-02   3.2452093e-01   9.3515045e-03   1.7914631e-02  -1.0869388e-02  -2.3759059e-01   6.2165629e-03  -1.6578657e-01  -2.9654445e-02  -1.1810099e-02  -2.5543370e-01  -8.8052109e-02  -2.8546759e-02  -2.1680315e-01   6.8053817e-01   5.5077559e-01   0.0000000e+00   3.2802348e-01  -2.8044417e-02  -2.6526677e-01  -1.7212201e-01   1.7321130e-01  -7.2770372e-03  -4.4757820e-01  -2.4210703e-01   1.5787113e-01   1.3453118e-01  -1.5275947e-01   1.6237796e-01  -7.2784507e-02  -2.6797832e-02   8.1026401e-02   5.4237044e-01  -1.0269964e-01  -4.2936393e-02  -9.1152596e-03  -2.5850966e-01   4.0319395e-03  -2.2952188e-01   1.0537945e-01   5.8286228e-02  -3.6018835e-01  -8.7230173e-02   1.1647065e-01  -8.4164164e-02   2.1485171e-01  -1.1075359e-01  -2.4428645e-01  -3.0869069e-01  -5.9965794e-01  -3.0131741e-01  -1.0377617e-01   6.6118222e-01   4.5692697e-02  -3.5078350e-01  -3.7132406e-01   1.4287984e-01  -3.3986570e-03   4.0375908e-02  -1.1928571e-01  -8.5569006e-02  -1.9581495e-02   1.3315938e-01   3.5805869e-01   1.8618478e-01   3.1044345e-02  -5.2751075e-02
   6.9795505e-02  -3.0697564e-02  -1.1972348e-01  -2.8551275e-01  -5.9800177e-01   2.1415609e-02  -2.8086438e-02  -1.3450989e-01   1.0618196e-01   1.2136749e-01  -1.7239312e-01  -1.1169454e-01   5.0035113e-02   1.4995690e-01  -2.2704681e-01   1.8991053e-01  -5.5082579e-01   2.6797430e-01  -2.9407822e-01  -1.2016096e-01   5.1497112e-01   5.3561178e-01   3.1959905e-01   1.1292521e-02   3.5094381e-02  -3.0785919e-01  -1.3749511e-01  -3.4859240e-02   5.1374288e-01  -1.3097997e-01   1.6288982e-01  -2.8231561e-01   6.1401854e-03  -2.2101283e-01  -5.6018550e-02   7.2466262e-02   4.3323775e-01  -8.2736245e-02   5.2202649e-01   3.2802348e-01   0.0000000e+00   1.6637652e-01  -9.5934396e-02   2.3020213e-01  -6.1827976e-02   6.7496611e-02  -3.7592528e-02  -1.1084574e-01   1.0111908e-02   1.7042974e-01  -6.4814957e-02   1.3027384e-01   3.7853047e-01   9.0353142e-02  -5.8456566e-01   2.0813650e-01   3.4692330e-02   7.6724785e-02  -3.5407037e-02  -2.9868178e-01  -7.4474374e-02  -2.6011981e-01   2.9821994e-01  -5.9554149e-02  -1.8921500e-01  -6.8631492e-02  -3.8424382e-02   6.4155587e-02  -3.7109491e-01  -2.4336127e-02   4.9599612e-02  -3.3560396e-01   8.4083123e-01  -7.7034674e-02   4.2005915e-01   1.0775780e-01  -2.8539203e-01   8.1386471e-02  -7.4343274e-02  -3.0402920e-03   8.0630320e-02  -1.9259431e-01  -5.1197823e-02   2.7938844e-01   2.4431983e-01   4.6110469e-02   7.0243547e-02   1.9160277e-01   2.5897342e-01   1.6895684e-01
  -1.6579395e-01  -2.0245514e-02  -2.3135340e-01   3.3984690e-02   1.4967601e-01   1.4003747e-01   4.2839682e-02  -6.0672580e-02   1.8673770e-01   1.3566605e-03  -9.5365411e-02   3.1135427e-01  -4.1192879e-02  -5.6149150e-02   1.9906748e-01   2.4397025e-01   2.3467915e-01  -2.3223969e-01   1.0742161e-01   1.8682539e-01   2.4194100e-01  -2.5911274e-01  -4.2642843e-02   6.1488778e-02   1.7657042e-03  -2.9184775e-01  -8.7469071e-02   2.8290169e-02  -1.7335801e-01   3.5892543e-01   1.0113044e-01  -9.4065315e-02   2.3402203e-01   4.2070207e-01   2.3982402e-02   3.2063203e-01   7.8045048e-02  -3.0851060e-01   1.5364869e-01  -2.8044417e-02   1.6637652e-01   0.0000000e+00   2.2937788e-01   9.5320402e-02  -3.7793533e-02   2.0748936e-01   2.4675760e-01  -2.9841464e-01   8.7565020e-02   1.1847585e-01   2.1503794e-01   3.3947316e-02   1.6679198e-02  -1.5029544e-01   3.6002469e-02  -2.1831685e-01   1.4910016e-01   2.2856996e-02  -1.1398387e-01  -5.2169775e-01  -9.5263628e-02   2.2277281e-01  -2.0445768e-01   1.6055533e-01   6.2470648e-02  -2.4067359e-01  -1.3395143e-01  -2.3550773e-01   5.2660328e-01   3.6017009e-01   1.9926643e-01  -8.3435429e-01  -1.1325091e-01   5.8849502e-01   1.6248371e-04   2.8871106e-01   9.4312113e-02  -3.7678342e-02  -2.2741365e-01  -2.4183157e-02   9.9687899e-02   1.5268660e-02  -1.8311732e-01  -1.9592665e-01   1.1733476e-01   3.1467545e-01   2.7555045e-01  -1.0111758e-01  -1.3229176e-02   3.2346435e-01
  -6.0700278e-02  -1.1371596e-01   2.7285319e-02  -2.1373979e-01   7.6583207e-02   1.5491135e-01  -1.0330917e-01  -7.8003413e-02  -1.3274758e-01   1.4812416e-01   7.5854270e-02  -1.2365062e-01   1.9536372e-02  -6.3346382e-02   3.5717076e-02   5.7130739e-02   2.3885127e-02  -6.1252532e-03  -4.0594607e-02  -1.2548681e-01  -9.5506116e-02   2.9269857e-01   2.9716293e-02  -1.0971878e-01   1.1364888e-01   8.3879343e-02  -6.0614239e-02  -1.7839625e-02  -5.9382745e-02  -8.8717228e-02  -6.2156593e-02   7.3227327e-02  -8.5570048e-03  -2.8465037e-01   1.7016403e-01  -2.7387852e-01   1.5219071e-01  -2.5222424e-01   2.7136907e-02  -2.6526677e-01  -9.5934396e-02   2.2937788e-01   0.0000000e+00   2.2107099e-01   1.6028660e-01   1.7019696e-01   8.0856646e-01   2.6936355e-01   1.4233914e-01   1.0517187e-02  -4.2542916e-02   2.3231506e-02  -1.5006882e-01  -3.8411649e-02  -2.5540669e-02   9.5026863e-02  -7.5268631e-02   1.1057357e-01  -2.0314311e-01  -1.2726563e-01  -2.6018059e-01   2.0837454e-01  -1.7750838e-01   4.9189869e-02  -1.8414028e-01   2.3002544e-02   8.0017878e-02   8.8295059e-02   6.8496008e-02  -4.9374802e-02  -2.8485125e-01  -3.6362286e-01   1.5604770e-02  -2.4600307e-01  -1.1872921e-01   1.4553961e-01   1.6587834e-02   1.2486007e-01   1.3071096e-01  -9.8034350e-02   2.5641549e-02  -1.6075172e-02   4.8984979e-02  -1.4080814e-01  -1.9648717e-01  -5.7017028e-03   7.7968616e-02   7.8338549e-02  -8.7555935e-02  -6.9087884e-02
  -5.7824106e-03  -1.9636731e-02  -6.6431077e-02  -1.4084526e-01   4.1997121e-02   4.1933902e-02   1.0843053e-01  -1.9226672e-02   6.4026617e-02  -1.8816900e-01   1.5701087e-01   9.8597714e-03  -5.6746510e-02  -2.8578345e-02  -8.9231057e-02  -2.3194866e-02  -6.4854287e-02  -1.3001969e-01   7.5070453e-02  -9.7693713e-02  -4.0542164e-02  -9.5750184e-02  -6.0449509e-02   1.4587718e-02   1.7237949e-01   8.0130971e-03   9.1500901e-02   1.3686731e-01  -9.2067905e-02  -1.9728222e-01   3.1899975e-01  -1.3523731e-01  -2.6427126e-02  -1.1588936e-01  -1.5825431e-01   2.9368181e-02  -2.5967578e-01   1.7211532e-01   2.1341159e-02  -1.7212201e-01   2.3020213e-01   9.5320402e-02   2.2107099e-01   0.0000000e+00  -3.1990779e-02   2.2149633e-01  -7.2281147e-02   9.7438840e-01   1.5843459e-01   2.5203355e-01  -4.4059838e-02   5.9973458e-02  -1.7389800e-02  -1.6673063e-01   5.7310380e-02   2.2048870e-01   7.4362578e-02  -7.8349677e-03   3.4695968e-02  -1.6793064e-01  -1.7982794e-01   5.1182260e-02  -4.7847464e-02   2.6792053e-02  -4.8170133e-01   1.3101893e-01  -6.6573365e-02  -3.3887748e-02  -2.1031250e-02  -1.2003735e-01  -1.6224114e-01  -5.6560223e-02   5.3194083e-03  -1.7678462e-01   9.3675435e-02  -2.9637249e-01  -1.9302317e-01   4.4406043e-01  -2.3161608e-01   1.9169150e-01  -2.0741754e-02  -8.5774511e-02  -1.3548367e-01  -1.3877285e-01   1.1123757e-02  -8.4824911e-02   1.2258124e-01   1.2426856e-01  -7.7480934e-02  -1.9497544e-02
   8.9217720e-02   8.0768775e-02  -1.7011536e-02  -7.0842385e-02  -2.2743190e-02   1.7214595e-01  -1.8724819e-01  -2.6631257e-03  -9.2896791e-02  -2.2470113e-01   5.5970453e-02  -1.2713391e-01  -2.1653046e-02   6.7947961e-02  -9.8907510e-02  -2.3448361e-01   2.7754738e-03  -1.7872306e-01  -7.6847573e-02  -8.2524117e-02   2.7236729e-01  -1.9151945e-02  -1.2731323e-01  -5.6410082e-02  -2.2393774e-01  -3.6778632e-02  -1.6361860e-01   2.4982952e-01   2.5161333e-03   3.3385185e-01   5.4263858e-02   4.0143139e-02  -3.9413062e-01  -1.4160098e-01   2.5317336e-01  -1.5213614e-01  -7.2022269e-02  -1.1907580e-01   1.9682368e-01   1.7321130e-01  -6.1827976e-02  -3.7793533e-02   1.6028660e-01  -3.1990779e-02   0.0000000e+00   6.0696880e-01   5.3221017e-01   1.4810762e-01   2.5710927e-01   1.0875197e-01  -1.2544949e-01   7.6880044e-02   1.0895689e-01   3.6068537e-02   4.9292724e-02  -4.4035745e-02  -1.5058286e-01  -1.1330616e-02   1.5920830e-01  -1.5935892e-01  -2.8920934e-02  -9.7008345e-02   1.9362342e-01  -4.0980405e-01   1.8075705e-01   7.7635547e-02   5.1404670e-01   2.8751973e-01  -2.8968392e-01  -2.2072155e-01   1.2868999e-01  -7.7612235e-02  -2.8973281e-01   5.0062542e-02   8.7528370e-02   7.2184948e-02   1.8482273e-01  -5.0555318e-01  -3.5734125e-01   1.3564417e-02   2.0460195e-01   2.3043141e-01   3.5332627e-01   1.8617869e-01   1.7153620e-01   2.9204849e-01   8.6194666e-02  -2.8394033e-01   4.5149169e-02   3.3552048e-02
   1.3291828e-01   7.0021833e-02  -5.7785157e-02  -3.6863801e-02   1.0273360e-01   1.4733146e-01  -3.2739766e-02  -1.4591641e-01   7.9284046e-02   1.6160214e-02  -4.0674554e-02   8.0083511e-02  -2.1072744e-02   3.4448175e-02   1.7600595e-01  -4.5457600e-02   1.5646564e-01  -9.9977934e-02  -1.1070101e-01  -1.3674396e-01   1.9712819e-02  -2.9602258e-01   2.4767126e-02   9.7311291e-03   1.3695762e-02   6.0923796e-02   5.1248788e-02   1.0276489e-01  -1.9719819e-01  -3.4086168e-02  -1.0399425e-01  -3.6192000e-02   1.3375605e-01   2.8860675e-01  -9.6569887e-02   1.1995955e-01   1.5650263e-01   5.3207635e-02  -2.0411900e-01  -7.2770372e-03   6.7496611e-02   2.0748936e-01   1.7019696e-01   2.2149633e-01   6.0696880e-01   0.0000000e+00   7.5897690e-02   2.6062340e-01  -9.9020633e-02   3.8234645e-01  -5.5405651e-02   2.4863060e-01   6.5414625e-02  -1.0038485e-01   1.1071035e-01   1.3682441e-01   1.9744838e-01  -4.1968468e-02  -6.3640272e-02   1.1081377e-01  -1.3826419e-01  -1.7263050e-01   2.4030069e-01  -3.9379612e-03   4.4045203e-04  -8.8621121e-02   2.1464764e-01   5.4248747e-01  -2.0014758e-01  -1.1148322e-01  -1.5912671e-01  -2.7296137e-04  -1.3093895e-01  -1.1293054e-01   2.4280385e-01   7.9373786e-03  -1.5792462e-01  -3.1242866e-02  -1.4904120e-01  -1.8096184e-01   3.9655487e-02   1.5742210e-02  -8.5663333e-02   1.9284266e-01   6.7118079e-02   2.6540470e-02  -5.8980874e-02  -9.5409386e-02  -1.0659549e-01  -1.0583752e-01
   8.2225030e-02   2.1941553e-01  -2.0654221e-02   4.5475928e-02  -2.0660108e-01  -1.6364221e-01  -1.6217854e-01  -6.8438788e-02  -9.2617909e-02  -5.9409211e-02  -3.2495387e-01  -4.3358148e-02  -9.7948681e-02  -4.7830105e-02  -7.0583096e-02  -4.0361985e-02  -1.6226109e-01  -3.5293136e-04   1.3035002e-01   6.7897818e-02   1.7695996e-01   1.1593668e-01   3.2671844e-03   4.4585104e-02   1.1003907e-01  -2.3133153e-01   6.5396389e-02  -1.6552544e-02  -2.4440791e-01   5.2309664e-03  -2.2222564e-01  -1.2072685e-01   2.8228136e-01  -2.4606168e-01  -2.3975235e-01   6.7183304e-02  -1.6546744e-01  -2.2295710e-01   2.2147955e-01  -4.4757820e-01  -3.7592528e-02   2.4675760e-01   8.0856646e-01  -7.2281147e-02   5.3221017e-01   7.5897690e-02   0.0000000e+00   3.6937689e-01   2.1083245e-01  -9.0590046e-02  -7.8882619e-03  -2.6036128e-01  -2.8776088e-01  -4.2805459e-01  -2.6073813e-02  -2.1815897e-01  -1.1238055e-01   1.7234272e-01  -9.8302436e-03   1.0842869e-01  -1.1534796e-01  -2.0460960e-02  -8.0602371e-02  -6.4428192e-02  -9.9046906e-02  -1.5891300e-01  -2.0839370e-01  -2.4274440e-01  -4.8401732e-02  -2.5975890e-01  -2.2614167e-01   2.6241442e-01   2.0092318e-01  -1.1098608e-01   4.5784981e-02  -2.2239432e-01   1.6207813e-01  -2.3997409e-01  -1.5897024e-01  -9.7286824e-02  -1.3222510e-01   2.3149291e-01   9.7421405e-02   1.9003226e-01  -3.8280241e-02   8.9553095e-02  -2.5187967e-01  -4.2830600e-01  -4.2270934e-02  -1.6943742e-01
   6.2810456e-02   1.2048134e-01   1.1545311e-01  -8.0238030e-02   7.3166622e-02   4.1125970e-02  -9.4753355e-02  -1.7050364e-01   1.2411405e-01  -3.7099309e-02   1.6359483e-02   7.0646835e-02  -5.9081696e-02  -1.5866389e-01   1.3297798e-02  -1.8270074e-02  -1.3205470e-01   2.1576592e-01   1.8508616e-01  -1.3208675e-02  -2.6524008e-02  -6.4138402e-02  -6.9626307e-02  -6.9663369e-02   9.2451658e-02   1.2322284e-01  -1.4871483e-01  -1.3329739e-01  -2.3278636e-01   4.7553397e-02   1.0857402e-01  -1.3863657e-01  -2.8483743e-01  -4.2138474e-01  -5.0482749e-02  -6.9248603e-02  -2.6483594e-01   5.5705470e-01  -1.3476991e-02  -2.4210703e-01  -1.1084574e-01  -2.9841464e-01   2.6936355e-01   9.7438840e-01   1.4810762e-01   2.6062340e-01   3.6937689e-01   0.0000000e+00  -2.0441223e-01   2.0113386e-01  -1.0321238e-01   1.8729322e-02   1.7637208e-01   1.2591302e-01  -1.4251223e-01   1.7291351e-01  -5.7410753e-02   1.3091741e-01  -2.5948669e-01  -1.0804134e-01   6.5920403e-02  -1.0334362e-01  -2.3332182e-01   1.8130686e-01  -1.8004027e-01  -8.7669156e-02  -8.0753437e-02   3.7104819e-02   6.9667678e-02  -2.3486657e-02   3.8380329e-02  -8.8205101e-02   4.2443854e-02   8.4331161e-03   1.1513037e-01   5.2502658e-02  -1.3259168e-01   3.7711161e-01  -6.1457706e-02   8.8843713e-03   1.1746426e-01  -3.2303263e-02  -2.1090106e-01   2.3345612e-01  -2.5135970e-02  -1.8898023e-01  -9.7826927e-02   1.0983434e-01   7.3756478e-02  -1.6068414e-01
  -4.2179105e-02  -1.2426422e-01  -1.8230759e-01  -1.2140520e-01   1.5599323e-01  -1.6792716e-02  -1.1203429e-01  -1.5407588e-02  -1.8295822e-01  -6.2701016e-02   1.6780732e-02  -5.8515013e-02  -4.3446653e-02  -2.6528992e-02  -1.3812567e-01  -9.8191710e-02  -2.5557630e-02  -7.4609387e-02  -6.6290750e-02  -7.1372766e-02  -1.3463741e-01   1.0774144e-01  -1.3880055e-01   3.9787093e-02  -8.9331237e-02  -7.6556077e-02   6.4299132e-02   9.7138703e-03   9.4861834e-02   1.2869761e-01   1.5843426e-01   1.5648940e-01  -1.0263511e-01   5.4076861e-02  -2.0415364e-01   9.8099926e-03   1.0761300e-02  -2.5946615e-01   1.5255078e-01   1.5787113e-01   1.0111908e-02   8.7565020e-02   1.4233914e-01   1.5843459e-01   2.5710927e-01  -9.9020633e-02   2.1083245e-01  -2.0441223e-01   0.0000000e+00   1.1526975e-01   5.2965902e-01   6.6032171e-02   3.2545332e-02   1.3334517e-01   1.9959337e-02   1.7093048e-02  -1.1214200e-01   9.7735941e-03   4.7514728e-03  -1.7250204e-02   5.6889607e-02   1.9610573e-01   1.6264638e-01  -1.1404868e-01   2.2692299e-01   9.9876230e-02  -2.0027138e-01  -1.8212234e-01  -2.6750252e-01  -1.3004262e-01  -1.5455272e-01   1.4233579e-01  -1.1005735e-02  -1.3706878e-01  -1.1218171e-01   6.2040885e-02   5.2845473e-02  -6.4367960e-02  -1.5240823e-02   2.9890688e-02   1.4470529e-01   5.2251078e-02   2.7019539e-01  -1.1524066e-02  -7.4428973e-02  -7.6524273e-02   3.8064320e-01  -7.5930452e-02  -1.5506485e-01   2.2772995e-01
  -4.3403146e-03   8.7853490e-03  -6.0581918e-02   6.6366391e-02  -1.4398534e-02  -7.7177545e-02   1.1697102e-01  -1.3448992e-02   1.1836448e-01  -4.9224925e-02   4.8086869e-02   1.1487532e-02  -1.2702118e-01  -1.1837514e-01   1.3771721e-02  -1.1549939e-01   4.0572714e-02  -1.3439732e-01  -8.5992072e-02  -1.0143308e-02  -1.9054921e-02  -1.6805096e-01   1.8763369e-01  -3.1428387e-02   6.7777443e-02  -1.4285356e-01  -4.6664165e-02  -1.0770378e-01  -6.8114109e-03  -1.4711663e-01   1.0539421e-01  -1.6450253e-01  -4.2787392e-03   1.0684266e-01  -1.4223259e-01  -2.5043995e-01   1.0153595e-01  -1.8419354e-01  -5.2694595e-02   1.3453118e-01   1.7042974e-01   1.1847585e-01   1.0517187e-02   2.5203355e-01   1.0875197e-01   3.8234645e-01  -9.0590046e-02   2.0113386e-01   1.1526975e-01   0.0000000e+00  -2.8625068e-03   4.7833193e-01  -2.6259409e-02  -4.5524533e-02   1.3706176e-02   1.9460126e-01  -5.5272461e-02  -7.8087706e-02  -2.1004315e-02   4.5729843e-01  -4.2498484e-02   1.6673584e-01  -6.4502336e-02   2.5768111e-01  -8.2744195e-02   1.3062861e-01  -7.1136515e-02   1.5987421e-01  -3.1562469e-01  -6.3680375e-02  -8.5484675e-02   2.2218479e-01  -8.2389757e-02  -1.5524244e-01  -1.3298164e-01   2.5690700e-01  -3.0611233e-01   4.3457303e-02   4.4327521e-02   1.5640576e-02   5.4560731e-02   7.7255245e-03   2.2842135e-02   5.8205726e-04  -6.5648432e-02  -2.1473731e-01   2.1588843e-01  -1.0723021e-01   8.6109889e-02  -1.7705076e-01
  -1.7242329e-01   6.9270044e-02  -9.5238068e-02  -1.2712395e-01   9.1309150e-02   1.1295520e-01  -9.4393377e-02   9.6412212e-02  -6.7320148e-03  -9.2893667e-02  -3.6376576e-02  -8.1994778e-02  -9.3852804e-02   1.6404875e-01  -1.4580457e-01   1.4231072e-02  -1.7737171e-01   1.2330054e-01  -1.2060633e-01  -2.0679273e-02  -2.2135848e-01   1.2203506e-01  -1.4274012e-01  -5.2687090e-02  -8.4842240e-03   1.5778275e-03   1.9084928e-01   1.0072036e-01  -8.2684681e-02   2.5025346e-02   1.1291887e-01   4.5239440e-02  -5.1022569e-02   6.5434177e-02  -6.5113377e-02  -1.6807589e-01  -1.0787784e-01  -3.3781116e-01   1.1343252e-01  -1.5275947e-01  -6.4814957e-02   2.1503794e-01  -4.2542916e-02  -4.4059838e-02  -1.2544949e-01  -5.5405651e-02  -7.8882619e-03  -1.0321238e-01   5.2965902e-01  -2.8625068e-03   0.0000000e+00   2.9993793e-01   6.1689440e-01  -5.1861571e-02   5.1138092e-01   3.0743419e-02  -2.2048377e-01   4.1607677e-02   8.8580925e-02   1.8737177e-01   1.2577107e-01   9.9361902e-02  -2.2087402e-01  -4.8388938e-02   4.4986047e-01  -2.7431914e-01  -3.0957193e-02   4.4581912e-02  -1.8895190e-02  -2.5802151e-01   3.7669486e-02   5.4648362e-02  -1.0053797e-01   1.5792557e-01  -1.7265121e-01   1.3057962e-01  -3.0265344e-01   1.5682239e-01   1.1777864e-02   7.1382732e-02  -2.3504058e-01  -3.6911647e-02  -2.5378487e-01   2.2771014e-01  -1.4453697e-01   8.8380040e-04   1.7487759e-01  -4.5847600e-02   6.2891780e-02   1.9632640e-01
   1.5982111e-02  -8.1885347e-02   7.0289998e-02   1.1240115e-01  -2.1232920e-01  -2.3344895e-02   1.4832777e-01   4.0711476e-02  -2.0246612e-02  -1.7344271e-01   5.9498635e-02   4.5544888e-02  -5.7267518e-02   5.3120730e-02  -4.7174986e-02  -1.4673451e-02  -3.3894316e-02  -4.8121043e-02   1.1709767e-01  -1.3358980e-01   9.3186012e-02  -1.7192950e-01  -8.8953065e-02  -4.5875110e-06   2.6766616e-02  -6.1547261e-02  -1.3737983e-02   3.2866096e-02  -1.0161625e-01  -1.0108627e-01   5.0020869e-02   4.6386652e-02   1.9042243e-02   4.7679382e-03   7.2966621e-02  -2.3019583e-01  -1.2729117e-01  -1.4403553e-01  -1.7953550e-01   1.6237796e-01   1.3027384e-01   3.3947316e-02   2.3231506e-02   5.9973458e-02   7.6880044e-02   2.4863060e-01  -2.6036128e-01   1.8729322e-02   6.6032171e-02   4.7833193e-01   2.9993793e-01   0.0000000e+00   9.8859280e-02   2.0206933e-01   2.8701743e-01   5.5596166e-01  -1.1314228e-01  -7.7580635e-02  -8.3135498e-02   3.3302106e-01  -9.2549345e-02   9.7099748e-02  -1.3178148e-01   2.6813673e-01   3.8648868e-01   1.6557324e-01   5.9433691e-02   3.1381957e-02  -1.2902462e-01  -1.8396856e-01   1.0979373e-01   8.4536500e-02   5.9794536e-02  -9.9707876e-02  -9.9367233e-02   1.6871923e-01  -1.5852161e-02   1.8750862e-01   1.9437921e-01  -8.5511497e-04   7.9740852e-02   1.9770786e-02  -1.0298222e-01   8.2289398e-02   3.3015630e-02   6.4804362e-02   7.0576544e-02  -1.4075264e-01   1.6546784e-01   3.1150016e-02
   3.6740507e-02   2.6031126e-02   2.5244840e-02   1.0641431e-01  -5.5466272e-03   6.2240203e-02  -2.8107538e-02   7.2210595e-02   3.4795999e-01  -4.3339423e-04  -4.4605987e-02  -1.3706125e-01  -7.0101947e-02  -2.7519061e-02   9.0812364e-02  -4.4223698e-02   7.1689634e-02  -1.2604520e-01   9.2620573e-02  -2.5795161e-02  -3.2347322e-02   7.1578119e-03   1.0118605e-01   1.2695546e-01  -1.4438755e-01  -1.7359113e-01  -7.9187275e-02  -1.0367646e-01  -2.4485644e-01  -1.9639574e-01  -2.0559218e-01   1.1906342e-01  -1.7710153e-01  -8.4715365e-02  -2.9447753e-01   1.2214019e-01  -2.7574001e-01  -2.0093103e-02  -1.9635967e-01  -7.2784507e-02   3.7853047e-01   1.6679198e-02  -1.5006882e-01  -1.7389800e-02   1.0895689e-01   6.5414625e-02  -2.8776088e-01   1.7637208e-01   3.2545332e-02  -2.6259409e-02   6.1689440e-01   9.8859280e-02   0.0000000e+00   7.8524763e-01   5.3388990e-01  -2.4881686e-01   1.3307240e-01   1.3648320e-01   4.8917017e-02  -1.2250737e-01   2.6302456e-02   9.1671073e-02  -3.2666201e-01   1.6035916e-01  -5.3222772e-01  -2.6420607e-02  -1.4120034e-01   1.6226205e-01  -3.7596944e-02   2.3939533e-01   8.8813824e-02   6.4645547e-02   2.8125597e-01   3.2470706e-01  -2.3349742e-01  -5.4237991e-02  -1.8709521e-01  -3.1804298e-01  -2.7057331e-02   1.2429418e-01   2.7386829e-01   1.9820109e-01  -3.1515852e-03   2.0877016e-01   5.1701665e-02   8.8610637e-02   3.2183011e-02  -2.3494902e-01  -4.4675638e-02   2.2980299e-02
   1.2400797e-01   1.5192510e-01  -4.8698552e-02  -3.8824218e-02   1.2707108e-01   1.5197185e-04   3.3764900e-02  -4.3088784e-03  -6.8630033e-02  -2.1736211e-03  -1.3948536e-01  -3.9991780e-01  -1.1552956e-01  -1.7114139e-01  -8.5109202e-02   1.3626303e-01   1.4982127e-01   7.9519666e-02   1.3216482e-01   2.1017258e-01  -6.0764736e-02   7.7056096e-02  -2.6509547e-02  -2.1978384e-02  -2.9220165e-01  -1.0460147e-01  -5.0815102e-02  -4.7990433e-02   9.2904893e-03   2.8873316e-01  -2.2846423e-01  -1.8032917e-02  -1.8373189e-02  -2.7309747e-02   1.7991111e-01  -6.8594442e-02   1.5194258e-01   9.5567659e-02   7.8798639e-02  -2.6797832e-02   9.0353142e-02  -1.5029544e-01  -3.8411649e-02  -1.6673063e-01   3.6068537e-02  -1.0038485e-01  -4.2805459e-01   1.2591302e-01   1.3334517e-01  -4.5524533e-02  -5.1861571e-02   2.0206933e-01   7.8524763e-01   0.0000000e+00  -3.2109839e-01   1.8622827e-01   1.1793760e-01   3.2121832e-01  -1.0476258e-01  -9.3778181e-02  -1.7518057e-01   8.3143903e-02  -1.6386904e-01  -1.1421908e-01   2.8053308e-01   1.2133613e-01  -5.2560869e-02  -1.1089525e-01   2.9492109e-01   1.6350910e-01   1.0654667e-01   1.3506969e-01   4.8069452e-01  -7.3737721e-02   4.1634913e-02  -2.2773612e-01   1.2532384e-01  -3.9514227e-01  -1.7725152e-01   3.6091333e-03   2.3529520e-02   1.3410831e-02   3.4496095e-04   6.0197506e-02  -1.4921076e-02   1.0491267e-01   1.9803476e-01  -2.5703752e-01  -2.1693595e-01   1.3611124e-01
   2.4550206e-01  -1.0502372e-01  -4.5797859e-02   9.1791211e-03   1.2630604e-03  -2.6339692e-01  -5.2721120e-02   8.7773769e-02   1.7218943e-01  -1.7053726e-01   5.2473978e-02  -2.3914344e-01   2.2678405e-03   1.4758176e-01   6.5196650e-02   9.7230127e-03  -1.9703771e-02   1.0133688e-01   2.5377052e-01   1.6947173e-01  -9.6864901e-02  -3.5958761e-01   4.1449746e-02   2.7514433e-02   4.4945909e-02  -3.5360643e-01  -5.5370173e-02   2.0016485e-02  -3.9489032e-01  -1.6288538e-01   2.3314200e-02   1.3520928e-01  -9.9043206e-02  -1.2026117e-01  -1.4960561e-01  -3.9795270e-02   3.4740572e-01  -2.3105745e-01   7.7814459e-01   8.1026401e-02  -5.8456566e-01   3.6002469e-02  -2.5540669e-02   5.7310380e-02   4.9292724e-02   1.1071035e-01  -2.6073813e-02  -1.4251223e-01   1.9959337e-02   1.3706176e-02   5.1138092e-01   2.8701743e-01   5.3388990e-01  -3.2109839e-01   0.0000000e+00   3.1737206e-01   1.4371816e-01   1.0677914e-03   1.0640966e-01  -1.2166402e-01  -2.5071878e-02  -9.9862805e-02  -7.5178412e-02  -2.6359319e-02  -2.6063009e-01  -9.6516032e-02   8.6783178e-02  -1.0392153e-01   1.3778783e-01  -1.7401699e-01  -1.7848396e-01  -3.8031066e-01  -2.9728390e-03   1.6672666e-01   1.5181805e-01  -2.2497283e-01   1.7422307e-01  -9.9172458e-02   2.4881431e-01  -2.7607395e-01   1.6749418e-01  -4.3380201e-02  -3.3500074e-01  -5.8565094e-03   9.3838525e-02  -3.4413108e-02   1.2153696e-01   2.7853199e-01  -6.6053639e-02  -3.3471429e-02
  -1.8919470e-01  -2.7406450e-01   2.1606126e-02   1.0936515e-01  -1.7881004e-01   1.0946150e-01  -4.9656473e-02  -2.6228094e-02  -1.1515047e-01  -2.1133718e-02   1.9727854e-02  -2.0031700e-01   1.4737583e-03  -3.2055650e-02  -9.7464860e-02   6.4016937e-02  -4.9160808e-02  -1.8787660e-02  -1.0865649e-01  -1.3058453e-02   8.3638850e-02  -7.1458288e-02  -1.3749295e-03   9.2483949e-02   2.1485290e-01  -2.3111673e-01   5.3930382e-02   2.9507621e-01   1.0904217e-01  -2.1396044e-01  -3.4772958e-02  -2.9476880e-03  -4.2726690e-02  -1.2887552e-01  -1.0356245e-02  -3.3531177e-01  -2.6165097e-01   3.2263359e-01  -2.5167211e-01   5.4237044e-01   2.0813650e-01  -2.1831685e-01   9.5026863e-02   2.2048870e-01  -4.4035745e-02   1.3682441e-01  -2.1815897e-01   1.7291351e-01   1.7093048e-02   1.9460126e-01   3.0743419e-02   5.5596166e-01  -2.4881686e-01   1.8622827e-01   3.1737206e-01   0.0000000e+00   1.1279219e-01  -1.9242730e-01  -1.5715660e-01  -1.8223153e-01  -3.2119122e-03  -1.4417378e-02   7.4973791e-02   2.1768106e-01   1.5299133e-01  -1.8044605e-01  -2.3813283e-02  -1.6633804e-02   2.3453076e-01   8.1046196e-02  -2.1404661e-01   2.2307979e-01   8.2236800e-02  -1.6281944e-01  -1.0733791e-01   8.0482130e-02  -1.0430029e-01  -6.1095777e-01   5.2589805e-02   3.0950611e-02  -2.3033161e-01   2.7050586e-02  -3.8530331e-02   1.4620191e-01  -1.2430823e-01   8.0567101e-02  -3.2823637e-02  -8.2965318e-02   3.9554170e-02   6.6224733e-02
   4.0192627e-01   4.3878788e-02  -9.7191950e-02  -1.3296040e-01   9.4880695e-03   3.5135787e-02  -3.7484988e-02  -1.3132061e-01  -2.0191198e-02  -1.6485774e-02   3.6131346e-02   4.9585727e-02   3.3038594e-02  -2.9557516e-02   7.8525490e-02  -1.4684000e-03   1.5098900e-01   8.0248336e-02  -3.6435973e-02  -2.3002173e-01   1.4582497e-01   7.3354131e-02  -2.0020134e-01  -7.4880955e-02   9.3639171e-02   3.6766290e-02  -2.5794428e-02  -5.4091213e-02   8.5441747e-03  -6.3901177e-02  -5.1519031e-02  -5.6464576e-02  -3.8922094e-02   6.5826285e-02  -1.9899430e-01   2.6662704e-01  -1.9276237e-02   3.8936830e-02  -4.4989356e-02  -1.0269964e-01   3.4692330e-02   1.4910016e-01  -7.5268631e-02   7.4362578e-02  -1.5058286e-01   1.9744838e-01  -1.1238055e-01  -5.7410753e-02  -1.1214200e-01  -5.5272461e-02  -2.2048377e-01  -1.1314228e-01   1.3307240e-01   1.1793760e-01   1.4371816e-01   1.1279219e-01   0.0000000e+00   1.2722423e-01   1.1322073e-01  -1.8078038e-01   1.6348770e-01  -9.1948858e-02   1.8064130e-02  -1.6518731e-04  -2.7922997e-01  -1.3199757e-01  -1.3136975e-02  -3.6035895e-02   2.5463199e-01   5.5403939e-02  -1.0932403e-01   3.3915868e-01  -1.9145420e-02   3.4889755e-02   1.8848876e-01  -6.1939187e-02  -2.8741329e-01  -5.7777576e-02   4.2644707e-01  -1.3094207e-01   2.1144045e-01   6.9503903e-02  -8.1872752e-02   3.5836740e-02  -5.4762998e-02   4.8651437e-02  -8.5396292e-02  -1.1622331e-01  -1.7205714e-02   4.4975134e-02
   1.9018570e-01   3.5674513e-01  -3.7691198e-02   3.5462924e-02  -1.9529939e-02  -1.6126761e-01  -2.0094020e-01  -1.4343643e-01   2.5789333e-01  -2.2261557e-01  -1.9749605e-01  -3.4639962e-01   4.0847289e-02  -1.1160767e-01   2.9768939e-02   1.8073265e-02   9.5533705e-02   1.6920173e-01  -3.9876730e-02   6.6995961e-02  -2.4856720e-01   5.7723194e-03  -4.3988755e-02   5.6487790e-03  -1.1513805e-01  -1.1603565e-02  -9.1091006e-02   5.1755320e-02   3.2317474e-02   5.1291400e-02  -7.8420896e-02  -4.2894249e-02  -1.1415914e-03   3.4978080e-02  -5.5903876e-02  -1.5898422e-01  -3.5818535e-02  -6.4673759e-02  -1.2711323e-01  -4.2936393e-02   7.6724785e-02   2.2856996e-02   1.1057357e-01  -7.8349677e-03  -1.1330616e-02  -4.1968468e-02   1.7234272e-01   1.3091741e-01   9.7735941e-03  -7.8087706e-02   4.1607677e-02  -7.7580635e-02   1.3648320e-01   3.2121832e-01   1.0677914e-03  -1.9242730e-01   1.2722423e-01   0.0000000e+00   3.1674963e-02   1.0958279e-01  -5.6931696e-03   2.2845749e-01  -6.2013029e-02   9.2186984e-02   6.0017199e-02  -6.3121623e-02   3.1012321e-02   3.2925814e-02  -2.1491776e-01   4.0802454e-01  -9.2939895e-02   1.0354712e-01  -2.2147848e-01  -2.5473612e-02   2.5941107e-01  -2.0330203e-01   2.1828627e-01  -6.0790788e-02   2.3930223e-01   3.6352741e-01   3.6962781e-02   2.1455321e-01  -1.1828329e-01  -1.5919728e-01   4.0603398e-02   1.3461585e-02   1.5028476e-01   2.3770420e-01  -1.3838708e-01  -6.2436161e-02
   4.9341994e-02   1.3496854e-01  -1.5628382e-01  -3.8597879e-01   2.4390718e-02  -4.7781567e-02  -3.7463858e-03  -2.4633646e-01   1.2134347e-01  -8.4571630e-02   1.0249517e-01   1.3305776e-02  -1.2913702e-01  -7.1794965e-02   2.3658000e-02  -1.5055266e-01  -1.5771692e-03  -1.6119927e-01  -1.2698734e-01  -6.9289038e-02   7.4097075e-02  -2.5990663e-02  -4.3563877e-02  -1.9861841e-01  -1.1276997e-01  -2.3864646e-01   2.3883683e-02   1.0346710e-01  -1.1806425e-01  -1.8957572e-01  -1.9372729e-02   3.7800667e-02   2.4585479e-02  -6.1124978e-03  -1.8604318e-03  -2.9053397e-01   1.3748187e-01  -4.4756797e-02  -1.0860479e-01  -9.1152596e-03  -3.5407037e-02  -1.1398387e-01  -2.0314311e-01   3.4695968e-02   1.5920830e-01  -6.3640272e-02  -9.8302436e-03  -2.5948669e-01   4.7514728e-03  -2.1004315e-02   8.8580925e-02  -8.3135498e-02   4.8917017e-02  -1.0476258e-01   1.0640966e-01  -1.5715660e-01   1.1322073e-01   3.1674963e-02   0.0000000e+00   3.1208493e-01   4.6778488e-01   2.4435782e-01   1.6454410e-01   1.1169481e-01   3.0980535e-01  -6.8393007e-03   2.6904219e-01  -3.2096215e-04   1.8778986e-01   9.4598319e-02   6.0959842e-02   2.1190188e-02  -7.5163336e-02  -6.0071878e-03  -1.0989268e-01   7.2570545e-02   1.5093235e-01   9.8166661e-02  -3.7945753e-01   2.8902206e-02   6.0723177e-02   9.5927808e-02  -8.4717645e-02   3.8561109e-02  -1.5682900e-01   2.5841030e-02  -1.6542185e-01  -6.9229576e-02   6.9278511e-02   1.9789347e-02
  -1.1585869e-01   4.8363345e-02  -9.9284523e-02   1.3580104e-01  -4.2584061e-02   1.6223252e-01  -4.1333915e-02  -8.0088721e-02   2.2317415e-02  -1.0622245e-01  -1.7634494e-01  -1.5100852e-01  -1.0550241e-01  -1.1200206e-02  -9.9797651e-02  -1.1611262e-01   3.1252332e-03  -4.4705239e-02  -1.3079302e-01  -6.9353322e-02   1.8557898e-01  -1.8961247e-01  -3.0760740e-02  -2.4006791e-01   1.6682930e-02  -1.4232285e-01   7.9229656e-02   8.7670022e-02  -4.3645155e-02  -3.0314538e-02   2.0176386e-01  -3.0696985e-02   1.6160585e-01   1.4501480e-01  -2.1749915e-01   4.5911328e-02  -3.1784141e-02   1.9063100e-01   8.3288610e-02  -2.5850966e-01  -2.9868178e-01  -5.2169775e-01  -1.2726563e-01  -1.6793064e-01  -1.5935892e-01   1.1081377e-01   1.0842869e-01  -1.0804134e-01  -1.7250204e-02   4.5729843e-01   1.8737177e-01   3.3302106e-01  -1.2250737e-01  -9.3778181e-02  -1.2166402e-01  -1.8223153e-01  -1.8078038e-01   1.0958279e-01   3.1208493e-01   0.0000000e+00   4.9260996e-02   6.1004192e-01  -1.4420182e-01   4.1668728e-01  -1.0310415e-01   1.1035701e-01   1.6352425e-01   4.2702044e-01  -1.3761491e-01   3.4105755e-01   6.9370414e-02  -2.7852129e-02   5.5376948e-02   1.4039948e-01  -1.4577251e-01   3.4387195e-01   4.5879407e-02  -7.0334473e-02   1.5643591e-01   6.7741327e-02  -2.3865572e-02  -3.8745607e-02  -5.2319984e-02  -4.1123608e-02  -1.2420113e-01  -2.7547696e-01   2.8577924e-03  -6.1615696e-02   7.6624845e-02  -2.3346669e-01
  -1.4078573e-01   3.4959613e-02  -1.8029225e-01  -1.3110246e-01  -1.3479821e-01  -2.8786455e-02  -3.8197807e-02  -1.8651510e-01   7.1971811e-02  -2.0860037e-01   3.5635504e-01   2.0872399e-01   2.8028448e-01   2.0853950e-02  -7.3768458e-02  -1.0153340e-01  -2.6638211e-01  -1.2459522e-01   8.3498346e-02  -1.8231048e-01   2.2992566e-01  -2.2482698e-01  -1.1992835e-01  -1.3885630e-01   7.8432977e-02  -3.0227867e-02  -1.4962795e-01  -9.5132047e-02  -1.1954137e-01  -2.2034504e-01   3.8860860e-02  -6.4542635e-02  -6.5508351e-02   3.6906225e-02  -1.4313923e-01   7.9020472e-02  -3.8425063e-02  -3.1649686e-02   1.2113709e-01   4.0319395e-03  -7.4474374e-02  -9.5263628e-02  -2.6018059e-01  -1.7982794e-01  -2.8920934e-02  -1.3826419e-01  -1.1534796e-01   6.5920403e-02   5.6889607e-02  -4.2498484e-02   1.2577107e-01  -9.2549345e-02   2.6302456e-02  -1.7518057e-01  -2.5071878e-02  -3.2119122e-03   1.6348770e-01  -5.6931696e-03   4.6778488e-01   4.9260996e-02   0.0000000e+00   7.8213631e-02   3.0487893e-01   2.8288131e-01   6.5171128e-01  -2.9523252e-01  -5.4081413e-03  -3.1155270e-01   8.2842166e-02   2.8626630e-01   1.5391176e-01   1.4953437e-01   3.9626570e-02  -1.6278017e-01   4.0066076e-02   5.8209581e-02  -4.6174176e-02  -2.9301394e-01   8.2189939e-02  -2.8088963e-01  -8.4026265e-03   1.1623269e-02  -8.1644985e-02  -7.7237943e-02  -1.4357790e-01   6.4125353e-02  -2.4493835e-02  -3.5799293e-01   1.1412604e-01   4.6672012e-02
  -4.9580623e-02  -7.6726083e-02  -2.5286088e-02  -1.5443286e-01   1.0025090e-01  -1.0295723e-01   1.4224228e-01   5.1990233e-02   1.4072473e-02   1.4010964e-01   7.2223244e-02  -2.4585816e-02   1.7914145e-01   7.9625122e-04  -5.6152621e-02  -3.5302849e-02  -7.1411171e-02  -1.4375461e-01  -6.5397684e-02  -1.7432056e-01  -7.3548636e-02   3.7042954e-01  -1.1418139e-01  -6.8727229e-02  -8.8182096e-02   1.2472664e-01   1.2411695e-01   3.0872914e-02   7.0569407e-02   2.9123503e-01  -1.3164349e-02  -8.5006576e-03   1.3140743e-01  -1.8220943e-02   1.0400165e-02  -1.5712743e-01   6.5892922e-02   1.8001545e-01   4.4967692e-02  -2.2952188e-01  -2.6011981e-01   2.2277281e-01   2.0837454e-01   5.1182260e-02  -9.7008345e-02  -1.7263050e-01  -2.0460960e-02  -1.0334362e-01   1.9610573e-01   1.6673584e-01   9.9361902e-02   9.7099748e-02   9.1671073e-02   8.3143903e-02  -9.9862805e-02  -1.4417378e-02  -9.1948858e-02   2.2845749e-01   2.4435782e-01   6.1004192e-01   7.8213631e-02   0.0000000e+00   1.7294305e-01   9.4734600e-01  -2.0486854e-01   4.4993132e-01  -2.0877177e-02  -1.2317554e-01   1.1455723e-01   8.0644695e-03  -4.9232794e-01   2.6515741e-02   1.9455639e-01   1.8208045e-01   7.2486936e-02  -4.7703764e-01  -9.5357395e-02  -5.4425607e-02  -4.2564044e-01  -2.2045027e-01   8.6612808e-02   8.2652684e-02   2.0926126e-01   1.7354281e-01  -7.4887477e-02  -6.1259092e-02  -8.3198514e-02   1.0966063e-01   1.7075111e-01   1.6546198e-01
   1.5049903e-01   2.0310486e-02   5.6479862e-03  -9.7945383e-02   9.2149676e-02  -1.4934773e-01   2.3970108e-01   2.5741627e-01  -1.2902095e-01   2.0730610e-02   2.2869266e-01  -3.6329126e-01   6.6203350e-02  -7.8499573e-02   1.0753774e-01   1.4730656e-01   1.2282946e-01  -2.1996718e-01  -6.0956933e-02   1.5408537e-01   2.3590699e-01  -2.8131691e-01  -1.0696012e-01   1.1210474e-01   6.3132104e-02  -1.6603699e-01   2.1045458e-01   7.7945050e-02   1.4547779e-01   1.6772211e-02  -1.4945118e-01  -5.9427990e-02   1.5435901e-01   3.4727566e-02  -5.1595169e-02  -6.2317245e-02   2.8047690e-01  -2.2546990e-01  -4.1186425e-01   1.0537945e-01   2.9821994e-01  -2.0445768e-01  -1.7750838e-01  -4.7847464e-02   1.9362342e-01   2.4030069e-01  -8.0602371e-02  -2.3332182e-01   1.6264638e-01  -6.4502336e-02  -2.2087402e-01  -1.3178148e-01  -3.2666201e-01  -1.6386904e-01  -7.5178412e-02   7.4973791e-02   1.8064130e-02  -6.2013029e-02   1.6454410e-01  -1.4420182e-01   3.0487893e-01   1.7294305e-01   0.0000000e+00   4.0380152e-01  -6.6059309e-02  -6.9804890e-01   1.6368793e-01  -1.3804954e-01  -9.9097161e-02   9.1058952e-02  -1.5264486e-01  -6.0111314e-01   7.5411907e-03  -1.1967595e-01   7.1929882e-02   3.5478270e-01   3.5762242e-02  -1.0706601e-01   1.6063154e-01  -4.4016726e-02   4.0533507e-01   1.3326965e-01   8.4057748e-02  -8.9721697e-02   5.0839100e-02  -2.3286968e-01  -7.0095137e-02  -3.6038926e-01   5.7187584e-02  -1.4296062e-02
  -1.5704217e-01   1.7963903e-01  -1.1247701e-01  -1.7968483e-03  -8.4604098e-02  -1.7880057e-02   5.1942824e-02   1.2837800e-01  -1.3575584e-01   2.3291189e-02   9.6546490e-02   2.2303263e-01   2.5090620e-01  -5.2460931e-02   1.5573505e-01  -1.8342364e-01  -2.0032183e-01   4.6633370e-01   6.7014003e-02  -4.9499723e-02  -5.6042554e-02   1.5370116e-01  -9.4022494e-02  -1.9744622e-02   5.7451607e-02   6.1638641e-02   1.2151520e-02  -1.7285578e-02  -2.7040979e-02  -1.5218022e-02  -2.4921160e-02   2.6867471e-01   8.8533011e-02  -8.4321015e-03  -3.7383053e-02   7.9744057e-02  -9.6428572e-02  -1.0360103e-02  -9.6064927e-02   5.8286228e-02  -5.9554149e-02   1.6055533e-01   4.9189869e-02   2.6792053e-02  -4.0980405e-01  -3.9379612e-03  -6.4428192e-02   1.8130686e-01  -1.1404868e-01   2.5768111e-01  -4.8388938e-02   2.6813673e-01   1.6035916e-01  -1.1421908e-01  -2.6359319e-02   2.1768106e-01  -1.6518731e-04   9.2186984e-02   1.1169481e-01   4.1668728e-01   2.8288131e-01   9.4734600e-01   4.0380152e-01   0.0000000e+00  -2.5845203e-01   2.8888449e-01  -8.6084057e-02   3.6856123e-02  -4.1759749e-02  -4.7017357e-02   2.4715631e-01  -3.0642548e-02  -5.0024907e-02  -9.4964217e-02  -1.0949118e-02  -9.4598072e-02   3.3832470e-01  -3.9063993e-01   2.0224539e-02   1.4782710e-01  -6.5343887e-03   5.7375833e-01  -3.9250901e-02  -2.9011414e-02  -2.0476262e-01   1.1841970e-01  -4.8564552e-02  -5.8141643e-02   2.5727646e-01   8.3144662e-02
  -1.6792925e-01   7.9295863e-02   2.1248845e-01  -2.5914739e-01   4.7044952e-04  -2.0338482e-03   2.4976034e-01  -1.2294680e-01   7.1171625e-01   1.4316567e-01   4.7940037e-02   1.2266407e-01   1.0586005e-01  -1.6132516e-01   2.5915920e-01  -1.4205178e-01  -3.3514889e-01  -1.4055974e-01   7.4785999e-02  -1.4814191e-01  -9.2786304e-02  -1.1728924e-01   1.9848928e-01  -1.9986703e-01   1.4363156e-01  -1.6275004e-01   1.0660384e-01  -1.8570384e-01  -2.6913968e-01  -7.1827172e-02  -3.8033738e-02  -1.8919397e-01  -3.1427508e-01  -1.5278063e-01   3.5336066e-01   1.5505237e-01   1.0336956e-01  -9.7946768e-02   2.9905097e-01  -3.6018835e-01  -1.8921500e-01   6.2470648e-02  -1.8414028e-01  -4.8170133e-01   1.8075705e-01   4.4045203e-04  -9.9046906e-02  -1.8004027e-01   2.2692299e-01  -8.2744195e-02   4.4986047e-01   3.8648868e-01  -5.3222772e-01   2.8053308e-01  -2.6063009e-01   1.5299133e-01  -2.7922997e-01   6.0017199e-02   3.0980535e-01  -1.0310415e-01   6.5171128e-01  -2.0486854e-01  -6.6059309e-02  -2.5845203e-01   0.0000000e+00   7.8150759e-01   1.7926942e-01  -1.2453486e-02  -1.2225174e-01   1.5000897e-01  -7.7503345e-02   1.1646669e-02  -1.0515463e-01  -2.3900811e-01   4.3553891e-01  -1.7878550e-01   7.6557617e-03  -2.9542132e-01   3.5673969e-03   3.1008033e-01  -2.9037551e-01   6.6735089e-02  -8.8632731e-02   7.9596860e-02   1.3985475e-01   2.2359549e-01  -2.4261792e-01   4.8787650e-02   5.9321362e-02  -2.7063638e-02
   1.0394381e-01   2.0724354e-02  -9.9202399e-02   2.6407313e-01  -4.4184144e-02   4.3076263e-03   1.0918963e-02   2.0697378e-01   2.3834689e-01   4.1099539e-01  -2.4819047e-02   5.1805646e-01  -1.2167829e-01   1.2364155e-01  -1.6101589e-01   1.9266892e-01   1.2051373e-01   1.8585173e-02  -2.5880159e-01  -2.0028515e-01   1.7132102e-01   3.2980729e-02  -5.7266957e-02   1.0442062e-01  -7.2472387e-02  -1.7216993e-02  -1.6994516e-01  -9.6192836e-02  -8.1415974e-02   1.2663587e-01  -2.4683928e-01   1.0070450e-02  -2.6156713e-01  -3.2978180e-02   4.9749856e-02   3.5923724e-01  -2.2878605e-02  -2.4493216e-01  -1.5835607e-01  -8.7230173e-02  -6.8631492e-02  -2.4067359e-01   2.3002544e-02   1.3101893e-01   7.7635547e-02  -8.8621121e-02  -1.5891300e-01  -8.7669156e-02   9.9876230e-02   1.3062861e-01  -2.7431914e-01   1.6557324e-01  -2.6420607e-02   1.2133613e-01  -9.6516032e-02  -1.8044605e-01  -1.3199757e-01  -6.3121623e-02  -6.8393007e-03   1.1035701e-01  -2.9523252e-01   4.4993132e-01  -6.9804890e-01   2.8888449e-01   7.8150759e-01   0.0000000e+00  -1.3905817e-01  -8.8413902e-02  -6.0521122e-02  -2.9200357e-01  -1.2342080e-01  -1.2525791e-01  -1.3696245e-02   1.0116324e-01   2.2420291e-01  -3.6367543e-02   7.7387727e-02   1.6644253e-01   3.3371834e-01  -1.0748713e-01   2.5396026e-01  -7.7897821e-02   1.7152698e-01  -1.8182142e-01  -8.5299484e-02   1.3152187e-02  -4.7541303e-02   4.2707671e-02  -3.0009195e-01   2.3091815e-01
   3.6557958e-02   4.1187521e-02   1.7327630e-01  -8.7842563e-02   1.9048246e-01   1.6926392e-02   1.3922333e-01  -3.5290287e-02  -1.8060668e-01  -9.1533397e-02  -2.9333555e-02  -1.6456985e-01  -8.8043209e-02   6.4414092e-02  -1.9029972e-01   4.0725603e-02   7.5176205e-02  -1.8723159e-01   1.8080077e-02  -1.0336240e-02  -2.2060401e-01  -2.8661572e-03  -5.4150150e-02  -1.8685134e-01  -7.2705939e-02   1.2254079e-01  -2.0002006e-02  -1.1186662e-01   5.1762258e-02  -9.7870975e-02   6.7411216e-02  -2.7055888e-02  -2.0831965e-02  -3.2656561e-01   4.9113132e-01   4.5178296e-02  -1.2754887e-01   1.0637333e-01  -9.6228503e-02   1.1647065e-01  -3.8424382e-02  -1.3395143e-01   8.0017878e-02  -6.6573365e-02   5.1404670e-01   2.1464764e-01  -2.0839370e-01  -8.0753437e-02  -2.0027138e-01  -7.1136515e-02  -3.0957193e-02   5.9433691e-02  -1.4120034e-01  -5.2560869e-02   8.6783178e-02  -2.3813283e-02  -1.3136975e-02   3.1012321e-02   2.6904219e-01   1.6352425e-01  -5.4081413e-03  -2.0877177e-02   1.6368793e-01  -8.6084057e-02   1.7926942e-01  -1.3905817e-01   0.0000000e+00   6.7659232e-01   2.2283935e-01   1.1168699e-01   6.1200063e-02  -1.4514337e-01  -1.4132681e-01  -4.1184640e-02   2.4525991e-01   4.9278486e-02   7.9561293e-02  -2.0896468e-01   4.5186350e-02   9.0220508e-02   6.2391729e-02  -7.9160907e-02  -1.2872048e-01  -1.5938434e-01   1.2208378e-01   4.0450229e-02   2.2901043e-01  -4.2581909e-02   3.7153648e-02  -2.8679187e-02
  -1.2994669e-01   1.3817765e-01  -3.9965202e-02   1.0543418e-01   2.0512945e-02   1.7003324e-01  -1.4651134e-01  -1.3612346e-01  -1.2959454e-01   1.5568031e-01  -1.9114476e-01  -4.4978720e-02   1.8476270e-01   3.0094041e-02  -1.8355340e-01   1.6238858e-02  -6.8213929e-02  -1.7669544e-01  -2.0784000e-01   1.6029559e-01  -1.6567071e-01   9.2066953e-02   9.0893618e-02   1.7834981e-02   1.2212920e-01   5.7803879e-02   3.0846989e-02  -2.7242394e-02   4.3155152e-02  -1.3385791e-01  -4.0344887e-02   1.3230837e-01  -1.0739186e-02   3.6151739e-01   1.3151476e-01   4.1961701e-01   2.2376597e-02  -1.6666240e-02  -2.2519086e-01  -8.4164164e-02   6.4155587e-02  -2.3550773e-01   8.8295059e-02  -3.3887748e-02   2.8751973e-01   5.4248747e-01  -2.4274440e-01   3.7104819e-02  -1.8212234e-01   1.5987421e-01   4.4581912e-02   3.1381957e-02   1.6226205e-01  -1.1089525e-01  -1.0392153e-01  -1.6633804e-02  -3.6035895e-02   3.2925814e-02  -3.2096215e-04   4.2702044e-01  -3.1155270e-01  -1.2317554e-01  -1.3804954e-01   3.6856123e-02  -1.2453486e-02  -8.8413902e-02   6.7659232e-01   0.0000000e+00  -2.2259020e-01   1.5792682e-01   8.9552831e-02  -3.1476124e-01  -9.5417965e-02  -4.5657114e-02   1.1494436e-01   3.8901309e-02  -2.5416500e-01   3.1311664e-02   1.8741428e-01  -1.7637650e-01   1.1204121e-01  -9.7176517e-02  -1.9166994e-01  -3.6035016e-02   6.3710171e-02   2.1431807e-01   8.3436362e-02  -9.5765035e-02  -1.0440207e-01   5.2443196e-02
   1.9764597e-01  -1.0830306e-01  -1.7454019e-01  -4.1886801e-01   8.6811606e-02  -3.2012374e-02   5.5967289e-02   1.1252208e-01  -1.5385454e-02   2.2080570e-01  -2.9496778e-01  -6.8438854e-02  -1.5934637e-01  -8.7341701e-02  -1.8898236e-02  -2.3167812e-02  -3.4178038e-02   1.4779028e-01   5.2106743e-02  -1.4138247e-01   1.1077085e-01   1.6708905e-01  -3.0974495e-01  -1.9772858e-01   2.0927085e-02  -5.1193720e-02  -2.2784766e-02   1.7086282e-01   5.2161879e-03   1.0927278e-01   2.0056075e-01   1.2255707e-02  -4.6864794e-02  -3.4698428e-01   3.3692171e-01  -2.0109578e-01  -1.8765610e-01   2.0344649e-01   3.3194582e-02   2.1485171e-01  -3.7109491e-01   5.2660328e-01   6.8496008e-02  -2.1031250e-02  -2.8968392e-01  -2.0014758e-01  -4.8401732e-02   6.9667678e-02  -2.6750252e-01  -3.1562469e-01  -1.8895190e-02  -1.2902462e-01  -3.7596944e-02   2.9492109e-01   1.3778783e-01   2.3453076e-01   2.5463199e-01  -2.1491776e-01   1.8778986e-01  -1.3761491e-01   8.2842166e-02   1.1455723e-01  -9.9097161e-02  -4.1759749e-02  -1.2225174e-01  -6.0521122e-02   2.2283935e-01  -2.2259020e-01   0.0000000e+00   4.1519689e-01  -2.7066281e-01  -1.8191909e-04   9.3234645e-02   1.6836558e-01   9.9707993e-02  -1.5552207e-01   2.1775862e-02  -6.7041119e-02   1.0709338e-01  -4.0871483e-02   1.7560255e-02  -2.9994388e-01  -4.3568872e-02   3.2133736e-01  -1.1568065e-01   1.7671061e-02  -1.5418863e-01  -2.3810918e-01   1.4120999e-01   1.6882035e-01
  -5.5176193e-02  -5.9576626e-02  -1.6551840e-01  -9.5901440e-02  -3.3805204e-01   1.7942657e-01  -1.9462086e-01  -2.9623565e-01   1.9548183e-01  -2.3870390e-01  -4.1684667e-01  -7.4236455e-02  -2.3032734e-01  -8.0514707e-02  -5.4960645e-02  -1.6933771e-01   1.2193253e-01  -3.0158882e-01   1.9968537e-01   6.2194479e-01  -2.3405705e-01   2.1608173e-01  -1.2228600e-01  -6.9269987e-03   1.0336028e-01  -1.0696245e-02  -3.2682921e-01   9.4889948e-02  -7.8801082e-02  -1.8449540e-01   1.2683402e-02  -4.9882602e-02  -9.7611148e-02   2.8816401e-02  -3.5901132e-01   7.3760157e-02  -4.1103803e-01  -1.5529978e-01  -1.5973071e-01  -1.1075359e-01  -2.4336127e-02   3.6017009e-01  -4.9374802e-02  -1.2003735e-01  -2.2072155e-01  -1.1148322e-01  -2.5975890e-01  -2.3486657e-02  -1.3004262e-01  -6.3680375e-02  -2.5802151e-01  -1.8396856e-01   2.3939533e-01   1.6350910e-01  -1.7401699e-01   8.1046196e-02   5.5403939e-02   4.0802454e-01   9.4598319e-02   3.4105755e-01   2.8626630e-01   8.0644695e-03   9.1058952e-02  -4.7017357e-02   1.5000897e-01  -2.9200357e-01   1.1168699e-01   1.5792682e-01   4.1519689e-01   0.0000000e+00  -7.0892925e-03   1.9844777e-02  -2.4598909e-01   1.8044422e-01  -3.1755823e-02   1.6579143e-02  -1.0999198e-01   2.6419934e-01   2.8507271e-01   6.4354491e-01  -8.4018973e-02  -1.7309807e-01   1.3087076e-01  -3.8819168e-01  -1.1682673e-01   5.9140603e-02  -1.3429975e-01  -2.0656346e-02  -2.2800886e-02  -1.4957900e-01
  -2.2537230e-05  -5.6496709e-02  -3.3306786e-02   1.0373270e-01  -6.3898293e-02  -4.8483570e-02  -9.3567514e-02  -1.3933626e-01   9.9487362e-02   2.6258031e-01   2.3207215e-01  -7.4178136e-02  -6.6102686e-02  -4.8923207e-02   1.2554623e-01   9.4254006e-02   2.9666063e-01  -5.8957681e-02  -3.8512425e-02   2.2528357e-01   5.4156786e-01   3.0586928e-01   5.0133326e-02  -7.6430035e-02   1.6166494e-01  -1.7051109e-01   9.9222857e-02  -8.0937464e-02  -1.0092507e-01  -1.2151638e-03   4.2958057e-01   3.5994548e-01  -2.4082923e-01  -1.3112294e-01   4.5713194e-02  -2.1485826e-01   3.7736109e-01   1.0222106e-01   1.2170253e-01  -2.4428645e-01   4.9599612e-02   1.9926643e-01  -2.8485125e-01  -1.6224114e-01   1.2868999e-01  -1.5912671e-01  -2.2614167e-01   3.8380329e-02  -1.5455272e-01  -8.5484675e-02   3.7669486e-02   1.0979373e-01   8.8813824e-02   1.0654667e-01  -1.7848396e-01  -2.1404661e-01  -1.0932403e-01  -9.2939895e-02   6.0959842e-02   6.9370414e-02   1.5391176e-01  -4.9232794e-01  -1.5264486e-01   2.4715631e-01  -7.7503345e-02  -1.2342080e-01   6.1200063e-02   8.9552831e-02  -2.7066281e-01  -7.0892925e-03   0.0000000e+00   3.9742057e-01   4.8345034e-02  -1.4338312e-01   4.7311688e-01  -2.4069806e-01   4.3308381e-03   3.8658234e-01  -8.9797525e-02  -6.4286097e-02   1.7988667e-01   4.9482998e-02   3.9917361e-02  -2.6369157e-01  -2.1578755e-01  -2.2541919e-02  -4.3189089e-01  -4.9572901e-02  -5.8489110e-02  -3.0336193e-02
   1.8209066e-01  -2.7615122e-02  -1.3390639e-01   4.9870391e-02   3.2779776e-01  -9.4506786e-02   5.8465262e-02  -9.2125952e-02  -4.6577987e-02  -9.5555238e-02  -3.1208316e-01   4.2900042e-02  -7.0831591e-02  -1.0098700e-02  -1.7336761e-02   2.0257690e-01  -1.7045890e-03  -1.1455158e-01  -5.2835912e-02  -3.4481631e-01   2.4846102e-02   6.3620921e-02  -2.8061599e-02   3.4814743e-01   1.3726800e-02  -9.9526932e-02   1.4287996e-01   1.8239634e-01   5.3669575e-02  -2.0843534e-01  -2.6253222e-01   4.0011071e-01   4.7355867e-01  -4.9639135e-02   2.0358422e-01  -8.0161143e-02  -2.7837646e-01   2.1514579e-01   3.9912082e-02  -3.0869069e-01  -3.3560396e-01  -8.3435429e-01  -3.6362286e-01  -5.6560223e-02  -7.7612235e-02  -2.7296137e-04   2.6241442e-01  -8.8205101e-02   1.4233579e-01   2.2218479e-01   5.4648362e-02   8.4536500e-02   6.4645547e-02   1.3506969e-01  -3.8031066e-01   2.2307979e-01   3.3915868e-01   1.0354712e-01   2.1190188e-02  -2.7852129e-02   1.4953437e-01   2.6515741e-02  -6.0111314e-01  -3.0642548e-02   1.1646669e-02  -1.2525791e-01  -1.4514337e-01  -3.1476124e-01  -1.8191909e-04   1.9844777e-02   3.9742057e-01   0.0000000e+00   5.0228709e-02   2.6642458e-01   4.8347355e-02   4.7747676e-01   3.2355662e-01   4.4371052e-02  -3.6884752e-02  -4.2709140e-01   1.1495841e-01  -1.2657926e-01   1.7693546e-01  -3.8319735e-02   2.4789455e-01   1.9038700e-01   1.3053016e-01  -2.2334713e-01   2.2225163e-01  -2.3119063e-01
   1.4870407e-02  -1.6925849e-02  -4.6711410e-02  -7.0271058e-02  -1.3197042e-01  -2.3560544e-02   1.8495760e-01   5.3701883e-02  -1.2331923e-01   7.8964544e-03   1.4844367e-01  -4.8615704e-02   1.3297910e-01  -2.8464444e-01   5.6473740e-02  -1.1115249e-01  -7.2471408e-02  -2.3291330e-01   1.6196475e-01   1.3239088e-01  -6.3824970e-03  -1.9907532e-02  -2.6463344e-01  -7.7100304e-02  -3.2524106e-01   1.1023308e-01   1.0387799e-01   2.5389976e-01   3.4230094e-01  -3.3298174e-01   4.0308803e-02  -3.3354864e-01  -1.2210276e-01   1.0708798e-01  -6.0805329e-02   2.1026080e-01   2.4511771e-01   1.1603419e-01  -3.8733020e-02  -5.9965794e-01   8.4083123e-01  -1.1325091e-01   1.5604770e-02   5.3194083e-03  -2.8973281e-01  -1.3093895e-01   2.0092318e-01   4.2443854e-02  -1.1005735e-02  -8.2389757e-02  -1.0053797e-01   5.9794536e-02   2.8125597e-01   4.8069452e-01  -2.9728390e-03   8.2236800e-02  -1.9145420e-02  -2.2147848e-01  -7.5163336e-02   5.5376948e-02   3.9626570e-02   1.9455639e-01   7.5411907e-03  -5.0024907e-02  -1.0515463e-01  -1.3696245e-02  -1.4132681e-01  -9.5417965e-02   9.3234645e-02  -2.4598909e-01   4.8345034e-02   5.0228709e-02   0.0000000e+00   1.3841320e-01   7.3443371e-01   4.8738408e-01   4.5076954e-01  -1.3453900e-01   1.0185392e-01   1.3316030e-01   4.8647626e-02   7.8516671e-02  -8.9257170e-02  -1.6721350e-01   1.1525856e-01   3.1695890e-01   3.4907174e-01  -2.5053467e-02  -2.7279771e-01  -1.2350172e-01
   1.9076662e-02  -1.0267621e-01   1.2368714e-01   7.9792393e-02  -3.8505606e-02  -1.5373695e-01  -1.4242815e-01  -2.4340174e-01  -2.0331828e-01   7.2361767e-02   2.5770673e-02  -1.0897754e-01   9.1645935e-02  -2.1590668e-01  -6.8672025e-02   1.3725860e-03   1.0302629e-01  -2.8533554e-01  -1.4661153e-01   2.1807896e-02   1.5305616e-01  -1.8271318e-01   1.0103901e-01  -4.2250024e-02   4.8156428e-01  -2.9169777e-01   1.1724340e-01  -1.1655364e-01  -2.1881945e-01   4.5300200e-01  -1.3552517e-01  -6.4078584e-02   1.2168536e-01  -2.2345412e-01   6.2590639e-02  -9.7638939e-02   7.5095170e-02   4.7352765e-02   1.6073853e-01  -3.0131741e-01  -7.7034674e-02   5.8849502e-01  -2.4600307e-01  -1.7678462e-01   5.0062542e-02  -1.1293054e-01  -1.1098608e-01   8.4331161e-03  -1.3706878e-01  -1.5524244e-01   1.5792557e-01  -9.9707876e-02   3.2470706e-01  -7.3737721e-02   1.6672666e-01  -1.6281944e-01   3.4889755e-02  -2.5473612e-02  -6.0071878e-03   1.4039948e-01  -1.6278017e-01   1.8208045e-01  -1.1967595e-01  -9.4964217e-02  -2.3900811e-01   1.0116324e-01  -4.1184640e-02  -4.5657114e-02   1.6836558e-01   1.8044422e-01  -1.4338312e-01   2.6642458e-01   1.3841320e-01   0.0000000e+00   1.9610545e-01   9.7286740e-01  -8.4094472e-02   3.0511059e-01  -8.9264742e-02   6.0822024e-02  -1.8532106e-02   5.0545128e-02  -4.1931162e-02   2.5276174e-02  -9.3037515e-02   6.3169051e-02   8.7816470e-02  -1.2892139e-01   5.5434320e-02   1.6253754e-01
   2.0597512e-01  -3.4432225e-02  -1.6128742e-02   5.8036506e-03  -7.8445586e-02  -2.0713660e-01  -6.9409736e-02   3.7130256e-02   1.7250278e-01   1.5254384e-01  -6.7793429e-02   9.8147792e-02  -4.1341670e-02   1.9735599e-01   3.3668393e-02   2.5063316e-02  -1.4808080e-01  -6.8197316e-02   3.9389973e-01  -1.9748662e-02  -3.3346611e-01  -4.9087235e-02  -1.6941645e-01  -1.1537551e-01   2.3052852e-01   1.6719844e-01  -1.5833586e-01  -4.2884326e-02  -2.1923066e-01   2.8930841e-02   2.7019588e-01   1.0648847e-02   9.5010608e-02   3.8163635e-01  -3.1096200e-01  -4.1880896e-01  -2.7062329e-01  -1.7664564e-01  -3.1137794e-02  -1.0377617e-01   4.2005915e-01   1.6248371e-04  -1.1872921e-01   9.3675435e-02   8.7528370e-02   2.4280385e-01   4.5784981e-02   1.1513037e-01  -1.1218171e-01  -1.3298164e-01  -1.7265121e-01  -9.9367233e-02  -2.3349742e-01   4.1634913e-02   1.5181805e-01  -1.0733791e-01   1.8848876e-01   2.5941107e-01  -1.0989268e-01  -1.4577251e-01   4.0066076e-02   7.2486936e-02   7.1929882e-02  -1.0949118e-02   4.3553891e-01   2.2420291e-01   2.4525991e-01   1.1494436e-01   9.9707993e-02  -3.1755823e-02   4.7311688e-01   4.8347355e-02   7.3443371e-01   1.9610545e-01   0.0000000e+00   1.0000000e+00   2.6076066e-01  -1.5185112e-01  -2.1764586e-01  -2.7483252e-01  -7.2029102e-02   1.0109264e-01   1.3009859e-01   5.3468184e-01   3.8879392e-02  -1.7550601e-01  -3.2513261e-01  -2.4996920e-01  -1.3578451e-01  -1.4768842e-01
  -6.8009771e-02   1.1843547e-01   2.0222885e-02  -1.3743527e-01   2.3418116e-01  -6.2095118e-02   1.6359912e-01  -8.3344606e-02   4.9613461e-03  -1.3864651e-01   1.2081806e-02   1.4477456e-01  -7.4301789e-02   1.4619920e-01  -4.0542532e-02   1.9222979e-01  -9.9812346e-02   2.0838117e-01  -1.0673426e-01   3.1144972e-02   2.7519831e-02   3.6886376e-01  -3.9070988e-02   1.0867730e-01  -7.9754483e-02  -3.5214511e-03   4.0909741e-02  -4.4013333e-04  -2.4133570e-02  -1.8407047e-01  -1.4795835e-01   3.7594177e-01  -9.0932580e-02  -1.3691420e-01  -4.8023837e-02   2.1517035e-01   4.2015746e-02  -3.0226686e-01  -3.4230965e-02   6.6118222e-01   1.0775780e-01   2.8871106e-01   1.4553961e-01  -2.9637249e-01   7.2184948e-02   7.9373786e-03  -2.2239432e-01   5.2502658e-02   6.2040885e-02   2.5690700e-01   1.3057962e-01   1.6871923e-01  -5.4237991e-02  -2.2773612e-01  -2.2497283e-01   8.0482130e-02  -6.1939187e-02  -2.0330203e-01   7.2570545e-02   3.4387195e-01   5.8209581e-02  -4.7703764e-01   3.5478270e-01  -9.4598072e-02  -1.7878550e-01  -3.6367543e-02   4.9278486e-02   3.8901309e-02  -1.5552207e-01   1.6579143e-02  -2.4069806e-01   4.7747676e-01   4.8738408e-01   9.7286740e-01   1.0000000e+00   0.0000000e+00  -5.0961001e-01   2.2557752e-01   2.5314690e-01   2.4922944e-01  -8.2900556e-02   3.3112042e-01   1.6010459e-01  -1.0557819e-01  -1.7785383e-01  -1.6300206e-01  -4.4775378e-02   9.8868713e-02  -9.5693777e-02  -1.5510913e-01
  -2.9955156e-01  -1.1249881e-01   1.1953138e-01   1.3907842e-02  -1.5813108e-01  -1.1316216e-01  -5.2610650e-02  -2.8397513e-02  -7.7046205e-02  -4.9796457e-01  -1.8047068e-02   7.3935839e-02   4.0659872e-02   3.7078130e-01   8.1057664e-02   9.6256379e-03   1.9894835e-01   1.0160313e-01  -1.6623086e-02  -2.9707192e-01   1.8833789e-01  -6.9295797e-02   4.0243140e-02   5.6505073e-02   5.6043571e-01   1.1598426e-01  -1.1602005e-01   3.4446885e-01   1.4691607e-01  -1.0430323e-01  -2.8961266e-01  -1.8275535e-02  -2.5599051e-01  -1.3911595e-01  -4.0797805e-01   2.4265902e-01   5.8274556e-01  -3.4751700e-01  -1.1306423e-01   4.5692697e-02  -2.8539203e-01   9.4312113e-02   1.6587834e-02  -1.9302317e-01   1.8482273e-01  -1.5792462e-01   1.6207813e-01  -1.3259168e-01   5.2845473e-02  -3.0611233e-01  -3.0265344e-01  -1.5852161e-02  -1.8709521e-01   1.2532384e-01   1.7422307e-01  -1.0430029e-01  -2.8741329e-01   2.1828627e-01   1.5093235e-01   4.5879407e-02  -4.6174176e-02  -9.5357395e-02   3.5762242e-02   3.3832470e-01   7.6557617e-03   7.7387727e-02   7.9561293e-02  -2.5416500e-01   2.1775862e-02  -1.0999198e-01   4.3308381e-03   3.2355662e-01   4.5076954e-01  -8.4094472e-02   2.6076066e-01  -5.0961001e-01   0.0000000e+00   4.3294872e-01  -2.5834678e-02   8.6271090e-02  -1.1740546e-02  -1.7264388e-01  -3.7843439e-01   3.1411830e-01   2.5914262e-01  -7.7337391e-02   2.7889125e-01   2.5751623e-01   1.7598625e-01  -1.9753213e-01
  -2.8676643e-02  -7.5943292e-02  -8.7406597e-02  -1.8388511e-01   4.2920068e-03  -2.9912493e-01  -5.7230062e-02  -1.7384708e-01   4.0251920e-02   1.4868146e-01   2.2545441e-01  -9.8573582e-02  -8.6885250e-02  -6.3280101e-02   1.5369627e-01   2.3648433e-01  -3.2961438e-03  -1.9628891e-01  -3.4800017e-01  -2.7213409e-03   7.7578148e-02  -1.2244607e-01  -1.8021196e-02   9.2075268e-02  -1.0674813e-01  -3.8383221e-02   5.6291220e-02  -1.3184105e-01  -1.8335518e-01  -1.7552539e-01  -9.2153798e-02  -2.7315023e-01  -3.1389105e-01   1.0698102e-01  -9.9685420e-02   4.1361549e-01  -6.6574383e-02   9.5699875e-02  -4.3177800e-02  -3.5078350e-01   8.1386471e-02  -3.7678342e-02   1.2486007e-01   4.4406043e-01  -5.0555318e-01  -3.1242866e-02  -2.3997409e-01   3.7711161e-01  -6.4367960e-02   4.3457303e-02   1.5682239e-01   1.8750862e-01  -3.1804298e-01  -3.9514227e-01  -9.9172458e-02  -6.1095777e-01  -5.7777576e-02  -6.0790788e-02   9.8166661e-02  -7.0334473e-02  -2.9301394e-01  -5.4425607e-02  -1.0706601e-01  -3.9063993e-01  -2.9542132e-01   1.6644253e-01  -2.0896468e-01   3.1311664e-02  -6.7041119e-02   2.6419934e-01   3.8658234e-01   4.4371052e-02  -1.3453900e-01   3.0511059e-01  -1.5185112e-01   2.2557752e-01   4.3294872e-01   0.0000000e+00  -3.5191125e-01   3.5502363e-01   1.6715437e-01  -9.0124110e-02  -4.6786115e-02   2.9471384e-01   3.8105076e-02   1.3977955e-01  -8.1817143e-02  -2.6752452e-01   2.0792993e-02   1.6800786e-02
   6.2109195e-02  -3.5081332e-02   6.4981385e-02   2.2079036e-01   8.8762111e-02   1.1550263e-01  -3.7967735e-02  -2.6030418e-01  -1.1567480e-01   1.8121304e-01  -1.0457017e-01   1.4704916e-01   2.9080938e-02  -1.0125761e-02  -7.5951990e-02   2.1494951e-01   6.4241763e-01   2.4356705e-01   1.3270769e-01  -4.3479883e-01   7.6562112e-02  -8.7483938e-02   5.2922729e-02  -5.8140346e-02  -3.0026372e-02   5.4070529e-02   2.3221053e-01  -2.0849732e-01   1.7964107e-01  -2.0840347e-01   2.5543717e-01  -3.3216763e-01   1.4587496e-01  -1.0485688e-02  -7.9357774e-02  -3.3385223e-01  -1.8406398e-01  -7.2067129e-02   5.3316579e-01  -3.7132406e-01  -7.4343274e-02  -2.2741365e-01   1.3071096e-01  -2.3161608e-01  -3.5734125e-01  -1.4904120e-01  -1.5897024e-01  -6.1457706e-02  -1.5240823e-02   4.4327521e-02   1.1777864e-02   1.9437921e-01  -2.7057331e-02  -1.7725152e-01   2.4881431e-01   5.2589805e-02   4.2644707e-01   2.3930223e-01  -3.7945753e-01   1.5643591e-01   8.2189939e-02  -4.2564044e-01   1.6063154e-01   2.0224539e-02   3.5673969e-03   3.3371834e-01   4.5186350e-02   1.8741428e-01   1.0709338e-01   2.8507271e-01  -8.9797525e-02  -3.6884752e-02   1.0185392e-01  -8.9264742e-02  -2.1764586e-01   2.5314690e-01  -2.5834678e-02  -3.5191125e-01   0.0000000e+00   4.5926304e-01   5.2380194e-01   1.0942348e-01   1.2531737e-01   2.5098538e-01   1.8186441e-01   1.8168181e-01   1.1718095e-02  -7.8463478e-02  -2.9738814e-02  -5.2855896e-02
  -1.4386943e-01   1.8240495e-01  -7.4673733e-02   9.6187269e-02  -3.9787989e-02  -4.1588611e-02  -1.4082148e-01   6.7806048e-02   2.0534541e-01  -1.7581046e-01   5.6748295e-02   1.4883112e-01  -7.8889233e-02  -7.1762589e-02   1.1953282e-01  -3.2847975e-01   1.4833728e-01   4.6283389e-01  -3.5834776e-01  -1.5952849e-01   5.3595031e-02  -2.8971880e-01   1.2550292e-01   5.8671853e-02  -4.0068742e-02   1.1358863e-01  -4.9276627e-02   3.1098322e-02   6.0263207e-02   2.2096509e-01  -2.5444544e-01  -6.3139483e-02  -1.4982400e-01  -2.3584969e-01   3.5485232e-01   1.5182885e-01  -1.8842935e-01   4.9011788e-01   4.4306902e-02   1.4287984e-01  -3.0402920e-03  -2.4183157e-02  -9.8034350e-02   1.9169150e-01   1.3564417e-02  -1.8096184e-01  -9.7286824e-02   8.8843713e-03   2.9890688e-02   1.5640576e-02   7.1382732e-02  -8.5511497e-04   1.2429418e-01   3.6091333e-03  -2.7607395e-01   3.0950611e-02  -1.3094207e-01   3.6352741e-01   2.8902206e-02   6.7741327e-02  -2.8088963e-01  -2.2045027e-01  -4.4016726e-02   1.4782710e-01   3.1008033e-01  -1.0748713e-01   9.0220508e-02  -1.7637650e-01  -4.0871483e-02   6.4354491e-01  -6.4286097e-02  -4.2709140e-01   1.3316030e-01   6.0822024e-02  -2.7483252e-01   2.4922944e-01   8.6271090e-02   3.5502363e-01   4.5926304e-01   0.0000000e+00  -3.3108355e-02   6.8249867e-01   1.3789584e-01   3.4304660e-01  -3.0732786e-02  -1.1149685e-01  -5.9276794e-03   1.2108861e-01  -4.8488065e-02  -1.1922941e-01
   2.5398874e-01  -7.8295831e-02  -9.9705250e-02  -1.3599511e-01   1.2512460e-01  -1.0218408e-01   1.1758639e-01   1.3513391e-01   4.7670602e-02   7.3288762e-02   4.0472934e-02   5.8182272e-02   4.2842232e-02  -1.3504899e-01  -4.4516015e-02  -1.2577280e-01   2.7932673e-01  -9.3440240e-02  -6.9032269e-02  -6.0711010e-02   3.4559429e-02  -1.7042963e-01  -2.1306937e-01  -1.3555478e-01   3.3414508e-01  -1.6724661e-01  -1.7742518e-01  -1.4022145e-01   2.8464618e-01   6.5226119e-02   6.1974172e-03   1.9819176e-01  -1.1280454e-02  -2.3526952e-01  -5.5797781e-02  -9.0708239e-02   1.4367206e-02  -5.4364196e-02  -4.0972286e-02  -3.3986570e-03   8.0630320e-02   9.9687899e-02   2.5641549e-02  -2.0741754e-02   2.0460195e-01   3.9655487e-02  -1.3222510e-01   1.1746426e-01   1.4470529e-01   5.4560731e-02  -2.3504058e-01   7.9740852e-02   2.7386829e-01   2.3529520e-02   1.6749418e-01  -2.3033161e-01   2.1144045e-01   3.6962781e-02   6.0723177e-02  -2.3865572e-02  -8.4026265e-03   8.6612808e-02   4.0533507e-01  -6.5343887e-03  -2.9037551e-01   2.5396026e-01   6.2391729e-02   1.1204121e-01   1.7560255e-02  -8.4018973e-02   1.7988667e-01   1.1495841e-01   4.8647626e-02  -1.8532106e-02  -7.2029102e-02  -8.2900556e-02  -1.1740546e-02   1.6715437e-01   5.2380194e-01  -3.3108355e-02   0.0000000e+00   2.7549059e-01   1.9460366e-02   2.1973000e-01   2.1730271e-01   5.0114206e-02   2.6875040e-02  -2.6030638e-02  -3.5362913e-03  -5.2153861e-02
   1.2542746e-01   3.0016052e-01   1.1976933e-01  -2.4545094e-01   4.8515141e-02   8.7533855e-02  -3.1778134e-02  -2.6269807e-02   1.7676429e-01   6.3514880e-03  -1.4082401e-02   1.9102539e-01  -8.0533345e-02  -1.1574357e-01   3.6694421e-02   3.7724224e-02   9.3064712e-03   2.0559283e-01   4.4378543e-02   2.0426598e-01  -2.1210884e-01  -2.3587243e-01   1.3585415e-01  -9.5011117e-02   8.7214873e-02   5.7543717e-02  -1.0145259e-01  -3.6514421e-02   2.3746005e-01  -3.3916932e-03   2.2798988e-01   1.3068444e-01   2.5048537e-01   1.7800806e-01   2.1137893e-02   8.3055504e-02   5.9631653e-02   3.7577316e-01   4.2774547e-03   4.0375908e-02  -1.9259431e-01   1.5268660e-02  -1.6075172e-02  -8.5774511e-02   2.3043141e-01   1.5742210e-02   2.3149291e-01  -3.2303263e-02   5.2251078e-02   7.7255245e-03  -3.6911647e-02   1.9770786e-02   1.9820109e-01   1.3410831e-02  -4.3380201e-02   2.7050586e-02   6.9503903e-02   2.1455321e-01   9.5927808e-02  -3.8745607e-02   1.1623269e-02   8.2652684e-02   1.3326965e-01   5.7375833e-01   6.6735089e-02  -7.7897821e-02  -7.9160907e-02  -9.7176517e-02  -2.9994388e-01  -1.7309807e-01   4.9482998e-02  -1.2657926e-01   7.8516671e-02   5.0545128e-02   1.0109264e-01   3.3112042e-01  -1.7264388e-01  -9.0124110e-02   1.0942348e-01   6.8249867e-01   2.7549059e-01   0.0000000e+00  -2.8900568e-01   2.6025817e-01   5.1325617e-02   3.1630336e-01   7.9756777e-02   1.2085991e-01   1.0685935e-01   8.9275900e-02
  -1.7164779e-01  -1.6279409e-01  -9.3653336e-02   1.3829418e-01   8.4628869e-02   2.4313005e-02  -1.0677220e-01  -3.2433392e-01  -2.0565866e-02  -2.0259525e-01   2.2928235e-01  -1.5150543e-01   3.9580813e-01   1.7123150e-02   3.2223362e-01  -1.5817162e-01   2.9404646e-01  -6.8236061e-02   1.0244626e-01  -1.1626072e-01   1.6723447e-01  -2.1174882e-01   1.0340992e-01   1.6404319e-01  -3.4957143e-02  -8.1267090e-02   6.0738406e-02   1.5491788e-01   4.1421324e-02   2.7723350e-01  -4.0050017e-02  -1.5181597e-01  -1.5671528e-01   1.3097291e-01   6.2979019e-03   1.2080721e-01  -4.2086535e-02   5.3222733e-01  -3.0108268e-03  -1.1928571e-01  -5.1197823e-02  -1.8311732e-01   4.8984979e-02  -1.3548367e-01   3.5332627e-01  -8.5663333e-02   9.7421405e-02  -2.1090106e-01   2.7019539e-01   2.2842135e-02  -2.5378487e-01  -1.0298222e-01  -3.1515852e-03   3.4496095e-04  -3.3500074e-01  -3.8530331e-02  -8.1872752e-02  -1.1828329e-01  -8.4717645e-02  -5.2319984e-02  -8.1644985e-02   2.0926126e-01   8.4057748e-02  -3.9250901e-02  -8.8632731e-02   1.7152698e-01  -1.2872048e-01  -1.9166994e-01  -4.3568872e-02   1.3087076e-01   3.9917361e-02   1.7693546e-01  -8.9257170e-02  -4.1931162e-02   1.3009859e-01   1.6010459e-01  -3.7843439e-01  -4.6786115e-02   1.2531737e-01   1.3789584e-01   1.9460366e-02  -2.8900568e-01   0.0000000e+00   6.0928911e-01  -1.0518573e-01  -1.7155727e-01   1.0834689e-01   8.3480639e-01  -5.5733691e-02   1.9656214e-01
   6.1750981e-02   8.8198718e-02  -1.1298284e-01  -2.3268113e-01  -1.7236677e-01  -1.4084250e-01  -8.1428210e-02  -1.3309339e-01  -3.5944547e-01   4.9168502e-02  -1.1310518e-01   1.7723125e-01   4.1055556e-02   1.0220837e-01  -4.6089894e-02   7.9859950e-02   8.2084001e-02   1.1800487e-01  -9.3509410e-02   6.4844209e-02  -4.6787649e-02  -3.1297461e-02  -1.7015967e-01  -1.6117591e-01   1.5945525e-02   9.0936765e-02   2.2577623e-01  -1.0369259e-01  -8.9416668e-02   1.4470814e-01   3.3328278e-01   1.3396889e-01   1.0603364e-01   3.1932476e-01   3.3994882e-01  -1.4660443e-01  -6.3396209e-02  -1.1081714e-01   1.7276274e-01  -8.5569006e-02   2.7938844e-01  -1.9592665e-01  -1.4080814e-01  -1.3877285e-01   1.8617869e-01   1.9284266e-01   1.9003226e-01   2.3345612e-01  -1.1524066e-02   5.8205726e-04   2.2771014e-01   8.2289398e-02   2.0877016e-01   6.0197506e-02  -5.8565094e-03   1.4620191e-01   3.5836740e-02  -1.5919728e-01   3.8561109e-02  -4.1123608e-02  -7.7237943e-02   1.7354281e-01  -8.9721697e-02  -2.9011414e-02   7.9596860e-02  -1.8182142e-01  -1.5938434e-01  -3.6035016e-02   3.2133736e-01  -3.8819168e-01  -2.6369157e-01  -3.8319735e-02  -1.6721350e-01   2.5276174e-02   5.3468184e-01  -1.0557819e-01   3.1411830e-01   2.9471384e-01   2.5098538e-01   3.4304660e-01   2.1973000e-01   2.6025817e-01   6.0928911e-01   0.0000000e+00  -1.1094733e-02   1.1175941e-01  -4.4027087e-01   3.3454810e-01   2.2101967e-01  -4.9264688e-02
   7.0460553e-02  -2.5112622e-02   1.3847592e-01   9.6477722e-02   1.4478243e-01  -1.0479109e-01   8.7213869e-02   9.1881002e-02   1.1519342e-01  -1.3137805e-03  -2.2569085e-02   5.8675004e-02   1.8061961e-01   1.2345577e-01   5.3373734e-02  -4.7626398e-02  -1.2176388e-01   1.1399151e-01   4.1419101e-02  -2.7785764e-02  -5.3408240e-02   4.4404155e-02   1.4419848e-01   8.9520230e-02  -1.5279026e-01  -1.0511664e-02   8.2960845e-03  -4.2411215e-02  -9.1639149e-02  -2.7180095e-02   1.2693362e-01  -8.5485515e-02   1.2351199e-01   1.4008980e-02   2.6966052e-01   1.8196716e-02  -7.9208857e-02   9.0473345e-02  -2.1404819e-01  -1.9581495e-02   2.4431983e-01   1.1733476e-01  -1.9648717e-01   1.1123757e-02   1.7153620e-01   6.7118079e-02  -3.8280241e-02  -2.5135970e-02  -7.4428973e-02  -6.5648432e-02  -1.4453697e-01   3.3015630e-02   5.1701665e-02  -1.4921076e-02   9.3838525e-02  -1.2430823e-01  -5.4762998e-02   4.0603398e-02  -1.5682900e-01  -1.2420113e-01  -1.4357790e-01  -7.4887477e-02   5.0839100e-02  -2.0476262e-01   1.3985475e-01  -8.5299484e-02   1.2208378e-01   6.3710171e-02  -1.1568065e-01  -1.1682673e-01  -2.1578755e-01   2.4789455e-01   1.1525856e-01  -9.3037515e-02   3.8879392e-02  -1.7785383e-01   2.5914262e-01   3.8105076e-02   1.8186441e-01  -3.0732786e-02   2.1730271e-01   5.1325617e-02  -1.0518573e-01  -1.1094733e-02   0.0000000e+00   3.7963136e-01   3.0400752e-02   1.6907656e-01  -3.0135390e-02   6.2535505e-02
  -1.7645709e-01   2.8075084e-01   7.0615662e-02   6.2145138e-02  -1.2730447e-01   1.6598557e-02  -1.5601878e-01  -8.2867413e-03  -2.3072063e-01   2.8880562e-01  -2.0322169e-01   2.0664654e-01  -6.2906348e-03  -1.4083009e-01  -1.0379167e-01  -1.1073318e-01   1.7534132e-03  -7.1246640e-02   1.8192453e-01   6.4924339e-02   8.6434476e-02   1.3532320e-01   7.1074996e-02   2.1719308e-01  -6.0516946e-02  -4.2172773e-02   3.8723031e-02   1.6430382e-01  -2.3726409e-01  -6.8302954e-02   1.5961827e-01   3.0100282e-01  -8.6983906e-02  -6.0986281e-02   8.6393200e-02   5.5800464e-02  -5.5019650e-02   2.8529965e-02  -1.9314030e-01   1.3315938e-01   4.6110469e-02   3.1467545e-01  -5.7017028e-03  -8.4824911e-02   2.9204849e-01   2.6540470e-02   8.9553095e-02  -1.8898023e-01  -7.6524273e-02  -2.1473731e-01   8.8380040e-04   6.4804362e-02   8.8610637e-02   1.0491267e-01  -3.4413108e-02   8.0567101e-02   4.8651437e-02   1.3461585e-02   2.5841030e-02  -2.7547696e-01   6.4125353e-02  -6.1259092e-02  -2.3286968e-01   1.1841970e-01   2.2359549e-01   1.3152187e-02   4.0450229e-02   2.1431807e-01   1.7671061e-02   5.9140603e-02  -2.2541919e-02   1.9038700e-01   3.1695890e-01   6.3169051e-02  -1.7550601e-01  -1.6300206e-01  -7.7337391e-02   1.3977955e-01   1.8168181e-01  -1.1149685e-01   5.0114206e-02   3.1630336e-01  -1.7155727e-01   1.1175941e-01   3.7963136e-01   0.0000000e+00   6.1067774e-02   2.8519504e-01   8.8745027e-02   4.4523188e-01
   8.6031971e-02   5.3085386e-02   1.1018309e-01  -1.2761467e-01   2.1596762e-01  -3.0224150e-01  -2.9275130e-01  -2.3664572e-02   3.0251974e-01  -4.9193796e-02   1.9327831e-01   8.4478959e-03   1.8013630e-02  -2.9721332e-02   2.3101239e-01   2.9345230e-01  -6.6743967e-02   1.5106208e-02  -1.9208749e-01  -5.6044480e-02   5.2331246e-02  -8.9019360e-02   1.5066982e-02   1.0337902e-01   2.0718975e-01   2.3938034e-01   1.2715902e-01  -6.4409298e-02   3.3610798e-01   2.0157620e-01   3.4378518e-03  -1.4469859e-01  -1.0462370e-01  -1.2770066e-01   1.4707968e-01  -1.2853501e-02  -4.3510074e-01  -2.8094418e-01   1.4227551e-01   3.5805869e-01   7.0243547e-02   2.7555045e-01   7.7968616e-02   1.2258124e-01   8.6194666e-02  -5.8980874e-02  -2.5187967e-01  -9.7826927e-02   3.8064320e-01   2.1588843e-01   1.7487759e-01   7.0576544e-02   3.2183011e-02   1.9803476e-01   1.2153696e-01  -3.2823637e-02  -8.5396292e-02   1.5028476e-01  -1.6542185e-01   2.8577924e-03  -2.4493835e-02  -8.3198514e-02  -7.0095137e-02  -4.8564552e-02  -2.4261792e-01  -4.7541303e-02   2.2901043e-01   8.3436362e-02  -1.5418863e-01  -1.3429975e-01  -4.3189089e-01   1.3053016e-01   3.4907174e-01   8.7816470e-02  -3.2513261e-01  -4.4775378e-02   2.7889125e-01  -8.1817143e-02   1.1718095e-02  -5.9276794e-03   2.6875040e-02   7.9756777e-02   1.0834689e-01  -4.4027087e-01   3.0400752e-02   6.1067774e-02   0.0000000e+00  -3.1052582e-01  -5.2382075e-02  -7.0377792e-03
   6.1455385e-02   2.5275796e-01   5.0420207e-02  -2.1833236e-01   1.0514422e-01   1.5442208e-02  -8.7913690e-02  -6.9687729e-02  -4.1005018e-02  -8.5280530e-02  -2.2285581e-01   3.7643275e-02  -8.9055232e-02  -1.1032084e-01   1.0184472e-01  -1.5004679e-03   9.1845612e-02  -3.7585546e-02   1.1256487e-02   7.6498141e-02  -8.6481213e-02   1.5595987e-01  -1.4159665e-01  -2.2867491e-01   6.2151693e-02   3.9182514e-04   7.1847385e-02   1.5868325e-01  -6.8267860e-02  -4.0534919e-01  -2.1313272e-01  -2.2707298e-02  -1.0702353e-01   7.6839642e-03  -6.6744002e-02  -1.2678251e-01  -4.8347981e-02  -4.6368689e-02   9.7105394e-02   1.8618478e-01   1.9160277e-01  -1.0111758e-01   7.8338549e-02   1.2426856e-01  -2.8394033e-01  -9.5409386e-02  -4.2830600e-01   1.0983434e-01  -7.5930452e-02  -1.0723021e-01  -4.5847600e-02  -1.4075264e-01  -2.3494902e-01  -2.5703752e-01   2.7853199e-01  -8.2965318e-02  -1.1622331e-01   2.3770420e-01  -6.9229576e-02  -6.1615696e-02  -3.5799293e-01   1.0966063e-01  -3.6038926e-01  -5.8141643e-02   4.8787650e-02   4.2707671e-02  -4.2581909e-02  -9.5765035e-02  -2.3810918e-01  -2.0656346e-02  -4.9572901e-02  -2.2334713e-01  -2.5053467e-02  -1.2892139e-01  -2.4996920e-01   9.8868713e-02   2.5751623e-01  -2.6752452e-01  -7.8463478e-02   1.2108861e-01  -2.6030638e-02   1.2085991e-01   8.3480639e-01   3.3454810e-01   1.6907656e-01   2.8519504e-01  -3.1052582e-01   0.0000000e+00   2.5584580e-02  -1.3522297e-02
   9.2464775e-02  -1.8707939e-02   5.0394312e-02  -2.2949594e-01  -1.5348276e-01   1.5541218e-01   3.7184992e-02  -8.9544299e-03   1.8526002e-01   2.1158351e-01   1.5592405e-01  -1.4398964e-02   5.9024811e-02  -3.5757402e-02  -6.3019133e-02  -7.7482702e-02   1.0577140e-01   5.4655455e-03   1.4006334e-01  -6.2419854e-02   1.5232786e-01   3.2311926e-01   1.8131584e-02  -8.3430847e-02  -1.5097326e-02  -4.5329030e-02  -1.1973729e-01   2.4929068e-01   1.2380914e-01  -8.2476624e-02  -5.6419447e-02  -1.0112192e-01   1.4072705e-01  -1.0774338e-02   8.3622462e-02  -1.4133469e-02  -1.2064885e-01  -8.9989891e-02   1.0171399e-01   3.1044345e-02   2.5897342e-01  -1.3229176e-02  -8.7555935e-02  -7.7480934e-02   4.5149169e-02  -1.0659549e-01  -4.2270934e-02   7.3756478e-02  -1.5506485e-01   8.6109889e-02   6.2891780e-02   1.6546784e-01  -4.4675638e-02  -2.1693595e-01  -6.6053639e-02   3.9554170e-02  -1.7205714e-02  -1.3838708e-01   6.9278511e-02   7.6624845e-02   1.1412604e-01   1.7075111e-01   5.7187584e-02   2.5727646e-01   5.9321362e-02  -3.0009195e-01   3.7153648e-02  -1.0440207e-01   1.4120999e-01  -2.2800886e-02  -5.8489110e-02   2.2225163e-01  -2.7279771e-01   5.5434320e-02  -1.3578451e-01  -9.5693777e-02   1.7598625e-01   2.0792993e-02  -2.9738814e-02  -4.8488065e-02  -3.5362913e-03   1.0685935e-01  -5.5733691e-02   2.2101967e-01  -3.0135390e-02   8.8745027e-02  -5.2382075e-02   2.5584580e-02   0.0000000e+00   5.5573031e-02
  -2.4118959e-02   1.7508838e-02  -5.6984574e-02  -9.6623782e-02   1.3577809e-02   1.6206169e-01  -1.5850340e-01  -7.7879197e-02  -1.8873819e-01   1.8276779e-01  -7.7268928e-02   1.3126148e-01   6.1930488e-03  -5.0184764e-02  -3.0972656e-02   9.3481415e-02  -2.6119456e-01   1.1411972e-01   7.3374777e-02   9.9020032e-02   2.2985750e-01   1.2463209e-01  -6.7026576e-03   7.7218758e-02   1.3286234e-01   8.2525026e-02  -7.0874252e-03  -2.4029459e-02  -7.0204184e-02   2.7373092e-01   1.3273640e-01   4.5438472e-02  -2.0854511e-01   8.4448412e-02   6.1357449e-02   1.2882724e-01   5.3063312e-02   4.0115286e-02  -4.4252447e-01  -5.2751075e-02   1.6895684e-01   3.2346435e-01  -6.9087884e-02  -1.9497544e-02   3.3552048e-02  -1.0583752e-01  -1.6943742e-01  -1.6068414e-01   2.2772995e-01  -1.7705076e-01   1.9632640e-01   3.1150016e-02   2.2980299e-02   1.3611124e-01  -3.3471429e-02   6.6224733e-02   4.4975134e-02  -6.2436161e-02   1.9789347e-02  -2.3346669e-01   4.6672012e-02   1.6546198e-01  -1.4296062e-02   8.3144662e-02  -2.7063638e-02   2.3091815e-01  -2.8679187e-02   5.2443196e-02   1.6882035e-01  -1.4957900e-01  -3.0336193e-02  -2.3119063e-01  -1.2350172e-01   1.6253754e-01  -1.4768842e-01  -1.5510913e-01  -1.9753213e-01   1.6800786e-02  -5.2855896e-02  -1.1922941e-01  -5.2153861e-02   8.9275900e-02   1.9656214e-01  -4.9264688e-02   6.2535505e-02   4.4523188e-01  -7.0377792e-03  -1.3522297e-02   5.5573031e-02   0.0000000e+00
