# Supplementary material for: Autistic traits and individual brain differences: functional network efficiency reflects attentional and social impairments, structural nodal efficiencies index systemising and theory-of-mind skills
Source: Mol Autism. 2021 Jan 21;12:3. doi: 10.1186/s13229-020-00377-8 (PMC7818759; doi:10.1186/s13229-020-00377-8)
Supplement: Supplementary file 9 — Additional file 9. Brain-behaviour correlations. README file detailing data curation; AAL-90 region masks in NIfTI format; spreadseehts of Spearman correlations; code and data for the correlational analysis. [file 13229_2020_377_MOESM9_ESM.zip › Paul_Arora_et_al_data/Physiological/BBC/analysis/Parcorr_rsfMRI_Netmats/fixnormed_Netmat_rsfMRI_aal90_subj001.txt]

   0.0000000e+00   1.5189787e-01  -2.9262008e-04  -4.4365949e-02   3.9649150e-02  -2.6499351e-02   2.3734420e-04  -5.6491634e-02   1.1762981e-01   1.8569262e-02   2.8152849e-01   1.1277537e-01   6.5553453e-02  -4.8903342e-02  -6.7060749e-02  -6.4987171e-02   1.2293787e-01   1.1533826e-01   1.5442464e-01   4.7637183e-03   8.5516497e-02  -7.5720131e-04   1.2867496e-01  -7.5262350e-02  -5.6337776e-02  -5.0556503e-03  -1.3226939e-02  -6.6063952e-02  -2.5582898e-02  -1.1483718e-01   1.2958749e-01  -7.3620519e-02   3.7519153e-02  -4.0060177e-02   8.6440406e-02  -6.9893205e-02   1.0005228e-01   2.1209097e-01   1.3072336e-01   2.3597362e-02   1.3265467e-02   1.2631666e-01   3.5909291e-02   2.9856608e-02  -2.0307491e-01   1.2983128e-01  -1.0201576e-01   6.5890029e-02   9.1836954e-02   1.5380241e-01   1.1444842e-02   1.3330731e-02   1.1161764e-01  -1.4502958e-01  -1.0424319e-01   3.4105579e-02   5.4284228e-01   1.1670488e-01   2.8477925e-02  -3.0352190e-02   6.9539096e-02   8.9096531e-02   2.2186402e-01  -9.1632139e-02  -1.1066944e-01  -5.0832370e-02  -6.3115006e-02  -3.6353930e-02   1.7952979e-01   1.1957409e-02   9.4670408e-02  -9.4501676e-02   2.4115210e-02   5.8566529e-02  -1.0437714e-01   1.2043254e-01   4.3019519e-02  -6.1431896e-02  -7.0542428e-02  -5.7240162e-02   1.9415678e-02   7.8751430e-02   1.6148106e-02   2.3706113e-01   8.0414747e-02  -5.4144940e-02   5.8006073e-02   9.6873412e-04  -5.2677950e-02  -6.9327615e-02
   1.5189787e-01   0.0000000e+00   5.0503714e-02   1.9776537e-01  -3.0017774e-02   1.1457377e-01  -9.7228046e-02   2.4345792e-03   1.0250062e-02   7.3587792e-02   2.4382398e-01   1.2890829e-01  -3.4277992e-02   1.7781232e-01  -4.5207630e-03  -1.5064035e-01   5.6288034e-02   1.9951841e-01   1.0401301e-01   2.4373721e-01  -1.2719530e-01   1.3957100e-01  -2.2554500e-02   4.0201115e-02   4.3544744e-02   1.0944073e-01  -1.6134124e-02  -9.1826162e-03   1.1164147e-01  -2.1441192e-02  -7.0515843e-02  -3.6775770e-02  -1.2719132e-01   1.0039738e-02   1.9502398e-01  -1.1129011e-01   1.6178196e-01  -1.7390385e-02  -7.3853030e-03  -1.6296034e-01   5.1961838e-02   1.2448748e-01   1.4016690e-01  -3.0921206e-02  -1.6821125e-01   9.0495733e-03   1.2942974e-01  -4.7783226e-02   5.0544913e-02  -6.2940080e-02  -1.8826053e-02   1.0282172e-02  -4.1550135e-02  -3.5104094e-02  -3.1865821e-02  -1.0708165e-01  -8.6467942e-02   4.8204318e-01   3.1952917e-02   3.2771843e-01  -5.8247951e-03   1.9249753e-01   2.3754267e-02   2.2666875e-01  -2.1825679e-02   2.5535541e-02  -6.1967091e-02  -1.3201625e-01   1.4288550e-01   2.4328556e-01  -1.5999370e-02  -4.1155391e-02   6.9111447e-02   1.6418133e-02  -2.1138815e-01   2.9302214e-01  -1.8125786e-01   5.4139985e-02   6.0611570e-03   5.1782653e-02  -2.4722630e-01   1.0480109e-01   1.5055554e-01  -6.7283364e-02   6.1458768e-02  -1.2102179e-02   7.7236559e-02   1.6872019e-03   4.6273982e-02   5.9334307e-02
  -2.9262008e-04   5.0503714e-02   0.0000000e+00   3.9861456e-02   1.2582144e-03  -8.0252313e-02   1.8172653e-01  -2.0313066e-02   9.4471652e-02   2.1335426e-03   8.2461094e-04  -5.5468759e-02   4.6083868e-02  -1.2083030e-01   1.0631514e-01  -7.5867693e-02  -1.0388583e-01   2.5099501e-02   1.1652705e-01   2.8355325e-02  -3.2206270e-02  -8.7856208e-02   4.7316627e-02   6.9268517e-02   1.7777556e-01   1.7238464e-01  -8.8994363e-02  -1.0437552e-01   4.3364266e-02   6.6451273e-02  -3.7952134e-02  -5.5914813e-03   1.3397989e-02  -8.2946533e-02   3.0818470e-02   7.0412524e-03  -1.0930192e-03  -1.8878531e-02  -2.1606318e-02  -5.0320679e-02   9.4323498e-02  -3.6103955e-02  -3.3348854e-02   1.1525714e-01  -6.1377568e-03   6.6440529e-02  -1.2097896e-01   8.9737504e-02   9.3065578e-03   3.0816794e-02  -2.4717450e-03  -6.2154589e-02  -3.9313941e-02  -2.3113540e-02  -3.9291339e-02   2.0609297e-02  -1.4711016e-02  -4.6698424e-02  -6.4508080e-03  -3.1430632e-02   7.1015767e-02   6.6817963e-02   6.4241432e-02   3.9990324e-02  -4.6620414e-02   2.3463240e-02   5.3745297e-02  -3.3229098e-02   4.8499595e-03  -5.6950695e-02  -3.7509825e-02   3.0680740e-02  -1.5815100e-03  -5.3691885e-02   1.7367266e-02   4.4843847e-02  -7.0434619e-02  -1.1937145e-02  -8.7133419e-02  -1.2026298e-01   1.5655019e-02   5.7706876e-02  -1.7595095e-01  -4.2234944e-02   3.2954186e-02   3.3259150e-02  -5.3204555e-02  -6.3924246e-02  -8.4757265e-02   3.9618358e-02
  -4.4365949e-02   1.9776537e-01   3.9861456e-02   0.0000000e+00  -7.2804930e-02   1.3650913e-01  -5.6370187e-02   2.6005174e-01  -6.3271293e-02   3.9744990e-02  -1.3007730e-02   3.6720387e-02  -3.0047588e-03   9.1385577e-02  -7.4150536e-02  -3.4312838e-02  -4.4875407e-03  -7.4767209e-02   1.1334893e-01   2.3784846e-01  -4.3190179e-02  -1.1161920e-01   5.4446138e-02   2.6046928e-01   1.0397697e-01   9.6493571e-03  -1.3564837e-02   7.0186517e-02  -5.6331356e-02   3.6938877e-02   1.3377727e-02   4.0750977e-02  -1.7192120e-01  -9.0785994e-02   1.7962558e-01  -3.3090093e-02  -7.4720951e-02  -6.0734939e-02  -7.6023317e-02  -1.2153597e-01  -9.6920212e-02   1.0269464e-01   2.6880814e-02   9.7290126e-02  -2.7731753e-02   2.1297972e-02   3.5471644e-02  -1.1404846e-01   4.0980469e-02  -4.2702122e-03   5.1827509e-02   5.7914209e-02  -6.1441376e-02  -3.9501773e-02   1.4027808e-01  -1.7181350e-01  -5.0073023e-02   7.2519834e-02  -1.1517000e-01  -4.2872170e-02  -5.7555214e-02  -1.1497678e-01  -5.5540375e-02  -1.1172592e-02  -1.4463946e-01   6.9722916e-02  -4.2748374e-02  -7.5651673e-02  -9.5647519e-03  -1.8321434e-01  -1.8104038e-01  -6.7833577e-02   9.8467314e-02  -2.5605877e-02  -1.6446416e-01  -1.3996341e-01  -8.4829183e-02   1.4563119e-01   5.5547243e-02  -6.9579393e-02  -6.6460912e-02  -2.7768320e-02   3.6438570e-02  -8.5110972e-02  -4.0619380e-02  -4.7462041e-02  -8.3054123e-02   8.8738043e-02   1.1516458e-02   3.6669661e-02
   3.9649150e-02  -3.0017774e-02   1.2582144e-03  -7.2804930e-02   0.0000000e+00   1.3887412e-01  -1.5675369e-03   3.4017400e-02   4.4983434e-01   4.0019109e-02  -2.3564057e-02   1.0802551e-01  -4.0061729e-02   5.9312495e-02  -1.2275917e-02   2.7703338e-02   6.1112633e-02   1.2991808e-01  -1.6402872e-01   9.9828499e-03  -9.1809150e-02   2.2288855e-01   1.1792922e-02   1.3022817e-01   1.6410464e-01   2.0505526e-02   3.5020637e-01   1.3702022e-02   1.3357315e-01  -6.0561195e-02  -5.9867472e-03   9.7484904e-02  -2.1642134e-02  -1.2306394e-01  -2.3594849e-01   7.3357383e-02  -1.5638758e-02   5.1554051e-02   7.8659288e-02  -3.7483804e-06  -6.1829280e-02   9.5247267e-03  -9.8811663e-02   5.1432149e-02  -7.0716599e-02  -5.2201349e-02  -6.9672014e-02   3.4196566e-02  -1.5077454e-02   5.7597024e-02   6.0198672e-03  -1.3623742e-02  -1.0864648e-02   3.3974916e-02  -2.3847397e-01  -1.1781503e-01   1.1522299e-01   5.3926702e-03  -4.5163607e-02   5.4441773e-02  -4.6362164e-02   1.8503059e-02   2.6843234e-02   2.0413287e-02  -2.4137471e-02  -4.7039715e-03  -1.3343126e-02   4.5189593e-02  -1.2298330e-01   9.0564572e-02  -1.2991111e-01   6.4148201e-02  -7.7744922e-02  -1.0716636e-01   1.5234371e-02   6.4191224e-02   1.1832937e-01  -2.5050868e-01  -1.3987623e-02  -9.0593116e-02  -4.1259907e-02  -2.7050580e-01  -1.0849999e-01  -7.3241049e-02  -8.9170752e-02  -9.4802297e-02  -5.5905498e-02  -9.2668109e-03   1.1048466e-01   1.0524911e-01
  -2.6499351e-02   1.1457377e-01  -8.0252313e-02   1.3650913e-01   1.3887412e-01   0.0000000e+00  -8.0272682e-02   1.1769063e-01   9.7497976e-02   2.8064141e-01  -1.1191876e-01  -1.2977033e-02  -6.4292959e-02   2.7987772e-01  -7.1781393e-02   8.5997767e-02   1.4348708e-01  -1.1297748e-02   4.6854852e-02  -9.4534478e-03   1.7671540e-01   1.2843238e-01  -8.6633669e-02  -4.3837139e-02   1.8690903e-01   2.7028737e-01   1.2857394e-01   5.8746705e-01   2.5986324e-02  -1.3384709e-01   1.7639967e-01  -7.1715216e-02   6.0963379e-02  -1.7016427e-01  -5.5674795e-02   5.2293036e-02  -1.1888826e-02  -1.9814495e-01   5.8368504e-02   2.1592731e-01  -1.5690791e-01  -3.2537098e-01  -3.6811672e-02  -7.7037184e-02  -3.5238216e-02   1.9541547e-01   5.5791219e-03   6.8042113e-02  -1.6127449e-02  -1.6728327e-01  -2.5330861e-03  -1.7626362e-02   1.3721606e-01   8.3350185e-02  -5.6413688e-02  -1.8442992e-02   3.4062305e-02  -5.6245094e-02  -8.0346973e-02   1.6020959e-02  -1.9032188e-01  -3.0780962e-02   9.1714368e-02   1.9303840e-01   2.6765643e-02   7.5694058e-03   1.3376546e-01  -1.2964698e-01   1.5841766e-01  -2.7052800e-02   1.8774232e-01  -2.1947161e-01   3.4165724e-02  -4.9847040e-02   8.0327867e-02  -1.4645164e-01  -1.2177029e-02  -1.2607372e-01  -1.4949358e-01   5.9726168e-03  -1.1515505e-01  -5.5315380e-02  -9.0090726e-02  -8.6087563e-02   3.8290587e-02  -2.6153685e-02   5.3400652e-02   1.3100712e-01   2.9322227e-01  -1.1963111e-01
   2.3734420e-04  -9.7228046e-02   1.8172653e-01  -5.6370187e-02  -1.5675369e-03  -8.0272682e-02   0.0000000e+00   1.3665083e-01   1.9197907e-01   1.1876210e-01   1.5868469e-03  -3.7987709e-02   2.5250510e-01   3.5542868e-02   4.1528745e-02  -1.0006356e-01  -8.3261732e-02   9.0273121e-02   2.2001780e-02  -8.0660484e-02  -3.8019012e-02  -1.4654975e-01   5.7201089e-03  -4.9716918e-03   1.3690333e-01  -7.1781563e-02  -1.3338185e-02  -1.3044305e-01   2.7806666e-02   1.4085525e-01   1.7258430e-02   9.4338858e-02   6.0217727e-02  -4.4444418e-02   4.7159913e-02  -1.6674213e-01   7.3882321e-02  -1.1790489e-01   3.1817641e-02  -6.6447933e-02   1.6081131e-01  -1.3545678e-01  -1.5786620e-01   1.0566909e-01   4.0561899e-02   4.0843128e-02  -7.3565753e-02   1.5084438e-01  -8.8141224e-03   5.6551801e-03  -4.7480326e-02   4.1459614e-03  -1.5988491e-01  -9.2736227e-02   2.7834669e-02   1.3131610e-01   2.4678866e-02  -6.5736219e-02  -6.3230545e-02  -1.9458369e-01   1.2956465e-01   1.1457741e-01   1.6472893e-01   9.9793187e-02   1.3308843e-01   1.5508623e-01   4.9664962e-02  -9.0252340e-02  -1.1189757e-01  -1.2674094e-01   6.2158705e-02   9.2951155e-02   9.1911669e-02  -1.3265883e-02   1.2640729e-01   3.0574935e-02  -2.0241443e-01   9.9515906e-03  -1.2965854e-01  -3.0490482e-02  -1.5480842e-02  -1.3502266e-01  -2.8046590e-01   6.9056579e-02   1.4153776e-01   5.4026809e-02  -1.2352893e-02  -1.6657720e-01  -7.7885103e-02  -3.8853150e-02
  -5.6491634e-02   2.4345792e-03  -2.0313066e-02   2.6005174e-01   3.4017400e-02   1.1769063e-01   1.3665083e-01   0.0000000e+00   9.2855383e-02   1.1229020e-01  -5.4705396e-02   1.0086514e-01   1.1235664e-01   2.1266201e-01  -8.1179070e-02  -9.1928423e-02  -3.9296016e-02  -1.4437658e-02  -2.8071397e-02   9.1498509e-02  -7.5788824e-02  -3.7025540e-02  -5.0286712e-02   2.0786475e-01  -2.0854262e-02  -8.3342640e-03   1.0011984e-01  -3.0262570e-03   5.1232866e-03   1.4696820e-02  -8.1014483e-02   5.8960836e-02   7.5687100e-03   1.5135523e-02   1.5550970e-01   4.4745686e-02   8.1688702e-02  -8.1132107e-02  -8.2171554e-02  -7.3251430e-02   4.2042810e-02   8.0626283e-02  -1.1859098e-01   4.9951040e-03  -3.7877188e-02  -1.3882859e-02   2.7894793e-02   6.4591173e-02  -2.8329262e-02   6.5339346e-02  -1.7692473e-02   7.3125667e-02  -1.2261310e-02  -6.1046965e-04   1.6788379e-02  -4.1749829e-02   4.9866271e-03   6.1312732e-02  -1.0337952e-01  -2.2419972e-01  -1.2837725e-01  -7.6804559e-02  -5.4313061e-02  -1.2783579e-01  -1.1088451e-02   3.2456245e-01  -2.5306289e-02  -1.4470756e-01  -1.0950647e-01  -1.7575698e-01   3.6192215e-03  -7.9932653e-02   4.4129228e-02  -6.8625259e-02  -5.1615702e-02  -2.4425372e-01  -8.0509279e-02   7.6037756e-02   6.4162950e-03   7.7048179e-02  -6.8316113e-02  -1.8863004e-02   7.8190591e-02   1.9860183e-02  -2.3914452e-03   1.6885931e-01  -1.4495753e-01  -1.1650310e-01   2.3775390e-02   5.0592448e-02
   1.1762981e-01   1.0250062e-02   9.4471652e-02  -6.3271293e-02   4.4983434e-01   9.7497976e-02   1.9197907e-01   9.2855383e-02   0.0000000e+00   1.3936347e-01  -4.1835617e-02  -6.9423870e-02   6.5195514e-02  -5.0333828e-02   1.3903673e-01  -1.5669662e-01  -1.4072743e-01   5.6399710e-02  -9.5733461e-02   7.8749800e-02   6.3223148e-02  -4.7738787e-02   2.0291289e-02  -1.1038573e-01  -1.8906651e-01   2.3628226e-02   2.4419812e-01   2.6428094e-02   2.0749422e-01  -2.7396590e-02   5.2804890e-02   4.7282547e-02   1.3017840e-01  -2.0825879e-01   9.4208760e-02  -1.2084736e-01  -6.6926323e-02   1.8179340e-02   1.3144425e-03   1.3556777e-02   3.1692179e-01  -1.0578079e-01   1.5420702e-02  -8.6739265e-02   5.3917031e-02  -9.5477716e-02   1.0854914e-01   8.8734537e-03   3.4771962e-02  -5.8570242e-02  -2.2508686e-03  -1.4548387e-02   1.7151530e-02   7.9128088e-02  -1.0636815e-01  -1.1678693e-02   9.0358883e-02  -1.1589845e-02  -1.8831780e-01   9.7517573e-02   2.0361522e-02   9.9158175e-02   3.0550207e-01   1.2714034e-01   1.2718147e-01  -2.5015811e-02   9.6027430e-03  -8.2116663e-02  -4.9160779e-02  -8.4931939e-03   5.8077978e-03  -2.1266740e-02  -1.0873221e-01  -8.2776464e-02   3.1631111e-02   1.3031937e-01  -1.0951768e-01   2.2589949e-01  -1.7233295e-01  -2.1268587e-01   8.0151146e-02   1.6730486e-01   2.0240494e-02  -8.5771927e-02  -2.5105163e-01  -3.8848589e-02  -9.1483458e-02  -1.8222402e-01   5.5880286e-02   5.7431197e-02
   1.8569262e-02   7.3587792e-02   2.1335426e-03   3.9744990e-02   4.0019109e-02   2.8064141e-01   1.1876210e-01   1.1229020e-01   1.3936347e-01   0.0000000e+00  -4.2299339e-02   1.0067632e-01   7.0697505e-02   1.9898214e-01  -3.9427889e-02   5.9308932e-02   4.3394309e-02   1.3096614e-01  -2.0429944e-02  -4.3705200e-02   2.6664491e-01   1.6249050e-01  -8.3368783e-02  -1.1338666e-01   4.4583249e-02  -5.4390618e-02   1.0979093e-01   1.5105331e-01  -3.1644439e-02   1.2461152e-01   6.9365682e-02   1.1516300e-01   1.8856940e-02  -3.7547786e-02  -1.2210834e-01  -2.7135761e-01  -1.0276502e-01  -1.5590368e-01   7.9968555e-02   1.2792840e-01  -1.3323136e-01  -5.3849217e-02  -7.3431575e-02  -9.4997180e-02   1.0478442e-01   8.9548900e-02   9.0747218e-02  -4.2779951e-02  -8.4428722e-02  -1.6919840e-01  -7.0453133e-02   1.0628372e-02  -2.0733780e-01  -8.7004914e-02   9.5819292e-02  -1.1926615e-02   3.0435297e-03   5.8025531e-02  -2.0883877e-02   1.0788494e-02  -8.3806983e-02   1.2087821e-01  -5.1431194e-02  -1.0525699e-01   3.1373486e-02   2.7108063e-01   4.6976608e-02  -1.8581151e-02  -1.0117710e-01  -7.9458160e-02   2.1390588e-01  -6.5737283e-02   5.2132941e-02  -1.8857459e-03   5.0899797e-02  -6.8925128e-02  -5.3678441e-02  -6.4384328e-02  -1.0550455e-01  -1.5274767e-01  -3.3014242e-02   2.1861252e-02   4.9837771e-02   8.7029930e-02   5.7307910e-02   1.9126981e-02  -9.3143239e-02  -2.0019890e-01  -4.6948485e-03   2.2298085e-02
   2.8152849e-01   2.4382398e-01   8.2461094e-04  -1.3007730e-02  -2.3564057e-02  -1.1191876e-01   1.5868469e-03  -5.4705396e-02  -4.1835617e-02  -4.2299339e-02   0.0000000e+00   7.7682708e-02   4.5162828e-01  -5.0525844e-03   1.1580824e-01   4.9923850e-02   2.4682800e-01   1.1468758e-01   1.6257396e-02  -2.5130423e-02   3.8737091e-02  -3.8251552e-02  -5.2697334e-02  -6.6069412e-02   1.0274257e-01  -3.9445293e-02  -4.3477846e-02  -1.1822800e-01   3.2950624e-01   1.0101326e-01   1.7096161e-02  -1.2085461e-01  -1.2514956e-02   2.9614398e-03   1.5076408e-01  -1.1336343e-01  -1.1012126e-01  -5.5385137e-02  -7.2528051e-02  -1.6881534e-01   1.8053353e-01   2.3976481e-01  -6.3904153e-02  -1.0673707e-01   5.0928319e-02  -1.3507836e-02   1.2080960e-01  -1.3747718e-01  -2.1807932e-02  -3.6454552e-02   5.7142903e-02   8.0874263e-02   7.9570859e-03   3.5178885e-02   3.4493701e-02   1.5965661e-01   1.5692906e-01  -1.0004988e-01   4.7091973e-03   4.9574104e-02   2.9204074e-01   8.4821865e-02   1.8286309e-01  -1.9558831e-03   8.4129439e-02  -6.1200137e-02  -1.1479306e-01   1.4554764e-02  -1.0572688e-01   1.1281798e-02   6.2978660e-02   8.7751352e-03   8.2992313e-03   1.8004639e-01  -1.5125864e-01  -3.0477046e-02  -5.7437540e-02   6.1834932e-02   1.6799176e-01  -2.6404906e-01   1.6162457e-02  -2.9346207e-02   1.7073435e-01   1.4599165e-01   1.4127346e-01  -1.8639015e-01  -1.0535424e-02  -8.6876784e-02   5.5266523e-02  -1.0383505e-02
   1.1277537e-01   1.2890829e-01  -5.5468759e-02   3.6720387e-02   1.0802551e-01  -1.2977033e-02  -3.7987709e-02   1.0086514e-01  -6.9423870e-02   1.0067632e-01   7.7682708e-02   0.0000000e+00   2.7092392e-01   5.5218056e-01   7.2249899e-02   4.7200996e-01  -9.4291507e-02   4.0847454e-02   6.6832697e-02   7.7725943e-02  -2.0525042e-01   1.0098048e-01  -6.6028893e-02   8.3001934e-02  -2.1936369e-01   5.1239676e-02   5.9853883e-02  -4.5805035e-04  -1.8047041e-01   1.6014947e-01  -2.2055127e-01   3.6851290e-03   8.8284612e-02   1.3300239e-01  -1.3567105e-02  -1.0783735e-01   7.6766264e-02   1.2867729e-01  -5.0538345e-02   1.4324709e-01   1.3721330e-01   8.6474729e-02   8.8993227e-02  -1.1006247e-02  -5.9671225e-02   1.7672505e-03   2.5458685e-02  -1.6041416e-01  -2.2179127e-01   1.3847050e-01  -6.1225242e-02   2.6679999e-04  -2.4819575e-02   7.0161832e-02  -9.6737767e-02  -6.7673618e-02   1.0589456e-01  -4.9800137e-02   1.4851349e-01  -7.1787015e-02   3.8102351e-02   1.6640387e-01  -5.1606547e-02   5.1878140e-02   8.3882302e-02   3.1425106e-01  -9.1197611e-02   4.0660165e-04   7.2558447e-02  -6.2140533e-03  -1.1400360e-02   3.5326571e-01  -1.9797785e-02  -8.4487141e-02  -1.5736560e-02  -7.3111511e-02  -8.5710555e-03  -2.9194564e-01   1.5782957e-02   6.3956172e-02  -1.4349780e-01   5.1381055e-02   5.6056775e-02   1.7912038e-01  -5.9454386e-02   9.4856027e-02   1.2079176e-01  -4.9871481e-02  -5.9990001e-02  -3.8628455e-02
   6.5553453e-02  -3.4277992e-02   4.6083868e-02  -3.0047588e-03  -4.0061729e-02  -6.4292959e-02   2.5250510e-01   1.1235664e-01   6.5195514e-02   7.0697505e-02   4.5162828e-01   2.7092392e-01   0.0000000e+00   3.4607539e-01   4.9646451e-01   1.9234907e-01  -1.9159487e-01  -6.1756387e-03   7.5029579e-02  -5.9078442e-02   3.1674397e-02  -1.1690800e-01   1.5549961e-02  -1.0455698e-01   2.7167003e-01  -3.2691633e-01   1.4023043e-01  -2.0018532e-01   9.8900162e-02   9.7165024e-02  -2.7751454e-03  -1.8664209e-01  -2.7000307e-02   1.8330584e-02   1.7136791e-01  -1.6694393e-01  -5.3793668e-02  -9.4903560e-02   4.4292979e-02   8.6799116e-02   1.9159956e-01  -1.8255017e-01   2.9703875e-02  -5.4080388e-02   3.0852615e-02  -8.7180755e-02   1.8493118e-01  -4.6799005e-02   6.0614188e-02   1.1689884e-01   5.6426023e-02   8.6897930e-02  -1.8582963e-02  -2.3396813e-02   1.0828535e-01  -1.0252330e-01  -5.9039875e-02  -1.8880678e-01  -1.4579188e-01   4.4348680e-02  -3.2499040e-02   8.8528069e-02  -7.2921668e-02  -9.7755243e-02   7.0118816e-03   5.1574517e-02   3.1570812e-02  -1.6380741e-01   2.6755954e-03  -6.5145941e-02   1.3514005e-01  -8.9607034e-02   1.8750397e-02   1.1820078e-01  -5.0427929e-02   2.6443665e-02   8.9872682e-02  -8.1622923e-02  -7.3183140e-02  -3.9451447e-02   1.5340400e-01  -5.2387572e-02  -1.3027047e-01   2.5135955e-01   1.0558453e-01  -1.2238666e-01  -1.4249941e-01  -2.0409395e-01   1.2491965e-01   8.7177678e-02
  -4.8903342e-02   1.7781232e-01  -1.2083030e-01   9.1385577e-02   5.9312495e-02   2.7987772e-01   3.5542868e-02   2.1266201e-01  -5.0333828e-02   1.9898214e-01  -5.0525844e-03   5.5218056e-01   3.4607539e-01   0.0000000e+00  -1.1249164e-01   4.6836125e-02  -8.5947382e-02   6.6594348e-03  -1.2706268e-01  -2.2120716e-01  -2.1901543e-01   3.9724333e-02  -3.0279795e-01  -5.9624109e-02  -5.2866075e-02   6.5018940e-02   8.1803797e-03  -3.7947522e-02   3.2289738e-02  -8.7743385e-03  -1.6272729e-01   1.0919304e-01   1.2418973e-01   1.2293243e-01   3.3290252e-02  -1.0359548e-01  -1.5897698e-03   1.6994773e-02   1.7756460e-01  -4.4698296e-02  -4.2861290e-02  -2.0053847e-01   2.8010717e-03  -7.4822960e-02   1.2023493e-01  -7.5271362e-02   3.8816126e-02   3.8199189e-02  -9.3380064e-02   1.0129997e-01  -5.1533902e-04   6.1128330e-02  -2.7339881e-01   3.0302622e-02   8.5374236e-02  -2.4492762e-01  -3.1266264e-02  -3.4565944e-02   4.9464228e-03  -9.8024052e-02  -5.4248364e-03   1.0249199e-01  -1.3854958e-01  -4.9246371e-02   1.4042648e-01   3.8294796e-03  -1.2912382e-01  -8.1367987e-02  -3.8130170e-02  -1.3122945e-01   1.0785511e-01  -5.8013589e-03   5.6925174e-02  -3.9595092e-03   1.2704072e-02  -1.6377104e-01   2.4879176e-01  -2.9414330e-02   1.5816471e-03   3.8010420e-02  -4.5190490e-02  -1.2846810e-02   1.9751791e-01   1.8463274e-01  -8.1164500e-02  -5.4501291e-02   4.7860818e-02   2.0048966e-01   3.5440104e-02  -1.5782301e-02
  -6.7060749e-02  -4.5207630e-03   1.0631514e-01  -7.4150536e-02  -1.2275917e-02  -7.1781393e-02   4.1528745e-02  -8.1179070e-02   1.3903673e-01  -3.9427889e-02   1.1580824e-01   7.2249899e-02   4.9646451e-01  -1.1249164e-01   0.0000000e+00   4.0159227e-01  -2.2070957e-01  -8.7750084e-02   2.5186659e-02   9.3022179e-03   5.0556505e-02   1.0026580e-02   2.4333999e-01   1.7840209e-01   3.3802126e-01  -4.5100722e-02   1.4146255e-01  -7.5351480e-02   2.6799372e-01  -1.4828998e-02   5.4001173e-02   8.8999747e-02  -1.0341253e-01   6.2857994e-03   1.7736843e-01  -4.6910953e-02  -7.1317730e-02   4.3518685e-02   8.1069248e-03   1.7100420e-01   2.0292782e-01  -2.1542182e-01  -1.6437931e-01  -1.4366113e-01   6.8744253e-02   1.5350687e-02   1.8332022e-01  -5.5147537e-02   5.8503042e-02  -1.4841740e-01  -5.0701739e-02  -3.7466179e-02   1.2750150e-01   8.1345248e-02  -1.4065005e-01   5.8843985e-02  -7.9589649e-02   3.1498639e-02  -8.1371633e-02  -4.0750610e-02  -2.5029426e-02  -1.3717722e-02   2.1357615e-01   7.0233389e-02  -9.8058568e-02  -2.1610713e-01   1.3441595e-01  -9.2198375e-02  -2.8660484e-02   1.1315715e-01  -1.0804226e-03  -6.6531148e-03   3.5997165e-02  -5.7042145e-02  -1.9143502e-01   2.3827004e-02  -8.9389867e-02   8.8213129e-02  -1.6994483e-01   1.4555718e-01  -2.2707943e-02   1.1899453e-01   4.5275333e-01   2.2904392e-01   1.4422704e-01  -7.9525082e-02   8.7959493e-03   6.1172283e-02  -4.2062997e-02  -1.9146963e-02
  -6.4987171e-02  -1.5064035e-01  -7.5867693e-02  -3.4312838e-02   2.7703338e-02   8.5997767e-02  -1.0006356e-01  -9.1928423e-02  -1.5669662e-01   5.9308932e-02   4.9923850e-02   4.7200996e-01   1.9234907e-01   4.6836125e-02   4.0159227e-01   0.0000000e+00   2.8295952e-02  -1.6965311e-01  -1.1571953e-02   1.4279996e-01  -2.2956598e-03   1.7385309e-01   1.6088547e-01   1.4622471e-01  -1.3060354e-01  -2.5818374e-02  -3.2013821e-02   2.9172878e-01  -7.3216012e-02   2.2513398e-01  -1.9806852e-02  -9.5396137e-02  -1.2750254e-01  -1.5360576e-02  -1.5698710e-01  -1.5559832e-01  -1.0566366e-01  -1.2651086e-02   3.1260643e-02   4.7521483e-02  -3.2369273e-01  -1.2623903e-01  -2.4576425e-02  -2.9022478e-02  -4.3541455e-02   8.7780595e-03   6.5492199e-02   6.9276003e-02  -1.2967766e-01  -2.0479772e-01  -9.3231910e-02  -7.4734613e-02  -9.1634306e-02  -1.0368391e-01   1.4605694e-01  -2.8621773e-03   4.8766424e-02  -7.7496733e-02   1.1304593e-01  -8.0828133e-03   1.5450283e-03  -1.7694185e-02  -3.0708970e-02   7.5005351e-02   7.5380844e-02   6.9713241e-02  -3.0974391e-02  -5.7023279e-02   1.8239797e-02   3.7167666e-02   9.4535845e-02  -3.5108908e-02  -5.4877087e-02   1.3220098e-01  -1.7133739e-01   1.6394311e-01   4.7957204e-03  -2.1420085e-02   1.0570050e-01   1.3620534e-03   4.7275154e-02  -3.3453098e-03   4.1800988e-02   2.6980120e-01   3.5157340e-02   9.2198212e-02   1.7282311e-01  -9.0383368e-02  -6.0303950e-02  -1.5345625e-02
   1.2293787e-01   5.6288034e-02  -1.0388583e-01  -4.4875407e-03   6.1112633e-02   1.4348708e-01  -8.3261732e-02  -3.9296016e-02  -1.4072743e-01   4.3394309e-02   2.4682800e-01  -9.4291507e-02  -1.9159487e-01  -8.5947382e-02  -2.2070957e-01   2.8295952e-02   0.0000000e+00   2.5632976e-01   6.8736565e-02  -7.0866971e-02   9.8756127e-02  -1.0445858e-01  -9.8528847e-05   2.1437476e-02   7.1763013e-02  -3.4103991e-01  -6.5433577e-02   2.7013271e-02   1.5061677e-01  -4.7261130e-02  -5.0048614e-02   7.2234992e-02   1.4789849e-02  -4.7972666e-02  -5.4230830e-02  -4.5836336e-03   2.2508888e-01  -1.7878577e-01   1.0501533e-01  -6.7620670e-02  -2.9583080e-01  -1.4464759e-02  -8.5547844e-02  -1.4460644e-02  -1.6010247e-01  -3.3637898e-02   5.7650000e-02  -1.4007076e-01   5.1329113e-02  -1.3395612e-01   1.0747967e-01   3.5137998e-02   1.1447997e-01  -7.6129889e-02   2.0912180e-02  -1.6254321e-01   1.5027032e-01   5.7338140e-02  -6.7285921e-02  -1.0915291e-01  -9.4126396e-04  -2.2540294e-02   1.5321436e-01   7.0080667e-02   8.5145293e-03   6.1106235e-02   7.1613126e-03   2.5729816e-03  -1.3670115e-02  -1.0336253e-01   1.1965916e-01  -1.0414341e-02  -5.4223189e-03   1.0029462e-01   3.5378640e-02  -1.6910821e-01  -1.1036010e-01  -3.3949739e-01   4.5356600e-01   1.4528186e-01   7.9425808e-02  -6.5716056e-02  -1.6116932e-02  -3.7714547e-02  -8.3673520e-02   2.1965119e-02  -6.8244490e-02   2.1645051e-02   8.9686189e-03  -6.4717720e-02
   1.1533826e-01   1.9951841e-01   2.5099501e-02  -7.4767209e-02   1.2991808e-01  -1.1297748e-02   9.0273121e-02  -1.4437658e-02   5.6399710e-02   1.3096614e-01   1.1468758e-01   4.0847454e-02  -6.1756387e-03   6.6594348e-03  -8.7750084e-02  -1.6965311e-01   2.5632976e-01   0.0000000e+00  -2.8737011e-02   4.1314563e-02   1.7688748e-02   4.9772730e-02   1.3857473e-01   1.8521146e-01  -1.5057717e-01  -7.8522428e-02  -1.8248236e-01  -5.2206060e-02  -9.7838898e-03   3.6711610e-01  -2.2028228e-01  -6.5895892e-02   9.2755459e-02  -1.8265865e-01   5.1367021e-04   1.3775116e-01  -1.6014819e-01   3.2635367e-02  -8.5813702e-02   1.9413343e-02   2.2916170e-01  -2.6496102e-01  -1.6747540e-01  -1.5961102e-01   4.4894515e-02  -1.7482597e-01   5.1635521e-03  -1.0262194e-01   1.7981807e-01  -2.8328561e-02   1.1704299e-01   1.7700195e-01   1.1153810e-01  -2.3478896e-02  -1.6951605e-01   8.1768549e-02   2.0411104e-01   7.5840049e-02  -7.6781545e-02  -1.6610450e-01  -5.7420685e-02  -1.8400339e-01  -2.5042022e-02   2.0852551e-02  -2.6823985e-01   2.4291975e-01   8.7177915e-02  -9.8621409e-02  -1.7378097e-03  -8.4655978e-02  -1.2554983e-01  -1.6650480e-02  -2.7944237e-01   7.8476320e-02   1.8165876e-01   1.4149526e-01   1.8222903e-01  -5.8301491e-02  -2.2372819e-01   4.2384824e-01  -6.2092259e-02  -3.1943517e-03  -1.4721134e-01   2.0066559e-01   6.0752806e-02  -8.9103591e-02   6.3154377e-02   6.0570296e-02   1.7602035e-01   6.2068536e-02
   1.5442464e-01   1.0401301e-01   1.1652705e-01   1.1334893e-01  -1.6402872e-01   4.6854852e-02   2.2001780e-02  -2.8071397e-02  -9.5733461e-02  -2.0429944e-02   1.6257396e-02   6.6832697e-02   7.5029579e-02  -1.2706268e-01   2.5186659e-02  -1.1571953e-02   6.8736565e-02  -2.8737011e-02   0.0000000e+00   1.9416465e-01   6.8006440e-02  -1.9536258e-01  -6.0053238e-02  -9.1720033e-02  -1.9604574e-02  -6.5059029e-03  -1.4129652e-01   1.9471214e-03   9.8299669e-03   7.9822718e-02   7.5170380e-02   1.2928602e-01  -1.4010116e-03  -1.3643061e-01  -8.8410663e-02  -1.7292920e-01   9.0949813e-03  -1.3441984e-01   1.1142028e-01   5.5435515e-02  -2.6145518e-02  -1.0027798e-01   2.0386894e-02  -3.1860503e-02  -2.0450928e-01   7.1805615e-02  -9.0210970e-02   5.4830881e-02  -1.3502944e-02   1.2919316e-01  -5.6963230e-02   9.9279699e-02   1.4743982e-01  -2.8825275e-02  -3.5437914e-02   2.0420854e-02  -5.2475723e-02  -1.0985799e-01  -9.2719836e-02  -9.7973133e-02  -1.0106005e-01  -2.8826945e-02   5.3250189e-02   9.7122400e-02  -3.1760898e-03   7.9362817e-02  -6.2322573e-02   1.6386902e-02   2.7585122e-01   4.7208940e-02  -9.4155531e-02   2.4871733e-01   9.0908743e-03  -9.5058842e-02  -6.4245116e-02   1.0829537e-01  -9.0614378e-02  -3.3899087e-02   9.3193042e-03  -2.1865065e-01  -1.3544926e-03   2.6514025e-01  -2.5851653e-01   9.7728976e-02   1.2109598e-02   3.8249337e-02   3.3128516e-02   1.0440999e-01   3.0431014e-03  -1.0354705e-01
   4.7637183e-03   2.4373721e-01   2.8355325e-02   2.3784846e-01   9.9828499e-03  -9.4534478e-03  -8.0660484e-02   9.1498509e-02   7.8749800e-02  -4.3705200e-02  -2.5130423e-02   7.7725943e-02  -5.9078442e-02  -2.2120716e-01   9.3022179e-03   1.4279996e-01  -7.0866971e-02   4.1314563e-02   1.9416465e-01   0.0000000e+00  -5.1355228e-02  -1.1719859e-01   9.3699121e-02   2.2231479e-01  -1.9012001e-01  -9.4192177e-02   2.9554112e-02   1.3182613e-01   1.1371668e-01   5.8687300e-02   7.6351947e-02   5.3944863e-03  -7.8686735e-02   8.3541370e-02  -1.1489701e-01  -1.7164104e-01  -8.0314242e-02   1.1230528e-01  -1.6560583e-01  -9.5443501e-02  -2.2520172e-01   2.0382492e-02   5.8559023e-02   4.4567275e-02  -1.0277790e-01  -2.5664153e-01  -1.4149079e-02   4.6628066e-04  -9.3567824e-02  -8.5501399e-02  -1.5361388e-01  -4.4353586e-03  -1.0952364e-01   2.7106131e-02  -5.7511924e-02  -1.9064802e-02  -5.3362032e-02   1.6614295e-01  -1.0650878e-01  -4.0758884e-02  -1.1117703e-01  -1.8443561e-01  -5.1508194e-02  -5.0754248e-02  -8.0580233e-02   1.3623322e-01  -6.7275893e-02  -6.4743891e-02   1.1991582e-01   3.5355443e-01   1.6361773e-01  -1.5978935e-02  -4.7698331e-03   2.2356562e-02   5.0723419e-02   2.6482448e-01  -4.4985207e-02  -1.7998323e-01  -4.1186646e-02  -1.5212941e-01  -9.3737373e-02   4.4702973e-02  -9.8194232e-02   2.6089791e-01  -1.2200077e-01  -9.3899446e-02  -6.2722279e-02   6.6542381e-02   2.3547454e-02   9.7313094e-02
   8.5516497e-02  -1.2719530e-01  -3.2206270e-02  -4.3190179e-02  -9.1809150e-02   1.7671540e-01  -3.8019012e-02  -7.5788824e-02   6.3223148e-02   2.6664491e-01   3.8737091e-02  -2.0525042e-01   3.1674397e-02  -2.1901543e-01   5.0556505e-02  -2.2956598e-03   9.8756127e-02   1.7688748e-02   6.8006440e-02  -5.1355228e-02   0.0000000e+00   2.7892625e-01   1.8387430e-01  -3.2976575e-01   2.9714488e-01  -1.5478733e-01   3.5233389e-01   4.8972151e-01  -1.4387478e-02   1.7613124e-01   3.3126079e-01  -8.0723223e-02  -1.4518347e-01   5.1163292e-02  -6.1730640e-02   4.1080598e-02   1.8970719e-01  -9.9851815e-02   1.7959393e-01  -1.9560016e-01   1.3832763e-03   2.2125269e-01   9.3652700e-02   3.8311995e-02  -2.8642164e-02   1.4396468e-01   3.0796638e-02  -1.5473424e-01  -8.4064996e-02   9.1443524e-02  -4.4440161e-02   8.9965220e-02   8.5593826e-02   7.1315125e-02   3.5560435e-02  -1.0571687e-01   1.4534545e-01   1.8683817e-03   1.1666731e-01  -7.5484908e-02  -8.9788333e-02  -3.0718587e-02   1.9755171e-02  -1.0677555e-01  -6.7376862e-03  -1.2740343e-01  -9.9581957e-02  -9.8589038e-03  -6.9380437e-02  -2.4321479e-01   4.2440401e-01   3.0745302e-02  -1.5276308e-01  -5.2458874e-02   2.0120856e-01  -1.9450466e-01  -1.0606226e-01   4.8181700e-01  -6.7265823e-02   1.1673379e-01   4.0663349e-02   3.3298940e-02   4.3800148e-02  -1.5490381e-02   6.3567974e-02   6.1134319e-02  -1.8123570e-01   7.9256939e-02   6.4009370e-02   1.1525769e-02
  -7.5720131e-04   1.3957100e-01  -8.7856208e-02  -1.1161920e-01   2.2288855e-01   1.2843238e-01  -1.4654975e-01  -3.7025540e-02  -4.7738787e-02   1.6249050e-01  -3.8251552e-02   1.0098048e-01  -1.1690800e-01   3.9724333e-02   1.0026580e-02   1.7385309e-01  -1.0445858e-01   4.9772730e-02  -1.9536258e-01  -1.1719859e-01   2.7892625e-01   0.0000000e+00  -9.4887850e-02   1.1115549e-01  -1.9095690e-01   4.4065347e-01   2.7830234e-01   1.6555132e-01   1.4181492e-02   2.9140513e-02  -2.3051824e-01   1.6082538e-01  -1.1256014e-01  -4.1450361e-02  -6.2219457e-02  -1.1657316e-01   2.6466775e-01   2.6962194e-01   8.7254101e-02  -1.3748016e-01  -2.9988431e-02  -1.0615535e-01  -1.3631835e-01   6.4713150e-02  -3.1959376e-03   4.2055389e-02  -1.2950673e-01   6.5621226e-02   2.8812527e-01  -1.6836391e-01  -7.3332536e-02   1.1936316e-01   1.5959110e-01  -1.4774195e-02   1.3911479e-01   1.7286648e-01   2.0017278e-02  -1.4606547e-02  -1.0428080e-01   1.6786944e-01  -1.0830243e-01   1.0664678e-01  -1.8712604e-01  -2.4051905e-01  -2.0101576e-01   4.8322388e-02  -5.0545352e-02   3.0225757e-02  -1.7732986e-01  -6.0378469e-02   1.9984924e-01   6.2478723e-01   1.9698201e-01  -2.5073721e-01  -1.1311562e-02   3.0081411e-01  -1.1645580e-01   2.9702665e-01   3.3661104e-02  -2.2546165e-01  -8.2465486e-03  -5.3671592e-02  -2.6900054e-01  -3.6484578e-02   1.8910689e-01  -8.2879370e-02  -3.7050788e-02   1.3608775e-01  -1.1948405e-01   4.7589147e-03
   1.2867496e-01  -2.2554500e-02   4.7316627e-02   5.4446138e-02   1.1792922e-02  -8.6633669e-02   5.7201089e-03  -5.0286712e-02   2.0291289e-02  -8.3368783e-02  -5.2697334e-02  -6.6028893e-02   1.5549961e-02  -3.0279795e-01   2.4333999e-01   1.6088547e-01  -9.8528847e-05   1.3857473e-01  -6.0053238e-02   9.3699121e-02   1.8387430e-01  -9.4887850e-02   0.0000000e+00   4.4597059e-01   1.8451648e-02   1.9579362e-01  -1.7427653e-01   4.2911553e-02  -2.1593891e-01  -4.9734645e-02   5.1475885e-01  -6.5823101e-02   1.3828487e-02  -5.2510218e-02  -6.9415252e-02   1.0395621e-01  -7.3673593e-02  -5.1893621e-02   1.6681990e-01  -1.1085762e-01  -9.2534823e-02   1.3475077e-01  -2.2291776e-02  -7.7109725e-02  -2.0691483e-02  -1.2005446e-02   2.0067062e-02   2.2736667e-03  -4.8662393e-02   8.7592918e-02   2.4241739e-02   1.5763265e-01  -7.5323507e-03  -1.1439175e-01  -3.4276956e-02   1.4512356e-01   1.4761420e-01   8.8153857e-02  -2.1397638e-01  -1.4422758e-01  -1.1949880e-01  -1.6825338e-02  -9.7358153e-03  -1.0976684e-02   1.2467148e-01   8.4966698e-02   5.4665256e-02  -1.9785997e-01   6.5018833e-02  -1.3168908e-01   1.8348242e-01  -7.8850778e-02  -8.7847906e-02   1.7453236e-01  -9.5743287e-02   2.0170373e-02  -9.9916141e-02  -1.4064739e-02  -4.0365554e-02  -1.0178668e-01   3.1810786e-02  -1.4029136e-01   1.3267948e-01  -1.3783487e-02  -2.1681899e-03   1.3740823e-01  -9.9615375e-02  -3.0841436e-03   9.5539615e-02   7.9561506e-03
  -7.5262350e-02   4.0201115e-02   6.9268517e-02   2.6046928e-01   1.3022817e-01  -4.3837139e-02  -4.9716918e-03   2.0786475e-01  -1.1038573e-01  -1.1338666e-01  -6.6069412e-02   8.3001934e-02  -1.0455698e-01  -5.9624109e-02   1.7840209e-01   1.4622471e-01   2.1437476e-02   1.8521146e-01  -9.1720033e-02   2.2231479e-01  -3.2976575e-01   1.1115549e-01   4.4597059e-01   0.0000000e+00   4.4209793e-02   3.2831263e-01   6.8420897e-03   4.8627478e-02  -1.5573523e-01  -2.8854622e-01  -1.2183810e-01   3.6646451e-01  -2.0540594e-01   1.2179534e-01  -3.0666892e-01   1.5260747e-01   6.7707616e-02   3.7496189e-02  -1.7834472e-01  -2.3167748e-01   2.6013664e-01  -1.2315375e-01   1.5130909e-02   7.9912418e-02  -1.1740015e-02  -6.3836385e-02  -1.4561409e-01  -1.5756401e-03   5.7557366e-02   7.0741578e-02   2.7983339e-02   2.5020146e-02  -1.5329932e-01   4.9976361e-02   2.9040110e-01  -7.4305169e-02  -1.8582579e-02  -6.4800395e-02  -1.2678939e-01  -1.6744142e-01   4.6302426e-02  -3.7262700e-03   1.0183002e-01  -7.4250456e-02  -5.5483272e-02   1.5235214e-01  -2.8389772e-02  -1.0434597e-01  -3.2172811e-02   7.4330402e-02  -1.8556048e-01  -8.7382793e-03  -1.3667364e-02   6.3143798e-02  -1.0290422e-01  -5.3372840e-02   3.1453822e-02   8.3782119e-02   8.8446185e-02   5.6076440e-03   8.8576122e-02  -3.2801436e-01   8.5290534e-02   2.3452333e-01   1.7172083e-01   2.0015763e-01   1.3341332e-01   1.6720472e-01   3.5539849e-02  -2.5078182e-03
  -5.6337776e-02   4.3544744e-02   1.7777556e-01   1.0397697e-01   1.6410464e-01   1.8690903e-01   1.3690333e-01  -2.0854262e-02  -1.8906651e-01   4.4583249e-02   1.0274257e-01  -2.1936369e-01   2.7167003e-01  -5.2866075e-02   3.3802126e-01  -1.3060354e-01   7.1763013e-02  -1.5057717e-01  -1.9604574e-02  -1.9012001e-01   2.9714488e-01  -1.9095690e-01   1.8451648e-02   4.4209793e-02   0.0000000e+00   5.1968190e-02   3.4768726e-01  -1.3050208e-01  -1.1022000e-01  -9.5375813e-03   1.8206152e-01  -7.3307192e-02  -7.3484120e-02   1.2598077e-01   2.5015937e-01   2.1957690e-01  -1.6267556e-02   6.6024606e-02   2.7920642e-02   1.8511101e-01  -9.5699523e-02   3.4935962e-01  -8.7935772e-02  -1.1420617e-02  -9.9801533e-02  -8.5144930e-02  -7.4512197e-02   1.1780701e-01  -5.3819476e-02   1.0774165e-01   2.7998697e-02  -7.4576279e-02  -2.1596390e-01  -1.1901499e-01  -2.1091862e-01  -1.9131739e-02  -3.3164422e-02  -3.0431083e-02  -5.3778330e-02   1.6538671e-02   2.8947637e-02  -1.7570644e-01  -2.2460347e-01  -1.2846849e-01  -1.1819901e-01  -2.3663779e-01  -3.3021728e-02  -1.9387930e-01   4.0396000e-03   1.7585426e-02  -6.8151338e-02  -9.4088631e-02   5.4484612e-02  -1.8720441e-03  -1.8001158e-01   1.5113781e-01  -9.3486855e-02  -1.9146142e-01   9.9960421e-02   1.9254369e-02  -8.0034242e-02  -6.9989687e-02  -8.5860572e-02  -1.5828578e-01  -1.2606419e-02  -1.5602362e-01   2.9104585e-01  -8.0314595e-02  -2.2914995e-02   1.4271209e-01
  -5.0556503e-03   1.0944073e-01   1.7238464e-01   9.6493571e-03   2.0505526e-02   2.7028737e-01  -7.1781563e-02  -8.3342640e-03   2.3628226e-02  -5.4390618e-02  -3.9445293e-02   5.1239676e-02  -3.2691633e-01   6.5018940e-02  -4.5100722e-02  -2.5818374e-02  -3.4103991e-01  -7.8522428e-02  -6.5059029e-03  -9.4192177e-02  -1.5478733e-01   4.4065347e-01   1.9579362e-01   3.2831263e-01   5.1968190e-02   0.0000000e+00   2.1444496e-03   2.0602225e-01  -1.2124195e-01  -2.5701090e-02   2.0391548e-01   2.9661871e-01   1.3848934e-01  -1.2953664e-01   3.2263717e-01  -3.9584418e-03  -1.4772584e-01  -2.5776351e-01   8.7676004e-02   6.6322818e-02   4.5956321e-01   4.4767159e-02   4.0229476e-02   1.6646347e-01   1.0838962e-01  -3.4080986e-02  -3.3196859e-01   2.4961440e-01  -9.4016117e-02   1.8864348e-01   1.1382983e-01  -1.3849460e-01  -5.0505427e-02  -2.1859583e-01   2.7327165e-01   1.2281520e-01  -4.3150393e-02  -1.4282522e-01  -2.9725184e-02   1.4108563e-01  -1.3621960e-01  -4.9354902e-02   1.3948388e-01  -6.3391385e-02  -1.8540297e-04  -2.0087329e-02   6.7994392e-02   9.6850435e-02   4.6828807e-04  -3.5813473e-02   1.7982009e-01   1.1676892e-01   8.1233361e-02  -2.8066411e-01   2.0452082e-01   5.2954183e-02   6.2685723e-03  -5.6404304e-02   1.0115747e-01   1.0271981e-01   2.0816154e-01   2.3874300e-01   1.4902952e-01   1.4441205e-01   1.2841953e-01  -1.7442067e-01  -3.4064213e-02  -1.6202714e-01   9.1874958e-02  -2.4698208e-02
  -1.3226939e-02  -1.6134124e-02  -8.8994363e-02  -1.3564837e-02   3.5020637e-01   1.2857394e-01  -1.3338185e-02   1.0011984e-01   2.4419812e-01   1.0979093e-01  -4.3477846e-02   5.9853883e-02   1.4023043e-01   8.1803797e-03   1.4146255e-01  -3.2013821e-02  -6.5433577e-02  -1.8248236e-01  -1.4129652e-01   2.9554112e-02   3.5233389e-01   2.7830234e-01  -1.7427653e-01   6.8420897e-03   3.4768726e-01   2.1444496e-03   0.0000000e+00   2.9540356e-01  -4.2727025e-02   3.4637466e-02   1.0785198e-01   8.5851808e-02  -1.9269572e-02   5.8611926e-03  -1.1460603e-01  -1.9367220e-01   3.0429919e-02  -9.5000601e-02  -4.1921293e-02   9.8749588e-02   6.2005449e-02   2.6929753e-04  -5.7671519e-02   9.1847060e-02  -7.6570513e-02  -6.3378560e-02   1.8795650e-02  -3.7100609e-02   5.6544828e-02   1.5782816e-02  -9.7283521e-02  -4.6204312e-02   2.5921953e-02  -1.1648194e-01   2.8313323e-04   1.4418686e-01   1.2907756e-01   7.1181697e-02  -4.2900824e-03   7.8128420e-03   7.3691571e-02   4.4523879e-02  -9.5159021e-02  -2.3725954e-02  -4.7980374e-03   3.1223745e-02   1.7551659e-01   2.7022269e-01  -1.2733576e-02   2.2362027e-01  -7.8298284e-02  -1.5055158e-02   1.3256980e-01   1.9448627e-02   1.7666621e-02  -1.9962831e-01   6.2555003e-02  -1.0008575e-01   9.5164043e-02   1.7675144e-01  -5.6815886e-02  -1.8521316e-01   2.5502227e-01  -6.9560801e-02  -2.8638732e-02  -1.2567349e-01   9.2750371e-02  -1.0259401e-01   5.0402528e-02   2.1610160e-02
  -6.6063952e-02  -9.1826162e-03  -1.0437552e-01   7.0186517e-02   1.3702022e-02   5.8746705e-01  -1.3044305e-01  -3.0262570e-03   2.6428094e-02   1.5105331e-01  -1.1822800e-01  -4.5805035e-04  -2.0018532e-01  -3.7947522e-02  -7.5351480e-02   2.9172878e-01   2.7013271e-02  -5.2206060e-02   1.9471214e-03   1.3182613e-01   4.8972151e-01   1.6555132e-01   4.2911553e-02   4.8627478e-02  -1.3050208e-01   2.0602225e-01   2.9540356e-01   0.0000000e+00   1.9127101e-01   1.1027104e-01   7.5005238e-02  -1.0856460e-01  -2.0571935e-02   1.0865492e-01   1.5916333e-01   3.4607138e-02  -4.9530877e-02  -3.3039845e-01   1.5643523e-02   3.1391194e-01   5.9551594e-02  -1.1837656e-01   1.7462322e-02  -1.5103186e-01   1.0200790e-02   8.5051180e-02   5.9395960e-02  -7.8841735e-02   7.5338168e-02   1.3312039e-01   1.0228871e-03  -7.7937835e-02  -3.3017032e-03  -5.7106976e-02   8.1683810e-02  -1.1459159e-01   1.0790777e-02  -4.1494510e-02   3.3766614e-02   1.5026545e-01  -4.4273894e-03  -1.6986192e-02  -1.5948553e-01   6.6097869e-02  -2.7647547e-02   8.1892943e-02  -6.7571137e-02   6.7619809e-02   6.5082521e-02   1.0390452e-01  -1.3150350e-01   1.2946408e-01  -1.0293499e-01   1.4970649e-01   7.8906559e-02   4.2822125e-02   2.1320720e-01  -3.2449496e-01  -5.4915069e-02   7.2036005e-02  -7.0399595e-02   6.2911565e-02   1.5101351e-01  -8.4733690e-02  -6.2651913e-02   1.2520020e-01   3.4120406e-01   2.7646958e-01   9.1850873e-02  -3.0063368e-02
  -2.5582898e-02   1.1164147e-01   4.3364266e-02  -5.6331356e-02   1.3357315e-01   2.5986324e-02   2.7806666e-02   5.1232866e-03   2.0749422e-01  -3.1644439e-02   3.2950624e-01  -1.8047041e-01   9.8900162e-02   3.2289738e-02   2.6799372e-01  -7.3216012e-02   1.5061677e-01  -9.7838898e-03   9.8299669e-03   1.1371668e-01  -1.4387478e-02   1.4181492e-02  -2.1593891e-01  -1.5573523e-01  -1.1022000e-01  -1.2124195e-01  -4.2727025e-02   1.9127101e-01   0.0000000e+00   1.2709998e-01   9.2187477e-02  -1.1765756e-02  -3.6043959e-02  -6.5996706e-02  -6.9168819e-03  -6.9186962e-02  -5.0900746e-02  -1.9499112e-01  -7.6783637e-02   1.4277701e-02   1.2886832e-01   2.7658268e-02   4.2396619e-02   2.2881890e-04  -1.3308012e-01  -4.1858347e-02  -1.3303449e-01   7.1133896e-02  -6.1307476e-02   8.2793648e-02  -1.2739747e-01  -2.2612380e-02   1.3501508e-01   1.4480282e-01  -1.3603857e-01  -4.9492460e-02  -2.0817239e-01  -4.2167156e-02  -4.5257094e-02  -1.3905257e-01   5.9949845e-03   2.4538211e-02  -5.1967725e-02  -1.7468677e-01  -1.5185728e-01  -5.8602217e-02   1.8614037e-01   9.0291698e-02  -1.1030194e-02  -7.8586323e-02  -1.4535760e-01  -6.4838804e-02   2.0758903e-01  -7.8152237e-02   1.2732933e-02  -5.2082828e-02   2.0746916e-01  -3.1784469e-01   5.1404528e-01   5.6663416e-02   1.8802837e-02   8.2594718e-02  -9.3437032e-02   3.2008211e-01  -6.5506549e-02  -2.3097793e-01   1.5066046e-02   2.4993217e-02   1.7271333e-02   9.9164998e-03
  -1.1483718e-01  -2.1441192e-02   6.6451273e-02   3.6938877e-02  -6.0561195e-02  -1.3384709e-01   1.4085525e-01   1.4696820e-02  -2.7396590e-02   1.2461152e-01   1.0101326e-01   1.6014947e-01   9.7165024e-02  -8.7743385e-03  -1.4828998e-02   2.2513398e-01  -4.7261130e-02   3.6711610e-01   7.9822718e-02   5.8687300e-02   1.7613124e-01   2.9140513e-02  -4.9734645e-02  -2.8854622e-01  -9.5375813e-03  -2.5701090e-02   3.4637466e-02   1.1027104e-01   1.2709998e-01   0.0000000e+00   6.5913944e-02  -3.2124391e-02   3.9842862e-02  -3.3204080e-02  -4.0173359e-01   1.1019109e-01  -1.2322241e-01   2.7265700e-02   9.4122959e-02  -1.4703660e-01   5.2392366e-03   1.7072194e-01  -1.0893146e-01   7.6609833e-02   5.3721038e-02   1.1952061e-01  -1.7200490e-01   1.1865934e-01   6.6501198e-02  -1.6604000e-03  -7.9370362e-02  -1.0458516e-01  -3.5671995e-03  -2.0656753e-02   4.4855059e-02  -7.9734741e-02  -9.2373824e-02  -2.1056351e-01   8.9038852e-03  -6.9711202e-02   7.3689767e-02  -9.2506873e-02  -8.4776386e-02   4.6114248e-02  -1.3153670e-01   1.0028228e-01   2.3981782e-02   1.7803555e-01   1.4413244e-01  -1.8449956e-01  -2.3473595e-01  -4.0083406e-01  -5.6090324e-02   1.5086781e-01  -3.8050239e-01  -2.1851161e-01  -2.6313008e-01   1.8225595e-01   3.2902746e-02   3.5009819e-01  -1.2445714e-02   2.2245215e-01   1.2554939e-01   4.5314592e-02  -2.0597128e-01  -1.2469796e-01  -3.3540120e-01  -1.8572846e-01  -1.3200815e-01  -6.1282142e-02
   1.2958749e-01  -7.0515843e-02  -3.7952134e-02   1.3377727e-02  -5.9867472e-03   1.7639967e-01   1.7258430e-02  -8.1014483e-02   5.2804890e-02   6.9365682e-02   1.7096161e-02  -2.2055127e-01  -2.7751454e-03  -1.6272729e-01   5.4001173e-02  -1.9806852e-02  -5.0048614e-02  -2.2028228e-01   7.5170380e-02   7.6351947e-02   3.3126079e-01  -2.3051824e-01   5.1475885e-01  -1.2183810e-01   1.8206152e-01   2.0391548e-01   1.0785198e-01   7.5005238e-02   9.2187477e-02   6.5913944e-02   0.0000000e+00   6.0340056e-01   1.7209568e-01   1.9330161e-01  -1.6819662e-02   5.4049462e-02  -1.9677803e-01   3.6251822e-02   6.5575751e-02  -5.1259995e-02  -3.4200884e-02   2.1731318e-01   8.2342367e-02  -1.3645117e-01  -6.2544111e-02   7.8182543e-02  -9.0870606e-02  -6.4404047e-02   7.1636410e-03   2.7493796e-02  -1.7932971e-02   6.6383213e-02  -1.8349548e-01   6.6547459e-02  -1.0929031e-01   1.7203195e-01   7.5318710e-02   2.5463590e-02  -1.6425512e-03  -1.7259367e-02   4.7434209e-02  -1.2557373e-01   5.6553017e-02   9.3249614e-02   6.8823412e-02  -5.3683701e-02   1.4807161e-02   8.3820138e-02  -9.0888362e-02  -2.6822325e-01   1.7686499e-01  -5.0886021e-02   1.3950244e-01  -3.7076912e-02   1.0730191e-01  -1.9921670e-02   1.3404831e-01  -6.6399618e-02   6.9499212e-02  -1.1192467e-01  -1.6785295e-01   2.3918360e-01  -1.5880154e-01   1.6436797e-01  -1.6867004e-01  -8.5648691e-02   5.0279559e-02  -1.0280023e-01   1.0578414e-01  -8.7318128e-03
  -7.3620519e-02  -3.6775770e-02  -5.5914813e-03   4.0750977e-02   9.7484904e-02  -7.1715216e-02   9.4338858e-02   5.8960836e-02   4.7282547e-02   1.1516300e-01  -1.2085461e-01   3.6851290e-03  -1.8664209e-01   1.0919304e-01   8.8999747e-02  -9.5396137e-02   7.2234992e-02  -6.5895892e-02   1.2928602e-01   5.3944863e-03  -8.0723223e-02   1.6082538e-01  -6.5823101e-02   3.6646451e-01  -7.3307192e-02   2.9661871e-01   8.5851808e-02  -1.0856460e-01  -1.1765756e-02  -3.2124391e-02   6.0340056e-01   0.0000000e+00   1.5132375e-01   3.1654493e-01  -2.2783043e-01  -3.2639240e-02  -4.5342488e-03   3.4729188e-01   2.4130953e-01  -2.2102747e-02  -1.0089473e-01   1.8116161e-01  -1.3957677e-01  -1.8104551e-01   1.7023519e-03   9.0058082e-02   1.3263084e-01  -7.8700774e-02   1.1083431e-01  -1.7736100e-01   6.3061756e-02   9.3848688e-02  -1.9500740e-01   8.2502795e-02   9.4978995e-02   1.9646970e-01  -1.1191355e-01  -8.4435075e-02   4.8228755e-02  -2.1202145e-01   4.6245271e-02  -2.2137630e-01   1.1567867e-01   2.3509020e-01   6.6323236e-02  -3.8923965e-02  -3.5393837e-02   1.4490498e-01  -1.6196374e-01  -1.1332341e-02  -8.7723795e-02   3.3830498e-01  -5.6001246e-02  -3.1393120e-01   2.8021828e-01   3.7038656e-01   1.1145746e-01  -9.6338899e-02   1.8819051e-02   1.4295190e-01   1.0328519e-01   2.4586221e-01   1.6775099e-02   1.8411485e-02  -6.4739695e-02  -2.6601014e-01   1.6483614e-01   2.0051247e-01  -1.7056970e-01  -1.6376589e-01
   3.7519153e-02  -1.2719132e-01   1.3397989e-02  -1.7192120e-01  -2.1642134e-02   6.0963379e-02   6.0217727e-02   7.5687100e-03   1.3017840e-01   1.8856940e-02  -1.2514956e-02   8.8284612e-02  -2.7000307e-02   1.2418973e-01  -1.0341253e-01  -1.2750254e-01   1.4789849e-02   9.2755459e-02  -1.4010116e-03  -7.8686735e-02  -1.4518347e-01  -1.1256014e-01   1.3828487e-02  -2.0540594e-01  -7.3484120e-02   1.3848934e-01  -1.9269572e-02  -2.0571935e-02  -3.6043959e-02   3.9842862e-02   1.7209568e-01   1.5132375e-01   0.0000000e+00   7.1221579e-01   2.6693951e-01  -2.0934471e-01  -1.4325523e-01  -2.1556279e-02  -1.2205374e-02  -1.6813007e-01   1.7236202e-01  -1.8275608e-01  -3.8791526e-02  -9.8570435e-02  -2.8505797e-01  -1.0467056e-01  -2.4740738e-02   1.4947701e-01  -8.0407189e-02  -9.4149198e-02   6.8141058e-02   4.8180638e-02  -1.3940815e-01   7.5603833e-02  -2.9479334e-01  -1.5434861e-02   1.7346369e-01  -1.1868443e-01   3.1079638e-02  -1.7520912e-01  -7.5231778e-02  -1.3704686e-01  -1.2633327e-01   7.2748224e-02  -6.1332074e-02  -2.4462012e-02   2.9524953e-01   1.8782027e-01   2.6337772e-01   2.5674418e-01  -1.5482376e-01   1.0082220e-01  -4.7234576e-02   2.5531957e-01   1.2915217e-01  -1.7516309e-01  -3.7220313e-01  -1.5305350e-01   3.6986060e-02  -1.1009595e-01   5.4253419e-02   5.1210973e-03  -7.3130570e-02  -4.0835346e-02  -1.0884296e-01  -4.0073073e-03   1.3319820e-01  -1.7793988e-02  -9.7189709e-02  -6.2431566e-02
  -4.0060177e-02   1.0039738e-02  -8.2946533e-02  -9.0785994e-02  -1.2306394e-01  -1.7016427e-01  -4.4444418e-02   1.5135523e-02  -2.0825879e-01  -3.7547786e-02   2.9614398e-03   1.3300239e-01   1.8330584e-02   1.2293243e-01   6.2857994e-03  -1.5360576e-02  -4.7972666e-02  -1.8265865e-01  -1.3643061e-01   8.3541370e-02   5.1163292e-02  -4.1450361e-02  -5.2510218e-02   1.2179534e-01   1.2598077e-01  -1.2953664e-01   5.8611926e-03   1.0865492e-01  -6.5996706e-02  -3.3204080e-02   1.9330161e-01   3.1654493e-01   7.1221579e-01   0.0000000e+00   2.7763291e-01   8.2359194e-02  -1.5173167e-01  -5.8149052e-02  -1.6567656e-01  -1.9227185e-01   1.3178205e-01  -2.6608298e-02   1.3120055e-01  -1.5265006e-01  -1.1983507e-01  -1.0556525e-01   3.8857046e-02  -1.6832522e-01  -2.0247915e-01   6.1261838e-02  -8.3212740e-02  -8.6396343e-02   2.2293519e-02   1.1230643e-01  -1.3589604e-01  -1.5315287e-01   1.6374838e-01   6.8935869e-02  -6.6418751e-02   5.9742438e-02  -2.5298664e-01   1.3595175e-01  -2.3251647e-01   9.4676014e-02  -3.5803854e-01  -3.1482766e-02  -1.0502681e-01   1.6879092e-01  -5.3980769e-02   6.2522030e-02   4.3105369e-03  -2.9355913e-01  -1.5306881e-01  -1.3743346e-02   8.4783754e-02   6.3199732e-02  -7.3718717e-02  -6.4488977e-02   5.6477371e-02  -2.0273514e-01   1.2506148e-01   5.5018984e-03  -1.9873307e-01  -5.2299504e-02   8.9211496e-02  -1.2016197e-01  -1.3166019e-01  -9.7893258e-02  -8.5155539e-02  -8.3397999e-02
   8.6440406e-02   1.9502398e-01   3.0818470e-02   1.7962558e-01  -2.3594849e-01  -5.5674795e-02   4.7159913e-02   1.5550970e-01   9.4208760e-02  -1.2210834e-01   1.5076408e-01  -1.3567105e-02   1.7136791e-01   3.3290252e-02   1.7736843e-01  -1.5698710e-01  -5.4230830e-02   5.1367021e-04  -8.8410663e-02  -1.1489701e-01  -6.1730640e-02  -6.2219457e-02  -6.9415252e-02  -3.0666892e-01   2.5015937e-01   3.2263717e-01  -1.1460603e-01   1.5916333e-01  -6.9168819e-03  -4.0173359e-01  -1.6819662e-02  -2.2783043e-01   2.6693951e-01   2.7763291e-01   0.0000000e+00   1.0000000e+00   1.6788968e-01  -7.3520239e-02   2.0233249e-01   3.1981748e-02  -1.5230952e-01  -1.8190581e-01   6.2734140e-02   2.6748011e-01  -2.1476747e-02  -9.4523995e-02  -9.3827395e-02  -3.0228486e-02  -1.1657128e-01  -1.3277040e-01  -6.2048487e-02   2.7582769e-01  -1.5250464e-01  -1.1802030e-01   2.4568330e-01   2.7475768e-02  -6.6753531e-02   4.2378295e-02  -2.6153644e-01   6.1147130e-02  -1.6473654e-02  -4.2671030e-04  -2.6445970e-02   1.0850167e-01   2.9798363e-01  -1.7812099e-02   3.4433126e-01   2.4367547e-01  -1.8712998e-02  -5.8969330e-02   5.8046470e-02   2.2861855e-01   4.2023459e-02  -1.6868582e-01  -2.7030641e-01   6.7305409e-02   3.6251067e-01  -4.1719904e-01  -6.1369057e-02   8.7429993e-02  -3.1960155e-02   1.4650642e-01   8.1642940e-03  -1.9127026e-01   9.7977050e-02  -2.0809238e-01   6.7098653e-02   1.4124922e-01  -1.6706666e-01  -4.4914714e-02
  -6.9893205e-02  -1.1129011e-01   7.0412524e-03  -3.3090093e-02   7.3357383e-02   5.2293036e-02  -1.6674213e-01   4.4745686e-02  -1.2084736e-01  -2.7135761e-01  -1.1336343e-01  -1.0783735e-01  -1.6694393e-01  -1.0359548e-01  -4.6910953e-02  -1.5559832e-01  -4.5836336e-03   1.3775116e-01  -1.7292920e-01  -1.7164104e-01   4.1080598e-02  -1.1657316e-01   1.0395621e-01   1.5260747e-01   2.1957690e-01  -3.9584418e-03  -1.9367220e-01   3.4607138e-02  -6.9186962e-02   1.1019109e-01   5.4049462e-02  -3.2639240e-02  -2.0934471e-01   8.2359194e-02   1.0000000e+00   0.0000000e+00  -2.1307114e-01  -2.4363458e-01  -1.7378332e-01   1.1920990e-01  -1.4120333e-01  -3.0109276e-02  -5.4899776e-02  -1.7398217e-01  -1.2348888e-01   2.6184666e-02   7.2636474e-02   1.8438953e-01   4.7276323e-02   3.6560840e-03  -1.3343047e-01  -1.4656792e-01   1.2822348e-01   2.7416753e-01  -8.9307229e-02  -5.3923540e-02  -1.6214719e-02  -2.5678581e-01   3.0045556e-01   1.3298338e-01   3.6799785e-02   1.6591331e-01   1.3545755e-01  -3.1732126e-01  -3.0934287e-02   4.0353156e-01   2.5579434e-02   3.7744540e-01  -2.1449271e-01   1.9420406e-01   6.8510190e-02   1.3861149e-01  -1.1703439e-01   1.4343077e-01   1.2149196e-01  -2.3834403e-01   2.4083781e-02   1.9845394e-01   2.0110275e-01  -2.4486251e-02  -1.1535087e-01   1.6921010e-01   4.4161508e-02   2.7694348e-01   9.3015237e-02   2.7803978e-01  -3.6445299e-01  -5.1813982e-02  -1.6559499e-01  -4.6935889e-02
   1.0005228e-01   1.6178196e-01  -1.0930192e-03  -7.4720951e-02  -1.5638758e-02  -1.1888826e-02   7.3882321e-02   8.1688702e-02  -6.6926323e-02  -1.0276502e-01  -1.1012126e-01   7.6766264e-02  -5.3793668e-02  -1.5897698e-03  -7.1317730e-02  -1.0566366e-01   2.2508888e-01  -1.6014819e-01   9.0949813e-03  -8.0314242e-02   1.8970719e-01   2.6466775e-01  -7.3673593e-02   6.7707616e-02  -1.6267556e-02  -1.4772584e-01   3.0429919e-02  -4.9530877e-02  -5.0900746e-02  -1.2322241e-01  -1.9677803e-01  -4.5342488e-03  -1.4325523e-01  -1.5173167e-01   1.6788968e-01  -2.1307114e-01   0.0000000e+00   1.5371117e-01   4.9794638e-01   1.5685116e-01  -1.8948347e-01   1.6013081e-01  -2.8372652e-02  -1.9849207e-02  -3.5435533e-01  -8.0747671e-02   2.2202839e-01   3.0558779e-03  -3.3295663e-02   5.3644902e-02   5.2019859e-02  -9.5875611e-02  -1.4088109e-01   9.6520637e-02  -1.7781663e-01  -1.0038686e-01  -2.0009086e-01  -1.5524260e-01  -5.2137972e-02   9.6032917e-02   8.9963379e-02  -2.5494384e-01   4.2345610e-01  -1.5561967e-01   1.0450945e-01  -1.7634036e-01   8.3143446e-02   1.6336273e-01  -6.6035789e-02  -1.3523757e-01   3.6971710e-01   5.1985592e-02  -3.8036180e-02  -9.2251032e-02  -2.3274639e-01  -1.1806808e-01   1.3592643e-01   1.7552745e-02   2.1309551e-01  -9.2230414e-02  -5.5141929e-03  -4.6871568e-02   8.3808571e-02  -8.0700033e-03  -8.6840114e-02   2.3708098e-01  -5.3495231e-02  -1.4466910e-01  -7.0450619e-03  -1.9616833e-02
   2.1209097e-01  -1.7390385e-02  -1.8878531e-02  -6.0734939e-02   5.1554051e-02  -1.9814495e-01  -1.1790489e-01  -8.1132107e-02   1.8179340e-02  -1.5590368e-01  -5.5385137e-02   1.2867729e-01  -9.4903560e-02   1.6994773e-02   4.3518685e-02  -1.2651086e-02  -1.7878577e-01   3.2635367e-02  -1.3441984e-01   1.1230528e-01  -9.9851815e-02   2.6962194e-01  -5.1893621e-02   3.7496189e-02   6.6024606e-02  -2.5776351e-01  -9.5000601e-02  -3.3039845e-01  -1.9499112e-01   2.7265700e-02   3.6251822e-02   3.4729188e-01  -2.1556279e-02  -5.8149052e-02  -7.3520239e-02  -2.4363458e-01   1.5371117e-01   0.0000000e+00  -2.6727828e-01   5.7367169e-01   8.2420403e-02  -1.3755702e-01  -1.8159786e-01   1.6161375e-01  -9.4671194e-02  -1.5977610e-01  -1.7891400e-01   2.8092861e-01  -1.0580611e-01  -4.0593957e-02   6.9007026e-02   3.1282993e-01   1.5373814e-01  -1.8722625e-01  -1.0914523e-01   6.6775529e-02  -1.7148532e-01  -1.0479868e-01   3.8873866e-02   3.4019892e-02  -1.2870702e-01  -1.2705427e-02   4.7022229e-03  -1.4716453e-01   2.3976020e-01  -7.8420456e-02   1.1791707e-01   4.2421977e-01  -4.4737457e-02   4.4733708e-02   4.7144760e-02   6.6016699e-02  -4.2326605e-02  -1.6804791e-02  -2.7702737e-01  -3.0840030e-01  -2.7492973e-01   1.3399778e-02  -3.0276128e-01   2.8859980e-01  -1.2780726e-01   1.9060810e-01  -1.7855688e-01   7.3415327e-03  -1.0459259e-01  -7.4418105e-03  -3.2129147e-01   6.8870343e-02  -6.1731824e-02   7.4442897e-02
   1.3072336e-01  -7.3853030e-03  -2.1606318e-02  -7.6023317e-02   7.8659288e-02   5.8368504e-02   3.1817641e-02  -8.2171554e-02   1.3144425e-03   7.9968555e-02  -7.2528051e-02  -5.0538345e-02   4.4292979e-02   1.7756460e-01   8.1069248e-03   3.1260643e-02   1.0501533e-01  -8.5813702e-02   1.1142028e-01  -1.6560583e-01   1.7959393e-01   8.7254101e-02   1.6681990e-01  -1.7834472e-01   2.7920642e-02   8.7676004e-02  -4.1921293e-02   1.5643523e-02  -7.6783637e-02   9.4122959e-02   6.5575751e-02   2.4130953e-01  -1.2205374e-02  -1.6567656e-01   2.0233249e-01  -1.7378332e-01   4.9794638e-01  -2.6727828e-01   0.0000000e+00   4.2639932e-01  -1.1229958e-01   7.1307547e-02   1.2588367e-01  -1.6623206e-02   1.2425717e-01  -1.9059306e-01   4.4661822e-02  -3.7584203e-02   1.0906435e-01  -9.5823401e-02   3.4404195e-02   9.2053009e-02  -1.2421672e-01   3.0445967e-01   2.9417285e-01   5.1454595e-03   3.6993788e-02  -1.5440358e-01  -8.3230392e-02  -5.6990864e-02  -1.3690816e-01  -1.1526181e-01   1.0676121e-01  -1.3403287e-01   1.8833347e-01  -1.5396830e-01   2.0900824e-02  -1.0459906e-01   2.8210152e-01   1.0096309e-01  -1.4559435e-01  -2.4101047e-01  -6.0402990e-02   2.0449905e-01  -2.5897283e-02   1.3002043e-02  -1.0075570e-01   8.0012373e-02   2.1988841e-02  -6.9752531e-02   9.1740829e-02  -1.2108129e-01   2.7928248e-01  -2.0022229e-02   1.6374033e-01  -8.0227678e-02  -5.3709215e-02  -4.1926980e-02  -1.8049102e-01  -4.1496255e-02
   2.3597362e-02  -1.6296034e-01  -5.0320679e-02  -1.2153597e-01  -3.7483804e-06   2.1592731e-01  -6.6447933e-02  -7.3251430e-02   1.3556777e-02   1.2792840e-01  -1.6881534e-01   1.4324709e-01   8.6799116e-02  -4.4698296e-02   1.7100420e-01   4.7521483e-02  -6.7620670e-02   1.9413343e-02   5.5435515e-02  -9.5443501e-02  -1.9560016e-01  -1.3748016e-01  -1.1085762e-01  -2.3167748e-01   1.8511101e-01   6.6322818e-02   9.8749588e-02   3.1391194e-01   1.4277701e-02  -1.4703660e-01  -5.1259995e-02  -2.2102747e-02  -1.6813007e-01  -1.9227185e-01   3.1981748e-02   1.1920990e-01   1.5685116e-01   5.7367169e-01   4.2639932e-01   0.0000000e+00   3.6193112e-01   2.4056717e-01  -2.2097727e-02   1.7151590e-01  -7.9599599e-02  -1.3418879e-01   4.4911435e-03   1.1827854e-02  -9.7635891e-02   6.8219102e-02  -2.1681896e-02   1.7225112e-01  -4.6773319e-03   2.5343079e-02  -3.9942464e-02   3.5112642e-01  -7.6443760e-02  -1.3142284e-01  -1.0559900e-01   1.0026157e-01  -1.3515363e-01   2.0040295e-01  -1.2904932e-01  -4.7053169e-02  -5.6899638e-03   1.0564218e-01  -4.2725663e-02  -2.6753619e-02   2.7904601e-02   8.0696915e-02  -7.3682185e-02  -7.8467983e-02  -1.6720729e-01  -2.7647571e-02   5.4810531e-02   1.3190367e-01  -2.3959648e-01  -1.8371886e-01   8.9703118e-02   4.7240336e-01  -1.8706432e-01  -1.5684117e-02   9.9362441e-02   1.2272524e-01  -9.4293912e-02   1.6114964e-01   8.0629477e-02   1.1448254e-01   1.8206956e-02  -5.8081423e-02
   1.3265467e-02   5.1961838e-02   9.4323498e-02  -9.6920212e-02  -6.1829280e-02  -1.5690791e-01   1.6081131e-01   4.2042810e-02   3.1692179e-01  -1.3323136e-01   1.8053353e-01   1.3721330e-01   1.9159956e-01  -4.2861290e-02   2.0292782e-01  -3.2369273e-01  -2.9583080e-01   2.2916170e-01  -2.6145518e-02  -2.2520172e-01   1.3832763e-03  -2.9988431e-02  -9.2534823e-02   2.6013664e-01  -9.5699523e-02   4.5956321e-01   6.2005449e-02   5.9551594e-02   1.2886832e-01   5.2392366e-03  -3.4200884e-02  -1.0089473e-01   1.7236202e-01   1.3178205e-01  -1.5230952e-01  -1.4120333e-01  -1.8948347e-01   8.2420403e-02  -1.1229958e-01   3.6193112e-01   0.0000000e+00   2.7538796e-01  -1.1355651e-01  -1.4911026e-01   1.8399966e-02   2.7083450e-01   2.2754963e-01   9.5201836e-02  -1.4929568e-02  -1.0216202e-01   7.6940833e-02  -5.2701362e-02   2.0085735e-01   5.6217754e-02   2.5757651e-03  -2.2068343e-01   5.9622442e-02  -2.2980206e-02   1.5510772e-01   1.7825382e-01   1.3680246e-02   1.0956553e-01   2.1184380e-01  -2.8692744e-02  -1.0444149e-01   7.7960409e-02   4.6932002e-02  -4.6981995e-02   2.4178341e-01  -1.2316659e-01  -1.1679716e-01   2.1267698e-01   6.3191597e-01   9.4419786e-02   2.3118854e-01  -1.8161759e-01   3.8586014e-01   8.3113902e-02  -3.8338341e-02  -5.6367656e-02   5.4588900e-02   1.5485528e-02   1.8649898e-01  -1.7982867e-01   1.4561282e-01   2.1408809e-01   1.5967872e-02   2.8716259e-01   1.0584376e-01  -2.9841544e-01
   1.2631666e-01   1.2448748e-01  -3.6103955e-02   1.0269464e-01   9.5247267e-03  -3.2537098e-01  -1.3545678e-01   8.0626283e-02  -1.0578079e-01  -5.3849217e-02   2.3976481e-01   8.6474729e-02  -1.8255017e-01  -2.0053847e-01  -2.1542182e-01  -1.2623903e-01  -1.4464759e-02  -2.6496102e-01  -1.0027798e-01   2.0382492e-02   2.2125269e-01  -1.0615535e-01   1.3475077e-01  -1.2315375e-01   3.4935962e-01   4.4767159e-02   2.6929753e-04  -1.1837656e-01   2.7658268e-02   1.7072194e-01   2.1731318e-01   1.8116161e-01  -1.8275608e-01  -2.6608298e-02  -1.8190581e-01  -3.0109276e-02   1.6013081e-01  -1.3755702e-01   7.1307547e-02   2.4056717e-01   2.7538796e-01   0.0000000e+00   1.3635184e-01  -1.5000717e-01   2.7029062e-01   9.2893026e-04  -1.2616525e-01   6.8068841e-02  -1.0916932e-01  -1.9964066e-01  -1.1741497e-01   3.8120649e-03   1.6588134e-01   1.4896037e-01  -1.1280188e-01  -5.9766178e-02  -1.3505453e-01   1.2750830e-01   4.0858915e-02   1.5888158e-01   2.8911683e-03   2.4420404e-02  -1.8086803e-01  -2.1975067e-03   8.5268301e-02   1.6493473e-01   1.3648547e-02   1.3308710e-01  -3.0888708e-02  -3.2917967e-01   3.9809274e-01  -3.7447221e-02  -1.7459559e-01   4.2650978e-01  -3.0886114e-01   6.0688274e-01   1.3490807e-02   2.6730814e-02   2.4609835e-01   1.2208726e-01  -1.2306559e-01  -1.2569908e-01  -1.7841672e-01   1.5722020e-01  -9.4474488e-02   2.0834428e-01  -1.2154644e-01   2.7499554e-01  -3.3166505e-03   2.2376164e-01
   3.5909291e-02   1.4016690e-01  -3.3348854e-02   2.6880814e-02  -9.8811663e-02  -3.6811672e-02  -1.5786620e-01  -1.1859098e-01   1.5420702e-02  -7.3431575e-02  -6.3904153e-02   8.8993227e-02   2.9703875e-02   2.8010717e-03  -1.6437931e-01  -2.4576425e-02  -8.5547844e-02  -1.6747540e-01   2.0386894e-02   5.8559023e-02   9.3652700e-02  -1.3631835e-01  -2.2291776e-02   1.5130909e-02  -8.7935772e-02   4.0229476e-02  -5.7671519e-02   1.7462322e-02   4.2396619e-02  -1.0893146e-01   8.2342367e-02  -1.3957677e-01  -3.8791526e-02   1.3120055e-01   6.2734140e-02  -5.4899776e-02  -2.8372652e-02  -1.8159786e-01   1.2588367e-01  -2.2097727e-02  -1.1355651e-01   1.3635184e-01   0.0000000e+00   3.2665427e-01   5.8003109e-01  -1.1146374e-01   8.7740106e-01   3.3608339e-01   3.8681057e-01  -1.0416507e-01   8.7074604e-02  -4.1750582e-02  -1.1622320e-01  -1.2174166e-01  -6.3223009e-02   6.1958244e-02  -1.3164251e-01  -2.7257432e-02  -1.5256256e-02  -7.0924450e-02  -2.4524426e-02  -9.5006671e-03  -1.2445490e-01   3.4675381e-02  -5.8020338e-03  -1.0563838e-01  -7.6047812e-02  -1.9395287e-01   4.3097393e-02  -1.8131869e-01  -1.7601607e-01  -9.5758786e-02   5.9324614e-02  -1.5826849e-02  -6.5998258e-02  -3.2794972e-02   1.7175163e-01  -2.1185586e-01   8.4794429e-02   2.8942277e-03  -9.5082974e-02   7.7694888e-02  -1.7377551e-01   1.2216783e-01  -1.6994064e-02   1.0864706e-01   4.8147982e-03   1.3361567e-02   1.2336635e-02  -1.7422422e-03
   2.9856608e-02  -3.0921206e-02   1.1525714e-01   9.7290126e-02   5.1432149e-02  -7.7037184e-02   1.0566909e-01   4.9951040e-03  -8.6739265e-02  -9.4997180e-02  -1.0673707e-01  -1.1006247e-02  -5.4080388e-02  -7.4822960e-02  -1.4366113e-01  -2.9022478e-02  -1.4460644e-02  -1.5961102e-01  -3.1860503e-02   4.4567275e-02   3.8311995e-02   6.4713150e-02  -7.7109725e-02   7.9912418e-02  -1.1420617e-02   1.6646347e-01   9.1847060e-02  -1.5103186e-01   2.2881890e-04   7.6609833e-02  -1.3645117e-01  -1.8104551e-01  -9.8570435e-02  -1.5265006e-01   2.6748011e-01  -1.7398217e-01  -1.9849207e-02   1.6161375e-01  -1.6623206e-02   1.7151590e-01  -1.4911026e-01  -1.5000717e-01   3.2665427e-01   0.0000000e+00   1.1859016e-01   3.7635027e-01  -3.3414664e-01   6.6892310e-01  -2.8889614e-02   1.4230062e-01   9.1395135e-02   3.5778144e-02   2.6302340e-02  -3.1513512e-02   7.8302343e-02  -1.9680712e-01   5.2240630e-02   4.2771779e-02  -1.5074176e-01  -1.8651919e-01  -1.2801914e-03  -7.6681693e-02  -2.1263711e-02   4.1937336e-02  -1.5501424e-01  -3.3238173e-02   6.7729996e-02   6.6017346e-02   2.4877694e-02  -1.3118467e-01   1.2161363e-01  -1.9652959e-01   1.1780005e-01   2.7644579e-02   7.8817742e-02  -5.6221613e-02  -4.8074451e-01   1.5582308e-01   6.4114074e-03  -1.3592754e-01   3.4352529e-02  -1.4443542e-01  -2.0159600e-01   9.4499308e-03   2.2741823e-02   3.6940555e-02   4.3942415e-02   1.4872674e-01  -1.0037327e-01  -5.1052203e-02
  -2.0307491e-01  -1.6821125e-01  -6.1377568e-03  -2.7731753e-02  -7.0716599e-02  -3.5238216e-02   4.0561899e-02  -3.7877188e-02   5.3917031e-02   1.0478442e-01   5.0928319e-02  -5.9671225e-02   3.0852615e-02   1.2023493e-01   6.8744253e-02  -4.3541455e-02  -1.6010247e-01   4.4894515e-02  -2.0450928e-01  -1.0277790e-01  -2.8642164e-02  -3.1959376e-03  -2.0691483e-02  -1.1740015e-02  -9.9801533e-02   1.0838962e-01  -7.6570513e-02   1.0200790e-02  -1.3308012e-01   5.3721038e-02  -6.2544111e-02   1.7023519e-03  -2.8505797e-01  -1.1983507e-01  -2.1476747e-02  -1.2348888e-01  -3.5435533e-01  -9.4671194e-02   1.2425717e-01  -7.9599599e-02   1.8399966e-02   2.7029062e-01   5.8003109e-01   1.1859016e-01   0.0000000e+00   6.1189765e-01  -7.0282493e-03  -3.7468945e-02   5.8971754e-01   2.8718344e-02  -8.3807901e-02   1.5849318e-01  -3.6721987e-02  -5.5268120e-02  -5.8167341e-02  -1.0389217e-01  -1.4342963e-01   1.7111256e-01  -3.7308571e-01  -1.4910978e-02  -1.0338236e-01  -8.7837804e-02  -1.2026141e-02  -8.9824709e-02   5.8173754e-01  -1.5117586e-01   1.3981423e-01   2.3703239e-01  -1.1011683e-01   1.8222043e-01   5.4589879e-02  -2.9038456e-02  -1.5487300e-01  -2.0072380e-01   6.2041270e-02  -5.3250278e-02   7.9071825e-02  -1.4206770e-01   1.7221346e-01  -6.1599371e-02  -8.5830886e-02  -1.4311768e-04   1.0675301e-01   9.0258834e-02   1.4394325e-01  -1.7743797e-01   1.0091988e-01  -2.1584527e-01  -8.9567150e-03  -8.8557777e-03
   1.2983128e-01   9.0495733e-03   6.6440529e-02   2.1297972e-02  -5.2201349e-02   1.9541547e-01   4.0843128e-02  -1.3882859e-02  -9.5477716e-02   8.9548900e-02  -1.3507836e-02   1.7672505e-03  -8.7180755e-02  -7.5271362e-02   1.5350687e-02   8.7780595e-03  -3.3637898e-02  -1.7482597e-01   7.1805615e-02  -2.5664153e-01   1.4396468e-01   4.2055389e-02  -1.2005446e-02  -6.3836385e-02  -8.5144930e-02  -3.4080986e-02  -6.3378560e-02   8.5051180e-02  -4.1858347e-02   1.1952061e-01   7.8182543e-02   9.0058082e-02  -1.0467056e-01  -1.0556525e-01  -9.4523995e-02   2.6184666e-02  -8.0747671e-02  -1.5977610e-01  -1.9059306e-01  -1.3418879e-01   2.7083450e-01   9.2893026e-04  -1.1146374e-01   3.7635027e-01   6.1189765e-01   0.0000000e+00   1.1721655e-03   1.1220398e-01   1.8244468e-01   2.8477777e-01  -3.9177521e-02   8.8929971e-02  -1.0505401e-01  -1.2385521e-01  -1.3294046e-01   5.1202005e-02   1.7822634e-01   1.0973715e-01   3.5995487e-02  -5.0708603e-02  -2.0801647e-01   3.6862239e-03   4.5269277e-02   2.2507454e-02  -1.4571763e-01   1.1229133e-01   1.1432570e-01   2.9434451e-01   1.1513449e-01   1.7724935e-03  -1.4729436e-01  -1.2719173e-01   6.4916768e-02  -8.7957900e-02  -2.6487528e-01   3.0854001e-01   8.6476494e-02   1.6972048e-01   8.4456256e-02   1.5573648e-01  -6.7515251e-02  -9.2609701e-02  -1.8580062e-02  -2.8288740e-01  -2.1824034e-01   9.1753536e-02   2.0871259e-02  -3.4674221e-02  -2.5516312e-01  -1.5412316e-01
  -1.0201576e-01   1.2942974e-01  -1.2097896e-01   3.5471644e-02  -6.9672014e-02   5.5791219e-03  -7.3565753e-02   2.7894793e-02   1.0854914e-01   9.0747218e-02   1.2080960e-01   2.5458685e-02   1.8493118e-01   3.8816126e-02   1.8332022e-01   6.5492199e-02   5.7650000e-02   5.1635521e-03  -9.0210970e-02  -1.4149079e-02   3.0796638e-02  -1.2950673e-01   2.0067062e-02  -1.4561409e-01  -7.4512197e-02  -3.3196859e-01   1.8795650e-02   5.9395960e-02  -1.3303449e-01  -1.7200490e-01  -9.0870606e-02   1.3263084e-01  -2.4740738e-02   3.8857046e-02  -9.3827395e-02   7.2636474e-02   2.2202839e-01  -1.7891400e-01   4.4661822e-02   4.4911435e-03   2.2754963e-01  -1.2616525e-01   8.7740106e-01  -3.3414664e-01  -7.0282493e-03   1.1721655e-03   0.0000000e+00   8.2080221e-01   2.3550153e-01  -1.9409118e-01   4.2788058e-01  -4.8351580e-02  -2.7217687e-02  -7.5564634e-02   4.3902953e-02   2.9324151e-01  -3.2849444e-03  -4.8711172e-02  -6.1942728e-02   1.2071354e-02  -1.3059503e-01  -1.6993430e-01  -5.3081906e-02   4.6645497e-02  -1.0973906e-01   1.4635200e-01   3.8756075e-02   1.6686546e-01  -7.2460414e-02   8.2640410e-02   3.9244047e-02   5.6361710e-02  -7.5620453e-02  -6.2277018e-03  -7.9230454e-02   1.4737238e-01  -1.1081631e-01   3.2831046e-02   6.1695078e-02   1.0037288e-01   1.1338718e-02  -8.0605330e-02  -1.8515574e-01   1.2948617e-02  -1.3941775e-01   8.7319360e-02  -1.4175903e-01   1.1670085e-01   8.4936233e-02  -1.5724469e-01
   6.5890029e-02  -4.7783226e-02   8.9737504e-02  -1.1404846e-01   3.4196566e-02   6.8042113e-02   1.5084438e-01   6.4591173e-02   8.8734537e-03  -4.2779951e-02  -1.3747718e-01  -1.6041416e-01  -4.6799005e-02   3.8199189e-02  -5.5147537e-02   6.9276003e-02  -1.4007076e-01  -1.0262194e-01   5.4830881e-02   4.6628066e-04  -1.5473424e-01   6.5621226e-02   2.2736667e-03  -1.5756401e-03   1.1780701e-01   2.4961440e-01  -3.7100609e-02  -7.8841735e-02   7.1133896e-02   1.1865934e-01  -6.4404047e-02  -7.8700774e-02   1.4947701e-01  -1.6832522e-01  -3.0228486e-02   1.8438953e-01   3.0558779e-03   2.8092861e-01  -3.7584203e-02   1.1827854e-02   9.5201836e-02   6.8068841e-02   3.3608339e-01   6.6892310e-01  -3.7468945e-02   1.1220398e-01   8.2080221e-01   0.0000000e+00  -5.2313782e-02   2.1265658e-01   4.6599994e-02   7.3807427e-03  -1.1392185e-01  -3.0473405e-01  -8.1179385e-02   2.6862790e-01   9.5396692e-02  -6.3035626e-02  -6.9526399e-02  -7.6675471e-02  -5.1749389e-02  -1.6118265e-02  -5.3470131e-02  -1.8228888e-02  -1.7247014e-01   2.4067095e-02  -2.3557746e-01  -3.0934200e-01   5.4964676e-02   1.7566783e-01   1.9267471e-01  -5.2248997e-02  -1.0094817e-01   1.4519613e-01   2.1666296e-01  -3.0803029e-01  -1.4090519e-01  -1.4493822e-01   1.6542647e-02   1.8265299e-01   4.2802552e-02  -2.7906919e-01   4.9448435e-02   1.0632689e-01   1.6551050e-01  -3.1707487e-01   2.3666728e-01  -5.0567744e-02  -1.0956743e-01   2.2277232e-02
   9.1836954e-02   5.0544913e-02   9.3065578e-03   4.0980469e-02  -1.5077454e-02  -1.6127449e-02  -8.8141224e-03  -2.8329262e-02   3.4771962e-02  -8.4428722e-02  -2.1807932e-02  -2.2179127e-01   6.0614188e-02  -9.3380064e-02   5.8503042e-02  -1.2967766e-01   5.1329113e-02   1.7981807e-01  -1.3502944e-02  -9.3567824e-02  -8.4064996e-02   2.8812527e-01  -4.8662393e-02   5.7557366e-02  -5.3819476e-02  -9.4016117e-02   5.6544828e-02   7.5338168e-02  -6.1307476e-02   6.6501198e-02   7.1636410e-03   1.1083431e-01  -8.0407189e-02  -2.0247915e-01  -1.1657128e-01   4.7276323e-02  -3.3295663e-02  -1.0580611e-01   1.0906435e-01  -9.7635891e-02  -1.4929568e-02  -1.0916932e-01   3.8681057e-01  -2.8889614e-02   5.8971754e-01   1.8244468e-01   2.3550153e-01  -5.2313782e-02   0.0000000e+00   1.3101324e-01   2.6476128e-01   1.5516664e-01  -7.6687094e-02  -1.1073908e-01  -1.0631995e-01  -1.8850565e-01   1.3804768e-01   2.1161412e-02   1.2738832e-01   3.8635530e-02   1.8001403e-01   9.2088142e-02   7.3946772e-02   9.2366912e-02  -5.9928870e-02  -1.8778850e-01   1.3533782e-01   3.0582550e-02  -5.4535199e-03  -1.3796347e-01   4.6742245e-02   3.2119726e-02   5.4002244e-02   1.5484060e-02  -1.5101122e-02   1.1269316e-02  -1.3614501e-01  -3.5482664e-01  -2.5586977e-01   2.0702438e-01  -7.7581404e-02   8.2734004e-02   2.1176388e-02  -6.3442492e-02  -9.2056822e-02  -4.4771254e-02   4.6221550e-02  -5.2140403e-02  -1.0870441e-01  -3.4705657e-02
   1.5380241e-01  -6.2940080e-02   3.0816794e-02  -4.2702122e-03   5.7597024e-02  -1.6728327e-01   5.6551801e-03   6.5339346e-02  -5.8570242e-02  -1.6919840e-01  -3.6454552e-02   1.3847050e-01   1.1689884e-01   1.0129997e-01  -1.4841740e-01  -2.0479772e-01  -1.3395612e-01  -2.8328561e-02   1.2919316e-01  -8.5501399e-02   9.1443524e-02  -1.6836391e-01   8.7592918e-02   7.0741578e-02   1.0774165e-01   1.8864348e-01   1.5782816e-02   1.3312039e-01   8.2793648e-02  -1.6604000e-03   2.7493796e-02  -1.7736100e-01  -9.4149198e-02   6.1261838e-02  -1.3277040e-01   3.6560840e-03   5.3644902e-02  -4.0593957e-02  -9.5823401e-02   6.8219102e-02  -1.0216202e-01  -1.9964066e-01  -1.0416507e-01   1.4230062e-01   2.8718344e-02   2.8477777e-01  -1.9409118e-01   2.1265658e-01   1.3101324e-01   0.0000000e+00   2.4989106e-01   3.5211233e-01  -1.8125489e-01   5.5877322e-01  -2.1573977e-01   2.0430036e-02   1.0282167e-01  -1.5323467e-01   4.5134569e-02   3.3187029e-01   9.9961032e-03   1.1561893e-01  -4.9265099e-02  -1.0962291e-01  -1.7963606e-01  -6.1200107e-02  -2.4409064e-01   1.7261506e-02  -3.0628758e-02  -6.4402517e-02   1.5763379e-01  -2.5331368e-02  -1.3882325e-04   2.4834299e-02   2.6017923e-03  -1.7541388e-02  -8.1098155e-02  -7.1426185e-02  -4.8959731e-02   2.2168178e-01  -4.7251429e-02  -5.4411103e-02  -1.4366172e-01   2.6421603e-02  -2.3773740e-01  -2.2793946e-01  -2.6198618e-01   6.3370066e-02   5.0597308e-02   1.2344210e-01
   1.1444842e-02  -1.8826053e-02  -2.4717450e-03   5.1827509e-02   6.0198672e-03  -2.5330861e-03  -4.7480326e-02  -1.7692473e-02  -2.2508686e-03  -7.0453133e-02   5.7142903e-02  -6.1225242e-02   5.6426023e-02  -5.1533902e-04  -5.0701739e-02  -9.3231910e-02   1.0747967e-01   1.1704299e-01  -5.6963230e-02  -1.5361388e-01  -4.4440161e-02  -7.3332536e-02   2.4241739e-02   2.7983339e-02   2.7998697e-02   1.1382983e-01  -9.7283521e-02   1.0228871e-03  -1.2739747e-01  -7.9370362e-02  -1.7932971e-02   6.3061756e-02   6.8141058e-02  -8.3212740e-02  -6.2048487e-02  -1.3343047e-01   5.2019859e-02   6.9007026e-02   3.4404195e-02  -2.1681896e-02   7.6940833e-02  -1.1741497e-01   8.7074604e-02   9.1395135e-02  -8.3807901e-02  -3.9177521e-02   4.2788058e-01   4.6599994e-02   2.6476128e-01   2.4989106e-01   0.0000000e+00   2.0173688e-01   4.1287724e-01   4.5355036e-01   3.4058893e-01  -1.6016527e-01   4.8427124e-02  -1.1667648e-01   1.1616335e-01  -1.6471221e-02   8.6268217e-02  -1.5731553e-02  -7.2242232e-02   6.2969588e-02  -7.0737639e-02  -1.5175481e-01  -4.4650828e-02  -5.3999697e-02  -1.0485922e-01  -2.2934448e-01   3.7129146e-02   1.2844312e-01  -1.0005567e-02   5.9396435e-02   4.9235918e-02  -3.7167529e-02  -3.9097068e-02  -8.8916778e-02  -4.6057231e-02   7.5918178e-02   9.0443517e-02  -4.1837440e-02   7.1505328e-03  -6.5489376e-02  -1.6421551e-01  -9.3706884e-02   8.9635985e-02  -8.9458003e-02   1.2575070e-02   2.4241225e-03
   1.3330731e-02   1.0282172e-02  -6.2154589e-02   5.7914209e-02  -1.3623742e-02  -1.7626362e-02   4.1459614e-03   7.3125667e-02  -1.4548387e-02   1.0628372e-02   8.0874263e-02   2.6679999e-04   8.6897930e-02   6.1128330e-02  -3.7466179e-02  -7.4734613e-02   3.5137998e-02   1.7700195e-01   9.9279699e-02  -4.4353586e-03   8.9965220e-02   1.1936316e-01   1.5763265e-01   2.5020146e-02  -7.4576279e-02  -1.3849460e-01  -4.6204312e-02  -7.7937835e-02  -2.2612380e-02  -1.0458516e-01   6.6383213e-02   9.3848688e-02   4.8180638e-02  -8.6396343e-02   2.7582769e-01  -1.4656792e-01  -9.5875611e-02   3.1282993e-01   9.2053009e-02   1.7225112e-01  -5.2701362e-02   3.8120649e-03  -4.1750582e-02   3.5778144e-02   1.5849318e-01   8.8929971e-02  -4.8351580e-02   7.3807427e-03   1.5516664e-01   3.5211233e-01   2.0173688e-01   0.0000000e+00  -5.1948763e-03   4.9361524e-01  -2.0632479e-03   2.1786089e-01  -3.0874114e-02  -9.0876652e-03  -1.2148446e-02  -3.8978965e-02   5.4826696e-03   1.1065349e-01  -6.3070774e-02   2.2500636e-01   2.6290471e-01   1.6692638e-01   5.4427867e-02   9.2747333e-02  -1.7981096e-02  -3.2382879e-02   5.3076888e-02  -1.4637518e-01   1.1289727e-01   5.4664402e-02   6.7032093e-02   9.2200989e-02   1.2470869e-01   3.6903859e-02   1.6706286e-01   5.9462906e-02   1.1474144e-01  -2.0253457e-01  -1.1465355e-01   7.8624409e-03  -2.5900282e-02  -8.2408070e-02   1.1956788e-02  -5.6936926e-04   1.8137481e-02   4.8100192e-02
   1.1161764e-01  -4.1550135e-02  -3.9313941e-02  -6.1441376e-02  -1.0864648e-02   1.3721606e-01  -1.5988491e-01  -1.2261310e-02   1.7151530e-02  -2.0733780e-01   7.9570859e-03  -2.4819575e-02  -1.8582963e-02  -2.7339881e-01   1.2750150e-01  -9.1634306e-02   1.1447997e-01   1.1153810e-01   1.4743982e-01  -1.0952364e-01   8.5593826e-02   1.5959110e-01  -7.5323507e-03  -1.5329932e-01  -2.1596390e-01  -5.0505427e-02   2.5921953e-02  -3.3017032e-03   1.3501508e-01  -3.5671995e-03  -1.8349548e-01  -1.9500740e-01  -1.3940815e-01   2.2293519e-02  -1.5250464e-01   1.2822348e-01  -1.4088109e-01   1.5373814e-01  -1.2421672e-01  -4.6773319e-03   2.0085735e-01   1.6588134e-01  -1.1622320e-01   2.6302340e-02  -3.6721987e-02  -1.0505401e-01  -2.7217687e-02  -1.1392185e-01  -7.6687094e-02  -1.8125489e-01   4.1287724e-01  -5.1948763e-03   0.0000000e+00   4.7480280e-01   4.4611026e-01  -1.6447454e-01   1.2336367e-01   9.3568840e-02  -2.3213314e-01  -3.1701617e-01  -8.7175941e-02   2.2423312e-02  -1.3560428e-01   2.3133936e-02  -1.7395088e-01  -1.6667910e-01   2.2874996e-02   5.2517911e-02   1.5363365e-01  -3.8236449e-02   8.2469745e-04  -3.7491003e-02   1.0696821e-01  -3.1859578e-01   1.4673993e-02  -2.0695329e-01  -4.7600422e-02  -6.5583792e-02  -2.3645666e-02   3.2722823e-06  -9.8876016e-02  -8.6756973e-02   1.7019142e-02  -1.9380507e-01   3.1830547e-01   2.1108088e-01   4.1132684e-01  -1.7105281e-01   2.6974392e-01   6.1025385e-02
  -1.4502958e-01  -3.5104094e-02  -2.3113540e-02  -3.9501773e-02   3.3974916e-02   8.3350185e-02  -9.2736227e-02  -6.1046965e-04   7.9128088e-02  -8.7004914e-02   3.5178885e-02   7.0161832e-02  -2.3396813e-02   3.0302622e-02   8.1345248e-02  -1.0368391e-01  -7.6129889e-02  -2.3478896e-02  -2.8825275e-02   2.7106131e-02   7.1315125e-02  -1.4774195e-02  -1.1439175e-01   4.9976361e-02  -1.1901499e-01  -2.1859583e-01  -1.1648194e-01  -5.7106976e-02   1.4480282e-01  -2.0656753e-02   6.6547459e-02   8.2502795e-02   7.5603833e-02   1.1230643e-01  -1.1802030e-01   2.7416753e-01   9.6520637e-02  -1.8722625e-01   3.0445967e-01   2.5343079e-02   5.6217754e-02   1.4896037e-01  -1.2174166e-01  -3.1513512e-02  -5.5268120e-02  -1.2385521e-01  -7.5564634e-02  -3.0473405e-01  -1.1073908e-01   5.5877322e-01   4.5355036e-01   4.9361524e-01   4.7480280e-01   0.0000000e+00   4.4466578e-01   3.7469482e-01  -9.1229702e-02  -1.3284555e-01  -1.6454007e-01   8.2098622e-03   5.3716631e-02   5.3710101e-03   2.8964627e-02   1.0151608e-01  -8.2674370e-02   6.2635946e-03  -2.3824651e-01  -1.8859039e-01  -4.6463588e-02   1.6300017e-01  -8.8569341e-02  -1.3925451e-01  -2.5704959e-02  -2.9521201e-02  -9.0814298e-02   2.8247881e-02  -4.2614209e-02  -8.7775245e-02  -1.3946502e-01  -8.4297782e-02  -1.6777277e-01   3.5584175e-03  -2.0335439e-01  -1.7552109e-02  -2.1527449e-01  -4.6971429e-02   3.4529644e-01   7.7844292e-03  -7.9608763e-02   1.2638466e-01
  -1.0424319e-01  -3.1865821e-02  -3.9291339e-02   1.4027808e-01  -2.3847397e-01  -5.6413688e-02   2.7834669e-02   1.6788379e-02  -1.0636815e-01   9.5819292e-02   3.4493701e-02  -9.6737767e-02   1.0828535e-01   8.5374236e-02  -1.4065005e-01   1.4605694e-01   2.0912180e-02  -1.6951605e-01  -3.5437914e-02  -5.7511924e-02   3.5560435e-02   1.3911479e-01  -3.4276956e-02   2.9040110e-01  -2.1091862e-01   2.7327165e-01   2.8313323e-04   8.1683810e-02  -1.3603857e-01   4.4855059e-02  -1.0929031e-01   9.4978995e-02  -2.9479334e-01  -1.3589604e-01   2.4568330e-01  -8.9307229e-02  -1.7781663e-01  -1.0914523e-01   2.9417285e-01  -3.9942464e-02   2.5757651e-03  -1.1280188e-01  -6.3223009e-02   7.8302343e-02  -5.8167341e-02  -1.3294046e-01   4.3902953e-02  -8.1179385e-02  -1.0631995e-01  -2.1573977e-01   3.4058893e-01  -2.0632479e-03   4.4611026e-01   4.4466578e-01   0.0000000e+00   3.8146091e-01  -2.0367155e-02  -2.8921454e-02   9.2463185e-02   1.3533829e-01   8.9047557e-02  -4.9527763e-02  -1.0408220e-01  -2.0238309e-01  -1.1391785e-01  -1.1406094e-01   9.4576334e-02   6.6275246e-02   1.9282059e-01  -1.2187960e-02  -8.0605560e-03  -7.5476085e-03  -6.2766677e-02  -7.4606674e-03   7.3133989e-02   2.3985754e-01  -5.0549311e-02  -9.2126725e-02   1.1209806e-01   2.7372240e-01   1.1074768e-01  -1.4549660e-01   5.7896808e-02  -4.7552634e-02  -6.4340320e-03  -2.8783524e-02  -2.8284780e-01  -2.9638500e-01   3.2338673e-02  -7.2314919e-02
   3.4105579e-02  -1.0708165e-01   2.0609297e-02  -1.7181350e-01  -1.1781503e-01  -1.8442992e-02   1.3131610e-01  -4.1749829e-02  -1.1678693e-02  -1.1926615e-02   1.5965661e-01  -6.7673618e-02  -1.0252330e-01  -2.4492762e-01   5.8843985e-02  -2.8621773e-03  -1.6254321e-01   8.1768549e-02   2.0420854e-02  -1.9064802e-02  -1.0571687e-01   1.7286648e-01   1.4512356e-01  -7.4305169e-02  -1.9131739e-02   1.2281520e-01   1.4418686e-01  -1.1459159e-01  -4.9492460e-02  -7.9734741e-02   1.7203195e-01   1.9646970e-01  -1.5434861e-02  -1.5315287e-01   2.7475768e-02  -5.3923540e-02  -1.0038686e-01   6.6775529e-02   5.1454595e-03   3.5112642e-01  -2.2068343e-01  -5.9766178e-02   6.1958244e-02  -1.9680712e-01  -1.0389217e-01   5.1202005e-02   2.9324151e-01   2.6862790e-01  -1.8850565e-01   2.0430036e-02  -1.6016527e-01   2.1786089e-01  -1.6447454e-01   3.7469482e-01   3.8146091e-01   0.0000000e+00   1.0808287e-01   8.5841312e-02  -1.3988179e-01   1.2941138e-02   6.5566287e-02   1.2546373e-01  -2.0535960e-01   9.0184748e-02  -4.8292169e-02   5.0808214e-02   5.1825673e-03  -9.2442328e-02  -7.0796182e-02   1.4475882e-01  -2.2617661e-01  -1.6753490e-02  -5.2528475e-02  -4.1740162e-02   1.1261720e-02  -1.1606905e-01  -9.5026237e-02   4.6857154e-02  -1.1799417e-01   2.8977249e-02  -2.0510503e-01   3.5699081e-02  -5.0486191e-02   4.8780685e-02  -1.3693001e-01   2.6638450e-01  -5.1740751e-02   9.0491592e-03  -1.3308842e-01  -8.8332921e-02
   5.4284228e-01  -8.6467942e-02  -1.4711016e-02  -5.0073023e-02   1.1522299e-01   3.4062305e-02   2.4678866e-02   4.9866271e-03   9.0358883e-02   3.0435297e-03   1.5692906e-01   1.0589456e-01  -5.9039875e-02  -3.1266264e-02  -7.9589649e-02   4.8766424e-02   1.5027032e-01   2.0411104e-01  -5.2475723e-02  -5.3362032e-02   1.4534545e-01   2.0017278e-02   1.4761420e-01  -1.8582579e-02  -3.3164422e-02  -4.3150393e-02   1.2907756e-01   1.0790777e-02  -2.0817239e-01  -9.2373824e-02   7.5318710e-02  -1.1191355e-01   1.7346369e-01   1.6374838e-01  -6.6753531e-02  -1.6214719e-02  -2.0009086e-01  -1.7148532e-01   3.6993788e-02  -7.6443760e-02   5.9622442e-02  -1.3505453e-01  -1.3164251e-01   5.2240630e-02  -1.4342963e-01   1.7822634e-01  -3.2849444e-03   9.5396692e-02   1.3804768e-01   1.0282167e-01   4.8427124e-02  -3.0874114e-02   1.2336367e-01  -9.1229702e-02  -2.0367155e-02   1.0808287e-01   0.0000000e+00   2.5944555e-01   1.1635546e-01  -2.3939433e-01   3.0539939e-01   9.0186122e-02   1.6254490e-01  -1.0679663e-02  -9.3603904e-02   2.2233263e-02  -9.7477010e-02  -1.6151821e-01   2.7421788e-01   1.4365015e-01   1.9452986e-01  -1.3008779e-01  -1.6729508e-01  -1.0052660e-01  -6.6840814e-02  -1.3434353e-02   1.7773448e-02  -5.5841101e-02   2.8170905e-01   3.6881651e-02   8.3959209e-02  -1.7556565e-02  -2.0838546e-02   5.4295403e-02  -1.7006670e-02   2.5323196e-02  -5.7884943e-02  -2.0834215e-02  -1.0446329e-01  -1.3017446e-01
   1.1670488e-01   4.8204318e-01  -4.6698424e-02   7.2519834e-02   5.3926702e-03  -5.6245094e-02  -6.5736219e-02   6.1312732e-02  -1.1589845e-02   5.8025531e-02  -1.0004988e-01  -4.9800137e-02  -1.8880678e-01  -3.4565944e-02   3.1498639e-02  -7.7496733e-02   5.7338140e-02   7.5840049e-02  -1.0985799e-01   1.6614295e-01   1.8683817e-03  -1.4606547e-02   8.8153857e-02  -6.4800395e-02  -3.0431083e-02  -1.4282522e-01   7.1181697e-02  -4.1494510e-02  -4.2167156e-02  -2.1056351e-01   2.5463590e-02  -8.4435075e-02  -1.1868443e-01   6.8935869e-02   4.2378295e-02  -2.5678581e-01  -1.5524260e-01  -1.0479868e-01  -1.5440358e-01  -1.3142284e-01  -2.2980206e-02   1.2750830e-01  -2.7257432e-02   4.2771779e-02   1.7111256e-01   1.0973715e-01  -4.8711172e-02  -6.3035626e-02   2.1161412e-02  -1.5323467e-01  -1.1667648e-01  -9.0876652e-03   9.3568840e-02  -1.3284555e-01  -2.8921454e-02   8.5841312e-02   2.5944555e-01   0.0000000e+00   3.3979710e-02   2.8889490e-01  -1.5822782e-01   1.4554893e-01  -1.0396059e-01   2.8815728e-01  -1.4955759e-01  -1.1907900e-01  -1.4087147e-02  -1.6232933e-01   4.8771708e-02   3.1017552e-01   3.9106128e-02  -1.7695499e-01  -1.5013249e-02  -1.3789362e-01  -6.0751561e-03  -2.5154512e-02   7.8294384e-02  -1.6411753e-02   1.2628374e-01   3.6237609e-01  -1.6828979e-01   9.3947711e-02  -1.0992356e-03  -1.1368300e-02   6.0324174e-02   1.5529474e-01   1.1748449e-01  -1.5624902e-01   2.7787055e-02  -4.2533722e-02
   2.8477925e-02   3.1952917e-02  -6.4508080e-03  -1.1517000e-01  -4.5163607e-02  -8.0346973e-02  -6.3230545e-02  -1.0337952e-01  -1.8831780e-01  -2.0883877e-02   4.7091973e-03   1.4851349e-01  -1.4579188e-01   4.9464228e-03  -8.1371633e-02   1.1304593e-01  -6.7285921e-02  -7.6781545e-02  -9.2719836e-02  -1.0650878e-01   1.1666731e-01  -1.0428080e-01  -2.1397638e-01  -1.2678939e-01  -5.3778330e-02  -2.9725184e-02  -4.2900824e-03   3.3766614e-02  -4.5257094e-02   8.9038852e-03  -1.6425512e-03   4.8228755e-02   3.1079638e-02  -6.6418751e-02  -2.6153644e-01   3.0045556e-01  -5.2137972e-02   3.8873866e-02  -8.3230392e-02  -1.0559900e-01   1.5510772e-01   4.0858915e-02  -1.5256256e-02  -1.5074176e-01  -3.7308571e-01   3.5995487e-02  -6.1942728e-02  -6.9526399e-02   1.2738832e-01   4.5134569e-02   1.1616335e-01  -1.2148446e-02  -2.3213314e-01  -1.6454007e-01   9.2463185e-02  -1.3988179e-01   1.1635546e-01   3.3979710e-02   0.0000000e+00   4.2085937e-01   4.1908536e-01   3.9012963e-02  -2.3924471e-02   3.9327911e-02  -1.6884692e-02  -8.1354418e-02   1.9450966e-01  -5.0032643e-02   3.1793157e-02  -2.2850920e-01   1.8505059e-01   8.6375761e-02  -1.3454429e-01  -4.5854157e-02   4.8394382e-02  -2.8385553e-01  -1.2295459e-01  -3.7659649e-01  -2.1702372e-01   7.4455747e-02  -1.0178248e-01  -8.9790074e-02  -6.1313341e-02  -3.5731879e-02  -8.9001412e-02  -1.8202592e-01   8.2116484e-02  -2.1641391e-02  -7.7601573e-02  -1.7983756e-02
  -3.0352190e-02   3.2771843e-01  -3.1430632e-02  -4.2872170e-02   5.4441773e-02   1.6020959e-02  -1.9458369e-01  -2.2419972e-01   9.7517573e-02   1.0788494e-02   4.9574104e-02  -7.1787015e-02   4.4348680e-02  -9.8024052e-02  -4.0750610e-02  -8.0828133e-03  -1.0915291e-01  -1.6610450e-01  -9.7973133e-02  -4.0758884e-02  -7.5484908e-02   1.6786944e-01  -1.4422758e-01  -1.6744142e-01   1.6538671e-02   1.4108563e-01   7.8128420e-03   1.5026545e-01  -1.3905257e-01  -6.9711202e-02  -1.7259367e-02  -2.1202145e-01  -1.7520912e-01   5.9742438e-02   6.1147130e-02   1.3298338e-01   9.6032917e-02   3.4019892e-02  -5.6990864e-02   1.0026157e-01   1.7825382e-01   1.5888158e-01  -7.0924450e-02  -1.8651919e-01  -1.4910978e-02  -5.0708603e-02   1.2071354e-02  -7.6675471e-02   3.8635530e-02   3.3187029e-01  -1.6471221e-02  -3.8978965e-02  -3.1701617e-01   8.2098622e-03   1.3533829e-01   1.2941138e-02  -2.3939433e-01   2.8889490e-01   4.2085937e-01   0.0000000e+00  -5.5664205e-02   2.3199443e-01   5.7992352e-02   4.6067096e-02  -3.0174426e-01  -9.5062589e-02   3.8677704e-02   5.9952695e-02   9.1049637e-02  -1.7494094e-02  -7.6310097e-02  -1.4850641e-01  -1.4913311e-02  -2.5060772e-02   1.5226586e-02  -3.3478023e-01  -2.5539471e-01   7.1530364e-02   1.9592763e-02  -2.3882805e-01   3.2931991e-02   1.5399990e-01   2.5568770e-02  -1.2356431e-01  -1.7330792e-01  -4.0046604e-01   1.2203793e-01   1.4026657e-01   2.0943244e-01  -1.0279790e-03
   6.9539096e-02  -5.8247951e-03   7.1015767e-02  -5.7555214e-02  -4.6362164e-02  -1.9032188e-01   1.2956465e-01  -1.2837725e-01   2.0361522e-02  -8.3806983e-02   2.9204074e-01   3.8102351e-02  -3.2499040e-02  -5.4248364e-03  -2.5029426e-02   1.5450283e-03  -9.4126396e-04  -5.7420685e-02  -1.0106005e-01  -1.1117703e-01  -8.9788333e-02  -1.0830243e-01  -1.1949880e-01   4.6302426e-02   2.8947637e-02  -1.3621960e-01   7.3691571e-02  -4.4273894e-03   5.9949845e-03   7.3689767e-02   4.7434209e-02   4.6245271e-02  -7.5231778e-02  -2.5298664e-01  -1.6473654e-02   3.6799785e-02   8.9963379e-02  -1.2870702e-01  -1.3690816e-01  -1.3515363e-01   1.3680246e-02   2.8911683e-03  -2.4524426e-02  -1.2801914e-03  -1.0338236e-01  -2.0801647e-01  -1.3059503e-01  -5.1749389e-02   1.8001403e-01   9.9961032e-03   8.6268217e-02   5.4826696e-03  -8.7175941e-02   5.3716631e-02   8.9047557e-02   6.5566287e-02   3.0539939e-01  -1.5822782e-01   4.1908536e-01  -5.5664205e-02   0.0000000e+00   2.0917217e-01   2.4913819e-01   1.4288149e-01   5.6782293e-01   7.4953258e-02   6.5828602e-04  -8.7593540e-02  -5.3901055e-02  -8.5754437e-02   2.0416037e-02  -4.3085245e-02   5.8554216e-02  -3.8889115e-02  -2.5009426e-02   1.9578453e-01  -5.5970154e-02  -1.8639054e-01   6.7064566e-03  -7.5707894e-02  -1.4755241e-01   1.3761158e-01   3.8735250e-02  -1.2611511e-01  -1.3613654e-01  -1.5629395e-01   1.1354981e-01   2.1137967e-01   3.6342741e-02  -3.4540264e-02
   8.9096531e-02   1.9249753e-01   6.6817963e-02  -1.1497678e-01   1.8503059e-02  -3.0780962e-02   1.1457741e-01  -7.6804559e-02   9.9158175e-02   1.2087821e-01   8.4821865e-02   1.6640387e-01   8.8528069e-02   1.0249199e-01  -1.3717722e-02  -1.7694185e-02  -2.2540294e-02  -1.8400339e-01  -2.8826945e-02  -1.8443561e-01  -3.0718587e-02   1.0664678e-01  -1.6825338e-02  -3.7262700e-03  -1.7570644e-01  -4.9354902e-02   4.4523879e-02  -1.6986192e-02   2.4538211e-02  -9.2506873e-02  -1.2557373e-01  -2.2137630e-01  -1.3704686e-01   1.3595175e-01  -4.2671030e-04   1.6591331e-01  -2.5494384e-01  -1.2705427e-02  -1.1526181e-01   2.0040295e-01   1.0956553e-01   2.4420404e-02  -9.5006671e-03  -7.6681693e-02  -8.7837804e-02   3.6862239e-03  -1.6993430e-01  -1.6118265e-02   9.2088142e-02   1.1561893e-01  -1.5731553e-02   1.1065349e-01   2.2423312e-02   5.3710101e-03  -4.9527763e-02   1.2546373e-01   9.0186122e-02   1.4554893e-01   3.9012963e-02   2.3199443e-01   2.0917217e-01   0.0000000e+00  -5.3939960e-02   5.4343400e-01   1.4309464e-01   3.3075292e-01  -1.1946865e-01  -4.3510773e-02  -2.8812242e-01  -2.0858794e-01  -2.6799838e-02  -1.4776663e-02   2.9938395e-02   1.0441400e-01   8.6995546e-02  -6.1696738e-02  -1.6367781e-01   3.1739392e-02  -8.2564914e-02   1.1282336e-01   1.2168732e-01  -3.6249341e-02  -8.3934182e-02   1.3113971e-01   9.9549929e-02  -8.9024176e-02  -4.6956742e-03  -1.4775473e-01  -1.4702263e-01  -7.7673302e-02
   2.2186402e-01   2.3754267e-02   6.4241432e-02  -5.5540375e-02   2.6843234e-02   9.1714368e-02   1.6472893e-01  -5.4313061e-02   3.0550207e-01  -5.1431194e-02   1.8286309e-01  -5.1606547e-02  -7.2921668e-02  -1.3854958e-01   2.1357615e-01  -3.0708970e-02   1.5321436e-01  -2.5042022e-02   5.3250189e-02  -5.1508194e-02   1.9755171e-02  -1.8712604e-01  -9.7358153e-03   1.0183002e-01  -2.2460347e-01   1.3948388e-01  -9.5159021e-02  -1.5948553e-01  -5.1967725e-02  -8.4776386e-02   5.6553017e-02   1.1567867e-01  -1.2633327e-01  -2.3251647e-01  -2.6445970e-02   1.3545755e-01   4.2345610e-01   4.7022229e-03   1.0676121e-01  -1.2904932e-01   2.1184380e-01  -1.8086803e-01  -1.2445490e-01  -2.1263711e-02  -1.2026141e-02   4.5269277e-02  -5.3081906e-02  -5.3470131e-02   7.3946772e-02  -4.9265099e-02  -7.2242232e-02  -6.3070774e-02  -1.3560428e-01   2.8964627e-02  -1.0408220e-01  -2.0535960e-01   1.6254490e-01  -1.0396059e-01  -2.3924471e-02   5.7992352e-02   2.4913819e-01  -5.3939960e-02   0.0000000e+00   7.9135010e-02  -8.4812657e-02  -3.9994021e-02  -4.8447241e-02   1.4599650e-01  -2.4780947e-01   5.1964780e-02   1.6796665e-01  -1.0509598e-01   8.2155746e-02  -7.5360100e-02   9.3166634e-02  -2.0172095e-01  -2.7123421e-01   9.7899332e-02   3.7642491e-01  -3.5212516e-02   3.4398983e-02  -1.0016563e-01   6.1254021e-02  -6.7466205e-02   1.6620834e-01  -8.2800092e-02  -1.3439516e-01   2.7151902e-03   1.7926310e-02  -6.9114226e-03
  -9.1632139e-02   2.2666875e-01   3.9990324e-02  -1.1172592e-02   2.0413287e-02   1.9303840e-01   9.9793187e-02  -1.2783579e-01   1.2714034e-01  -1.0525699e-01  -1.9558831e-03   5.1878140e-02  -9.7755243e-02  -4.9246371e-02   7.0233389e-02   7.5005351e-02   7.0080667e-02   2.0852551e-02   9.7122400e-02  -5.0754248e-02  -1.0677555e-01  -2.4051905e-01  -1.0976684e-02  -7.4250456e-02  -1.2846849e-01  -6.3391385e-02  -2.3725954e-02   6.6097869e-02  -1.7468677e-01   4.6114248e-02   9.3249614e-02   2.3509020e-01   7.2748224e-02   9.4676014e-02   1.0850167e-01  -3.1732126e-01  -1.5561967e-01  -1.4716453e-01  -1.3403287e-01  -4.7053169e-02  -2.8692744e-02  -2.1975067e-03   3.4675381e-02   4.1937336e-02  -8.9824709e-02   2.2507454e-02   4.6645497e-02  -1.8228888e-02   9.2366912e-02  -1.0962291e-01   6.2969588e-02   2.2500636e-01   2.3133936e-02   1.0151608e-01  -2.0238309e-01   9.0184748e-02  -1.0679663e-02   2.8815728e-01   3.9327911e-02   4.6067096e-02   1.4288149e-01   5.4343400e-01   7.9135010e-02   0.0000000e+00   6.2983209e-02  -1.8244364e-01   1.2635434e-02   8.5056696e-02  -1.4693919e-01  -1.3405664e-01  -1.5850763e-01   7.3082536e-02  -2.3641570e-01   2.0618509e-02  -7.9840631e-02   8.0248126e-02  -1.1302954e-01   1.5826178e-01  -2.1359394e-01   3.9847965e-01   1.4976993e-01   8.1919804e-02  -1.3025168e-01  -1.0203618e-01   1.7979827e-01   6.3552531e-02  -4.5665999e-01   5.4265021e-03   6.5129552e-02  -1.4128887e-01
  -1.1066944e-01  -2.1825679e-02  -4.6620414e-02  -1.4463946e-01  -2.4137471e-02   2.6765643e-02   1.3308843e-01  -1.1088451e-02   1.2718147e-01   3.1373486e-02   8.4129439e-02   8.3882302e-02   7.0118816e-03   1.4042648e-01  -9.8058568e-02   7.5380844e-02   8.5145293e-03  -2.6823985e-01  -3.1760898e-03  -8.0580233e-02  -6.7376862e-03  -2.0101576e-01   1.2467148e-01  -5.5483272e-02  -1.1819901e-01  -1.8540297e-04  -4.7980374e-03  -2.7647547e-02  -1.5185728e-01  -1.3153670e-01   6.8823412e-02   6.6323236e-02  -6.1332074e-02  -3.5803854e-01   2.9798363e-01  -3.0934287e-02   1.0450945e-01   2.3976020e-01   1.8833347e-01  -5.6899638e-03  -1.0444149e-01   8.5268301e-02  -5.8020338e-03  -1.5501424e-01   5.8173754e-01  -1.4571763e-01  -1.0973906e-01  -1.7247014e-01  -5.9928870e-02  -1.7963606e-01  -7.0737639e-02   2.6290471e-01  -1.7395088e-01  -8.2674370e-02  -1.1391785e-01  -4.8292169e-02  -9.3603904e-02  -1.4955759e-01  -1.6884692e-02  -3.0174426e-01   5.6782293e-01   1.4309464e-01  -8.4812657e-02   6.2983209e-02   0.0000000e+00   5.4543458e-01   8.9884553e-02  -1.3010522e-01   1.5864809e-01   1.3234394e-01   2.4449648e-02  -9.4667212e-02   9.3858964e-03  -7.0436326e-02   1.3326868e-02   6.6459767e-02   7.1984095e-03   4.3494233e-02   1.9212407e-01  -6.5268118e-02   3.3811595e-02   4.7199560e-02  -2.3145907e-01  -3.2473959e-01   1.9437709e-01   4.0034273e-02  -1.5877042e-01   3.2546058e-02   2.3233024e-01  -7.8438367e-02
  -5.0832370e-02   2.5535541e-02   2.3463240e-02   6.9722916e-02  -4.7039715e-03   7.5694058e-03   1.5508623e-01   3.2456245e-01  -2.5015811e-02   2.7108063e-01  -6.1200137e-02   3.1425106e-01   5.1574517e-02   3.8294796e-03  -2.1610713e-01   6.9713241e-02   6.1106235e-02   2.4291975e-01   7.9362817e-02   1.3623322e-01  -1.2740343e-01   4.8322388e-02   8.4966698e-02   1.5235214e-01  -2.3663779e-01  -2.0087329e-02   3.1223745e-02   8.1892943e-02  -5.8602217e-02   1.0028228e-01  -5.3683701e-02  -3.8923965e-02  -2.4462012e-02  -3.1482766e-02  -1.7812099e-02   4.0353156e-01  -1.7634036e-01  -7.8420456e-02  -1.5396830e-01   1.0564218e-01   7.7960409e-02   1.6493473e-01  -1.0563838e-01  -3.3238173e-02  -1.5117586e-01   1.1229133e-01   1.4635200e-01   2.4067095e-02  -1.8778850e-01  -6.1200107e-02  -1.5175481e-01   1.6692638e-01  -1.6667910e-01   6.2635946e-03  -1.1406094e-01   5.0808214e-02   2.2233263e-02  -1.1907900e-01  -8.1354418e-02  -9.5062589e-02   7.4953258e-02   3.3075292e-01  -3.9994021e-02  -1.8244364e-01   5.4543458e-01   0.0000000e+00   8.3688700e-02   5.6827701e-02  -5.1606377e-02  -9.9379695e-02  -1.8672720e-01  -3.0058519e-02  -4.6830500e-03  -1.1141202e-01   1.0414740e-01  -7.1447843e-02  -2.4677938e-01   2.0648205e-01  -3.5778374e-02   8.6681814e-02  -1.7972228e-01   1.9192702e-02   1.1460830e-02  -1.7787715e-01  -2.1381569e-01   3.2923458e-02   7.6370712e-02  -9.1731624e-02  -1.5915376e-02   2.0314688e-01
  -6.3115006e-02  -6.1967091e-02   5.3745297e-02  -4.2748374e-02  -1.3343126e-02   1.3376546e-01   4.9664962e-02  -2.5306289e-02   9.6027430e-03   4.6976608e-02  -1.1479306e-01  -9.1197611e-02   3.1570812e-02  -1.2912382e-01   1.3441595e-01  -3.0974391e-02   7.1613126e-03   8.7177915e-02  -6.2322573e-02  -6.7275893e-02  -9.9581957e-02  -5.0545352e-02   5.4665256e-02  -2.8389772e-02  -3.3021728e-02   6.7994392e-02   1.7551659e-01  -6.7571137e-02   1.8614037e-01   2.3981782e-02   1.4807161e-02  -3.5393837e-02   2.9524953e-01  -1.0502681e-01   3.4433126e-01   2.5579434e-02   8.3143446e-02   1.1791707e-01   2.0900824e-02  -4.2725663e-02   4.6932002e-02   1.3648547e-02  -7.6047812e-02   6.7729996e-02   1.3981423e-01   1.1432570e-01   3.8756075e-02  -2.3557746e-01   1.3533782e-01  -2.4409064e-01  -4.4650828e-02   5.4427867e-02   2.2874996e-02  -2.3824651e-01   9.4576334e-02   5.1825673e-03  -9.7477010e-02  -1.4087147e-02   1.9450966e-01   3.8677704e-02   6.5828602e-04  -1.1946865e-01  -4.8447241e-02   1.2635434e-02   8.9884553e-02   8.3688700e-02   0.0000000e+00   6.9694242e-01   2.4137551e-01  -6.7241956e-03   7.3874991e-02  -2.5561053e-01  -3.2928254e-02   8.1349158e-02   1.1700239e-02  -7.6127602e-02  -2.6634537e-01  -1.0139515e-01  -1.9431312e-01  -3.1902373e-03   2.4054456e-02  -2.0216718e-01  -1.2036292e-01   2.0090109e-02  -7.8426689e-03  -1.4713249e-01   1.7902190e-01  -9.3608774e-02   1.0224521e-01  -1.0980630e-01
  -3.6353930e-02  -1.3201625e-01  -3.3229098e-02  -7.5651673e-02   4.5189593e-02  -1.2964698e-01  -9.0252340e-02  -1.4470756e-01  -8.2116663e-02  -1.8581151e-02   1.4554764e-02   4.0660165e-04  -1.6380741e-01  -8.1367987e-02  -9.2198375e-02  -5.7023279e-02   2.5729816e-03  -9.8621409e-02   1.6386902e-02  -6.4743891e-02  -9.8589038e-03   3.0225757e-02  -1.9785997e-01  -1.0434597e-01  -1.9387930e-01   9.6850435e-02   2.7022269e-01   6.7619809e-02   9.0291698e-02   1.7803555e-01   8.3820138e-02   1.4490498e-01   1.8782027e-01   1.6879092e-01   2.4367547e-01   3.7744540e-01   1.6336273e-01   4.2421977e-01  -1.0459906e-01  -2.6753619e-02  -4.6981995e-02   1.3308710e-01  -1.9395287e-01   6.6017346e-02   2.3703239e-01   2.9434451e-01   1.6686546e-01  -3.0934200e-01   3.0582550e-02   1.7261506e-02  -5.3999697e-02   9.2747333e-02   5.2517911e-02  -1.8859039e-01   6.6275246e-02  -9.2442328e-02  -1.6151821e-01  -1.6232933e-01  -5.0032643e-02   5.9952695e-02  -8.7593540e-02  -4.3510773e-02   1.4599650e-01   8.5056696e-02  -1.3010522e-01   5.6827701e-02   6.9694242e-01   0.0000000e+00  -2.4729117e-02   1.9941968e-01  -1.1451309e-01  -1.2848055e-01  -1.5496264e-01   5.8070152e-02  -1.1883471e-01   3.6843334e-02  -1.7169713e-01   1.4820595e-02  -1.5660769e-01  -2.2499398e-01   8.6295092e-02  -2.3897557e-01  -6.9599549e-02   1.5876779e-01   9.6415676e-02   6.0312108e-02   1.2109041e-01  -1.4209547e-01   5.3483290e-02  -3.1428864e-02
   1.7952979e-01   1.4288550e-01   4.8499595e-03  -9.5647519e-03  -1.2298330e-01   1.5841766e-01  -1.1189757e-01  -1.0950647e-01  -4.9160779e-02  -1.0117710e-01  -1.0572688e-01   7.2558447e-02   2.6755954e-03  -3.8130170e-02  -2.8660484e-02   1.8239797e-02  -1.3670115e-02  -1.7378097e-03   2.7585122e-01   1.1991582e-01  -6.9380437e-02  -1.7732986e-01   6.5018833e-02  -3.2172811e-02   4.0396000e-03   4.6828807e-04  -1.2733576e-02   6.5082521e-02  -1.1030194e-02   1.4413244e-01  -9.0888362e-02  -1.6196374e-01   2.6337772e-01  -5.3980769e-02  -1.8712998e-02  -2.1449271e-01  -6.6035789e-02  -4.4737457e-02   2.8210152e-01   2.7904601e-02   2.4178341e-01  -3.0888708e-02   4.3097393e-02   2.4877694e-02  -1.1011683e-01   1.1513449e-01  -7.2460414e-02   5.4964676e-02  -5.4535199e-03  -3.0628758e-02  -1.0485922e-01  -1.7981096e-02   1.5363365e-01  -4.6463588e-02   1.9282059e-01  -7.0796182e-02   2.7421788e-01   4.8771708e-02   3.1793157e-02   9.1049637e-02  -5.3901055e-02  -2.8812242e-01  -2.4780947e-01  -1.4693919e-01   1.5864809e-01  -5.1606377e-02   2.4137551e-01  -2.4729117e-02   0.0000000e+00   6.1795629e-01  -7.2109316e-02   4.6144130e-02  -2.5414620e-02   7.0316012e-02  -1.4885710e-01   2.5497000e-02  -6.7622270e-02   6.2064049e-02   2.0154167e-01  -4.2141450e-02   4.1509491e-02   2.1014212e-02  -6.8333673e-02  -1.1345623e-01  -1.2717556e-01  -5.7450532e-02  -2.3788512e-01   9.7362155e-02   5.6751184e-02  -1.3102656e-01
   1.1957409e-02   2.4328556e-01  -5.6950695e-02  -1.8321434e-01   9.0564572e-02  -2.7052800e-02  -1.2674094e-01  -1.7575698e-01  -8.4931939e-03  -7.9458160e-02   1.1281798e-02  -6.2140533e-03  -6.5145941e-02  -1.3122945e-01   1.1315715e-01   3.7167666e-02  -1.0336253e-01  -8.4655978e-02   4.7208940e-02   3.5355443e-01  -2.4321479e-01  -6.0378469e-02  -1.3168908e-01   7.4330402e-02   1.7585426e-02  -3.5813473e-02   2.2362027e-01   1.0390452e-01  -7.8586323e-02  -1.8449956e-01  -2.6822325e-01  -1.1332341e-02   2.5674418e-01   6.2522030e-02  -5.8969330e-02   1.9420406e-01  -1.3523757e-01   4.4733708e-02   1.0096309e-01   8.0696915e-02  -1.2316659e-01  -3.2917967e-01  -1.8131869e-01  -1.3118467e-01   1.8222043e-01   1.7724935e-03   8.2640410e-02   1.7566783e-01  -1.3796347e-01  -6.4402517e-02  -2.2934448e-01  -3.2382879e-02  -3.8236449e-02   1.6300017e-01  -1.2187960e-02   1.4475882e-01   1.4365015e-01   3.1017552e-01  -2.2850920e-01  -1.7494094e-02  -8.5754437e-02  -2.0858794e-01   5.1964780e-02  -1.3405664e-01   1.3234394e-01  -9.9379695e-02  -6.7241956e-03   1.9941968e-01   6.1795629e-01   0.0000000e+00   1.0379604e-01   2.5419140e-01   8.3378696e-02   1.5959789e-01  -9.5162472e-02   4.8141231e-02   1.2618965e-01   9.7704952e-02   3.1077388e-01   1.5039802e-01  -1.1394743e-01  -8.7691945e-02  -4.2808623e-02  -9.3323959e-02   1.1712898e-02  -1.2076241e-01  -2.3226148e-01  -2.4666296e-01   2.4661930e-04   1.2471125e-01
   9.4670408e-02  -1.5999370e-02  -3.7509825e-02  -1.8104038e-01  -1.2991111e-01   1.8774232e-01   6.2158705e-02   3.6192215e-03   5.8077978e-03   2.1390588e-01   6.2978660e-02  -1.1400360e-02   1.3514005e-01   1.0785511e-01  -1.0804226e-03   9.4535845e-02   1.1965916e-01  -1.2554983e-01  -9.4155531e-02   1.6361773e-01   4.2440401e-01   1.9984924e-01   1.8348242e-01  -1.8556048e-01  -6.8151338e-02   1.7982009e-01  -7.8298284e-02  -1.3150350e-01  -1.4535760e-01  -2.3473595e-01   1.7686499e-01  -8.7723795e-02  -1.5482376e-01   4.3105369e-03   5.8046470e-02   6.8510190e-02   3.6971710e-01   4.7144760e-02  -1.4559435e-01  -7.3682185e-02  -1.1679716e-01   3.9809274e-01  -1.7601607e-01   1.2161363e-01   5.4589879e-02  -1.4729436e-01   3.9244047e-02   1.9267471e-01   4.6742245e-02   1.5763379e-01   3.7129146e-02   5.3076888e-02   8.2469745e-04  -8.8569341e-02  -8.0605560e-03  -2.2617661e-01   1.9452986e-01   3.9106128e-02   1.8505059e-01  -7.6310097e-02   2.0416037e-02  -2.6799838e-02   1.6796665e-01  -1.5850763e-01   2.4449648e-02  -1.8672720e-01   7.3874991e-02  -1.1451309e-01  -7.2109316e-02   1.0379604e-01   0.0000000e+00   6.3866350e-01   6.7575570e-02   1.0887645e-01   4.4488856e-02  -1.2229017e-01  -3.4648918e-02   1.5372052e-01  -2.0082393e-01  -2.7052719e-01   1.0743436e-01   2.1513480e-01  -3.8264248e-02   2.0824287e-01  -2.6833309e-01   7.7682627e-02  -5.5977440e-02  -1.5055252e-01   1.5867919e-01   5.2059932e-02
  -9.4501676e-02  -4.1155391e-02   3.0680740e-02  -6.7833577e-02   6.4148201e-02  -2.1947161e-01   9.2951155e-02  -7.9932653e-02  -2.1266740e-02  -6.5737283e-02   8.7751352e-03   3.5326571e-01  -8.9607034e-02  -5.8013589e-03  -6.6531148e-03  -3.5108908e-02  -1.0414341e-02  -1.6650480e-02   2.4871733e-01  -1.5978935e-02   3.0745302e-02   6.2478723e-01  -7.8850778e-02  -8.7382793e-03  -9.4088631e-02   1.1676892e-01  -1.5055158e-02   1.2946408e-01  -6.4838804e-02  -4.0083406e-01  -5.0886021e-02   3.3830498e-01   1.0082220e-01  -2.9355913e-01   2.2861855e-01   1.3861149e-01   5.1985592e-02   6.6016699e-02  -2.4101047e-01  -7.8467983e-02   2.1267698e-01  -3.7447221e-02  -9.5758786e-02  -1.9652959e-01  -2.9038456e-02  -1.2719173e-01   5.6361710e-02  -5.2248997e-02   3.2119726e-02  -2.5331368e-02   1.2844312e-01  -1.4637518e-01  -3.7491003e-02  -1.3925451e-01  -7.5476085e-03  -1.6753490e-02  -1.3008779e-01  -1.7695499e-01   8.6375761e-02  -1.4850641e-01  -4.3085245e-02  -1.4776663e-02  -1.0509598e-01   7.3082536e-02  -9.4667212e-02  -3.0058519e-02  -2.5561053e-01  -1.2848055e-01   4.6144130e-02   2.5419140e-01   6.3866350e-01   0.0000000e+00  -1.9008753e-01   3.6900288e-02   1.0805283e-01   3.2700845e-02  -3.7760949e-01   1.9002143e-01   1.3102805e-01   9.8586350e-02  -1.6584826e-01  -2.3259657e-02  -4.6561786e-01  -4.7130800e-02   2.2684968e-02  -4.8292839e-02  -2.4198094e-01  -7.7042196e-02  -7.8202136e-02   4.0128428e-02
   2.4115210e-02   6.9111447e-02  -1.5815100e-03   9.8467314e-02  -7.7744922e-02   3.4165724e-02   9.1911669e-02   4.4129228e-02  -1.0873221e-01   5.2132941e-02   8.2992313e-03  -1.9797785e-02   1.8750397e-02   5.6925174e-02   3.5997165e-02  -5.4877087e-02  -5.4223189e-03  -2.7944237e-01   9.0908743e-03  -4.7698331e-03  -1.5276308e-01   1.9698201e-01  -8.7847906e-02  -1.3667364e-02   5.4484612e-02   8.1233361e-02   1.3256980e-01  -1.0293499e-01   2.0758903e-01  -5.6090324e-02   1.3950244e-01  -5.6001246e-02  -4.7234576e-02  -1.5306881e-01   4.2023459e-02  -1.1703439e-01  -3.8036180e-02  -4.2326605e-02  -6.0402990e-02  -1.6720729e-01   6.3191597e-01  -1.7459559e-01   5.9324614e-02   1.1780005e-01  -1.5487300e-01   6.4916768e-02  -7.5620453e-02  -1.0094817e-01   5.4002244e-02  -1.3882325e-04  -1.0005567e-02   1.1289727e-01   1.0696821e-01  -2.5704959e-02  -6.2766677e-02  -5.2528475e-02  -1.6729508e-01  -1.5013249e-02  -1.3454429e-01  -1.4913311e-02   5.8554216e-02   2.9938395e-02   8.2155746e-02  -2.3641570e-01   9.3858964e-03  -4.6830500e-03  -3.2928254e-02  -1.5496264e-01  -2.5414620e-02   8.3378696e-02   6.7575570e-02  -1.9008753e-01   0.0000000e+00   4.3124135e-01   3.9029485e-01  -7.9060265e-02   2.1996638e-01  -2.2430363e-01   2.4877835e-01  -1.9461303e-02  -1.9709151e-01   1.5314865e-01   6.4281137e-02  -8.5130025e-02   4.5503318e-02   5.2174511e-02  -1.5245592e-01  -7.8313966e-02   7.2008865e-02  -1.0857889e-01
   5.8566529e-02   1.6418133e-02  -5.3691885e-02  -2.5605877e-02  -1.0716636e-01  -4.9847040e-02  -1.3265883e-02  -6.8625259e-02  -8.2776464e-02  -1.8857459e-03   1.8004639e-01  -8.4487141e-02   1.1820078e-01  -3.9595092e-03  -5.7042145e-02   1.3220098e-01   1.0029462e-01   7.8476320e-02  -9.5058842e-02   2.2356562e-02  -5.2458874e-02  -2.5073721e-01   1.7453236e-01   6.3143798e-02  -1.8720441e-03  -2.8066411e-01   1.9448627e-02   1.4970649e-01  -7.8152237e-02   1.5086781e-01  -3.7076912e-02  -3.1393120e-01   2.5531957e-01  -1.3743346e-02  -1.6868582e-01   1.4343077e-01  -9.2251032e-02  -1.6804791e-02   2.0449905e-01  -2.7647571e-02   9.4419786e-02   4.2650978e-01  -1.5826849e-02   2.7644579e-02  -2.0072380e-01  -8.7957900e-02  -6.2277018e-03   1.4519613e-01   1.5484060e-02   2.4834299e-02   5.9396435e-02   5.4664402e-02  -3.1859578e-01  -2.9521201e-02  -7.4606674e-03  -4.1740162e-02  -1.0052660e-01  -1.3789362e-01  -4.5854157e-02  -2.5060772e-02  -3.8889115e-02   1.0441400e-01  -7.5360100e-02   2.0618509e-02  -7.0436326e-02  -1.1141202e-01   8.1349158e-02   5.8070152e-02   7.0316012e-02   1.5959789e-01   1.0887645e-01   3.6900288e-02   4.3124135e-01   0.0000000e+00   3.2687120e-01   5.6015227e-01  -1.8524552e-01   6.6405766e-01  -1.1534222e-01   8.3211737e-03   3.7501736e-02  -1.9851967e-01   1.5196062e-01  -6.9212019e-02   7.3136374e-02   1.3493739e-01  -2.4296395e-01  -2.4247928e-01  -2.0556338e-02   3.5928964e-02
  -1.0437714e-01  -2.1138815e-01   1.7367266e-02  -1.6446416e-01   1.5234371e-02   8.0327867e-02   1.2640729e-01  -5.1615702e-02   3.1631111e-02   5.0899797e-02  -1.5125864e-01  -1.5736560e-02  -5.0427929e-02   1.2704072e-02  -1.9143502e-01  -1.7133739e-01   3.5378640e-02   1.8165876e-01  -6.4245116e-02   5.0723419e-02   2.0120856e-01  -1.1311562e-02  -9.5743287e-02  -1.0290422e-01  -1.8001158e-01   2.0452082e-01   1.7666621e-02   7.8906559e-02   1.2732933e-02  -3.8050239e-01   1.0730191e-01   2.8021828e-01   1.2915217e-01   8.4783754e-02  -2.7030641e-01   1.2149196e-01  -2.3274639e-01  -2.7702737e-01  -2.5897283e-02   5.4810531e-02   2.3118854e-01  -3.0886114e-01  -6.5998258e-02   7.8817742e-02   6.2041270e-02  -2.6487528e-01  -7.9230454e-02   2.1666296e-01  -1.5101122e-02   2.6017923e-03   4.9235918e-02   6.7032093e-02   1.4673993e-02  -9.0814298e-02   7.3133989e-02   1.1261720e-02  -6.6840814e-02  -6.0751561e-03   4.8394382e-02   1.5226586e-02  -2.5009426e-02   8.6995546e-02   9.3166634e-02  -7.9840631e-02   1.3326868e-02   1.0414740e-01   1.1700239e-02  -1.1883471e-01  -1.4885710e-01  -9.5162472e-02   4.4488856e-02   1.0805283e-01   3.9029485e-01   3.2687120e-01   0.0000000e+00   6.2712874e-01   1.2107368e-02  -1.1975267e-01   1.5415899e-01  -1.1679384e-02   8.9820929e-02  -3.8390788e-02   2.3498237e-01  -3.1861882e-02   1.5247907e-01  -1.5707275e-01  -1.6413052e-01  -2.5557793e-01   9.0203688e-02   1.1283107e-01
   1.2043254e-01   2.9302214e-01   4.4843847e-02  -1.3996341e-01   6.4191224e-02  -1.4645164e-01   3.0574935e-02  -2.4425372e-01   1.3031937e-01  -6.8925128e-02  -3.0477046e-02  -7.3111511e-02   2.6443665e-02  -1.6377104e-01   2.3827004e-02   1.6394311e-01  -1.6910821e-01   1.4149526e-01   1.0829537e-01   2.6482448e-01  -1.9450466e-01   3.0081411e-01   2.0170373e-02  -5.3372840e-02   1.5113781e-01   5.2954183e-02  -1.9962831e-01   4.2822125e-02  -5.2082828e-02  -2.1851161e-01  -1.9921670e-02   3.7038656e-01  -1.7516309e-01   6.3199732e-02   6.7305409e-02  -2.3834403e-01  -1.1806808e-01  -3.0840030e-01   1.3002043e-02   1.3190367e-01  -1.8161759e-01   6.0688274e-01  -3.2794972e-02  -5.6221613e-02  -5.3250278e-02   3.0854001e-01   1.4737238e-01  -3.0803029e-01   1.1269316e-02  -1.7541388e-02  -3.7167529e-02   9.2200989e-02  -2.0695329e-01   2.8247881e-02   2.3985754e-01  -1.1606905e-01  -1.3434353e-02  -2.5154512e-02  -2.8385553e-01  -3.3478023e-01   1.9578453e-01  -6.1696738e-02  -2.0172095e-01   8.0248126e-02   6.6459767e-02  -7.1447843e-02  -7.6127602e-02   3.6843334e-02   2.5497000e-02   4.8141231e-02  -1.2229017e-01   3.2700845e-02  -7.9060265e-02   5.6015227e-01   6.2712874e-01   0.0000000e+00  -1.4763912e-01  -1.9191365e-01  -3.6091359e-01  -1.1831654e-02  -3.2462462e-02  -4.8631212e-03  -2.7433233e-03   1.4176713e-01  -8.6847056e-02  -1.7549032e-02   7.8195368e-02  -4.1311353e-02  -1.1582285e-01  -5.4950063e-02
   4.3019519e-02  -1.8125786e-01  -7.0434619e-02  -8.4829183e-02   1.1832937e-01  -1.2177029e-02  -2.0241443e-01  -8.0509279e-02  -1.0951768e-01  -5.3678441e-02  -5.7437540e-02  -8.5710555e-03   8.9872682e-02   2.4879176e-01  -8.9389867e-02   4.7957204e-03  -1.1036010e-01   1.8222903e-01  -9.0614378e-02  -4.4985207e-02  -1.0606226e-01  -1.1645580e-01  -9.9916141e-02   3.1453822e-02  -9.3486855e-02   6.2685723e-03   6.2555003e-02   2.1320720e-01   2.0746916e-01  -2.6313008e-01   1.3404831e-01   1.1145746e-01  -3.7220313e-01  -7.3718717e-02   3.6251067e-01   2.4083781e-02   1.3592643e-01  -2.7492973e-01  -1.0075570e-01  -2.3959648e-01   3.8586014e-01   1.3490807e-02   1.7175163e-01  -4.8074451e-01   7.9071825e-02   8.6476494e-02  -1.1081631e-01  -1.4090519e-01  -1.3614501e-01  -8.1098155e-02  -3.9097068e-02   1.2470869e-01  -4.7600422e-02  -4.2614209e-02  -5.0549311e-02  -9.5026237e-02   1.7773448e-02   7.8294384e-02  -1.2295459e-01  -2.5539471e-01  -5.5970154e-02  -1.6367781e-01  -2.7123421e-01  -1.1302954e-01   7.1984095e-03  -2.4677938e-01  -2.6634537e-01  -1.7169713e-01  -6.7622270e-02   1.2618965e-01  -3.4648918e-02  -3.7760949e-01   2.1996638e-01  -1.8524552e-01   1.2107368e-02  -1.4763912e-01   0.0000000e+00   8.0251899e-01  -2.8206650e-01   3.7862020e-02   1.3132857e-01  -8.1883724e-02  -4.5749895e-01  -1.8007414e-01  -1.9099757e-01  -2.6311770e-01  -1.4734840e-01   6.8093624e-02   6.5382127e-02   1.9471928e-02
  -6.1431896e-02   5.4139985e-02  -1.1937145e-02   1.4563119e-01  -2.5050868e-01  -1.2607372e-01   9.9515906e-03   7.6037756e-02   2.2589949e-01  -6.4384328e-02   6.1834932e-02  -2.9194564e-01  -8.1622923e-02  -2.9414330e-02   8.8213129e-02  -2.1420085e-02  -3.3949739e-01  -5.8301491e-02  -3.3899087e-02  -1.7998323e-01   4.8181700e-01   2.9702665e-01  -1.4064739e-02   8.3782119e-02  -1.9146142e-01  -5.6404304e-02  -1.0008575e-01  -3.2449496e-01  -3.1784469e-01   1.8225595e-01  -6.6399618e-02  -9.6338899e-02  -1.5305350e-01  -6.4488977e-02  -4.1719904e-01   1.9845394e-01   1.7552745e-02   1.3399778e-02   8.0012373e-02  -1.8371886e-01   8.3113902e-02   2.6730814e-02  -2.1185586e-01   1.5582308e-01  -1.4206770e-01   1.6972048e-01   3.2831046e-02  -1.4493822e-01  -3.5482664e-01  -7.1426185e-02  -8.8916778e-02   3.6903859e-02  -6.5583792e-02  -8.7775245e-02  -9.2126725e-02   4.6857154e-02  -5.5841101e-02  -1.6411753e-02  -3.7659649e-01   7.1530364e-02  -1.8639054e-01   3.1739392e-02   9.7899332e-02   1.5826178e-01   4.3494233e-02   2.0648205e-01  -1.0139515e-01   1.4820595e-02   6.2064049e-02   9.7704952e-02   1.5372052e-01   1.9002143e-01  -2.2430363e-01   6.6405766e-01  -1.1975267e-01  -1.9191365e-01   8.0251899e-01   0.0000000e+00  -2.2769881e-01   4.0732673e-01   5.8628147e-02  -6.9933960e-02  -5.9938948e-02  -8.3132448e-02  -9.2102636e-02  -4.2211018e-01   4.8810415e-01  -3.7980255e-03  -1.2275163e-01  -1.7112096e-02
  -7.0542428e-02   6.0611570e-03  -8.7133419e-02   5.5547243e-02  -1.3987623e-02  -1.4949358e-01  -1.2965854e-01   6.4162950e-03  -1.7233295e-01  -1.0550455e-01   1.6799176e-01   1.5782957e-02  -7.3183140e-02   1.5816471e-03  -1.6994483e-01   1.0570050e-01   4.5356600e-01  -2.2372819e-01   9.3193042e-03  -4.1186646e-02  -6.7265823e-02   3.3661104e-02  -4.0365554e-02   8.8446185e-02   9.9960421e-02   1.0115747e-01   9.5164043e-02  -5.4915069e-02   5.1404528e-01   3.2902746e-02   6.9499212e-02   1.8819051e-02   3.6986060e-02   5.6477371e-02  -6.1369057e-02   2.0110275e-01   2.1309551e-01  -3.0276128e-01   2.1988841e-02   8.9703118e-02  -3.8338341e-02   2.4609835e-01   8.4794429e-02   6.4114074e-03   1.7221346e-01   8.4456256e-02   6.1695078e-02   1.6542647e-02  -2.5586977e-01  -4.8959731e-02  -4.6057231e-02   1.6706286e-01  -2.3645666e-02  -1.3946502e-01   1.1209806e-01  -1.1799417e-01   2.8170905e-01   1.2628374e-01  -2.1702372e-01   1.9592763e-02   6.7064566e-03  -8.2564914e-02   3.7642491e-01  -2.1359394e-01   1.9212407e-01  -3.5778374e-02  -1.9431312e-01  -1.5660769e-01   2.0154167e-01   3.1077388e-01  -2.0082393e-01   1.3102805e-01   2.4877835e-01  -1.1534222e-01   1.5415899e-01  -3.6091359e-01  -2.8206650e-01  -2.2769881e-01   0.0000000e+00   4.5811146e-01   7.3406940e-01   4.1868911e-02  -1.6192479e-01   2.5694964e-01  -2.9796807e-01  -1.7415872e-01  -1.1432598e-01  -1.9513303e-01  -1.1798483e-01  -4.7064152e-02
  -5.7240162e-02   5.1782653e-02  -1.2026298e-01  -6.9579393e-02  -9.0593116e-02   5.9726168e-03  -3.0490482e-02   7.7048179e-02  -2.1268587e-01  -1.5274767e-01  -2.6404906e-01   6.3956172e-02  -3.9451447e-02   3.8010420e-02   1.4555718e-01   1.3620534e-03   1.4528186e-01   4.2384824e-01  -2.1865065e-01  -1.5212941e-01   1.1673379e-01  -2.2546165e-01  -1.0178668e-01   5.6076440e-03   1.9254369e-02   1.0271981e-01   1.7675144e-01   7.2036005e-02   5.6663416e-02   3.5009819e-01  -1.1192467e-01   1.4295190e-01  -1.1009595e-01  -2.0273514e-01   8.7429993e-02  -2.4486251e-02  -9.2230414e-02   2.8859980e-01  -6.9752531e-02   4.7240336e-01  -5.6367656e-02   1.2208726e-01   2.8942277e-03  -1.3592754e-01  -6.1599371e-02   1.5573648e-01   1.0037288e-01   1.8265299e-01   2.0702438e-01   2.2168178e-01   7.5918178e-02   5.9462906e-02   3.2722823e-06  -8.4297782e-02   2.7372240e-01   2.8977249e-02   3.6881651e-02   3.6237609e-01   7.4455747e-02  -2.3882805e-01  -7.5707894e-02   1.1282336e-01  -3.5212516e-02   3.9847965e-01  -6.5268118e-02   8.6681814e-02  -3.1902373e-03  -2.2499398e-01  -4.2141450e-02   1.5039802e-01  -2.7052719e-01   9.8586350e-02  -1.9461303e-02   8.3211737e-03  -1.1679384e-02  -1.1831654e-02   3.7862020e-02   4.0732673e-01   4.5811146e-01   0.0000000e+00   1.1791862e-01   5.1997226e-01  -1.1849327e-01   1.8298289e-01   6.5342347e-02  -3.0235163e-01  -1.8250667e-01  -8.7130098e-02   9.9030012e-02   1.3344474e-01
   1.9415678e-02  -2.4722630e-01   1.5655019e-02  -6.6460912e-02  -4.1259907e-02  -1.1515505e-01  -1.5480842e-02  -6.8316113e-02   8.0151146e-02  -3.3014242e-02   1.6162457e-02  -1.4349780e-01   1.5340400e-01  -4.5190490e-02  -2.2707943e-02   4.7275154e-02   7.9425808e-02  -6.2092259e-02  -1.3544926e-03  -9.3737373e-02   4.0663349e-02  -8.2465486e-03   3.1810786e-02   8.8576122e-02  -8.0034242e-02   2.0816154e-01  -5.6815886e-02  -7.0399595e-02   1.8802837e-02  -1.2445714e-02  -1.6785295e-01   1.0328519e-01   5.4253419e-02   1.2506148e-01  -3.1960155e-02  -1.1535087e-01  -5.5141929e-03  -1.2780726e-01   9.1740829e-02  -1.8706432e-01   5.4588900e-02  -1.2306559e-01  -9.5082974e-02   3.4352529e-02  -8.5830886e-02  -6.7515251e-02   1.1338718e-02   4.2802552e-02  -7.7581404e-02  -4.7251429e-02   9.0443517e-02   1.1474144e-01  -9.8876016e-02  -1.6777277e-01   1.1074768e-01  -2.0510503e-01   8.3959209e-02  -1.6828979e-01  -1.0178248e-01   3.2931991e-02  -1.4755241e-01   1.2168732e-01   3.4398983e-02   1.4976993e-01   3.3811595e-02  -1.7972228e-01   2.4054456e-02   8.6295092e-02   4.1509491e-02  -1.1394743e-01   1.0743436e-01  -1.6584826e-01  -1.9709151e-01   3.7501736e-02   8.9820929e-02  -3.2462462e-02   1.3132857e-01   5.8628147e-02   7.3406940e-01   1.1791862e-01   0.0000000e+00   4.1841429e-01   1.9106587e-01   2.5694252e-01   4.8447920e-01   2.0019034e-02   1.9323783e-01   3.1469269e-02   3.6619529e-02   7.7737397e-02
   7.8751430e-02   1.0480109e-01   5.7706876e-02  -2.7768320e-02  -2.7050580e-01  -5.5315380e-02  -1.3502266e-01  -1.8863004e-02   1.6730486e-01   2.1861252e-02  -2.9346207e-02   5.1381055e-02  -5.2387572e-02  -1.2846810e-02   1.1899453e-01  -3.3453098e-03  -6.5716056e-02  -3.1943517e-03   2.6514025e-01   4.4702973e-02   3.3298940e-02  -5.3671592e-02  -1.4029136e-01  -3.2801436e-01  -6.9989687e-02   2.3874300e-01  -1.8521316e-01   6.2911565e-02   8.2594718e-02   2.2245215e-01   2.3918360e-01   2.4586221e-01   5.1210973e-03   5.5018984e-03   1.4650642e-01   1.6921010e-01  -4.6871568e-02   1.9060810e-01  -1.2108129e-01  -1.5684117e-02   1.5485528e-02  -1.2569908e-01   7.7694888e-02  -1.4443542e-01  -1.4311768e-04  -9.2609701e-02  -8.0605330e-02  -2.7906919e-01   8.2734004e-02  -5.4411103e-02  -4.1837440e-02  -2.0253457e-01  -8.6756973e-02   3.5584175e-03  -1.4549660e-01   3.5699081e-02  -1.7556565e-02   9.3947711e-02  -8.9790074e-02   1.5399990e-01   1.3761158e-01  -3.6249341e-02  -1.0016563e-01   8.1919804e-02   4.7199560e-02   1.9192702e-02  -2.0216718e-01  -2.3897557e-01   2.1014212e-02  -8.7691945e-02   2.1513480e-01  -2.3259657e-02   1.5314865e-01  -1.9851967e-01  -3.8390788e-02  -4.8631212e-03  -8.1883724e-02  -6.9933960e-02   4.1868911e-02   5.1997226e-01   4.1841429e-01   0.0000000e+00   4.5355347e-02   2.6880383e-01  -7.4274612e-02   5.2226478e-01  -1.0050627e-01  -2.8923972e-02   1.3749441e-02   9.0410882e-03
   1.6148106e-02   1.5055554e-01  -1.7595095e-01   3.6438570e-02  -1.0849999e-01  -9.0090726e-02  -2.8046590e-01   7.8190591e-02   2.0240494e-02   4.9837771e-02   1.7073435e-01   5.6056775e-02  -1.3027047e-01   1.9751791e-01   4.5275333e-01   4.1800988e-02  -1.6116932e-02  -1.4721134e-01  -2.5851653e-01  -9.8194232e-02   4.3800148e-02  -2.6900054e-01   1.3267948e-01   8.5290534e-02  -8.5860572e-02   1.4902952e-01   2.5502227e-01   1.5101351e-01  -9.3437032e-02   1.2554939e-01  -1.5880154e-01   1.6775099e-02  -7.3130570e-02  -1.9873307e-01   8.1642940e-03   4.4161508e-02   8.3808571e-02  -1.7855688e-01   2.7928248e-01   9.9362441e-02   1.8649898e-01  -1.7841672e-01  -1.7377551e-01  -2.0159600e-01   1.0675301e-01  -1.8580062e-02  -1.8515574e-01   4.9448435e-02   2.1176388e-02  -1.4366172e-01   7.1505328e-03  -1.1465355e-01   1.7019142e-02  -2.0335439e-01   5.7896808e-02  -5.0486191e-02  -2.0838546e-02  -1.0992356e-03  -6.1313341e-02   2.5568770e-02   3.8735250e-02  -8.3934182e-02   6.1254021e-02  -1.3025168e-01  -2.3145907e-01   1.1460830e-02  -1.2036292e-01  -6.9599549e-02  -6.8333673e-02  -4.2808623e-02  -3.8264248e-02  -4.6561786e-01   6.4281137e-02   1.5196062e-01   2.3498237e-01  -2.7433233e-03  -4.5749895e-01  -5.9938948e-02  -1.6192479e-01  -1.1849327e-01   1.9106587e-01   4.5355347e-02   0.0000000e+00   1.7237690e-02  -1.8106493e-01  -6.4039526e-02  -2.0386652e-01   2.8330224e-01  -2.1270423e-01   1.3617819e-02
   2.3706113e-01  -6.7283364e-02  -4.2234944e-02  -8.5110972e-02  -7.3241049e-02  -8.6087563e-02   6.9056579e-02   1.9860183e-02  -8.5771927e-02   8.7029930e-02   1.4599165e-01   1.7912038e-01   2.5135955e-01   1.8463274e-01   2.2904392e-01   2.6980120e-01  -3.7714547e-02   2.0066559e-01   9.7728976e-02   2.6089791e-01  -1.5490381e-02  -3.6484578e-02  -1.3783487e-02   2.3452333e-01  -1.5828578e-01   1.4441205e-01  -6.9560801e-02  -8.4733690e-02   3.2008211e-01   4.5314592e-02   1.6436797e-01   1.8411485e-02  -4.0835346e-02  -5.2299504e-02  -1.9127026e-01   2.7694348e-01  -8.0700033e-03   7.3415327e-03  -2.0022229e-02   1.2272524e-01  -1.7982867e-01   1.5722020e-01   1.2216783e-01   9.4499308e-03   9.0258834e-02  -2.8288740e-01   1.2948617e-02   1.0632689e-01  -6.3442492e-02   2.6421603e-02  -6.5489376e-02   7.8624409e-03  -1.9380507e-01  -1.7552109e-02  -4.7552634e-02   4.8780685e-02   5.4295403e-02  -1.1368300e-02  -3.5731879e-02  -1.2356431e-01  -1.2611511e-01   1.3113971e-01  -6.7466205e-02  -1.0203618e-01  -3.2473959e-01  -1.7787715e-01   2.0090109e-02   1.5876779e-01  -1.1345623e-01  -9.3323959e-02   2.0824287e-01  -4.7130800e-02  -8.5130025e-02  -6.9212019e-02  -3.1861882e-02   1.4176713e-01  -1.8007414e-01  -8.3132448e-02   2.5694964e-01   1.8298289e-01   2.5694252e-01   2.6880383e-01   1.7237690e-02   0.0000000e+00   1.8592840e-01   2.8559426e-02   3.5935958e-01   1.3668827e-01  -1.5946741e-01  -3.0229209e-02
   8.0414747e-02   6.1458768e-02   3.2954186e-02  -4.0619380e-02  -8.9170752e-02   3.8290587e-02   1.4153776e-01  -2.3914452e-03  -2.5105163e-01   5.7307910e-02   1.4127346e-01  -5.9454386e-02   1.0558453e-01  -8.1164500e-02   1.4422704e-01   3.5157340e-02  -8.3673520e-02   6.0752806e-02   1.2109598e-02  -1.2200077e-01   6.3567974e-02   1.8910689e-01  -2.1681899e-03   1.7172083e-01  -1.2606419e-02   1.2841953e-01  -2.8638732e-02  -6.2651913e-02  -6.5506549e-02  -2.0597128e-01  -1.6867004e-01  -6.4739695e-02  -1.0884296e-01   8.9211496e-02   9.7977050e-02   9.3015237e-02  -8.6840114e-02  -1.0459259e-01   1.6374033e-01  -9.4293912e-02   1.4561282e-01  -9.4474488e-02  -1.6994064e-02   2.2741823e-02   1.4394325e-01  -2.1824034e-01  -1.3941775e-01   1.6551050e-01  -9.2056822e-02  -2.3773740e-01  -1.6421551e-01  -2.5900282e-02   3.1830547e-01  -2.1527449e-01  -6.4340320e-03  -1.3693001e-01  -1.7006670e-02   6.0324174e-02  -8.9001412e-02  -1.7330792e-01  -1.3613654e-01   9.9549929e-02   1.6620834e-01   1.7979827e-01   1.9437709e-01  -2.1381569e-01  -7.8426689e-03   9.6415676e-02  -1.2717556e-01   1.1712898e-02  -2.6833309e-01   2.2684968e-02   4.5503318e-02   7.3136374e-02   1.5247907e-01  -8.6847056e-02  -1.9099757e-01  -9.2102636e-02  -2.9796807e-01   6.5342347e-02   4.8447920e-01  -7.4274612e-02  -1.8106493e-01   1.8592840e-01   0.0000000e+00   6.0633113e-01   8.0606870e-04   8.8336799e-02   2.7104510e-01   1.8749755e-01
  -5.4144940e-02  -1.2102179e-02   3.3259150e-02  -4.7462041e-02  -9.4802297e-02  -2.6153685e-02   5.4026809e-02   1.6885931e-01  -3.8848589e-02   1.9126981e-02  -1.8639015e-01   9.4856027e-02  -1.2238666e-01  -5.4501291e-02  -7.9525082e-02   9.2198212e-02   2.1965119e-02  -8.9103591e-02   3.8249337e-02  -9.3899446e-02   6.1134319e-02  -8.2879370e-02   1.3740823e-01   2.0015763e-01  -1.5602362e-01  -1.7442067e-01  -1.2567349e-01   1.2520020e-01  -2.3097793e-01  -1.2469796e-01  -8.5648691e-02  -2.6601014e-01  -4.0073073e-03  -1.2016197e-01  -2.0809238e-01   2.7803978e-01   2.3708098e-01  -7.4418105e-03  -8.0227678e-02   1.6114964e-01   2.1408809e-01   2.0834428e-01   1.0864706e-01   3.6940555e-02  -1.7743797e-01   9.1753536e-02   8.7319360e-02  -3.1707487e-01  -4.4771254e-02  -2.2793946e-01  -9.3706884e-02  -8.2408070e-02   2.1108088e-01  -4.6971429e-02  -2.8783524e-02   2.6638450e-01   2.5323196e-02   1.5529474e-01  -1.8202592e-01  -4.0046604e-01  -1.5629395e-01  -8.9024176e-02  -8.2800092e-02   6.3552531e-02   4.0034273e-02   3.2923458e-02  -1.4713249e-01   6.0312108e-02  -5.7450532e-02  -1.2076241e-01   7.7682627e-02  -4.8292839e-02   5.2174511e-02   1.3493739e-01  -1.5707275e-01  -1.7549032e-02  -2.6311770e-01  -4.2211018e-01  -1.7415872e-01  -3.0235163e-01   2.0019034e-02   5.2226478e-01  -6.4039526e-02   2.8559426e-02   6.0633113e-01   0.0000000e+00   1.2055857e-01  -2.3195217e-02   2.5347190e-02   1.5733372e-01
   5.8006073e-02   7.7236559e-02  -5.3204555e-02  -8.3054123e-02  -5.5905498e-02   5.3400652e-02  -1.2352893e-02  -1.4495753e-01  -9.1483458e-02  -9.3143239e-02  -1.0535424e-02   1.2079176e-01  -1.4249941e-01   4.7860818e-02   8.7959493e-03   1.7282311e-01  -6.8244490e-02   6.3154377e-02   3.3128516e-02  -6.2722279e-02  -1.8123570e-01  -3.7050788e-02  -9.9615375e-02   1.3341332e-01   2.9104585e-01  -3.4064213e-02   9.2750371e-02   3.4120406e-01   1.5066046e-02  -3.3540120e-01   5.0279559e-02   1.6483614e-01   1.3319820e-01  -1.3166019e-01   6.7098653e-02  -3.6445299e-01  -5.3495231e-02  -3.2129147e-01  -5.3709215e-02   8.0629477e-02   1.5967872e-02  -1.2154644e-01   4.8147982e-03   4.3942415e-02   1.0091988e-01   2.0871259e-02  -1.4175903e-01   2.3666728e-01   4.6221550e-02  -2.6198618e-01   8.9635985e-02   1.1956788e-02   4.1132684e-01   3.4529644e-01  -2.8284780e-01  -5.1740751e-02  -5.7884943e-02   1.1748449e-01   8.2116484e-02   1.2203793e-01   1.1354981e-01  -4.6956742e-03  -1.3439516e-01  -4.5665999e-01  -1.5877042e-01   7.6370712e-02   1.7902190e-01   1.2109041e-01  -2.3788512e-01  -2.3226148e-01  -5.5977440e-02  -2.4198094e-01  -1.5245592e-01  -2.4296395e-01  -1.6413052e-01   7.8195368e-02  -1.4734840e-01   4.8810415e-01  -1.1432598e-01  -1.8250667e-01   1.9323783e-01  -1.0050627e-01  -2.0386652e-01   3.5935958e-01   8.0606870e-04   1.2055857e-01   0.0000000e+00  -6.8203163e-01   9.4729422e-03   7.3619115e-02
   9.6873412e-04   1.6872019e-03  -6.3924246e-02   8.8738043e-02  -9.2668109e-03   1.3100712e-01  -1.6657720e-01  -1.1650310e-01  -1.8222402e-01  -2.0019890e-01  -8.6876784e-02  -4.9871481e-02  -2.0409395e-01   2.0048966e-01   6.1172283e-02  -9.0383368e-02   2.1645051e-02   6.0570296e-02   1.0440999e-01   6.6542381e-02   7.9256939e-02   1.3608775e-01  -3.0841436e-03   1.6720472e-01  -8.0314595e-02  -1.6202714e-01  -1.0259401e-01   2.7646958e-01   2.4993217e-02  -1.8572846e-01  -1.0280023e-01   2.0051247e-01  -1.7793988e-02  -9.7893258e-02   1.4124922e-01  -5.1813982e-02  -1.4466910e-01   6.8870343e-02  -4.1926980e-02   1.1448254e-01   2.8716259e-01   2.7499554e-01   1.3361567e-02   1.4872674e-01  -2.1584527e-01  -3.4674221e-02   1.1670085e-01  -5.0567744e-02  -5.2140403e-02   6.3370066e-02  -8.9458003e-02  -5.6936926e-04  -1.7105281e-01   7.7844292e-03  -2.9638500e-01   9.0491592e-03  -2.0834215e-02  -1.5624902e-01  -2.1641391e-02   1.4026657e-01   2.1137967e-01  -1.4775473e-01   2.7151902e-03   5.4265021e-03   3.2546058e-02  -9.1731624e-02  -9.3608774e-02  -1.4209547e-01   9.7362155e-02  -2.4666296e-01  -1.5055252e-01  -7.7042196e-02  -7.8313966e-02  -2.4247928e-01  -2.5557793e-01  -4.1311353e-02   6.8093624e-02  -3.7980255e-03  -1.9513303e-01  -8.7130098e-02   3.1469269e-02  -2.8923972e-02   2.8330224e-01   1.3668827e-01   8.8336799e-02  -2.3195217e-02  -6.8203163e-01   0.0000000e+00   5.8616132e-02  -1.1119079e-01
  -5.2677950e-02   4.6273982e-02  -8.4757265e-02   1.1516458e-02   1.1048466e-01   2.9322227e-01  -7.7885103e-02   2.3775390e-02   5.5880286e-02  -4.6948485e-03   5.5266523e-02  -5.9990001e-02   1.2491965e-01   3.5440104e-02  -4.2062997e-02  -6.0303950e-02   8.9686189e-03   1.7602035e-01   3.0431014e-03   2.3547454e-02   6.4009370e-02  -1.1948405e-01   9.5539615e-02   3.5539849e-02  -2.2914995e-02   9.1874958e-02   5.0402528e-02   9.1850873e-02   1.7271333e-02  -1.3200815e-01   1.0578414e-01  -1.7056970e-01  -9.7189709e-02  -8.5155539e-02  -1.6706666e-01  -1.6559499e-01  -7.0450619e-03  -6.1731824e-02  -1.8049102e-01   1.8206956e-02   1.0584376e-01  -3.3166505e-03   1.2336635e-02  -1.0037327e-01  -8.9567150e-03  -2.5516312e-01   8.4936233e-02  -1.0956743e-01  -1.0870441e-01   5.0597308e-02   1.2575070e-02   1.8137481e-02   2.6974392e-01  -7.9608763e-02   3.2338673e-02  -1.3308842e-01  -1.0446329e-01   2.7787055e-02  -7.7601573e-02   2.0943244e-01   3.6342741e-02  -1.4702263e-01   1.7926310e-02   6.5129552e-02   2.3233024e-01  -1.5915376e-02   1.0224521e-01   5.3483290e-02   5.6751184e-02   2.4661930e-04   1.5867919e-01  -7.8202136e-02   7.2008865e-02  -2.0556338e-02   9.0203688e-02  -1.1582285e-01   6.5382127e-02  -1.2275163e-01  -1.1798483e-01   9.9030012e-02   3.6619529e-02   1.3749441e-02  -2.1270423e-01  -1.5946741e-01   2.7104510e-01   2.5347190e-02   9.4729422e-03   5.8616132e-02   0.0000000e+00   7.1726256e-02
  -6.9327615e-02   5.9334307e-02   3.9618358e-02   3.6669661e-02   1.0524911e-01  -1.1963111e-01  -3.8853150e-02   5.0592448e-02   5.7431197e-02   2.2298085e-02  -1.0383505e-02  -3.8628455e-02   8.7177678e-02  -1.5782301e-02  -1.9146963e-02  -1.5345625e-02  -6.4717720e-02   6.2068536e-02  -1.0354705e-01   9.7313094e-02   1.1525769e-02   4.7589147e-03   7.9561506e-03  -2.5078182e-03   1.4271209e-01  -2.4698208e-02   2.1610160e-02  -3.0063368e-02   9.9164998e-03  -6.1282142e-02  -8.7318128e-03  -1.6376589e-01  -6.2431566e-02  -8.3397999e-02  -4.4914714e-02  -4.6935889e-02  -1.9616833e-02   7.4442897e-02  -4.1496255e-02  -5.8081423e-02  -2.9841544e-01   2.2376164e-01  -1.7422422e-03  -5.1052203e-02  -8.8557777e-03  -1.5412316e-01  -1.5724469e-01   2.2277232e-02  -3.4705657e-02   1.2344210e-01   2.4241225e-03   4.8100192e-02   6.1025385e-02   1.2638466e-01  -7.2314919e-02  -8.8332921e-02  -1.3017446e-01  -4.2533722e-02  -1.7983756e-02  -1.0279790e-03  -3.4540264e-02  -7.7673302e-02  -6.9114226e-03  -1.4128887e-01  -7.8438367e-02   2.0314688e-01  -1.0980630e-01  -3.1428864e-02  -1.3102656e-01   1.2471125e-01   5.2059932e-02   4.0128428e-02  -1.0857889e-01   3.5928964e-02   1.1283107e-01  -5.4950063e-02   1.9471928e-02  -1.7112096e-02  -4.7064152e-02   1.3344474e-01   7.7737397e-02   9.0410882e-03   1.3617819e-02  -3.0229209e-02   1.8749755e-01   1.5733372e-01   7.3619115e-02  -1.1119079e-01   7.1726256e-02   0.0000000e+00
