# Supplementary material for: Autistic traits and individual brain differences: functional network efficiency reflects attentional and social impairments, structural nodal efficiencies index systemising and theory-of-mind skills
Source: Mol Autism. 2021 Jan 21;12:3. doi: 10.1186/s13229-020-00377-8 (PMC7818759; doi:10.1186/s13229-020-00377-8)
Supplement: Supplementary file 9 — Additional file 9. Brain-behaviour correlations. README file detailing data curation; AAL-90 region masks in NIfTI format; spreadseehts of Spearman correlations; code and data for the correlational analysis. [file 13229_2020_377_MOESM9_ESM.zip › Paul_Arora_et_al_data/Physiological/BBC/analysis/Parcorr_rsfMRI_Netmats/fixnormed_Netmat_rsfMRI_aal90_subj014.txt]

   0.0000000e+00   1.5575569e-01   1.3073316e-02  -1.2122883e-01  -1.3421857e-02  -2.7372290e-02   7.7663841e-02  -4.1061828e-02  -5.3287908e-02   2.2290410e-01   1.0095585e-01   7.4878989e-02  -2.3863914e-02  -7.9619427e-03   9.9157763e-02  -1.2265571e-02   1.6263902e-02  -4.7166603e-02   1.3452760e-01  -3.9024310e-02   1.4913951e-03  -6.6850016e-02   1.8967775e-02   3.6814055e-02   1.2229536e-02   8.9283025e-02   4.6603811e-02  -7.2572581e-02  -3.7742202e-02   9.0638062e-02  -2.2451911e-01   7.0640439e-02  -1.1815950e-01  -1.1259048e-01  -3.4078432e-02  -5.7675454e-02  -9.4281461e-03  -8.3809001e-03  -3.0125994e-02  -1.5543196e-01   4.1109653e-02   1.8289064e-02   1.0613811e-02  -3.9185651e-02   4.7541689e-02  -9.4045957e-02  -6.5675971e-02   7.9905368e-02  -7.1927016e-02  -2.8304923e-02  -5.2892966e-02  -3.7225630e-02  -5.4828712e-02  -9.7097353e-03   4.2740110e-02  -5.7224384e-03   1.1932753e-01   1.4337101e-02   6.0441556e-02   8.9394810e-02   1.7201116e-01  -6.4044304e-02  -7.1744987e-02   1.5412130e-02   2.8189337e-02  -8.0922926e-02  -8.0535125e-02  -6.8810527e-02   1.0292145e-01  -1.3391284e-01  -4.6522788e-03  -2.6763328e-02   2.5754935e-02  -9.3797865e-03   1.3623941e-01  -1.2531586e-02   3.7623624e-02  -1.8358382e-01   1.1339061e-01  -1.8612966e-01  -3.1568772e-02   2.8561683e-02   2.9803768e-02   3.2827742e-02   1.0218633e-02  -4.8087557e-02   1.5441042e-01  -1.1344074e-01   2.2907821e-02   1.4730267e-02
   1.5575569e-01   0.0000000e+00  -1.0382376e-01   3.7161109e-02  -7.9411162e-02   7.9164449e-02  -1.1456139e-01   6.9106158e-02   8.2662862e-03   1.9107745e-01   6.2927036e-02   8.1468515e-02   2.5103829e-02   1.3344660e-01  -4.5319314e-02   2.6938765e-02  -2.2516747e-02   6.8478731e-02   2.1078235e-02   1.6937884e-01  -3.7647902e-02  -3.3609022e-03  -1.3339348e-03  -5.7992816e-02   2.7704966e-02   1.4059277e-01  -7.3823484e-02   4.0495522e-02  -5.8203031e-02   3.7921218e-02  -1.2085547e-01   8.8408596e-02  -3.4625425e-02   2.9817398e-02  -1.2095563e-01  -1.0423926e-02  -1.6719379e-02   6.3978136e-02   3.6845309e-02   9.3165135e-03  -2.3409844e-01   1.1453931e-01  -3.2786259e-02   4.4199892e-03   1.2446703e-02  -6.0737296e-02  -3.0933435e-02  -1.2303560e-01  -8.8450003e-02  -4.0256037e-02  -2.7704805e-02  -1.4305721e-02  -8.7012975e-02  -1.0328108e-01   3.8962482e-02  -8.5055686e-02  -6.0836715e-02   1.8810666e-01   8.7557919e-02   1.5039671e-01   5.5974469e-02   5.5657982e-02  -4.2386636e-02   2.2014974e-02   6.8313536e-02  -7.9871847e-03  -5.2147959e-02  -5.5645858e-04  -4.9066833e-02   6.8741697e-02  -7.2162253e-02  -5.9038185e-02  -3.6609895e-02   6.5598741e-02   4.6358978e-02   1.6084726e-01  -1.2851282e-01   3.7077828e-02  -6.1842651e-03   5.7142269e-02  -2.1859054e-03  -1.3897579e-01  -5.8023269e-02  -1.1202544e-01  -1.1572081e-02  -1.6126185e-02   3.7473275e-02  -8.9298226e-02   1.0469476e-02  -2.6665960e-02
   1.3073316e-02  -1.0382376e-01   0.0000000e+00   2.1285881e-01  -1.0523730e-01   6.0103726e-02   2.0810636e-01  -1.6445707e-02   3.5983173e-02   1.0530220e-01   2.1352185e-02  -6.4547426e-02  -5.7949961e-02  -1.2166121e-01  -7.1024393e-02  -1.5197043e-02   3.7047296e-02   1.0684114e-02   1.4959797e-01   3.5598236e-02   7.1159709e-02  -7.4158999e-03   2.0022631e-01   1.5960906e-01   6.9197466e-02   8.3989684e-04  -1.2279978e-01  -8.5123896e-03   5.5155220e-02  -4.8923334e-02   1.5596471e-01  -1.1170194e-01   8.6078587e-02   7.6618238e-02  -9.2373124e-02  -1.3415231e-01  -8.0774624e-02  -5.4527859e-02  -1.0055401e-01   1.8261962e-02  -5.3020908e-02   5.2709651e-02  -6.2142833e-02  -4.8514658e-03   1.0299394e-01   5.3235965e-02  -1.0842990e-01   7.0460131e-02   3.3945526e-02  -9.7219417e-02  -6.4025240e-02  -6.4115962e-02  -2.9640431e-02   1.6990549e-02   2.1727137e-02   3.1941260e-02  -9.9474202e-03  -1.1267683e-01  -4.3023272e-02  -9.9944720e-02  -5.8876425e-03  -3.2532358e-02  -5.7346859e-02  -5.3152460e-02  -2.9189911e-02   3.7556818e-02   8.2142016e-02   9.7206243e-03  -1.8076334e-01  -1.3441178e-02  -3.6689860e-02  -1.6080121e-02   1.5727152e-02   2.3794864e-03   4.5823363e-02  -2.3796963e-02  -9.7231887e-02  -6.7646159e-02  -3.5700027e-02  -3.1577383e-02  -7.9613902e-02  -1.2966646e-01   8.5749066e-02  -2.0675623e-02   7.6482416e-02  -6.5220649e-02   9.2906815e-02  -6.3787076e-02   2.0166402e-03   2.4485280e-03
  -1.2122883e-01   3.7161109e-02   2.1285881e-01   0.0000000e+00   6.7408993e-02  -2.1581030e-02   9.0395446e-02   1.3124805e-01  -1.7240759e-02   6.4638342e-02   3.8914398e-02  -4.7180065e-02  -6.6397210e-02  -8.3783962e-03  -2.1156005e-01   7.1850277e-02   1.4585506e-01   2.1966630e-03   4.0257604e-02   9.3962617e-02   1.0366204e-01  -3.0138711e-02  -3.9089756e-03   1.2874316e-01   8.2897326e-02   3.3594181e-02   9.3083817e-02  -6.3690234e-02  -3.1834094e-02  -1.4778947e-02   1.5377023e-01   7.7188371e-02   6.1670379e-02   1.4424161e-02   9.2952459e-02  -1.7126717e-01   1.2939291e-02   2.5138383e-02  -4.1805474e-02   9.3728856e-02  -1.2510703e-01  -1.0812130e-01  -1.6992544e-01  -7.2966093e-02  -1.1772176e-01  -2.8644994e-02   7.1774720e-02  -2.7293332e-02   5.9560896e-02  -6.5963943e-02  -1.5974683e-03  -6.2434279e-02  -7.1377775e-02   2.4867361e-02   4.9807660e-02   1.0733913e-02  -5.3744081e-03  -4.8555795e-02  -1.3505007e-01  -1.5193932e-01  -1.7903614e-01   9.7633081e-02  -6.7801757e-02  -2.7318640e-02  -3.6793542e-02   1.5040147e-01   8.9705929e-02   2.2904940e-02  -1.1729593e-01  -2.6460802e-04   3.0557518e-02   4.7664407e-03   2.2829395e-02  -6.1557159e-02  -1.0604656e-01   9.4763849e-02  -1.3532681e-01  -5.1024392e-03   9.7923694e-03   7.5052317e-02  -2.2494650e-02  -5.2205990e-02  -1.0562674e-01   3.0562072e-02   5.4895099e-02  -1.1947180e-02  -4.9222308e-02  -2.5079758e-02  -3.1960466e-02   3.3309390e-02
  -1.3421857e-02  -7.9411162e-02  -1.0523730e-01   6.7408993e-02   0.0000000e+00   6.9264775e-02   2.0455870e-02   7.0384413e-02   6.5861227e-01   2.5711657e-01  -3.2089292e-02   2.1063566e-02  -1.2863500e-02  -1.5099973e-01  -1.1450967e-03  -1.5924392e-03   5.8491426e-03  -6.0316733e-02  -5.1654906e-03   2.1463148e-02  -2.8691881e-01   2.4917796e-02   8.1456640e-02   8.8018525e-02   9.9353465e-02   8.9621295e-02   6.1407222e-01   6.7733420e-02   4.6696216e-02   3.4656365e-03  -9.6741432e-02   2.4649739e-01   1.9428299e-02  -1.3684998e-01  -8.5692066e-02  -3.2411459e-02   1.5553127e-01   1.2035615e-01  -5.0069189e-02  -1.4011141e-01   1.6991785e-02  -2.5169105e-02   6.2492626e-03  -1.8733472e-02   7.4853254e-02  -1.5453969e-02  -1.1165686e-01   2.7734027e-02   1.1406162e-01   6.0230911e-02  -2.1357485e-02   1.1087170e-01  -9.4724159e-02   1.2384880e-01   1.5429013e-02   1.6807674e-02  -3.7784756e-02   4.4687415e-03   3.9912371e-02   5.7510619e-02  -1.2771658e-01   7.0389801e-02  -7.7700784e-02   2.2007712e-01  -4.1187188e-03  -4.9785201e-03   5.0715332e-02   7.1737557e-02   1.7827083e-01  -1.4176399e-01  -4.6274289e-02  -9.7253084e-02   7.1699684e-02   2.5786945e-01  -1.9947415e-01  -1.1837788e-01   7.8701460e-02  -1.3943373e-01  -2.4742792e-02   1.4092227e-02  -2.6121242e-02   2.6914368e-02  -1.0931069e-01   1.9161235e-02  -1.1704831e-01  -1.3422807e-02  -6.2330403e-02  -4.7738538e-02   2.5650097e-03   6.7058428e-02
  -2.7372290e-02   7.9164449e-02   6.0103726e-02  -2.1581030e-02   6.9264775e-02   0.0000000e+00  -4.9919347e-02   1.9941704e-01  -2.5780804e-01   4.4624856e-01   2.5973124e-02   8.4420719e-02   3.4963267e-02  -8.6438754e-02   9.0207789e-02   1.5953112e-02  -9.7269048e-02   5.0569251e-02  -3.3343798e-02   2.3591275e-02  -5.1525887e-02   1.5967030e-01   2.2488846e-02  -1.1081536e-01   1.5723341e-01   2.3351972e-01   1.8741524e-02   3.5880553e-01   3.5792343e-03   4.9363257e-02   9.5044510e-02  -4.6546052e-02  -6.6110739e-02  -1.3895009e-01  -1.2729886e-02   2.8255290e-02   9.0289096e-03  -2.0149345e-01  -3.4057162e-03   1.2548184e-01   1.6250139e-01  -1.9760630e-01  -1.2349869e-01   1.6897916e-02   2.1440763e-02   1.0909849e-01   9.1527397e-02  -5.6655610e-02   1.3341931e-01  -5.7862342e-04   1.8735206e-02   4.7636979e-02   3.4682183e-02  -1.3223766e-02   7.1359887e-02  -1.6490975e-01  -5.7348831e-02   1.2964631e-01  -8.3456259e-02   6.8273745e-02   1.1217606e-01   9.9618811e-02   6.6108776e-02  -4.9644631e-02   9.4604655e-02  -1.0842743e-01  -6.3923646e-02  -1.1191421e-01  -1.4653121e-02   4.9508065e-02  -6.4167399e-02  -5.2923096e-02   1.2943419e-02  -7.5063911e-02  -1.9060604e-01   5.8713815e-02  -3.5625230e-02  -1.6474248e-01  -3.8797074e-03  -1.5926487e-01  -3.9634094e-02  -8.1268089e-02   1.4666901e-01   6.9416062e-02   1.1814530e-01  -5.6998062e-02  -5.2243626e-02   1.0238806e-01   1.8343609e-01  -5.0435672e-02
   7.7663841e-02  -1.1456139e-01   2.0810636e-01   9.0395446e-02   2.0455870e-02  -4.9919347e-02   0.0000000e+00   1.2377650e-01   1.3866222e-01   8.7981052e-02   2.0611909e-01   1.4803678e-01   1.2213180e-01  -2.2713639e-01   1.6401972e-01  -1.2230157e-01   1.1529972e-02  -1.5308124e-01   6.9682879e-02   7.2722276e-02  -5.9218202e-02  -7.1237657e-03   4.2462375e-02  -1.4186738e-01   9.6646313e-02  -1.4421001e-01  -4.7538339e-02  -1.0019468e-01  -2.2799864e-02   2.3086586e-02   2.1815847e-01   7.4646969e-02  -1.2748693e-01   1.0145900e-01   3.7461692e-02  -9.6239477e-03  -7.0061067e-02   3.8425120e-02  -5.2972907e-02  -8.2920986e-02   2.1218400e-01   1.7262901e-01  -6.4317918e-02   2.7890177e-02   4.2269700e-02  -2.0099773e-01  -4.6121858e-02   6.2871064e-02  -1.2961995e-02  -6.6935665e-02   2.3739063e-02  -1.1678740e-01  -1.7995949e-02  -1.1404444e-02  -1.2495348e-01   2.1253217e-02  -2.2163770e-01  -1.2596020e-01   2.6845301e-02  -3.4815531e-02   2.9802453e-01   1.2944076e-01   2.4201383e-02  -1.6910855e-01   9.7458763e-02   7.2773069e-03   9.2299242e-02  -6.3854232e-02  -2.0824072e-02  -8.9012656e-02   8.5265882e-02   6.2179558e-02  -1.5253905e-01  -2.5178631e-01   8.1825722e-02  -2.0340840e-02   4.0939512e-02  -3.5825808e-02  -1.7702553e-01   2.4689709e-01  -1.4732960e-01   2.7265389e-02  -1.1712560e-01  -2.0825607e-02  -5.5879462e-02  -1.7242104e-03  -1.2151407e-02  -9.6297001e-03  -1.3766588e-01   4.6135222e-02
  -4.1061828e-02   6.9106158e-02  -1.6445707e-02   1.3124805e-01   7.0384413e-02   1.9941704e-01   1.2377650e-01   0.0000000e+00  -2.8687284e-02   1.3087949e-02   6.8416121e-02   1.8974375e-01   5.9251071e-02   1.5231666e-01   2.7950718e-02  -4.4277323e-02   2.7289505e-02  -1.7222785e-02   9.2838899e-02  -1.1422420e-01  -1.2650117e-01  -7.9336416e-02  -1.4669057e-01   4.1370249e-02  -4.4760853e-02  -1.2374115e-01   4.7626546e-02   4.9018892e-02   7.5955257e-02   3.3502826e-02   6.0826452e-03   1.3220163e-01  -3.6741253e-03   8.7716739e-02   2.4118962e-01  -2.6627410e-01  -4.5380746e-02  -8.3832619e-02  -1.5379724e-01  -3.1511475e-02  -2.3728922e-02  -7.0563915e-02  -4.8493781e-02   5.9322609e-02  -2.4967278e-01  -6.3981056e-02  -6.5097574e-02   7.0955074e-02   3.0941874e-02   9.8165585e-02  -1.1054573e-01   7.5363176e-02   3.3668208e-03  -4.7221129e-02  -4.1907192e-03  -1.6550344e-01  -3.3154953e-02  -2.5400275e-01  -6.4563195e-02  -1.9202612e-01   1.2831373e-01   1.5016878e-01   1.2454693e-01  -1.0396627e-01   1.4318394e-02   3.0870091e-02   7.4031906e-02   2.0662382e-03  -1.9459296e-01   1.2001078e-01  -9.0293993e-02   1.0965424e-01  -1.0739580e-01   7.5220348e-02   5.3336745e-02   1.5631522e-03  -1.9405434e-01  -1.7136579e-01  -1.0190701e-03   1.0488460e-01   1.3748087e-01  -4.0566231e-02  -4.6852911e-02   1.0123795e-01   9.4269072e-03  -1.1079831e-01  -3.9708441e-02   1.0928185e-01   1.4563157e-02  -8.2283654e-03
  -5.3287908e-02   8.2662862e-03   3.5983173e-02  -1.7240759e-02   6.5861227e-01  -2.5780804e-01   1.3866222e-01  -2.8687284e-02   0.0000000e+00   3.7365961e-01  -1.0803461e-01  -5.5194367e-02   7.3983491e-02   2.1406404e-02   4.7242613e-01   1.3324758e-01  -8.7607852e-02  -1.6046281e-01   4.4733421e-02  -4.1604257e-03   2.2640237e-01   2.3187965e-01  -2.0320192e-02  -2.2179528e-01  -1.3875354e-02   9.9265838e-02   9.7481208e-02  -2.7532538e-02   1.9419835e-01  -1.3839164e-01   9.9805049e-02  -7.2187509e-02   1.6221828e-01   1.1872893e-01  -1.8048587e-02  -1.0098655e-01   1.4287270e-01   1.1798143e-01   1.3533086e-01  -4.1780928e-02  -2.5507392e-02  -4.9949172e-02   3.6296681e-02   4.6650032e-02   1.4073245e-01  -1.6248781e-02   1.4685148e-01  -2.1434137e-02  -8.4808235e-02  -1.8631825e-02  -1.0941721e-01  -1.0660220e-01  -1.0451735e-01   7.0117242e-02  -3.0789319e-03   6.9869255e-02   1.8919397e-03  -7.1986679e-02   4.7239691e-02  -1.5551319e-01   3.1242926e-02   7.3954598e-02  -1.0653063e-01  -4.8074188e-03  -4.7344051e-03  -1.4471027e-02  -1.0263288e-01  -6.6108379e-02  -5.0104750e-02   1.4286393e-01  -1.4912564e-01  -4.0939103e-02  -3.0659188e-03  -1.4603180e-01  -1.7004840e-02   1.0434428e-01  -1.0396571e-01   3.1673953e-03  -3.2140439e-02  -9.1001492e-02   3.4527249e-02  -1.1003548e-01   1.0465742e-01  -1.9223789e-01  -5.2050116e-02  -9.3651024e-02   7.4246303e-03  -2.1681597e-01   2.6546289e-02   2.8418371e-02
   2.2290410e-01   1.9107745e-01   1.0530220e-01   6.4638342e-02   2.5711657e-01   4.4624856e-01   8.7981052e-02   1.3087949e-02   3.7365961e-01   0.0000000e+00   4.1609548e-02  -1.4996910e-02   3.6634234e-02   7.6797172e-02  -5.3527450e-02  -3.7282013e-02  -1.2502896e-02   2.0207037e-02  -2.2379408e-01  -9.4454067e-02  -2.6561611e-01   1.3245877e-01   1.4038263e-02  -2.6159577e-01   2.7881545e-01   7.1684412e-02   3.2691238e-02  -1.3026953e-01  -9.2740464e-02  -9.3610625e-02   1.6327968e-01  -8.0727676e-02   9.2464508e-02  -2.5984822e-02   1.2594760e-02  -4.3692355e-02  -2.6594821e-02  -1.3800046e-01   6.6816025e-02  -1.9822268e-01  -1.0114977e-01  -1.1586282e-01  -9.4031087e-02  -7.4043415e-02  -7.7500969e-02   4.6023245e-02  -9.5774727e-02   8.9980629e-02  -2.4224621e-02   5.5408428e-02   2.3678409e-01   1.1545555e-01   2.9137750e-02   1.8514608e-02   1.4118578e-01   2.2271081e-02  -6.2697528e-03   5.6413469e-02  -2.6893248e-02   5.0298409e-02   1.0870878e-01  -4.2145364e-02  -4.8684575e-02  -9.0378104e-02  -8.0008848e-02  -1.6562121e-02  -3.2402509e-02  -5.8822733e-02  -3.5481893e-03   1.9682046e-02  -6.6088884e-03  -4.3901549e-02  -1.0831491e-01   1.2699348e-01   1.4921620e-01  -1.2771611e-01  -1.1667068e-01  -1.6359670e-02   2.0027495e-01  -1.0541534e-01  -3.0990884e-02  -2.0400608e-01  -3.1847809e-02   4.2238898e-02   1.1233813e-01  -7.0751722e-02  -3.3689857e-01  -1.1722968e-01   4.1646434e-03   1.9721178e-01
   1.0095585e-01   6.2927036e-02   2.1352185e-02   3.8914398e-02  -3.2089292e-02   2.5973124e-02   2.0611909e-01   6.8416121e-02  -1.0803461e-01   4.1609548e-02   0.0000000e+00  -1.3763666e-02   2.5216104e-01   1.3954602e-01   5.4880149e-02   1.1763270e-02   1.9065431e-01   1.6112287e-01   1.2901387e-01  -6.2322337e-02   1.3823323e-01  -6.9416918e-03   2.9323245e-02  -6.3558540e-02  -3.6876446e-02   1.0345409e-01   9.4946878e-02  -4.3998744e-02   2.9707474e-02   1.6475158e-01   5.8454064e-02  -1.1972929e-01   7.3314447e-02  -1.3632607e-01  -1.7604723e-01  -8.9277382e-02   6.4028005e-02  -6.7796881e-02   2.0626561e-02  -1.0004090e-01   6.4140182e-02  -3.4740459e-02   1.2567274e-02   4.9862647e-02   9.6725641e-02  -1.2563550e-01  -1.5215206e-01  -8.9340784e-02  -6.4168802e-03  -3.6070877e-02   1.4789698e-02  -1.0778463e-01  -1.7830572e-01  -3.7488175e-02  -3.1478296e-02  -1.9809690e-01   1.0048405e-03  -7.0570755e-02   1.5055229e-01   5.7836010e-02   9.3207122e-02   1.2780163e-01  -2.3866723e-02   1.0690404e-01  -1.8890645e-01   6.9721115e-02   7.8310966e-02   1.1768560e-02   8.1211563e-02   1.0028023e-01   1.3109327e-01  -2.0222132e-01   2.5748754e-02  -3.1464240e-02   2.7415072e-02   6.4093350e-02  -6.9668019e-02  -4.7202271e-02  -8.7491281e-02  -5.0946764e-02   6.2705290e-02  -6.5992518e-02   1.6247055e-01   1.8386136e-01   3.6204328e-02   4.5162491e-02   3.8884435e-02   5.8769409e-02   1.3649629e-02   4.2686181e-02
   7.4878989e-02   8.1468515e-02  -6.4547426e-02  -4.7180065e-02   2.1063566e-02   8.4420719e-02   1.4803678e-01   1.8974375e-01  -5.5194367e-02  -1.4996910e-02  -1.3763666e-02   0.0000000e+00   1.0231284e-01   5.1434949e-01   4.2754549e-02   6.1806170e-02  -9.6151981e-02   1.2650666e-01   7.4665432e-02  -4.2153160e-02  -5.2348974e-02  -1.1858876e-01  -7.0866321e-02   6.5968758e-02   1.4858237e-02   9.1725866e-02  -2.1803437e-02   6.0742366e-03   1.5006805e-01   1.7920588e-02  -2.3356455e-01   1.2239656e-01   3.0471371e-02   2.9199865e-03  -3.3838551e-02  -6.1253827e-02  -2.2735570e-01  -5.8579072e-02   7.0950768e-02   8.7651924e-02  -1.8256160e-01  -1.6293541e-02  -1.9064370e-02   6.6005319e-02  -5.8022461e-02   6.3261540e-02  -3.9022295e-02   5.1905237e-02   1.8243091e-02   2.7423269e-02   3.8628596e-02   3.2871488e-03   6.2086151e-02  -1.5029363e-01  -9.7984769e-02  -4.3043278e-02  -7.4763419e-02  -5.9764883e-02  -1.4631205e-01  -4.7731692e-02  -1.5724505e-02   4.7555103e-02  -1.4230095e-01  -1.4836198e-01   1.7882412e-01   1.1344955e-01  -4.2265927e-02  -3.1684481e-02  -5.2063535e-02  -2.8404514e-02  -8.0237531e-02   1.5525946e-02  -8.0494120e-02   7.8671200e-02  -3.2368792e-02   1.8813026e-01  -3.5852191e-02  -7.8824204e-02   4.6920793e-02   2.4686193e-01   8.0613699e-02  -3.3943154e-02  -1.5143627e-02  -1.3451371e-01  -1.6516995e-02  -6.0370657e-02   8.2262201e-02   3.3927733e-02   1.4347399e-02   3.0331738e-02
  -2.3863914e-02   2.5103829e-02  -5.7949961e-02  -6.6397210e-02  -1.2863500e-02   3.4963267e-02   1.2213180e-01   5.9251071e-02   7.3983491e-02   3.6634234e-02   2.5216104e-01   1.0231284e-01   0.0000000e+00   3.9505614e-01   2.2856416e-01   5.2595049e-02  -4.2407402e-02   4.7228244e-02   2.0821210e-02   1.0252409e-01   1.7062069e-01  -3.7974424e-02  -2.1969527e-03   1.3165158e-02   7.9303650e-03  -1.6701389e-01  -1.0044173e-01   1.5831442e-02   7.4401395e-02  -1.7938238e-02   6.1131547e-02  -1.2865625e-01   3.0111485e-02   5.2925442e-03  -6.9866329e-02   2.6059997e-02   4.8782678e-02  -4.5526673e-03   3.0045758e-02   3.5948235e-02  -9.2456445e-02   7.3064113e-03   3.9343177e-02   3.2105788e-02   4.1506406e-02  -7.6995596e-02  -3.9684100e-02  -1.0625556e-01  -1.7198575e-02   9.7534270e-02  -5.6830193e-02  -4.5633908e-02  -1.9354558e-01   3.4807592e-02  -4.6547830e-02  -2.2713938e-02  -1.0596321e-03  -4.7915931e-02  -6.2876456e-02  -6.0166318e-02   3.4743520e-02   1.4710287e-01  -2.3659028e-02  -3.7300995e-02  -1.1963455e-01  -2.2462422e-02   3.5344454e-02  -9.6882341e-02   5.7886651e-02  -1.1380218e-01  -1.6754322e-02   3.1703273e-02   1.1658705e-01  -6.2849034e-02   2.3692682e-02   4.8039219e-02   8.9783813e-02   7.3731051e-02   3.6276932e-02  -9.2135763e-03   2.8386091e-02   1.5231241e-01   1.4430778e-01   2.7723049e-03   1.2880832e-01   9.7312682e-02   5.0059357e-03  -4.9969306e-02   5.8240269e-02   3.8220298e-02
  -7.9619427e-03   1.3344660e-01  -1.2166121e-01  -8.3783962e-03  -1.5099973e-01  -8.6438754e-02  -2.2713639e-01   1.5231666e-01   2.1406404e-02   7.6797172e-02   1.3954602e-01   5.1434949e-01   3.9505614e-01   0.0000000e+00   1.1179754e-01   4.3269991e-01   7.2932481e-02   1.8164247e-01   1.0496548e-01  -1.7615484e-01  -1.2143151e-01  -6.8097176e-02   7.1474588e-02   8.6635472e-02  -9.4317701e-02   6.6724587e-02  -1.2039603e-01  -1.1749485e-02  -6.4026811e-02   5.6875063e-02  -6.5821418e-02  -1.2539953e-01   1.1810229e-02  -1.2656148e-02  -1.7643406e-01   3.6120034e-02  -3.9906997e-02   1.8162834e-02   1.6768721e-01   1.5847637e-01  -7.3163048e-02   3.3065390e-01   4.4730050e-03   1.0846295e-02  -2.4111487e-01  -6.0461893e-02   3.5758269e-02   1.6494514e-02  -1.0269917e-01   1.1961911e-02   3.9086305e-02  -4.6157818e-02   2.4541047e-02  -1.8347969e-02   4.0968386e-02   1.6203386e-01   3.3059946e-03  -1.4612751e-01  -6.6322532e-02  -3.4778733e-02  -2.0699029e-01   1.5902231e-01  -2.9066528e-02  -1.3292283e-01  -1.6129727e-01  -1.6694837e-01   7.1507656e-02   3.9820845e-02  -7.6909366e-03  -1.8037022e-01   3.9634690e-02  -9.2874779e-02  -1.1755849e-02  -1.7960961e-01  -1.4405469e-01  -2.3857785e-02  -7.2459026e-02  -2.8745795e-02   5.0934048e-02  -2.6603177e-01   1.7101228e-01  -5.1334865e-02  -6.8483526e-02  -1.3190423e-01   1.9326993e-02   5.4556427e-02  -6.8764553e-02  -9.9930945e-02  -1.0608206e-02   1.6719910e-01
   9.9157763e-02  -4.5319314e-02  -7.1024393e-02  -2.1156005e-01  -1.1450967e-03   9.0207789e-02   1.6401972e-01   2.7950718e-02   4.7242613e-01  -5.3527450e-02   5.4880149e-02   4.2754549e-02   2.2856416e-01   1.1179754e-01   0.0000000e+00   1.2895687e-01   3.1841891e-02  -2.1738795e-02   1.8780725e-02  -2.0704514e-02   2.7040091e-01   2.2722563e-02   5.0113590e-02  -1.7208642e-02   9.5459951e-02  -3.2300774e-02   2.2695479e-01   5.6264251e-02   1.0303287e-01   1.0397123e-01   2.1430923e-02  -9.7655823e-02  -4.6433415e-02  -9.0295702e-02  -8.9974300e-03   5.4236322e-02  -7.2877031e-02  -1.0166460e-02  -5.4519260e-02   1.2506926e-01  -9.4087464e-02   8.6757844e-02   3.6266747e-02  -6.8890209e-02   4.5958952e-02   5.9195516e-02   1.0439938e-01  -1.0316235e-01   4.0784056e-03  -3.7415485e-03   5.0894551e-03  -1.1801543e-01  -3.6951185e-02   7.5676914e-02  -1.7905376e-01  -6.2429995e-02  -2.3748626e-02  -2.6376599e-02  -6.7691137e-02  -2.1159818e-02   1.8064373e-01  -6.9706682e-02  -7.8168198e-02  -6.1518664e-02   8.0686884e-02  -1.9542345e-02  -1.4650137e-01  -8.9836859e-02  -7.1940128e-02  -2.7296295e-02   1.5197428e-02   1.3891030e-01   2.4461758e-02   3.9357457e-03  -3.8616661e-02   3.9118926e-03   6.0805813e-02   1.6705795e-03  -1.4373480e-02  -6.3631278e-02  -1.0147485e-01   5.1159451e-02   1.8314388e-01  -7.5130357e-02  -2.7868310e-02  -1.1568423e-02   3.3074106e-02   1.7893458e-02  -1.1685746e-01  -3.7227794e-02
  -1.2265571e-02   2.6938765e-02  -1.5197043e-02   7.1850277e-02  -1.5924392e-03   1.5953112e-02  -1.2230157e-01  -4.4277323e-02   1.3324758e-01  -3.7282013e-02   1.1763270e-02   6.1806170e-02   5.2595049e-02   4.3269991e-01   1.2895687e-01   0.0000000e+00   5.7526150e-03  -8.9728582e-02   9.0048122e-02  -4.1322769e-02   7.6959782e-02   1.4667867e-01   1.7587749e-01   1.4758641e-01   1.3573168e-03  -9.8941103e-02   9.5104131e-02   5.3980437e-02  -1.2304430e-01   1.6795911e-01  -1.5462429e-01   1.9061364e-01  -2.8392151e-02  -1.5145805e-01   2.0677133e-01  -1.6072814e-01   5.1201761e-02   1.7073782e-01   1.4495760e-01  -6.2876108e-02   2.4249703e-02  -2.1950318e-01  -9.7154309e-02  -1.4875833e-01  -1.4107576e-02  -1.1284715e-01  -1.7658668e-02  -8.0446201e-02  -2.7827638e-02   3.6860880e-02  -5.4113486e-02   1.5686237e-02   7.3206904e-03  -2.3542907e-02  -2.1435198e-02  -3.2706165e-02  -5.2297427e-03  -7.4866232e-02  -3.8667531e-02   6.3023783e-03   1.7608269e-02  -3.1237899e-02  -6.4210281e-02  -2.1023348e-01  -7.2232775e-02   1.5728658e-01  -1.0952205e-01  -4.6074971e-02  -9.4135751e-02   1.4285486e-01   1.3310474e-03  -3.9400391e-02   7.7223761e-02  -9.8821945e-02   5.1943113e-03  -7.9254818e-02  -2.0280572e-01   2.9379401e-04  -1.0222391e-01  -1.9109169e-01   5.9663795e-02  -8.6640258e-02   6.1456116e-02   1.0144463e-01  -6.8169895e-03   1.5582206e-01  -6.4585803e-02   1.9522115e-02  -1.3157168e-01   3.9292695e-02
   1.6263902e-02  -2.2516747e-02   3.7047296e-02   1.4585506e-01   5.8491426e-03  -9.7269048e-02   1.1529972e-02   2.7289505e-02  -8.7607852e-02  -1.2502896e-02   1.9065431e-01  -9.6151981e-02  -4.2407402e-02   7.2932481e-02   3.1841891e-02   5.7526150e-03   0.0000000e+00   1.8944490e-01  -3.4992376e-02  -1.0025863e-01  -2.2665119e-02  -3.0857935e-02   1.2501895e-01  -1.7623666e-02   7.9501350e-02  -1.5048005e-01   9.2531898e-02   1.6260148e-02   2.1507142e-01   2.0719793e-01   7.9119940e-05   1.9818268e-02   9.0538922e-02  -1.8865315e-01   1.5653186e-01  -1.0893098e-01   5.2590773e-02   2.1431995e-02  -2.5601833e-03  -8.8494042e-02   7.9839573e-02   1.3790227e-01   5.6567776e-03   1.2564385e-02   1.2328523e-01   5.8105143e-02   6.3776925e-02  -4.0709784e-02   6.7927505e-02  -1.6190245e-02   1.2426144e-01  -1.1545865e-01  -7.0984518e-02  -1.0448508e-03   1.4261989e-01  -1.0610667e-01   1.8334955e-01   4.4050359e-02  -2.5475766e-03   3.4366785e-02  -1.2012194e-01  -4.2483049e-03   1.9475456e-01  -7.8529955e-02  -1.7671005e-01  -1.7859229e-02  -4.3106313e-02   1.7691869e-03  -2.6884736e-02   3.0312225e-02   7.9069132e-04  -2.9242675e-02   4.9651012e-02   3.8360391e-02  -1.2590681e-01  -8.1910715e-02  -1.3530626e-01   7.6790161e-03   4.8889596e-01  -7.1374257e-02   1.9880205e-01   1.2341963e-01   1.2474900e-02   4.5379468e-02  -7.0452208e-02   1.0220586e-02  -6.9101512e-02   1.5250380e-02  -1.3270474e-01  -2.8037889e-03
  -4.7166603e-02   6.8478731e-02   1.0684114e-02   2.1966630e-03  -6.0316733e-02   5.0569251e-02  -1.5308124e-01  -1.7222785e-02  -1.6046281e-01   2.0207037e-02   1.6112287e-01   1.2650666e-01   4.7228244e-02   1.8164247e-01  -2.1738795e-02  -8.9728582e-02   1.8944490e-01   0.0000000e+00  -4.6245851e-02  -1.5341313e-01   1.3895847e-01  -1.9089586e-02  -1.0665449e-01  -5.3490396e-02  -7.3606081e-03   1.3919785e-01   1.9639439e-03  -5.3129258e-03   6.8272223e-02   4.1511159e-02  -1.0882121e-01  -2.0953322e-01   1.1217861e-01   5.5424983e-02   1.3199527e-02  -1.4547554e-01   4.4667250e-02  -2.6576015e-02   7.5719415e-02  -8.3159348e-02  -9.4435419e-03   3.3103327e-02   3.8481104e-02   4.9012800e-02   9.8101565e-02  -3.3239034e-02  -1.3900246e-01   2.3993304e-01   4.9522656e-02  -7.3837679e-02  -5.1284553e-02  -3.7921538e-02   3.1853866e-02  -5.1914213e-02   4.9058920e-02   1.5254628e-02  -1.9893642e-02   6.4383744e-02  -1.3912349e-02   2.1720535e-02   4.5542147e-03  -3.6468794e-02   4.4617312e-02   3.5555968e-01  -1.7339761e-01  -6.7194726e-02  -1.2067325e-01   3.3643195e-02  -9.6855657e-02  -7.5847510e-02   1.8426951e-02   1.3415938e-01  -1.4239037e-01   2.9962317e-02  -1.5147292e-01   1.2555762e-01   1.2230494e-01  -1.9058439e-01  -3.3414930e-02   2.5430095e-01  -3.3715597e-02  -6.7536651e-02   1.7203139e-01   6.9678247e-02   3.7193712e-02  -4.4029743e-02  -4.4287189e-02   3.2236069e-02  -7.0287766e-02   4.4171186e-02
   1.3452760e-01   2.1078235e-02   1.4959797e-01   4.0257604e-02  -5.1654906e-03  -3.3343798e-02   6.9682879e-02   9.2838899e-02   4.4733421e-02  -2.2379408e-01   1.2901387e-01   7.4665432e-02   2.0821210e-02   1.0496548e-01   1.8780725e-02   9.0048122e-02  -3.4992376e-02  -4.6245851e-02   0.0000000e+00   3.0358802e-01   1.5542864e-01  -1.2453790e-01   5.0172105e-03   1.2056071e-01   5.6572808e-03   1.1184420e-01   2.9009147e-02   2.5199766e-02   4.2224959e-02   1.2905167e-01  -3.6720733e-02  -1.5239510e-01   1.9541514e-01   1.2135847e-01  -2.9714267e-01   2.0350865e-01  -2.3793332e-04  -1.0059378e-01  -7.3093977e-02  -1.9527119e-01  -6.9518390e-02  -1.9810781e-01  -6.2036249e-02  -3.2106964e-02   9.3383144e-02   7.4724855e-02   1.8092780e-01  -4.4501884e-02   2.8396945e-02   2.2652245e-02  -5.1342137e-02   1.9602498e-02  -1.1909317e-01  -5.3287044e-02   2.1001637e-02  -9.8131293e-02   9.6208968e-02  -4.1072137e-02   1.1189051e-02  -2.3416667e-02  -4.8739925e-02   1.8604814e-02  -1.3905700e-01   1.4667440e-02  -4.4695164e-02  -1.2342623e-01   1.9224950e-01  -5.7017804e-03   2.2716744e-01  -3.1372388e-01  -8.9012107e-02  -6.7127973e-04  -1.8439681e-01  -7.9439366e-02   6.6418239e-02   4.6820383e-01   1.0074362e-01  -1.7834769e-02  -6.7811001e-02  -1.3360162e-01   7.1572996e-02   4.9304703e-02   1.2113224e-02   1.9036178e-01  -5.6199979e-02  -1.0430363e-01   7.0756511e-03  -1.2887841e-02  -4.3254144e-02  -5.7601791e-02
  -3.9024310e-02   1.6937884e-01   3.5598236e-02   9.3962617e-02   2.1463148e-02   2.3591275e-02   7.2722276e-02  -1.1422420e-01  -4.1604257e-03  -9.4454067e-02  -6.2322337e-02  -4.2153160e-02   1.0252409e-01  -1.7615484e-01  -2.0704514e-02  -4.1322769e-02  -1.0025863e-01  -1.5341313e-01   3.0358802e-01   0.0000000e+00   9.9017597e-02   1.3274774e-03   4.1456172e-02   3.5417634e-02  -6.6262423e-02  -4.4014014e-02   2.4040830e-02  -1.5326138e-02  -4.1434565e-02   1.6623516e-01   1.9757541e-02  -6.7752177e-02  -1.0106946e-01   2.5228782e-01  -2.9373115e-01   2.0160519e-02  -1.1698163e-01   2.7086503e-02  -1.0086751e-01  -5.1351988e-02  -2.0383992e-01   2.2330326e-01   1.2888203e-02   8.2228084e-02  -8.7551476e-02  -4.3057762e-02   9.3749852e-02  -1.2820052e-01  -4.0667542e-02  -1.4753515e-02  -8.2148044e-03  -1.5000493e-01   4.8399468e-02   1.4553423e-02   1.0559348e-02  -7.5155246e-02   3.8323858e-03   3.3256846e-01  -2.8570832e-01   5.9778441e-02  -2.0101918e-01   3.5996940e-02  -8.8934465e-03  -4.6263671e-02   8.6717492e-02  -1.2556247e-01  -1.1409771e-01  -9.2735312e-02   2.9347846e-01   3.0940035e-02  -1.6152980e-02  -1.0183674e-01  -1.6580687e-01   4.4109700e-02  -4.6801993e-02   1.2686316e-01  -4.6354921e-01   3.9096100e-02  -9.0258934e-02   2.4011535e-02   5.4709540e-02  -4.3122064e-02  -1.1626521e-02   3.9248946e-02   5.4728538e-02  -8.0237547e-02  -5.9233020e-03   1.9312337e-02  -1.1994445e-01  -5.5596823e-02
   1.4913951e-03  -3.7647902e-02   7.1159709e-02   1.0366204e-01  -2.8691881e-01  -5.1525887e-02  -5.9218202e-02  -1.2650117e-01   2.2640237e-01  -2.6561611e-01   1.3823323e-01  -5.2348974e-02   1.7062069e-01  -1.2143151e-01   2.7040091e-01   7.6959782e-02  -2.2665119e-02   1.3895847e-01   1.5542864e-01   9.9017597e-02   0.0000000e+00   1.5412400e-01  -1.0324019e-01  -6.9269976e-02   3.1517380e-01  -1.5775870e-01   3.0865650e-01   1.0427549e-01  -5.3846680e-02  -7.7346527e-02   5.2382620e-02   6.5037188e-02  -2.3911362e-02  -1.6253108e-01   2.5001165e-02  -7.3287249e-02  -8.9857992e-02   1.3739529e-01   2.6910021e-01  -6.2646633e-02   1.4893962e-01  -3.4248425e-02  -9.0818219e-02  -1.3270894e-01  -1.5686146e-01   1.1105232e-01  -9.0975340e-02   7.8568762e-02   1.0063746e-01  -1.9979117e-02   8.7301215e-02   5.9961738e-02   3.5533604e-01   5.8489649e-02   1.0948277e-01  -2.3405790e-01   3.4715096e-02  -9.4467394e-02   1.2515205e-01   1.0567407e-01   7.1380731e-02  -7.3963101e-02   8.8280560e-02  -1.9616821e-01  -7.3087931e-02   1.5952369e-02   9.0925557e-02   9.9016468e-02   7.8222478e-03  -8.1918738e-02   1.5492207e-01   5.3564199e-02  -7.8929546e-02   1.8621609e-01  -1.0029106e-01   5.4131686e-02   4.6921340e-03   5.1114802e-02  -8.6042312e-02   9.6975653e-02   8.1516339e-02  -1.2080650e-01   5.7911101e-02  -9.2968008e-02   6.7589081e-02   4.2741792e-02   1.6818664e-01   5.3511264e-02  -5.2117627e-02   1.2707016e-01
  -6.6850016e-02  -3.3609022e-03  -7.4158999e-03  -3.0138711e-02   2.4917796e-02   1.5967030e-01  -7.1237657e-03  -7.9336416e-02   2.3187965e-01   1.3245877e-01  -6.9416918e-03  -1.1858876e-01  -3.7974424e-02  -6.8097176e-02   2.2722563e-02   1.4667867e-01  -3.0857935e-02  -1.9089586e-02  -1.2453790e-01   1.3274774e-03   1.5412400e-01   0.0000000e+00  -3.2845121e-02  -3.2134685e-02   1.4422890e-03   3.7393819e-02  -7.7215496e-02   3.4940779e-01   4.0360581e-02   4.1251272e-02  -1.2476215e-01  -3.6056561e-02   1.3891363e-01  -4.1197676e-02   1.5840679e-01  -6.2776630e-02  -5.5678678e-02  -4.1068212e-02   6.8326516e-02   2.1488038e-02  -1.0055416e-01   1.0109212e-01  -2.3258045e-02   1.6238966e-01   1.8433340e-01  -1.0481597e-01  -1.0077471e-01   5.9556231e-02  -3.0401007e-02  -2.4301153e-02   1.8597273e-02  -4.9824213e-02   3.1637388e-02   8.1694513e-02  -1.9148439e-01  -1.6363899e-01  -1.6870598e-01  -2.6706402e-02   6.0299834e-02   1.3502202e-01  -1.1554811e-01   1.3583859e-01   1.4188702e-01   1.0067593e-01   5.6409326e-02  -3.1386603e-02  -5.8728892e-02   7.7948999e-02  -1.0813705e-01   1.6772318e-01   2.9421770e-01   4.2236287e-01   3.7868951e-01  -2.6887175e-01  -9.5510703e-03   1.9627464e-01  -1.6189665e-01   2.3302316e-03  -1.3210904e-01  -4.8292273e-02  -3.5338417e-04  -7.8455877e-02  -4.5847638e-02   6.0916777e-02   5.2474156e-03  -4.4739566e-02  -1.3687418e-01  -3.5834121e-02   9.5444264e-02  -6.7794656e-02
   1.8967775e-02  -1.3339348e-03   2.0022631e-01  -3.9089756e-03   8.1456640e-02   2.2488846e-02   4.2462375e-02  -1.4669057e-01  -2.0320192e-02   1.4038263e-02   2.9323245e-02  -7.0866321e-02  -2.1969527e-03   7.1474588e-02   5.0113590e-02   1.7587749e-01   1.2501895e-01  -1.0665449e-01   5.0172105e-03   4.1456172e-02  -1.0324019e-01  -3.2845121e-02   0.0000000e+00   4.8337310e-01  -1.0284858e-01   9.0145950e-02  -4.6475795e-02   9.6467238e-04  -4.5835277e-02  -5.3979431e-02   2.3221995e-01   4.9290054e-02  -4.3597186e-02  -2.6713922e-02   9.7312161e-02   1.9127815e-02  -5.2581148e-03  -8.7427972e-03   3.3954227e-02   1.7700541e-03  -8.8414500e-02   8.5877453e-02  -2.8343581e-02  -5.3044811e-02   1.8527210e-01  -5.4716727e-02  -1.4555588e-01   4.5545790e-03  -7.3487515e-02  -6.1447176e-02   1.0214695e-02  -3.0413024e-02  -8.4553622e-02  -9.1941791e-03   2.3258082e-03   1.1790313e-02   1.4668069e-04  -1.6183550e-02  -5.1993752e-02   9.0564913e-02  -1.3745406e-01  -8.2693018e-02   8.5537895e-02  -1.1763315e-01   2.4300751e-01   1.5895471e-01  -8.7999528e-02  -3.6565915e-02  -3.0374302e-04   1.6409219e-01   5.2509398e-02  -7.4261008e-02   4.6737448e-02   1.0088029e-02   6.0226593e-02  -1.8269375e-01  -8.3747995e-02   1.3720208e-01  -4.7956223e-02   1.2228983e-01  -8.2983367e-02  -1.0249818e-01   9.6069642e-02  -1.3157085e-02  -2.0983124e-02   8.9710287e-02  -2.2274923e-02   2.8534206e-02  -2.2882609e-02   4.7154550e-02
   3.6814055e-02  -5.7992816e-02   1.5960906e-01   1.2874316e-01   8.8018525e-02  -1.1081536e-01  -1.4186738e-01   4.1370249e-02  -2.2179528e-01  -2.6159577e-01  -6.3558540e-02   6.5968758e-02   1.3165158e-02   8.6635472e-02  -1.7208642e-02   1.4758641e-01  -1.7623666e-02  -5.3490396e-02   1.2056071e-01   3.5417634e-02  -6.9269976e-02  -3.2134685e-02   4.8337310e-01   0.0000000e+00   9.1161155e-02   1.0588294e-01   1.1116090e-01  -4.6198493e-02  -4.1043974e-03  -1.0993352e-01  -7.9166534e-03   2.8291328e-01   1.0845831e-01  -7.1612890e-02   2.2085354e-01  -3.5373869e-02  -4.5862392e-02  -8.2795164e-02  -8.2538163e-02  -6.4660216e-02  -9.0281246e-02  -9.0109745e-03   8.0541374e-02   1.6708719e-01   5.8408667e-02   9.2555921e-03  -7.7344880e-02   1.0117741e-01  -6.2413478e-02  -5.3835388e-03   8.4799700e-03   1.1775019e-01   2.1866573e-01   1.2021997e-01   9.1257430e-02  -2.6299430e-02   4.6738748e-02  -2.9526058e-02  -3.1112070e-02  -1.0874841e-01  -1.4657516e-01  -1.9665824e-01  -1.5891412e-01  -2.2067746e-02   5.1843881e-02   9.2612028e-02  -3.9359606e-02  -1.4292007e-01  -8.8581113e-02  -5.0163489e-02  -1.0167273e-02   1.2008348e-01   7.7112332e-02  -2.6174805e-02   1.7676791e-01  -9.0503606e-02  -8.2994203e-02   4.7118593e-02   7.0378718e-03  -9.1837413e-02  -9.8253086e-03  -6.4049813e-02   1.3442135e-02   5.0692998e-02   1.1220673e-01   1.1283008e-01   1.5198116e-02   5.3042143e-02  -6.4725881e-03  -2.2641997e-02
   1.2229536e-02   2.7704966e-02   6.9197466e-02   8.2897326e-02   9.9353465e-02   1.5723341e-01   9.6646313e-02  -4.4760853e-02  -1.3875354e-02   2.7881545e-01  -3.6876446e-02   1.4858237e-02   7.9303650e-03  -9.4317701e-02   9.5459951e-02   1.3573168e-03   7.9501350e-02  -7.3606081e-03   5.6572808e-03  -6.6262423e-02   3.1517380e-01   1.4422890e-03  -1.0284858e-01   9.1161155e-02   0.0000000e+00   1.5008411e-01   1.6898903e-01   6.8808815e-02  -1.1278012e-01   1.1848872e-01   2.2593281e-01  -1.1041668e-01   1.5225024e-01  -5.6295960e-02   8.7614792e-02   6.5038561e-02  -1.0451743e-01   1.4906997e-01  -1.9223101e-02   8.2199834e-02  -4.6534134e-02   9.7632293e-02  -8.0349814e-02   1.5240383e-01   2.6847261e-02   1.7966188e-01  -2.0449872e-01  -2.0373815e-01  -1.0663200e-02  -1.3290910e-01   2.0129745e-01   2.8063960e-02  -5.6908107e-02  -2.2231821e-02   5.8338324e-02  -4.4354383e-02   8.5741896e-02   1.5752950e-01   1.3962922e-01  -1.3080010e-01  -7.4266291e-02  -7.8320178e-02   1.8115230e-02  -6.8141263e-02   2.4567389e-02  -8.6619643e-02   6.3724800e-02   1.2856614e-01   1.0744634e-01   2.7340392e-02  -1.3134936e-02   1.5897446e-01  -1.6340146e-01   8.8583588e-02  -1.2177774e-01  -3.9137739e-01  -8.6908282e-02   1.4285427e-01   2.2635045e-03  -6.0916904e-02  -1.2172750e-01  -7.9522114e-03   3.3764858e-02   1.6815885e-01   6.0275674e-03   5.6054418e-02   2.5688127e-01  -1.4226110e-01  -1.5334546e-01   1.1821429e-02
   8.9283025e-02   1.4059277e-01   8.3989684e-04   3.3594181e-02   8.9621295e-02   2.3351972e-01  -1.4421001e-01  -1.2374115e-01   9.9265838e-02   7.1684412e-02   1.0345409e-01   9.1725866e-02  -1.6701389e-01   6.6724587e-02  -3.2300774e-02  -9.8941103e-02  -1.5048005e-01   1.3919785e-01   1.1184420e-01  -4.4014014e-02  -1.5775870e-01   3.7393819e-02   9.0145950e-02   1.0588294e-01   1.5008411e-01   0.0000000e+00   1.6666231e-01   3.5836715e-01  -4.1916161e-02  -1.9703078e-01   2.4699245e-01  -8.9057714e-02   5.4415345e-02  -7.9947012e-03   3.5608767e-01  -1.5417081e-01  -7.4788681e-03  -9.2677614e-03   3.9021666e-02   7.3403539e-02   1.8063703e-01   3.5778763e-01  -2.2010051e-03   7.0185063e-02  -5.9745939e-02   5.5272968e-02   1.9535210e-01  -1.4294080e-01  -1.1921832e-01   1.6520839e-02   4.9910880e-02   1.0185212e-01  -1.3339969e-02  -3.1785671e-02  -2.0143664e-01   1.6173941e-01   1.5792445e-02   2.5138331e-02  -6.7885153e-02   1.7260981e-02   4.1271529e-02  -1.3683683e-01  -1.0517674e-01   1.5115757e-02   2.3034379e-01   1.2688698e-01  -1.5513650e-01  -3.6545535e-02  -6.1219422e-02  -2.7221956e-01   6.5677313e-02  -2.7100340e-02   1.1721070e-01  -8.1725233e-02  -2.2561195e-01   1.6284310e-01   7.8664446e-02  -1.0410755e-03  -1.4633106e-01   3.6506808e-02   1.3934323e-01   9.2427769e-02   2.4630335e-04  -8.2680648e-02   6.2105452e-03  -5.4804465e-04   1.8772339e-01  -9.6813260e-02   1.1180969e-02  -1.2206532e-01
   4.6603811e-02  -7.3823484e-02  -1.2279978e-01   9.3083817e-02   6.1407222e-01   1.8741524e-02  -4.7538339e-02   4.7626546e-02   9.7481208e-02   3.2691238e-02   9.4946878e-02  -2.1803437e-02  -1.0044173e-01  -1.2039603e-01   2.2695479e-01   9.5104131e-02   9.2531898e-02   1.9639439e-03   2.9009147e-02   2.4040830e-02   3.0865650e-01  -7.7215496e-02  -4.6475795e-02   1.1116090e-01   1.6898903e-01   1.6666231e-01   0.0000000e+00   9.6666635e-02   1.2593173e-02   1.1829263e-01  -9.7902400e-02   1.6633083e-01   8.8370712e-03  -1.9630371e-01   3.2020497e-02   1.0365429e-01  -8.7144343e-02  -3.5545377e-02   1.0062493e-02  -7.4119843e-02  -1.2470315e-01   3.6720664e-01   1.0151545e-01   8.8347265e-02  -7.4435465e-02  -3.9105362e-02  -5.7901059e-02   7.1504261e-02   3.4696207e-02   2.3551369e-02  -9.0570462e-02  -8.3382965e-02   9.7951695e-02  -2.6573285e-02  -3.4908324e-02  -1.0388632e-02  -1.1837800e-02  -2.2723360e-02  -1.3858867e-01   1.0992598e-02  -8.5690480e-02  -4.9023011e-02  -5.8072383e-02   1.8147851e-02  -2.4198041e-03  -5.7106375e-02   1.2576278e-02  -1.9700073e-02   1.8928331e-02  -2.6008459e-02  -4.7667401e-02  -1.1485381e-01  -6.9284081e-02   1.2864933e-01   7.2918483e-02  -8.0115224e-02   4.3841722e-02  -1.0225184e-01  -9.5264268e-02  -3.4175468e-02   5.2495533e-02   9.3873329e-02  -3.0012013e-02   6.3871975e-02   2.0454059e-03  -6.2452715e-02   1.7610186e-01   8.7140548e-02  -1.0305164e-01   5.4558401e-02
  -7.2572581e-02   4.0495522e-02  -8.5123896e-03  -6.3690234e-02   6.7733420e-02   3.5880553e-01  -1.0019468e-01   4.9018892e-02  -2.7532538e-02  -1.3026953e-01  -4.3998744e-02   6.0742366e-03   1.5831442e-02  -1.1749485e-02   5.6264251e-02   5.3980437e-02   1.6260148e-02  -5.3129258e-03   2.5199766e-02  -1.5326138e-02   1.0427549e-01   3.4940779e-01   9.6467238e-04  -4.6198493e-02   6.8808815e-02   3.5836715e-01   9.6666635e-02   0.0000000e+00  -7.7665860e-04   2.3349272e-02   1.1057928e-01   4.4295627e-02  -1.6954583e-02  -3.3251976e-02   1.0299330e-02  -4.3861754e-02   2.3590385e-02  -6.5691077e-02   1.3365237e-01   2.0344007e-01  -2.9292052e-02  -8.3046035e-02   4.7223383e-02   7.6273708e-02   2.0342119e-02   1.1540591e-01   1.5292323e-01  -5.2365877e-02  -3.3657218e-04  -5.8435554e-02  -3.7778560e-02  -7.9489574e-02  -6.8353631e-02  -9.4959753e-02  -1.7567892e-01  -5.6618222e-02  -1.5607576e-01  -1.4508711e-03  -1.4347950e-01   4.8660836e-02  -1.0056976e-02  -5.4109404e-02   4.0560491e-02  -8.0474509e-02  -1.1520380e-01  -2.8783765e-02   2.1375914e-03  -8.7524808e-03  -5.5120626e-02   2.3606391e-02  -2.0598415e-01  -2.7955194e-02   9.3241605e-02  -4.0517153e-03   4.4339094e-02   4.9990160e-02   7.9981488e-02  -1.1647628e-01  -4.1371442e-02  -8.0732652e-02  -2.0182041e-02   1.6032180e-02  -7.0766320e-02  -1.0274396e-01  -9.8584557e-02   2.2425563e-02  -1.5217986e-02   1.8671213e-01   6.4603424e-02  -1.0704065e-01
  -3.7742202e-02  -5.8203031e-02   5.5155220e-02  -3.1834094e-02   4.6696216e-02   3.5792343e-03  -2.2799864e-02   7.5955257e-02   1.9419835e-01  -9.2740464e-02   2.9707474e-02   1.5006805e-01   7.4401395e-02  -6.4026811e-02   1.0303287e-01  -1.2304430e-01   2.1507142e-01   6.8272223e-02   4.2224959e-02  -4.1434565e-02  -5.3846680e-02   4.0360581e-02  -4.5835277e-02  -4.1043974e-03  -1.1278012e-01  -4.1916161e-02   1.2593173e-02  -7.7665860e-04   0.0000000e+00  -5.7551472e-02   1.9358286e-01   1.1201197e-01   1.4433124e-01  -6.5094464e-02   1.4334955e-02  -1.6614777e-01  -6.2779843e-04  -2.9835573e-01  -1.0713454e-01   6.9962183e-03  -4.6903027e-02   1.4061234e-01   5.6962405e-03   3.2026323e-02  -5.2801349e-02   8.1901839e-02  -1.4913882e-01  -7.0809376e-02   6.2922004e-02   5.8143859e-02   4.6027781e-02   5.2849436e-02  -2.0395959e-02  -4.9092930e-02   1.1264334e-01   5.9986662e-02   5.4996814e-02  -4.8125333e-02   2.4824395e-02  -4.9010203e-02   1.4937926e-01  -1.4510138e-01  -4.1996594e-02  -6.7418397e-03  -1.5466972e-01   4.3646139e-03   1.3574618e-02  -4.7808341e-02   2.6478236e-02  -2.4642202e-02  -2.3574980e-03  -2.9738508e-03   2.5566178e-01  -2.0045707e-01   2.3976965e-02  -1.4592906e-02  -1.2407792e-01  -3.1068668e-02   1.4135157e-01   4.0591523e-03   3.5317884e-02   2.1355830e-01   2.4778597e-01   9.9628748e-02  -4.8994251e-02  -7.9216687e-02  -7.8762599e-02  -4.4860783e-02   1.4325205e-01  -9.1611865e-02
   9.0638062e-02   3.7921218e-02  -4.8923334e-02  -1.4778947e-02   3.4656365e-03   4.9363257e-02   2.3086586e-02   3.3502826e-02  -1.3839164e-01  -9.3610625e-02   1.6475158e-01   1.7920588e-02  -1.7938238e-02   5.6875063e-02   1.0397123e-01   1.6795911e-01   2.0719793e-01   4.1511159e-02   1.2905167e-01   1.6623516e-01  -7.7346527e-02   4.1251272e-02  -5.3979431e-02  -1.0993352e-01   1.1848872e-01  -1.9703078e-01   1.1829263e-01   2.3349272e-02  -5.7551472e-02   0.0000000e+00   9.0471525e-02   2.0302392e-01   1.1092590e-01   2.3753582e-01  -2.5237632e-01   1.0260844e-01   4.6415792e-02  -2.9533703e-02   1.8493487e-01   1.2322734e-01   9.6108917e-04  -1.1912979e-01  -9.0312761e-02  -3.2165747e-02   9.0738842e-03   7.5442742e-02  -4.2032300e-02   5.5448223e-02  -4.1066761e-02   8.9655026e-02   1.1747124e-01  -1.1008192e-02   8.2367762e-02   9.2501618e-02   1.4547432e-01  -1.4931567e-01  -5.6543165e-02   6.7985912e-02   1.5577936e-02   7.4258080e-02  -7.9048086e-02   1.2056588e-01  -6.7656114e-02   4.6718201e-02   1.0533667e-02  -1.3905253e-01  -1.0364499e-01  -4.3197738e-02   3.0984656e-02   1.2652202e-01   1.3380892e-01  -1.9480645e-01   7.4217423e-03   1.9334450e-01  -7.6054250e-02  -1.7519057e-01   9.9152106e-03   1.6890154e-01  -7.3974434e-02   1.4532732e-01  -1.9526961e-02   4.7148342e-02   9.8215009e-02   1.4049075e-01  -2.5078134e-02   7.1169007e-02   3.3374008e-02   3.7017696e-02  -1.3363107e-01   3.7881013e-02
  -2.2451911e-01  -1.2085547e-01   1.5596471e-01   1.5377023e-01  -9.6741432e-02   9.5044510e-02   2.1815847e-01   6.0826452e-03   9.9805049e-02   1.6327968e-01   5.8454064e-02  -2.3356455e-01   6.1131547e-02  -6.5821418e-02   2.1430923e-02  -1.5462429e-01   7.9119940e-05  -1.0882121e-01  -3.6720733e-02   1.9757541e-02   5.2382620e-02  -1.2476215e-01   2.3221995e-01  -7.9166534e-03   2.2593281e-01   2.4699245e-01  -9.7902400e-02   1.1057928e-01   1.9358286e-01   9.0471525e-02   0.0000000e+00   5.6971874e-01  -1.1206407e-01   3.4277377e-01  -1.3252317e-01   1.2481198e-01  -3.9878297e-02   3.6142938e-03   1.8967773e-01   9.4534884e-02   5.2023151e-02   6.3744442e-02   1.1430596e-02  -3.8135936e-02  -7.7288808e-02   1.0506238e-01   1.2720691e-02   1.1096971e-01  -3.5642100e-02  -4.6331061e-02  -7.2905154e-02   6.4822024e-02  -1.2150414e-01   5.8241829e-02   6.1451872e-02   1.0696089e-01  -7.4654077e-02  -1.2799234e-01  -2.2089627e-01  -9.9016023e-02   8.8143165e-02  -7.5301155e-02   3.0565243e-01  -7.2431296e-02  -5.9681706e-02  -3.2279087e-04   7.7720424e-02   1.0332013e-01   8.2586901e-02  -4.9222874e-02   3.7130469e-01  -9.3771503e-02   5.8427961e-02  -8.7412581e-03  -1.0602549e-01  -7.4292480e-02   8.0964681e-03   1.8096875e-01  -6.9858729e-02  -1.3837988e-01   8.7871180e-02   7.6492339e-02   2.7043031e-01  -3.8197277e-02  -6.7586456e-02  -2.5472906e-02  -8.4353409e-02  -3.1297507e-02  -1.4302200e-02  -7.5725547e-02
   7.0640439e-02   8.8408596e-02  -1.1170194e-01   7.7188371e-02   2.4649739e-01  -4.6546052e-02   7.4646969e-02   1.3220163e-01  -7.2187509e-02  -8.0727676e-02  -1.1972929e-01   1.2239656e-01  -1.2865625e-01  -1.2539953e-01  -9.7655823e-02   1.9061364e-01   1.9818268e-02  -2.0953322e-01  -1.5239510e-01  -6.7752177e-02   6.5037188e-02  -3.6056561e-02   4.9290054e-02   2.8291328e-01  -1.1041668e-01  -8.9057714e-02   1.6633083e-01   4.4295627e-02   1.1201197e-01   2.0302392e-01   5.6971874e-01   0.0000000e+00   1.3656710e-01   3.7147912e-01   6.2267097e-03   5.9089842e-02  -9.2191630e-02  -6.4811508e-03   1.0754425e-02   2.4617030e-02  -3.5968488e-02   6.7667985e-02  -8.3536119e-03   2.9474739e-02   6.9993303e-03  -4.6006297e-02   9.5491973e-03   1.9331285e-01   4.5776081e-02   6.0483924e-02  -1.4830528e-02   2.7094856e-02   6.9012420e-02   2.0911915e-04  -1.2342961e-01  -9.6358545e-02   1.3000572e-01   3.6658855e-02   1.3098471e-01   1.8122726e-01   7.0672418e-02   5.9822961e-02   1.1328886e-01   5.7360294e-02   1.7225334e-01  -6.2785266e-02  -7.3801291e-02  -1.7292676e-01  -2.3214025e-01   5.6933911e-02   1.0090618e-02   4.5952903e-01   9.4727998e-02   3.8822264e-02   3.1186403e-02   6.5331791e-02   7.4096193e-02   5.7662265e-03   2.9360997e-01  -1.8422093e-01   4.1387925e-02  -2.1691629e-02   5.5830755e-03  -1.5964530e-01   1.8795652e-03   1.3454671e-01   6.2483643e-02  -6.0931363e-02  -2.4003149e-03  -3.2288553e-02
  -1.1815950e-01  -3.4625425e-02   8.6078587e-02   6.1670379e-02   1.9428299e-02  -6.6110739e-02  -1.2748693e-01  -3.6741253e-03   1.6221828e-01   9.2464508e-02   7.3314447e-02   3.0471371e-02   3.0111485e-02   1.1810229e-02  -4.6433415e-02  -2.8392151e-02   9.0538922e-02   1.1217861e-01   1.9541514e-01  -1.0106946e-01  -2.3911362e-02   1.3891363e-01  -4.3597186e-02   1.0845831e-01   1.5225024e-01   5.4415345e-02   8.8370712e-03  -1.6954583e-02   1.4433124e-01   1.1092590e-01  -1.1206407e-01   1.3656710e-01   0.0000000e+00   3.5219359e-01   3.3693702e-01   1.0161880e-01  -2.3349220e-02  -8.7082716e-02  -6.4808274e-02   1.4185140e-01   3.6921839e-02  -2.0725758e-01   7.0725140e-02  -1.1849245e-01   7.4142879e-02   1.9197596e-02  -1.1294391e-01  -1.2031496e-01   8.0298928e-02  -5.8587860e-02   1.0845831e-02  -6.9562623e-02   4.6913997e-02  -1.9299396e-01   1.0559357e-01   1.5845836e-02   6.1027626e-02  -4.5801520e-02   3.2244864e-01  -1.7048497e-02  -1.9781188e-02   5.8213304e-02   6.8863134e-03   5.0306902e-02  -1.6124952e-01  -1.3292995e-01   1.0086757e-01  -1.2547222e-01  -3.2170555e-02   8.0428969e-02  -2.1456704e-01  -5.4937230e-02   1.1797710e-01   1.1825652e-01   1.0288827e-01   9.3525200e-02   4.2004306e-01  -2.0020856e-01  -9.9323643e-02   5.0017275e-01   2.3833551e-02   7.2681606e-02   7.4449492e-02   8.9768721e-02   4.3300211e-02  -2.6638268e-02  -1.1334441e-02  -6.9613851e-03   1.0247878e-02   7.0191881e-03
  -1.1259048e-01   2.9817398e-02   7.6618238e-02   1.4424161e-02  -1.3684998e-01  -1.3895009e-01   1.0145900e-01   8.7716739e-02   1.1872893e-01  -2.5984822e-02  -1.3632607e-01   2.9199865e-03   5.2925442e-03  -1.2656148e-02  -9.0295702e-02  -1.5145805e-01  -1.8865315e-01   5.5424983e-02   1.2135847e-01   2.5228782e-01  -1.6253108e-01  -4.1197676e-02  -2.6713922e-02  -7.1612890e-02  -5.6295960e-02  -7.9947012e-03  -1.9630371e-01  -3.3251976e-02  -6.5094464e-02   2.3753582e-01   3.4277377e-01   3.7147912e-01   3.5219359e-01   0.0000000e+00   1.2076094e-01   2.2597818e-01  -5.8022464e-02  -6.4690683e-02   7.0928501e-02   1.1673346e-01  -3.5586895e-02   5.9330737e-02  -1.4080561e-02  -2.2032462e-01  -3.0774440e-02  -1.1277542e-02  -9.8352013e-03  -7.9342518e-02   7.1035786e-02   3.5482846e-02   2.9267480e-02  -9.2520995e-02  -5.1648473e-02  -1.3800281e-01  -3.0995246e-02   9.5120817e-02  -1.1154150e-01   3.7757528e-02  -3.0863352e-02   1.6262529e-02  -1.4363530e-01   8.2315407e-02  -1.0859400e-01   1.0193183e-01   2.2475198e-02   4.1355955e-03  -2.1519649e-02   1.1788719e-01   5.8556920e-02  -3.9086564e-02  -2.3395685e-02   1.5609419e-01  -5.8955326e-02   1.5961518e-01  -2.1727454e-02  -6.7194530e-02  -1.0309207e-01   2.0496602e-01  -8.9819285e-03   4.5011212e-02   3.8928493e-03   2.5191074e-02   3.1113053e-02  -1.1502183e-02   7.7660741e-02  -3.7276086e-02   5.6166357e-02   2.0911790e-02   6.8550902e-03   1.5493399e-01
  -3.4078432e-02  -1.2095563e-01  -9.2373124e-02   9.2952459e-02  -8.5692066e-02  -1.2729886e-02   3.7461692e-02   2.4118962e-01  -1.8048587e-02   1.2594760e-02  -1.7604723e-01  -3.3838551e-02  -6.9866329e-02  -1.7643406e-01  -8.9974300e-03   2.0677133e-01   1.5653186e-01   1.3199527e-02  -2.9714267e-01  -2.9373115e-01   2.5001165e-02   1.5840679e-01   9.7312161e-02   2.2085354e-01   8.7614792e-02   3.5608767e-01   3.2020497e-02   1.0299330e-02   1.4334955e-02  -2.5237632e-01  -1.3252317e-01   6.2267097e-03   3.3693702e-01   1.2076094e-01   0.0000000e+00   1.0000000e+00   2.3651979e-01   3.0548298e-02  -6.8474524e-02  -1.8060485e-02  -3.5608299e-03  -1.3533801e-02  -2.1475035e-02  -1.0358749e-01   4.8310309e-02   7.0650275e-02  -7.6905945e-02   1.4290970e-01  -5.0018603e-02   5.5607392e-02  -1.6558078e-01  -5.5032360e-02   2.5129866e-02  -8.2993971e-02  -2.2221418e-02  -8.0199769e-02   2.0249824e-02   1.2710726e-01  -1.4272848e-01  -1.3252478e-01   1.5657271e-01  -1.0631458e-01  -2.5290077e-02  -5.5513204e-02   6.2082550e-02   2.1136808e-01   2.7120025e-01  -7.7361641e-02   2.4898740e-02  -7.2114517e-02   1.6747839e-01  -2.3981455e-01  -1.5480408e-01  -1.0448934e-01  -2.2617325e-01   1.7408597e-01  -1.7186421e-01   8.9540671e-02   1.4654069e-01  -2.6583142e-01  -4.8273052e-02   1.4145034e-01  -1.7784257e-02   2.8577348e-02  -2.4993138e-02  -1.0771562e-01   1.1416578e-01   6.4070339e-02   1.2209040e-03   3.0185526e-02
  -5.7675454e-02  -1.0423926e-02  -1.3415231e-01  -1.7126717e-01  -3.2411459e-02   2.8255290e-02  -9.6239477e-03  -2.6627410e-01  -1.0098655e-01  -4.3692355e-02  -8.9277382e-02  -6.1253827e-02   2.6059997e-02   3.6120034e-02   5.4236322e-02  -1.6072814e-01  -1.0893098e-01  -1.4547554e-01   2.0350865e-01   2.0160519e-02  -7.3287249e-02  -6.2776630e-02   1.9127815e-02  -3.5373869e-02   6.5038561e-02  -1.5417081e-01   1.0365429e-01  -4.3861754e-02  -1.6614777e-01   1.0260844e-01   1.2481198e-01   5.9089842e-02   1.0161880e-01   2.2597818e-01   1.0000000e+00   0.0000000e+00  -2.2028318e-01   1.3019357e-02   9.1861702e-02  -3.0829464e-02  -5.3971670e-02  -1.0164743e-01  -4.9987241e-02   1.6485080e-01  -6.6274201e-02  -1.2156141e-01   5.7873104e-02  -2.6072271e-01  -1.7522309e-01  -2.9604995e-02  -2.5531874e-02  -1.1790400e-01  -4.0847147e-02   6.7293452e-02  -1.8741785e-02  -1.2017905e-01  -7.1786617e-02  -1.2573620e-01   5.8902696e-02   1.1753828e-02  -1.1327151e-01  -3.9127611e-03  -7.8482438e-02   3.1694492e-01  -2.0014062e-01  -2.0431215e-01  -1.4914371e-01   1.9318259e-01   1.5145076e-03  -2.5454142e-01  -1.3030343e-02   8.5755605e-02  -7.0672504e-02   1.4763355e-02   1.7359433e-01  -1.9455184e-01  -2.0168300e-01  -6.1445323e-01  -1.5427534e-02   1.3732202e-01   1.7659241e-01  -1.1292651e-01  -1.4627820e-01  -1.0016279e-01  -9.8887972e-02   1.9874798e-02  -1.9475660e-01   4.8295871e-02   5.6316362e-02   1.0870527e-01
  -9.4281461e-03  -1.6719379e-02  -8.0774624e-02   1.2939291e-02   1.5553127e-01   9.0289096e-03  -7.0061067e-02  -4.5380746e-02   1.4287270e-01  -2.6594821e-02   6.4028005e-02  -2.2735570e-01   4.8782678e-02  -3.9906997e-02  -7.2877031e-02   5.1201761e-02   5.2590773e-02   4.4667250e-02  -2.3793332e-04  -1.1698163e-01  -8.9857992e-02  -5.5678678e-02  -5.2581148e-03  -4.5862392e-02  -1.0451743e-01  -7.4788681e-03  -8.7144343e-02   2.3590385e-02  -6.2779843e-04   4.6415792e-02  -3.9878297e-02  -9.2191630e-02  -2.3349220e-02  -5.8022464e-02   2.3651979e-01  -2.2028318e-01   0.0000000e+00   5.6120246e-02   2.4772669e-01  -1.4059036e-01   6.6861543e-02  -2.4688577e-02  -2.8854249e-02   1.6231723e-02  -9.7594174e-02   4.8767103e-02   1.4713475e-01  -1.5221789e-01  -6.6138149e-02  -1.2722875e-01   8.3252760e-02  -7.8927964e-02  -1.1929498e-01  -3.6945183e-02   2.1467872e-02  -1.1586470e-01   8.4140122e-02  -1.3217962e-02  -6.0750900e-02  -3.0301860e-02   5.0021815e-02   4.0037205e-02  -2.8383637e-02   7.2742229e-02   2.4179375e-01   4.9331281e-02  -9.2861059e-02  -1.1765607e-02   6.6012958e-02  -7.7692642e-02   1.0813375e-01   3.6756625e-03   3.5950027e-02  -1.9733629e-01   1.6292564e-01  -4.3888833e-02   1.2131595e-01  -8.0065223e-02   9.9773027e-02  -6.4436529e-02  -9.7047398e-02   1.0468808e-02   2.6425505e-03   1.2295151e-01  -4.4389609e-02   1.2026584e-01   7.7229823e-03  -4.7072167e-02   1.1719213e-01  -2.9840527e-02
  -8.3809001e-03   6.3978136e-02  -5.4527859e-02   2.5138383e-02   1.2035615e-01  -2.0149345e-01   3.8425120e-02  -8.3832619e-02   1.1798143e-01  -1.3800046e-01  -6.7796881e-02  -5.8579072e-02  -4.5526673e-03   1.8162834e-02  -1.0166460e-02   1.7073782e-01   2.1431995e-02  -2.6576015e-02  -1.0059378e-01   2.7086503e-02   1.3739529e-01  -4.1068212e-02  -8.7427972e-03  -8.2795164e-02   1.4906997e-01  -9.2677614e-03  -3.5545377e-02  -6.5691077e-02  -2.9835573e-01  -2.9533703e-02   3.6142938e-03  -6.4811508e-03  -8.7082716e-02  -6.4690683e-02   3.0548298e-02   1.3019357e-02   5.6120246e-02   0.0000000e+00   5.7005691e-03   3.1562878e-01  -1.6913681e-01   1.8179422e-01  -2.2237518e-02   1.0718395e-01   1.4945984e-01   1.1620310e-01  -5.4863660e-02   1.3111654e-01   5.9015904e-02   9.4214070e-03  -6.0511140e-02   9.7320247e-02  -7.0023819e-03  -1.7169651e-01   7.8843072e-02   7.8889053e-02  -4.1137324e-03  -3.7407494e-02  -1.3845345e-01  -2.9798190e-02   1.6299395e-01  -1.9378896e-02   2.7346963e-01   1.0721564e-01  -8.1182064e-02   8.8820434e-02  -1.6366431e-01  -9.6578170e-02   9.1744489e-02  -8.6533210e-02  -5.8120604e-02  -1.7077041e-01  -7.4215280e-02   4.8752394e-02  -9.9677345e-02   2.6864120e-01  -1.8814932e-01   7.9450499e-02  -1.2377501e-01   3.9430207e-01  -2.2368528e-02   3.0226652e-02  -6.7895907e-02   1.0511957e-01  -5.9436285e-02  -1.9288642e-01  -2.2493365e-01  -1.0185308e-01  -2.4856293e-02  -9.2762540e-03
  -3.0125994e-02   3.6845309e-02  -1.0055401e-01  -4.1805474e-02  -5.0069189e-02  -3.4057162e-03  -5.2972907e-02  -1.5379724e-01   1.3533086e-01   6.6816025e-02   2.0626561e-02   7.0950768e-02   3.0045758e-02   1.6768721e-01  -5.4519260e-02   1.4495760e-01  -2.5601833e-03   7.5719415e-02  -7.3093977e-02  -1.0086751e-01   2.6910021e-01   6.8326516e-02   3.3954227e-02  -8.2538163e-02  -1.9223101e-02   3.9021666e-02   1.0062493e-02   1.3365237e-01  -1.0713454e-01   1.8493487e-01   1.8967773e-01   1.0754425e-02  -6.4808274e-02   7.0928501e-02  -6.8474524e-02   9.1861702e-02   2.4772669e-01   5.7005691e-03   0.0000000e+00   2.0088705e-01   4.5543203e-01  -2.6909789e-01  -7.2277472e-03  -1.2952533e-02   3.5267959e-02  -2.9657458e-02  -3.4023907e-02  -1.2555421e-01  -1.3671272e-01  -1.1050267e-01  -8.3127076e-02   7.4123722e-02  -8.5890000e-02  -3.1165510e-02   2.8894667e-01  -3.4556809e-02   5.4505809e-02   1.8555544e-02   1.0076346e-02   6.4749789e-04  -1.5929093e-01  -1.3637135e-01  -6.2367266e-02   3.0560209e-02   3.9374420e-01  -8.2550840e-02   7.4088385e-02   5.9281254e-02  -5.1114735e-02  -9.6057816e-03   1.4228391e-01  -1.3449346e-01  -2.8699354e-01  -7.5784184e-02   7.4700012e-03   2.0127684e-02  -3.1609815e-02  -6.3494535e-02   9.9083875e-02   2.1127333e-01  -5.1134716e-03  -4.3764736e-03   1.2353775e-01  -5.9025332e-02  -4.6868900e-03   1.5685066e-02   2.3448958e-01   2.6894764e-02   2.5624824e-02   1.3019410e-02
  -1.5543196e-01   9.3165135e-03   1.8261962e-02   9.3728856e-02  -1.4011141e-01   1.2548184e-01  -8.2920986e-02  -3.1511475e-02  -4.1780928e-02  -1.9822268e-01  -1.0004090e-01   8.7651924e-02   3.5948235e-02   1.5847637e-01   1.2506926e-01  -6.2876108e-02  -8.8494042e-02  -8.3159348e-02  -1.9527119e-01  -5.1351988e-02  -6.2646633e-02   2.1488038e-02   1.7700541e-03  -6.4660216e-02   8.2199834e-02   7.3403539e-02  -7.4119843e-02   2.0344007e-01   6.9962183e-03   1.2322734e-01   9.4534884e-02   2.4617030e-02   1.4185140e-01   1.1673346e-01  -1.8060485e-02  -3.0829464e-02  -1.4059036e-01   3.1562878e-01   2.0088705e-01   0.0000000e+00  -8.4048633e-02   2.5329244e-01   1.7022451e-02   1.5089221e-02  -3.9779959e-02   1.2249962e-01  -6.2580115e-02  -1.3234373e-02   2.4902685e-02   1.3763079e-02  -4.1330208e-02   7.2336393e-02  -9.2569498e-02  -7.1910206e-02  -1.5018164e-02   8.0467716e-02  -7.7420233e-02   6.0767886e-02   1.7912288e-02   7.1482683e-02   1.4414496e-03  -9.3279495e-02  -8.9210598e-02   5.8222007e-02   1.8485756e-01  -5.6122336e-02  -1.6475173e-01  -9.3570052e-02   4.9124307e-02   2.1960491e-01  -1.4038239e-01  -1.1265851e-01   1.2364686e-01  -1.9411813e-01  -6.8447906e-02  -6.9372867e-02  -4.3046836e-03   6.8271172e-02  -8.5518090e-02   5.1595598e-02  -1.8835051e-01   4.2130984e-02   8.1163777e-03   7.5788123e-03   2.0643952e-02  -5.5259868e-02   1.3517101e-01   1.5397771e-01   1.4658713e-01  -1.4070290e-02
   4.1109653e-02  -2.3409844e-01  -5.3020908e-02  -1.2510703e-01   1.6991785e-02   1.6250139e-01   2.1218400e-01  -2.3728922e-02  -2.5507392e-02  -1.0114977e-01   6.4140182e-02  -1.8256160e-01  -9.2456445e-02  -7.3163048e-02  -9.4087464e-02   2.4249703e-02   7.9839573e-02  -9.4435419e-03  -6.9518390e-02  -2.0383992e-01   1.4893962e-01  -1.0055416e-01  -8.8414500e-02  -9.0281246e-02  -4.6534134e-02   1.8063703e-01  -1.2470315e-01  -2.9292052e-02  -4.6903027e-02   9.6108917e-04   5.2023151e-02  -3.5968488e-02   3.6921839e-02  -3.5586895e-02  -3.5608299e-03  -5.3971670e-02   6.6861543e-02  -1.6913681e-01   4.5543203e-01  -8.4048633e-02   0.0000000e+00   3.4890074e-01   2.9392927e-02   3.3774257e-02  -5.5545711e-02  -3.1201103e-02  -2.4792636e-01   3.4956695e-01  -5.1379788e-02   1.3024806e-01  -2.4896747e-02  -7.4712430e-03  -5.5599476e-02   5.2850686e-02   8.6467233e-02  -1.1998866e-01   1.6635754e-01   1.5947154e-01  -6.1880666e-02  -1.0600804e-01  -6.9528961e-02   1.4188884e-01   1.0118048e-02  -1.4409786e-01  -1.6505653e-01  -6.8090430e-02   1.8589485e-01   3.2014139e-02   1.7411353e-01  -3.4216278e-01  -1.3761476e-01  -7.6130550e-02   2.4587231e-01  -1.8295349e-01   4.9245657e-01   1.4563449e-01  -4.1763646e-01   4.1978107e-01  -8.6378747e-02   1.9938115e-01   1.6192779e-01   9.0182836e-02   2.1364735e-02  -1.5142758e-01   4.5452471e-02   1.2670983e-01   4.2162846e-01  -6.6026055e-02  -8.0564867e-03   1.0842952e-01
   1.8289064e-02   1.1453931e-01   5.2709651e-02  -1.0812130e-01  -2.5169105e-02  -1.9760630e-01   1.7262901e-01  -7.0563915e-02  -4.9949172e-02  -1.1586282e-01  -3.4740459e-02  -1.6293541e-02   7.3064113e-03   3.3065390e-01   8.6757844e-02  -2.1950318e-01   1.3790227e-01   3.3103327e-02  -1.9810781e-01   2.2330326e-01  -3.4248425e-02   1.0109212e-01   8.5877453e-02  -9.0109745e-03   9.7632293e-02   3.5778763e-01   3.6720664e-01  -8.3046035e-02   1.4061234e-01  -1.1912979e-01   6.3744442e-02   6.7667985e-02  -2.0725758e-01   5.9330737e-02  -1.3533801e-02  -1.0164743e-01  -2.4688577e-02   1.8179422e-01  -2.6909789e-01   2.5329244e-01   3.4890074e-01   0.0000000e+00   3.5079061e-01  -1.6157252e-01   9.7743592e-02  -4.0712786e-02  -1.1277743e-01  -2.6648953e-01   9.0208092e-02  -2.0791254e-02  -4.2365259e-02   3.2425611e-02  -6.3363203e-02   3.0225987e-01  -2.2040335e-01   1.3751569e-01  -1.8437974e-02   4.9073224e-02   2.2834542e-01   6.7189710e-02  -3.3058190e-01   8.3544777e-02  -2.4540425e-02  -5.1879467e-03  -1.7276557e-02   6.7833918e-02   8.8292433e-02  -5.5801680e-02  -9.3556439e-02   1.0462828e-02  -3.7946798e-02   2.0059936e-01   3.9092237e-02   5.0478854e-02   1.4577161e-01   9.4096108e-02  -5.2768498e-03   1.8490454e-01   9.5837845e-02  -5.8586545e-02   5.8540921e-02   1.4484124e-02  -6.1828233e-02   3.1351785e-01   1.7372337e-01  -8.6677536e-03   5.0666861e-02   1.3163280e-02   1.7123517e-01   5.5309589e-02
   1.0613811e-02  -3.2786259e-02  -6.2142833e-02  -1.6992544e-01   6.2492626e-03  -1.2349869e-01  -6.4317918e-02  -4.8493781e-02   3.6296681e-02  -9.4031087e-02   1.2567274e-02  -1.9064370e-02   3.9343177e-02   4.4730050e-03   3.6266747e-02  -9.7154309e-02   5.6567776e-03   3.8481104e-02  -6.2036249e-02   1.2888203e-02  -9.0818219e-02  -2.3258045e-02  -2.8343581e-02   8.0541374e-02  -8.0349814e-02  -2.2010051e-03   1.0151545e-01   4.7223383e-02   5.6962405e-03  -9.0312761e-02   1.1430596e-02  -8.3536119e-03   7.0725140e-02  -1.4080561e-02  -2.1475035e-02  -4.9987241e-02  -2.8854249e-02  -2.2237518e-02  -7.2277472e-03   1.7022451e-02   2.9392927e-02   3.5079061e-01   0.0000000e+00   2.0461868e-01   2.2382340e-01   1.1607709e-02   3.8792752e-01   2.2039229e-01   9.6543280e-02  -2.6685241e-02  -9.6998925e-02  -3.9430848e-02   5.0069125e-02  -3.9916593e-02   8.1286552e-02   3.6304627e-02   9.2716675e-02   7.6455422e-02   1.6273036e-01  -1.0344474e-01   8.4982049e-02  -1.2467665e-01  -1.4290991e-02   1.8492696e-02  -6.9178893e-02   2.3813722e-02   5.3201326e-02   4.8708649e-02   7.3524960e-02  -5.4276972e-02  -9.5086385e-02   8.5111958e-02  -9.4152673e-02  -5.1871065e-02   6.0268852e-02  -6.9626981e-02  -6.0241662e-02  -4.8693255e-03  -2.8125158e-03  -3.2323752e-01  -8.8260231e-02  -6.9027089e-03   6.4910384e-02  -1.8034160e-01  -1.5547597e-02   2.4501220e-02   3.4081517e-02   6.8552952e-02  -1.0016943e-01   3.1302260e-02
  -3.9185651e-02   4.4199892e-03  -4.8514658e-03  -7.2966093e-02  -1.8733472e-02   1.6897916e-02   2.7890177e-02   5.9322609e-02   4.6650032e-02  -7.4043415e-02   4.9862647e-02   6.6005319e-02   3.2105788e-02   1.0846295e-02  -6.8890209e-02  -1.4875833e-01   1.2564385e-02   4.9012800e-02  -3.2106964e-02   8.2228084e-02  -1.3270894e-01   1.6238966e-01  -5.3044811e-02   1.6708719e-01   1.5240383e-01   7.0185063e-02   8.8347265e-02   7.6273708e-02   3.2026323e-02  -3.2165747e-02  -3.8135936e-02   2.9474739e-02  -1.1849245e-01  -2.2032462e-01  -1.0358749e-01   1.6485080e-01   1.6231723e-02   1.0718395e-01  -1.2952533e-02   1.5089221e-02   3.3774257e-02  -1.6157252e-01   2.0461868e-01   0.0000000e+00   1.1384237e-02   1.7137592e-01   1.7196075e-01   6.5351640e-01  -1.8577636e-01  -2.6569964e-03  -6.2999023e-02  -5.9151664e-03  -3.3076773e-02   9.0453155e-02  -5.0302026e-02  -6.9124477e-02   3.4132436e-02  -1.5797112e-02   1.7115335e-02  -1.1403991e-01  -2.0596052e-01   2.3998285e-02  -1.2409158e-01  -6.7256145e-02  -2.1713990e-03  -1.4584060e-01  -7.7852414e-02   3.0166956e-03  -8.2723300e-02   2.0186422e-01  -8.8714412e-02  -2.4699625e-01  -6.1330956e-02  -1.1650786e-01   1.1379078e-01  -6.6856286e-02  -2.7535925e-02   2.3310816e-02  -8.4812681e-03   9.5825508e-02   4.8722299e-02  -1.5366392e-01   3.6465175e-02  -3.2480072e-02  -2.2594426e-02  -7.4501852e-02   3.0773140e-02  -1.4385987e-01  -2.1091379e-02   3.4649886e-02
   4.7541689e-02   1.2446703e-02   1.0299394e-01  -1.1772176e-01   7.4853254e-02   2.1440763e-02   4.2269700e-02  -2.4967278e-01   1.4073245e-01  -7.7500969e-02   9.6725641e-02  -5.8022461e-02   4.1506406e-02  -2.4111487e-01   4.5958952e-02  -1.4107576e-02   1.2328523e-01   9.8101565e-02   9.3383144e-02  -8.7551476e-02  -1.5686146e-01   1.8433340e-01   1.8527210e-01   5.8408667e-02   2.6847261e-02  -5.9745939e-02  -7.4435465e-02   2.0342119e-02  -5.2801349e-02   9.0738842e-03  -7.7288808e-02   6.9993303e-03   7.4142879e-02  -3.0774440e-02   4.8310309e-02  -6.6274201e-02  -9.7594174e-02   1.4945984e-01   3.5267959e-02  -3.9779959e-02  -5.5545711e-02   9.7743592e-02   2.2382340e-01   1.1384237e-02   0.0000000e+00   3.9986594e-01  -1.3242302e-01  -6.3900517e-02   3.4581918e-01   1.6656434e-01   4.2761931e-02   1.4066787e-01  -1.9130359e-01  -1.7604351e-01   5.7524038e-02  -2.9814498e-03   7.7062152e-02   2.8370985e-03   1.5157868e-01  -2.5915703e-02  -1.1846995e-01  -7.4220798e-02   8.9607737e-03   3.6748865e-02   2.0800304e-01  -2.7129524e-02   2.0048936e-01  -4.9481222e-02  -7.0635497e-02  -1.2281028e-02  -3.7470243e-02  -1.9900012e-01  -8.4695836e-02  -1.3142485e-01   1.3440055e-01   1.3741049e-01  -5.6904010e-03   3.7727687e-02   1.2601068e-01   8.5685810e-02  -2.6310117e-02  -1.5471630e-01  -1.2892722e-01  -5.7723648e-02   5.9153002e-02  -9.7023728e-03  -4.4739358e-02  -2.9362195e-02  -1.2416501e-01  -6.4815268e-02
  -9.4045957e-02  -6.0737296e-02   5.3235965e-02  -2.8644994e-02  -1.5453969e-02   1.0909849e-01  -2.0099773e-01  -6.3981056e-02  -1.6248781e-02   4.6023245e-02  -1.2563550e-01   6.3261540e-02  -7.6995596e-02  -6.0461893e-02   5.9195516e-02  -1.1284715e-01   5.8105143e-02  -3.3239034e-02   7.4724855e-02  -4.3057762e-02   1.1105232e-01  -1.0481597e-01  -5.4716727e-02   9.2555921e-03   1.7966188e-01   5.5272968e-02  -3.9105362e-02   1.1540591e-01   8.1901839e-02   7.5442742e-02   1.0506238e-01  -4.6006297e-02   1.9197596e-02  -1.1277542e-02   7.0650275e-02  -1.2156141e-01   4.8767103e-02   1.1620310e-01  -2.9657458e-02   1.2249962e-01  -3.1201103e-02  -4.0712786e-02   1.1607709e-02   1.7137592e-01   3.9986594e-01   0.0000000e+00  -1.5318271e-02  -1.3375674e-02   1.2381664e-01   2.7027510e-01   9.9518724e-02   1.4279258e-01   7.6450504e-02  -7.4418931e-02  -3.5587248e-02  -1.8157298e-02   3.1778295e-02  -8.8796025e-02  -1.4113034e-01   1.0246596e-01  -1.6207394e-01   9.1073476e-02  -4.7266165e-02  -4.4024859e-03  -6.6828307e-02   1.1344587e-01   9.4655461e-02   1.5907951e-01  -6.6674779e-02  -1.4230314e-01   4.4916128e-02  -9.2059527e-02  -1.3389030e-01  -5.1351279e-02   1.6908305e-01  -1.2823090e-01  -3.2026697e-02  -1.0596976e-01   6.6689900e-02   5.0042799e-02   1.2821705e-01  -5.9575769e-03  -4.4086254e-02   1.5444766e-03  -7.8814618e-02  -1.6199157e-01   5.2973290e-02   3.2853391e-02   5.1238822e-03  -4.2863931e-02
  -6.5675971e-02  -3.0933435e-02  -1.0842990e-01   7.1774720e-02  -1.1165686e-01   9.1527397e-02  -4.6121858e-02  -6.5097574e-02   1.4685148e-01  -9.5774727e-02  -1.5215206e-01  -3.9022295e-02  -3.9684100e-02   3.5758269e-02   1.0439938e-01  -1.7658668e-02   6.3776925e-02  -1.3900246e-01   1.8092780e-01   9.3749852e-02  -9.0975340e-02  -1.0077471e-01  -1.4555588e-01  -7.7344880e-02  -2.0449872e-01   1.9535210e-01  -5.7901059e-02   1.5292323e-01  -1.4913882e-01  -4.2032300e-02   1.2720691e-02   9.5491973e-03  -1.1294391e-01  -9.8352013e-03  -7.6905945e-02   5.7873104e-02   1.4713475e-01  -5.4863660e-02  -3.4023907e-02  -6.2580115e-02  -2.4792636e-01  -1.1277743e-01   3.8792752e-01   1.7196075e-01  -1.3242302e-01  -1.5318271e-02   0.0000000e+00   3.1605049e-01   2.3581457e-01   1.5859992e-02   3.7930445e-01  -4.7951410e-02  -4.0602980e-02   1.2533100e-01   1.5025798e-01   6.7343120e-03   3.8259443e-02   9.0964102e-03  -1.1704250e-01  -1.9940087e-02   1.6791329e-01   7.7492648e-02   7.9870325e-02  -9.3318347e-02   5.1892290e-02  -6.4149861e-02   1.7938728e-01   1.0323452e-01   5.7019756e-02  -2.6381390e-01   1.2251741e-01  -6.8099539e-02   9.1473281e-02   8.4888815e-02  -1.2889183e-01  -1.9790275e-01  -7.2621085e-02   1.1257528e-01  -7.7725375e-03   1.3908978e-01   9.7907473e-02  -3.1649403e-02  -1.2542210e-02  -2.3197529e-02   4.0759748e-02   6.1465294e-02   5.6502899e-02  -2.9882009e-02   1.7971982e-01  -5.8035277e-03
   7.9905368e-02  -1.2303560e-01   7.0460131e-02  -2.7293332e-02   2.7734027e-02  -5.6655610e-02   6.2871064e-02   7.0955074e-02  -2.1434137e-02   8.9980629e-02  -8.9340784e-02   5.1905237e-02  -1.0625556e-01   1.6494514e-02  -1.0316235e-01  -8.0446201e-02  -4.0709784e-02   2.3993304e-01  -4.4501884e-02  -1.2820052e-01   7.8568762e-02   5.9556231e-02   4.5545790e-03   1.0117741e-01  -2.0373815e-01  -1.4294080e-01   7.1504261e-02  -5.2365877e-02  -7.0809376e-02   5.5448223e-02   1.1096971e-01   1.9331285e-01  -1.2031496e-01  -7.9342518e-02   1.4290970e-01  -2.6072271e-01  -1.5221789e-01   1.3111654e-01  -1.2555421e-01  -1.3234373e-02   3.4956695e-01  -2.6648953e-01   2.2039229e-01   6.5351640e-01  -6.3900517e-02  -1.3375674e-02   3.1605049e-01   0.0000000e+00  -5.9759574e-02   6.3487632e-02  -1.6082929e-01   2.0024236e-02   3.6966529e-02   5.9699743e-02   9.0845607e-02   1.2993456e-01   3.5344607e-02  -1.0867019e-01  -1.0023549e-01   8.4161836e-02  -3.7714296e-02   2.5582534e-02  -8.2950136e-02  -3.7334854e-02   5.6256520e-02   3.5890912e-02  -8.0074411e-03   2.4231878e-02   9.7963244e-02   5.0782023e-02  -1.0181991e-01   2.8943364e-02  -5.0292044e-02  -1.3937100e-01  -2.0290344e-01   7.7926990e-02   1.2023445e-01  -3.4881463e-02  -9.1320948e-02   1.2131869e-01  -4.7169837e-02  -9.5675287e-02   4.7466851e-02   2.7900214e-02   3.8876113e-02  -5.8927565e-02  -3.7973580e-02   2.4700294e-02  -5.1276257e-02   1.3074926e-01
  -7.1927016e-02  -8.8450003e-02   3.3945526e-02   5.9560896e-02   1.1406162e-01   1.3341931e-01  -1.2961995e-02   3.0941874e-02  -8.4808235e-02  -2.4224621e-02  -6.4168802e-03   1.8243091e-02  -1.7198575e-02  -1.0269917e-01   4.0784056e-03  -2.7827638e-02   6.7927505e-02   4.9522656e-02   2.8396945e-02  -4.0667542e-02   1.0063746e-01  -3.0401007e-02  -7.3487515e-02  -6.2413478e-02  -1.0663200e-02  -1.1921832e-01   3.4696207e-02  -3.3657218e-04   6.2922004e-02  -4.1066761e-02  -3.5642100e-02   4.5776081e-02   8.0298928e-02   7.1035786e-02  -5.0018603e-02  -1.7522309e-01  -6.6138149e-02   5.9015904e-02  -1.3671272e-01   2.4902685e-02  -5.1379788e-02   9.0208092e-02   9.6543280e-02  -1.8577636e-01   3.4581918e-01   1.2381664e-01   2.3581457e-01  -5.9759574e-02   0.0000000e+00   1.7371629e-01   1.6530366e-01   9.0618437e-02   3.3114261e-02  -1.7606098e-02   3.1150377e-02   3.3487925e-02   7.1843575e-02  -1.0565615e-01   1.9724656e-02  -1.7837929e-03  -2.8318905e-02   1.6231095e-02   6.7131338e-02  -2.7312063e-02  -6.8580744e-02   5.6410534e-02   7.0417259e-02   2.0683286e-03   1.4694762e-02  -1.3316549e-01  -3.3671579e-03  -4.0028724e-03   4.3454312e-02  -1.1120987e-01   6.3066889e-04   3.9884216e-03  -1.5745674e-02  -6.1384241e-02   2.3785978e-02  -1.4414082e-03  -7.7506443e-02   2.4706304e-02  -5.8125019e-02   5.8272018e-02   5.8885287e-02   2.0457995e-02  -4.3045911e-02   1.6452761e-01  -2.9867042e-02   1.3318621e-02
  -2.8304923e-02  -4.0256037e-02  -9.7219417e-02  -6.5963943e-02   6.0230911e-02  -5.7862342e-04  -6.6935665e-02   9.8165585e-02  -1.8631825e-02   5.5408428e-02  -3.6070877e-02   2.7423269e-02   9.7534270e-02   1.1961911e-02  -3.7415485e-03   3.6860880e-02  -1.6190245e-02  -7.3837679e-02   2.2652245e-02  -1.4753515e-02  -1.9979117e-02  -2.4301153e-02  -6.1447176e-02  -5.3835388e-03  -1.3290910e-01   1.6520839e-02   2.3551369e-02  -5.8435554e-02   5.8143859e-02   8.9655026e-02  -4.6331061e-02   6.0483924e-02  -5.8587860e-02   3.5482846e-02   5.5607392e-02  -2.9604995e-02  -1.2722875e-01   9.4214070e-03  -1.1050267e-01   1.3763079e-02   1.3024806e-01  -2.0791254e-02  -2.6685241e-02  -2.6569964e-03   1.6656434e-01   2.7027510e-01   1.5859992e-02   6.3487632e-02   1.7371629e-01   0.0000000e+00   4.4354941e-02   3.2788004e-01   3.8715169e-02   4.6862961e-02  -7.0965397e-02   2.8258666e-02   1.5495214e-03  -1.7566900e-01  -3.7631672e-02   1.7883842e-01  -2.6384754e-02   4.2974132e-02  -5.3727611e-02  -5.8560154e-02  -2.0400403e-01   1.3528731e-01   2.1078838e-02   2.4152393e-02  -3.8623904e-02  -3.1508944e-02   5.7091218e-02   2.0602767e-01  -8.2028747e-02  -1.2957433e-01   2.0716727e-02  -6.7760378e-02  -1.0096625e-01   5.1522112e-02  -7.0716760e-02   8.1534295e-02   1.2778472e-01   3.1479545e-02  -8.0836210e-02   1.3737489e-02   1.1207309e-02  -8.1035849e-02   4.5318090e-02   6.1515054e-02   9.4507910e-03   2.9986459e-02
  -5.2892966e-02  -2.7704805e-02  -6.4025240e-02  -1.5974683e-03  -2.1357485e-02   1.8735206e-02   2.3739063e-02  -1.1054573e-01  -1.0941721e-01   2.3678409e-01   1.4789698e-02   3.8628596e-02  -5.6830193e-02   3.9086305e-02   5.0894551e-03  -5.4113486e-02   1.2426144e-01  -5.1284553e-02  -5.1342137e-02  -8.2148044e-03   8.7301215e-02   1.8597273e-02   1.0214695e-02   8.4799700e-03   2.0129745e-01   4.9910880e-02  -9.0570462e-02  -3.7778560e-02   4.6027781e-02   1.1747124e-01  -7.2905154e-02  -1.4830528e-02   1.0845831e-02   2.9267480e-02  -1.6558078e-01  -2.5531874e-02   8.3252760e-02  -6.0511140e-02  -8.3127076e-02  -4.1330208e-02  -2.4896747e-02  -4.2365259e-02  -9.6998925e-02  -6.2999023e-02   4.2761931e-02   9.9518724e-02   3.7930445e-01  -1.6082929e-01   1.6530366e-01   4.4354941e-02   0.0000000e+00   2.0976325e-02   2.2346666e-01   5.3876010e-02   1.3387099e-01   2.3468910e-02   2.2073910e-02   2.0505642e-02   2.3285941e-02   4.3096748e-02  -3.5829008e-02  -7.5972440e-02   1.5247601e-02  -1.3258084e-01   1.4166403e-01   7.5098839e-04  -9.9794655e-02   1.1402667e-02  -3.1446182e-02  -4.3973433e-02   3.2849377e-02   2.7183981e-02   2.8557656e-02  -2.1410568e-02  -9.3171176e-02  -3.8578587e-02  -1.1223249e-01  -1.2653802e-01  -1.2345801e-01  -6.9006905e-03  -4.3123645e-02   6.0228861e-02  -1.8176464e-01   1.0965682e-01   2.4087161e-02   2.6232260e-01  -9.7902703e-02   4.3706401e-02  -2.6309244e-02   5.2567639e-02
  -3.7225630e-02  -1.4305721e-02  -6.4115962e-02  -6.2434279e-02   1.1087170e-01   4.7636979e-02  -1.1678740e-01   7.5363176e-02  -1.0660220e-01   1.1545555e-01  -1.0778463e-01   3.2871488e-03  -4.5633908e-02  -4.6157818e-02  -1.1801543e-01   1.5686237e-02  -1.1545865e-01  -3.7921538e-02   1.9602498e-02  -1.5000493e-01   5.9961738e-02  -4.9824213e-02  -3.0413024e-02   1.1775019e-01   2.8063960e-02   1.0185212e-01  -8.3382965e-02  -7.9489574e-02   5.2849436e-02  -1.1008192e-02   6.4822024e-02   2.7094856e-02  -6.9562623e-02  -9.2520995e-02  -5.5032360e-02  -1.1790400e-01  -7.8927964e-02   9.7320247e-02   7.4123722e-02   7.2336393e-02  -7.4712430e-03   3.2425611e-02  -3.9430848e-02  -5.9151664e-03   1.4066787e-01   1.4279258e-01  -4.7951410e-02   2.0024236e-02   9.0618437e-02   3.2788004e-01   2.0976325e-02   0.0000000e+00   3.1517400e-02   1.6942157e-01   1.7252505e-01   1.8744585e-01  -1.1143889e-01  -3.0524185e-02   1.1348008e-01   5.4657416e-03   6.1919507e-02  -5.6056172e-02   1.3709352e-02   3.1757296e-02  -1.8796509e-01   8.5425059e-02   6.9797410e-03  -1.0098682e-01  -1.8223968e-01  -1.2344997e-02   1.0605552e-01   9.8223117e-02  -8.7292594e-02   6.2223734e-02  -2.4778457e-02   1.4085529e-01   3.7576902e-02  -1.5446574e-01  -4.1764633e-02   2.3382072e-02   5.8109867e-02   7.4139156e-02  -3.4050262e-02   4.8395803e-02   2.5609190e-02   1.0373662e-02  -7.7958565e-02  -3.8977238e-02   8.1869296e-02  -3.9214112e-02
  -5.4828712e-02  -8.7012975e-02  -2.9640431e-02  -7.1377775e-02  -9.4724159e-02   3.4682183e-02  -1.7995949e-02   3.3668208e-03  -1.0451735e-01   2.9137750e-02  -1.7830572e-01   6.2086151e-02  -1.9354558e-01   2.4541047e-02  -3.6951185e-02   7.3206904e-03  -7.0984518e-02   3.1853866e-02  -1.1909317e-01   4.8399468e-02   3.5533604e-01   3.1637388e-02  -8.4553622e-02   2.1866573e-01  -5.6908107e-02  -1.3339969e-02   9.7951695e-02  -6.8353631e-02  -2.0395959e-02   8.2367762e-02  -1.2150414e-01   6.9012420e-02   4.6913997e-02  -5.1648473e-02   2.5129866e-02  -4.0847147e-02  -1.1929498e-01  -7.0023819e-03  -8.5890000e-02  -9.2569498e-02  -5.5599476e-02  -6.3363203e-02   5.0069125e-02  -3.3076773e-02  -1.9130359e-01   7.6450504e-02  -4.0602980e-02   3.6966529e-02   3.3114261e-02   3.8715169e-02   2.2346666e-01   3.1517400e-02   0.0000000e+00   1.3384008e-01   2.9086207e-01   2.4213576e-02   2.5050565e-02   6.5545250e-02  -6.5695194e-02   9.1243001e-02   1.4943341e-01  -5.3810262e-02  -1.3951612e-02  -5.3248579e-02  -1.0337544e-01  -1.5721695e-01  -1.0185178e-01   7.6856677e-02  -1.1272387e-01   4.7564730e-03   7.4004328e-02  -1.3670674e-01  -4.7608522e-02  -8.0395892e-02   3.4151747e-02   1.4791764e-01   2.6788653e-02  -9.3479789e-02  -9.9263507e-02   2.9622414e-02   8.2094035e-02   7.1988733e-02  -8.9976714e-02  -9.6412440e-02   6.2786309e-02   3.6361105e-02  -4.3594693e-02   9.1284714e-02  -5.4504006e-02  -1.4789650e-02
  -9.7097353e-03  -1.0328108e-01   1.6990549e-02   2.4867361e-02   1.2384880e-01  -1.3223766e-02  -1.1404444e-02  -4.7221129e-02   7.0117242e-02   1.8514608e-02  -3.7488175e-02  -1.5029363e-01   3.4807592e-02  -1.8347969e-02   7.5676914e-02  -2.3542907e-02  -1.0448508e-03  -5.1914213e-02  -5.3287044e-02   1.4553423e-02   5.8489649e-02   8.1694513e-02  -9.1941791e-03   1.2021997e-01  -2.2231821e-02  -3.1785671e-02  -2.6573285e-02  -9.4959753e-02  -4.9092930e-02   9.2501618e-02   5.8241829e-02   2.0911915e-04  -1.9299396e-01  -1.3800281e-01  -8.2993971e-02   6.7293452e-02  -3.6945183e-02  -1.7169651e-01  -3.1165510e-02  -7.1910206e-02   5.2850686e-02   3.0225987e-01  -3.9916593e-02   9.0453155e-02  -1.7604351e-01  -7.4418931e-02   1.2533100e-01   5.9699743e-02  -1.7606098e-02   4.6862961e-02   5.3876010e-02   1.6942157e-01   1.3384008e-01   0.0000000e+00   2.1482558e-02   6.9669349e-02   2.0712242e-01  -8.0241251e-03   1.7855345e-01  -4.2787853e-02   7.9553987e-03   8.0977917e-02  -1.2790161e-02   1.4620969e-01  -2.0164645e-01   3.0377575e-02  -6.7666383e-02  -2.8232822e-02  -9.6534574e-02   1.5522642e-01   3.2126989e-02  -1.3700876e-01  -5.9552655e-02   2.9599209e-03  -1.1956047e-01   1.2660763e-01  -4.5417388e-02  -4.5398369e-02   6.2132257e-02  -8.4879477e-02  -2.4444256e-02   3.1772936e-02  -4.8095323e-02  -1.3009727e-01   1.4849220e-02   1.3302025e-01   5.0010730e-02  -2.3828071e-02   1.4069461e-02   1.4589999e-02
   4.2740110e-02   3.8962482e-02   2.1727137e-02   4.9807660e-02   1.5429013e-02   7.1359887e-02  -1.2495348e-01  -4.1907192e-03  -3.0789319e-03   1.4118578e-01  -3.1478296e-02  -9.7984769e-02  -4.6547830e-02   4.0968386e-02  -1.7905376e-01  -2.1435198e-02   1.4261989e-01   4.9058920e-02   2.1001637e-02   1.0559348e-02   1.0948277e-01  -1.9148439e-01   2.3258082e-03   9.1257430e-02   5.8338324e-02  -2.0143664e-01  -3.4908324e-02  -1.7567892e-01   1.1264334e-01   1.4547432e-01   6.1451872e-02  -1.2342961e-01   1.0559357e-01  -3.0995246e-02  -2.2221418e-02  -1.8741785e-02   2.1467872e-02   7.8843072e-02   2.8894667e-01  -1.5018164e-02   8.6467233e-02  -2.2040335e-01   8.1286552e-02  -5.0302026e-02   5.7524038e-02  -3.5587248e-02   1.5025798e-01   9.0845607e-02   3.1150377e-02  -7.0965397e-02   1.3387099e-01   1.7252505e-01   2.9086207e-01   2.1482558e-02   0.0000000e+00   2.8848486e-01   2.5920508e-02   6.9643072e-02   1.2966037e-01   8.1503521e-02   8.9510441e-02   1.7446094e-02  -6.7709101e-02  -5.3525703e-02   2.6777374e-01  -1.1795071e-01  -6.5224228e-02  -9.8803073e-03   2.4518019e-02  -2.3188107e-02   2.6297884e-01  -1.3329222e-01  -1.1120260e-01   7.0983768e-02  -3.0772918e-02   3.0940347e-02  -7.6534726e-02  -1.7799634e-01  -9.7298234e-02  -2.1681888e-01  -9.4114808e-02   3.3591820e-02  -4.9993967e-02  -3.6395903e-03   1.5290228e-01  -2.3382225e-02   8.8287604e-02  -1.0145822e-02   7.2782192e-02   9.4334196e-02
  -5.7224384e-03  -8.5055686e-02   3.1941260e-02   1.0733913e-02   1.6807674e-02  -1.6490975e-01   2.1253217e-02  -1.6550344e-01   6.9869255e-02   2.2271081e-02  -1.9809690e-01  -4.3043278e-02  -2.2713938e-02   1.6203386e-01  -6.2429995e-02  -3.2706165e-02  -1.0610667e-01   1.5254628e-02  -9.8131293e-02  -7.5155246e-02  -2.3405790e-01  -1.6363899e-01   1.1790313e-02  -2.6299430e-02  -4.4354383e-02   1.6173941e-01  -1.0388632e-02  -5.6618222e-02   5.9986662e-02  -1.4931567e-01   1.0696089e-01  -9.6358545e-02   1.5845836e-02   9.5120817e-02  -8.0199769e-02  -1.2017905e-01  -1.1586470e-01   7.8889053e-02  -3.4556809e-02   8.0467716e-02  -1.1998866e-01   1.3751569e-01   3.6304627e-02  -6.9124477e-02  -2.9814498e-03  -1.8157298e-02   6.7343120e-03   1.2993456e-01   3.3487925e-02   2.8258666e-02   2.3468910e-02   1.8744585e-01   2.4213576e-02   6.9669349e-02   2.8848486e-01   0.0000000e+00  -6.1235864e-02  -1.3629413e-01  -2.5251726e-02  -1.0143426e-02   7.9658071e-02  -1.7378753e-02   1.8825384e-01   3.5068776e-02  -4.6338437e-03  -4.8185094e-02  -6.6944849e-02   8.1718188e-03   7.0110198e-03   1.4596629e-01  -1.1145655e-01   1.1399589e-01  -3.2715436e-02  -1.2471242e-01  -7.8847522e-02  -6.0340683e-02   3.8017609e-02  -1.9530843e-01  -7.2550927e-02  -7.0385483e-02  -4.9922699e-02   2.0916231e-01  -1.4495162e-01  -7.6708428e-02   8.5180172e-02   7.7277385e-02   1.9245782e-02  -7.0466498e-02   1.2397879e-02   9.6785521e-02
   1.1932753e-01  -6.0836715e-02  -9.9474202e-03  -5.3744081e-03  -3.7784756e-02  -5.7348831e-02  -2.2163770e-01  -3.3154953e-02   1.8919397e-03  -6.2697528e-03   1.0048405e-03  -7.4763419e-02  -1.0596321e-03   3.3059946e-03  -2.3748626e-02  -5.2297427e-03   1.8334955e-01  -1.9893642e-02   9.6208968e-02   3.8323858e-03   3.4715096e-02  -1.6870598e-01   1.4668069e-04   4.6738748e-02   8.5741896e-02   1.5792445e-02  -1.1837800e-02  -1.5607576e-01   5.4996814e-02  -5.6543165e-02  -7.4654077e-02   1.3000572e-01   6.1027626e-02  -1.1154150e-01   2.0249824e-02  -7.1786617e-02   8.4140122e-02  -4.1137324e-03   5.4505809e-02  -7.7420233e-02   1.6635754e-01  -1.8437974e-02   9.2716675e-02   3.4132436e-02   7.7062152e-02   3.1778295e-02   3.8259443e-02   3.5344607e-02   7.1843575e-02   1.5495214e-03   2.2073910e-02  -1.1143889e-01   2.5050565e-02   2.0712242e-01   2.5920508e-02  -6.1235864e-02   0.0000000e+00   1.3237919e-01  -4.6054432e-03  -5.9300650e-02  -3.7742436e-02  -7.7753553e-02  -7.9287689e-04  -3.1652374e-04  -9.1491083e-02  -1.3349209e-01  -1.8413487e-01  -9.2969637e-02  -1.0024484e-02   2.1983495e-02   1.1356038e-01   3.9427584e-01  -3.9992148e-02  -2.1786143e-01   1.0453282e-01   1.8723986e-02   5.0178742e-02  -3.0165425e-01   2.7568401e-01   2.6551409e-01   9.7545277e-02  -2.1491139e-02   2.2259246e-02  -6.2386550e-02  -1.4607760e-02  -6.9079247e-02   6.6595035e-02  -6.2101071e-03  -3.2331193e-02   1.3870385e-02
   1.4337101e-02   1.8810666e-01  -1.1267683e-01  -4.8555795e-02   4.4687415e-03   1.2964631e-01  -1.2596020e-01  -2.5400275e-01  -7.1986679e-02   5.6413469e-02  -7.0570755e-02  -5.9764883e-02  -4.7915931e-02  -1.4612751e-01  -2.6376599e-02  -7.4866232e-02   4.4050359e-02   6.4383744e-02  -4.1072137e-02   3.3256846e-01  -9.4467394e-02  -2.6706402e-02  -1.6183550e-02  -2.9526058e-02   1.5752950e-01   2.5138331e-02  -2.2723360e-02  -1.4508711e-03  -4.8125333e-02   6.7985912e-02  -1.2799234e-01   3.6658855e-02  -4.5801520e-02   3.7757528e-02   1.2710726e-01  -1.2573620e-01  -1.3217962e-02  -3.7407494e-02   1.8555544e-02   6.0767886e-02   1.5947154e-01   4.9073224e-02   7.6455422e-02  -1.5797112e-02   2.8370985e-03  -8.8796025e-02   9.0964102e-03  -1.0867019e-01  -1.0565615e-01  -1.7566900e-01   2.0505642e-02  -3.0524185e-02   6.5545250e-02  -8.0241251e-03   6.9643072e-02  -1.3629413e-01   1.3237919e-01   0.0000000e+00  -1.9566304e-01   3.3958805e-02  -1.4621765e-01   2.1829077e-01  -1.1045988e-01   2.8445465e-01  -5.8122358e-02   2.0253870e-02  -8.4247296e-02  -8.9393432e-02  -1.8071828e-01   2.4287234e-02   5.3586882e-03   3.6055044e-02  -4.4068399e-02  -1.2601339e-01  -1.1498084e-01   3.7467615e-02  -1.0188317e-01  -1.1404808e-01   4.8914399e-03  -6.1185104e-02   3.6840545e-02   2.0573778e-01   5.6902561e-02  -1.0603640e-01   4.9580713e-02   1.9308592e-02  -1.4422573e-01  -1.5856304e-01  -7.9159054e-02  -1.0327844e-01
   6.0441556e-02   8.7557919e-02  -4.3023272e-02  -1.3505007e-01   3.9912371e-02  -8.3456259e-02   2.6845301e-02  -6.4563195e-02   4.7239691e-02  -2.6893248e-02   1.5055229e-01  -1.4631205e-01  -6.2876456e-02  -6.6322532e-02  -6.7691137e-02  -3.8667531e-02  -2.5475766e-03  -1.3912349e-02   1.1189051e-02  -2.8570832e-01   1.2515205e-01   6.0299834e-02  -5.1993752e-02  -3.1112070e-02   1.3962922e-01  -6.7885153e-02  -1.3858867e-01  -1.4347950e-01   2.4824395e-02   1.5577936e-02  -2.2089627e-01   1.3098471e-01   3.2244864e-01  -3.0863352e-02  -1.4272848e-01   5.8902696e-02  -6.0750900e-02  -1.3845345e-01   1.0076346e-02   1.7912288e-02  -6.1880666e-02   2.2834542e-01   1.6273036e-01   1.7115335e-02   1.5157868e-01  -1.4113034e-01  -1.1704250e-01  -1.0023549e-01   1.9724656e-02  -3.7631672e-02   2.3285941e-02   1.1348008e-01  -6.5695194e-02   1.7855345e-01   1.2966037e-01  -2.5251726e-02  -4.6054432e-03  -1.9566304e-01   0.0000000e+00   1.0030647e-01   2.6693489e-01  -7.2445602e-02  -1.4445140e-01   8.9533943e-02   1.2615846e-01  -6.9583129e-02   2.1024211e-01   5.5585333e-02  -8.6235127e-02   1.0335217e-01  -1.0363958e-01  -9.5367264e-02  -2.1388159e-02  -6.9207653e-02  -1.3028853e-01  -1.2273943e-01   2.4257119e-02  -2.5339780e-01   1.2555840e-01  -4.1278313e-02  -2.1448283e-01  -6.3694481e-02  -2.6651884e-02  -8.6366769e-02  -5.1105134e-02   1.4111904e-01  -3.5508358e-02  -2.9736257e-02   2.0881802e-02   8.4251235e-02
   8.9394810e-02   1.5039671e-01  -9.9944720e-02  -1.5193932e-01   5.7510619e-02   6.8273745e-02  -3.4815531e-02  -1.9202612e-01  -1.5551319e-01   5.0298409e-02   5.7836010e-02  -4.7731692e-02  -6.0166318e-02  -3.4778733e-02  -2.1159818e-02   6.3023783e-03   3.4366785e-02   2.1720535e-02  -2.3416667e-02   5.9778441e-02   1.0567407e-01   1.3502202e-01   9.0564913e-02  -1.0874841e-01  -1.3080010e-01   1.7260981e-02   1.0992598e-02   4.8660836e-02  -4.9010203e-02   7.4258080e-02  -9.9016023e-02   1.8122726e-01  -1.7048497e-02   1.6262529e-02  -1.3252478e-01   1.1753828e-02  -3.0301860e-02  -2.9798190e-02   6.4749789e-04   7.1482683e-02  -1.0600804e-01   6.7189710e-02  -1.0344474e-01  -1.1403991e-01  -2.5915703e-02   1.0246596e-01  -1.9940087e-02   8.4161836e-02  -1.7837929e-03   1.7883842e-01   4.3096748e-02   5.4657416e-03   9.1243001e-02  -4.2787853e-02   8.1503521e-02  -1.0143426e-02  -5.9300650e-02   3.3958805e-02   1.0030647e-01   0.0000000e+00   6.7793548e-02   3.2398821e-01   2.8698120e-02   1.4040242e-01   1.1246646e-01   1.8623322e-01  -1.0910892e-01   1.9393534e-01   8.7738303e-02   1.2330674e-01   4.8505625e-02   4.0266466e-02   2.9285895e-02  -1.1063568e-01  -6.9782083e-02  -3.6691935e-02  -2.6822196e-02  -7.6549769e-02  -2.5742127e-02  -2.6235965e-02  -1.9056725e-03  -6.3368136e-02  -3.3847461e-02   3.6238941e-02  -2.3391220e-02  -6.2871580e-02   2.6659548e-01   1.3460739e-01   5.3293684e-02   3.3279120e-02
   1.7201116e-01   5.5974469e-02  -5.8876425e-03  -1.7903614e-01  -1.2771658e-01   1.1217606e-01   2.9802453e-01   1.2831373e-01   3.1242926e-02   1.0870878e-01   9.3207122e-02  -1.5724505e-02   3.4743520e-02  -2.0699029e-01   1.8064373e-01   1.7608269e-02  -1.2012194e-01   4.5542147e-03  -4.8739925e-02  -2.0101918e-01   7.1380731e-02  -1.1554811e-01  -1.3745406e-01  -1.4657516e-01  -7.4266291e-02   4.1271529e-02  -8.5690480e-02  -1.0056976e-02   1.4937926e-01  -7.9048086e-02   8.8143165e-02   7.0672418e-02  -1.9781188e-02  -1.4363530e-01   1.5657271e-01  -1.1327151e-01   5.0021815e-02   1.6299395e-01  -1.5929093e-01   1.4414496e-03  -6.9528961e-02  -3.3058190e-01   8.4982049e-02  -2.0596052e-01  -1.1846995e-01  -1.6207394e-01   1.6791329e-01  -3.7714296e-02  -2.8318905e-02  -2.6384754e-02  -3.5829008e-02   6.1919507e-02   1.4943341e-01   7.9553987e-03   8.9510441e-02   7.9658071e-02  -3.7742436e-02  -1.4621765e-01   2.6693489e-01   6.7793548e-02   0.0000000e+00  -8.4629548e-02   3.7484899e-01   1.7835769e-01   9.4204631e-02  -6.1472776e-02  -6.0474161e-02  -4.1168898e-02  -2.1867471e-01  -4.1748095e-03   1.9126110e-02  -3.2619208e-02  -9.9873675e-04   8.2575067e-03   1.6471150e-01   2.3620612e-01  -2.5706569e-01   2.3396319e-01   7.3576308e-02   2.6551986e-02   9.4628493e-02   6.6650115e-02   3.0600231e-02  -1.2649987e-01   1.1226774e-02  -5.6373678e-02   6.1295476e-02   3.6056199e-02   7.6727722e-02   3.6560715e-02
  -6.4044304e-02   5.5657982e-02  -3.2532358e-02   9.7633081e-02   7.0389801e-02   9.9618811e-02   1.2944076e-01   1.5016878e-01   7.3954598e-02  -4.2145364e-02   1.2780163e-01   4.7555103e-02   1.4710287e-01   1.5902231e-01  -6.9706682e-02  -3.1237899e-02  -4.2483049e-03  -3.6468794e-02   1.8604814e-02   3.5996940e-02  -7.3963101e-02   1.3583859e-01  -8.2693018e-02  -1.9665824e-01  -7.8320178e-02  -1.3683683e-01  -4.9023011e-02  -5.4109404e-02  -1.4510138e-01   1.2056588e-01  -7.5301155e-02   5.9822961e-02   5.8213304e-02   8.2315407e-02  -1.0631458e-01  -3.9127611e-03   4.0037205e-02  -1.9378896e-02  -1.3637135e-01  -9.3279495e-02   1.4188884e-01   8.3544777e-02  -1.2467665e-01   2.3998285e-02  -7.4220798e-02   9.1073476e-02   7.7492648e-02   2.5582534e-02   1.6231095e-02   4.2974132e-02  -7.5972440e-02  -5.6056172e-02  -5.3810262e-02   8.0977917e-02   1.7446094e-02  -1.7378753e-02  -7.7753553e-02   2.1829077e-01  -7.2445602e-02   3.2398821e-01  -8.4629548e-02   0.0000000e+00   9.3498799e-02   3.4458228e-01  -1.3991548e-01   3.2908953e-01   2.8257534e-02   5.8974141e-02  -3.4214037e-01  -5.9675292e-02  -1.0562977e-02  -7.8545518e-02  -4.9374639e-02  -1.2364013e-01   8.4569049e-02  -3.5467756e-01  -4.1855031e-02  -2.8220496e-02  -2.1398757e-01  -1.6121749e-01  -1.2283210e-02   1.0459262e-01   1.4541320e-01   2.0155244e-02   8.0899286e-03  -9.6436800e-03   4.0609953e-02   2.1172910e-02   3.5033729e-02   1.0026122e-01
  -7.1744987e-02  -4.2386636e-02  -5.7346859e-02  -6.7801757e-02  -7.7700784e-02   6.6108776e-02   2.4201383e-02   1.2454693e-01  -1.0653063e-01  -4.8684575e-02  -2.3866723e-02  -1.4230095e-01  -2.3659028e-02  -2.9066528e-02  -7.8168198e-02  -6.4210281e-02   1.9475456e-01   4.4617312e-02  -1.3905700e-01  -8.8934465e-03   8.8280560e-02   1.4188702e-01   8.5537895e-02  -1.5891412e-01   1.8115230e-02  -1.0517674e-01  -5.8072383e-02   4.0560491e-02  -4.1996594e-02  -6.7656114e-02   3.0565243e-01   1.1328886e-01   6.8863134e-03  -1.0859400e-01  -2.5290077e-02  -7.8482438e-02  -2.8383637e-02   2.7346963e-01  -6.2367266e-02  -8.9210598e-02   1.0118048e-02  -2.4540425e-02  -1.4290991e-02  -1.2409158e-01   8.9607737e-03  -4.7266165e-02   7.9870325e-02  -8.2950136e-02   6.7131338e-02  -5.3727611e-02   1.5247601e-02   1.3709352e-02  -1.3951612e-02  -1.2790161e-02  -6.7709101e-02   1.8825384e-01  -7.9287689e-04  -1.1045988e-01  -1.4445140e-01   2.8698120e-02   3.7484899e-01   9.3498799e-02   0.0000000e+00   1.7087853e-01   1.6785409e-01  -1.8751953e-01   1.7578247e-02   2.8388321e-02   2.1379718e-02   1.2303558e-01  -5.4928210e-02  -1.2187544e-01   1.6347615e-02  -3.7780739e-02   8.1820308e-02  -1.2214692e-01  -1.5636621e-01  -1.0795459e-01  -1.7548157e-02  -1.3191612e-01   4.0295847e-01   1.0181589e-01  -1.9747780e-02  -5.6021363e-04   5.0108282e-02  -6.4082648e-02  -1.8657740e-02  -6.8688033e-03   2.3506272e-02  -1.6936030e-02
   1.5412130e-02   2.2014974e-02  -5.3152460e-02  -2.7318640e-02   2.2007712e-01  -4.9644631e-02  -1.6910855e-01  -1.0396627e-01  -4.8074188e-03  -9.0378104e-02   1.0690404e-01  -1.4836198e-01  -3.7300995e-02  -1.3292283e-01  -6.1518664e-02  -2.1023348e-01  -7.8529955e-02   3.5555968e-01   1.4667440e-02  -4.6263671e-02  -1.9616821e-01   1.0067593e-01  -1.1763315e-01  -2.2067746e-02  -6.8141263e-02   1.5115757e-02   1.8147851e-02  -8.0474509e-02  -6.7418397e-03   4.6718201e-02  -7.2431296e-02   5.7360294e-02   5.0306902e-02   1.0193183e-01  -5.5513204e-02   3.1694492e-01   7.2742229e-02   1.0721564e-01   3.0560209e-02   5.8222007e-02  -1.4409786e-01  -5.1879467e-03   1.8492696e-02  -6.7256145e-02   3.6748865e-02  -4.4024859e-03  -9.3318347e-02  -3.7334854e-02  -2.7312063e-02  -5.8560154e-02  -1.3258084e-01   3.1757296e-02  -5.3248579e-02   1.4620969e-01  -5.3525703e-02   3.5068776e-02  -3.1652374e-04   2.8445465e-01   8.9533943e-02   1.4040242e-01   1.7835769e-01   3.4458228e-01   1.7087853e-01   0.0000000e+00  -1.5578510e-01   8.3226289e-02  -2.9460937e-02   1.1269743e-01  -2.6009148e-02   7.4113705e-02  -8.3592607e-02   8.1611441e-03   1.1965971e-02  -2.0738320e-02   7.7142687e-02   1.5309348e-01  -1.8731530e-01   2.1926036e-01  -1.4319201e-01  -5.0508954e-02  -2.3865433e-02   1.4934257e-01   1.6886645e-02   8.0887626e-02   5.0048946e-02  -4.6597188e-02  -1.8148167e-02  -4.9483545e-02   6.3487720e-02   1.9489504e-02
   2.8189337e-02   6.8313536e-02  -2.9189911e-02  -3.6793542e-02  -4.1187188e-03   9.4604655e-02   9.7458763e-02   1.4318394e-02  -4.7344051e-03  -8.0008848e-02  -1.8890645e-01   1.7882412e-01  -1.1963455e-01  -1.6129727e-01   8.0686884e-02  -7.2232775e-02  -1.7671005e-01  -1.7339761e-01  -4.4695164e-02   8.6717492e-02  -7.3087931e-02   5.6409326e-02   2.4300751e-01   5.1843881e-02   2.4567389e-02   2.3034379e-01  -2.4198041e-03  -1.1520380e-01  -1.5466972e-01   1.0533667e-02  -5.9681706e-02   1.7225334e-01  -1.6124952e-01   2.2475198e-02   6.2082550e-02  -2.0014062e-01   2.4179375e-01  -8.1182064e-02   3.9374420e-01   1.8485756e-01  -1.6505653e-01  -1.7276557e-02  -6.9178893e-02  -2.1713990e-03   2.0800304e-01  -6.6828307e-02   5.1892290e-02   5.6256520e-02  -6.8580744e-02  -2.0400403e-01   1.4166403e-01  -1.8796509e-01  -1.0337544e-01  -2.0164645e-01   2.6777374e-01  -4.6338437e-03  -9.1491083e-02  -5.8122358e-02   1.2615846e-01   1.1246646e-01   9.4204631e-02  -1.3991548e-01   1.6785409e-01  -1.5578510e-01   0.0000000e+00   2.6538002e-01   1.3184949e-01   2.5058450e-01  -1.5386249e-01  -1.5189170e-01  -6.9993398e-02  -2.3064502e-02  -1.4169000e-01   4.5392122e-02   1.6703599e-01   1.2136408e-01   1.3282263e-01  -2.3972723e-01   1.5828626e-01  -4.8156910e-02   2.2569161e-01   1.2439184e-01  -9.1998437e-02   8.1948844e-03   2.7037078e-01   1.2770712e-01   6.4552184e-02   1.4869113e-01  -1.8329622e-01   5.3839093e-02
  -8.0922926e-02  -7.9871847e-03   3.7556818e-02   1.5040147e-01  -4.9785201e-03  -1.0842743e-01   7.2773069e-03   3.0870091e-02  -1.4471027e-02  -1.6562121e-02   6.9721115e-02   1.1344955e-01  -2.2462422e-02  -1.6694837e-01  -1.9542345e-02   1.5728658e-01  -1.7859229e-02  -6.7194726e-02  -1.2342623e-01  -1.2556247e-01   1.5952369e-02  -3.1386603e-02   1.5895471e-01   9.2612028e-02  -8.6619643e-02   1.2688698e-01  -5.7106375e-02  -2.8783765e-02   4.3646139e-03  -1.3905253e-01  -3.2279087e-04  -6.2785266e-02  -1.3292995e-01   4.1355955e-03   2.1136808e-01  -2.0431215e-01   4.9331281e-02   8.8820434e-02  -8.2550840e-02  -5.6122336e-02  -6.8090430e-02   6.7833918e-02   2.3813722e-02  -1.4584060e-01  -2.7129524e-02   1.1344587e-01  -6.4149861e-02   3.5890912e-02   5.6410534e-02   1.3528731e-01   7.5098839e-04   8.5425059e-02  -1.5721695e-01   3.0377575e-02  -1.1795071e-01  -4.8185094e-02  -1.3349209e-01   2.0253870e-02  -6.9583129e-02   1.8623322e-01  -6.1472776e-02   3.2908953e-01  -1.8751953e-01   8.3226289e-02   2.6538002e-01   0.0000000e+00   2.9131787e-02   2.1917679e-01  -1.8206866e-01   1.0254683e-01  -6.2412254e-02   2.7164571e-02  -3.0607588e-02  -9.2521675e-02  -8.8999933e-02  -5.9780924e-02  -2.1867449e-02  -6.7108478e-02  -1.6276929e-01   1.4102213e-01  -1.0374323e-02   5.2742253e-02   3.2466706e-02   7.3524084e-02   1.8405952e-03   6.9249508e-02  -2.1640400e-02   1.7961402e-01  -6.8767760e-02   4.9797765e-02
  -8.0535125e-02  -5.2147959e-02   8.2142016e-02   8.9705929e-02   5.0715332e-02  -6.3923646e-02   9.2299242e-02   7.4031906e-02  -1.0263288e-01  -3.2402509e-02   7.8310966e-02  -4.2265927e-02   3.5344454e-02   7.1507656e-02  -1.4650137e-01  -1.0952205e-01  -4.3106313e-02  -1.2067325e-01   1.9224950e-01  -1.1409771e-01   9.0925557e-02  -5.8728892e-02  -8.7999528e-02  -3.9359606e-02   6.3724800e-02  -1.5513650e-01   1.2576278e-02   2.1375914e-03   1.3574618e-02  -1.0364499e-01   7.7720424e-02  -7.3801291e-02   1.0086757e-01  -2.1519649e-02   2.7120025e-01  -1.4914371e-01  -9.2861059e-02  -1.6366431e-01   7.4088385e-02  -1.6475173e-01   1.8589485e-01   8.8292433e-02   5.3201326e-02  -7.7852414e-02   2.0048936e-01   9.4655461e-02   1.7938728e-01  -8.0074411e-03   7.0417259e-02   2.1078838e-02  -9.9794655e-02   6.9797410e-03  -1.0185178e-01  -6.7666383e-02  -6.5224228e-02  -6.6944849e-02  -1.8413487e-01  -8.4247296e-02   2.1024211e-01  -1.0910892e-01  -6.0474161e-02   2.8257534e-02   1.7578247e-02  -2.9460937e-02   1.3184949e-01   2.9131787e-02   0.0000000e+00   5.8271219e-01   1.3996809e-01   3.6606506e-02  -1.3866096e-01  -1.6729962e-01  -9.1553049e-02   2.8334840e-02  -1.7406058e-01   2.3287598e-01   2.5261561e-01  -1.9358790e-01  -4.6890374e-02  -2.0965115e-01  -4.0519925e-03  -4.0355345e-02   3.6855720e-02  -6.2495399e-02  -4.2130681e-02  -1.8459557e-01  -2.1526852e-02  -1.5443164e-01  -8.0638059e-03  -5.8301403e-02
  -6.8810527e-02  -5.5645858e-04   9.7206243e-03   2.2904940e-02   7.1737557e-02  -1.1191421e-01  -6.3854232e-02   2.0662382e-03  -6.6108379e-02  -5.8822733e-02   1.1768560e-02  -3.1684481e-02  -9.6882341e-02   3.9820845e-02  -8.9836859e-02  -4.6074971e-02   1.7691869e-03   3.3643195e-02  -5.7017804e-03  -9.2735312e-02   9.9016468e-02   7.7948999e-02  -3.6565915e-02  -1.4292007e-01   1.2856614e-01  -3.6545535e-02  -1.9700073e-02  -8.7524808e-03  -4.7808341e-02  -4.3197738e-02   1.0332013e-01  -1.7292676e-01  -1.2547222e-01   1.1788719e-01  -7.7361641e-02   1.9318259e-01  -1.1765607e-02  -9.6578170e-02   5.9281254e-02  -9.3570052e-02   3.2014139e-02  -5.5801680e-02   4.8708649e-02   3.0166956e-03  -4.9481222e-02   1.5907951e-01   1.0323452e-01   2.4231878e-02   2.0683286e-03   2.4152393e-02   1.1402667e-02  -1.0098682e-01   7.6856677e-02  -2.8232822e-02  -9.8803073e-03   8.1718188e-03  -9.2969637e-02  -8.9393432e-02   5.5585333e-02   1.9393534e-01  -4.1168898e-02   5.8974141e-02   2.8388321e-02   1.1269743e-01   2.5058450e-01   2.1917679e-01   5.8271219e-01   0.0000000e+00   4.8598703e-02   2.9650700e-01  -8.2480993e-02   1.4999937e-02   7.6794360e-02  -4.6529113e-03  -7.5302889e-02  -1.1408879e-03  -5.2733980e-02   9.2011113e-02  -1.0008381e-01  -5.5189520e-02   1.3057739e-01   5.0895552e-02  -4.1773360e-02  -7.5732786e-02  -5.4585263e-02  -9.7228983e-02  -4.8017132e-02  -5.8309378e-02  -7.1064717e-02  -5.5513558e-04
   1.0292145e-01  -4.9066833e-02  -1.8076334e-01  -1.1729593e-01   1.7827083e-01  -1.4653121e-02  -2.0824072e-02  -1.9459296e-01  -5.0104750e-02  -3.5481893e-03   8.1211563e-02  -5.2063535e-02   5.7886651e-02  -7.6909366e-03  -7.1940128e-02  -9.4135751e-02  -2.6884736e-02  -9.6855657e-02   2.2716744e-01   2.9347846e-01   7.8222478e-03  -1.0813705e-01  -3.0374302e-04  -8.8581113e-02   1.0744634e-01  -6.1219422e-02   1.8928331e-02  -5.5120626e-02   2.6478236e-02   3.0984656e-02   8.2586901e-02  -2.3214025e-01  -3.2170555e-02   5.8556920e-02   2.4898740e-02   1.5145076e-03   6.6012958e-02   9.1744489e-02  -5.1114735e-02   4.9124307e-02   1.7411353e-01  -9.3556439e-02   7.3524960e-02  -8.2723300e-02  -7.0635497e-02  -6.6674779e-02   5.7019756e-02   9.7963244e-02   1.4694762e-02  -3.8623904e-02  -3.1446182e-02  -1.8223968e-01  -1.1272387e-01  -9.6534574e-02   2.4518019e-02   7.0110198e-03  -1.0024484e-02  -1.8071828e-01  -8.6235127e-02   8.7738303e-02  -2.1867471e-01  -3.4214037e-01   2.1379718e-02  -2.6009148e-02  -1.5386249e-01  -1.8206866e-01   1.3996809e-01   4.8598703e-02   0.0000000e+00   7.5672729e-01   5.7709095e-02  -2.7619028e-02   2.1442022e-01  -1.2145530e-02  -1.1233684e-01  -2.0277715e-01   2.4873731e-01  -1.6773273e-01  -3.1885286e-03  -3.1279469e-01   5.5214511e-02   2.7801841e-01  -4.9131008e-02   1.9836958e-02  -1.2423492e-01  -6.5554517e-02   1.9635779e-01   1.9806918e-01   4.9147473e-02   6.3823157e-02
  -1.3391284e-01   6.8741697e-02  -1.3441178e-02  -2.6460802e-04  -1.4176399e-01   4.9508065e-02  -8.9012656e-02   1.2001078e-01   1.4286393e-01   1.9682046e-02   1.0028023e-01  -2.8404514e-02  -1.1380218e-01  -1.8037022e-01  -2.7296295e-02   1.4285486e-01   3.0312225e-02  -7.5847510e-02  -3.1372388e-01   3.0940035e-02  -8.1918738e-02   1.6772318e-01   1.6409219e-01  -5.0163489e-02   2.7340392e-02  -2.7221956e-01  -2.6008459e-02   2.3606391e-02  -2.4642202e-02   1.2652202e-01  -4.9222874e-02   5.6933911e-02   8.0428969e-02  -3.9086564e-02  -7.2114517e-02  -2.5454142e-01  -7.7692642e-02  -8.6533210e-02  -9.6057816e-03   2.1960491e-01  -3.4216278e-01   1.0462828e-02  -5.4276972e-02   2.0186422e-01  -1.2281028e-02  -1.4230314e-01  -2.6381390e-01   5.0782023e-02  -1.3316549e-01  -3.1508944e-02  -4.3973433e-02  -1.2344997e-02   4.7564730e-03   1.5522642e-01  -2.3188107e-02   1.4596629e-01   2.1983495e-02   2.4287234e-02   1.0335217e-01   1.2330674e-01  -4.1748095e-03  -5.9675292e-02   1.2303558e-01   7.4113705e-02  -1.5189170e-01   1.0254683e-01   3.6606506e-02   2.9650700e-01   7.5672729e-01   0.0000000e+00  -1.8950761e-01   2.6499359e-01   3.1071632e-02  -2.2597199e-02   1.8731606e-01   7.6670938e-02  -1.8886983e-01   3.3078317e-02   2.3640030e-02   2.7092624e-01   2.1348173e-01  -5.2619812e-02  -4.7480251e-02  -7.1039832e-02  -1.3007535e-02   1.3390723e-02   1.6516243e-01   6.1611682e-02  -7.2172067e-02  -1.4120331e-03
  -4.6522788e-03  -7.2162253e-02  -3.6689860e-02   3.0557518e-02  -4.6274289e-02  -6.4167399e-02   8.5265882e-02  -9.0293993e-02  -1.4912564e-01  -6.6088884e-03   1.3109327e-01  -8.0237531e-02  -1.6754322e-02   3.9634690e-02   1.5197428e-02   1.3310474e-03   7.9069132e-04   1.8426951e-02  -8.9012107e-02  -1.6152980e-02   1.5492207e-01   2.9421770e-01   5.2509398e-02  -1.0167273e-02  -1.3134936e-02   6.5677313e-02  -4.7667401e-02  -2.0598415e-01  -2.3574980e-03   1.3380892e-01   3.7130469e-01   1.0090618e-02  -2.1456704e-01  -2.3395685e-02   1.6747839e-01  -1.3030343e-02   1.0813375e-01  -5.8120604e-02   1.4228391e-01  -1.4038239e-01  -1.3761476e-01  -3.7946798e-02  -9.5086385e-02  -8.8714412e-02  -3.7470243e-02   4.4916128e-02   1.2251741e-01  -1.0181991e-01  -3.3671579e-03   5.7091218e-02   3.2849377e-02   1.0605552e-01   7.4004328e-02   3.2126989e-02   2.6297884e-01  -1.1145655e-01   1.1356038e-01   5.3586882e-03  -1.0363958e-01   4.8505625e-02   1.9126110e-02  -1.0562977e-02  -5.4928210e-02  -8.3592607e-02  -6.9993398e-02  -6.2412254e-02  -1.3866096e-01  -8.2480993e-02   5.7709095e-02  -1.8950761e-01   0.0000000e+00   3.0733454e-01   2.4625791e-01   4.6708593e-02   5.3566952e-01  -2.4163518e-02   1.3291039e-01   4.0635830e-02  -1.7108954e-01   2.2575580e-01  -1.2787269e-02  -1.4885568e-01   5.2985729e-02  -8.3128426e-02  -1.0288939e-01  -1.9794122e-01   6.0789869e-02  -7.8735865e-02  -7.3532690e-02   7.7172536e-02
  -2.6763328e-02  -5.9038185e-02  -1.6080121e-02   4.7664407e-03  -9.7253084e-02  -5.2923096e-02   6.2179558e-02   1.0965424e-01  -4.0939103e-02  -4.3901549e-02  -2.0222132e-01   1.5525946e-02   3.1703273e-02  -9.2874779e-02   1.3891030e-01  -3.9400391e-02  -2.9242675e-02   1.3415938e-01  -6.7127973e-04  -1.0183674e-01   5.3564199e-02   4.2236287e-01  -7.4261008e-02   1.2008348e-01   1.5897446e-01  -2.7100340e-02  -1.1485381e-01  -2.7955194e-02  -2.9738508e-03  -1.9480645e-01  -9.3771503e-02   4.5952903e-01  -5.4937230e-02   1.5609419e-01  -2.3981455e-01   8.5755605e-02   3.6756625e-03  -1.7077041e-01  -1.3449346e-01  -1.1265851e-01  -7.6130550e-02   2.0059936e-01   8.5111958e-02  -2.4699625e-01  -1.9900012e-01  -9.2059527e-02  -6.8099539e-02   2.8943364e-02  -4.0028724e-03   2.0602767e-01   2.7183981e-02   9.8223117e-02  -1.3670674e-01  -1.3700876e-01  -1.3329222e-01   1.1399589e-01   3.9427584e-01   3.6055044e-02  -9.5367264e-02   4.0266466e-02  -3.2619208e-02  -7.8545518e-02  -1.2187544e-01   8.1611441e-03  -2.3064502e-02   2.7164571e-02  -1.6729962e-01   1.4999937e-02  -2.7619028e-02   2.6499359e-01   3.0733454e-01   0.0000000e+00  -1.8508865e-01  -3.7319686e-02  -2.8519092e-01   3.3763203e-01   1.7088144e-01  -5.4404681e-02  -7.1759442e-02  -3.1785152e-01  -2.0801317e-01   7.0416269e-02  -4.5361954e-02  -1.2640389e-01  -3.9654815e-02  -4.1278221e-02  -1.6547575e-02   5.6412174e-03  -3.5996760e-02   1.0027056e-01
   2.5754935e-02  -3.6609895e-02   1.5727152e-02   2.2829395e-02   7.1699684e-02   1.2943419e-02  -1.5253905e-01  -1.0739580e-01  -3.0659188e-03  -1.0831491e-01   2.5748754e-02  -8.0494120e-02   1.1658705e-01  -1.1755849e-02   2.4461758e-02   7.7223761e-02   4.9651012e-02  -1.4239037e-01  -1.8439681e-01  -1.6580687e-01  -7.8929546e-02   3.7868951e-01   4.6737448e-02   7.7112332e-02  -1.6340146e-01   1.1721070e-01  -6.9284081e-02   9.3241605e-02   2.5566178e-01   7.4217423e-03   5.8427961e-02   9.4727998e-02   1.1797710e-01  -5.8955326e-02  -1.5480408e-01  -7.0672504e-02   3.5950027e-02  -7.4215280e-02  -2.8699354e-01   1.2364686e-01   2.4587231e-01   3.9092237e-02  -9.4152673e-02  -6.1330956e-02  -8.4695836e-02  -1.3389030e-01   9.1473281e-02  -5.0292044e-02   4.3454312e-02  -8.2028747e-02   2.8557656e-02  -8.7292594e-02  -4.7608522e-02  -5.9552655e-02  -1.1120260e-01  -3.2715436e-02  -3.9992148e-02  -4.4068399e-02  -2.1388159e-02   2.9285895e-02  -9.9873675e-04  -4.9374639e-02   1.6347615e-02   1.1965971e-02  -1.4169000e-01  -3.0607588e-02  -9.1553049e-02   7.6794360e-02   2.1442022e-01   3.1071632e-02   2.4625791e-01  -1.8508865e-01   0.0000000e+00   2.8721194e-01   5.3314157e-01   9.6390735e-02   1.1642817e-02  -3.9670741e-01   1.4058393e-02   1.7782993e-01  -7.8012735e-02   7.6874665e-02  -1.0552079e-01  -2.5708997e-02   1.2344455e-01   1.1937952e-01   1.2022844e-01  -4.6178477e-02   7.3034940e-02  -8.5529972e-02
  -9.3797865e-03   6.5598741e-02   2.3794864e-03  -6.1557159e-02   2.5786945e-01  -7.5063911e-02  -2.5178631e-01   7.5220348e-02  -1.4603180e-01   1.2699348e-01  -3.1464240e-02   7.8671200e-02  -6.2849034e-02  -1.7960961e-01   3.9357457e-03  -9.8821945e-02   3.8360391e-02   2.9962317e-02  -7.9439366e-02   4.4109700e-02   1.8621609e-01  -2.6887175e-01   1.0088029e-02  -2.6174805e-02   8.8583588e-02  -8.1725233e-02   1.2864933e-01  -4.0517153e-03  -2.0045707e-01   1.9334450e-01  -8.7412581e-03   3.8822264e-02   1.1825652e-01   1.5961518e-01  -1.0448934e-01   1.4763355e-02  -1.9733629e-01   4.8752394e-02  -7.5784184e-02  -1.9411813e-01  -1.8295349e-01   5.0478854e-02  -5.1871065e-02  -1.1650786e-01  -1.3142485e-01  -5.1351279e-02   8.4888815e-02  -1.3937100e-01  -1.1120987e-01  -1.2957433e-01  -2.1410568e-02   6.2223734e-02  -8.0395892e-02   2.9599209e-03   7.0983768e-02  -1.2471242e-01  -2.1786143e-01  -1.2601339e-01  -6.9207653e-02  -1.1063568e-01   8.2575067e-03  -1.2364013e-01  -3.7780739e-02  -2.0738320e-02   4.5392122e-02  -9.2521675e-02   2.8334840e-02  -4.6529113e-03  -1.2145530e-02  -2.2597199e-02   4.6708593e-02  -3.7319686e-02   2.8721194e-01   0.0000000e+00   1.4656328e-01   7.5028433e-01  -2.5911312e-01   3.0831541e-01  -1.0508698e-01   6.8180459e-02   4.9520004e-02  -1.4784113e-01   3.5987249e-02   1.2787776e-02  -1.8875886e-02   2.4021345e-02   1.5255459e-01  -4.9782431e-03  -4.5916072e-02   1.0459600e-01
   1.3623941e-01   4.6358978e-02   4.5823363e-02  -1.0604656e-01  -1.9947415e-01  -1.9060604e-01   8.1825722e-02   5.3336745e-02  -1.7004840e-02   1.4921620e-01   2.7415072e-02  -3.2368792e-02   2.3692682e-02  -1.4405469e-01  -3.8616661e-02   5.1943113e-03  -1.2590681e-01  -1.5147292e-01   6.6418239e-02  -4.6801993e-02  -1.0029106e-01  -9.5510703e-03   6.0226593e-02   1.7676791e-01  -1.2177774e-01  -2.2561195e-01   7.2918483e-02   4.4339094e-02   2.3976965e-02  -7.6054250e-02  -1.0602549e-01   3.1186403e-02   1.0288827e-01  -2.1727454e-02  -2.2617325e-01   1.7359433e-01   1.6292564e-01  -9.9677345e-02   7.4700012e-03  -6.8447906e-02   4.9245657e-01   1.4577161e-01   6.0268852e-02   1.1379078e-01   1.3440055e-01   1.6908305e-01  -1.2889183e-01  -2.0290344e-01   6.3066889e-04   2.0716727e-02  -9.3171176e-02  -2.4778457e-02   3.4151747e-02  -1.1956047e-01  -3.0772918e-02  -7.8847522e-02   1.0453282e-01  -1.1498084e-01  -1.3028853e-01  -6.9782083e-02   1.6471150e-01   8.4569049e-02   8.1820308e-02   7.7142687e-02   1.6703599e-01  -8.8999933e-02  -1.7406058e-01  -7.5302889e-02  -1.1233684e-01   1.8731606e-01   5.3566952e-01  -2.8519092e-01   5.3314157e-01   1.4656328e-01   0.0000000e+00  -5.5015789e-02   2.3828058e-01  -1.9379770e-01  -6.8532565e-02  -3.1520910e-01   2.4575853e-01  -1.4844245e-01  -1.5683008e-01  -1.9840114e-02  -5.5813549e-03  -2.2272179e-02  -1.6268003e-01   9.4198994e-03  -1.5497291e-01   1.3899257e-02
  -1.2531586e-02   1.6084726e-01  -2.3796963e-02   9.4763849e-02  -1.1837788e-01   5.8713815e-02  -2.0340840e-02   1.5631522e-03   1.0434428e-01  -1.2771611e-01   6.4093350e-02   1.8813026e-01   4.8039219e-02  -2.3857785e-02   3.9118926e-03  -7.9254818e-02  -8.1910715e-02   1.2555762e-01   4.6820383e-01   1.2686316e-01   5.4131686e-02   1.9627464e-01  -1.8269375e-01  -9.0503606e-02  -3.9137739e-01   1.6284310e-01  -8.0115224e-02   4.9990160e-02  -1.4592906e-02  -1.7519057e-01  -7.4292480e-02   6.5331791e-02   9.3525200e-02  -6.7194530e-02   1.7408597e-01  -1.9455184e-01  -4.3888833e-02   2.6864120e-01   2.0127684e-02  -6.9372867e-02   1.4563449e-01   9.4096108e-02  -6.9626981e-02  -6.6856286e-02   1.3741049e-01  -1.2823090e-01  -1.9790275e-01   7.7926990e-02   3.9884216e-03  -6.7760378e-02  -3.8578587e-02   1.4085529e-01   1.4791764e-01   1.2660763e-01   3.0940347e-02  -6.0340683e-02   1.8723986e-02   3.7467615e-02  -1.2273943e-01  -3.6691935e-02   2.3620612e-01  -3.5467756e-01  -1.2214692e-01   1.5309348e-01   1.2136408e-01  -5.9780924e-02   2.3287598e-01  -1.1408879e-03  -2.0277715e-01   7.6670938e-02  -2.4163518e-02   3.3763203e-01   9.6390735e-02   7.5028433e-01  -5.5015789e-02   0.0000000e+00   2.4480113e-02  -9.3314200e-02  -1.7770960e-02  -1.8812932e-01  -6.6556254e-03   2.5620322e-01   2.6606756e-02   3.0817805e-02   4.4158194e-02   7.1164793e-02   2.2229970e-02  -1.3607834e-02  -5.5691398e-02  -3.3341503e-02
   3.7623624e-02  -1.2851282e-01  -9.7231887e-02  -1.3532681e-01   7.8701460e-02  -3.5625230e-02   4.0939512e-02  -1.9405434e-01  -1.0396571e-01  -1.1667068e-01  -6.9668019e-02  -3.5852191e-02   8.9783813e-02  -7.2459026e-02   6.0805813e-02  -2.0280572e-01  -1.3530626e-01   1.2230494e-01   1.0074362e-01  -4.6354921e-01   4.6921340e-03  -1.6189665e-01  -8.3747995e-02  -8.2994203e-02  -8.6908282e-02   7.8664446e-02   4.3841722e-02   7.9981488e-02  -1.2407792e-01   9.9152106e-03   8.0964681e-03   7.4096193e-02   4.2004306e-01  -1.0309207e-01  -1.7186421e-01  -2.0168300e-01   1.2131595e-01  -1.8814932e-01  -3.1609815e-02  -4.3046836e-03  -4.1763646e-01  -5.2768498e-03  -6.0241662e-02  -2.7535925e-02  -5.6904010e-03  -3.2026697e-02  -7.2621085e-02   1.2023445e-01  -1.5745674e-02  -1.0096625e-01  -1.1223249e-01   3.7576902e-02   2.6788653e-02  -4.5417388e-02  -7.6534726e-02   3.8017609e-02   5.0178742e-02  -1.0188317e-01   2.4257119e-02  -2.6822196e-02  -2.5706569e-01  -4.1855031e-02  -1.5636621e-01  -1.8731530e-01   1.3282263e-01  -2.1867449e-02   2.5261561e-01  -5.2733980e-02   2.4873731e-01  -1.8886983e-01   1.3291039e-01   1.7088144e-01   1.1642817e-02  -2.5911312e-01   2.3828058e-01   2.4480113e-02   0.0000000e+00   5.0404309e-01  -2.4682704e-02   1.5601995e-01  -1.5404077e-01   8.0335672e-02   2.9551944e-01  -4.6322033e-02  -7.3113178e-02  -2.9682514e-02  -1.7030826e-01  -6.2903697e-02   1.3349487e-01  -1.4405691e-01
  -1.8358382e-01   3.7077828e-02  -6.7646159e-02  -5.1024392e-03  -1.3943373e-01  -1.6474248e-01  -3.5825808e-02  -1.7136579e-01   3.1673953e-03  -1.6359670e-02  -4.7202271e-02  -7.8824204e-02   7.3731051e-02  -2.8745795e-02   1.6705795e-03   2.9379401e-04   7.6790161e-03  -1.9058439e-01  -1.7834769e-02   3.9096100e-02   5.1114802e-02   2.3302316e-03   1.3720208e-01   4.7118593e-02   1.4285427e-01  -1.0410755e-03  -1.0225184e-01  -1.1647628e-01  -3.1068668e-02   1.6890154e-01   1.8096875e-01   5.7662265e-03  -2.0020856e-01   2.0496602e-01   8.9540671e-02  -6.1445323e-01  -8.0065223e-02   7.9450499e-02  -6.3494535e-02   6.8271172e-02   4.1978107e-01   1.8490454e-01  -4.8693255e-03   2.3310816e-02   3.7727687e-02  -1.0596976e-01   1.1257528e-01  -3.4881463e-02  -6.1384241e-02   5.1522112e-02  -1.2653802e-01  -1.5446574e-01  -9.3479789e-02  -4.5398369e-02  -1.7799634e-01  -1.9530843e-01  -3.0165425e-01  -1.1404808e-01  -2.5339780e-01  -7.6549769e-02   2.3396319e-01  -2.8220496e-02  -1.0795459e-01   2.1926036e-01  -2.3972723e-01  -6.7108478e-02  -1.9358790e-01   9.2011113e-02  -1.6773273e-01   3.3078317e-02   4.0635830e-02  -5.4404681e-02  -3.9670741e-01   3.0831541e-01  -1.9379770e-01  -9.3314200e-02   5.0404309e-01   0.0000000e+00   3.6774617e-01  -1.3429858e-01   1.1985847e-01  -1.9312884e-01  -2.5500624e-01   3.5270597e-02  -4.9222912e-02  -8.3441701e-02  -2.8483079e-01   3.6204031e-02  -1.0980082e-01   9.6245231e-02
   1.1339061e-01  -6.1842651e-03  -3.5700027e-02   9.7923694e-03  -2.4742792e-02  -3.8797074e-03  -1.7702553e-01  -1.0190701e-03  -3.2140439e-02   2.0027495e-01  -8.7491281e-02   4.6920793e-02   3.6276932e-02   5.0934048e-02  -1.4373480e-02  -1.0222391e-01   4.8889596e-01  -3.3414930e-02  -6.7811001e-02  -9.0258934e-02  -8.6042312e-02  -1.3210904e-01  -4.7956223e-02   7.0378718e-03   2.2635045e-03  -1.4633106e-01  -9.5264268e-02  -4.1371442e-02   1.4135157e-01  -7.3974434e-02  -6.9858729e-02   2.9360997e-01  -9.9323643e-02  -8.9819285e-03   1.4654069e-01  -1.5427534e-02   9.9773027e-02  -1.2377501e-01   9.9083875e-02  -8.5518090e-02  -8.6378747e-02   9.5837845e-02  -2.8125158e-03  -8.4812681e-03   1.2601068e-01   6.6689900e-02  -7.7725375e-03  -9.1320948e-02   2.3785978e-02  -7.0716760e-02  -1.2345801e-01  -4.1764633e-02  -9.9263507e-02   6.2132257e-02  -9.7298234e-02  -7.2550927e-02   2.7568401e-01   4.8914399e-03   1.2555840e-01  -2.5742127e-02   7.3576308e-02  -2.1398757e-01  -1.7548157e-02  -1.4319201e-01   1.5828626e-01  -1.6276929e-01  -4.6890374e-02  -1.0008381e-01  -3.1885286e-03   2.3640030e-02  -1.7108954e-01  -7.1759442e-02   1.4058393e-02  -1.0508698e-01  -6.8532565e-02  -1.7770960e-02  -2.4682704e-02   3.6774617e-01   0.0000000e+00   2.8632711e-01   2.9035006e-01   2.0404547e-01  -4.6712790e-02   3.5173525e-02   9.7913305e-02   2.5241990e-02   1.2893554e-02  -4.1957347e-02   3.8364500e-02   4.4325957e-02
  -1.8612966e-01   5.7142269e-02  -3.1577383e-02   7.5052317e-02   1.4092227e-02  -1.5926487e-01   2.4689709e-01   1.0488460e-01  -9.1001492e-02  -1.0541534e-01  -5.0946764e-02   2.4686193e-01  -9.2135763e-03  -2.6603177e-01  -6.3631278e-02  -1.9109169e-01  -7.1374257e-02   2.5430095e-01  -1.3360162e-01   2.4011535e-02   9.6975653e-02  -4.8292273e-02   1.2228983e-01  -9.1837413e-02  -6.0916904e-02   3.6506808e-02  -3.4175468e-02  -8.0732652e-02   4.0591523e-03   1.4532732e-01  -1.3837988e-01  -1.8422093e-01   5.0017275e-01   4.5011212e-02  -2.6583142e-01   1.3732202e-01  -6.4436529e-02   3.9430207e-01   2.1127333e-01   5.1595598e-02   1.9938115e-01  -5.8586545e-02  -3.2323752e-01   9.5825508e-02   8.5685810e-02   5.0042799e-02   1.3908978e-01   1.2131869e-01  -1.4414082e-03   8.1534295e-02  -6.9006905e-03   2.3382072e-02   2.9622414e-02  -8.4879477e-02  -2.1681888e-01  -7.0385483e-02   2.6551409e-01  -6.1185104e-02  -4.1278313e-02  -2.6235965e-02   2.6551986e-02  -1.6121749e-01  -1.3191612e-01  -5.0508954e-02  -4.8156910e-02   1.4102213e-01  -2.0965115e-01  -5.5189520e-02  -3.1279469e-01   2.7092624e-01   2.2575580e-01  -3.1785152e-01   1.7782993e-01   6.8180459e-02  -3.1520910e-01  -1.8812932e-01   1.5601995e-01  -1.3429858e-01   2.8632711e-01   0.0000000e+00   5.8127928e-02   1.8133248e-01  -7.9818979e-02   1.8577764e-02  -6.7718087e-02  -1.3805186e-01   5.7657810e-02  -2.4307977e-03   3.9175695e-02   5.1489548e-02
  -3.1568772e-02  -2.1859054e-03  -7.9613902e-02  -2.2494650e-02  -2.6121242e-02  -3.9634094e-02  -1.4732960e-01   1.3748087e-01   3.4527249e-02  -3.0990884e-02   6.2705290e-02   8.0613699e-02   2.8386091e-02   1.7101228e-01  -1.0147485e-01   5.9663795e-02   1.9880205e-01  -3.3715597e-02   7.1572996e-02   5.4709540e-02   8.1516339e-02  -3.5338417e-04  -8.2983367e-02  -9.8253086e-03  -1.2172750e-01   1.3934323e-01   5.2495533e-02  -2.0182041e-02   3.5317884e-02  -1.9526961e-02   8.7871180e-02   4.1387925e-02   2.3833551e-02   3.8928493e-03  -4.8273052e-02   1.7659241e-01  -9.7047398e-02  -2.2368528e-02  -5.1134716e-03  -1.8835051e-01   1.6192779e-01   5.8540921e-02  -8.8260231e-02   4.8722299e-02  -2.6310117e-02   1.2821705e-01   9.7907473e-02  -4.7169837e-02  -7.7506443e-02   1.2778472e-01  -4.3123645e-02   5.8109867e-02   8.2094035e-02  -2.4444256e-02  -9.4114808e-02  -4.9922699e-02   9.7545277e-02   3.6840545e-02  -2.1448283e-01  -1.9056725e-03   9.4628493e-02  -1.2283210e-02   4.0295847e-01  -2.3865433e-02   2.2569161e-01  -1.0374323e-02  -4.0519925e-03   1.3057739e-01   5.5214511e-02   2.1348173e-01  -1.2787269e-02  -2.0801317e-01  -7.8012735e-02   4.9520004e-02   2.4575853e-01  -6.6556254e-03  -1.5404077e-01   1.1985847e-01   2.9035006e-01   5.8127928e-02   0.0000000e+00   3.2922947e-01   8.6851217e-02   1.0834782e-01   1.3333525e-01  -4.0546137e-02  -2.2587044e-01   6.7962812e-03  -4.7902110e-02  -5.6833578e-02
   2.8561683e-02  -1.3897579e-01  -1.2966646e-01  -5.2205990e-02   2.6914368e-02  -8.1268089e-02   2.7265389e-02  -4.0566231e-02  -1.1003548e-01  -2.0400608e-01  -6.5992518e-02  -3.3943154e-02   1.5231241e-01  -5.1334865e-02   5.1159451e-02  -8.6640258e-02   1.2341963e-01  -6.7536651e-02   4.9304703e-02  -4.3122064e-02  -1.2080650e-01  -7.8455877e-02  -1.0249818e-01  -6.4049813e-02  -7.9522114e-03   9.2427769e-02   9.3873329e-02   1.6032180e-02   2.1355830e-01   4.7148342e-02   7.6492339e-02  -2.1691629e-02   7.2681606e-02   2.5191074e-02   1.4145034e-01  -1.1292651e-01   1.0468808e-02   3.0226652e-02  -4.3764736e-03   4.2130984e-02   9.0182836e-02   1.4484124e-02  -6.9027089e-03  -1.5366392e-01  -1.5471630e-01  -5.9575769e-03  -3.1649403e-02  -9.5675287e-02   2.4706304e-02   3.1479545e-02   6.0228861e-02   7.4139156e-02   7.1988733e-02   3.1772936e-02   3.3591820e-02   2.0916231e-01  -2.1491139e-02   2.0573778e-01  -6.3694481e-02  -6.3368136e-02   6.6650115e-02   1.0459262e-01   1.0181589e-01   1.4934257e-01   1.2439184e-01   5.2742253e-02  -4.0355345e-02   5.0895552e-02   2.7801841e-01  -5.2619812e-02  -1.4885568e-01   7.0416269e-02   7.6874665e-02  -1.4784113e-01  -1.4844245e-01   2.5620322e-01   8.0335672e-02  -1.9312884e-01   2.0404547e-01   1.8133248e-01   3.2922947e-01   0.0000000e+00   1.7433096e-01   1.4889120e-01  -6.7547575e-03   2.3301430e-01  -1.5305732e-01   4.4710697e-05  -7.9732295e-02  -3.5729824e-02
   2.9803768e-02  -5.8023269e-02   8.5749066e-02  -1.0562674e-01  -1.0931069e-01   1.4666901e-01  -1.1712560e-01  -4.6852911e-02   1.0465742e-01  -3.1847809e-02   1.6247055e-01  -1.5143627e-02   1.4430778e-01  -6.8483526e-02   1.8314388e-01   6.1456116e-02   1.2474900e-02   1.7203139e-01   1.2113224e-02  -1.1626521e-02   5.7911101e-02  -4.5847638e-02   9.6069642e-02   1.3442135e-02   3.3764858e-02   2.4630335e-04  -3.0012013e-02  -7.0766320e-02   2.4778597e-01   9.8215009e-02   2.7043031e-01   5.5830755e-03   7.4449492e-02   3.1113053e-02  -1.7784257e-02  -1.4627820e-01   2.6425505e-03  -6.7895907e-02   1.2353775e-01   8.1163777e-03   2.1364735e-02  -6.1828233e-02   6.4910384e-02   3.6465175e-02  -1.2892722e-01  -4.4086254e-02  -1.2542210e-02   4.7466851e-02  -5.8125019e-02  -8.0836210e-02  -1.8176464e-01  -3.4050262e-02  -8.9976714e-02  -4.8095323e-02  -4.9993967e-02  -1.4495162e-01   2.2259246e-02   5.6902561e-02  -2.6651884e-02  -3.3847461e-02   3.0600231e-02   1.4541320e-01  -1.9747780e-02   1.6886645e-02  -9.1998437e-02   3.2466706e-02   3.6855720e-02  -4.1773360e-02  -4.9131008e-02  -4.7480251e-02   5.2985729e-02  -4.5361954e-02  -1.0552079e-01   3.5987249e-02  -1.5683008e-01   2.6606756e-02   2.9551944e-01  -2.5500624e-01  -4.6712790e-02  -7.9818979e-02   8.6851217e-02   1.7433096e-01   0.0000000e+00   2.4293034e-01   7.3600294e-03  -2.9300377e-02  -6.2769714e-02  -9.5623039e-03   1.1631691e-01  -7.7273229e-02
   3.2827742e-02  -1.1202544e-01  -2.0675623e-02   3.0562072e-02   1.9161235e-02   6.9416062e-02  -2.0825607e-02   1.0123795e-01  -1.9223789e-01   4.2238898e-02   1.8386136e-01  -1.3451371e-01   2.7723049e-03  -1.3190423e-01  -7.5130357e-02   1.0144463e-01   4.5379468e-02   6.9678247e-02   1.9036178e-01   3.9248946e-02  -9.2968008e-02   6.0916777e-02  -1.3157085e-02   5.0692998e-02   1.6815885e-01  -8.2680648e-02   6.3871975e-02  -1.0274396e-01   9.9628748e-02   1.4049075e-01  -3.8197277e-02  -1.5964530e-01   8.9768721e-02  -1.1502183e-02   2.8577348e-02  -1.0016279e-01   1.2295151e-01   1.0511957e-01  -5.9025332e-02   7.5788123e-03  -1.5142758e-01   3.1351785e-01  -1.8034160e-01  -3.2480072e-02  -5.7723648e-02   1.5444766e-03  -2.3197529e-02   2.7900214e-02   5.8272018e-02   1.3737489e-02   1.0965682e-01   4.8395803e-02  -9.6412440e-02  -1.3009727e-01  -3.6395903e-03  -7.6708428e-02  -6.2386550e-02  -1.0603640e-01  -8.6366769e-02   3.6238941e-02  -1.2649987e-01   2.0155244e-02  -5.6021363e-04   8.0887626e-02   8.1948844e-03   7.3524084e-02  -6.2495399e-02  -7.5732786e-02   1.9836958e-02  -7.1039832e-02  -8.3128426e-02  -1.2640389e-01  -2.5708997e-02   1.2787776e-02  -1.9840114e-02   3.0817805e-02  -4.6322033e-02   3.5270597e-02   3.5173525e-02   1.8577764e-02   1.0834782e-01   1.4889120e-01   2.4293034e-01   0.0000000e+00   1.0439292e-01   4.8627570e-02  -2.0035960e-01   1.4400995e-01   6.9295627e-02   1.7212679e-02
   1.0218633e-02  -1.1572081e-02   7.6482416e-02   5.4895099e-02  -1.1704831e-01   1.1814530e-01  -5.5879462e-02   9.4269072e-03  -5.2050116e-02   1.1233813e-01   3.6204328e-02  -1.6516995e-02   1.2880832e-01   1.9326993e-02  -2.7868310e-02  -6.8169895e-03  -7.0452208e-02   3.7193712e-02  -5.6199979e-02   5.4728538e-02   6.7589081e-02   5.2474156e-03  -2.0983124e-02   1.1220673e-01   6.0275674e-03   6.2105452e-03   2.0454059e-03  -9.8584557e-02  -4.8994251e-02  -2.5078134e-02  -6.7586456e-02   1.8795652e-03   4.3300211e-02   7.7660741e-02  -2.4993138e-02  -9.8887972e-02  -4.4389609e-02  -5.9436285e-02  -4.6868900e-03   2.0643952e-02   4.5452471e-02   1.7372337e-01  -1.5547597e-02  -2.2594426e-02   5.9153002e-02  -7.8814618e-02   4.0759748e-02   3.8876113e-02   5.8885287e-02   1.1207309e-02   2.4087161e-02   2.5609190e-02   6.2786309e-02   1.4849220e-02   1.5290228e-01   8.5180172e-02  -1.4607760e-02   4.9580713e-02  -5.1105134e-02  -2.3391220e-02   1.1226774e-02   8.0899286e-03   5.0108282e-02   5.0048946e-02   2.7037078e-01   1.8405952e-03  -4.2130681e-02  -5.4585263e-02  -1.2423492e-01  -1.3007535e-02  -1.0288939e-01  -3.9654815e-02   1.2344455e-01  -1.8875886e-02  -5.5813549e-03   4.4158194e-02  -7.3113178e-02  -4.9222912e-02   9.7913305e-02  -6.7718087e-02   1.3333525e-01  -6.7547575e-03   7.3600294e-03   1.0439292e-01   0.0000000e+00   8.1651285e-02   4.7880981e-02   3.2652894e-02   9.3774795e-02   5.0487056e-02
  -4.8087557e-02  -1.6126185e-02  -6.5220649e-02  -1.1947180e-02  -1.3422807e-02  -5.6998062e-02  -1.7242104e-03  -1.1079831e-01  -9.3651024e-02  -7.0751722e-02   4.5162491e-02  -6.0370657e-02   9.7312682e-02   5.4556427e-02  -1.1568423e-02   1.5582206e-01   1.0220586e-02  -4.4029743e-02  -1.0430363e-01  -8.0237547e-02   4.2741792e-02  -4.4739566e-02   8.9710287e-02   1.1283008e-01   5.6054418e-02  -5.4804465e-04  -6.2452715e-02   2.2425563e-02  -7.9216687e-02   7.1169007e-02  -2.5472906e-02   1.3454671e-01  -2.6638268e-02  -3.7276086e-02  -1.0771562e-01   1.9874798e-02   1.2026584e-01  -1.9288642e-01   1.5685066e-02  -5.5259868e-02   1.2670983e-01  -8.6677536e-03   2.4501220e-02  -7.4501852e-02  -9.7023728e-03  -1.6199157e-01   6.1465294e-02  -5.8927565e-02   2.0457995e-02  -8.1035849e-02   2.6232260e-01   1.0373662e-02   3.6361105e-02   1.3302025e-01  -2.3382225e-02   7.7277385e-02  -6.9079247e-02   1.9308592e-02   1.4111904e-01  -6.2871580e-02  -5.6373678e-02  -9.6436800e-03  -6.4082648e-02  -4.6597188e-02   1.2770712e-01   6.9249508e-02  -1.8459557e-01  -9.7228983e-02  -6.5554517e-02   1.3390723e-02  -1.9794122e-01  -4.1278221e-02   1.1937952e-01   2.4021345e-02  -2.2272179e-02   7.1164793e-02  -2.9682514e-02  -8.3441701e-02   2.5241990e-02  -1.3805186e-01  -4.0546137e-02   2.3301430e-01  -2.9300377e-02   4.8627570e-02   8.1651285e-02   0.0000000e+00  -1.0813456e-01   7.9189198e-02  -7.5318626e-02   3.4223117e-02
   1.5441042e-01   3.7473275e-02   9.2906815e-02  -4.9222308e-02  -6.2330403e-02  -5.2243626e-02  -1.2151407e-02  -3.9708441e-02   7.4246303e-03  -3.3689857e-01   3.8884435e-02   8.2262201e-02   5.0059357e-03  -6.8764553e-02   3.3074106e-02  -6.4585803e-02  -6.9101512e-02  -4.4287189e-02   7.0756511e-03  -5.9233020e-03   1.6818664e-01  -1.3687418e-01  -2.2274923e-02   1.5198116e-02   2.5688127e-01   1.8772339e-01   1.7610186e-01  -1.5217986e-02  -7.8762599e-02   3.3374008e-02  -8.4353409e-02   6.2483643e-02  -1.1334441e-02   5.6166357e-02   1.1416578e-01  -1.9475660e-01   7.7229823e-03  -2.2493365e-01   2.3448958e-01   1.3517101e-01   4.2162846e-01   5.0666861e-02   3.4081517e-02   3.0773140e-02  -4.4739358e-02   5.2973290e-02   5.6502899e-02  -3.7973580e-02  -4.3045911e-02   4.5318090e-02  -9.7902703e-02  -7.7958565e-02  -4.3594693e-02   5.0010730e-02   8.8287604e-02   1.9245782e-02   6.6595035e-02  -1.4422573e-01  -3.5508358e-02   2.6659548e-01   6.1295476e-02   4.0609953e-02  -1.8657740e-02  -1.8148167e-02   6.4552184e-02  -2.1640400e-02  -2.1526852e-02  -4.8017132e-02   1.9635779e-01   1.6516243e-01   6.0789869e-02  -1.6547575e-02   1.2022844e-01   1.5255459e-01  -1.6268003e-01   2.2229970e-02  -1.7030826e-01  -2.8483079e-01   1.2893554e-02   5.7657810e-02  -2.2587044e-01  -1.5305732e-01  -6.2769714e-02  -2.0035960e-01   4.7880981e-02  -1.0813456e-01   0.0000000e+00  -1.5831006e-03   1.1217618e-01   3.1035550e-02
  -1.1344074e-01  -8.9298226e-02  -6.3787076e-02  -2.5079758e-02  -4.7738538e-02   1.0238806e-01  -9.6297001e-03   1.0928185e-01  -2.1681597e-01  -1.1722968e-01   5.8769409e-02   3.3927733e-02  -4.9969306e-02  -9.9930945e-02   1.7893458e-02   1.9522115e-02   1.5250380e-02   3.2236069e-02  -1.2887841e-02   1.9312337e-02   5.3511264e-02  -3.5834121e-02   2.8534206e-02   5.3042143e-02  -1.4226110e-01  -9.6813260e-02   8.7140548e-02   1.8671213e-01  -4.4860783e-02   3.7017696e-02  -3.1297507e-02  -6.0931363e-02  -6.9613851e-03   2.0911790e-02   6.4070339e-02   4.8295871e-02  -4.7072167e-02  -1.0185308e-01   2.6894764e-02   1.5397771e-01  -6.6026055e-02   1.3163280e-02   6.8552952e-02  -1.4385987e-01  -2.9362195e-02   3.2853391e-02  -2.9882009e-02   2.4700294e-02   1.6452761e-01   6.1515054e-02   4.3706401e-02  -3.8977238e-02   9.1284714e-02  -2.3828071e-02  -1.0145822e-02  -7.0466498e-02  -6.2101071e-03  -1.5856304e-01  -2.9736257e-02   1.3460739e-01   3.6056199e-02   2.1172910e-02  -6.8688033e-03  -4.9483545e-02   1.4869113e-01   1.7961402e-01  -1.5443164e-01  -5.8309378e-02   1.9806918e-01   6.1611682e-02  -7.8735865e-02   5.6412174e-03  -4.6178477e-02  -4.9782431e-03   9.4198994e-03  -1.3607834e-02  -6.2903697e-02   3.6204031e-02  -4.1957347e-02  -2.4307977e-03   6.7962812e-03   4.4710697e-05  -9.5623039e-03   1.4400995e-01   3.2652894e-02   7.9189198e-02  -1.5831006e-03   0.0000000e+00  -3.2795441e-02   7.3705856e-02
   2.2907821e-02   1.0469476e-02   2.0166402e-03  -3.1960466e-02   2.5650097e-03   1.8343609e-01  -1.3766588e-01   1.4563157e-02   2.6546289e-02   4.1646434e-03   1.3649629e-02   1.4347399e-02   5.8240269e-02  -1.0608206e-02  -1.1685746e-01  -1.3157168e-01  -1.3270474e-01  -7.0287766e-02  -4.3254144e-02  -1.1994445e-01  -5.2117627e-02   9.5444264e-02  -2.2882609e-02  -6.4725881e-03  -1.5334546e-01   1.1180969e-02  -1.0305164e-01   6.4603424e-02   1.4325205e-01  -1.3363107e-01  -1.4302200e-02  -2.4003149e-03   1.0247878e-02   6.8550902e-03   1.2209040e-03   5.6316362e-02   1.1719213e-01  -2.4856293e-02   2.5624824e-02   1.4658713e-01  -8.0564867e-03   1.7123517e-01  -1.0016943e-01  -2.1091379e-02  -1.2416501e-01   5.1238822e-03   1.7971982e-01  -5.1276257e-02  -2.9867042e-02   9.4507910e-03  -2.6309244e-02   8.1869296e-02  -5.4504006e-02   1.4069461e-02   7.2782192e-02   1.2397879e-02  -3.2331193e-02  -7.9159054e-02   2.0881802e-02   5.3293684e-02   7.6727722e-02   3.5033729e-02   2.3506272e-02   6.3487720e-02  -1.8329622e-01  -6.8767760e-02  -8.0638059e-03  -7.1064717e-02   4.9147473e-02  -7.2172067e-02  -7.3532690e-02  -3.5996760e-02   7.3034940e-02  -4.5916072e-02  -1.5497291e-01  -5.5691398e-02   1.3349487e-01  -1.0980082e-01   3.8364500e-02   3.9175695e-02  -4.7902110e-02  -7.9732295e-02   1.1631691e-01   6.9295627e-02   9.3774795e-02  -7.5318626e-02   1.1217618e-01  -3.2795441e-02   0.0000000e+00  -7.2031472e-04
   1.4730267e-02  -2.6665960e-02   2.4485280e-03   3.3309390e-02   6.7058428e-02  -5.0435672e-02   4.6135222e-02  -8.2283654e-03   2.8418371e-02   1.9721178e-01   4.2686181e-02   3.0331738e-02   3.8220298e-02   1.6719910e-01  -3.7227794e-02   3.9292695e-02  -2.8037889e-03   4.4171186e-02  -5.7601791e-02  -5.5596823e-02   1.2707016e-01  -6.7794656e-02   4.7154550e-02  -2.2641997e-02   1.1821429e-02  -1.2206532e-01   5.4558401e-02  -1.0704065e-01  -9.1611865e-02   3.7881013e-02  -7.5725547e-02  -3.2288553e-02   7.0191881e-03   1.5493399e-01   3.0185526e-02   1.0870527e-01  -2.9840527e-02  -9.2762540e-03   1.3019410e-02  -1.4070290e-02   1.0842952e-01   5.5309589e-02   3.1302260e-02   3.4649886e-02  -6.4815268e-02  -4.2863931e-02  -5.8035277e-03   1.3074926e-01   1.3318621e-02   2.9986459e-02   5.2567639e-02  -3.9214112e-02  -1.4789650e-02   1.4589999e-02   9.4334196e-02   9.6785521e-02   1.3870385e-02  -1.0327844e-01   8.4251235e-02   3.3279120e-02   3.6560715e-02   1.0026122e-01  -1.6936030e-02   1.9489504e-02   5.3839093e-02   4.9797765e-02  -5.8301403e-02  -5.5513558e-04   6.3823157e-02  -1.4120331e-03   7.7172536e-02   1.0027056e-01  -8.5529972e-02   1.0459600e-01   1.3899257e-02  -3.3341503e-02  -1.4405691e-01   9.6245231e-02   4.4325957e-02   5.1489548e-02  -5.6833578e-02  -3.5729824e-02  -7.7273229e-02   1.7212679e-02   5.0487056e-02   3.4223117e-02   3.1035550e-02   7.3705856e-02  -7.2031472e-04   0.0000000e+00
