# Supplementary material for: Autistic traits and individual brain differences: functional network efficiency reflects attentional and social impairments, structural nodal efficiencies index systemising and theory-of-mind skills
Source: Mol Autism. 2021 Jan 21;12:3. doi: 10.1186/s13229-020-00377-8 (PMC7818759; doi:10.1186/s13229-020-00377-8)
Supplement: Supplementary file 9 — Additional file 9. Brain-behaviour correlations. README file detailing data curation; AAL-90 region masks in NIfTI format; spreadseehts of Spearman correlations; code and data for the correlational analysis. [file 13229_2020_377_MOESM9_ESM.zip › Paul_Arora_et_al_data/Physiological/BBC/analysis/Parcorr_rsfMRI_Netmats/fixnormed_Netmat_rsfMRI_aal90_subj028.txt]

   0.0000000e+00   1.7118474e-01  -1.9072027e-01  -1.5208950e-01   7.6588902e-02  -6.8986494e-02  -3.4336980e-03   8.3440350e-03  -4.2904636e-02   1.6614689e-01   1.1944863e-01  -1.1449336e-01   2.4637912e-01  -5.6343954e-02   8.4534870e-02  -1.1713234e-01   1.6189658e-01   7.3165635e-02   3.2030211e-01  -3.2808437e-02   2.7841334e-02  -1.9547340e-01  -2.9896634e-01   2.0953428e-02  -2.3986563e-02  -3.1945548e-02   3.8969028e-02  -1.5195668e-01   8.5688982e-03  -6.7927223e-02  -3.6586868e-02   1.6252575e-01   1.8864230e-02   2.0212838e-02  -1.4571995e-01  -3.3337347e-02   8.9220492e-02   2.7710388e-02  -1.8386121e-02  -4.6155766e-02   2.4383892e-01  -2.1446713e-01  -3.8498061e-02  -9.9100902e-03   1.0780038e-01   1.0858045e-01  -1.1141560e-01  -7.2385512e-02  -9.6843099e-02  -3.6733913e-03  -1.0728162e-01  -9.8464757e-02  -9.0942403e-02  -5.1510523e-02  -6.4825050e-02  -5.1660208e-02   2.6320704e-01  -5.3466249e-02   7.6332401e-02  -1.3167402e-01   1.4392130e-01   2.2016428e-02  -2.1896050e-01  -1.3661195e-01  -8.9520398e-02   2.8208594e-02  -8.6682455e-02  -8.7667940e-02   1.8911883e-01  -1.0817206e-01  -1.0318997e-01   8.3525613e-02   3.3658024e-02  -1.7492168e-02  -5.6547243e-02   6.5983440e-02  -2.1625476e-01   1.6324428e-01  -4.4372835e-02  -1.4911427e-01   2.1250090e-01  -3.4052809e-02  -2.0502554e-02  -7.2179327e-02   5.8932750e-02  -1.6623617e-01   5.8339636e-04  -2.0440565e-01  -2.9050729e-02  -9.4801998e-02
   1.7118474e-01   0.0000000e+00  -1.7737206e-01   1.1442435e-02  -6.1851507e-03  -7.2060647e-02  -1.1182700e-01   4.0765813e-03   9.6227005e-02  -6.9845810e-02   5.0575425e-02   1.1568921e-01  -7.0855464e-02  -7.0016281e-02  -4.0140122e-02  -1.0200075e-01   1.0146464e-01   1.6835126e-01   2.9879180e-02   1.9428483e-01  -5.8150471e-03  -9.6788748e-02  -1.8043662e-01   6.8393800e-03  -6.1483084e-02  -4.6280576e-03   1.0110777e-02   7.1294669e-02  -6.1770332e-02  -1.0008721e-01  -9.1173164e-02   3.9187443e-02  -7.7718567e-02  -4.5840565e-02   1.5083855e-01  -1.1123408e-01   2.3176638e-02   1.6461572e-01  -2.6265843e-02  -3.0422791e-02   1.4439711e-02  -2.2815549e-01   7.3956548e-02  -5.6487199e-02   1.1973210e-01  -3.3858286e-02   1.2796806e-01  -5.2354490e-02   1.7618085e-02  -3.3800516e-02   7.6901236e-02  -2.0439946e-02  -1.8335213e-01  -5.1751867e-02  -1.6760074e-02  -4.5543469e-03   7.1326294e-02   6.4905803e-01  -3.4698980e-01   6.9717366e-02  -7.5652266e-02  -8.5800959e-02  -5.9794747e-02   5.1618497e-02  -8.7871533e-02   4.5828871e-02  -2.2562470e-01  -7.4926971e-02  -5.9415887e-02   9.0807256e-02  -1.6996708e-01  -1.8044857e-01  -7.3131905e-02   1.5842473e-01   4.8266111e-02   2.5296433e-01   5.6020242e-03   9.9092332e-02  -1.8636455e-01   1.2530819e-01   9.0287443e-02   8.9355748e-02  -1.0054351e-01   1.3398268e-01   1.1890051e-02   1.3045120e-01   1.8909062e-01   5.9031086e-02  -1.0912354e-01  -6.2649074e-02
  -1.9072027e-01  -1.7737206e-01   0.0000000e+00   1.7168111e-01   1.0090501e-01   2.0077706e-02   2.6120773e-01  -2.1552145e-02  -6.1114792e-02  -1.1393055e-01  -1.9664783e-02  -5.6145493e-02  -6.6559094e-02   3.7316319e-02   1.1058187e-01  -3.3080013e-02   4.6074545e-02  -1.0508364e-01  -9.2995852e-02  -7.6970031e-02   1.1354377e-01  -2.7130357e-01   3.2976566e-01   1.3958111e-01   3.3006782e-01   3.1989208e-03   2.5605934e-04   2.2663666e-03  -4.3796797e-02   3.1099541e-02  -2.2192585e-01  -1.6182202e-01  -3.4066576e-02  -9.7355098e-02  -2.0419067e-01   2.6557839e-02  -1.4873097e-01   1.7592037e-01  -2.0763543e-01  -8.0157350e-02  -6.9926279e-02  -4.6526516e-02  -1.1306727e-01  -1.7240555e-02  -5.1288843e-02  -6.2011079e-02  -1.2915978e-01   1.5566832e-02  -6.0816194e-02  -3.6332612e-03  -1.5396758e-01  -8.8088423e-02  -9.7581953e-02   9.0186736e-02  -3.0536736e-03  -3.5423716e-02   7.9842787e-02  -7.7624856e-02   7.6403649e-02  -8.5784685e-02  -1.2164682e-01  -2.2075797e-01   2.1484628e-01  -3.1387171e-02  -3.1802317e-02  -8.5755784e-02  -3.9948103e-02  -1.0406190e-01  -1.0863855e-02  -1.3986578e-01  -2.4523716e-02  -1.4721757e-01  -1.4851301e-02   1.0687767e-01   1.1343925e-01  -1.9449534e-01   1.9194269e-01  -8.5363880e-02  -1.0744551e-01   1.3689727e-01  -8.8191984e-02  -8.0641022e-02   1.0746684e-01  -2.0744835e-01   1.7461536e-01   5.9893334e-03   2.3806345e-01  -2.1975197e-02   1.6135601e-02   2.0316751e-02
  -1.5208950e-01   1.1442435e-02   1.7168111e-01   0.0000000e+00   5.0535886e-02   7.5981494e-02   7.5846181e-02   3.1465599e-01  -1.3783553e-01  -1.6027943e-01  -7.4877421e-02   1.9803423e-02   1.2373885e-02  -6.5517898e-02  -1.9661049e-01   4.5608889e-02  -1.2659751e-01  -2.6006693e-02  -5.8140167e-02  -1.5232917e-02   6.0787969e-02  -5.4398896e-02  -3.4974899e-02   9.5464508e-02  -8.5525635e-02  -1.7160787e-02   7.3982932e-02  -4.6807273e-03   5.9176286e-02   1.7839005e-01  -1.2642842e-01   2.7510364e-01   7.4594693e-02   8.3548309e-02  -1.9673081e-01  -1.3095625e-01  -3.2347426e-02  -1.4723591e-02  -6.3607015e-02   1.8076258e-02  -2.4646868e-01   1.2017456e-01   2.5825334e-02  -1.4590689e-01  -8.0396633e-02   5.5239845e-02  -1.2508969e-01  -2.9947741e-02  -2.0791664e-02   2.4738836e-03  -2.6708935e-03   4.3041832e-02  -1.4554880e-02   9.8094330e-03   1.4042095e-02  -1.8138948e-01  -1.9780585e-02  -2.2220510e-01  -1.2816204e-01   4.3138736e-02  -1.5361841e-01   5.7907188e-02  -2.2854092e-01   4.6853362e-02  -1.0360402e-01   2.4810732e-01  -8.7303156e-02  -1.5646571e-02  -7.0623492e-02  -1.7709486e-01  -1.0789448e-01   1.4534415e-02  -1.4692574e-01   1.7631150e-01  -5.4758928e-02  -5.8637705e-03   9.4914996e-02  -2.7092068e-01  -8.7616998e-02   2.7557199e-01  -1.4495581e-01  -1.3238746e-01  -1.2061467e-01   1.3898624e-01  -1.0231505e-01  -8.4644358e-04   8.4375113e-02  -7.3485708e-02  -1.0258187e-01  -5.7169264e-02
   7.6588902e-02  -6.1851507e-03   1.0090501e-01   5.0535886e-02   0.0000000e+00   2.3775543e-01   1.3044168e-01   7.2123719e-02   6.0383718e-01   4.7152789e-02  -1.3798061e-01   3.5442560e-02  -1.6867745e-01  -1.5419515e-01   2.7010839e-01  -6.5686221e-02   7.8302335e-03   5.5119119e-02   4.8167225e-03   1.3319356e-01   2.2028710e-01  -1.2376529e-01  -1.8603465e-01  -1.5496670e-01  -2.6414612e-01   1.5707219e-01   3.6539963e-01  -1.0773142e-01   8.5083215e-02  -1.9280740e-02  -1.6842097e-02   2.5562904e-01   2.0615460e-02  -1.0656222e-01  -9.8797439e-03   1.0288121e-02  -1.0948789e-01   1.9784035e-01  -1.6853184e-01   5.1442650e-03  -1.0458060e-01   6.3153786e-02  -4.6504353e-02   4.5781602e-02   1.7452717e-01  -9.5216645e-03  -4.0436374e-02   1.0833975e-01  -3.7080361e-02  -1.6456710e-03   9.5267992e-02   3.7595786e-03   1.3974401e-01   1.4527136e-02   4.8027729e-02   3.3319306e-02   7.3083201e-02  -2.2458740e-01   1.3655091e-01  -4.4445536e-02   5.7048892e-02   4.5063468e-03   9.2914316e-02  -2.2388696e-03   4.3000491e-03  -2.3499257e-02   1.6877203e-01   4.3342750e-03  -9.7176849e-03  -8.3449391e-02   4.1012695e-02   2.6261514e-02  -8.9294453e-02  -3.6599115e-02  -1.2807971e-01  -6.6370188e-02  -1.5807763e-02   1.8483523e-02  -2.3682301e-01   2.5251420e-01  -2.0784240e-02  -1.9455046e-02  -1.1644191e-01  -1.2427649e-02  -5.8953476e-02  -2.7293295e-02   2.6090529e-01   9.5183181e-02  -3.1599100e-02   9.3857120e-02
  -6.8986494e-02  -7.2060647e-02   2.0077706e-02   7.5981494e-02   2.3775543e-01   0.0000000e+00   1.1827509e-01   7.0561202e-02   2.4772492e-01   4.2647739e-01  -7.6486598e-02  -1.6524631e-02  -1.8477875e-02  -1.1197637e-01   5.2975375e-02   1.5994663e-01  -1.3025138e-01   5.4687389e-02   4.3642682e-02  -3.2264341e-02  -1.8707595e-02   1.8025104e-01  -9.6284859e-02  -1.4498417e-01   3.0290495e-01   2.4437291e-01   2.1019947e-01   1.3766526e-01   6.7531292e-02   7.4709699e-02   4.1484017e-02   3.2309370e-02  -1.2996093e-01   1.1624767e-02  -1.3605192e-01   3.0405312e-02   6.2328340e-02  -1.1916833e-02  -1.0076003e-01   1.4910182e-02  -1.3698268e-01  -3.1828858e-02  -1.7426171e-02  -3.2572169e-02   1.5519606e-03   9.1946476e-02  -1.4829967e-01  -9.1082827e-02   1.0386399e-01   2.4613509e-02   1.5290745e-01   1.4689420e-02   1.4693927e-01   5.7929673e-02  -1.6663142e-01  -4.4650675e-03   6.3400404e-03   3.4654228e-02  -5.6296252e-02   1.2040942e-01  -1.5520079e-02  -5.7556369e-02   5.2539728e-02  -1.5075384e-01  -1.5526272e-01   1.8137277e-01  -1.7270472e-01   2.9549904e-02  -1.1260324e-01   1.6185643e-02  -1.2636345e-01  -3.3442136e-02   5.7580082e-02  -1.5514665e-01  -8.7577780e-02   1.6494555e-03   2.9199787e-01  -6.4255390e-02   1.8271764e-01  -1.1634959e-01  -5.1108341e-02   7.7012837e-02  -1.2041514e-01   7.9764932e-02  -3.5039728e-02   2.7935226e-02   1.0801947e-01   1.9636749e-01   1.0827022e-01  -5.5479851e-02
  -3.4336980e-03  -1.1182700e-01   2.6120773e-01   7.5846181e-02   1.3044168e-01   1.1827509e-01   0.0000000e+00   6.7426285e-02   2.0135949e-01  -8.0506969e-02   6.5779022e-02  -4.2884471e-02   3.2882818e-01  -2.0757501e-01  -1.4003814e-02  -1.9664337e-02   4.7576948e-02  -8.9086937e-02  -2.6950021e-02  -1.3535167e-02  -1.2588330e-01  -2.7311871e-01  -1.3029603e-03  -3.2507589e-02   1.9743189e-01  -2.1232684e-01   1.7109141e-01  -5.7371104e-02  -6.8879254e-02   1.6094146e-01   1.4691218e-01   1.3217528e-01  -5.7360418e-02   3.1932443e-02  -6.8241384e-02  -1.0267888e-01  -1.3351657e-01   3.7822011e-02  -9.1084269e-02  -1.5096861e-01  -1.3863896e-01   1.1507438e-01   6.6042068e-02   8.0489198e-02  -7.8806022e-02   4.1904862e-02   2.7198536e-02   2.5264580e-02   4.5275823e-02  -1.8168117e-02  -1.6368931e-01  -1.9007214e-01  -5.4435889e-02   1.9395670e-01  -3.2483513e-02   3.3462600e-02  -1.0190243e-01   1.7703664e-02   2.5263394e-02  -1.1705673e-01   6.3093063e-02  -4.6402165e-02   1.8685698e-01  -9.2091957e-03   6.0521173e-01  -1.6428076e-01  -3.4735376e-02  -1.6128242e-02  -1.8456457e-02  -3.4467563e-02  -4.8817198e-02  -6.5192357e-02   1.6316482e-02   5.8896020e-02   4.8332789e-02  -1.3643043e-01   1.4343233e-01   1.3058324e-01  -8.7830789e-02  -7.9922928e-02   3.3480340e-02  -1.1976587e-01  -9.5734173e-02  -1.0849317e-01  -1.8003341e-02   5.0222244e-02   7.7082303e-02  -1.4713590e-01  -2.2290018e-02  -2.4335956e-04
   8.3440350e-03   4.0765813e-03  -2.1552145e-02   3.1465599e-01   7.2123719e-02   7.0561202e-02   6.7426285e-02   0.0000000e+00  -1.2221195e-02  -2.0455488e-02  -1.5464134e-01   2.5705972e-02   4.0252628e-02   3.0288789e-01  -4.1264568e-02   9.9388439e-02   7.5789023e-02  -6.1395172e-02   3.4010969e-02  -5.6502757e-02   9.2586091e-02  -3.2645744e-01  -1.8693638e-01   1.9642008e-02   2.0764587e-02  -1.4698835e-01   7.7570801e-02  -2.3236901e-03  -1.4556315e-02   6.7861469e-02  -1.1576277e-01   2.6410978e-01  -2.4049416e-02  -6.5375137e-03  -8.9722686e-02  -2.6778566e-02  -9.8667263e-02  -5.1596020e-02  -2.2194070e-02   6.1352822e-02   5.1306886e-02  -1.3175469e-01   3.2546263e-02  -7.7480442e-02  -2.8951281e-02   1.8594433e-01   3.7381480e-03  -5.5227761e-02  -7.6113146e-02  -1.9222867e-04  -1.8427886e-01  -1.3184002e-02  -9.8469511e-02   1.6576387e-02   5.1212771e-02  -1.6814648e-02  -1.7268561e-01  -1.9196844e-01  -6.4657408e-02  -2.1975161e-03  -1.5524673e-01   4.0104803e-01  -1.6504231e-01   6.0677992e-02   5.4546234e-04   3.0702231e-01  -1.8441558e-01  -3.2148630e-02  -4.8481927e-02   1.4334855e-02  -5.2305061e-02   8.2704682e-02   1.1745030e-01   6.9957001e-02  -1.3000986e-01   6.5737568e-02   1.0325583e-01  -1.7169276e-01  -1.4835172e-01  -4.6260477e-02  -1.5994497e-02   8.1130838e-02  -1.2967236e-01   6.2479692e-02   9.3493928e-04  -5.6306556e-02   2.2056663e-02   9.8662800e-02  -3.0460118e-02  -1.0243410e-01
  -4.2904636e-02   9.6227005e-02  -6.1114792e-02  -1.3783553e-01   6.0383718e-01   2.4772492e-01   2.0135949e-01  -1.2221195e-02   0.0000000e+00   6.4934369e-02  -1.3152980e-02   7.2464841e-03   8.2702946e-02   9.2028600e-02   2.8408897e-01   2.0710263e-01  -6.3614177e-02   6.1274153e-02  -1.0765267e-01  -4.5745511e-02  -1.0398183e-01   7.5466313e-02  -1.6145715e-01  -4.3205858e-02  -1.9546368e-01   3.0726159e-01   1.7027175e-01  -3.1805806e-02   1.4639458e-01  -7.5713223e-03   1.8619678e-01   3.7414332e-02  -8.7331897e-02  -1.0826532e-01  -7.3779096e-03   1.1961786e-02   2.9488369e-02   1.0180270e-01  -3.8387138e-02  -5.8474751e-02   1.6351515e-01  -2.9172571e-01   3.7520631e-02  -7.7846366e-02  -2.3541713e-02  -1.5247898e-02  -3.0850028e-01   1.2812311e-02  -2.5114950e-02   2.4021514e-02  -8.8460271e-02  -2.1636370e-02   4.2385201e-02   5.3111141e-02  -2.0783906e-02   4.1006253e-02  -6.8419135e-02   2.2150819e-01   2.1881527e-01  -3.1113874e-02   2.0725289e-01   1.0593122e-02   2.5308378e-01  -1.9000957e-02   7.9794656e-02  -3.2481370e-02   4.0899332e-02  -1.4461138e-01  -9.0945129e-02   1.0284244e-01  -9.3922816e-02   3.6346457e-02   1.0567178e-01  -6.4116541e-02   1.8166526e-01   7.6892176e-02  -1.5173884e-01   1.4179744e-01  -1.5003509e-01   4.1054592e-03  -2.2564509e-01  -1.8560811e-02  -2.9791029e-01   1.4076102e-01  -2.6549016e-01  -3.1086900e-02   1.8965341e-01   1.4091854e-01  -5.5973008e-02   1.2258965e-01
   1.6614689e-01  -6.9845810e-02  -1.1393055e-01  -1.6027943e-01   4.7152789e-02   4.2647739e-01  -8.0506969e-02  -2.0455488e-02   6.4934369e-02   0.0000000e+00   2.7003965e-01   8.4470251e-02  -1.1605316e-02   1.3354483e-02  -1.4282606e-01   6.3347296e-01  -4.7746031e-02   7.9590863e-02  -1.2479222e-01  -1.5110230e-01   1.8532355e-01   1.5526342e-01   7.7603307e-02   3.0387353e-01  -4.6766794e-02  -9.0895507e-02   5.5553071e-02   2.2252679e-01  -6.9262438e-02  -1.3960908e-01  -3.8123765e-02   1.8584777e-01   3.3814208e-02  -8.5659791e-03   1.0666380e-01   6.5406035e-02  -4.3113534e-02  -1.0636594e-01  -5.4190290e-02   2.0047163e-01   8.6970821e-02  -8.3968537e-02  -6.5506651e-02   1.4149601e-01   7.3808772e-02  -1.3996593e-01   1.5917378e-02  -1.1385201e-01  -1.2061823e-01  -1.5305477e-01  -5.8414390e-02  -1.1407943e-01  -4.1438458e-04   8.1511028e-02  -5.3200909e-02   1.6212158e-01   2.2513175e-01  -2.9501429e-02  -3.3836010e-02   9.2221551e-02   4.4667579e-02   2.4055786e-01  -6.5110581e-02   1.7940468e-01   1.0186452e-01   1.7865041e-01  -1.1382614e-01  -7.9932287e-02   4.5727772e-02   8.4507689e-02  -1.0165878e-04  -2.7651899e-01  -4.3056211e-02   4.3625164e-02   3.3430174e-02  -7.3873669e-02  -4.7793870e-02  -1.7114358e-01  -1.5062469e-01  -2.9617136e-01   2.5611157e-01   1.0219225e-01  -1.0649919e-01  -1.5248880e-01  -1.4887786e-01   1.3400738e-01   4.7698803e-01  -1.1692195e-01   1.5787207e-01   1.1476368e-01
   1.1944863e-01   5.0575425e-02  -1.9664783e-02  -7.4877421e-02  -1.3798061e-01  -7.6486598e-02   6.5779022e-02  -1.5464134e-01  -1.3152980e-02   2.7003965e-01   0.0000000e+00   2.7897589e-01   4.0533128e-01   1.2160586e-01   6.3547421e-02  -1.5998370e-01   2.5823393e-02  -8.4546235e-02   2.1110150e-01  -1.2210866e-01   1.8926707e-02   9.0521982e-03  -1.0430479e-02  -8.1640863e-03  -2.8628544e-02  -3.7909071e-02  -2.4786494e-02   1.2557070e-01   3.0815583e-01   6.6739915e-02  -3.6768649e-02  -2.0437032e-01   1.5499103e-01  -1.7614553e-01  -7.2913386e-03  -6.8613110e-02  -1.8746509e-01   6.2283074e-02  -8.2635663e-02   1.1914049e-01  -2.8041316e-02   8.9247561e-02  -6.8375667e-02  -4.9637687e-02  -1.0682832e-01   1.1964603e-01  -1.7895447e-02  -1.0317455e-01  -8.6898763e-03   1.6204560e-02  -5.5651281e-03   2.3004784e-02  -1.7468228e-01  -4.3082649e-02   2.7851056e-02   1.8852825e-02   5.6227682e-02  -1.1945149e-01  -1.3042136e-01  -1.4538716e-01   2.8335495e-01   2.3899980e-02  -4.0330732e-02  -9.4111015e-02   6.2166360e-02  -2.9352674e-01  -2.1380717e-01  -1.1308593e-02  -1.0923174e-01  -1.2062324e-01   3.1992731e-02  -2.4115602e-01   3.4180914e-01  -1.5330702e-01   1.8545273e-01  -1.9794490e-01  -7.6536428e-02   2.9611179e-02   2.2735110e-02   5.9960927e-02   5.1271237e-02  -1.6338827e-02   5.6260444e-02   1.1184200e-01  -2.3042652e-01  -7.7666549e-02  -1.0305346e-01  -2.1189177e-01  -3.9319827e-02  -4.1895689e-04
  -1.1449336e-01   1.1568921e-01  -5.6145493e-02   1.9803423e-02   3.5442560e-02  -1.6524631e-02  -4.2884471e-02   2.5705972e-02   7.2464841e-03   8.4470251e-02   2.7897589e-01   0.0000000e+00  -7.3716686e-02   7.4203184e-01   2.5442382e-02   1.9972161e-01  -1.0359730e-01   1.8861664e-01   1.7141970e-01   8.6657000e-02  -1.2253601e-01   1.5383546e-02  -4.7478011e-02  -1.3718027e-01  -8.7137246e-02   3.1618128e-02   8.1944967e-03   1.5919203e-02  -6.2167929e-03   2.1070351e-01   6.5259977e-02   1.6986942e-01  -1.6149666e-01  -2.5034762e-02   1.0433411e-02  -4.7415069e-02  -3.4607663e-01  -1.4561368e-01  -1.7216086e-01   1.6733058e-02  -1.1794013e-01   6.8366763e-02  -2.3861464e-02   4.1162549e-02  -1.1366130e-01  -1.1896241e-01  -2.1258031e-02  -5.7535489e-03  -1.8318073e-02   3.5979017e-02   1.1632665e-01   8.4673064e-02   8.7602334e-02  -5.2815177e-02  -7.1562539e-04  -6.9393939e-03   1.7117230e-02  -5.4902876e-05  -1.7505504e-01  -1.3147100e-01   3.2173104e-02   2.7551453e-01  -7.6109630e-02   3.1034395e-01  -1.2052436e-01  -1.3110976e-01  -5.3683047e-02   1.7576545e-02  -1.0699758e-01   2.5649025e-02  -1.6479580e-01  -1.3996682e-01  -1.2630856e-01  -1.0138601e-01  -1.2620235e-01   4.7525426e-02   2.0088545e-02  -1.0828186e-02  -5.2094037e-02  -9.3125807e-02  -1.9068806e-01   7.0992040e-02   5.3481156e-02  -1.0956683e-01  -2.2497446e-02   3.5494654e-02  -1.7977289e-01  -2.6843108e-02   2.6082685e-02   1.3601104e-01
   2.4637912e-01  -7.0855464e-02  -6.6559094e-02   1.2373885e-02  -1.6867745e-01  -1.8477875e-02   3.2882818e-01   4.0252628e-02   8.2702946e-02  -1.1605316e-02   4.0533128e-01  -7.3716686e-02   0.0000000e+00   2.2262049e-01   5.2456448e-01   2.8304866e-01  -1.9749913e-01  -1.8519471e-02   1.3755215e-02   1.3785683e-02   3.5469317e-02  -1.5292942e-01  -7.1525242e-02  -2.0454156e-01   1.0433591e-01  -1.9105555e-02  -1.7802469e-01  -6.9943100e-02  -6.0592727e-02  -4.6918149e-02  -1.4431674e-02   1.5361749e-02  -1.8909084e-01  -1.0106902e-01   8.2326571e-02  -5.0318374e-02   1.2404694e-02  -3.3877059e-02   1.3911046e-01  -1.0892102e-02   8.0695653e-02   3.2415745e-01   1.3775401e-01  -3.0232432e-02  -1.6054294e-01  -1.1267057e-01  -2.8241323e-01   1.0050479e-01   1.9075692e-01   5.1788104e-02  -1.5066749e-02  -5.6846037e-02  -2.9293103e-01   1.3134369e-01  -4.7888616e-02   4.2298698e-02  -1.1177968e-01  -2.4169014e-02  -1.5153558e-01  -9.4104249e-02   3.6272756e-02   3.2934152e-01   4.1462044e-01  -3.0219180e-01   3.6258695e-01  -3.6497210e-01   3.4186335e-02  -1.9248904e-04   1.1052909e-01   1.1033553e-01  -8.1478011e-02   2.0006030e-03  -3.6354578e-03  -1.0858532e-01  -6.2372908e-02   4.3707073e-02  -4.3771042e-02  -2.6956260e-01  -1.7881387e-01  -8.4380646e-03   5.7487620e-02  -6.6849730e-02  -1.1568144e-02   8.6033093e-02   2.8147481e-01  -1.0973267e-02  -7.7228384e-02   2.5386315e-03   4.7933074e-02   2.5704295e-04
  -5.6343954e-02  -7.0016281e-02   3.7316319e-02  -6.5517898e-02  -1.5419515e-01  -1.1197637e-01  -2.0757501e-01   3.0288789e-01   9.2028600e-02   1.3354483e-02   1.2160586e-01   7.4203184e-01   2.2262049e-01   0.0000000e+00   1.9037191e-01   5.9281322e-01   4.3619220e-02  -5.2499198e-02   1.1087786e-01  -7.5400769e-04  -5.0612115e-03  -8.6078234e-03  -3.5313682e-02   4.1024832e-02   8.2451267e-02  -3.6791611e-02  -1.3485129e-01  -1.0823665e-01  -1.3324459e-01   3.7757161e-02  -6.3619536e-02  -2.3518842e-01  -3.0399914e-03   1.0698982e-01  -2.3914007e-02  -1.5330653e-01  -3.2875210e-02  -1.8385259e-02   3.6738718e-02   6.2728867e-02  -1.6785377e-01   1.2417662e-01   1.0745490e-01   9.3031807e-02  -4.9847719e-02   7.4457339e-02  -7.4751305e-02  -4.7730167e-02   3.8181143e-03   4.8788269e-02  -9.7330443e-03   1.5983679e-01  -1.4459770e-01  -1.5293587e-01  -8.7672142e-02  -9.5631468e-02  -3.2218701e-02  -1.1061931e-02   2.7691832e-02  -1.4597228e-01  -1.0800443e-01   1.8913897e-01  -1.2324293e-02   2.0513090e-01  -1.3914809e-01   2.6623206e-01   1.0862498e-02  -2.9616794e-02  -6.4031403e-02   8.1316200e-03   1.8236341e-03  -1.5522705e-02   1.4293436e-02  -9.4367143e-02  -1.8967158e-02  -1.7198663e-01  -9.5576441e-02   5.1573075e-02  -3.3756761e-02  -2.9617986e-01  -4.5703180e-02   9.6183903e-02   4.4595297e-02  -1.2046819e-01  -6.2498245e-03   9.7681968e-02  -8.9829208e-02  -6.1989022e-03  -5.5203816e-02   6.7367194e-02
   8.4534870e-02  -4.0140122e-02   1.1058187e-01  -1.9661049e-01   2.7010839e-01   5.2975375e-02  -1.4003814e-02  -4.1264568e-02   2.8408897e-01  -1.4282606e-01   6.3547421e-02   2.5442382e-02   5.2456448e-01   1.9037191e-01   0.0000000e+00   2.3486027e-01   5.0002671e-02   2.1621945e-02   1.5766499e-01  -6.9216307e-02   1.5810777e-01   1.3303643e-01   2.0531339e-01  -2.6973782e-02  -8.8289520e-02  -1.6738220e-02   1.7085791e-01   1.0262851e-02   2.8562261e-01   3.1139749e-02   1.0173774e-01  -1.0874565e-01   1.1212700e-01  -3.5522290e-03  -1.3815779e-01   3.1049565e-02   3.1868942e-02   2.8487382e-01  -4.2076771e-02   2.0589143e-02   2.2217300e-01  -1.5432451e-01  -5.4139322e-02   1.3998003e-01  -1.0518635e-01  -2.9364607e-02  -3.1585279e-02  -1.8099697e-01  -1.5613191e-01   7.4559894e-02   3.5451968e-02   1.6814428e-01  -6.8559162e-02  -1.2207441e-01  -3.5758945e-02  -3.4877197e-02  -5.4666806e-02   2.7832034e-02  -4.6723578e-02  -8.7341773e-02  -1.0317619e-01  -1.2502057e-01   2.4768078e-01   4.4752635e-02  -2.7350651e-01  -2.2401833e-01   6.5163369e-02  -1.0732083e-01   1.0662195e-01  -1.3412069e-01   2.8591939e-01   1.3443966e-01  -8.2370309e-02  -1.8608024e-02  -4.8142101e-02   9.5242148e-02   3.3915493e-02  -4.4937270e-02  -1.0202276e-01   1.8953823e-01  -8.1447616e-02   7.0880554e-02   1.9667483e-01  -1.4442096e-01   2.2146400e-01  -6.6479316e-02  -1.0143327e-01   7.6834067e-02  -1.0372354e-01   2.2372499e-02
  -1.1713234e-01  -1.0200075e-01  -3.3080013e-02   4.5608889e-02  -6.5686221e-02   1.5994663e-01  -1.9664337e-02   9.9388439e-02   2.0710263e-01   6.3347296e-01  -1.5998370e-01   1.9972161e-01   2.8304866e-01   5.9281322e-01   2.3486027e-01   0.0000000e+00   1.1067109e-01  -3.6028038e-02  -1.4756971e-01   2.8882853e-01   3.7209866e-03   1.7747119e-01   3.0985391e-01   3.5509594e-01  -4.3397131e-02  -1.0136924e-01  -5.7026919e-02  -8.5334493e-02   4.2044581e-02   1.6601020e-01  -9.4846897e-02   7.7851921e-02   6.9402176e-02   1.3749875e-01  -1.1223862e-01  -1.2634853e-01  -2.6118311e-02  -2.1657202e-03  -2.5025909e-01  -7.4054781e-02   3.9581736e-02   8.5749804e-03   5.4921590e-02   1.0250289e-02   1.3229671e-03  -3.4651316e-02   2.3282648e-02   1.1458198e-02   1.9332178e-01  -6.1757232e-02   5.9708278e-03  -1.0929400e-01   1.3132110e-01   6.4056664e-02  -8.7155371e-03   5.7037400e-02   1.2131394e-01   5.4348205e-02  -9.2305272e-03  -6.0398409e-02  -5.9059549e-02  -1.4526508e-01   1.6176422e-02  -1.1858216e-01   1.4209512e-02   2.7556486e-01  -4.2008339e-02  -3.1239291e-02   6.5904665e-03  -6.8310090e-02   5.1884268e-02  -9.8994603e-02  -6.0212538e-02  -3.1806251e-02  -6.8913712e-03  -1.2144704e-02  -5.2538838e-02   9.7902646e-02  -6.6594022e-02   1.8126865e-01   1.1812995e-01  -1.1122276e-01   1.3350258e-01   1.3993263e-01  -1.0859648e-02   1.9436390e-01   8.7528388e-02   4.5700729e-02  -9.7542804e-02   4.6251849e-02
   1.6189658e-01   1.0146464e-01   4.6074545e-02  -1.2659751e-01   7.8302335e-03  -1.3025138e-01   4.7576948e-02   7.5789023e-02  -6.3614177e-02  -4.7746031e-02   2.5823393e-02  -1.0359730e-01  -1.9749913e-01   4.3619220e-02   5.0002671e-02   1.1067109e-01   0.0000000e+00   1.5747853e-01   1.1511145e-01   4.5992503e-02   2.5523232e-01   4.6327059e-02  -2.1460934e-01   1.5031384e-01  -6.3808402e-02   7.2800563e-02  -6.9740971e-02  -6.4321266e-02   2.8269334e-01  -2.9659278e-02   3.0301972e-02   1.5808582e-01   1.1234862e-01  -1.1269333e-01  -1.8929896e-02  -2.1450565e-01   7.0858679e-02   3.3656748e-02   2.8842571e-02  -2.0048059e-01   1.5665762e-02   1.2090289e-01   1.2481039e-01  -2.6998546e-02   5.7350703e-02   3.1139445e-01   5.3228722e-02  -5.9992837e-02   5.8292312e-03  -1.7066150e-02   8.5752995e-02  -4.9547374e-02   7.5912327e-02   1.4415143e-02  -1.8702968e-02  -1.9870588e-01   2.4610592e-01   1.3548930e-01   8.8569135e-02  -1.1614561e-01   5.3095319e-02  -4.4308956e-02   1.1046983e-01   2.1746257e-01  -1.8048311e-01   1.5728961e-01  -7.0744183e-02   1.1641294e-01   7.8522349e-02  -3.7579730e-02   3.2319434e-01  -7.2179036e-02  -1.9552823e-01  -1.6630959e-01   2.0583102e-01  -4.9403950e-02   1.6490083e-01  -4.0523698e-01   3.9045575e-01   8.1769381e-02   5.2925141e-02  -1.3574418e-01   1.0451468e-01  -1.2751110e-01   8.2421736e-02   9.3521307e-02   3.4265231e-02  -1.3882431e-01  -8.4812168e-02  -1.5459242e-01
   7.3165635e-02   1.6835126e-01  -1.0508364e-01  -2.6006693e-02   5.5119119e-02   5.4687389e-02  -8.9086937e-02  -6.1395172e-02   6.1274153e-02   7.9590863e-02  -8.4546235e-02   1.8861664e-01  -1.8519471e-02  -5.2499198e-02   2.1621945e-02  -3.6028038e-02   1.5747853e-01   0.0000000e+00   7.7340979e-02   2.7726878e-02  -1.0903782e-01   1.5016731e-02  -1.5187438e-01  -1.5961768e-01   9.9876392e-02   2.1837096e-01  -2.6472194e-03   2.7971438e-02   2.8451783e-01   4.2297226e-01   2.1654498e-04  -5.3139116e-02  -1.5388697e-01   3.1738337e-02   6.2255048e-02  -4.1038108e-02   1.7384042e-02  -1.5497615e-01  -8.7890133e-02  -5.9015097e-02  -1.1012324e-01  -7.7862582e-02  -5.9460105e-02  -2.3915243e-02   1.8192589e-01   4.2621807e-02  -1.7242510e-01  -2.6787309e-02   1.0610254e-01  -4.5934417e-02  -2.3306135e-02  -4.6712350e-02   1.0104578e-01  -9.1063050e-03  -9.8204307e-02   1.1480910e-01  -7.3100520e-02   4.4101607e-01  -2.5917623e-02   1.5410188e-01  -1.7901476e-01  -3.5829914e-02   6.4343522e-02   1.8418559e-01  -1.9628978e-03   5.1132862e-03  -4.9547746e-02  -5.6017316e-02   8.3874350e-02   8.5398694e-02  -1.6500585e-01   3.1016693e-02  -3.5327474e-02   1.5144736e-01  -1.1927824e-01   5.6770939e-02   1.8503992e-01   7.0609425e-02   3.0384309e-01   3.2827179e-01   1.6536372e-02   1.3714017e-01   1.3501917e-01   1.0904901e-01   1.0305670e-01  -1.2808295e-01   2.2212978e-02  -4.2894378e-01   1.1026001e-01  -2.2602882e-02
   3.2030211e-01   2.9879180e-02  -9.2995852e-02  -5.8140167e-02   4.8167225e-03   4.3642682e-02  -2.6950021e-02   3.4010969e-02  -1.0765267e-01  -1.2479222e-01   2.1110150e-01   1.7141970e-01   1.3755215e-02   1.1087786e-01   1.5766499e-01  -1.4756971e-01   1.1511145e-01   7.7340979e-02   0.0000000e+00   6.3763501e-01  -8.6665698e-02  -7.0224552e-02   5.7681128e-02  -9.4632304e-03  -4.6844210e-02  -1.5304316e-01   2.1516637e-01  -4.4369200e-02  -3.3268183e-02   1.3244976e-01   1.3856910e-01  -1.0214375e-02   2.0853470e-01   5.6899219e-02  -1.3362022e-01   1.3124773e-02   9.4339709e-02   1.1066401e-02  -5.0892788e-02   2.9914085e-02  -3.7954521e-02  -3.8140387e-01   7.4472475e-02  -5.0630432e-02  -7.9919118e-02  -2.1467783e-02  -8.0879323e-02  -9.2859384e-02   4.6610103e-03   2.8277769e-02   7.8936985e-02   6.8809984e-02   7.5955043e-03  -2.1273261e-01   5.5682161e-02   5.3635680e-02  -1.1545248e-01  -3.4027400e-01  -2.7715961e-01  -2.4031886e-01  -6.7888036e-02   5.6635355e-02  -1.9106779e-01  -9.9586712e-02  -1.8796653e-01  -4.9856184e-02   2.4052342e-02  -1.7853434e-01   5.3515738e-02   3.7446455e-02  -6.3663250e-02   7.6228427e-02   1.8698873e-01   8.2243116e-02   7.9075453e-02   3.1738755e-01   1.7280324e-01  -1.6887699e-01   1.5334752e-01  -2.1875051e-02   9.1104888e-02   7.1934489e-02   1.0186258e-01  -2.0627997e-01   9.8819456e-02  -6.6719151e-02   3.4011557e-01   1.0191850e-01  -8.5132132e-02  -6.6415656e-02
  -3.2808437e-02   1.9428483e-01  -7.6970031e-02  -1.5232917e-02   1.3319356e-01  -3.2264341e-02  -1.3535167e-02  -5.6502757e-02  -4.5745511e-02  -1.5110230e-01  -1.2210866e-01   8.6657000e-02   1.3785683e-02  -7.5400769e-04  -6.9216307e-02   2.8882853e-01   4.5992503e-02   2.7726878e-02   6.3763501e-01   0.0000000e+00   8.3738696e-02  -8.4161184e-03   2.0288347e-01  -1.1051051e-01   8.3879918e-02   2.1118378e-01  -5.2673960e-02  -3.0767354e-02  -1.4019742e-01   2.1031510e-01   6.7560348e-02  -3.0522113e-01  -1.3078749e-01   9.8306877e-02  -1.9404390e-01  -4.3585701e-02   8.7382263e-02   6.3232743e-02  -4.4106536e-02  -4.1753080e-02  -1.6486350e-01   7.4910305e-02  -1.4500236e-02  -2.0344758e-01  -7.0802527e-03   3.6617586e-02   1.1069096e-01   3.6183973e-02   1.1988621e-01  -7.4398867e-02   8.3235507e-02  -1.7083978e-01   1.1125952e-02  -1.4115302e-02   3.0239054e-02  -1.2147620e-01   3.3112212e-03  -9.5969625e-02   4.9329649e-02  -1.0112377e-01   5.1841964e-03   1.6663945e-01  -2.0241412e-01  -1.0987993e-01  -3.9712809e-02   3.8987265e-02  -1.9796757e-01   6.8103688e-02  -1.0205834e-02   2.0606418e-01   6.1845019e-04  -5.3546804e-02   9.8796028e-02   2.2414303e-01   4.4503846e-02   6.0859017e-02   2.0451951e-01  -1.9977583e-01  -2.1300452e-01   9.0598130e-03  -1.7660103e-01  -2.0414794e-03  -1.2208719e-01   9.7418007e-02  -3.8955967e-02   3.5188869e-01   1.3773503e-01   7.8215225e-02  -7.8103908e-02  -4.8387901e-02
   2.7841334e-02  -5.8150471e-03   1.1354377e-01   6.0787969e-02   2.2028710e-01  -1.8707595e-02  -1.2588330e-01   9.2586091e-02  -1.0398183e-01   1.8532355e-01   1.8926707e-02  -1.2253601e-01   3.5469317e-02  -5.0612115e-03   1.5810777e-01   3.7209866e-03   2.5523232e-01  -1.0903782e-01  -8.6665698e-02   8.3738696e-02   0.0000000e+00  -6.1509402e-02  -2.8285156e-01   5.1580293e-02   6.7799070e-01  -7.0155164e-01   2.0590846e-01   1.6778364e-01   9.6340077e-02  -6.3135759e-02   1.7183374e-02   1.1367509e-01  -8.2610311e-02  -2.3053174e-01  -9.2985021e-02   1.5297845e-02  -1.6663084e-01   6.2429528e-02   2.8973675e-02  -8.5410394e-03   2.6511677e-01   2.7814843e-01   5.5959540e-04  -1.2051928e-01   1.3781720e-01   3.1732062e-02  -1.0462564e-01  -1.0048539e-01   1.7664433e-01  -2.0425425e-01   6.0305660e-02   9.6780406e-02   2.7075892e-02  -1.1758513e-01   1.2757949e-01  -1.9795606e-01  -1.2084223e-01  -1.5692837e-01   2.1287893e-02   1.4015923e-01  -8.6953084e-02  -1.0808901e-01  -1.5441431e-01  -6.4555853e-02  -7.2670003e-02  -3.0730968e-02  -4.5305513e-02   9.0543503e-03  -7.2913937e-02   1.5947096e-01   3.1069439e-01   1.1199820e-01   8.1546845e-02   3.2154570e-01  -3.5929995e-01   1.4860572e-01  -6.8838901e-02   2.3219324e-01   1.5606981e-01   5.9321019e-02   2.1232694e-02  -7.4263093e-02   1.1072358e-01  -1.5394136e-01   1.0678993e-01   1.2142453e-01  -2.9061210e-02  -1.2710718e-01  -1.3980854e-01   6.3070774e-02
  -1.9547340e-01  -9.6788748e-02  -2.7130357e-01  -5.4398896e-02  -1.2376529e-01   1.8025104e-01  -2.7311871e-01  -3.2645744e-01   7.5466313e-02   1.5526342e-01   9.0521982e-03   1.5383546e-02  -1.5292942e-01  -8.6078234e-03   1.3303643e-01   1.7747119e-01   4.6327059e-02   1.5016731e-02  -7.0224552e-02  -8.4161184e-03  -6.1509402e-02   0.0000000e+00   2.4936006e-02  -3.1627029e-01  -1.0141436e-01   3.0367819e-01  -5.8347901e-02   2.2781279e-01  -2.6039412e-02   1.0586895e-01  -9.1717333e-02   2.6946338e-02  -1.0210996e-01   3.9534308e-02  -8.4149914e-02  -1.6099705e-01   3.0950208e-02  -9.9769051e-02   4.2919734e-02  -1.3121020e-01  -2.4758978e-01   6.6543536e-02  -1.5207022e-01  -3.0034064e-02   2.5581337e-03   4.5902704e-03   1.1413097e-02   5.8602140e-02   3.3742673e-02   1.5932675e-01   1.8883697e-01   1.2630726e-01  -1.8517740e-01   1.8007021e-02  -1.1603959e-01  -7.7788298e-02  -1.1443339e-01  -1.5979500e-01   7.1333309e-02   6.5659093e-02  -1.7636587e-03  -3.5393570e-02  -2.9359011e-01  -1.5331265e-02   2.1686268e-01  -2.5160456e-01   1.7518157e-01   6.2169794e-03   1.3531374e-01  -7.0260619e-02   1.3668565e-01   2.3197569e-01  -1.2352420e-01   7.2138567e-02   3.1390873e-01   2.2109702e-01  -1.2580735e-01   2.9212110e-01  -1.1183864e-01   5.3625363e-02  -3.1473089e-02  -1.4471226e-02   6.6870342e-02  -5.7818196e-02  -1.1821433e-02  -4.3638967e-02   2.9084824e-01   1.7598967e-01  -4.4437506e-02  -1.4654687e-01
  -2.9896634e-01  -1.8043662e-01   3.2976566e-01  -3.4974899e-02  -1.8603465e-01  -9.6284859e-02  -1.3029603e-03  -1.8693638e-01  -1.6145715e-01   7.7603307e-02  -1.0430479e-02  -4.7478011e-02  -7.1525242e-02  -3.5313682e-02   2.0531339e-01   3.0985391e-01  -2.1460934e-01  -1.5187438e-01   5.7681128e-02   2.0288347e-01  -2.8285156e-01   2.4936006e-02   0.0000000e+00   7.0942857e-01   1.0807599e-01  -4.6728121e-02  -8.9147865e-03   4.8073875e-02  -1.0170575e-02  -1.4042161e-01   2.6573838e-01   1.9125615e-02  -1.8726560e-01  -8.2193770e-03  -1.3129400e-01   5.2776910e-02   2.8678745e-02   4.0554728e-04  -1.7575788e-02  -1.1946313e-01  -9.8219319e-02  -2.3931989e-01   5.2846422e-02  -1.4080789e-01   7.8926675e-02  -1.3882138e-01  -9.7505547e-02  -6.2091408e-02  -5.8371957e-02   3.5708962e-02   8.6965689e-02  -6.4147191e-02  -3.1942749e-02  -3.0029700e-02   3.6391898e-02   1.0724721e-01  -1.0209905e-01  -1.1961292e-01  -1.4733698e-01   2.1601083e-01  -1.5607274e-01  -1.2848606e-01   3.0025389e-01  -1.2687483e-01  -1.5885594e-01  -1.2734595e-01   3.6821112e-02   1.8614503e-01   6.2849560e-02  -1.8885783e-01   1.8950505e-02  -6.9217465e-02   1.1785256e-01  -6.4588873e-03   1.6091431e-01   6.7422785e-03   2.3056426e-02  -3.4900345e-02   2.2989500e-02   2.0091983e-01  -4.6623957e-02  -1.1787095e-01   7.9299510e-02  -1.7109950e-01   4.0574357e-02   8.5281064e-02   2.9390507e-02  -1.5464043e-01   2.1575080e-01   1.3473363e-01
   2.0953428e-02   6.8393800e-03   1.3958111e-01   9.5464508e-02  -1.5496670e-01  -1.4498417e-01  -3.2507589e-02   1.9642008e-02  -4.3205858e-02   3.0387353e-01  -8.1640863e-03  -1.3718027e-01  -2.0454156e-01   4.1024832e-02  -2.6973782e-02   3.5509594e-01   1.5031384e-01  -1.5961768e-01  -9.4632304e-03  -1.1051051e-01   5.1580293e-02  -3.1627029e-01   7.0942857e-01   0.0000000e+00  -1.0277731e-01   4.2601901e-01   6.0599633e-02   8.2746189e-02   9.0576037e-02  -3.1430272e-01  -1.7807295e-01   2.9702046e-01  -5.9715644e-02  -7.7477401e-02   1.8614319e-01  -7.5405179e-02   8.6726769e-03   5.9960273e-03   9.0887521e-02   1.4488609e-01   6.6254632e-03  -4.4320247e-03   4.9478685e-02   5.6974935e-02  -3.7110830e-03   2.3853807e-02  -3.8178333e-02  -1.0947616e-01  -1.1615573e-01  -2.2965485e-03  -9.0472196e-02  -1.5588650e-02   1.0948855e-02  -4.9762406e-02   2.1905579e-01   9.9612490e-02  -6.9098112e-02   6.9613322e-02  -2.0139719e-03  -1.1132032e-02  -1.2318364e-01  -1.8715522e-01  -9.6732080e-03  -2.1260805e-04  -9.8625822e-02   2.0483622e-01  -5.2696950e-02  -8.3935401e-02   1.1077789e-01  -5.9228287e-03  -1.7037483e-01   1.6102676e-01  -5.2691508e-02   7.8419105e-02   9.1449326e-03   1.0148962e-01  -1.5966946e-01   2.0653042e-01   2.1779991e-02   5.1850262e-02   7.9785622e-02  -1.6653284e-01  -2.0725377e-02   3.7463123e-02  -7.1906051e-02   2.0318055e-01   8.1669655e-03   7.4287845e-02  -5.4325731e-02  -2.6485553e-02
  -2.3986563e-02  -6.1483084e-02   3.3006782e-01  -8.5525635e-02  -2.6414612e-01   3.0290495e-01   1.9743189e-01   2.0764587e-02  -1.9546368e-01  -4.6766794e-02  -2.8628544e-02  -8.7137246e-02   1.0433591e-01   8.2451267e-02  -8.8289520e-02  -4.3397131e-02  -6.3808402e-02   9.9876392e-02  -4.6844210e-02   8.3879918e-02   6.7799070e-01  -1.0141436e-01   1.0807599e-01  -1.0277731e-01   0.0000000e+00   5.2636463e-01   1.9878163e-02   1.7768942e-01  -1.8293953e-01   2.8893420e-01   5.9895619e-01  -1.9161751e-01  -2.0855767e-02  -2.1334599e-01   5.0613100e-01  -2.4183745e-01  -1.7457127e-01  -9.1857959e-02   1.2339231e-01  -5.0525296e-02  -1.1389483e-01   6.0214690e-02  -7.6960225e-02   2.9156631e-02   1.6581668e-01  -2.1065866e-01  -7.7909118e-02  -2.2494113e-02  -1.0679894e-01  -8.0906008e-02  -8.7561453e-02  -7.4460258e-02   1.6968512e-02   1.1156602e-01  -1.0259155e-01  -8.1191274e-02   2.8036397e-01   1.5271883e-01  -7.7558069e-02  -1.4977277e-01   8.7710118e-04  -7.1735224e-02  -3.1665800e-01   3.7534645e-02   1.4131060e-01  -7.9243268e-02   1.8395579e-01  -3.4993494e-02  -1.3900643e-01  -2.4371424e-01  -1.0710804e-01  -1.7385492e-02   1.1965282e-01  -6.9985128e-02  -3.3703256e-01  -1.1805705e-01  -2.9953482e-01   1.5581132e-01  -2.3515467e-02   1.2313034e-01  -8.3031532e-02  -6.0042870e-02  -1.3824559e-01  -6.9368967e-02  -2.1340474e-01   5.9598387e-02   2.7021698e-01   5.5668702e-02   8.2086052e-03   6.5759270e-02
  -3.1945548e-02  -4.6280576e-03   3.1989208e-03  -1.7160787e-02   1.5707219e-01   2.4437291e-01  -2.1232684e-01  -1.4698835e-01   3.0726159e-01  -9.0895507e-02  -3.7909071e-02   3.1618128e-02  -1.9105555e-02  -3.6791611e-02  -1.6738220e-02  -1.0136924e-01   7.2800563e-02   2.1837096e-01  -1.5304316e-01   2.1118378e-01  -7.0155164e-01   3.0367819e-01  -4.6728121e-02   4.2601901e-01   5.2636463e-01   0.0000000e+00   4.6073980e-04   2.2643425e-01  -2.3313536e-02  -1.4358975e-01   1.9283747e-01   3.1672731e-01  -1.1086299e-01  -1.6418825e-02  -1.3828914e-01   4.0269032e-02  -3.1270612e-01  -1.1749171e-01  -8.6455963e-02   1.5534550e-01   1.2855397e-01   7.1852257e-01  -5.5800867e-02   4.1067478e-02   5.3650717e-02   2.6846844e-02  -6.8074157e-02  -2.1750969e-01  -3.1525944e-02  -4.4202668e-02   6.8776885e-02  -1.1881049e-01  -1.1260420e-01  -7.1562216e-02   4.3596017e-02  -4.3794489e-02   4.3381709e-02  -1.4030100e-01   1.9093221e-03  -2.8764061e-01  -2.3338061e-02  -1.7435712e-01  -1.4601113e-01  -2.6973185e-01  -4.1429972e-02   1.5554531e-01  -1.1960656e-01  -2.7492612e-02  -1.6952494e-01   1.6020119e-01   8.5846876e-02  -2.4984577e-01  -2.1073821e-02  -1.3061994e-01  -1.3894460e-01  -1.6940987e-02  -8.0269720e-02  -1.9477198e-02  -3.0268970e-01   1.0156181e-01   1.7425899e-02   1.8871282e-01  -6.7458112e-02  -2.3819940e-01   3.1264213e-01  -1.1551689e-01  -6.3785482e-02  -1.4355208e-01  -5.4767269e-02  -1.4723958e-01
   3.8969028e-02   1.0110777e-02   2.5605934e-04   7.3982932e-02   3.6539963e-01   2.1019947e-01   1.7109141e-01   7.7570801e-02   1.7027175e-01   5.5553071e-02  -2.4786494e-02   8.1944967e-03  -1.7802469e-01  -1.3485129e-01   1.7085791e-01  -5.7026919e-02  -6.9740971e-02  -2.6472194e-03   2.1516637e-01  -5.2673960e-02   2.0590846e-01  -5.8347901e-02  -8.9147865e-03   6.0599633e-02   1.9878163e-02   4.6073980e-04   0.0000000e+00   2.6731967e-02   7.9023191e-02   4.2884230e-02   4.5581776e-03  -1.5993305e-03   6.9379079e-03  -1.6481361e-03  -6.6468691e-02   3.8166405e-02  -8.1858422e-02  -4.1072098e-02   3.7921417e-02   4.9872436e-02  -2.8303845e-01   3.0545220e-02   2.7302434e-02   1.0902490e-01   1.2519398e-02  -3.3035904e-02  -1.9836393e-02  -7.9769807e-02  -6.3755239e-03   1.1157454e-01   6.0276223e-02  -1.5663499e-02   2.3622544e-02  -1.7584856e-01   3.7065197e-02   1.0925800e-02  -5.8773596e-02  -1.2159166e-01  -1.1402591e-02   2.1797570e-02   4.0184887e-02  -3.5050146e-02  -8.6280555e-02   3.6350161e-02   2.1654652e-01  -4.1273678e-03   8.2150449e-02  -8.1762743e-02   1.0104644e-01   1.1268838e-02   9.9832959e-02  -1.5697184e-02  -8.3007775e-02   1.0964553e-01  -3.1047453e-02   4.5124304e-02   2.0547540e-03   2.0908847e-01   3.7303513e-02   4.6338559e-02   8.2198194e-02   6.7037749e-04  -6.3470117e-02  -5.8319269e-02   8.1974339e-03  -1.7852202e-02   2.0221645e-01   1.1614261e-01  -1.6712081e-02   1.0928937e-02
  -1.5195668e-01   7.1294669e-02   2.2663666e-03  -4.6807273e-03  -1.0773142e-01   1.3766526e-01  -5.7371104e-02  -2.3236901e-03  -3.1805806e-02   2.2252679e-01   1.2557070e-01   1.5919203e-02  -6.9943100e-02  -1.0823665e-01   1.0262851e-02  -8.5334493e-02  -6.4321266e-02   2.7971438e-02  -4.4369200e-02  -3.0767354e-02   1.6778364e-01   2.2781279e-01   4.8073875e-02   8.2746189e-02   1.7768942e-01   2.2643425e-01   2.6731967e-02   0.0000000e+00  -8.2940745e-03   5.7156758e-02   1.4065134e-02   2.4504810e-02  -1.6686744e-01  -5.5691512e-02   3.8215868e-02   2.4268831e-02   2.4902238e-03   1.3910678e-02   7.0972244e-02   9.4608281e-02   1.7641601e-03  -1.6781997e-03  -7.8215571e-02   5.2214955e-03  -5.4841968e-02   8.3734755e-02  -6.5333656e-02  -2.7818600e-02  -1.5553666e-01   3.2307816e-02  -2.6769694e-02   1.0132400e-01  -1.1325864e-02   5.8205027e-02  -5.5032548e-02   7.0950431e-02  -1.5326330e-01   9.4855780e-02   8.2768182e-03   3.1370106e-02  -1.9917761e-02  -7.7012867e-03  -1.2077136e-01  -1.9583893e-02   1.4579333e-01   1.1374339e-01  -7.0213134e-02  -3.7023072e-02  -2.3847192e-02  -1.6217087e-03   9.7816917e-02  -1.2421569e-02   9.4333257e-02   8.9582353e-02   1.0585117e-01   8.8996724e-02  -1.9570092e-02  -6.1961413e-02   7.7531536e-02   2.9589375e-02  -1.1767951e-02   6.5981425e-02  -1.7544020e-01   3.8332828e-02  -1.8355263e-02   3.3814961e-03  -3.4432017e-02   2.9304333e-02   3.1490363e-03   2.1978783e-03
   8.5688982e-03  -6.1770332e-02  -4.3796797e-02   5.9176286e-02   8.5083215e-02   6.7531292e-02  -6.8879254e-02  -1.4556315e-02   1.4639458e-01  -6.9262438e-02   3.0815583e-01  -6.2167929e-03  -6.0592727e-02  -1.3324459e-01   2.8562261e-01   4.2044581e-02   2.8269334e-01   2.8451783e-01  -3.3268183e-02  -1.4019742e-01   9.6340077e-02  -2.6039412e-02  -1.0170575e-02   9.0576037e-02  -1.8293953e-01  -2.3313536e-02   7.9023191e-02  -8.2940745e-03   0.0000000e+00   2.4968002e-01  -9.1966289e-03  -4.4172661e-02   1.3860987e-01  -1.2026939e-01   1.0168251e-01   3.2437414e-02   1.2444259e-01   8.7683760e-02   4.5171055e-02   9.7762193e-02   4.2108759e-02   2.6002118e-02   4.7924742e-02  -3.5051300e-02   7.5464109e-02   4.5711425e-02   1.5634185e-02  -1.2095697e-01  -1.6255308e-01   4.8730546e-02  -2.1527494e-01   8.3364913e-03   8.0462410e-02  -1.8637676e-02  -2.0056798e-01   3.5231001e-02  -1.2467696e-02   4.3509287e-02   1.4740660e-02   7.6106293e-02  -7.0720495e-02  -1.0199133e-01   1.8294996e-01   7.4453082e-02  -2.4066845e-01   1.0083584e-01  -1.2738845e-01  -7.7221638e-03   2.0131320e-02  -1.0351038e-01  -2.0400421e-02  -2.0740411e-01   1.4605743e-01  -1.8664799e-01  -1.1349793e-01   6.5506885e-03   1.7762311e-02  -3.3431030e-02   1.3461875e-01   5.6380780e-02  -7.8753549e-02   2.0927947e-02   3.1748053e-01   1.6245993e-01  -1.9175820e-01  -5.6587292e-02  -5.8479412e-02  -8.9738546e-02   2.7124531e-02  -6.1508075e-02
  -6.7927223e-02  -1.0008721e-01   3.1099541e-02   1.7839005e-01  -1.9280740e-02   7.4709699e-02   1.6094146e-01   6.7861469e-02  -7.5713223e-03  -1.3960908e-01   6.6739915e-02   2.1070351e-01  -4.6918149e-02   3.7757161e-02   3.1139749e-02   1.6601020e-01  -2.9659278e-02   4.2297226e-01   1.3244976e-01   2.1031510e-01  -6.3135759e-02   1.0586895e-01  -1.4042161e-01  -3.1430272e-01   2.8893420e-01  -1.4358975e-01   4.2884230e-02   5.7156758e-02   2.4968002e-01   0.0000000e+00   1.8161571e-01   2.9022407e-01  -2.3778821e-02   2.2508134e-01  -1.7157094e-01  -2.3033757e-02   8.5474214e-03  -1.3077986e-03   1.5220231e-01   1.2397555e-01   1.6988455e-01  -2.0191889e-01  -1.9189950e-01  -1.2792135e-01  -5.5067052e-02   1.4581209e-01  -7.3934957e-02   2.9493935e-01  -1.5010697e-03   3.6533199e-02  -5.6169362e-02  -4.2251361e-02   2.1351603e-01   9.9460991e-02   8.7322547e-02  -5.8227976e-02   7.3650844e-03   1.1443370e-01   1.4952211e-01   3.0483478e-02  -6.4638766e-02  -1.5654334e-01  -4.8275240e-02   1.0909339e-02  -8.9200806e-02  -1.6518455e-01  -1.5918029e-02  -1.1113649e-01  -5.6483350e-03  -1.0138557e-01   2.4062897e-02  -5.0246379e-01   6.7279213e-05   4.5305585e-01   5.0581167e-02  -3.2573426e-01   7.4216835e-02   9.0350474e-02   2.8978421e-02   3.5181888e-01   8.5521467e-02  -2.1285307e-01   1.2327796e-01   2.2449594e-01  -1.3658802e-02   1.2497356e-02   7.3155689e-02   8.5898919e-02   7.4548149e-02   8.4740022e-03
  -3.6586868e-02  -9.1173164e-02  -2.2192585e-01  -1.2642842e-01  -1.6842097e-02   4.1484017e-02   1.4691218e-01  -1.1576277e-01   1.8619678e-01  -3.8123765e-02  -3.6768649e-02   6.5259977e-02  -1.4431674e-02  -6.3619536e-02   1.0173774e-01  -9.4846897e-02   3.0301972e-02   2.1654498e-04   1.3856910e-01   6.7560348e-02   1.7183374e-02  -9.1717333e-02   2.6573838e-01  -1.7807295e-01   5.9895619e-01   1.9283747e-01   4.5581776e-03   1.4065134e-02  -9.1966289e-03   1.8161571e-01   0.0000000e+00   6.9199610e-01   6.8554146e-02   2.0697650e-01   8.6239126e-02  -2.8457308e-02   2.2139886e-01  -1.2722785e-01   6.6810931e-02   5.2027815e-02   6.7660638e-02  -1.5827478e-01   2.1109776e-01   4.6062786e-02   3.5076080e-02  -2.2283735e-02   3.0638623e-01   3.4563509e-02   5.8218484e-03   1.3643567e-03   1.2300141e-01   1.3100064e-01  -1.4077105e-01  -9.3296676e-02  -3.8010546e-03   8.7435540e-03   4.2403170e-02  -5.5095600e-02  -6.2046030e-02  -1.7976709e-02   5.6718917e-02  -1.3277407e-01   4.0274883e-01   6.8266925e-02  -7.1738643e-02   4.6674606e-02  -1.1402766e-01   9.3093914e-02  -1.3720781e-01  -2.2645193e-01   4.4203451e-01  -6.4473181e-02   2.5071234e-03  -5.8494127e-02   6.2814539e-02  -7.3542227e-02  -1.3335374e-01  -5.1739776e-02   1.4365046e-01  -2.8017149e-01  -2.4736524e-05   1.5625907e-01   1.0569822e-01   1.2334605e-01  -1.7919322e-01  -7.5264874e-02  -7.4339372e-02  -2.1520052e-01  -1.1305194e-01   1.9942182e-01
   1.6252575e-01   3.9187443e-02  -1.6182202e-01   2.7510364e-01   2.5562904e-01   3.2309370e-02   1.3217528e-01   2.6410978e-01   3.7414332e-02   1.8584777e-01  -2.0437032e-01   1.6986942e-01   1.5361749e-02  -2.3518842e-01  -1.0874565e-01   7.7851921e-02   1.5808582e-01  -5.3139116e-02  -1.0214375e-02  -3.0522113e-01   1.1367509e-01   2.6946338e-02   1.9125615e-02   2.9702046e-01  -1.9161751e-01   3.1672731e-01  -1.5993305e-03   2.4504810e-02  -4.4172661e-02   2.9022407e-01   6.9199610e-01   0.0000000e+00  -5.8202812e-02   1.0784075e-01   1.0545256e-01  -7.5331455e-02   4.1285201e-02   9.4054589e-02  -8.6833292e-02   1.7877757e-01   3.9167908e-02   8.7606911e-02  -8.8308304e-02  -8.3751518e-02  -8.3378341e-02   3.7619146e-02  -6.3871873e-02  -5.8851128e-02   4.0289324e-02  -6.9744637e-02  -1.3043571e-01   5.6643510e-03   9.7827221e-02   1.2075481e-01   2.3275543e-01   9.9554260e-02  -3.4604208e-02  -1.2677445e-01   1.2819638e-01  -1.0318622e-01  -1.4105803e-01   2.0301578e-01  -9.4830021e-02  -1.6025005e-01  -1.2458174e-01  -1.7962810e-01   1.0421553e-02   1.1143307e-01   4.7380702e-02  -6.4547899e-02   8.8852854e-02   3.5916656e-01  -1.6170525e-01   1.2228924e-01   3.2009740e-01   3.4627223e-01  -5.5732076e-02  -1.9272098e-01   2.4157655e-02  -1.1578514e-01   1.4622107e-01   8.9557252e-02   1.2254125e-01  -2.2872507e-01   2.0859067e-03  -8.2807287e-02  -1.6910700e-01   1.0119430e-02  -7.5704986e-02   7.1415024e-02
   1.8864230e-02  -7.7718567e-02  -3.4066576e-02   7.4594693e-02   2.0615460e-02  -1.2996093e-01  -5.7360418e-02  -2.4049416e-02  -8.7331897e-02   3.3814208e-02   1.5499103e-01  -1.6149666e-01  -1.8909084e-01  -3.0399914e-03   1.1212700e-01   6.9402176e-02   1.1234862e-01  -1.5388697e-01   2.0853470e-01  -1.3078749e-01  -8.2610311e-02  -1.0210996e-01  -1.8726560e-01  -5.9715644e-02  -2.0855767e-02  -1.1086299e-01   6.9379079e-03  -1.6686744e-01   1.3860987e-01  -2.3778821e-02   6.8554146e-02  -5.8202812e-02   0.0000000e+00   9.3964842e-01   2.3055281e-01  -6.5727966e-02  -4.2384678e-01   1.3152574e-02   1.4699396e-02   6.7099362e-02   1.7686614e-02   1.4862891e-01   5.9000009e-02  -1.7490512e-02  -2.4878696e-01   9.8769537e-02  -6.1126587e-02  -1.5308289e-01  -1.3920186e-01  -1.9624809e-01   1.2567077e-02  -6.7824563e-02   3.0948596e-02  -2.0281395e-02  -8.3270509e-02   1.2536053e-01  -2.5207209e-02   5.5710762e-02   6.2763886e-02  -4.7564061e-02  -3.8790169e-02  -7.9002469e-02   1.4284814e-01   1.0843935e-02  -4.6717714e-03  -1.7071083e-01   2.9921794e-01  -1.2002705e-01   8.6433598e-02  -2.3490902e-01   9.2010479e-02  -6.6680831e-02   7.3005620e-03   1.1135493e-01  -2.8922189e-01   1.4130581e-01   3.4587937e-01  -2.6413077e-01  -2.0647475e-01  -2.5345276e-03   2.4630751e-01   1.9950339e-02   1.0292750e-01  -7.8668261e-02  -2.7078229e-01  -1.5754024e-01  -1.0201966e-01  -1.4215385e-01  -2.8467078e-01  -4.8906958e-02
   2.0212838e-02  -4.5840565e-02  -9.7355098e-02   8.3548309e-02  -1.0656222e-01   1.1624767e-02   3.1932443e-02  -6.5375137e-03  -1.0826532e-01  -8.5659791e-03  -1.7614553e-01  -2.5034762e-02  -1.0106902e-01   1.0698982e-01  -3.5522290e-03   1.3749875e-01  -1.1269333e-01   3.1738337e-02   5.6899219e-02   9.8306877e-02  -2.3053174e-01   3.9534308e-02  -8.2193770e-03  -7.7477401e-02  -2.1334599e-01  -1.6418825e-02  -1.6481361e-03  -5.5691512e-02  -1.2026939e-01   2.2508134e-01   2.0697650e-01   1.0784075e-01   9.3964842e-01   0.0000000e+00   8.3113494e-02   1.2748239e-01  -2.7180887e-01   4.7908828e-02  -5.0877728e-02   1.2394793e-01   1.4746518e-01   1.6004189e-01   1.9953031e-02  -3.3327195e-02  -1.1152513e-01   7.3574516e-02   7.0303423e-02  -1.9985707e-01  -1.6000631e-01  -8.9446024e-02   3.5786697e-03  -7.6335090e-02   1.8290622e-01  -1.1922207e-02  -1.3992091e-01  -1.1298507e-01  -1.2512263e-01   2.6909991e-01   2.1251334e-02   1.1310685e-01  -1.4570842e-01   3.6668471e-02   5.9141976e-02  -2.2220734e-02   2.4219005e-03  -1.2941776e-02  -1.3440221e-02   2.5868176e-01  -9.5150978e-02   2.4858628e-01   1.2571202e-01  -3.0526795e-01  -1.5260133e-01  -1.7400851e-03   1.4851941e-01  -3.8495622e-02  -7.9526223e-02   3.6801176e-01  -9.0220245e-02  -1.9463516e-01   4.1325261e-02  -2.7616952e-02  -2.9217202e-01   6.3815846e-02   1.2690849e-01   5.8691322e-02   4.2758064e-02  -2.1766612e-01  -4.0884542e-02  -2.4428154e-02
  -1.4571995e-01   1.5083855e-01  -2.0419067e-01  -1.9673081e-01  -9.8797439e-03  -1.3605192e-01  -6.8241384e-02  -8.9722686e-02  -7.3779096e-03   1.0666380e-01  -7.2913386e-03   1.0433411e-02   8.2326571e-02  -2.3914007e-02  -1.3815779e-01  -1.1223862e-01  -1.8929896e-02   6.2255048e-02  -1.3362022e-01  -1.9404390e-01  -9.2985021e-02  -8.4149914e-02  -1.3129400e-01   1.8614319e-01   5.0613100e-01  -1.3828914e-01  -6.6468691e-02   3.8215868e-02   1.0168251e-01  -1.7157094e-01   8.6239126e-02   1.0545256e-01   2.3055281e-01   8.3113494e-02   0.0000000e+00   6.3034519e-01   1.4982815e-01   2.1121181e-01  -1.4286945e-02   9.0486936e-02   1.6447116e-01   3.8538137e-02   3.9314037e-01  -3.6188373e-02   1.7020193e-01   7.8205991e-02  -7.4547961e-02  -9.1626911e-02   5.7427087e-02  -4.3524879e-02   7.5311606e-02   2.7725881e-01  -1.6961592e-01   5.0157455e-02  -1.3014193e-01  -1.3392206e-01  -2.4360685e-01  -8.5196574e-02   4.8814676e-02  -4.6827968e-02  -2.9405317e-02  -1.8072010e-02  -1.0896391e-01   1.0911298e-01   3.1654828e-01   1.6839667e-01   4.5008777e-01   2.4988566e-02  -1.7083830e-01   1.8610635e-01   7.4461505e-02  -2.5499829e-02   1.5840453e-01   1.2398425e-02  -7.6054176e-02  -1.9073253e-01   8.5681916e-01  -3.3664805e-01  -7.3041983e-02  -1.1199322e-01  -1.6153148e-01  -1.6274736e-01   6.4092562e-02  -1.0879584e-01   4.9619346e-02   1.6241502e-01   4.5293844e-01   2.4957546e-01  -1.1396807e-01   1.0856558e-02
  -3.3337347e-02  -1.1123408e-01   2.6557839e-02  -1.3095625e-01   1.0288121e-02   3.0405312e-02  -1.0267888e-01  -2.6778566e-02   1.1961786e-02   6.5406035e-02  -6.8613110e-02  -4.7415069e-02  -5.0318374e-02  -1.5330653e-01   3.1049565e-02  -1.2634853e-01  -2.1450565e-01  -4.1038108e-02   1.3124773e-02  -4.3585701e-02   1.5297845e-02  -1.6099705e-01   5.2776910e-02  -7.5405179e-02  -2.4183745e-01   4.0269032e-02   3.8166405e-02   2.4268831e-02   3.2437414e-02  -2.3033757e-02  -2.8457308e-02  -7.5331455e-02  -6.5727966e-02   1.2748239e-01   6.3034519e-01   0.0000000e+00  -2.5169072e-02  -5.2100833e-02   1.3140793e-02   1.2464907e-01  -1.6629552e-02  -1.1866712e-01  -2.5388280e-01  -1.3846826e-01   2.8890347e-01   5.7042085e-01  -3.6386553e-01  -1.9383462e-01  -1.1206114e-02   2.1277521e-03  -5.1971669e-02  -1.1148741e-01  -6.9000240e-02  -5.9698084e-02   3.9272973e-02  -6.4940459e-02   2.2403440e-02  -3.0451162e-02  -3.0032341e-01  -6.7573614e-02  -2.0369827e-03   1.8739066e-01   3.4185423e-01  -3.1549449e-01  -3.3452760e-01   2.4066909e-01   1.9800954e-01   2.6822914e-01  -1.5750367e-01  -2.2444926e-01   1.4223723e-01  -1.9395522e-01   3.4488472e-02   1.9787134e-01   1.3513352e-01   7.4914623e-02  -1.9190834e-01   5.1605290e-01  -2.4615401e-01  -6.3974451e-02  -5.4284297e-02   1.0752330e-01   2.4191440e-01  -9.2007308e-02  -3.4712661e-04  -6.1483789e-02   1.9234982e-01   8.3942871e-02   2.6835525e-02   1.7810954e-02
   8.9220492e-02   2.3176638e-02  -1.4873097e-01  -3.2347426e-02  -1.0948789e-01   6.2328340e-02  -1.3351657e-01  -9.8667263e-02   2.9488369e-02  -4.3113534e-02  -1.8746509e-01  -3.4607663e-01   1.2404694e-02  -3.2875210e-02   3.1868942e-02  -2.6118311e-02   7.0858679e-02   1.7384042e-02   9.4339709e-02   8.7382263e-02  -1.6663084e-01   3.0950208e-02   2.8678745e-02   8.6726769e-03  -1.7457127e-01  -3.1270612e-01  -8.1858422e-02   2.4902238e-03   1.2444259e-01   8.5474214e-03   2.2139886e-01   4.1285201e-02  -4.2384678e-01  -2.7180887e-01   1.4982815e-01  -2.5169072e-02   0.0000000e+00   1.2724516e-01   4.5722104e-01   1.1618445e-01  -7.2047636e-02   7.7531975e-02  -2.8634241e-02  -4.3002071e-02  -5.7156300e-02  -2.2235223e-01  -7.1950945e-03  -1.1719150e-02   8.8499093e-02  -1.6556642e-01  -1.5825139e-02  -6.1179287e-02   4.3385234e-02  -2.0852747e-01  -1.5053446e-01  -2.0091241e-01  -8.0587306e-02   1.6808338e-01   9.6349526e-02  -9.6281033e-02  -5.3546218e-02  -7.6086337e-02   1.8783315e-01  -8.6374023e-02  -3.3468793e-01   2.4889433e-01   1.7522989e-02  -5.3429305e-02  -1.3761969e-01  -8.0744663e-02   5.2902142e-02   5.8671347e-02   1.3026230e-01  -2.8729137e-02   1.7089499e-01  -4.4831621e-01  -1.9188053e-01   6.1627241e-02   2.2298787e-02   1.7956534e-02   2.2999148e-02   9.9786597e-04   9.2153226e-02  -1.6878461e-01  -1.8013355e-01  -3.1827757e-02  -4.0283734e-02   7.3464140e-03  -1.2899361e-01  -2.9803225e-02
   2.7710388e-02   1.6461572e-01   1.7592037e-01  -1.4723591e-02   1.9784035e-01  -1.1916833e-02   3.7822011e-02  -5.1596020e-02   1.0180270e-01  -1.0636594e-01   6.2283074e-02  -1.4561368e-01  -3.3877059e-02  -1.8385259e-02   2.8487382e-01  -2.1657202e-03   3.3656748e-02  -1.5497615e-01   1.1066401e-02   6.3232743e-02   6.2429528e-02  -9.9769051e-02   4.0554728e-04   5.9960273e-03  -9.1857959e-02  -1.1749171e-01  -4.1072098e-02   1.3910678e-02   8.7683760e-02  -1.3077986e-03  -1.2722785e-01   9.4054589e-02   1.3152574e-02   4.7908828e-02   2.1121181e-01  -5.2100833e-02   1.2724516e-01   0.0000000e+00  -1.2579273e-01   6.4925027e-01  -1.3186689e-01   1.0473408e-01  -4.6730431e-02  -2.5507433e-01  -1.2725041e-01  -2.9272175e-01   1.0983146e-01   1.5305614e-01  -6.5028681e-02   1.2815031e-01  -1.6442388e-01   2.6639617e-01   6.4193824e-02   9.8854361e-02  -5.4203821e-02   4.4601583e-01  -2.8692439e-02  -1.9509466e-01  -7.9498762e-03   1.2213921e-01  -4.8556833e-02   2.2116620e-01  -1.6790268e-01  -1.0892916e-01   1.8670949e-02   2.3136854e-01  -7.1385325e-03   5.6602186e-02  -8.1356319e-02   3.6463891e-02  -9.7020827e-02  -1.0290504e-02  -6.0452141e-02   6.8050611e-02  -3.2556902e-01  -1.4265784e-01   9.6125819e-02   3.4747648e-01   1.5121198e-01   1.4157482e-01   6.1139334e-02  -4.3577732e-02  -3.1728767e-02   4.9032464e-02  -9.2831081e-02  -6.2541796e-02   2.4721363e-02  -6.4793543e-02  -6.7891324e-02  -7.8886068e-03
  -1.8386121e-02  -2.6265843e-02  -2.0763543e-01  -6.3607015e-02  -1.6853184e-01  -1.0076003e-01  -9.1084269e-02  -2.2194070e-02  -3.8387138e-02  -5.4190290e-02  -8.2635663e-02  -1.7216086e-01   1.3911046e-01   3.6738718e-02  -4.2076771e-02  -2.5025909e-01   2.8842571e-02  -8.7890133e-02  -5.0892788e-02  -4.4106536e-02   2.8973675e-02   4.2919734e-02  -1.7575788e-02   9.0887521e-02   1.2339231e-01  -8.6455963e-02   3.7921417e-02   7.0972244e-02   4.5171055e-02   1.5220231e-01   6.6810931e-02  -8.6833292e-02   1.4699396e-02  -5.0877728e-02  -1.4286945e-02   1.3140793e-02   4.5722104e-01  -1.2579273e-01   0.0000000e+00   5.9747849e-01   1.2248785e-01  -4.3781228e-02  -6.3466143e-02   8.0210248e-03  -2.8810115e-01  -2.9987354e-02  -1.7302609e-02  -2.1844669e-03   9.0979249e-02  -2.4138007e-01   2.0790826e-01  -1.8831266e-01   2.8207169e-02   5.9813978e-03   2.3970684e-01   1.3362807e-01   1.8563314e-01  -1.0237705e-01   2.7857086e-02  -4.1365081e-02  -1.7057500e-01  -2.1363822e-02   6.1854142e-02  -3.0225153e-02   2.5684421e-01   7.8754186e-02  -3.4717453e-02  -1.6123859e-01   4.9315184e-02   6.5581000e-03  -4.3231520e-02  -3.2141165e-01  -1.3923186e-01  -1.3718331e-01  -6.4820064e-02  -9.4427788e-03  -7.4466715e-02  -1.4967199e-01   2.5666842e-02  -2.7881187e-01   1.5877567e-01   1.9580797e-01  -2.3493269e-01  -7.2791234e-02  -1.6454295e-01   1.9161605e-02  -3.2014265e-02   1.2403583e-01   1.9490196e-02   2.1993936e-02
  -4.6155766e-02  -3.0422791e-02  -8.0157350e-02   1.8076258e-02   5.1442650e-03   1.4910182e-02  -1.5096861e-01   6.1352822e-02  -5.8474751e-02   2.0047163e-01   1.1914049e-01   1.6733058e-02  -1.0892102e-02   6.2728867e-02   2.0589143e-02  -7.4054781e-02  -2.0048059e-01  -5.9015097e-02   2.9914085e-02  -4.1753080e-02  -8.5410394e-03  -1.3121020e-01  -1.1946313e-01   1.4488609e-01  -5.0525296e-02   1.5534550e-01   4.9872436e-02   9.4608281e-02   9.7762193e-02   1.2397555e-01   5.2027815e-02   1.7877757e-01   6.7099362e-02   1.2394793e-01   9.0486936e-02   1.2464907e-01   1.1618445e-01   6.4925027e-01   5.9747849e-01   0.0000000e+00  -6.4870263e-02   1.3537350e-01   2.4050488e-02   1.9925201e-01   2.5971902e-02  -3.0895068e-02   1.2639427e-02   1.3750317e-01  -1.1572324e-01   4.6363976e-02  -2.0039243e-02  -1.6492399e-01  -8.6130480e-02   2.4202004e-02   7.5102305e-02   3.8004733e-01   1.1100972e-01   1.3789097e-01   9.2449340e-02  -1.1624184e-01   8.3358380e-02  -9.8597930e-02  -9.5586586e-02   9.6347769e-02   1.2662412e-01  -5.5768211e-02  -2.7160404e-02   1.1992449e-01  -4.6281422e-02   3.5208956e-02  -1.2277660e-01   2.2217812e-01   1.0862441e-01  -7.1742081e-02  -2.4392508e-01   9.0517510e-03   1.0088831e-01  -1.3198873e-01   5.7740341e-02   2.4860657e-01  -2.1523855e-01   1.6837556e-01   1.1928997e-01   6.6605642e-02  -3.7506579e-02  -1.2703218e-01   7.1121149e-02   9.8660199e-02   1.9888984e-01   1.5216796e-01
   2.4383892e-01   1.4439711e-02  -6.9926279e-02  -2.4646868e-01  -1.0458060e-01  -1.3698268e-01  -1.3863896e-01   5.1306886e-02   1.6351515e-01   8.6970821e-02  -2.8041316e-02  -1.1794013e-01   8.0695653e-02  -1.6785377e-01   2.2217300e-01   3.9581736e-02   1.5665762e-02  -1.1012324e-01  -3.7954521e-02  -1.6486350e-01   2.6511677e-01  -2.4758978e-01  -9.8219319e-02   6.6254632e-03  -1.1389483e-01   1.2855397e-01  -2.8303845e-01   1.7641601e-03   4.2108759e-02   1.6988455e-01   6.7660638e-02   3.9167908e-02   1.7686614e-02   1.4746518e-01   1.6447116e-01  -1.6629552e-02  -7.2047636e-02  -1.3186689e-01   1.2248785e-01  -6.4870263e-02   0.0000000e+00   3.5490096e-01   8.7772819e-02  -9.3630672e-02  -1.4327663e-01  -1.7165403e-01  -1.6765860e-01   1.5785871e-01  -8.0440055e-02   6.4235563e-03   5.8035048e-02   2.9495658e-01  -1.5268714e-01   1.0209894e-01   1.5092168e-01  -6.1641928e-02   7.5424517e-02   8.6749255e-03  -4.5950266e-02  -1.4806893e-01  -5.1376519e-02  -5.3677041e-02   6.1714828e-02  -2.9249875e-01  -1.9644821e-03   9.9014538e-02  -5.9738521e-02  -4.9945836e-02   2.0192908e-01  -1.2251497e-01  -1.5729622e-01  -2.2604584e-01   5.2839261e-01   2.0506053e-01   5.0958171e-02   1.4032056e-01   1.9169278e-02   2.0439288e-02   4.7788015e-02   2.1506991e-01   2.0362359e-01  -1.7726050e-01  -4.4902957e-02   2.1628081e-01   1.7586238e-01  -9.6290103e-03   8.5792045e-03  -1.6540329e-01   5.2732180e-02   5.1724802e-02
  -2.1446713e-01  -2.2815549e-01  -4.6526516e-02   1.2017456e-01   6.3153786e-02  -3.1828858e-02   1.1507438e-01  -1.3175469e-01  -2.9172571e-01  -8.3968537e-02   8.9247561e-02   6.8366763e-02   3.2415745e-01   1.2417662e-01  -1.5432451e-01   8.5749804e-03   1.2090289e-01  -7.7862582e-02  -3.8140387e-01   7.4910305e-02   2.7814843e-01   6.6543536e-02  -2.3931989e-01  -4.4320247e-03   6.0214690e-02   7.1852257e-01   3.0545220e-02  -1.6781997e-03   2.6002118e-02  -2.0191889e-01  -1.5827478e-01   8.7606911e-02   1.4862891e-01   1.6004189e-01   3.8538137e-02  -1.1866712e-01   7.7531975e-02   1.0473408e-01  -4.3781228e-02   1.3537350e-01   3.5490096e-01   0.0000000e+00   1.1126516e-01   1.0073368e-02   1.8107057e-02  -3.0598790e-01   8.6001531e-02  -8.8073445e-03  -9.5424399e-02  -1.3900232e-02   3.2817164e-02  -4.2188293e-02   3.1358343e-01  -1.3487108e-02   6.5896610e-02  -1.0047253e-01  -5.6390069e-02   2.1156970e-01  -4.2734425e-02   2.3167924e-01   6.2315625e-02  -1.8633428e-03  -1.5956280e-01   7.0324696e-02  -4.9677103e-02  -7.1000802e-02   9.3336580e-03  -6.5734703e-02   9.8634592e-02   3.0441330e-02  -4.3294046e-02   3.4009431e-01   1.1412889e-01   1.4362317e-01   1.8357163e-01   3.1246024e-01   2.3062973e-02   1.0305522e-01   1.7206087e-01   4.0652471e-03   1.1078219e-01  -2.0758595e-01   4.6464519e-01   2.2794129e-01   1.0275096e-01  -9.0615840e-02   4.3229506e-02  -1.2495860e-01   1.0018729e-01   1.3683930e-01
  -3.8498061e-02   7.3956548e-02  -1.1306727e-01   2.5825334e-02  -4.6504353e-02  -1.7426171e-02   6.6042068e-02   3.2546263e-02   3.7520631e-02  -6.5506651e-02  -6.8375667e-02  -2.3861464e-02   1.3775401e-01   1.0745490e-01  -5.4139322e-02   5.4921590e-02   1.2481039e-01  -5.9460105e-02   7.4472475e-02  -1.4500236e-02   5.5959540e-04  -1.5207022e-01   5.2846422e-02   4.9478685e-02  -7.6960225e-02  -5.5800867e-02   2.7302434e-02  -7.8215571e-02   4.7924742e-02  -1.9189950e-01   2.1109776e-01  -8.8308304e-02   5.9000009e-02   1.9953031e-02   3.9314037e-01  -2.5388280e-01  -2.8634241e-02  -4.6730431e-02  -6.3466143e-02   2.4050488e-02   8.7772819e-02   1.1126516e-01   0.0000000e+00   5.1555639e-01   3.7942738e-01  -2.4505148e-01   3.5677747e-01   2.1212624e-01   5.6320747e-02  -1.5888197e-01   5.8695638e-03   2.9589668e-02  -6.6266961e-02   1.0623207e-01   2.6724420e-03   8.5460592e-02  -9.5735757e-02  -5.5348215e-02  -7.7401550e-02   2.9278967e-03  -8.3838601e-02  -7.2383669e-02  -9.5496557e-02  -1.5307779e-01  -1.2109832e-01   1.7786002e-02   5.9029027e-02  -7.8560650e-02   3.5688561e-02  -2.2567199e-02   1.4856156e-01  -1.5751350e-01   4.6996044e-02  -1.2514055e-03  -4.2507727e-02   1.1041914e-01   1.1976955e-01  -2.4125790e-01   8.8809504e-02  -1.8697859e-02  -1.8700666e-01   3.9364475e-02  -3.2348823e-01   1.0715135e-01   7.4058112e-02   1.0106789e-01  -1.8609305e-01   1.3626508e-01  -9.6939887e-02  -1.2934035e-01
  -9.9100902e-03  -5.6487199e-02  -1.7240555e-02  -1.4590689e-01   4.5781602e-02  -3.2572169e-02   8.0489198e-02  -7.7480442e-02  -7.7846366e-02   1.4149601e-01  -4.9637687e-02   4.1162549e-02  -3.0232432e-02   9.3031807e-02   1.3998003e-01   1.0250289e-02  -2.6998546e-02  -2.3915243e-02  -5.0630432e-02  -2.0344758e-01  -1.2051928e-01  -3.0034064e-02  -1.4080789e-01   5.6974935e-02   2.9156631e-02   4.1067478e-02   1.0902490e-01   5.2214955e-03  -3.5051300e-02  -1.2792135e-01   4.6062786e-02  -8.3751518e-02  -1.7490512e-02  -3.3327195e-02  -3.6188373e-02  -1.3846826e-01  -4.3002071e-02  -2.5507433e-01   8.0210248e-03   1.9925201e-01  -9.3630672e-02   1.0073368e-02   5.1555639e-01   0.0000000e+00   2.1610584e-01   5.0434631e-01  -3.7179536e-02   7.6068589e-01  -2.0471925e-01   1.8237442e-01  -1.3980642e-01   1.6613777e-01   4.4305685e-02  -5.7757127e-02  -2.1719530e-02   3.2133605e-03   2.5345820e-01  -5.4199204e-02  -1.5325634e-01   2.1188262e-02  -7.0724763e-02  -4.2788767e-02   4.3969948e-02  -1.0156276e-01  -8.5490825e-02  -1.4551273e-01  -7.8562715e-02   2.7084899e-01   7.6043396e-02   8.7106030e-02   9.9246687e-02  -2.4685091e-01   4.7051605e-03   8.6876315e-02  -6.0499841e-02  -1.0921355e-02  -2.6373854e-02   2.1088329e-01  -1.8754313e-01   5.5880641e-02  -1.4449187e-01   1.0930656e-01  -9.9946788e-03   1.4282011e-01  -6.8033794e-02   2.1994223e-02  -3.8094855e-02   7.1647614e-02  -2.1766472e-01   1.6128417e-02
   1.0780038e-01   1.1973210e-01  -5.1288843e-02  -8.0396633e-02   1.7452717e-01   1.5519606e-03  -7.8806022e-02  -2.8951281e-02  -2.3541713e-02   7.3808772e-02  -1.0682832e-01  -1.1366130e-01  -1.6054294e-01  -4.9847719e-02  -1.0518635e-01   1.3229671e-03   5.7350703e-02   1.8192589e-01  -7.9919118e-02  -7.0802527e-03   1.3781720e-01   2.5581337e-03   7.8926675e-02  -3.7110830e-03   1.6581668e-01   5.3650717e-02   1.2519398e-02  -5.4841968e-02   7.5464109e-02  -5.5067052e-02   3.5076080e-02  -8.3378341e-02  -2.4878696e-01  -1.1152513e-01   1.7020193e-01   2.8890347e-01  -5.7156300e-02  -1.2725041e-01  -2.8810115e-01   2.5971902e-02  -1.4327663e-01   1.8107057e-02   3.7942738e-01   2.1610584e-01   0.0000000e+00   5.2119275e-01   6.3436347e-01  -1.7229232e-02   4.9041637e-01   7.7760633e-02  -2.1255557e-02  -1.1155742e-02   2.6958454e-01   8.0388404e-02   7.1171194e-03   6.3526535e-02   3.6757693e-02   2.3891171e-01  -1.0793479e-01  -1.2850663e-01   4.7690335e-02   2.6181050e-03   5.4108290e-02  -1.9110552e-01   2.6821222e-01  -4.0043095e-02   2.9467583e-01  -5.8532409e-02  -4.0883310e-02  -1.8451443e-01  -1.3325887e-01  -6.6878205e-02  -6.7612330e-02   1.3970430e-01   1.8053963e-01   8.5683031e-02  -3.6298230e-02  -2.7407581e-01  -1.0582168e-01  -1.1313601e-02   9.7273865e-02   1.2419050e-01  -9.7421512e-03   7.5497578e-02  -6.8381742e-02  -1.9461597e-01  -1.2951668e-02   3.2334093e-02   1.0745011e-01   4.2753286e-02
   1.0858045e-01  -3.3858286e-02  -6.2011079e-02   5.5239845e-02  -9.5216645e-03   9.1946476e-02   4.1904862e-02   1.8594433e-01  -1.5247898e-02  -1.3996593e-01   1.1964603e-01  -1.1896241e-01  -1.1267057e-01   7.4457339e-02  -2.9364607e-02  -3.4651316e-02   3.1139445e-01   4.2621807e-02  -2.1467783e-02   3.6617586e-02   3.1732062e-02   4.5902704e-03  -1.3882138e-01   2.3853807e-02  -2.1065866e-01   2.6846844e-02  -3.3035904e-02   8.3734755e-02   4.5711425e-02   1.4581209e-01  -2.2283735e-02   3.7619146e-02   9.8769537e-02   7.3574516e-02   7.8205991e-02   5.7042085e-01  -2.2235223e-01  -2.9272175e-01  -2.9987354e-02  -3.0895068e-02  -1.7165403e-01  -3.0598790e-01  -2.4505148e-01   5.0434631e-01   5.2119275e-01   0.0000000e+00  -1.8528218e-01   1.9577670e-01   2.4195437e-01   2.9470701e-01  -3.6890826e-03   1.7481302e-01   1.2666668e-01   1.6892192e-02  -2.3174105e-02  -5.0299376e-02   1.0482804e-01   1.9729773e-03   1.2474627e-01  -3.0768638e-02  -6.0535320e-02   4.4085085e-02   1.1492606e-02  -1.8608439e-01   1.2940616e-01   2.6002911e-01  -2.2475047e-01   3.8100742e-01   4.7998885e-02   3.5468811e-02  -1.2805023e-01   2.4045335e-01   1.9104747e-01   3.7661586e-02  -1.1697265e-01  -1.6321689e-01  -1.3232055e-01  -5.9198881e-02  -7.4083744e-03  -1.8404723e-01   7.3289527e-02  -1.2031037e-01   1.5253124e-01   1.2017089e-01   4.8731250e-02   2.1733536e-02  -3.7699007e-03  -1.9045922e-01  -1.1890594e-01  -7.2000512e-02
  -1.1141560e-01   1.2796806e-01  -1.2915978e-01  -1.2508969e-01  -4.0436374e-02  -1.4829967e-01   2.7198536e-02   3.7381480e-03  -3.0850028e-01   1.5917378e-02  -1.7895447e-02  -2.1258031e-02  -2.8241323e-01  -7.4751305e-02  -3.1585279e-02   2.3282648e-02   5.3228722e-02  -1.7242510e-01  -8.0879323e-02   1.1069096e-01  -1.0462564e-01   1.1413097e-02  -9.7505547e-02  -3.8178333e-02  -7.7909118e-02  -6.8074157e-02  -1.9836393e-02  -6.5333656e-02   1.5634185e-02  -7.3934957e-02   3.0638623e-01  -6.3871873e-02  -6.1126587e-02   7.0303423e-02  -7.4547961e-02  -3.6386553e-01  -7.1950945e-03   1.0983146e-01  -1.7302609e-02   1.2639427e-02  -1.6765860e-01   8.6001531e-02   3.5677747e-01  -3.7179536e-02   6.3436347e-01  -1.8528218e-01   0.0000000e+00   7.3527101e-02   2.7548703e-01  -1.1894382e-01  -2.6332552e-02  -6.3663845e-02   6.4018915e-02   1.6663987e-01  -1.3096570e-01   7.4455700e-02  -1.9593143e-01  -1.4596651e-01  -2.0027811e-01  -1.4742863e-01  -6.4759427e-02  -3.3610421e-02   1.9766482e-01  -1.5281600e-01  -1.7451359e-01  -1.4168130e-01  -1.2120657e-01  -4.4614811e-01  -5.6739757e-03   9.8067118e-02  -1.1235437e-01  -2.0022512e-01  -1.4757989e-01  -1.6730258e-01  -7.6852173e-02   3.8872754e-02  -8.8537896e-02   6.2334232e-02   1.9276895e-01   2.5537719e-02  -1.0071186e-01  -1.8320601e-02   4.4409414e-03  -2.7602296e-01  -2.1436154e-01   8.5691287e-02   1.3415638e-01   2.2489741e-02  -1.1130780e-01  -8.3093388e-02
  -7.2385512e-02  -5.2354490e-02   1.5566832e-02  -2.9947741e-02   1.0833975e-01  -9.1082827e-02   2.5264580e-02  -5.5227761e-02   1.2812311e-02  -1.1385201e-01  -1.0317455e-01  -5.7535489e-03   1.0050479e-01  -4.7730167e-02  -1.8099697e-01   1.1458198e-02  -5.9992837e-02  -2.6787309e-02  -9.2859384e-02   3.6183973e-02  -1.0048539e-01   5.8602140e-02  -6.2091408e-02  -1.0947616e-01  -2.2494113e-02  -2.1750969e-01  -7.9769807e-02  -2.7818600e-02  -1.2095697e-01   2.9493935e-01   3.4563509e-02  -5.8851128e-02  -1.5308289e-01  -1.9985707e-01  -9.1626911e-02  -1.9383462e-01  -1.1719150e-02   1.5305614e-01  -2.1844669e-03   1.3750317e-01   1.5785871e-01  -8.8073445e-03   2.1212624e-01   7.6068589e-01  -1.7229232e-02   1.9577670e-01   7.3527101e-02   0.0000000e+00  -2.1068014e-01   2.9062703e-01  -1.8252164e-01  -3.7208930e-02  -1.5906705e-01   6.4351664e-02  -8.9832091e-02   3.3247360e-02   1.6492060e-01  -8.1418202e-02  -2.5720670e-01   1.2537872e-02  -2.0142691e-01  -2.7299836e-02  -1.3485289e-01  -2.1296022e-01  -9.5818615e-04   2.1431828e-02  -1.3564198e-01  -5.1432470e-02  -1.4157129e-01  -2.8712655e-01  -2.6466925e-01  -1.2246677e-01  -1.9801039e-02   2.3379564e-02  -4.2719567e-03   3.5933629e-02   1.5652314e-01   3.9348965e-01   7.0120002e-02   3.1132857e-01   1.0128095e-01  -2.2855061e-01  -6.2162196e-03  -6.5108023e-02   6.0207615e-02   4.3340609e-02  -2.2889191e-02   1.7442691e-01  -5.4192291e-02   4.1426658e-02
  -9.6843099e-02   1.7618085e-02  -6.0816194e-02  -2.0791664e-02  -3.7080361e-02   1.0386399e-01   4.5275823e-02  -7.6113146e-02  -2.5114950e-02  -1.2061823e-01  -8.6898763e-03  -1.8318073e-02   1.9075692e-01   3.8181143e-03  -1.5613191e-01   1.9332178e-01   5.8292312e-03   1.0610254e-01   4.6610103e-03   1.1988621e-01   1.7664433e-01   3.3742673e-02  -5.8371957e-02  -1.1615573e-01  -1.0679894e-01  -3.1525944e-02  -6.3755239e-03  -1.5553666e-01  -1.6255308e-01  -1.5010697e-03   5.8218484e-03   4.0289324e-02  -1.3920186e-01  -1.6000631e-01   5.7427087e-02  -1.1206114e-02   8.8499093e-02  -6.5028681e-02   9.0979249e-02  -1.1572324e-01  -8.0440055e-02  -9.5424399e-02   5.6320747e-02  -2.0471925e-01   4.9041637e-01   2.4195437e-01   2.7548703e-01  -2.1068014e-01   0.0000000e+00   3.1700034e-02   3.2560442e-01   2.0161332e-02  -1.8863206e-02  -8.1648134e-02   8.2711163e-02   5.8063268e-02  -1.1205138e-01   6.1820680e-02   2.9793613e-01   4.4464883e-03  -5.2616954e-02   6.8440178e-02   9.5056605e-02  -1.5660905e-01   2.7112794e-02  -1.9567148e-01   1.3804043e-01  -6.3204164e-02  -1.7518581e-01  -1.3733855e-06  -2.4461787e-02   5.2474415e-02   1.0632997e-01   1.1175323e-01  -4.8223216e-02  -1.1562897e-01   1.7438473e-01  -4.0748801e-02   4.0616140e-03   1.9655125e-01   3.8423104e-02   5.9323059e-02   1.0612792e-01  -2.3983498e-02  -4.3976592e-03   7.3022208e-03  -1.4501355e-01  -1.8496898e-01  -1.0161537e-01  -1.9134387e-02
  -3.6733913e-03  -3.3800516e-02  -3.6332612e-03   2.4738836e-03  -1.6456710e-03   2.4613509e-02  -1.8168117e-02  -1.9222867e-04   2.4021514e-02  -1.5305477e-01   1.6204560e-02   3.5979017e-02   5.1788104e-02   4.8788269e-02   7.4559894e-02  -6.1757232e-02  -1.7066150e-02  -4.5934417e-02   2.8277769e-02  -7.4398867e-02  -2.0425425e-01   1.5932675e-01   3.5708962e-02  -2.2965485e-03  -8.0906008e-02  -4.4202668e-02   1.1157454e-01   3.2307816e-02   4.8730546e-02   3.6533199e-02   1.3643567e-03  -6.9744637e-02  -1.9624809e-01  -8.9446024e-02  -4.3524879e-02   2.1277521e-03  -1.6556642e-01   1.2815031e-01  -2.4138007e-01   4.6363976e-02   6.4235563e-03  -1.3900232e-02  -1.5888197e-01   1.8237442e-01   7.7760633e-02   2.9470701e-01  -1.1894382e-01   2.9062703e-01   3.1700034e-02   0.0000000e+00  -2.1520508e-02   4.1645476e-01  -4.0120252e-02   3.8201793e-02  -5.8190892e-05   1.4251496e-01  -1.3501651e-01   1.7205235e-01   4.5525120e-02   3.0264842e-01  -2.6066032e-02   1.4280718e-01  -1.6073539e-01   2.0893741e-02  -2.9069426e-02  -1.6125082e-01  -8.8583647e-02  -3.0658129e-02  -1.9316121e-02  -3.5425543e-02   3.5963136e-02  -1.2875653e-01   1.7082401e-01  -4.1540025e-02  -3.9141960e-03  -1.6331824e-01  -1.2875618e-01  -1.7705260e-01   3.6141512e-04  -6.1756086e-02   6.1336107e-02  -2.2152799e-01   2.2428638e-01  -2.1199631e-01  -1.3946534e-02  -8.4164587e-02  -9.1521186e-02   1.6603875e-01   1.0507072e-01   9.2942645e-02
  -1.0728162e-01   7.6901236e-02  -1.5396758e-01  -2.6708935e-03   9.5267992e-02   1.5290745e-01  -1.6368931e-01  -1.8427886e-01  -8.8460271e-02  -5.8414390e-02  -5.5651281e-03   1.1632665e-01  -1.5066749e-02  -9.7330443e-03   3.5451968e-02   5.9708278e-03   8.5752995e-02  -2.3306135e-02   7.8936985e-02   8.3235507e-02   6.0305660e-02   1.8883697e-01   8.6965689e-02  -9.0472196e-02  -8.7561453e-02   6.8776885e-02   6.0276223e-02  -2.6769694e-02  -2.1527494e-01  -5.6169362e-02   1.2300141e-01  -1.3043571e-01   1.2567077e-02   3.5786697e-03   7.5311606e-02  -5.1971669e-02  -1.5825139e-02  -1.6442388e-01   2.0790826e-01  -2.0039243e-02   5.8035048e-02   3.2817164e-02   5.8695638e-03  -1.3980642e-01  -2.1255557e-02  -3.6890826e-03  -2.6332552e-02  -1.8252164e-01   3.2560442e-01  -2.1520508e-02   0.0000000e+00   4.3060662e-01   3.2716391e-01   2.4869284e-03   3.3910317e-01  -4.3087252e-02   1.4938964e-01   1.1889968e-02  -5.1564536e-02   4.5029563e-03   1.6660521e-01  -3.4410692e-02   2.6329881e-02   1.4513243e-02   2.1196068e-01   1.3167068e-01  -1.3604202e-02  -4.8846098e-02   9.7597790e-02  -1.5774294e-01   2.3019519e-01  -9.1222672e-03  -1.9860571e-01   1.2625450e-02  -1.6415943e-01   7.7396253e-02  -2.7096082e-02  -1.6148422e-01   3.6307144e-02   2.8650801e-02  -1.6649474e-01  -6.8304747e-02   5.6590988e-02   3.4899375e-02   9.7582240e-02   1.7800018e-01  -2.5846788e-01   1.1358435e-02   2.8864010e-02   1.0368567e-01
  -9.8464757e-02  -2.0439946e-02  -8.8088423e-02   4.3041832e-02   3.7595786e-03   1.4689420e-02  -1.9007214e-01  -1.3184002e-02  -2.1636370e-02  -1.1407943e-01   2.3004784e-02   8.4673064e-02  -5.6846037e-02   1.5983679e-01   1.6814428e-01  -1.0929400e-01  -4.9547374e-02  -4.6712350e-02   6.8809984e-02  -1.7083978e-01   9.6780406e-02   1.2630726e-01  -6.4147191e-02  -1.5588650e-02  -7.4460258e-02  -1.1881049e-01  -1.5663499e-02   1.0132400e-01   8.3364913e-03  -4.2251361e-02   1.3100064e-01   5.6643510e-03  -6.7824563e-02  -7.6335090e-02   2.7725881e-01  -1.1148741e-01  -6.1179287e-02   2.6639617e-01  -1.8831266e-01  -1.6492399e-01   2.9495658e-01  -4.2188293e-02   2.9589668e-02   1.6613777e-01  -1.1155742e-02   1.7481302e-01  -6.3663845e-02  -3.7208930e-02   2.0161332e-02   4.1645476e-01   4.3060662e-01   0.0000000e+00   3.0184960e-01   2.2008923e-01   2.2859315e-01   1.3567037e-01   8.6822975e-04   3.9023366e-02  -8.6171839e-02  -2.0336644e-02   3.2452858e-02   1.5621186e-01   9.3461164e-03   5.4608134e-03   3.7595147e-02   2.0052812e-01   4.0747323e-02  -1.2522102e-01   1.7187148e-01   7.1862397e-02   1.7824610e-02   3.7900172e-02  -4.5457143e-03   2.2059433e-02  -5.5910001e-02   8.7019940e-02  -5.9310217e-02   7.7378788e-03  -1.5402533e-02  -1.3560924e-02  -1.5918126e-02   6.1472898e-02  -6.2127707e-02  -4.0256442e-02   5.5539861e-02   1.3195949e-01  -1.5765697e-01  -1.1383993e-01  -5.3811234e-02   9.1902478e-02
  -9.0942403e-02  -1.8335213e-01  -9.7581953e-02  -1.4554880e-02   1.3974401e-01   1.4693927e-01  -5.4435889e-02  -9.8469511e-02   4.2385201e-02  -4.1438458e-04  -1.7468228e-01   8.7602334e-02  -2.9293103e-01  -1.4459770e-01  -6.8559162e-02   1.3132110e-01   7.5912327e-02   1.0104578e-01   7.5955043e-03   1.1125952e-02   2.7075892e-02  -1.8517740e-01  -3.1942749e-02   1.0948855e-02   1.6968512e-02  -1.1260420e-01   2.3622544e-02  -1.1325864e-02   8.0462410e-02   2.1351603e-01  -1.4077105e-01   9.7827221e-02   3.0948596e-02   1.8290622e-01  -1.6961592e-01  -6.9000240e-02   4.3385234e-02   6.4193824e-02   2.8207169e-02  -8.6130480e-02  -1.5268714e-01   3.1358343e-01  -6.6266961e-02   4.4305685e-02   2.6958454e-01   1.2666668e-01   6.4018915e-02  -1.5906705e-01  -1.8863206e-02  -4.0120252e-02   3.2716391e-01   3.0184960e-01   0.0000000e+00   2.9938574e-01   1.7263379e-01   1.6276156e-01   2.2916608e-02  -2.4786294e-02  -1.6267570e-01  -4.9842288e-02   8.2006491e-02  -1.2783888e-01   1.0838785e-01  -6.9122340e-02  -1.5767675e-01  -8.0739544e-02   7.4526269e-03  -1.0790204e-01   4.3957868e-02   3.0821607e-02   9.8785775e-02   1.6560010e-01  -2.0671911e-02  -1.2174871e-01  -3.4088716e-02   8.2566406e-02  -2.5903294e-01  -1.4151883e-01  -1.0119507e-01  -1.4530485e-01  -1.5012463e-01  -1.3335006e-01  -1.9437818e-01  -8.4526553e-03   4.7894687e-02  -4.1740241e-02   4.2581911e-02   7.4418456e-02   1.3431463e-01  -1.2933857e-03
  -5.1510523e-02  -5.1751867e-02   9.0186736e-02   9.8094330e-03   1.4527136e-02   5.7929673e-02   1.9395670e-01   1.6576387e-02   5.3111141e-02   8.1511028e-02  -4.3082649e-02  -5.2815177e-02   1.3134369e-01  -1.5293587e-01  -1.2207441e-01   6.4056664e-02   1.4415143e-02  -9.1063050e-03  -2.1273261e-01  -1.4115302e-02  -1.1758513e-01   1.8007021e-02  -3.0029700e-02  -4.9762406e-02   1.1156602e-01  -7.1562216e-02  -1.7584856e-01   5.8205027e-02  -1.8637676e-02   9.9460991e-02  -9.3296676e-02   1.2075481e-01  -2.0281395e-02  -1.1922207e-02   5.0157455e-02  -5.9698084e-02  -2.0852747e-01   9.8854361e-02   5.9813978e-03   2.4202004e-02   1.0209894e-01  -1.3487108e-02   1.0623207e-01  -5.7757127e-02   8.0388404e-02   1.6892192e-02   1.6663987e-01   6.4351664e-02  -8.1648134e-02   3.8201793e-02   2.4869284e-03   2.2008923e-01   2.9938574e-01   0.0000000e+00   1.7852432e-01   4.1675766e-01   8.6385225e-02  -9.0606173e-03  -1.0577822e-01  -3.1448541e-01   5.3443488e-02  -5.5788954e-04   1.2201829e-01  -7.8214040e-02  -3.4001747e-01  -5.5371167e-02  -8.2707685e-02  -1.5348352e-01  -2.3561418e-02   5.6821156e-02  -5.9541107e-02   1.7259093e-01   2.9001961e-02  -5.3993379e-02   4.1605380e-02   4.1431936e-02   7.3437654e-02  -1.3794746e-01   9.1824222e-02  -5.6843778e-02   1.5837728e-01   5.8602142e-02   1.9233731e-02  -8.9935709e-02   8.9489761e-02   1.2100435e-01   3.5779546e-02   9.2917000e-02   6.0691761e-02  -2.1448230e-02
  -6.4825050e-02  -1.6760074e-02  -3.0536736e-03   1.4042095e-02   4.8027729e-02  -1.6663142e-01  -3.2483513e-02   5.1212771e-02  -2.0783906e-02  -5.3200909e-02   2.7851056e-02  -7.1562539e-04  -4.7888616e-02  -8.7672142e-02  -3.5758945e-02  -8.7155371e-03  -1.8702968e-02  -9.8204307e-02   5.5682161e-02   3.0239054e-02   1.2757949e-01  -1.1603959e-01   3.6391898e-02   2.1905579e-01  -1.0259155e-01   4.3596017e-02   3.7065197e-02  -5.5032548e-02  -2.0056798e-01   8.7322547e-02  -3.8010546e-03   2.3275543e-01  -8.3270509e-02  -1.3992091e-01  -1.3014193e-01   3.9272973e-02  -1.5053446e-01  -5.4203821e-02   2.3970684e-01   7.5102305e-02   1.5092168e-01   6.5896610e-02   2.6724420e-03  -2.1719530e-02   7.1171194e-03  -2.3174105e-02  -1.3096570e-01  -8.9832091e-02   8.2711163e-02  -5.8190892e-05   3.3910317e-01   2.2859315e-01   1.7263379e-01   1.7852432e-01   0.0000000e+00   4.3540243e-01   6.5317732e-02   8.0178570e-02  -2.7055400e-02   8.6326945e-03   1.1005470e-01   6.0966324e-02  -2.0301216e-01   4.0937538e-02   1.1684003e-01  -9.2983217e-02   5.1877643e-02  -5.9204918e-02   2.0565988e-02   1.4978415e-01   6.4391186e-02  -2.6847247e-01  -2.3735875e-01   9.5878137e-02   4.8589485e-02  -1.7198669e-01  -1.4763119e-01   1.0216073e-01   3.1821959e-02  -3.0680397e-01   1.9218936e-01  -3.2497654e-02   5.6895555e-02  -9.8046107e-02   1.3997620e-01  -2.8899879e-02  -1.6570070e-01   2.1216866e-01  -7.4449927e-02  -2.3563669e-02
  -5.1660208e-02  -4.5543469e-03  -3.5423716e-02  -1.8138948e-01   3.3319306e-02  -4.4650675e-03   3.3462600e-02  -1.6814648e-02   4.1006253e-02   1.6212158e-01   1.8852825e-02  -6.9393939e-03   4.2298698e-02  -9.5631468e-02  -3.4877197e-02   5.7037400e-02  -1.9870588e-01   1.1480910e-01   5.3635680e-02  -1.2147620e-01  -1.9795606e-01  -7.7788298e-02   1.0724721e-01   9.9612490e-02  -8.1191274e-02  -4.3794489e-02   1.0925800e-02   7.0950431e-02   3.5231001e-02  -5.8227976e-02   8.7435540e-03   9.9554260e-02   1.2536053e-01  -1.1298507e-01  -1.3392206e-01  -6.4940459e-02  -2.0091241e-01   4.4601583e-01   1.3362807e-01   3.8004733e-01  -6.1641928e-02  -1.0047253e-01   8.5460592e-02   3.2133605e-03   6.3526535e-02  -5.0299376e-02   7.4455700e-02   3.3247360e-02   5.8063268e-02   1.4251496e-01  -4.3087252e-02   1.3567037e-01   1.6276156e-01   4.1675766e-01   4.3540243e-01   0.0000000e+00  -1.3409784e-01   7.7804614e-02   9.2252674e-03   8.9745572e-02  -2.1581224e-01  -1.6900417e-01  -9.8637267e-02   4.3263957e-02   3.7914465e-02   7.5808393e-02  -7.7111450e-03  -2.1747514e-02   1.1701531e-01   7.0175911e-02  -1.7271170e-01   1.7342416e-01   1.6055826e-01  -1.3808035e-01  -3.6099400e-02   1.0156066e-02  -8.5932645e-02   4.4206096e-02  -1.7055093e-01  -9.2981289e-02   2.0462773e-01   1.5405166e-01   1.4561169e-01  -2.2052598e-01  -9.6979941e-03  -2.7198605e-02   2.3499734e-02  -3.1750052e-02   9.5646554e-03  -1.3771517e-02
   2.6320704e-01   7.1326294e-02   7.9842787e-02  -1.9780585e-02   7.3083201e-02   6.3400404e-03  -1.0190243e-01  -1.7268561e-01  -6.8419135e-02   2.2513175e-01   5.6227682e-02   1.7117230e-02  -1.1177968e-01  -3.2218701e-02  -5.4666806e-02   1.2131394e-01   2.4610592e-01  -7.3100520e-02  -1.1545248e-01   3.3112212e-03  -1.2084223e-01  -1.1443339e-01  -1.0209905e-01  -6.9098112e-02   2.8036397e-01   4.3381709e-02  -5.8773596e-02  -1.5326330e-01  -1.2467696e-02   7.3650844e-03   4.2403170e-02  -3.4604208e-02  -2.5207209e-02  -1.2512263e-01  -2.4360685e-01   2.2403440e-02  -8.0587306e-02  -2.8692439e-02   1.8563314e-01   1.1100972e-01   7.5424517e-02  -5.6390069e-02  -9.5735757e-02   2.5345820e-01   3.6757693e-02   1.0482804e-01  -1.9593143e-01   1.6492060e-01  -1.1205138e-01  -1.3501651e-01   1.4938964e-01   8.6822975e-04   2.2916608e-02   8.6385225e-02   6.5317732e-02  -1.3409784e-01   0.0000000e+00   2.0133234e-01   1.1080013e-01  -1.0985730e-01   4.7765880e-01  -4.5047798e-02   5.7345554e-02   1.8677976e-01  -3.9397813e-01   1.9756700e-01  -2.1038944e-02   8.1895181e-04   3.7486656e-01   2.3662999e-01   8.3015050e-02  -1.4749889e-01   8.7130650e-02   2.1977876e-02   2.7772745e-01   1.2218776e-01   1.4202077e-01  -2.4352845e-02   1.8123766e-01   1.9072396e-02   1.2127627e-01   3.7306234e-02  -3.6333356e-02  -6.9355746e-02  -1.3374920e-01  -4.2868659e-03   7.3358118e-02   3.8430662e-02  -6.1440902e-02  -1.6418848e-02
  -5.3466249e-02   6.4905803e-01  -7.7624856e-02  -2.2220510e-01  -2.2458740e-01   3.4654228e-02   1.7703664e-02  -1.9196844e-01   2.2150819e-01  -2.9501429e-02  -1.1945149e-01  -5.4902876e-05  -2.4169014e-02  -1.1061931e-02   2.7832034e-02   5.4348205e-02   1.3548930e-01   4.4101607e-01  -3.4027400e-01  -9.5969625e-02  -1.5692837e-01  -1.5979500e-01  -1.1961292e-01   6.9613322e-02   1.5271883e-01  -1.4030100e-01  -1.2159166e-01   9.4855780e-02   4.3509287e-02   1.1443370e-01  -5.5095600e-02  -1.2677445e-01   5.5710762e-02   2.6909991e-01  -8.5196574e-02  -3.0451162e-02   1.6808338e-01  -1.9509466e-01  -1.0237705e-01   1.3789097e-01   8.6749255e-03   2.1156970e-01  -5.5348215e-02  -5.4199204e-02   2.3891171e-01   1.9729773e-03  -1.4596651e-01  -8.1418202e-02   6.1820680e-02   1.7205235e-01   1.1889968e-02   3.9023366e-02  -2.4786294e-02  -9.0606173e-03   8.0178570e-02   7.7804614e-02   2.0133234e-01   0.0000000e+00  -2.9590514e-02   2.3122886e-01  -7.3737583e-02   6.2591042e-02  -1.0976950e-01   1.3504348e-01  -9.4975968e-02  -1.6535584e-01  -2.0054326e-01  -8.9958015e-02   4.4527357e-02   3.0829262e-01  -1.2958363e-01   3.4947828e-02  -8.2434415e-02  -9.3019012e-02  -4.9079970e-02  -7.2210562e-02  -2.3046924e-02   6.0284417e-02  -2.0118019e-01   2.4025254e-01   1.1650968e-01   8.9238426e-02  -1.2022091e-01  -4.6826091e-03   1.0059458e-02  -7.6885022e-02   2.8110560e-02  -7.4566004e-02   1.4582334e-01   9.9154911e-02
   7.6332401e-02  -3.4698980e-01   7.6403649e-02  -1.2816204e-01   1.3655091e-01  -5.6296252e-02   2.5263394e-02  -6.4657408e-02   2.1881527e-01  -3.3836010e-02  -1.3042136e-01  -1.7505504e-01  -1.5153558e-01   2.7691832e-02  -4.6723578e-02  -9.2305272e-03   8.8569135e-02  -2.5917623e-02  -2.7715961e-01   4.9329649e-02   2.1287893e-02   7.1333309e-02  -1.4733698e-01  -2.0139719e-03  -7.7558069e-02   1.9093221e-03  -1.1402591e-02   8.2768182e-03   1.4740660e-02   1.4952211e-01  -6.2046030e-02   1.2819638e-01   6.2763886e-02   2.1251334e-02   4.8814676e-02  -3.0032341e-01   9.6349526e-02  -7.9498762e-03   2.7857086e-02   9.2449340e-02  -4.5950266e-02  -4.2734425e-02  -7.7401550e-02  -1.5325634e-01  -1.0793479e-01   1.2474627e-01  -2.0027811e-01  -2.5720670e-01   2.9793613e-01   4.5525120e-02  -5.1564536e-02  -8.6171839e-02  -1.6267570e-01  -1.0577822e-01  -2.7055400e-02   9.2252674e-03   1.1080013e-01  -2.9590514e-02   0.0000000e+00   4.6072075e-01   5.1651250e-01  -3.8021274e-02  -2.7456998e-01   5.8094640e-02  -1.2978306e-01  -2.6776473e-01   3.4338260e-01  -1.4065234e-01   1.6906747e-01  -2.8449328e-01  -1.6508164e-01  -1.8929377e-01   1.1136562e-01  -1.5318528e-02  -1.9681591e-01  -1.7595407e-01   3.6376958e-02  -1.6088202e-02   1.8053563e-02  -1.0518631e-01  -1.1154663e-01   7.2685298e-02   4.3187910e-02   1.3840219e-01  -1.1286465e-01   1.7537691e-01  -2.1030515e-01   3.4690768e-02  -2.6572958e-02   3.4536780e-02
  -1.3167402e-01   6.9717366e-02  -8.5784685e-02   4.3138736e-02  -4.4445536e-02   1.2040942e-01  -1.1705673e-01  -2.1975161e-03  -3.1113874e-02   9.2221551e-02  -1.4538716e-01  -1.3147100e-01  -9.4104249e-02  -1.4597228e-01  -8.7341773e-02  -6.0398409e-02  -1.1614561e-01   1.5410188e-01  -2.4031886e-01  -1.0112377e-01   1.4015923e-01   6.5659093e-02   2.1601083e-01  -1.1132032e-02  -1.4977277e-01  -2.8764061e-01   2.1797570e-02   3.1370106e-02   7.6106293e-02   3.0483478e-02  -1.7976709e-02  -1.0318622e-01  -4.7564061e-02   1.1310685e-01  -4.6827968e-02  -6.7573614e-02  -9.6281033e-02   1.2213921e-01  -4.1365081e-02  -1.1624184e-01  -1.4806893e-01   2.3167924e-01   2.9278967e-03   2.1188262e-02  -1.2850663e-01  -3.0768638e-02  -1.4742863e-01   1.2537872e-02   4.4464883e-03   3.0264842e-01   4.5029563e-03  -2.0336644e-02  -4.9842288e-02  -3.1448541e-01   8.6326945e-03   8.9745572e-02  -1.0985730e-01   2.3122886e-01   4.6072075e-01   0.0000000e+00  -9.3885309e-03   1.3493457e-01  -4.5863719e-02   1.6606479e-01   6.0999170e-02  -1.2077026e-01  -9.7984386e-02   8.2121303e-02  -3.1469763e-02  -4.5957274e-02   6.4845685e-02  -2.4332857e-01   6.2076706e-02  -1.2707921e-01  -1.6981089e-01   5.1957786e-02  -4.7032525e-02  -1.1143334e-01   1.2966747e-01   8.7070790e-02  -5.7731724e-02  -9.1194960e-02  -2.0291077e-01   5.1405070e-02  -6.3809655e-02  -1.1690171e-02  -1.5964434e-01   1.1787295e-01   9.0151637e-02   8.3554616e-03
   1.4392130e-01  -7.5652266e-02  -1.2164682e-01  -1.5361841e-01   5.7048892e-02  -1.5520079e-02   6.3093063e-02  -1.5524673e-01   2.0725289e-01   4.4667579e-02   2.8335495e-01   3.2173104e-02   3.6272756e-02  -1.0800443e-01  -1.0317619e-01  -5.9059549e-02   5.3095319e-02  -1.7901476e-01  -6.7888036e-02   5.1841964e-03  -8.6953084e-02  -1.7636587e-03  -1.5607274e-01  -1.2318364e-01   8.7710118e-04  -2.3338061e-02   4.0184887e-02  -1.9917761e-02  -7.0720495e-02  -6.4638766e-02   5.6718917e-02  -1.4105803e-01  -3.8790169e-02  -1.4570842e-01  -2.9405317e-02  -2.0369827e-03  -5.3546218e-02  -4.8556833e-02  -1.7057500e-01   8.3358380e-02  -5.1376519e-02   6.2315625e-02  -8.3838601e-02  -7.0724763e-02   4.7690335e-02  -6.0535320e-02  -6.4759427e-02  -2.0142691e-01  -5.2616954e-02  -2.6066032e-02   1.6660521e-01   3.2452858e-02   8.2006491e-02   5.3443488e-02   1.1005470e-01  -2.1581224e-01   4.7765880e-01  -7.3737583e-02   5.1651250e-01  -9.3885309e-03   0.0000000e+00   1.4577001e-01   3.5410587e-01   9.7107596e-02   5.3487214e-01  -1.1063285e-01   2.7109420e-02  -1.1730515e-01   2.6199429e-02  -1.9125431e-02  -9.7875552e-02  -2.6091194e-02  -6.4654987e-02   3.8285064e-03  -2.5508541e-03   9.4091692e-02   3.7553515e-02  -7.3774055e-02   7.2576605e-02   3.8670845e-02  -3.4693483e-02  -1.8429900e-01   5.5652914e-02   4.3042933e-02  -2.5471115e-01  -4.0044017e-02  -1.8089116e-01   1.6322074e-01   3.9294197e-04   1.2732554e-02
   2.2016428e-02  -8.5800959e-02  -2.2075797e-01   5.7907188e-02   4.5063468e-03  -5.7556369e-02  -4.6402165e-02   4.0104803e-01   1.0593122e-02   2.4055786e-01   2.3899980e-02   2.7551453e-01   3.2934152e-01   1.8913897e-01  -1.2502057e-01  -1.4526508e-01  -4.4308956e-02  -3.5829914e-02   5.6635355e-02   1.6663945e-01  -1.0808901e-01  -3.5393570e-02  -1.2848606e-01  -1.8715522e-01  -7.1735224e-02  -1.7435712e-01  -3.5050146e-02  -7.7012867e-03  -1.0199133e-01  -1.5654334e-01  -1.3277407e-01   2.0301578e-01  -7.9002469e-02   3.6668471e-02  -1.8072010e-02   1.8739066e-01  -7.6086337e-02   2.2116620e-01  -2.1363822e-02  -9.8597930e-02  -5.3677041e-02  -1.8633428e-03  -7.2383669e-02  -4.2788767e-02   2.6181050e-03   4.4085085e-02  -3.3610421e-02  -2.7299836e-02   6.8440178e-02   1.4280718e-01  -3.4410692e-02   1.5621186e-01  -1.2783888e-01  -5.5788954e-04   6.0966324e-02  -1.6900417e-01  -4.5047798e-02   6.2591042e-02  -3.8021274e-02   1.3493457e-01   1.4577001e-01   0.0000000e+00   2.4696106e-01   2.7987958e-01   1.0170093e-01   2.2129128e-01  -1.5764356e-01  -6.1739051e-02  -1.3760813e-01   1.7295471e-01   9.0905086e-02   8.0684105e-03  -6.7824812e-02  -8.8624462e-02  -6.0198031e-02   2.0606752e-01  -3.5068586e-01  -7.0079950e-02   1.7433940e-01   1.4529744e-01  -8.2872912e-02  -3.8820975e-02  -3.1443591e-01  -1.0854979e-01  -1.0570238e-01  -1.2699404e-01  -8.1578925e-03   1.8261522e-01  -2.2031516e-02  -2.0893466e-02
  -2.1896050e-01  -5.9794747e-02   2.1484628e-01  -2.2854092e-01   9.2914316e-02   5.2539728e-02   1.8685698e-01  -1.6504231e-01   2.5308378e-01  -6.5110581e-02  -4.0330732e-02  -7.6109630e-02   4.1462044e-01  -1.2324293e-02   2.4768078e-01   1.6176422e-02   1.1046983e-01   6.4343522e-02  -1.9106779e-01  -2.0241412e-01  -1.5441431e-01  -2.9359011e-01   3.0025389e-01  -9.6732080e-03  -3.1665800e-01  -1.4601113e-01  -8.6280555e-02  -1.2077136e-01   1.8294996e-01  -4.8275240e-02   4.0274883e-01  -9.4830021e-02   1.4284814e-01   5.9141976e-02  -1.0896391e-01   3.4185423e-01   1.8783315e-01  -1.6790268e-01   6.1854142e-02  -9.5586586e-02   6.1714828e-02  -1.5956280e-01  -9.5496557e-02   4.3969948e-02   5.4108290e-02   1.1492606e-02   1.9766482e-01  -1.3485289e-01   9.5056605e-02  -1.6073539e-01   2.6329881e-02   9.3461164e-03   1.0838785e-01   1.2201829e-01  -2.0301216e-01  -9.8637267e-02   5.7345554e-02  -1.0976950e-01  -2.7456998e-01  -4.5863719e-02   3.5410587e-01   2.4696106e-01   0.0000000e+00   5.3497147e-01   2.3160029e-01  -9.1774293e-03  -1.1947752e-01  -1.4928116e-01  -8.6183128e-02   8.0427716e-02  -1.1891800e-02   1.0988672e-02  -4.7566727e-02   1.1711258e-01  -2.0745443e-02   1.2304840e-01   7.8248871e-03   1.3651576e-01   7.6084894e-02   2.4381274e-01   1.9589221e-01  -1.5852244e-01   1.3311588e-01  -1.1003078e-01  -4.5404659e-03   1.6885869e-01   5.5822342e-02   6.2845394e-02   8.1316126e-02  -6.0762489e-02
  -1.3661195e-01   5.1618497e-02  -3.1387171e-02   4.6853362e-02  -2.2388696e-03  -1.5075384e-01  -9.2091957e-03   6.0677992e-02  -1.9000957e-02   1.7940468e-01  -9.4111015e-02   3.1034395e-01  -3.0219180e-01   2.0513090e-01   4.4752635e-02  -1.1858216e-01   2.1746257e-01   1.8418559e-01  -9.9586712e-02  -1.0987993e-01  -6.4555853e-02  -1.5331265e-02  -1.2687483e-01  -2.1260805e-04   3.7534645e-02  -2.6973185e-01   3.6350161e-02  -1.9583893e-02   7.4453082e-02   1.0909339e-02   6.8266925e-02  -1.6025005e-01   1.0843935e-02  -2.2220734e-02   1.0911298e-01  -3.1549449e-01  -8.6374023e-02  -1.0892916e-01  -3.0225153e-02   9.6347769e-02  -2.9249875e-01   7.0324696e-02  -1.5307779e-01  -1.0156276e-01  -1.9110552e-01  -1.8608439e-01  -1.5281600e-01  -2.1296022e-01  -1.5660905e-01   2.0893741e-02   1.4513243e-02   5.4608134e-03  -6.9122340e-02  -7.8214040e-02   4.0937538e-02   4.3263957e-02   1.8677976e-01   1.3504348e-01   5.8094640e-02   1.6606479e-01   9.7107596e-02   2.7987958e-01   5.3497147e-01   0.0000000e+00  -1.2522743e-01   5.2032141e-02   1.4344158e-01   4.9589702e-02  -2.9032184e-01  -1.2070565e-01  -5.3577248e-02   1.4034295e-01   5.0559445e-02   1.9720225e-01   2.2083820e-01   3.0490380e-01  -4.0173447e-02  -2.4229283e-01  -1.2305276e-01   3.8069659e-02   2.1580564e-01  -6.1074469e-02   1.1775683e-01   5.7969670e-02   4.1299654e-02   1.8714192e-01   6.9712375e-02  -1.2905162e-01   3.1166138e-02  -6.6570391e-02
  -8.9520398e-02  -8.7871533e-02  -3.1802317e-02  -1.0360402e-01   4.3000491e-03  -1.5526272e-01   6.0521173e-01   5.4546234e-04   7.9794656e-02   1.0186452e-01   6.2166360e-02  -1.2052436e-01   3.6258695e-01  -1.3914809e-01  -2.7350651e-01   1.4209512e-02  -1.8048311e-01  -1.9628978e-03  -1.8796653e-01  -3.9712809e-02  -7.2670003e-02   2.1686268e-01  -1.5885594e-01  -9.8625822e-02   1.4131060e-01  -4.1429972e-02   2.1654652e-01   1.4579333e-01  -2.4066845e-01  -8.9200806e-02  -7.1738643e-02  -1.2458174e-01  -4.6717714e-03   2.4219005e-03   3.1654828e-01  -3.3452760e-01  -3.3468793e-01   1.8670949e-02   2.5684421e-01   1.2662412e-01  -1.9644821e-03  -4.9677103e-02  -1.2109832e-01  -8.5490825e-02   2.6821222e-01   1.2940616e-01  -1.7451359e-01  -9.5818615e-04   2.7112794e-02  -2.9069426e-02   2.1196068e-01   3.7595147e-02  -1.5767675e-01  -3.4001747e-01   1.1684003e-01   3.7914465e-02  -3.9397813e-01  -9.4975968e-02  -1.2978306e-01   6.0999170e-02   5.3487214e-01   1.0170093e-01   2.3160029e-01  -1.2522743e-01   0.0000000e+00   7.2083222e-01  -5.9941772e-02  -6.4616703e-02   1.4555351e-01  -1.4564298e-01   7.8176698e-02  -2.0066399e-01  -3.2763929e-01  -1.5996725e-01   1.3179598e-01   2.0751559e-01  -1.2031419e-01  -3.6104395e-02  -9.6718593e-02   7.6039951e-02   1.4739132e-01   1.3836078e-01   1.6140223e-01  -1.0267500e-01   7.0687738e-02  -1.0044835e-01   2.3492784e-02  -1.1332200e-01  -8.7270609e-02  -5.8100291e-02
   2.8208594e-02   4.5828871e-02  -8.5755784e-02   2.4810732e-01  -2.3499257e-02   1.8137277e-01  -1.6428076e-01   3.0702231e-01  -3.2481370e-02   1.7865041e-01  -2.9352674e-01  -1.3110976e-01  -3.6497210e-01   2.6623206e-01  -2.2401833e-01   2.7556486e-01   1.5728961e-01   5.1132862e-03  -4.9856184e-02   3.8987265e-02  -3.0730968e-02  -2.5160456e-01  -1.2734595e-01   2.0483622e-01  -7.9243268e-02   1.5554531e-01  -4.1273678e-03   1.1374339e-01   1.0083584e-01  -1.6518455e-01   4.6674606e-02  -1.7962810e-01  -1.7071083e-01  -1.2941776e-02   1.6839667e-01   2.4066909e-01   2.4889433e-01   2.3136854e-01   7.8754186e-02  -5.5768211e-02   9.9014538e-02  -7.1000802e-02   1.7786002e-02  -1.4551273e-01  -4.0043095e-02   2.6002911e-01  -1.4168130e-01   2.1431828e-02  -1.9567148e-01  -1.6125082e-01   1.3167068e-01   2.0052812e-01  -8.0739544e-02  -5.5371167e-02  -9.2983217e-02   7.5808393e-02   1.9756700e-01  -1.6535584e-01  -2.6776473e-01  -1.2077026e-01  -1.1063285e-01   2.2129128e-01  -9.1774293e-03   5.2032141e-02   7.2083222e-01   0.0000000e+00  -2.0586700e-01   1.6377035e-01   1.2623846e-01  -2.4656235e-01  -7.7509262e-02  -4.6379330e-03   4.1762830e-02  -1.9943068e-01  -1.9486885e-02  -5.8926922e-02   7.5985816e-02   2.9544647e-02   2.4263477e-01   4.1672766e-01  -1.9174735e-01  -1.7612201e-01   3.0544132e-02  -1.5020136e-01  -6.6626284e-02   1.7166595e-01  -1.8110658e-01  -3.8188285e-02  -9.2882620e-02  -5.3793575e-02
  -8.6682455e-02  -2.2562470e-01  -3.9948103e-02  -8.7303156e-02   1.6877203e-01  -1.7270472e-01  -3.4735376e-02  -1.8441558e-01   4.0899332e-02  -1.1382614e-01  -2.1380717e-01  -5.3683047e-02   3.4186335e-02   1.0862498e-02   6.5163369e-02  -4.2008339e-02  -7.0744183e-02  -4.9547746e-02   2.4052342e-02  -1.9796757e-01  -4.5305513e-02   1.7518157e-01   3.6821112e-02  -5.2696950e-02   1.8395579e-01  -1.1960656e-01   8.2150449e-02  -7.0213134e-02  -1.2738845e-01  -1.5918029e-02  -1.1402766e-01   1.0421553e-02   2.9921794e-01  -1.3440221e-02   4.5008777e-01   1.9800954e-01   1.7522989e-02  -7.1385325e-03  -3.4717453e-02  -2.7160404e-02  -5.9738521e-02   9.3336580e-03   5.9029027e-02  -7.8562715e-02   2.9467583e-01  -2.2475047e-01  -1.2120657e-01  -1.3564198e-01   1.3804043e-01  -8.8583647e-02  -1.3604202e-02   4.0747323e-02   7.4526269e-03  -8.2707685e-02   5.1877643e-02  -7.7111450e-03  -2.1038944e-02  -2.0054326e-01   3.4338260e-01  -9.7984386e-02   2.7109420e-02  -1.5764356e-01  -1.1947752e-01   1.4344158e-01  -5.9941772e-02  -2.0586700e-01   0.0000000e+00   6.8374895e-01   2.1293947e-01   7.1278313e-02  -2.4184068e-01  -2.0902849e-01  -1.0153978e-01   7.7850886e-03   1.7234246e-01   5.2096517e-02   6.0275309e-02  -2.1823008e-01   9.2086694e-02   3.0172745e-01   2.6834682e-01   1.5988840e-02  -2.7590353e-01  -1.6410699e-01   2.0664828e-01   7.2658223e-02   6.3852082e-02   5.1185911e-02   3.8701736e-02   8.3301634e-02
  -8.7667940e-02  -7.4926971e-02  -1.0406190e-01  -1.5646571e-02   4.3342750e-03   2.9549904e-02  -1.6128242e-02  -3.2148630e-02  -1.4461138e-01  -7.9932287e-02  -1.1308593e-02   1.7576545e-02  -1.9248904e-04  -2.9616794e-02  -1.0732083e-01  -3.1239291e-02   1.1641294e-01  -5.6017316e-02  -1.7853434e-01   6.8103688e-02   9.0543503e-03   6.2169794e-03   1.8614503e-01  -8.3935401e-02  -3.4993494e-02  -2.7492612e-02  -8.1762743e-02  -3.7023072e-02  -7.7221638e-03  -1.1113649e-01   9.3093914e-02   1.1143307e-01  -1.2002705e-01   2.5868176e-01   2.4988566e-02   2.6822914e-01  -5.3429305e-02   5.6602186e-02  -1.6123859e-01   1.1992449e-01  -4.9945836e-02  -6.5734703e-02  -7.8560650e-02   2.7084899e-01  -5.8532409e-02   3.8100742e-01  -4.4614811e-01  -5.1432470e-02  -6.3204164e-02  -3.0658129e-02  -4.8846098e-02  -1.2522102e-01  -1.0790204e-01  -1.5348352e-01  -5.9204918e-02  -2.1747514e-02   8.1895181e-04  -8.9958015e-02  -1.4065234e-01   8.2121303e-02  -1.1730515e-01  -6.1739051e-02  -1.4928116e-01   4.9589702e-02  -6.4616703e-02   1.6377035e-01   6.8374895e-01   0.0000000e+00  -5.6090172e-02   2.4928075e-01  -1.1671402e-01  -5.0353454e-02  -9.4676222e-02  -1.2058568e-01   1.4835504e-02  -2.3078015e-03  -1.8911446e-01   1.5195279e-01   6.4968692e-02   5.7737479e-02   4.0463070e-02  -1.0345094e-01  -2.2244162e-01   2.8572373e-02   6.6889665e-02   1.0694775e-01  -2.1714940e-01  -1.1461481e-01  -1.1197787e-03   6.3337243e-02
   1.8911883e-01  -5.9415887e-02  -1.0863855e-02  -7.0623492e-02  -9.7176849e-03  -1.1260324e-01  -1.8456457e-02  -4.8481927e-02  -9.0945129e-02   4.5727772e-02  -1.0923174e-01  -1.0699758e-01   1.1052909e-01  -6.4031403e-02   1.0662195e-01   6.5904665e-03   7.8522349e-02   8.3874350e-02   5.3515738e-02  -1.0205834e-02  -7.2913937e-02   1.3531374e-01   6.2849560e-02   1.1077789e-01  -1.3900643e-01  -1.6952494e-01   1.0104644e-01  -2.3847192e-02   2.0131320e-02  -5.6483350e-03  -1.3720781e-01   4.7380702e-02   8.6433598e-02  -9.5150978e-02  -1.7083830e-01  -1.5750367e-01  -1.3761969e-01  -8.1356319e-02   4.9315184e-02  -4.6281422e-02   2.0192908e-01   9.8634592e-02   3.5688561e-02   7.6043396e-02  -4.0883310e-02   4.7998885e-02  -5.6739757e-03  -1.4157129e-01  -1.7518581e-01  -1.9316121e-02   9.7597790e-02   1.7187148e-01   4.3957868e-02  -2.3561418e-02   2.0565988e-02   1.1701531e-01   3.7486656e-01   4.4527357e-02   1.6906747e-01  -3.1469763e-02   2.6199429e-02  -1.3760813e-01  -8.6183128e-02  -2.9032184e-01   1.4555351e-01   1.2623846e-01   2.1293947e-01  -5.6090172e-02   0.0000000e+00   1.0000000e+00   6.6113863e-03   2.8628989e-01   6.7584624e-02   1.3352061e-01  -1.9513567e-01  -1.8289018e-02  -1.0552699e-02   9.3363220e-03  -3.9981461e-03   2.4863996e-01  -1.5767674e-01  -2.6477784e-02   1.0172392e-02  -4.8266132e-03  -1.1711584e-01  -3.6635880e-03   6.0287775e-02   9.4533899e-02   5.1309544e-02   6.9801911e-02
  -1.0817206e-01   9.0807256e-02  -1.3986578e-01  -1.7709486e-01  -8.3449391e-02   1.6185643e-02  -3.4467563e-02   1.4334855e-02   1.0284244e-01   8.4507689e-02  -1.2062324e-01   2.5649025e-02   1.1033553e-01   8.1316200e-03  -1.3412069e-01  -6.8310090e-02  -3.7579730e-02   8.5398694e-02   3.7446455e-02   2.0606418e-01   1.5947096e-01  -7.0260619e-02  -1.8885783e-01  -5.9228287e-03  -2.4371424e-01   1.6020119e-01   1.1268838e-02  -1.6217087e-03  -1.0351038e-01  -1.0138557e-01  -2.2645193e-01  -6.4547899e-02  -2.3490902e-01   2.4858628e-01   1.8610635e-01  -2.2444926e-01  -8.0744663e-02   3.6463891e-02   6.5581000e-03   3.5208956e-02  -1.2251497e-01   3.0441330e-02  -2.2567199e-02   8.7106030e-02  -1.8451443e-01   3.5468811e-02   9.8067118e-02  -2.8712655e-01  -1.3733855e-06  -3.5425543e-02  -1.5774294e-01   7.1862397e-02   3.0821607e-02   5.6821156e-02   1.4978415e-01   7.0175911e-02   2.3662999e-01   3.0829262e-01  -2.8449328e-01  -4.5957274e-02  -1.9125431e-02   1.7295471e-01   8.0427716e-02  -1.2070565e-01  -1.4564298e-01  -2.4656235e-01   7.1278313e-02   2.4928075e-01   1.0000000e+00   0.0000000e+00   1.0483827e-01  -3.3649525e-01  -7.7241341e-02   2.1875882e-02   1.2101131e-01  -2.9771092e-01   1.6458050e-01   4.0496694e-02  -6.8388158e-02   1.5116061e-01  -2.5407108e-01   1.1842421e-01   1.0678634e-01  -2.9375752e-01  -1.9133073e-01  -1.9841309e-02  -3.0113587e-02   1.5916424e-01  -1.2191871e-01  -1.2276065e-02
  -1.0318997e-01  -1.6996708e-01  -2.4523716e-02  -1.0789448e-01   4.1012695e-02  -1.2636345e-01  -4.8817198e-02  -5.2305061e-02  -9.3922816e-02  -1.0165878e-04   3.1992731e-02  -1.6479580e-01  -8.1478011e-02   1.8236341e-03   2.8591939e-01   5.1884268e-02   3.2319434e-01  -1.6500585e-01  -6.3663250e-02   6.1845019e-04   3.1069439e-01   1.3668565e-01   1.8950505e-02  -1.7037483e-01  -1.0710804e-01   8.5846876e-02   9.9832959e-02   9.7816917e-02  -2.0400421e-02   2.4062897e-02   4.4203451e-01   8.8852854e-02   9.2010479e-02   1.2571202e-01   7.4461505e-02   1.4223723e-01   5.2902142e-02  -9.7020827e-02  -4.3231520e-02  -1.2277660e-01  -1.5729622e-01  -4.3294046e-02   1.4856156e-01   9.9246687e-02  -1.3325887e-01  -1.2805023e-01  -1.1235437e-01  -2.6466925e-01  -2.4461787e-02   3.5963136e-02   2.3019519e-01   1.7824610e-02   9.8785775e-02  -5.9541107e-02   6.4391186e-02  -1.7271170e-01   8.3015050e-02  -1.2958363e-01  -1.6508164e-01   6.4845685e-02  -9.7875552e-02   9.0905086e-02  -1.1891800e-02  -5.3577248e-02   7.8176698e-02  -7.7509262e-02  -2.4184068e-01  -1.1671402e-01   6.6113863e-03   1.0483827e-01   0.0000000e+00   4.9073431e-02   2.4194870e-01   1.3412161e-01   3.2623643e-01  -4.5342911e-01  -8.1348622e-02   6.4027119e-02   1.3584204e-01  -9.2110599e-02  -9.4289754e-02   1.7801217e-01  -8.4017722e-02   2.8566291e-02  -5.7335404e-02  -1.7065193e-01  -1.5381049e-02   1.9052281e-01  -1.1833572e-01   3.5136531e-02
   8.3525613e-02  -1.8044857e-01  -1.4721757e-01   1.4534415e-02   2.6261514e-02  -3.3442136e-02  -6.5192357e-02   8.2704682e-02   3.6346457e-02  -2.7651899e-01  -2.4115602e-01  -1.3996682e-01   2.0006030e-03  -1.5522705e-02   1.3443966e-01  -9.8994603e-02  -7.2179036e-02   3.1016693e-02   7.6228427e-02  -5.3546804e-02   1.1199820e-01   2.3197569e-01  -6.9217465e-02   1.6102676e-01  -1.7385492e-02  -2.4984577e-01  -1.5697184e-02  -1.2421569e-02  -2.0740411e-01  -5.0246379e-01  -6.4473181e-02   3.5916656e-01  -6.6680831e-02  -3.0526795e-01  -2.5499829e-02  -1.9395522e-01   5.8671347e-02  -1.0290504e-02  -3.2141165e-01   2.2217812e-01  -2.2604584e-01   3.4009431e-01  -1.5751350e-01  -2.4685091e-01  -6.6878205e-02   2.4045335e-01  -2.0022512e-01  -1.2246677e-01   5.2474415e-02  -1.2875653e-01  -9.1222672e-03   3.7900172e-02   1.6560010e-01   1.7259093e-01  -2.6847247e-01   1.7342416e-01  -1.4749889e-01   3.4947828e-02  -1.8929377e-01  -2.4332857e-01  -2.6091194e-02   8.0684105e-03   1.0988672e-02   1.4034295e-01  -2.0066399e-01  -4.6379330e-03  -2.0902849e-01  -5.0353454e-02   2.8628989e-01  -3.3649525e-01   4.9073431e-02   0.0000000e+00  -8.2383372e-02  -1.6190224e-01  -7.7373829e-02   3.5208994e-01   3.6354492e-01   1.5948581e-01  -7.5965883e-02  -7.9448742e-02   3.6073620e-02  -4.5589456e-03  -1.5584196e-01   2.6312486e-01  -6.0369343e-02  -1.0296524e-01   1.9593576e-02  -1.0167769e-01   2.7121909e-03  -1.7290597e-02
   3.3658024e-02  -7.3131905e-02  -1.4851301e-02  -1.4692574e-01  -8.9294453e-02   5.7580082e-02   1.6316482e-02   1.1745030e-01   1.0567178e-01  -4.3056211e-02   3.4180914e-01  -1.2630856e-01  -3.6354578e-03   1.4293436e-02  -8.2370309e-02  -6.0212538e-02  -1.9552823e-01  -3.5327474e-02   1.8698873e-01   9.8796028e-02   8.1546845e-02  -1.2352420e-01   1.1785256e-01  -5.2691508e-02   1.1965282e-01  -2.1073821e-02  -8.3007775e-02   9.4333257e-02   1.4605743e-01   6.7279213e-05   2.5071234e-03  -1.6170525e-01   7.3005620e-03  -1.5260133e-01   1.5840453e-01   3.4488472e-02   1.3026230e-01  -6.0452141e-02  -1.3923186e-01   1.0862441e-01   5.2839261e-01   1.1412889e-01   4.6996044e-02   4.7051605e-03  -6.7612330e-02   1.9104747e-01  -1.4757989e-01  -1.9801039e-02   1.0632997e-01   1.7082401e-01  -1.9860571e-01  -4.5457143e-03  -2.0671911e-02   2.9001961e-02  -2.3735875e-01   1.6055826e-01   8.7130650e-02  -8.2434415e-02   1.1136562e-01   6.2076706e-02  -6.4654987e-02  -6.7824812e-02  -4.7566727e-02   5.0559445e-02  -3.2763929e-01   4.1762830e-02  -1.0153978e-01  -9.4676222e-02   6.7584624e-02  -7.7241341e-02   2.4194870e-01  -8.2383372e-02   0.0000000e+00   3.9650230e-01   3.6680022e-01   1.9373487e-01  -6.0675716e-03  -1.1560658e-01  -1.8854306e-01   1.2278391e-01  -5.1955238e-02  -3.7071985e-02  -1.6045262e-01  -1.9160084e-01  -5.0801793e-02  -9.8875878e-02  -1.1514381e-01  -9.8425863e-03   7.6616747e-02  -4.2128141e-02
  -1.7492168e-02   1.5842473e-01   1.0687767e-01   1.7631150e-01  -3.6599115e-02  -1.5514665e-01   5.8896020e-02   6.9957001e-02  -6.4116541e-02   4.3625164e-02  -1.5330702e-01  -1.0138601e-01  -1.0858532e-01  -9.4367143e-02  -1.8608024e-02  -3.1806251e-02  -1.6630959e-01   1.5144736e-01   8.2243116e-02   2.2414303e-01   3.2154570e-01   7.2138567e-02  -6.4588873e-03   7.8419105e-02  -6.9985128e-02  -1.3061994e-01   1.0964553e-01   8.9582353e-02  -1.8664799e-01   4.5305585e-01  -5.8494127e-02   1.2228924e-01   1.1135493e-01  -1.7400851e-03   1.2398425e-02   1.9787134e-01  -2.8729137e-02   6.8050611e-02  -1.3718331e-01  -7.1742081e-02   2.0506053e-01   1.4362317e-01  -1.2514055e-03   8.6876315e-02   1.3970430e-01   3.7661586e-02  -1.6730258e-01   2.3379564e-02   1.1175323e-01  -4.1540025e-02   1.2625450e-02   2.2059433e-02  -1.2174871e-01  -5.3993379e-02   9.5878137e-02  -1.3808035e-01   2.1977876e-02  -9.3019012e-02  -1.5318528e-02  -1.2707921e-01   3.8285064e-03  -8.8624462e-02   1.1711258e-01   1.9720225e-01  -1.5996725e-01  -1.9943068e-01   7.7850886e-03  -1.2058568e-01   1.3352061e-01   2.1875882e-02   1.3412161e-01  -1.6190224e-01   3.9650230e-01   0.0000000e+00  -9.4165128e-02   3.9153246e-01  -3.6937527e-01   5.8363058e-02  -5.2772693e-02  -2.4521064e-01   1.8315827e-03  -1.4092130e-01   1.3746184e-02   6.2915724e-02  -1.6039883e-01   4.5185141e-02  -2.1540283e-01   1.0592443e-01  -9.8836291e-02   1.1599047e-03
  -5.6547243e-02   4.8266111e-02   1.1343925e-01  -5.4758928e-02  -1.2807971e-01  -8.7577780e-02   4.8332789e-02  -1.3000986e-01   1.8166526e-01   3.3430174e-02   1.8545273e-01  -1.2620235e-01  -6.2372908e-02  -1.8967158e-02  -4.8142101e-02  -6.8913712e-03   2.0583102e-01  -1.1927824e-01   7.9075453e-02   4.4503846e-02  -3.5929995e-01   3.1390873e-01   1.6091431e-01   9.1449326e-03  -3.3703256e-01  -1.3894460e-01  -3.1047453e-02   1.0585117e-01  -1.1349793e-01   5.0581167e-02   6.2814539e-02   3.2009740e-01  -2.8922189e-01   1.4851941e-01  -7.6054176e-02   1.3513352e-01   1.7089499e-01  -3.2556902e-01  -6.4820064e-02  -2.4392508e-01   5.0958171e-02   1.8357163e-01  -4.2507727e-02  -6.0499841e-02   1.8053963e-01  -1.1697265e-01  -7.6852173e-02  -4.2719567e-03  -4.8223216e-02  -3.9141960e-03  -1.6415943e-01  -5.5910001e-02  -3.4088716e-02   4.1605380e-02   4.8589485e-02  -3.6099400e-02   2.7772745e-01  -4.9079970e-02  -1.9681591e-01  -1.6981089e-01  -2.5508541e-03  -6.0198031e-02  -2.0745443e-02   2.2083820e-01   1.3179598e-01  -1.9486885e-02   1.7234246e-01   1.4835504e-02  -1.9513567e-01   1.2101131e-01   3.2623643e-01  -7.7373829e-02   3.6680022e-01  -9.4165128e-02   0.0000000e+00   3.6926216e-01   5.9483558e-01   1.1475496e-01   2.2383018e-01  -1.8574321e-01  -1.5611529e-02   4.0132925e-03  -1.7059355e-01   1.1387593e-01  -4.8519925e-02   3.7508342e-02   5.2524385e-02   7.9200993e-02  -9.7264622e-02  -9.4929027e-02
   6.5983440e-02   2.5296433e-01  -1.9449534e-01  -5.8637705e-03  -6.6370188e-02   1.6494555e-03  -1.3643043e-01   6.5737568e-02   7.6892176e-02  -7.3873669e-02  -1.9794490e-01   4.7525426e-02   4.3707073e-02  -1.7198663e-01   9.5242148e-02  -1.2144704e-02  -4.9403950e-02   5.6770939e-02   3.1738755e-01   6.0859017e-02   1.4860572e-01   2.2109702e-01   6.7422785e-03   1.0148962e-01  -1.1805705e-01  -1.6940987e-02   4.5124304e-02   8.8996724e-02   6.5506885e-03  -3.2573426e-01  -7.3542227e-02   3.4627223e-01   1.4130581e-01  -3.8495622e-02  -1.9073253e-01   7.4914623e-02  -4.4831621e-01  -1.4265784e-01  -9.4427788e-03   9.0517510e-03   1.4032056e-01   3.1246024e-01   1.1041914e-01  -1.0921355e-02   8.5683031e-02  -1.6321689e-01   3.8872754e-02   3.5933629e-02  -1.1562897e-01  -1.6331824e-01   7.7396253e-02   8.7019940e-02   8.2566406e-02   4.1431936e-02  -1.7198669e-01   1.0156066e-02   1.2218776e-01  -7.2210562e-02  -1.7595407e-01   5.1957786e-02   9.4091692e-02   2.0606752e-01   1.2304840e-01   3.0490380e-01   2.0751559e-01  -5.8926922e-02   5.2096517e-02  -2.3078015e-03  -1.8289018e-02  -2.9771092e-01  -4.5342911e-01   3.5208994e-01   1.9373487e-01   3.9153246e-01   3.6926216e-01   0.0000000e+00   1.2608489e-01   1.7407592e-01   5.3662901e-02   2.6537748e-01  -1.9232790e-01   3.7223857e-02  -1.3825707e-01  -7.4292412e-02   1.4067192e-01  -1.1027732e-01   1.7190147e-02   1.3616054e-03  -6.8792986e-04  -6.2510884e-02
  -2.1625476e-01   5.6020242e-03   1.9194269e-01   9.4914996e-02  -1.5807763e-02   2.9199787e-01   1.4343233e-01   1.0325583e-01  -1.5173884e-01  -4.7793870e-02  -7.6536428e-02   2.0088545e-02  -4.3771042e-02  -9.5576441e-02   3.3915493e-02  -5.2538838e-02   1.6490083e-01   1.8503992e-01   1.7280324e-01   2.0451951e-01  -6.8838901e-02  -1.2580735e-01   2.3056426e-02  -1.5966946e-01  -2.9953482e-01  -8.0269720e-02   2.0547540e-03  -1.9570092e-02   1.7762311e-02   7.4216835e-02  -1.3335374e-01  -5.5732076e-02   3.4587937e-01  -7.9526223e-02   8.5681916e-01  -1.9190834e-01  -1.9188053e-01   9.6125819e-02  -7.4466715e-02   1.0088831e-01   1.9169278e-02   2.3062973e-02   1.1976955e-01  -2.6373854e-02  -3.6298230e-02  -1.3232055e-01  -8.8537896e-02   1.5652314e-01   1.7438473e-01  -1.2875618e-01  -2.7096082e-02  -5.9310217e-02  -2.5903294e-01   7.3437654e-02  -1.4763119e-01  -8.5932645e-02   1.4202077e-01  -2.3046924e-02   3.6376958e-02  -4.7032525e-02   3.7553515e-02  -3.5068586e-01   7.8248871e-03  -4.0173447e-02  -1.2031419e-01   7.5985816e-02   6.0275309e-02  -1.8911446e-01  -1.0552699e-02   1.6458050e-01  -8.1348622e-02   3.6354492e-01  -6.0675716e-03  -3.6937527e-01   5.9483558e-01   1.2608489e-01   0.0000000e+00   3.1845978e-01  -1.3748940e-01  -1.3756433e-01  -3.1011975e-01   1.8785176e-01   1.3941675e-01   9.4229145e-03  -8.5714051e-02  -1.1249572e-01  -4.3081048e-01  -9.9966042e-04   2.8693696e-01  -1.0591164e-01
   1.6324428e-01   9.9092332e-02  -8.5363880e-02  -2.7092068e-01   1.8483523e-02  -6.4255390e-02   1.3058324e-01  -1.7169276e-01   1.4179744e-01  -1.7114358e-01   2.9611179e-02  -1.0828186e-02  -2.6956260e-01   5.1573075e-02  -4.4937270e-02   9.7902646e-02  -4.0523698e-01   7.0609425e-02  -1.6887699e-01  -1.9977583e-01   2.3219324e-01   2.9212110e-01  -3.4900345e-02   2.0653042e-01   1.5581132e-01  -1.9477198e-02   2.0908847e-01  -6.1961413e-02  -3.3431030e-02   9.0350474e-02  -5.1739776e-02  -1.9272098e-01  -2.6413077e-01   3.6801176e-01  -3.3664805e-01   5.1605290e-01   6.1627241e-02   3.4747648e-01  -1.4967199e-01  -1.3198873e-01   2.0439288e-02   1.0305522e-01  -2.4125790e-01   2.1088329e-01  -2.7407581e-01  -5.9198881e-02   6.2334232e-02   3.9348965e-01  -4.0748801e-02  -1.7705260e-01  -1.6148422e-01   7.7378788e-03  -1.4151883e-01  -1.3794746e-01   1.0216073e-01   4.4206096e-02  -2.4352845e-02   6.0284417e-02  -1.6088202e-02  -1.1143334e-01  -7.3774055e-02  -7.0079950e-02   1.3651576e-01  -2.4229283e-01  -3.6104395e-02   2.9544647e-02  -2.1823008e-01   1.5195279e-01   9.3363220e-03   4.0496694e-02   6.4027119e-02   1.5948581e-01  -1.1560658e-01   5.8363058e-02   1.1475496e-01   1.7407592e-01   3.1845978e-01   0.0000000e+00  -7.2104773e-02  -4.9535647e-01   4.0351637e-01   7.9524985e-02  -9.8725463e-02   5.1702114e-02  -1.6568450e-01   8.4214721e-02  -4.3061189e-01  -1.7585291e-01  -2.0956869e-01   2.3791696e-03
  -4.4372835e-02  -1.8636455e-01  -1.0744551e-01  -8.7616998e-02  -2.3682301e-01   1.8271764e-01  -8.7830789e-02  -1.4835172e-01  -1.5003509e-01  -1.5062469e-01   2.2735110e-02  -5.2094037e-02  -1.7881387e-01  -3.3756761e-02  -1.0202276e-01  -6.6594022e-02   3.9045575e-01   3.0384309e-01   1.5334752e-01  -2.1300452e-01   1.5606981e-01  -1.1183864e-01   2.2989500e-02   2.1779991e-02  -2.3515467e-02  -3.0268970e-01   3.7303513e-02   7.7531536e-02   1.3461875e-01   2.8978421e-02   1.4365046e-01   2.4157655e-02  -2.0647475e-01  -9.0220245e-02  -7.3041983e-02  -2.4615401e-01   2.2298787e-02   1.5121198e-01   2.5666842e-02   5.7740341e-02   4.7788015e-02   1.7206087e-01   8.8809504e-02  -1.8754313e-01  -1.0582168e-01  -7.4083744e-03   1.9276895e-01   7.0120002e-02   4.0616140e-03   3.6141512e-04   3.6307144e-02  -1.5402533e-02  -1.0119507e-01   9.1824222e-02   3.1821959e-02  -1.7055093e-01   1.8123766e-01  -2.0118019e-01   1.8053563e-02   1.2966747e-01   7.2576605e-02   1.7433940e-01   7.6084894e-02  -1.2305276e-01  -9.6718593e-02   2.4263477e-01   9.2086694e-02   6.4968692e-02  -3.9981461e-03  -6.8388158e-02   1.3584204e-01  -7.5965883e-02  -1.8854306e-01  -5.2772693e-02   2.2383018e-01   5.3662901e-02  -1.3748940e-01  -7.2104773e-02   0.0000000e+00   3.3853726e-01   5.2190013e-01   4.3775284e-02  -8.7435920e-02  -2.8289132e-02  -2.0472117e-01   7.9140688e-03  -6.5763055e-02   1.9931175e-01   3.3912242e-02  -3.8590339e-02
  -1.4911427e-01   1.2530819e-01   1.3689727e-01   2.7557199e-01   2.5251420e-01  -1.1634959e-01  -7.9922928e-02  -4.6260477e-02   4.1054592e-03  -2.9617136e-01   5.9960927e-02  -9.3125807e-02  -8.4380646e-03  -2.9617986e-01   1.8953823e-01   1.8126865e-01   8.1769381e-02   3.2827179e-01  -2.1875051e-02   9.0598130e-03   5.9321019e-02   5.3625363e-02   2.0091983e-01   5.1850262e-02   1.2313034e-01   1.0156181e-01   4.6338559e-02   2.9589375e-02   5.6380780e-02   3.5181888e-01  -2.8017149e-01  -1.1578514e-01  -2.5345276e-03  -1.9463516e-01  -1.1199322e-01  -6.3974451e-02   1.7956534e-02   1.4157482e-01  -2.7881187e-01   2.4860657e-01   2.1506991e-01   4.0652471e-03  -1.8697859e-02   5.5880641e-02  -1.1313601e-02  -1.8404723e-01   2.5537719e-02   3.1132857e-01   1.9655125e-01  -6.1756086e-02   2.8650801e-02  -1.3560924e-02  -1.4530485e-01  -5.6843778e-02  -3.0680397e-01  -9.2981289e-02   1.9072396e-02   2.4025254e-01  -1.0518631e-01   8.7070790e-02   3.8670845e-02   1.4529744e-01   2.4381274e-01   3.8069659e-02   7.6039951e-02   4.1672766e-01   3.0172745e-01   5.7737479e-02   2.4863996e-01   1.5116061e-01  -9.2110599e-02  -7.9448742e-02   1.2278391e-01  -2.4521064e-01  -1.8574321e-01   2.6537748e-01  -1.3756433e-01  -4.9535647e-01   3.3853726e-01   0.0000000e+00   3.6453914e-02   3.5421676e-01  -1.2645737e-01   6.7581157e-02   1.0165596e-01  -1.2130455e-01  -2.1100833e-01  -1.8918133e-01  -2.7751230e-01  -7.0903959e-02
   2.1250090e-01   9.0287443e-02  -8.8191984e-02  -1.4495581e-01  -2.0784240e-02  -5.1108341e-02   3.3480340e-02  -1.5994497e-02  -2.2564509e-01   2.5611157e-01   5.1271237e-02  -1.9068806e-01   5.7487620e-02  -4.5703180e-02  -8.1447616e-02   1.1812995e-01   5.2925141e-02   1.6536372e-02   9.1104888e-02  -1.7660103e-01   2.1232694e-02  -3.1473089e-02  -4.6623957e-02   7.9785622e-02  -8.3031532e-02   1.7425899e-02   8.2198194e-02  -1.1767951e-02  -7.8753549e-02   8.5521467e-02  -2.4736524e-05   1.4622107e-01   2.4630751e-01   4.1325261e-02  -1.6153148e-01  -5.4284297e-02   2.2999148e-02   6.1139334e-02   1.5877567e-01  -2.1523855e-01   2.0362359e-01   1.1078219e-01  -1.8700666e-01  -1.4449187e-01   9.7273865e-02   7.3289527e-02  -1.0071186e-01   1.0128095e-01   3.8423104e-02   6.1336107e-02  -1.6649474e-01  -1.5918126e-02  -1.5012463e-01   1.5837728e-01   1.9218936e-01   2.0462773e-01   1.2127627e-01   1.1650968e-01  -1.1154663e-01  -5.7731724e-02  -3.4693483e-02  -8.2872912e-02   1.9589221e-01   2.1580564e-01   1.4739132e-01  -1.9174735e-01   2.6834682e-01   4.0463070e-02  -1.5767674e-01  -2.5407108e-01  -9.4289754e-02   3.6073620e-02  -5.1955238e-02   1.8315827e-03  -1.5611529e-02  -1.9232790e-01  -3.1011975e-01   4.0351637e-01   5.2190013e-01   3.6453914e-02   0.0000000e+00   3.0856797e-01   2.5940667e-01   1.2175723e-01   4.3963592e-01   1.3742973e-01   1.1421182e-01   1.4218448e-01  -1.4335764e-01  -1.0821986e-01
  -3.4052809e-02   8.9355748e-02  -8.0641022e-02  -1.3238746e-01  -1.9455046e-02   7.7012837e-02  -1.1976587e-01   8.1130838e-02  -1.8560811e-02   1.0219225e-01  -1.6338827e-02   7.0992040e-02  -6.6849730e-02   9.6183903e-02   7.0880554e-02  -1.1122276e-01  -1.3574418e-01   1.3714017e-01   7.1934489e-02  -2.0414794e-03  -7.4263093e-02  -1.4471226e-02  -1.1787095e-01  -1.6653284e-01  -6.0042870e-02   1.8871282e-01   6.7037749e-04   6.5981425e-02   2.0927947e-02  -2.1285307e-01   1.5625907e-01   8.9557252e-02   1.9950339e-02  -2.7616952e-02  -1.6274736e-01   1.0752330e-01   9.9786597e-04  -4.3577732e-02   1.9580797e-01   1.6837556e-01  -1.7726050e-01  -2.0758595e-01   3.9364475e-02   1.0930656e-01   1.2419050e-01  -1.2031037e-01  -1.8320601e-02  -2.2855061e-01   5.9323059e-02  -2.2152799e-01  -6.8304747e-02   6.1472898e-02  -1.3335006e-01   5.8602142e-02  -3.2497654e-02   1.5405166e-01   3.7306234e-02   8.9238426e-02   7.2685298e-02  -9.1194960e-02  -1.8429900e-01  -3.8820975e-02  -1.5852244e-01  -6.1074469e-02   1.3836078e-01  -1.7612201e-01   1.5988840e-02  -1.0345094e-01  -2.6477784e-02   1.1842421e-01   1.7801217e-01  -4.5589456e-03  -3.7071985e-02  -1.4092130e-01   4.0132925e-03   3.7223857e-02   1.8785176e-01   7.9524985e-02   4.3775284e-02   3.5421676e-01   3.0856797e-01   0.0000000e+00   1.7632412e-01   6.2214248e-01   2.0935141e-01   8.1645082e-03  -6.8463882e-02   1.8150663e-01  -4.4536439e-02   2.1631314e-02
  -2.0502554e-02  -1.0054351e-01   1.0746684e-01  -1.2061467e-01  -1.1644191e-01  -1.2041514e-01  -9.5734173e-02  -1.2967236e-01  -2.9791029e-01  -1.0649919e-01   5.6260444e-02   5.3481156e-02  -1.1568144e-02   4.4595297e-02   1.9667483e-01   1.3350258e-01   1.0451468e-01   1.3501917e-01   1.0186258e-01  -1.2208719e-01   1.1072358e-01   6.6870342e-02   7.9299510e-02  -2.0725377e-02  -1.3824559e-01  -6.7458112e-02  -6.3470117e-02  -1.7544020e-01   3.1748053e-01   1.2327796e-01   1.0569822e-01   1.2254125e-01   1.0292750e-01  -2.9217202e-01   6.4092562e-02   2.4191440e-01   9.2153226e-02  -3.1728767e-02  -2.3493269e-01   1.1928997e-01  -4.4902957e-02   4.6464519e-01  -3.2348823e-01  -9.9946788e-03  -9.7421512e-03   1.5253124e-01   4.4409414e-03  -6.2162196e-03   1.0612792e-01   2.2428638e-01   5.6590988e-02  -6.2127707e-02  -1.9437818e-01   1.9233731e-02   5.6895555e-02   1.4561169e-01  -3.6333356e-02  -1.2022091e-01   4.3187910e-02  -2.0291077e-01   5.5652914e-02  -3.1443591e-01   1.3311588e-01   1.1775683e-01   1.6140223e-01   3.0544132e-02  -2.7590353e-01  -2.2244162e-01   1.0172392e-02   1.0678634e-01  -8.4017722e-02  -1.5584196e-01  -1.6045262e-01   1.3746184e-02  -1.7059355e-01  -1.3825707e-01   1.3941675e-01  -9.8725463e-02  -8.7435920e-02  -1.2645737e-01   2.5940667e-01   1.7632412e-01   0.0000000e+00   3.1058146e-01   3.1030809e-02  -5.4149046e-02   1.4045197e-01   1.4407790e-01  -7.0383181e-02   1.2894660e-01
  -7.2179327e-02   1.3398268e-01  -2.0744835e-01   1.3898624e-01  -1.2427649e-02   7.9764932e-02  -1.0849317e-01   6.2479692e-02   1.4076102e-01  -1.5248880e-01   1.1184200e-01  -1.0956683e-01   8.6033093e-02  -1.2046819e-01  -1.4442096e-01   1.3993263e-01  -1.2751110e-01   1.0904901e-01  -2.0627997e-01   9.7418007e-02  -1.5394136e-01  -5.7818196e-02  -1.7109950e-01   3.7463123e-02  -6.9368967e-02  -2.3819940e-01  -5.8319269e-02   3.8332828e-02   1.6245993e-01   2.2449594e-01   1.2334605e-01  -2.2872507e-01  -7.8668261e-02   6.3815846e-02  -1.0879584e-01  -9.2007308e-02  -1.6878461e-01   4.9032464e-02  -7.2791234e-02   6.6605642e-02   2.1628081e-01   2.2794129e-01   1.0715135e-01   1.4282011e-01   7.5497578e-02   1.2017089e-01  -2.7602296e-01  -6.5108023e-02  -2.3983498e-02  -2.1199631e-01   3.4899375e-02  -4.0256442e-02  -8.4526553e-03  -8.9935709e-02  -9.8046107e-02  -2.2052598e-01  -6.9355746e-02  -4.6826091e-03   1.3840219e-01   5.1405070e-02   4.3042933e-02  -1.0854979e-01  -1.1003078e-01   5.7969670e-02  -1.0267500e-01  -1.5020136e-01  -1.6410699e-01   2.8572373e-02  -4.8266132e-03  -2.9375752e-01   2.8566291e-02   2.6312486e-01  -1.9160084e-01   6.2915724e-02   1.1387593e-01  -7.4292412e-02   9.4229145e-03   5.1702114e-02  -2.8289132e-02   6.7581157e-02   1.2175723e-01   6.2214248e-01   3.1058146e-01   0.0000000e+00   1.4411724e-02   2.2841926e-01   3.3748098e-01   6.3193603e-01   9.3343523e-02   6.8213469e-02
   5.8932750e-02   1.1890051e-02   1.7461536e-01  -1.0231505e-01  -5.8953476e-02  -3.5039728e-02  -1.8003341e-02   9.3493928e-04  -2.6549016e-01  -1.4887786e-01  -2.3042652e-01  -2.2497446e-02   2.8147481e-01  -6.2498245e-03   2.2146400e-01  -1.0859648e-02   8.2421736e-02   1.0305670e-01   9.8819456e-02  -3.8955967e-02   1.0678993e-01  -1.1821433e-02   4.0574357e-02  -7.1906051e-02  -2.1340474e-01   3.1264213e-01   8.1974339e-03  -1.8355263e-02  -1.9175820e-01  -1.3658802e-02  -1.7919322e-01   2.0859067e-03  -2.7078229e-01   1.2690849e-01   4.9619346e-02  -3.4712661e-04  -1.8013355e-01  -9.2831081e-02  -1.6454295e-01  -3.7506579e-02   1.7586238e-01   1.0275096e-01   7.4058112e-02  -6.8033794e-02  -6.8381742e-02   4.8731250e-02  -2.1436154e-01   6.0207615e-02  -4.3976592e-03  -1.3946534e-02   9.7582240e-02   5.5539861e-02   4.7894687e-02   8.9489761e-02   1.3997620e-01  -9.6979941e-03  -1.3374920e-01   1.0059458e-02  -1.1286465e-01  -6.3809655e-02  -2.5471115e-01  -1.0570238e-01  -4.5404659e-03   4.1299654e-02   7.0687738e-02  -6.6626284e-02   2.0664828e-01   6.6889665e-02  -1.1711584e-01  -1.9133073e-01  -5.7335404e-02  -6.0369343e-02  -5.0801793e-02  -1.6039883e-01  -4.8519925e-02   1.4067192e-01  -8.5714051e-02  -1.6568450e-01  -2.0472117e-01   1.0165596e-01   4.3963592e-01   2.0935141e-01   3.1030809e-02   1.4411724e-02   0.0000000e+00   1.5420809e-01   9.2133823e-02   1.5034249e-01   2.2747121e-01  -4.7791860e-02
  -1.6623617e-01   1.3045120e-01   5.9893334e-03  -8.4644358e-04  -2.7293295e-02   2.7935226e-02   5.0222244e-02  -5.6306556e-02  -3.1086900e-02   1.3400738e-01  -7.7666549e-02   3.5494654e-02  -1.0973267e-02   9.7681968e-02  -6.6479316e-02   1.9436390e-01   9.3521307e-02  -1.2808295e-01  -6.6719151e-02   3.5188869e-01   1.2142453e-01  -4.3638967e-02   8.5281064e-02   2.0318055e-01   5.9598387e-02  -1.1551689e-01  -1.7852202e-02   3.3814961e-03  -5.6587292e-02   1.2497356e-02  -7.5264874e-02  -8.2807287e-02  -1.5754024e-01   5.8691322e-02   1.6241502e-01  -6.1483789e-02  -3.1827757e-02  -6.2541796e-02   1.9161605e-02  -1.2703218e-01  -9.6290103e-03  -9.0615840e-02   1.0106789e-01   2.1994223e-02  -1.9461597e-01   2.1733536e-02   8.5691287e-02   4.3340609e-02   7.3022208e-03  -8.4164587e-02   1.7800018e-01   1.3195949e-01  -4.1740241e-02   1.2100435e-01  -2.8899879e-02  -2.7198605e-02  -4.2868659e-03  -7.6885022e-02   1.7537691e-01  -1.1690171e-02  -4.0044017e-02  -1.2699404e-01   1.6885869e-01   1.8714192e-01  -1.0044835e-01   1.7166595e-01   7.2658223e-02   1.0694775e-01  -3.6635880e-03  -1.9841309e-02  -1.7065193e-01  -1.0296524e-01  -9.8875878e-02   4.5185141e-02   3.7508342e-02  -1.1027732e-01  -1.1249572e-01   8.4214721e-02   7.9140688e-03  -1.2130455e-01   1.3742973e-01   8.1645082e-03  -5.4149046e-02   2.2841926e-01   1.5420809e-01   0.0000000e+00  -2.2832907e-01   2.4462251e-01   7.2189405e-02   7.6628050e-02
   5.8339636e-04   1.8909062e-01   2.3806345e-01   8.4375113e-02   2.6090529e-01   1.0801947e-01   7.7082303e-02   2.2056663e-02   1.8965341e-01   4.7698803e-01  -1.0305346e-01  -1.7977289e-01  -7.7228384e-02  -8.9829208e-02  -1.0143327e-01   8.7528388e-02   3.4265231e-02   2.2212978e-02   3.4011557e-01   1.3773503e-01  -2.9061210e-02   2.9084824e-01   2.9390507e-02   8.1669655e-03   2.7021698e-01  -6.3785482e-02   2.0221645e-01  -3.4432017e-02  -5.8479412e-02   7.3155689e-02  -7.4339372e-02  -1.6910700e-01  -1.0201966e-01   4.2758064e-02   4.5293844e-01   1.9234982e-01  -4.0283734e-02   2.4721363e-02  -3.2014265e-02   7.1121149e-02   8.5792045e-03   4.3229506e-02  -1.8609305e-01  -3.8094855e-02  -1.2951668e-02  -3.7699007e-03   1.3415638e-01  -2.2889191e-02  -1.4501355e-01  -9.1521186e-02  -2.5846788e-01  -1.5765697e-01   4.2581911e-02   3.5779546e-02  -1.6570070e-01   2.3499734e-02   7.3358118e-02   2.8110560e-02  -2.1030515e-01  -1.5964434e-01  -1.8089116e-01  -8.1578925e-03   5.5822342e-02   6.9712375e-02   2.3492784e-02  -1.8110658e-01   6.3852082e-02  -2.1714940e-01   6.0287775e-02  -3.0113587e-02  -1.5381049e-02   1.9593576e-02  -1.1514381e-01  -2.1540283e-01   5.2524385e-02   1.7190147e-02  -4.3081048e-01  -4.3061189e-01  -6.5763055e-02  -2.1100833e-01   1.1421182e-01  -6.8463882e-02   1.4045197e-01   3.3748098e-01   9.2133823e-02  -2.2832907e-01   0.0000000e+00  -7.2033069e-03  -1.4988540e-01  -1.2749482e-01
  -2.0440565e-01   5.9031086e-02  -2.1975197e-02  -7.3485708e-02   9.5183181e-02   1.9636749e-01  -1.4713590e-01   9.8662800e-02   1.4091854e-01  -1.1692195e-01  -2.1189177e-01  -2.6843108e-02   2.5386315e-03  -6.1989022e-03   7.6834067e-02   4.5700729e-02  -1.3882431e-01  -4.2894378e-01   1.0191850e-01   7.8215225e-02  -1.2710718e-01   1.7598967e-01  -1.5464043e-01   7.4287845e-02   5.5668702e-02  -1.4355208e-01   1.1614261e-01   2.9304333e-02  -8.9738546e-02   8.5898919e-02  -2.1520052e-01   1.0119430e-02  -1.4215385e-01  -2.1766612e-01   2.4957546e-01   8.3942871e-02   7.3464140e-03  -6.4793543e-02   1.2403583e-01   9.8660199e-02  -1.6540329e-01  -1.2495860e-01   1.3626508e-01   7.1647614e-02   3.2334093e-02  -1.9045922e-01   2.2489741e-02   1.7442691e-01  -1.8496898e-01   1.6603875e-01   1.1358435e-02  -1.1383993e-01   7.4418456e-02   9.2917000e-02   2.1216866e-01  -3.1750052e-02   3.8430662e-02  -7.4566004e-02   3.4690768e-02   1.1787295e-01   1.6322074e-01   1.8261522e-01   6.2845394e-02  -1.2905162e-01  -1.1332200e-01  -3.8188285e-02   5.1185911e-02  -1.1461481e-01   9.4533899e-02   1.5916424e-01   1.9052281e-01  -1.0167769e-01  -9.8425863e-03   1.0592443e-01   7.9200993e-02   1.3616054e-03  -9.9966042e-04  -1.7585291e-01   1.9931175e-01  -1.8918133e-01   1.4218448e-01   1.8150663e-01   1.4407790e-01   6.3193603e-01   1.5034249e-01   2.4462251e-01  -7.2033069e-03   0.0000000e+00   9.3363030e-02   5.7299096e-03
  -2.9050729e-02  -1.0912354e-01   1.6135601e-02  -1.0258187e-01  -3.1599100e-02   1.0827022e-01  -2.2290018e-02  -3.0460118e-02  -5.5973008e-02   1.5787207e-01  -3.9319827e-02   2.6082685e-02   4.7933074e-02  -5.5203816e-02  -1.0372354e-01  -9.7542804e-02  -8.4812168e-02   1.1026001e-01  -8.5132132e-02  -7.8103908e-02  -1.3980854e-01  -4.4437506e-02   2.1575080e-01  -5.4325731e-02   8.2086052e-03  -5.4767269e-02  -1.6712081e-02   3.1490363e-03   2.7124531e-02   7.4548149e-02  -1.1305194e-01  -7.5704986e-02  -2.8467078e-01  -4.0884542e-02  -1.1396807e-01   2.6835525e-02  -1.2899361e-01  -6.7891324e-02   1.9490196e-02   1.9888984e-01   5.2732180e-02   1.0018729e-01  -9.6939887e-02  -2.1766472e-01   1.0745011e-01  -1.1890594e-01  -1.1130780e-01  -5.4192291e-02  -1.0161537e-01   1.0507072e-01   2.8864010e-02  -5.3811234e-02   1.3431463e-01   6.0691761e-02  -7.4449927e-02   9.5646554e-03  -6.1440902e-02   1.4582334e-01  -2.6572958e-02   9.0151637e-02   3.9294197e-04  -2.2031516e-02   8.1316126e-02   3.1166138e-02  -8.7270609e-02  -9.2882620e-02   3.8701736e-02  -1.1197787e-03   5.1309544e-02  -1.2191871e-01  -1.1833572e-01   2.7121909e-03   7.6616747e-02  -9.8836291e-02  -9.7264622e-02  -6.8792986e-04   2.8693696e-01  -2.0956869e-01   3.3912242e-02  -2.7751230e-01  -1.4335764e-01  -4.4536439e-02  -7.0383181e-02   9.3343523e-02   2.2747121e-01   7.2189405e-02  -1.4988540e-01   9.3363030e-02   0.0000000e+00   1.4072540e-01
  -9.4801998e-02  -6.2649074e-02   2.0316751e-02  -5.7169264e-02   9.3857120e-02  -5.5479851e-02  -2.4335956e-04  -1.0243410e-01   1.2258965e-01   1.1476368e-01  -4.1895689e-04   1.3601104e-01   2.5704295e-04   6.7367194e-02   2.2372499e-02   4.6251849e-02  -1.5459242e-01  -2.2602882e-02  -6.6415656e-02  -4.8387901e-02   6.3070774e-02  -1.4654687e-01   1.3473363e-01  -2.6485553e-02   6.5759270e-02  -1.4723958e-01   1.0928937e-02   2.1978783e-03  -6.1508075e-02   8.4740022e-03   1.9942182e-01   7.1415024e-02  -4.8906958e-02  -2.4428154e-02   1.0856558e-02   1.7810954e-02  -2.9803225e-02  -7.8886068e-03   2.1993936e-02   1.5216796e-01   5.1724802e-02   1.3683930e-01  -1.2934035e-01   1.6128417e-02   4.2753286e-02  -7.2000512e-02  -8.3093388e-02   4.1426658e-02  -1.9134387e-02   9.2942645e-02   1.0368567e-01   9.1902478e-02  -1.2933857e-03  -2.1448230e-02  -2.3563669e-02  -1.3771517e-02  -1.6418848e-02   9.9154911e-02   3.4536780e-02   8.3554616e-03   1.2732554e-02  -2.0893466e-02  -6.0762489e-02  -6.6570391e-02  -5.8100291e-02  -5.3793575e-02   8.3301634e-02   6.3337243e-02   6.9801911e-02  -1.2276065e-02   3.5136531e-02  -1.7290597e-02  -4.2128141e-02   1.1599047e-03  -9.4929027e-02  -6.2510884e-02  -1.0591164e-01   2.3791696e-03  -3.8590339e-02  -7.0903959e-02  -1.0821986e-01   2.1631314e-02   1.2894660e-01   6.8213469e-02  -4.7791860e-02   7.6628050e-02  -1.2749482e-01   5.7299096e-03   1.4072540e-01   0.0000000e+00
