# Supplementary material for: Autistic traits and individual brain differences: functional network efficiency reflects attentional and social impairments, structural nodal efficiencies index systemising and theory-of-mind skills
Source: Mol Autism. 2021 Jan 21;12:3. doi: 10.1186/s13229-020-00377-8 (PMC7818759; doi:10.1186/s13229-020-00377-8)
Supplement: Supplementary file 9 — Additional file 9. Brain-behaviour correlations. README file detailing data curation; AAL-90 region masks in NIfTI format; spreadseehts of Spearman correlations; code and data for the correlational analysis. [file 13229_2020_377_MOESM9_ESM.zip › Paul_Arora_et_al_data/Physiological/BBC/analysis/Parcorr_rsfMRI_Netmats/rsfMRI_nodal_strength.txt]

   5.0282972e+00   5.7705064e+00   2.3436799e+00   3.1125442e+00   3.4947176e+00   5.4854142e+00   3.9261955e+00   3.2795809e+00   4.7622740e+00   4.2076895e+00   5.2109991e+00   5.7132204e+00   5.6236155e+00   4.5983651e+00   5.8545716e+00   4.4734871e+00   3.6975583e+00   5.4570151e+00   3.5851633e+00   4.0090880e+00   6.3074990e+00   6.5356258e+00   4.5270086e+00   5.9163482e+00   4.8869044e+00   7.0822625e+00   5.3247149e+00   6.3951580e+00   4.4239496e+00   4.6276674e+00   5.7488038e+00   7.1479467e+00   4.6525579e+00   4.0683543e+00   7.2849760e+00   6.4987856e+00   4.9143017e+00   4.9152548e+00   5.7468367e+00   6.1584756e+00   8.3291448e+00   7.1349270e+00   4.5577801e+00   4.5321996e+00   5.3110361e+00   5.2316493e+00   5.8955776e+00   6.2631432e+00   4.7878693e+00   5.0651680e+00   4.4085714e+00   5.7652127e+00   5.1145983e+00   5.6276878e+00   5.4837712e+00   4.7160534e+00   5.3582704e+00   4.5123738e+00   3.2940496e+00   4.4704467e+00   4.3660925e+00   4.8825262e+00   4.8121423e+00   5.1256032e+00   5.3750196e+00   5.4481247e+00   4.5486226e+00   5.6934220e+00   4.7393734e+00   5.7438952e+00   6.7072111e+00   4.8128254e+00   4.5536921e+00   5.7799095e+00   5.4181543e+00   5.9531982e+00   4.4235650e+00   6.1163633e+00   6.9864699e+00   7.6255980e+00   5.2279649e+00   5.5304489e+00   4.3289789e+00   6.5555638e+00   5.6958986e+00   5.0699187e+00   5.4673660e+00   4.0237110e+00   3.8989027e+00   2.8103864e+00
   3.7518516e+00   3.4675111e+00   4.7692977e+00   4.4710617e+00   4.7982944e+00   6.3681437e+00   4.4645148e+00   4.9981139e+00   5.8366586e+00   5.9597571e+00   5.4828890e+00   5.9381055e+00   4.5250810e+00   5.8155591e+00   6.5624619e+00   5.0468767e+00   7.0687798e+00   5.0872220e+00   3.8438705e+00   4.9417975e+00   5.2312790e+00   3.8244754e+00   4.3317550e+00   4.4853290e+00   7.5454287e+00   7.9368702e+00   3.9362907e+00   3.9316696e+00   5.4663906e+00   6.4489766e+00   6.7119338e+00   6.3393371e+00   5.3532994e+00   5.8594902e+00   7.4921214e+00   6.7451377e+00   5.4278042e+00   5.3331035e+00   5.6889639e+00   5.6757112e+00   6.8544509e+00   6.1181213e+00   6.0634314e+00   3.3331560e+00   5.2957080e+00   5.1888730e+00   4.1737234e+00   4.9421173e+00   4.8191702e+00   5.2135353e+00   5.6107756e+00   5.1721643e+00   4.3192056e+00   6.0648346e+00   5.1171656e+00   3.4434577e+00   3.8802395e+00   3.1215174e+00   4.6315093e+00   3.9260838e+00   4.5203180e+00   5.5576941e+00   7.2773916e+00   5.2445463e+00   7.2620930e+00   6.2192212e+00   6.9237771e+00   5.4632612e+00   4.1084231e+00   5.0320953e+00   6.9637131e+00   6.5846972e+00   7.5273849e+00   7.1311323e+00   5.6091942e+00   5.8685221e+00   5.0649840e+00   7.4133754e+00   7.1049777e+00   7.2057693e+00   6.3765971e+00   4.9419783e+00   4.4580679e+00   6.3767819e+00   5.1936965e+00   5.3035300e+00   5.5156537e+00   5.2255075e+00   3.0717513e+00   4.1271375e+00
   2.9396663e+00   3.7331702e+00   1.8238979e+00   2.8899249e+00   4.0797209e+00   3.7708495e+00   3.5964818e+00   2.4919660e+00   4.4089721e+00   4.2796976e+00   6.3095105e+00   4.1854031e+00   4.3016171e+00   4.0997766e+00   3.7267494e+00   5.0410639e+00   4.1607165e+00   4.1846054e+00   2.8417069e+00   3.6540676e+00   4.8326412e+00   4.3346883e+00   3.0343520e+00   3.5055032e+00   5.7711139e+00   4.7489505e+00   3.8607004e+00   2.8812846e+00   4.4410458e+00   4.8059516e+00   5.3030175e+00   4.8941988e+00   3.7469706e+00   5.2762154e+00   6.8928514e+00   4.8395360e+00   4.3695249e+00   4.3698956e+00   5.3480238e+00   5.9534648e+00   7.1463119e+00   6.5341115e+00   5.1142656e+00   4.4114000e+00   5.1043757e+00   4.9376110e+00   6.1189716e+00   5.0277117e+00   3.3326322e+00   5.5567639e+00   3.5655347e+00   3.8703001e+00   5.5642349e+00   4.4316068e+00   5.1867585e+00   3.9246413e+00   3.7634063e+00   4.5473082e+00   4.3897390e+00   5.1406012e+00   5.0092349e+00   4.2307889e+00   4.8949181e+00   4.0550717e+00   6.2666421e+00   4.9333201e+00   4.6985927e+00   3.5183325e+00   4.7375829e+00   4.8345767e+00   5.0597800e+00   4.8976453e+00   5.4044222e+00   5.3984445e+00   5.0406123e+00   5.8377304e+00   4.9644897e+00   6.3179698e+00   6.0903302e+00   6.0782956e+00   5.1964407e+00   5.3243712e+00   4.9542452e+00   5.4550453e+00   4.3035237e+00   3.7951471e+00   4.9076187e+00   5.4660216e+00   3.0458603e+00   2.8107319e+00
   3.9239759e+00   3.8285862e+00   3.4752423e+00   3.5913277e+00   2.3621381e+00   3.2383881e+00   4.2988328e+00   2.3265839e+00   3.1565993e+00   3.1454071e+00   5.4287400e+00   4.2000241e+00   4.0863079e+00   3.6377684e+00   4.7869406e+00   4.1626043e+00   5.1029564e+00   4.0712020e+00   3.8673269e+00   4.7495298e+00   4.1230655e+00   4.0427588e+00   3.4775801e+00   3.6115805e+00   4.6035373e+00   6.0080556e+00   4.3145554e+00   6.9472823e+00   4.6785634e+00   4.2998998e+00   4.7307790e+00   5.6100312e+00   5.6213995e+00   5.5669894e+00   5.7520691e+00   4.5263676e+00   4.1104579e+00   3.7281615e+00   4.0304621e+00   6.2889255e+00   6.0596050e+00   5.8934603e+00   4.9018065e+00   5.2402642e+00   5.1762267e+00   5.9557874e+00   5.6927100e+00   5.6768350e+00   4.1469074e+00   4.2564246e+00   4.7695089e+00   4.2881621e+00   5.0960106e+00   5.2317297e+00   6.3889088e+00   4.4733094e+00   4.2904729e+00   4.7500368e+00   4.4775134e+00   4.8023600e+00   4.5808123e+00   4.7934533e+00   4.1893012e+00   5.2421502e+00   4.6715509e+00   4.3863122e+00   4.2666254e+00   5.0628130e+00   5.0499813e+00   4.6253715e+00   5.1138371e+00   5.7647591e+00   7.1931146e+00   5.8311936e+00   6.8712877e+00   5.6912099e+00   5.1498021e+00   4.7738384e+00   7.0794614e+00   6.8757890e+00   4.7661386e+00   6.0365802e+00   4.1982819e+00   5.9933789e+00   4.0595063e+00   4.9992666e+00   6.2522909e+00   4.4090044e+00   2.8003082e+00   2.6714413e+00
   3.1098763e+00   3.2749827e+00   2.9532682e+00   3.1118621e+00   3.5198827e+00   4.1562474e+00   3.7820865e+00   2.4880007e+00   4.7255037e+00   3.9476327e+00   4.6915923e+00   4.5363778e+00   4.2826834e+00   3.4780665e+00   4.3050464e+00   5.1010114e+00   4.5529860e+00   3.9154853e+00   3.5571030e+00   3.8009198e+00   5.4182593e+00   4.4794955e+00   4.5896514e+00   4.8771309e+00   5.6705085e+00   5.0225282e+00   2.1145757e+00   3.5858717e+00   4.5025118e+00   3.7876672e+00   4.6840305e+00   5.9122273e+00   4.9211161e+00   4.9033746e+00   5.7949129e+00   5.4904430e+00   4.0760837e+00   2.9948075e+00   4.7522141e+00   4.3355695e+00   7.5424931e+00   5.7982843e+00   4.5197426e+00   4.6004883e+00   3.6658357e+00   4.3296067e+00   5.7132517e+00   5.4133110e+00   3.8861724e+00   5.5894133e+00   5.0339694e+00   5.0897829e+00   5.6507527e+00   5.0988566e+00   4.1263753e+00   4.5480118e+00   3.4922856e+00   3.4851565e+00   4.3032350e+00   3.3927490e+00   4.3121981e+00   4.2490277e+00   5.1980209e+00   4.4087123e+00   4.4491265e+00   5.2279016e+00   4.2246094e+00   4.1480210e+00   4.7297782e+00   5.1660362e+00   3.9807543e+00   4.5744500e+00   4.9559319e+00   5.5120917e+00   4.9264007e+00   5.2692119e+00   5.0918556e+00   4.2544289e+00   6.4019261e+00   7.4263082e+00   4.7423387e+00   4.4754767e+00   4.6649505e+00   6.4819629e+00   3.6572155e+00   4.4506666e+00   5.0097705e+00   3.3997300e+00   2.4077697e+00   2.8074073e+00
   2.7674924e+00   3.2251471e+00   2.1389557e+00   2.6136979e+00   2.3995409e+00   3.4773466e+00   2.4665410e+00   2.9026364e+00   3.0410033e+00   2.5679869e+00   4.1471012e+00   4.0947305e+00   4.3881930e+00   4.0157594e+00   4.6326934e+00   3.5749401e+00   4.5575688e+00   3.2588955e+00   2.4223230e+00   1.6712742e+00   5.8141538e+00   4.8276897e+00   3.3328790e+00   4.7185364e+00   5.7012575e+00   4.6084856e+00   4.0372771e+00   4.3612985e+00   3.8157848e+00   4.7047120e+00   4.2788802e+00   4.6986500e+00   4.7130933e+00   4.3031544e+00   4.1004586e+00   4.7857240e+00   4.0498877e+00   3.4744178e+00   4.1323754e+00   4.6668662e+00   5.1424793e+00   5.7680811e+00   5.0618531e+00   4.0112883e+00   3.8040889e+00   3.9172460e+00   4.1877151e+00   4.3239542e+00   4.1423736e+00   4.3325420e+00   5.0149267e+00   4.1989901e+00   3.7876290e+00   4.0218449e+00   4.5380370e+00   4.0199774e+00   4.1202136e+00   3.9687445e+00   3.9419906e+00   3.6319988e+00   4.2157980e+00   3.7638405e+00   3.4598171e+00   4.0565493e+00   3.9944081e+00   5.3176161e+00   4.3410692e+00   4.3058587e+00   4.1478766e+00   4.4318515e+00   4.0906568e+00   4.3604560e+00   4.5040613e+00   5.1906482e+00   5.0860972e+00   5.6220106e+00   4.5081402e+00   4.1901273e+00   4.7152315e+00   6.0431451e+00   4.3726719e+00   4.7049174e+00   3.7775377e+00   4.7194309e+00   3.8279634e+00   3.2551048e+00   5.1973937e+00   3.8541190e+00   2.2455798e+00   2.4759925e+00
   3.1104889e+00   2.2345321e+00   2.6026491e+00   2.5040191e+00   2.4138519e+00   2.2986058e+00   3.0422145e+00   1.6094760e+00   3.1050915e+00   3.0492362e+00   3.8549952e+00   3.3371351e+00   3.5241756e+00   3.1915044e+00   3.0102706e+00   2.8051191e+00   4.2434824e+00   3.3021944e+00   2.6592587e+00   2.9190894e+00   3.7105209e+00   4.2738927e+00   3.1696265e+00   3.0487859e+00   3.4206707e+00   5.2914311e+00   3.4204110e+00   2.6736357e+00   3.8604270e+00   2.9345864e+00   2.8012365e+00   3.5295500e+00   3.8754785e+00   3.7824294e+00   5.1744760e+00   4.2142173e+00   2.8433055e+00   2.8014622e+00   4.1562106e+00   2.1870511e+00   4.6650941e+00   4.5795126e+00   5.1685573e+00   3.5867548e+00   4.6033100e+00   3.3486104e+00   4.4655812e+00   4.1178981e+00   5.2963458e+00   3.6287229e+00   4.1992599e+00   3.6201288e+00   3.9212486e+00   4.5867517e+00   3.7136770e+00   3.1359490e+00   3.6595133e+00   3.2089765e+00   3.7642460e+00   2.8045530e+00   3.9114840e+00   3.2006099e+00   3.2517579e+00   3.4466145e+00   5.1363855e+00   4.0909791e+00   3.9393302e+00   3.9733530e+00   3.3836571e+00   2.8211408e+00   2.5835978e+00   2.6182722e+00   3.0354247e+00   4.4329049e+00   2.7694017e+00   4.3181273e+00   3.7874740e+00   2.9551247e+00   4.2532156e+00   4.2617638e+00   4.3476827e+00   3.8067107e+00   3.1335090e+00   4.5255325e+00   3.9738582e+00   3.5700380e+00   4.0365920e+00   3.0113220e+00   2.1371690e+00   1.8360877e+00
   3.7897413e+00   4.4944696e+00   2.6850256e+00   3.2680377e+00   4.2726181e+00   4.8861111e+00   4.2299101e+00   3.7341244e+00   3.8751532e+00   4.1245788e+00   5.3651218e+00   4.6281571e+00   4.7924159e+00   4.1796964e+00   4.4744656e+00   5.2904723e+00   6.2106616e+00   4.7854429e+00   3.4948793e+00   4.7963002e+00   6.5533757e+00   5.3394668e+00   4.8313326e+00   5.4433321e+00   6.7602437e+00   7.2018603e+00   4.9952056e+00   4.5905755e+00   5.2328608e+00   5.8336790e+00   4.9349805e+00   4.6385316e+00   4.1798256e+00   4.3527026e+00   3.8302773e+00   6.1958662e+00   4.7343982e+00   4.7251564e+00   5.4888103e+00   4.8280353e+00   6.4203911e+00   7.2243562e+00   4.9042781e+00   5.1963780e+00   6.2174607e+00   6.1475360e+00   6.8038927e+00   5.3721010e+00   3.7302752e+00   4.6450029e+00   5.0521498e+00   4.3941471e+00   5.5528246e+00   7.4691649e+00   4.2924006e+00   5.0655535e+00   5.0313166e+00   5.0126173e+00   5.4109989e+00   5.2906125e+00   5.4234984e+00   4.9060114e+00   4.5499869e+00   5.5900182e+00   5.9125492e+00   4.6134112e+00   3.7989168e+00   5.6336468e+00   4.6438165e+00   4.4973432e+00   5.1285817e+00   4.4880787e+00   6.3822785e+00   6.7490465e+00   5.5754306e+00   4.9743166e+00   4.7737709e+00   4.3593397e+00   6.3019675e+00   9.0774871e+00   4.9717579e+00   5.5726503e+00   5.3704354e+00   6.2561487e+00   4.7821514e+00   3.4073534e+00   4.4949687e+00   3.4431781e+00   2.1644984e+00   2.7818592e+00
   3.3550413e+00   3.3212136e+00   2.0461621e+00   2.5118381e+00   3.7143903e+00   4.5288611e+00   3.3133479e+00   3.0163204e+00   3.8673845e+00   3.6985234e+00   4.2407937e+00   4.1491930e+00   4.2701075e+00   4.1972785e+00   4.1757052e+00   4.4025299e+00   4.2190008e+00   3.8586241e+00   4.8110214e+00   4.0757182e+00   6.4336020e+00   4.9478224e+00   3.5553599e+00   3.9781007e+00   4.4213383e+00   5.3053630e+00   3.0873975e+00   4.6029138e+00   4.0421264e+00   4.1732595e+00   5.0280130e+00   4.3296599e+00   4.9372873e+00   4.4881864e+00   5.2451017e+00   5.3264378e+00   3.7156646e+00   3.3712863e+00   3.1677518e+00   3.1990225e+00   5.6230534e+00   6.9046460e+00   4.7857183e+00   3.1776540e+00   4.6232102e+00   5.5432443e+00   5.4840842e+00   5.2101599e+00   3.5240701e+00   4.5123562e+00   4.5383713e+00   3.9573407e+00   4.9895130e+00   5.1109485e+00   4.3389710e+00   3.9269933e+00   3.5837837e+00   3.5667465e+00   3.8808431e+00   3.6298014e+00   4.9651231e+00   4.9902534e+00   5.1376834e+00   4.3571500e+00   4.4535599e+00   5.3154055e+00   4.7481737e+00   4.2963820e+00   3.8070367e+00   4.5221535e+00   3.8047638e+00   3.5621186e+00   4.6043865e+00   4.8911747e+00   4.1766156e+00   4.5097077e+00   3.3656596e+00   3.4064879e+00   5.7611717e+00   5.0784093e+00   4.3730738e+00   4.2828298e+00   3.9251107e+00   5.0496481e+00   3.5052683e+00   3.3759162e+00   4.3005896e+00   3.1151066e+00   3.1882193e+00   3.4664094e+00
   5.7088699e+00   4.8747013e+00   3.7770637e+00   4.8414155e+00   4.3105237e+00   5.1917065e+00   4.3842051e+00   4.2691602e+00   4.3367576e+00   4.6390558e+00   5.9656814e+00   5.2343492e+00   6.1295091e+00   6.3504850e+00   6.0020999e+00   7.3935046e+00   7.4987686e+00   5.7686795e+00   6.3673623e+00   6.1675702e+00   7.3652565e+00   7.0816965e+00   4.6664516e+00   6.1893294e+00   8.0291646e+00   8.2426244e+00   3.9644072e+00   5.5605826e+00   5.9484477e+00   6.1460312e+00   5.9812527e+00   5.7631146e+00   8.2200217e+00   5.5345599e+00   7.8349655e+00   6.7737307e+00   6.6654728e+00   5.5004416e+00   6.3883720e+00   5.7205847e+00   9.5229181e+00   7.9592038e+00   7.4484697e+00   5.6024809e+00   7.8937506e+00   5.8885912e+00   6.0796138e+00   7.8307684e+00   7.6618910e+00   7.5181689e+00   6.2435062e+00   6.1641098e+00   5.9980184e+00   6.8221926e+00   8.6344498e+00   6.6091248e+00   6.8816444e+00   6.0990524e+00   5.7646918e+00   6.0222990e+00   6.2058117e+00   5.5443883e+00   5.9112036e+00   5.8340122e+00   7.4580487e+00   7.8001412e+00   6.7328448e+00   6.4966580e+00   7.4001856e+00   5.3682630e+00   6.3318847e+00   6.9765387e+00   7.6164084e+00   5.7885406e+00   6.1531954e+00   6.8221798e+00   7.2787208e+00   7.2620379e+00   6.7711121e+00   9.4826813e+00   6.7753992e+00   8.2166389e+00   6.0809740e+00   6.8351980e+00   5.8210968e+00   6.7373319e+00   5.1028549e+00   7.6913557e+00   4.5362776e+00   3.5470387e+00
   3.7160494e+00   3.3866969e+00   3.3744597e+00   2.2525801e+00   3.9393127e+00   4.0125820e+00   4.0255736e+00   2.9196979e+00   5.5095081e+00   6.0860903e+00   6.6289707e+00   4.4849964e+00   4.1892209e+00   5.5415520e+00   5.5934504e+00   3.9632142e+00   6.8240509e+00   4.7007684e+00   2.1954935e+00   1.7513025e+00   4.8521851e+00   5.6048589e+00   3.8655974e+00   3.7695727e+00   7.0626051e+00   7.0500759e+00   4.6635410e+00   4.7632786e+00   5.3813607e+00   5.6440396e+00   4.7621040e+00   5.8030050e+00   5.1378463e+00   6.6800546e+00   5.6967511e+00   5.6271877e+00   6.3706132e+00   5.6399905e+00   5.2593307e+00   5.2443263e+00   7.9721253e+00   6.0283776e+00   5.7177707e+00   4.9398175e+00   5.3697296e+00   4.6817640e+00   4.3029320e+00   5.2663504e+00   4.5112440e+00   5.2939283e+00   4.7531957e+00   5.7141856e+00   4.7629569e+00   4.7854392e+00   6.7849462e+00   5.0313390e+00   4.1612989e+00   3.4872512e+00   4.1756004e+00   5.5766233e+00   6.1594492e+00   5.5316758e+00   5.3435566e+00   6.1268118e+00   7.4314196e+00   6.5428325e+00   5.6300254e+00   6.0295374e+00   1.4665202e+00   2.9572920e+00   4.4764071e+00   4.8953985e+00   5.5308862e+00   5.7767094e+00   5.4739368e+00   7.4456375e+00   4.7264718e+00   5.8347494e+00   5.7630833e+00   7.2008858e+00   4.4567677e+00   5.1474533e+00   4.8339856e+00   5.6463352e+00   4.4363287e+00   4.7931946e+00   5.7791228e+00   5.5283419e+00   2.6654075e+00   2.9299668e+00
   3.7011496e+00   3.5621855e+00   4.0143152e+00   3.2989759e+00   5.6981628e+00   4.9734363e+00   4.3423224e+00   3.7832917e+00   6.9029335e+00   5.7528080e+00   4.9510878e+00   4.1240745e+00   4.7595466e+00   5.1835093e+00   6.2634311e+00   5.0086821e+00   5.4596120e+00   3.8116608e+00   4.9634868e+00   4.7856743e+00   6.3970796e+00   5.4968557e+00   4.3439240e+00   5.8416041e+00   6.7855778e+00   7.9312218e+00   5.0580910e+00   3.6486493e+00   5.7942742e+00   5.8145517e+00   6.7867686e+00   6.6354333e+00   5.8926001e+00   5.0475005e+00   7.3785237e+00   6.8066771e+00   4.8799289e+00   5.6165982e+00   6.4651210e+00   7.9489325e+00   7.8247508e+00   8.0357925e+00   6.6225944e+00   5.4912164e+00   5.4071300e+00   5.2295140e+00   4.4548188e+00   6.2807817e+00   6.1573677e+00   5.2502852e+00   5.1168596e+00   6.5919689e+00   5.0435281e+00   6.4206162e+00   5.0087340e+00   5.1534079e+00   4.4401013e+00   4.4231768e+00   3.5435431e+00   3.8569535e+00   5.1133466e+00   5.8400429e+00   6.1996473e+00   5.0085486e+00   6.2650869e+00   5.8544936e+00   5.6074623e+00   5.1824444e+00   4.2141401e+00   7.0755036e+00   6.3057443e+00   6.0986262e+00   5.8375222e+00   5.9048672e+00   5.6513529e+00   7.0516797e+00   7.0551929e+00   4.4201148e+00   6.8181161e+00   7.3633949e+00   5.6093940e+00   4.9934568e+00   6.5696428e+00   5.7512175e+00   4.5046781e+00   6.0626615e+00   7.8999705e+00   6.6102865e+00   2.8482690e+00   3.7441883e+00
   3.8564441e+00   2.9499822e+00   3.5069647e+00   2.9397949e+00   4.2563826e+00   3.1161830e+00   3.1187088e+00   2.4901151e+00   5.1063297e+00   4.4464602e+00   4.2423315e+00   4.1205079e+00   3.4479269e+00   4.1723866e+00   4.8150139e+00   4.9429001e+00   3.9190129e+00   3.2091081e+00   3.6390530e+00   3.9741655e+00   5.3477856e+00   3.6435981e+00   4.0559670e+00   5.3266274e+00   5.4478783e+00   5.7823893e+00   4.5623909e+00   4.8560966e+00   3.4618280e+00   3.8586863e+00   4.3094331e+00   4.6680741e+00   3.9384164e+00   5.6461809e+00   5.5361514e+00   4.7153551e+00   3.9995921e+00   3.8439429e+00   3.4674932e+00   3.6709273e+00   4.3567629e+00   5.0214692e+00   3.8401740e+00   3.8731818e+00   4.9831016e+00   4.3469790e+00   3.8032399e+00   5.0167239e+00   3.2890519e+00   2.6902150e+00   3.5972273e+00   3.6566750e+00   3.0210895e+00   3.9485457e+00   3.4741280e+00   3.3259966e+00   4.4454331e+00   3.6195957e+00   3.1832237e+00   3.6290227e+00   4.0430911e+00   4.5647885e+00   5.6044756e+00   4.8304318e+00   6.1694064e+00   4.7468989e+00   3.7381780e+00   3.3855156e+00   3.8245663e+00   3.3608889e+00   4.6628813e+00   5.3998205e+00   4.4436025e+00   5.2121103e+00   5.7959895e+00   4.5679160e+00   4.8161276e+00   4.6953945e+00   5.5047842e+00   5.9520356e+00   4.5294466e+00   4.2752989e+00   5.3642041e+00   4.6972546e+00   4.1867829e+00   4.3575172e+00   4.0002828e+00   4.1199854e+00   3.7345980e+00   2.7300552e+00
   2.7105528e+00   2.8865324e+00   2.6197756e+00   2.9044584e+00   4.6469893e+00   4.4600372e+00   4.0025222e+00   3.6385830e+00   4.7039411e+00   4.6244089e+00   4.2916764e+00   3.6712758e+00   3.6755130e+00   4.4640606e+00   3.8139129e+00   3.5908112e+00   4.1064996e+00   3.7179977e+00   4.4054457e+00   3.2406895e+00   5.8323128e+00   4.7013588e+00   3.6189403e+00   4.2772630e+00   5.1273867e+00   5.5089071e+00   4.4396929e+00   3.3018198e+00   3.6735938e+00   4.9795339e+00   5.8886937e+00   5.9615979e+00   5.5678284e+00   4.3784031e+00   5.6670278e+00   3.9686857e+00   3.0928285e+00   3.9743790e+00   4.7202883e+00   4.0812190e+00   5.9226732e+00   6.5692406e+00   3.2331024e+00   3.5400975e+00   4.4919199e+00   4.0136637e+00   4.9046257e+00   4.6281716e+00   3.1695244e+00   3.2303425e+00   3.2698711e+00   3.5059233e+00   3.1775033e+00   3.2723359e+00   4.6387794e+00   3.0426763e+00   3.4032961e+00   2.9838708e+00   3.7022016e+00   4.0545509e+00   4.8287359e+00   4.2675297e+00   3.6139159e+00   4.3068681e+00   5.8654523e+00   3.7306849e+00   4.1005471e+00   3.6780093e+00   4.3916265e+00   5.1443140e+00   4.5257447e+00   4.4951166e+00   4.5572629e+00   4.0504426e+00   5.2529460e+00   5.9717307e+00   4.0503868e+00   4.2576539e+00   4.1886793e+00   5.6184501e+00   4.9901420e+00   4.8512614e+00   3.7286648e+00   3.6941447e+00   3.0523685e+00   2.8881552e+00   4.2342858e+00   2.8364801e+00   2.5757919e+00   3.1554206e+00
   5.4613941e+00   5.2735459e+00   3.7976045e+00   4.6504143e+00   6.3044035e+00   6.7525230e+00   4.6529820e+00   4.2186746e+00   9.5302541e+00   5.9534068e+00   6.3396821e+00   5.8107368e+00   5.5290829e+00   4.6632922e+00   6.0907431e+00   6.7801372e+00   6.6049728e+00   5.7401652e+00   6.6719449e+00   5.4341090e+00   7.4355293e+00   7.1653766e+00   5.9265271e+00   5.3277423e+00   8.2896501e+00   6.8038106e+00   6.0727974e+00   7.0847290e+00   5.6482487e+00   6.9991378e+00   7.6201849e+00   7.0723877e+00   5.6707541e+00   5.3750157e+00   6.2851911e+00   6.6385406e+00   5.9828391e+00   6.9217328e+00   8.1628492e+00   6.0214534e+00   9.1972965e+00   9.1370117e+00   4.9838532e+00   5.2649932e+00   7.6823017e+00   6.4832038e+00   5.4418369e+00   6.3464007e+00   5.2177686e+00   5.3161631e+00   5.9730449e+00   6.4439136e+00   6.9803513e+00   6.3974067e+00   6.6321487e+00   5.8780225e+00   4.7430147e+00   5.4647878e+00   4.3628236e+00   6.2643255e+00   5.0472582e+00   7.6894041e+00   6.6999262e+00   8.1111725e+00   8.6260294e+00   7.0830972e+00   5.6312981e+00   6.2403522e+00   6.2256600e+00   6.4111739e+00   7.0545931e+00   7.5764349e+00   7.8752817e+00   6.8001233e+00   8.9743913e+00   9.6798241e+00   7.9640902e+00   6.0533890e+00   8.6019553e+00   8.1057492e+00   6.5129804e+00   8.2451808e+00   7.2950461e+00   8.7230455e+00   5.2437205e+00   7.2292790e+00   6.9164841e+00   5.0132969e+00   5.1094145e+00   5.4074173e+00
   3.4350832e+00   2.9743108e+00   2.3623737e+00   2.5271526e+00   2.9964734e+00   3.5053131e+00   3.1223166e+00   3.1123467e+00   3.7724765e+00   3.8747192e+00   3.6628222e+00   4.1477195e+00   2.7598497e+00   3.7726279e+00   3.0007385e+00   4.3762281e+00   4.6252859e+00   3.8521410e+00   3.2197098e+00   3.2749217e+00   4.8884274e+00   5.3966078e+00   3.2676424e+00   3.5817133e+00   4.6794055e+00   5.1065085e+00   4.8317541e+00   4.0255883e+00   3.3534732e+00   4.7957338e+00   4.2225782e+00   3.8380654e+00   4.0244429e+00   3.9712438e+00   5.7981679e+00   5.5114860e+00   3.0963563e+00   3.9299989e+00   5.2815405e+00   5.1393776e+00   4.9852020e+00   5.2273320e+00   5.4208081e+00   2.7883731e+00   5.2195672e+00   4.9545352e+00   4.5637881e+00   4.4927876e+00   3.4092088e+00   3.9038175e+00   2.7505755e+00   4.1551239e+00   4.2983846e+00   5.2599562e+00   4.6925564e+00   3.5194523e+00   4.2172647e+00   3.4622029e+00   4.0404237e+00   3.4065832e+00   4.5654796e+00   3.4175665e+00   4.8644181e+00   4.1474213e+00   4.7956172e+00   4.3086222e+00   2.9034347e+00   3.1919681e+00   2.9129338e+00   3.6793942e+00   3.1264442e+00   4.3962246e+00   5.0184997e+00   4.8697835e+00   5.4144955e+00   6.0079672e+00   3.5796976e+00   4.5601481e+00   4.7883440e+00   6.2275362e+00   3.4913826e+00   4.1525386e+00   3.4558749e+00   4.0415876e+00   3.4947422e+00   3.5979018e+00   3.3416917e+00   3.4044827e+00   2.9115566e+00   2.8801716e+00
   2.6175642e+00   3.2433209e+00   2.2313837e+00   2.9335692e+00   2.8909923e+00   3.0769144e+00   2.5046436e+00   3.5814014e+00   3.7573428e+00   4.2600208e+00   3.3770192e+00   3.7981538e+00   2.8039188e+00   3.3549639e+00   4.8957007e+00   3.0976720e+00   3.9792824e+00   5.1291979e+00   3.8924633e+00   3.6960373e+00   5.9780178e+00   6.3078548e+00   3.7406499e+00   3.6259529e+00   5.2001305e+00   4.4500810e+00   3.2803591e+00   5.4170935e+00   3.4182383e+00   5.1944112e+00   4.7128960e+00   5.1258357e+00   5.0657444e+00   4.1350908e+00   5.6029446e+00   4.8245942e+00   4.1306352e+00   3.9541504e+00   5.5138533e+00   5.5839973e+00   5.7966270e+00   6.8825541e+00   4.5971294e+00   4.4374647e+00   5.0008329e+00   5.1376291e+00   6.2411114e+00   4.0298025e+00   4.8269064e+00   4.1280504e+00   3.7071792e+00   3.3611155e+00   3.9916706e+00   3.8409295e+00   4.8907379e+00   4.2685132e+00   3.5907636e+00   4.1329338e+00   3.7589195e+00   3.7581418e+00   3.4440089e+00   3.6118194e+00   3.8762812e+00   3.5999226e+00   4.2848482e+00   4.8053376e+00   4.6153987e+00   3.9499583e+00   5.6963984e+00   5.1015384e+00   4.5889083e+00   5.2323275e+00   4.1720378e+00   4.4660051e+00   5.8307226e+00   6.3183442e+00   5.0583262e+00   4.6357785e+00   5.8196031e+00   5.8506376e+00   3.8821655e+00   5.0380958e+00   4.7245620e+00   4.9782477e+00   4.3489607e+00   4.5249218e+00   4.6285490e+00   4.0116785e+00   2.6944907e+00   2.8538925e+00
   3.4373415e+00   3.2409719e+00   2.0730531e+00   2.2436020e+00   3.6577971e+00   3.5655961e+00   1.8185151e+00   2.0172849e+00   4.2263968e+00   3.1421553e+00   4.2902327e+00   3.6650960e+00   3.4454211e+00   2.8078813e+00   3.3103355e+00   1.9841618e+00   4.1409128e+00   4.3265977e+00   3.7527333e+00   3.4780590e+00   3.7241208e+00   5.2677515e+00   3.2522171e+00   2.9502973e+00   5.0311857e+00   4.1262746e+00   2.7842943e+00   3.1127702e+00   3.3720347e+00   3.5145803e+00   3.5164997e+00   4.3790978e+00   3.3169549e+00   4.8512187e+00   4.6527326e+00   3.0431027e+00   3.6038872e+00   3.5300867e+00   4.0062202e+00   4.3069131e+00   5.8101191e+00   5.5514019e+00   3.9785885e+00   3.7960114e+00   4.0785869e+00   4.4626008e+00   4.7741844e+00   3.9543482e+00   3.8378383e+00   3.9955233e+00   3.4697344e+00   3.3928461e+00   4.4161914e+00   3.3543121e+00   4.1847776e+00   3.3314258e+00   2.9462707e+00   2.8339400e+00   3.2944784e+00   2.7473878e+00   4.0872114e+00   3.6591582e+00   3.3318482e+00   3.8359509e+00   4.8005400e+00   3.9904559e+00   3.5455776e+00   3.4889726e+00   3.4307501e+00   4.0168119e+00   2.9654179e+00   4.4421961e+00   4.4667162e+00   4.2723543e+00   4.7066856e+00   4.7446075e+00   3.4734229e+00   4.3500022e+00   4.8949251e+00   5.4273663e+00   3.5506670e+00   3.7875055e+00   4.0216364e+00   3.3608899e+00   4.0149952e+00   3.0931557e+00   3.5693611e+00   2.9960217e+00   2.3822682e+00   2.3393182e+00
   3.5917447e+00   3.5030907e+00   2.4083820e+00   2.1415009e+00   3.1402522e+00   5.2631760e+00   2.4898241e+00   2.5091130e+00   3.8837129e+00   4.3022712e+00   5.1845005e+00   3.1869706e+00   4.0358855e+00   3.6527909e+00   4.0342348e+00   4.2287741e+00   3.9944672e+00   3.4673214e+00   4.0104429e+00   3.6572013e+00   5.5908964e+00   3.9449567e+00   4.2478218e+00   4.3428709e+00   4.6882696e+00   5.8554760e+00   3.7948237e+00   3.5142546e+00   3.0012661e+00   4.0701252e+00   4.5733328e+00   4.8575467e+00   4.4946539e+00   4.6492367e+00   5.0687816e+00   4.5418571e+00   4.7335762e+00   5.9846171e+00   4.4744294e+00   4.9811206e+00   5.6584080e+00   6.1776011e+00   4.7319745e+00   4.7720576e+00   4.6993048e+00   5.0862762e+00   4.2560684e+00   5.0065429e+00   4.5667729e+00   4.0030618e+00   4.9059881e+00   4.1989524e+00   5.3528515e+00   4.5149820e+00   5.6441777e+00   3.9607101e+00   4.4666014e+00   3.7233421e+00   3.5380744e+00   4.1363502e+00   4.5962868e+00   4.2970896e+00   5.1526747e+00   3.8545741e+00   7.0397862e+00   4.1457349e+00   4.3153584e+00   3.7679596e+00   3.9926928e+00   5.1249401e+00   4.8139781e+00   3.5940261e+00   5.5941543e+00   4.4590452e+00   5.1596397e+00   6.9053404e+00   4.4260224e+00   3.7183733e+00   5.3594742e+00   7.5254254e+00   3.9358807e+00   4.7858839e+00   4.3810120e+00   6.4003675e+00   5.1820472e+00   4.8568142e+00   4.8534788e+00   4.5287349e+00   3.2313630e+00   3.4937820e+00
   4.7155033e+00   5.9465570e+00   4.8685423e+00   4.3123072e+00   4.3483714e+00   4.8167339e+00   5.9667548e+00   5.5838246e+00   5.5790875e+00   5.4180759e+00   5.1915701e+00   7.9563855e+00   5.0608524e+00   7.4294592e+00   5.5478594e+00   6.2121549e+00   7.0070492e+00   6.5114740e+00   7.1098633e+00   5.6433322e+00   5.8719088e+00   8.6509766e+00   4.5255918e+00   6.4624164e+00   6.1427457e+00   6.9849082e+00   3.9352865e+00   4.1887566e+00   4.9408259e+00   6.2821302e+00   4.9345080e+00   5.5737930e+00   6.0044275e+00   4.8289371e+00   7.3696349e+00   7.4809563e+00   6.3753482e+00   5.6457609e+00   7.3531775e+00   7.6750616e+00   9.6474957e+00   8.9719567e+00   5.7083616e+00   5.6727895e+00   7.3142849e+00   4.8811287e+00   5.7784911e+00   4.1775913e+00   5.3273815e+00   5.6860157e+00   4.5879388e+00   4.7319310e+00   5.1881602e+00   6.4673756e+00   4.6243055e+00   5.9767412e+00   5.3252579e+00   6.4483706e+00   6.7628646e+00   5.3477273e+00   7.7068070e+00   7.9650947e+00   6.0409012e+00   7.3497160e+00   8.9283780e+00   6.2703194e+00   6.9737835e+00   5.3273885e+00   5.8026712e+00   5.7147983e+00   5.7426632e+00   5.3155620e+00   7.0274783e+00   5.2252828e+00   6.5901472e+00   7.1340048e+00   3.6729364e+00   9.6104217e+00   7.5281976e+00   5.1179414e+00   5.5941014e+00   5.2160170e+00   5.8185099e+00   7.8210623e+00   5.0331142e+00   4.7565721e+00   6.2747452e+00   7.0306259e+00   4.1133252e+00   5.5702100e+00
   3.0250094e+00   2.3157530e+00   3.4166772e+00   2.9758352e+00   3.5813826e+00   3.1826519e+00   4.4104722e+00   2.4405841e+00   4.5097701e+00   3.0094750e+00   5.1577521e+00   3.7804572e+00   4.4700497e+00   4.7624553e+00   4.0655805e+00   5.1180026e+00   4.2664104e+00   4.7732828e+00   2.9955485e+00   3.9838338e+00   4.0069492e+00   3.1411124e+00   4.6529103e+00   3.2110866e+00   5.3666887e+00   4.9964601e+00   3.3971370e+00   3.7391514e+00   5.4875883e+00   4.2986923e+00   4.5413384e+00   4.5959392e+00   3.7780540e+00   4.1145129e+00   6.7892710e+00   4.9815038e+00   3.7617783e+00   4.6365145e+00   5.8998124e+00   4.8767939e+00   3.9624735e+00   5.6292766e+00   4.0259082e+00   4.1939022e+00   4.0955689e+00   4.1631646e+00   4.1282575e+00   4.5018634e+00   3.2432187e+00   4.3612743e+00   4.0327101e+00   5.3202765e+00   4.4380598e+00   4.1022710e+00   3.6641786e+00   4.9327254e+00   4.1208443e+00   3.8974389e+00   4.7962608e+00   3.6525811e+00   4.9791933e+00   3.8617044e+00   4.9633403e+00   4.8077502e+00   4.8376373e+00   3.8818108e+00   4.7432697e+00   3.7396727e+00   3.5301139e+00   3.9362978e+00   4.4271395e+00   5.2920337e+00   4.2887166e+00   4.5933478e+00   4.9962686e+00   5.6981072e+00   4.7000308e+00   5.0702324e+00   6.1729182e+00   7.5930534e+00   5.5859498e+00   5.5524137e+00   4.3579941e+00   5.3212886e+00   3.9847557e+00   4.1582187e+00   4.2177097e+00   4.3895856e+00   3.0750291e+00   2.6167047e+00
   3.8325948e+00   3.0588461e+00   2.5545280e+00   2.6910200e+00   4.3981449e+00   3.7995566e+00   2.7019677e+00   2.8682316e+00   4.2261811e+00   3.4561776e+00   3.8420239e+00   5.2910743e+00   4.1046076e+00   4.3576078e+00   3.8766218e+00   4.9976401e+00   5.4534467e+00   4.5291117e+00   3.6034335e+00   3.0774208e+00   3.9874181e+00   4.4338506e+00   3.8850508e+00   3.5149443e+00   4.5218714e+00   6.0138409e+00   3.7687487e+00   3.4032880e+00   3.8492450e+00   4.3698660e+00   4.2645390e+00   5.0648455e+00   3.4561359e+00   5.0495621e+00   5.3421316e+00   4.7297101e+00   3.8857701e+00   3.5054623e+00   4.1545046e+00   4.0338422e+00   6.0924164e+00   5.3654716e+00   4.8308957e+00   3.7744491e+00   4.5621140e+00   3.8591695e+00   3.4435669e+00   3.4923664e+00   3.8356427e+00   3.0058794e+00   3.4089517e+00   4.3859185e+00   5.0466024e+00   3.0131405e+00   3.9589742e+00   3.3627759e+00   3.2366459e+00   3.0493147e+00   2.9725003e+00   2.4990869e+00   3.6100002e+00   3.9406308e+00   3.4954136e+00   4.0860885e+00   4.8957717e+00   5.3287583e+00   4.4623376e+00   3.6228083e+00   4.0602728e+00   3.4979010e+00   4.5404933e+00   3.9035340e+00   5.7876714e+00   5.2871645e+00   4.3647933e+00   4.9622397e+00   4.3721469e+00   3.6603469e+00   5.7073266e+00   6.4479591e+00   3.9765934e+00   4.8738266e+00   4.2427350e+00   4.0642166e+00   3.6680503e+00   4.0832958e+00   4.4653942e+00   3.5564364e+00   2.5846170e+00   2.8556782e+00
   4.3526249e+00   4.8456712e+00   3.5426796e+00   2.8381952e+00   4.3114721e+00   5.8238604e+00   3.8956185e+00   2.7961898e+00   6.5154775e+00   5.3080382e+00   5.5004332e+00   4.4396425e+00   5.8751417e+00   5.7986911e+00   5.0543611e+00   5.8023640e+00   5.5112689e+00   4.1204269e+00   4.7896843e+00   4.3154562e+00   6.9473209e+00   6.7038888e+00   5.4120132e+00   6.3765117e+00   5.3338511e+00   6.2175933e+00   5.2152615e+00   6.4281907e+00   5.3361819e+00   4.5765092e+00   6.4450722e+00   6.0414177e+00   6.2744217e+00   5.9968834e+00   6.8027848e+00   5.7007698e+00   5.6044494e+00   4.6843068e+00   6.0138707e+00   6.2271046e+00   8.1431032e+00   6.2136514e+00   6.1866445e+00   5.9311199e+00   6.1722042e+00   5.0268460e+00   5.7439408e+00   5.4816099e+00   5.0086463e+00   4.7735570e+00   3.1591287e+00   5.5754934e+00   5.5050453e+00   6.1532249e+00   4.8325919e+00   4.0602580e+00   4.3090227e+00   5.4091998e+00   3.7511407e+00   4.1216013e+00   6.3987208e+00   5.6949383e+00   5.8867015e+00   5.8974105e+00   6.7520488e+00   6.0427788e+00   5.5627979e+00   5.1220939e+00   4.4886240e+00   4.8781948e+00   6.0424299e+00   5.5647401e+00   6.6429388e+00   5.8620505e+00   6.3881544e+00   7.3256293e+00   6.1109182e+00   5.8244703e+00   6.7378569e+00   7.9561904e+00   5.0934771e+00   5.8457477e+00   5.5878922e+00   7.2954097e+00   4.5522522e+00   3.3372338e+00   5.9212263e+00   5.8900472e+00   4.0456026e+00   2.4220045e+00
   3.8741978e+00   3.8441260e+00   4.7438406e-01   1.0029042e+00   6.8141967e-01   1.0043307e+00   9.4905483e-01   1.0035687e+00   6.8167890e-01   6.8167890e-01   4.8614709e+00   5.3545878e+00   1.1895653e+00   1.8533253e+00   6.5433021e-01   9.0957734e-01   5.7379346e+00   3.9093780e+00   2.2183163e+00   3.4622635e+00   3.2470291e+00   4.7143337e+00   5.9226678e-01   5.6842745e-01   6.8167890e-01   6.8167890e-01   6.8167890e-01   1.1960009e+00   4.6080986e+00   3.5609301e+00   2.6129905e+00   3.2311196e+00   4.5346873e+00   4.3283486e+00   5.1871479e+00   5.4028692e+00   6.3619338e+00   5.4867152e+00   6.1415758e+00   3.0144524e+00   5.5151559e+00   5.6401567e+00   5.1766578e+00   6.1693334e+00   4.3054873e+00   4.6686734e+00   5.1731597e+00   3.3231603e+00   5.8093629e+00   5.3885946e+00   5.2013953e+00   5.3714034e+00   6.7245930e+00   2.8883931e+00   4.1910309e+00   2.5945459e+00   2.9744213e+00   2.6467546e+00   4.6303642e+00   4.7592555e+00   5.7697015e+00   6.0424588e+00   4.8840939e+00   4.5892556e+00   3.8265379e+00   5.3900410e+00   4.8728755e+00   5.1149412e+00   2.3390995e+00   3.9426709e+00   5.8342050e+00   5.6236906e+00   5.6751285e+00   6.0485772e+00   5.7894168e+00   4.5467311e+00   5.7720342e+00   5.4509346e+00   4.8239322e+00   3.6578243e+00   4.1839636e+00   4.1068184e+00   9.5397599e-01   5.9580492e+00   3.4682490e+00   2.2290663e+00   6.9531363e-01   1.0804509e+00   3.0441302e+00   1.3528693e+00
   3.2531226e+00   3.4482450e+00   2.7302916e+00   3.1696241e+00   3.0634880e+00   2.7267543e+00   3.0243332e+00   2.7896741e+00   4.5822869e+00   3.8177854e+00   5.1183475e+00   4.7232746e+00   5.0393234e+00   4.6271246e+00   4.1286871e+00   4.0373601e+00   3.6321703e+00   5.0858440e+00   3.7601732e+00   3.7258706e+00   4.9583024e+00   5.7462477e+00   3.7307634e+00   3.6383203e+00   5.2813224e+00   4.8746616e+00   4.9067805e+00   3.9823449e+00   4.3316760e+00   5.0818562e+00   5.2774149e+00   4.2121487e+00   4.7676770e+00   4.6376600e+00   6.8778265e+00   6.3891160e+00   4.0857309e+00   4.9088451e+00   5.7502266e+00   4.1609801e+00   7.2026719e+00   7.8673386e+00   6.3955057e+00   5.0363124e+00   5.9124605e+00   5.3030652e+00   5.1999730e+00   5.9382418e+00   4.7587783e+00   3.7055403e+00   4.6276005e+00   4.6582714e+00   4.7511659e+00   5.6362963e+00   4.3591572e+00   5.0908555e+00   4.0501604e+00   4.1376712e+00   4.0071836e+00   4.3822919e+00   5.4390815e+00   5.2964192e+00   4.0056436e+00   4.5831455e+00   5.9564109e+00   5.2833082e+00   4.0708718e+00   5.0352866e+00   3.9875007e+00   3.9534805e+00   4.4675047e+00   4.3466721e+00   5.9656207e+00   6.0741347e+00   5.5271307e+00   4.7468055e+00   4.6629211e+00   3.8728812e+00   7.1087004e+00   6.1669348e+00   4.8492042e+00   5.4955154e+00   4.7659738e+00   5.3801711e+00   4.8725992e+00   4.8804471e+00   5.4595142e+00   5.5781387e+00   3.7759606e+00   3.5099102e+00
   4.4013982e+00   5.2618776e+00   3.3833332e+00   4.0324721e+00   5.1733941e+00   4.9250803e+00   4.7555801e+00   3.7215412e+00   5.0298439e+00   3.9880595e+00   5.2075186e+00   5.8203055e+00   3.6792951e+00   4.4814355e+00   4.6511028e+00   5.8526375e+00   4.6595937e+00   3.9141764e+00   3.8968175e+00   3.8233449e+00   6.6460664e+00   6.8863268e+00   5.2428359e+00   5.8444314e+00   6.9519008e+00   6.4932173e+00   4.6626485e+00   5.5983242e+00   5.6177763e+00   5.2032346e+00   6.1514353e+00   6.5127138e+00   4.7777037e+00   6.3351288e+00   5.9299405e+00   5.8719293e+00   5.1549503e+00   4.1786275e+00   5.6873115e+00   4.8840525e+00   7.9707575e+00   7.1267755e+00   4.7094520e+00   5.3376379e+00   4.2714485e+00   7.3151838e+00   5.5995682e+00   3.8247522e+00   6.4118521e+00   3.7347072e+00   4.5057666e+00   5.6001328e+00   4.8129119e+00   4.7358153e+00   5.5833824e+00   3.6578606e+00   5.1523654e+00   4.7178719e+00   5.0191567e+00   4.8269989e+00   4.7481778e+00   5.1141594e+00   5.7723845e+00   4.5480102e+00   6.0617758e+00   5.5177675e+00   4.9131732e+00   4.9472746e+00   4.4368612e+00   5.3003743e+00   5.1886666e+00   8.0250092e+00   6.6645891e+00   6.3908824e+00   5.8714903e+00   6.6670181e+00   4.3237603e+00   5.7281196e+00   5.9081640e+00   6.7375823e+00   5.1566406e+00   5.8680367e+00   5.1508982e+00   6.4416274e+00   4.7816223e+00   6.2292175e+00   5.8556531e+00   5.4425084e+00   3.3298477e+00   3.5720226e+00
   4.3646728e+00   4.4801110e+00   2.5182923e+00   3.7373735e+00   2.9921992e+00   4.6760150e+00   4.0316677e+00   4.0960993e+00   2.6120099e+00   5.2666484e+00   3.8381083e+00   5.7606567e+00   4.3266975e+00   5.5988807e+00   5.5830425e+00   5.7416696e+00   4.0893225e+00   4.4801645e+00   4.5260757e+00   4.8660855e+00   6.6543149e+00   4.7523250e+00   3.7894872e+00   4.7277805e+00   6.3720797e+00   4.7278533e+00   5.6830214e+00   6.1372538e+00   4.2586191e+00   6.4100275e+00   5.8116286e+00   5.9138604e+00   6.3589690e+00   6.5419066e+00   6.1612712e+00   7.7948484e+00   4.4582227e+00   4.5023817e+00   6.3266351e+00   6.3739500e+00   7.9013138e+00   6.5151859e+00   4.5170891e+00   4.4449842e+00   5.6316439e+00   5.8316230e+00   5.8913883e+00   5.5160284e+00   4.3321504e+00   4.0759912e+00   4.2451270e+00   5.3416167e+00   5.9111127e+00   4.9244037e+00   4.9239953e+00   5.2140560e+00   4.1119694e+00   3.4960743e+00   4.2463565e+00   3.5879318e+00   4.1926368e+00   4.7367525e+00   4.8484441e+00   4.1985131e+00   6.2395266e+00   5.2464358e+00   4.5691984e+00   3.4740813e+00   3.8338549e+00   5.4056041e+00   6.0561822e+00   6.1292095e+00   6.7852668e+00   4.5481613e+00   6.5935007e+00   5.8160878e+00   5.0267212e+00   5.0067827e+00   6.5297487e+00   8.1215356e+00   5.8794273e+00   5.4334283e+00   5.3790046e+00   7.6078465e+00   4.6848487e+00   4.6625424e+00   5.0269260e+00   6.1224914e+00   3.5711245e+00   2.8598408e+00
   3.6443106e+00   4.2119571e+00   3.4886922e+00   3.1483618e+00   5.1993862e+00   5.0856106e+00   4.2601906e+00   3.5484340e+00   5.6643480e+00   6.4515365e+00   4.0884793e+00   4.0274980e+00   5.5412552e+00   4.5294886e+00   6.1065933e+00   6.3801818e+00   5.8332714e+00   5.4701051e+00   5.3028546e+00   4.8848530e+00   6.0696770e+00   4.8056700e+00   4.7769631e+00   5.1722469e+00   6.2876552e+00   5.5822567e+00   4.0425096e+00   3.3845377e+00   4.5408923e+00   6.6384442e+00   6.3636135e+00   7.0775645e+00   4.5023626e+00   5.1228089e+00   7.5322689e+00   5.2179834e+00   3.4016066e+00   5.4710491e+00   4.0151506e+00   6.7009324e+00   5.6869082e+00   7.3306137e+00   4.6576225e+00   5.0218756e+00   6.3513169e+00   6.3922277e+00   3.4815273e+00   4.3873430e+00   4.4165409e+00   3.9304089e+00   4.8505827e+00   5.2773344e+00   4.5873929e+00   4.4113174e+00   4.6777059e+00   5.1315873e+00   5.8643738e+00   5.3988214e+00   4.2443955e+00   3.7742040e+00   4.3628711e+00   5.0745449e+00   6.9817562e+00   5.3154163e+00   6.3317647e+00   6.6189615e+00   5.3673585e+00   3.8472378e+00   5.3365325e+00   5.3633186e+00   5.0353939e+00   4.5409483e+00   5.1445126e+00   5.3014841e+00   6.1445145e+00   6.5812671e+00   6.2467349e+00   6.1651016e+00   5.3033560e+00   7.3149101e+00   6.8126255e+00   5.3022084e+00   5.7126114e+00   6.1354299e+00   4.5290186e+00   4.5384143e+00   5.3626076e+00   6.0750516e+00   3.1055579e+00   2.8117917e+00
   4.8077872e+00   3.0974716e+00   3.4805979e+00   3.6422246e+00   3.0658183e+00   4.1375837e+00   3.7291895e+00   3.6744982e+00   5.0158710e+00   4.4515430e+00   4.4725630e+00   5.2605278e+00   4.5901813e+00   3.6866351e+00   5.0729726e+00   4.4728301e+00   5.9970233e+00   3.3863195e+00   4.5330233e+00   4.7969942e+00   5.8592909e+00   3.7848519e+00   3.2984022e+00   5.8701077e+00   6.3227093e+00   5.2564038e+00   5.0055195e+00   4.3929386e+00   4.9742589e+00   4.3412771e+00   4.4924284e+00   5.9598607e+00   4.2356077e+00   5.5447015e+00   4.7959451e+00   5.2402870e+00   5.4243415e+00   3.6190893e+00   4.8288600e+00   4.9979413e+00   6.5590019e+00   5.4566872e+00   5.8642066e+00   5.1569394e+00   5.7904212e+00   4.7598990e+00   5.0610580e+00   5.3284266e+00   5.1983996e+00   4.8129250e+00   6.0186897e+00   5.3841630e+00   6.0302222e+00   6.1081743e+00   5.5702269e+00   2.9743229e+00   4.5287804e+00   3.6441396e+00   5.3979531e+00   3.3608782e+00   5.5877745e+00   4.6003817e+00   4.9361999e+00   5.9721782e+00   5.2859412e+00   4.0035667e+00   3.9989661e+00   4.1081394e+00   3.9185299e+00   7.0455255e+00   5.2940880e+00   3.1564858e+00   5.2420428e+00   4.6476879e+00   5.0865764e+00   5.9869174e+00   4.1548302e+00   3.9066142e+00   4.9216745e+00   5.4305708e+00   4.5565643e+00   5.4562724e+00   5.7077936e+00   6.2335126e+00   3.5304635e+00   4.6674274e+00   5.1095034e+00   4.2789481e+00   4.0479580e+00   3.0495439e+00
   4.5863123e+00   3.3246169e+00   4.2781698e+00   3.6840710e+00   4.2694064e+00   4.6129011e+00   5.0618343e+00   4.4762307e+00   4.0527792e+00   4.9526794e+00   5.2070414e+00   6.2749064e+00   4.9092992e+00   5.5301061e+00   5.8877266e+00   5.5266685e+00   5.1585191e+00   4.1357766e+00   4.7087774e+00   4.0488565e+00   4.4065584e+00   7.1834833e+00   7.2726093e+00   5.2292559e+00   8.2527734e+00   7.5794078e+00   4.5934003e+00   5.3450479e+00   4.7433446e+00   6.1360148e+00   7.2766910e+00   4.6940714e+00   5.2161759e+00   4.7148300e+00   8.0214043e+00   5.6867762e+00   4.0703296e+00   5.3872595e+00   4.8407158e+00   6.1961917e+00   6.5968326e+00   7.9335774e+00   5.6462460e+00   5.6653816e+00   5.4790363e+00   5.2031100e+00   5.7782940e+00   5.8826488e+00   3.5926436e+00   5.3879123e+00   5.5567448e+00   5.6364327e+00   4.6464400e+00   5.6725727e+00   3.9992750e+00   4.4898946e+00   4.4834077e+00   3.4728414e+00   3.7302812e+00   4.5878138e+00   5.2325139e+00   6.1489369e+00   6.4992376e+00   4.8219834e+00   6.5861983e+00   5.8904137e+00   5.8317153e+00   5.8114744e+00   4.5417381e+00   3.9675152e+00   5.1701617e+00   4.9151032e+00   7.3727003e+00   6.0055772e+00   8.0869567e+00   5.3461539e+00   4.8584385e+00   7.5419057e+00   7.6337144e+00   6.3224864e+00   7.5619376e+00   5.3255156e+00   5.8990970e+00   4.7377678e+00   4.8229828e+00   4.8665111e+00   6.6568704e+00   6.4505470e+00   2.9386569e+00   3.5411330e+00
