# Supplementary material for: Autistic traits and individual brain differences: functional network efficiency reflects attentional and social impairments, structural nodal efficiencies index systemising and theory-of-mind skills
Source: Mol Autism. 2021 Jan 21;12:3. doi: 10.1186/s13229-020-00377-8 (PMC7818759; doi:10.1186/s13229-020-00377-8)
Supplement: Supplementary file 9 — Additional file 9. Brain-behaviour correlations. README file detailing data curation; AAL-90 region masks in NIfTI format; spreadseehts of Spearman correlations; code and data for the correlational analysis. [file 13229_2020_377_MOESM9_ESM.zip › Paul_Arora_et_al_data/Physiological/BBC/analysis/Parcorr_rsfMRI_Netmats/rsfMRI_nodal_participation_score.txt]

   7.9598678e-01   7.7641768e-01   8.2371685e-01   8.4228961e-01   7.4688237e-01   7.6593606e-01   7.9284246e-01   8.2095702e-01   8.2312617e-01   7.8248105e-01   7.9884754e-01   8.0847405e-01   7.6587474e-01   8.0731281e-01   7.9517266e-01   8.0674849e-01   7.7549864e-01   8.3146745e-01   7.9973798e-01   8.1015430e-01   7.8086107e-01   8.0963940e-01   8.3631787e-01   8.3558290e-01   8.4047953e-01   8.3714384e-01   7.6345358e-01   8.1766122e-01   8.2455223e-01   8.0258997e-01   8.1536810e-01   8.3176032e-01   8.2409344e-01   8.0215409e-01   8.2510103e-01   7.5235779e-01   7.7348513e-01   7.3899708e-01   8.1642347e-01   8.2865677e-01   8.4609861e-01   8.4907278e-01   6.2618585e-01   6.7891040e-01   7.0872017e-01   7.5275304e-01   7.0825608e-01   7.1669186e-01   7.1418527e-01   7.6233054e-01   5.8528007e-01   7.4035730e-01   7.6570525e-01   6.4677873e-01   7.9792473e-01   7.3079033e-01   7.9151242e-01   7.0589713e-01   8.0913738e-01   8.2168129e-01   7.4690304e-01   7.6987633e-01   8.0294928e-01   7.7481912e-01   7.6619252e-01   7.2814699e-01   7.7985839e-01   7.6265435e-01   7.1978948e-01   7.7537665e-01   8.3051598e-01   8.1585762e-01   7.9279677e-01   7.5498504e-01   8.1602572e-01   8.1847250e-01   8.1143242e-01   7.9876023e-01   8.0418456e-01   7.8152957e-01   8.2015470e-01   7.5536016e-01   8.3052753e-01   8.0707550e-01   7.8022779e-01   7.6378282e-01   8.2026970e-01   8.5230491e-01   8.2275748e-01   7.8761202e-01
   8.2080412e-01   8.4384525e-01   7.8182140e-01   8.2106930e-01   8.2786832e-01   8.2465471e-01   7.8353165e-01   7.7852495e-01   7.8579593e-01   8.1887714e-01   8.3454790e-01   7.9103379e-01   8.2367551e-01   8.1973682e-01   8.1225702e-01   7.4449671e-01   7.9589496e-01   7.9790226e-01   8.3190459e-01   8.2634783e-01   8.1862677e-01   8.1172783e-01   7.4586761e-01   7.9318200e-01   8.2480782e-01   8.2718328e-01   8.0685524e-01   8.0928951e-01   8.3352316e-01   7.7624804e-01   7.9372176e-01   8.1591387e-01   8.1479247e-01   8.0712604e-01   8.0861255e-01   7.7790009e-01   7.8266627e-01   8.3378264e-01   8.0415375e-01   8.3655837e-01   8.3681791e-01   8.0417699e-01   7.9705708e-01   6.4069466e-01   7.0378708e-01   7.9799442e-01   7.7217394e-01   7.3795468e-01   7.1914023e-01   8.0780781e-01   7.8828642e-01   7.6987330e-01   7.8080343e-01   7.8567172e-01   8.0602487e-01   7.3527523e-01   7.8719815e-01   8.1681678e-01   8.4854123e-01   7.9280497e-01   8.4372865e-01   7.7280532e-01   8.2916070e-01   7.7586537e-01   8.1907254e-01   8.1917260e-01   8.2006909e-01   8.1400206e-01   8.3061429e-01   8.3517398e-01   7.9972564e-01   8.1704267e-01   8.1404768e-01   8.1329392e-01   7.2140122e-01   8.1861596e-01   8.0146047e-01   8.1803105e-01   8.1117090e-01   7.8450181e-01   8.1521283e-01   8.1332655e-01   7.9418793e-01   7.7954861e-01   8.2100476e-01   7.8899014e-01   7.9095525e-01   8.1319383e-01   8.0331256e-01   8.2497655e-01
   7.5645122e-01   7.6883485e-01   7.4143149e-01   8.1061075e-01   7.2573279e-01   7.1294147e-01   7.9007721e-01   7.3383989e-01   6.8673940e-01   7.4217545e-01   7.6513186e-01   7.6916338e-01   8.1072370e-01   8.3808953e-01   7.6906264e-01   8.3395231e-01   8.1502136e-01   8.3798951e-01   7.7807490e-01   8.2722315e-01   7.8764275e-01   7.9458976e-01   7.6848073e-01   8.0666686e-01   7.1215881e-01   6.6701779e-01   7.8063059e-01   7.1615080e-01   7.9436775e-01   8.3495413e-01   8.0871587e-01   7.2844201e-01   7.8410328e-01   8.3982214e-01   8.3461809e-01   8.4913006e-01   8.2710973e-01   8.4453650e-01   8.2032272e-01   8.3286348e-01   8.3802179e-01   8.3900312e-01   7.5698878e-01   8.0000100e-01   7.3247976e-01   7.5743612e-01   7.7440472e-01   7.5290316e-01   7.9572064e-01   8.2865455e-01   7.4423802e-01   7.9909001e-01   8.0133215e-01   7.6002652e-01   8.1602182e-01   7.6875121e-01   7.8599229e-01   8.3175958e-01   7.6412943e-01   8.1254025e-01   7.3990362e-01   6.6236948e-01   8.0999693e-01   8.1952414e-01   8.4532946e-01   8.2582042e-01   8.6079427e-01   7.9746963e-01   8.4583823e-01   8.3221146e-01   7.0628173e-01   7.4810976e-01   8.3153667e-01   7.9822061e-01   8.3035112e-01   8.3402084e-01   7.6982351e-01   8.1482008e-01   8.0266731e-01   8.6090689e-01   8.4750583e-01   7.9481071e-01   7.8608904e-01   8.0283711e-01   7.9722221e-01   8.2196450e-01   8.0168343e-01   8.0711935e-01   8.1683952e-01   8.1201202e-01
   8.3636399e-01   8.1115359e-01   8.3218663e-01   8.3831973e-01   7.6018648e-01   8.1032248e-01   8.1814710e-01   8.1723340e-01   7.8508604e-01   8.2326468e-01   7.6918566e-01   8.0045903e-01   8.1880913e-01   8.0005716e-01   8.3017779e-01   7.2078977e-01   7.7414944e-01   8.0607298e-01   7.8150897e-01   7.8311460e-01   7.6817281e-01   8.1550902e-01   8.3068459e-01   8.3679445e-01   8.2993749e-01   8.2681890e-01   7.8722648e-01   7.6825848e-01   8.1977271e-01   7.9459136e-01   8.0469203e-01   8.1530197e-01   7.8469207e-01   7.9060995e-01   7.6778107e-01   7.8412149e-01   8.3380646e-01   8.2777779e-01   7.6537867e-01   8.2222338e-01   8.3667141e-01   8.1548187e-01   7.2456883e-01   8.0762714e-01   7.5191102e-01   7.8796452e-01   7.3116398e-01   7.6742814e-01   7.0763391e-01   7.8612138e-01   7.8749462e-01   7.4594601e-01   8.2830711e-01   7.6800346e-01   7.9696323e-01   7.8726838e-01   6.8434179e-01   7.5952445e-01   7.8389118e-01   8.3006373e-01   7.3580108e-01   7.7115783e-01   7.9232695e-01   8.1901144e-01   8.5020255e-01   8.1781243e-01   7.8598728e-01   7.8993761e-01   7.9982519e-01   7.7983791e-01   8.1739129e-01   7.4643182e-01   7.8323463e-01   7.8010559e-01   8.0764130e-01   7.8412650e-01   7.7557115e-01   7.7100817e-01   8.3691708e-01   8.0497400e-01   7.8718163e-01   8.3353787e-01   8.3278854e-01   8.1077121e-01   8.2293522e-01   7.9407665e-01   8.3232749e-01   8.5177850e-01   8.3899817e-01   8.4205833e-01
   8.0044329e-01   7.9101473e-01   8.3354258e-01   8.4501750e-01   7.7769103e-01   8.1707774e-01   8.1563151e-01   7.7844949e-01   7.7509796e-01   7.9452719e-01   7.8450634e-01   8.2923003e-01   6.8835350e-01   7.4663143e-01   7.7507329e-01   8.2848415e-01   8.1083643e-01   7.7130586e-01   8.2107047e-01   8.4542240e-01   7.9871636e-01   7.8188204e-01   8.2893760e-01   8.4221012e-01   8.1583340e-01   7.8527260e-01   8.5011044e-01   8.3623728e-01   8.1407773e-01   8.3235010e-01   7.8681288e-01   8.3754466e-01   8.0429224e-01   8.5293567e-01   8.1869943e-01   8.4591864e-01   7.5609317e-01   7.4159706e-01   8.4124901e-01   8.0926869e-01   7.4473551e-01   8.0084331e-01   7.0832102e-01   7.3385264e-01   6.5930105e-01   7.0909339e-01   8.0360618e-01   7.7050381e-01   7.0794401e-01   7.8293510e-01   8.4212320e-01   7.9788688e-01   7.8449841e-01   8.1934734e-01   8.3627978e-01   8.3774838e-01   7.0997713e-01   7.9798519e-01   8.0899485e-01   7.6287319e-01   8.0489695e-01   8.3496253e-01   8.0788374e-01   7.8903987e-01   8.2895206e-01   8.4764287e-01   8.2623362e-01   8.2001385e-01   8.3758621e-01   8.1901289e-01   7.8652743e-01   8.2265819e-01   8.0055942e-01   7.9135716e-01   8.1876709e-01   8.0914376e-01   8.3615388e-01   8.2431422e-01   7.6532275e-01   8.2382116e-01   8.0561810e-01   7.1720973e-01   8.4264625e-01   8.3284380e-01   8.0076384e-01   8.1808997e-01   8.5416545e-01   8.1616983e-01   8.3494778e-01   8.5030362e-01
   7.9091507e-01   8.1891150e-01   7.9672518e-01   7.8045216e-01   7.2256314e-01   7.8870196e-01   7.4744697e-01   6.6447016e-01   6.4695344e-01   7.6075634e-01   7.6888264e-01   7.6084605e-01   8.0258139e-01   7.1122946e-01   7.3116281e-01   7.3498452e-01   7.9316552e-01   8.0022690e-01   7.5872006e-01   6.4434653e-01   7.1927761e-01   5.7984630e-01   7.4275407e-01   8.1095437e-01   7.8258546e-01   7.6874611e-01   6.8240208e-01   7.0581196e-01   8.2553493e-01   7.0590829e-01   7.5330066e-01   7.1503876e-01   7.8662924e-01   7.1767705e-01   6.7064799e-01   6.9825455e-01   8.0903231e-01   6.2074081e-01   8.2200326e-01   7.3516742e-01   8.0846298e-01   7.7665925e-01   7.3860938e-01   7.2416370e-01   7.5300511e-01   7.3159893e-01   6.6942535e-01   7.2916366e-01   7.3455624e-01   7.8774145e-01   7.7931176e-01   7.5790278e-01   7.4069493e-01   7.9261210e-01   7.9813803e-01   7.8168266e-01   7.5912721e-01   7.8839240e-01   8.0811728e-01   7.9532508e-01   7.5252468e-01   7.4104087e-01   8.0293512e-01   8.0971908e-01   7.7862798e-01   7.7336064e-01   7.6471398e-01   7.2808911e-01   7.7605581e-01   6.5412332e-01   7.9237027e-01   7.5702444e-01   7.7279864e-01   6.9531078e-01   7.9706471e-01   7.3757824e-01   6.8213512e-01   6.9030574e-01   8.2495566e-01   7.9411985e-01   8.2350569e-01   7.9911021e-01   8.1097095e-01   8.1498967e-01   8.0467200e-01   7.9781937e-01   7.9054892e-01   7.5923644e-01   8.1103867e-01   8.1371492e-01
   8.2054590e-01   8.3034865e-01   8.2593811e-01   7.6541419e-01   7.5549551e-01   7.5811193e-01   7.7091609e-01   6.5619472e-01   8.1402084e-01   8.0698259e-01   7.7548582e-01   8.0027011e-01   7.3468494e-01   7.5007041e-01   7.7092554e-01   7.1305793e-01   8.2309538e-01   7.2688840e-01   8.1451975e-01   7.8737321e-01   7.7166995e-01   7.3576741e-01   8.1145465e-01   6.9533143e-01   8.1834818e-01   8.1007526e-01   8.2665188e-01   7.3373314e-01   7.7909005e-01   7.4877438e-01   7.1513505e-01   7.4246867e-01   8.3722053e-01   8.2492418e-01   8.1157642e-01   7.9355361e-01   8.3933365e-01   7.6376607e-01   7.7495415e-01   7.3496163e-01   7.4944038e-01   8.4638591e-01   8.3061346e-01   8.1875657e-01   7.5414446e-01   7.7387989e-01   7.5467576e-01   8.4656720e-01   8.2603218e-01   7.4538464e-01   8.1589561e-01   8.2169411e-01   8.2123007e-01   8.4747252e-01   7.6106288e-01   7.9334324e-01   8.2565166e-01   7.8763338e-01   8.3416264e-01   8.1586987e-01   7.4148448e-01   7.9926140e-01   8.3662014e-01   7.2939504e-01   8.5279793e-01   8.2469574e-01   8.2170245e-01   8.2964165e-01   8.4115999e-01   8.3761905e-01   6.9725817e-01   5.9088282e-01   6.0881241e-01   8.1261074e-01   7.9703553e-01   7.7261132e-01   7.7433771e-01   8.0761576e-01   7.8643183e-01   6.4094228e-01   7.9619593e-01   7.9247881e-01   7.8016834e-01   7.4044690e-01   8.4682466e-01   8.3193208e-01   8.2430887e-01   8.3799970e-01   8.3420193e-01   8.0909270e-01
   8.0494502e-01   8.1833944e-01   8.1918437e-01   8.2897806e-01   7.8747440e-01   8.2610247e-01   8.4746319e-01   7.8757334e-01   8.1218022e-01   7.7167762e-01   8.0512147e-01   8.2398741e-01   8.3138874e-01   8.2719125e-01   8.0951372e-01   8.1022566e-01   7.6157463e-01   7.6691922e-01   8.2866204e-01   8.1870955e-01   7.9408394e-01   7.9926263e-01   6.9805406e-01   8.2122112e-01   8.0595415e-01   8.2113392e-01   6.4222026e-01   7.7114306e-01   8.3861957e-01   8.2885323e-01   7.5247493e-01   7.3133366e-01   8.0441861e-01   8.0776182e-01   8.2756208e-01   8.4013082e-01   7.9685680e-01   7.9100233e-01   8.1882619e-01   8.0938593e-01   7.7186486e-01   8.1681183e-01   7.0411126e-01   6.3784001e-01   7.5780209e-01   7.0854180e-01   6.9355736e-01   7.4172004e-01   6.9351647e-01   7.4036123e-01   7.6271185e-01   7.5062339e-01   7.2370461e-01   7.9132673e-01   7.7314354e-01   6.6978399e-01   7.7134747e-01   7.0079473e-01   7.9390783e-01   7.6508054e-01   7.4848975e-01   7.9946441e-01   8.0197500e-01   8.2430954e-01   8.3581741e-01   8.3887250e-01   7.7702229e-01   8.1392755e-01   7.7590263e-01   6.8369810e-01   7.7347796e-01   7.9075539e-01   7.8975787e-01   8.1020914e-01   7.8259057e-01   8.3131760e-01   8.0223093e-01   8.2634134e-01   7.5553859e-01   8.0357698e-01   7.0288333e-01   7.1159947e-01   8.1118501e-01   7.9865542e-01   7.7089280e-01   7.5650797e-01   7.4568152e-01   7.7679813e-01   8.0025226e-01   7.5289525e-01
   7.9956987e-01   8.3767925e-01   7.9266046e-01   8.4364134e-01   8.3628067e-01   8.3743242e-01   7.2222164e-01   8.1695267e-01   7.9295097e-01   8.4308109e-01   8.4115196e-01   7.7993326e-01   7.5388280e-01   8.2787490e-01   8.2389899e-01   8.1444827e-01   8.1052940e-01   8.2846729e-01   8.2537079e-01   7.8771072e-01   8.5186561e-01   8.3922608e-01   7.9847216e-01   7.9908666e-01   7.2262395e-01   7.6780916e-01   8.3588979e-01   7.4645682e-01   8.3028137e-01   7.8600336e-01   8.1536897e-01   8.0587323e-01   7.5619162e-01   8.1077169e-01   7.9447579e-01   7.9989523e-01   8.1151528e-01   7.9234292e-01   8.1871170e-01   8.0288765e-01   7.7022335e-01   8.3682613e-01   8.1208141e-01   7.5582882e-01   7.7847121e-01   8.3138117e-01   8.2101157e-01   8.2765359e-01   7.5624068e-01   8.6454332e-01   8.7055492e-01   8.5631713e-01   8.4586438e-01   7.7835011e-01   8.4487368e-01   8.2712709e-01   7.7697309e-01   7.7543355e-01   7.5677955e-01   8.3573220e-01   8.5629497e-01   8.1761438e-01   8.5068566e-01   8.1185394e-01   8.4366210e-01   8.4488406e-01   8.1151657e-01   8.2829358e-01   6.3728782e-01   8.0450278e-01   8.3460720e-01   8.0403405e-01   8.1321380e-01   7.5586411e-01   8.2498908e-01   8.3300819e-01   7.8547702e-01   8.1596505e-01   7.8461855e-01   8.0910017e-01   7.8841968e-01   7.4174567e-01   8.1531564e-01   8.0357946e-01   8.4775703e-01   7.8946453e-01   8.5149674e-01   8.2557568e-01   8.2050680e-01   8.5361701e-01
   7.8167701e-01   7.7292126e-01   7.6996845e-01   8.0882590e-01   7.6714425e-01   8.0789528e-01   8.0130500e-01   7.7423507e-01   6.8012540e-01   7.6499757e-01   8.2852087e-01   7.7099246e-01   8.1164156e-01   8.0516135e-01   8.0368970e-01   8.2408317e-01   7.9477553e-01   7.8406418e-01   8.0619240e-01   7.6515949e-01   7.9801510e-01   7.8597221e-01   6.8138737e-01   7.9667507e-01   6.0847009e-01   6.9546197e-01   7.1583062e-01   7.0887194e-01   7.8645572e-01   7.9880259e-01   7.6045345e-01   7.7862489e-01   8.1591708e-01   7.8889717e-01   7.6170130e-01   7.4199440e-01   8.0318467e-01   7.8468994e-01   8.0927437e-01   8.0089145e-01   7.9356636e-01   7.5201871e-01   7.3707767e-01   7.4632596e-01   7.5397515e-01   8.0035905e-01   6.6145874e-01   6.9948595e-01   7.7467414e-01   7.3530611e-01   7.2360744e-01   7.9921235e-01   6.8314407e-01   7.5477052e-01   7.3076580e-01   7.8277808e-01   7.7021414e-01   7.3136342e-01   8.2587449e-01   8.2323880e-01   8.0786208e-01   7.6540915e-01   8.0020192e-01   7.7590126e-01   7.7078850e-01   8.0385226e-01   7.3690079e-01   7.6436854e-01   7.9134418e-01   7.5716221e-01   7.4572839e-01   7.9137009e-01   7.8236423e-01   7.5313172e-01   7.7654640e-01   7.9693834e-01   7.9153818e-01   8.0535084e-01   7.5000265e-01   7.6162295e-01   7.1110034e-01   7.4997611e-01   7.9229408e-01   8.0842640e-01   8.0890408e-01   7.9279863e-01   7.8982742e-01   8.0930612e-01   7.7700007e-01   8.1608740e-01
   8.0798593e-01   8.3978949e-01   7.5732705e-01   7.0584176e-01   7.8651283e-01   8.3015634e-01   8.1079636e-01   7.7094935e-01   8.1187623e-01   8.0412069e-01   7.7116907e-01   7.0381331e-01   7.2799954e-01   7.7061594e-01   7.7377488e-01   7.7856573e-01   8.1027612e-01   7.1133606e-01   7.7654112e-01   8.1827373e-01   8.2087921e-01   8.3221668e-01   7.9535893e-01   7.7513241e-01   8.0826845e-01   8.1161757e-01   8.4218049e-01   8.4035504e-01   7.6978716e-01   7.6367863e-01   8.1088335e-01   8.1809709e-01   8.3307865e-01   8.4294426e-01   7.6291331e-01   8.2250747e-01   7.9924029e-01   8.2555732e-01   8.3352139e-01   7.9527609e-01   8.4198432e-01   8.1861545e-01   8.0721142e-01   7.1792450e-01   6.9444414e-01   7.8323980e-01   7.7081296e-01   7.8736359e-01   7.0767557e-01   8.1387992e-01   8.0676672e-01   7.9239602e-01   8.2152837e-01   8.1058190e-01   7.8342587e-01   8.0076835e-01   8.4158732e-01   8.1419066e-01   7.7205752e-01   7.8061962e-01   7.6203973e-01   7.3749458e-01   7.8183948e-01   7.5148912e-01   8.1765588e-01   7.7470358e-01   7.6100390e-01   7.6082052e-01   8.3662343e-01   8.4258139e-01   7.8519586e-01   8.2701510e-01   8.1099907e-01   7.2229056e-01   8.1384548e-01   8.1115078e-01   8.0765786e-01   8.0774573e-01   8.1910902e-01   8.0060967e-01   7.6198543e-01   8.0081238e-01   8.1374030e-01   8.1539680e-01   7.8779865e-01   7.4625849e-01   7.7568653e-01   7.2756505e-01   8.2923891e-01   8.2876386e-01
   7.2151654e-01   7.4959834e-01   7.6045898e-01   7.8834811e-01   7.6776662e-01   8.1416910e-01   7.3448165e-01   7.0852608e-01   8.0776910e-01   8.0407668e-01   7.6913166e-01   7.2049780e-01   7.3902949e-01   7.2806727e-01   7.1358954e-01   7.9040737e-01   7.8434751e-01   7.0156208e-01   7.7285710e-01   8.0373496e-01   7.0116850e-01   7.9476785e-01   6.4264376e-01   7.4296959e-01   7.2289448e-01   7.9965619e-01   7.5112889e-01   7.8418801e-01   8.1677078e-01   8.1201312e-01   7.1524377e-01   7.0638347e-01   7.7115021e-01   7.8236740e-01   7.5386054e-01   7.7197890e-01   7.9443946e-01   7.7970200e-01   7.9362928e-01   7.7100249e-01   8.0833533e-01   7.9217641e-01   7.5751754e-01   6.8078814e-01   7.9132127e-01   7.7673303e-01   7.6825607e-01   6.9571706e-01   8.0776585e-01   7.4820549e-01   6.9415289e-01   7.7583495e-01   7.2459493e-01   6.9964349e-01   7.4215819e-01   7.8198176e-01   6.4270197e-01   7.7271542e-01   7.5672232e-01   8.0082337e-01   7.6480135e-01   7.4091665e-01   7.9670918e-01   7.7443193e-01   8.2104577e-01   7.9727396e-01   7.4269040e-01   7.4952195e-01   8.1609692e-01   7.9578915e-01   7.2343746e-01   7.0673136e-01   7.4113908e-01   7.1407149e-01   7.9707126e-01   7.4477604e-01   8.0026485e-01   7.6339697e-01   7.9663236e-01   7.9496165e-01   6.4731807e-01   7.4329905e-01   7.8629299e-01   7.2895756e-01   7.8731975e-01   8.2346014e-01   8.1940125e-01   8.0414392e-01   8.1704655e-01   7.6502457e-01
   7.4570333e-01   7.9545564e-01   8.2317844e-01   8.0064666e-01   7.7843633e-01   7.8841590e-01   7.6068685e-01   7.6336422e-01   8.2938394e-01   7.9278245e-01   7.6219271e-01   7.4633041e-01   7.0442465e-01   7.2391334e-01   7.5076966e-01   8.0205512e-01   7.6115385e-01   7.2432973e-01   8.2054459e-01   7.7816232e-01   8.2013906e-01   7.9639416e-01   7.7308257e-01   8.0166508e-01   7.5128220e-01   7.2603251e-01   7.3989263e-01   8.0415108e-01   7.5369347e-01   8.2162923e-01   7.8755159e-01   8.1115611e-01   8.2272243e-01   8.2761073e-01   8.0164589e-01   8.2961215e-01   7.9462322e-01   8.0816627e-01   8.1679292e-01   8.2017842e-01   8.1575686e-01   8.2623674e-01   7.2174516e-01   8.0638724e-01   7.7957124e-01   8.1575934e-01   7.3846678e-01   8.0933408e-01   7.7768424e-01   8.1968293e-01   7.9790754e-01   8.2441336e-01   7.8058913e-01   8.0466581e-01   8.3500187e-01   8.1725803e-01   7.6219112e-01   7.4667811e-01   8.3579756e-01   7.8224673e-01   7.7361734e-01   8.0533954e-01   8.2847791e-01   8.1184616e-01   8.1840911e-01   7.9486206e-01   8.1070996e-01   7.8215812e-01   7.4705692e-01   7.1751842e-01   8.1152725e-01   8.1965201e-01   7.4757439e-01   8.1675708e-01   8.2714752e-01   8.0439293e-01   8.1539216e-01   8.4512452e-01   6.9099376e-01   8.1982949e-01   8.0338985e-01   7.7799016e-01   7.8958096e-01   7.2912055e-01   8.2832638e-01   8.2209416e-01   8.3340604e-01   8.4651844e-01   8.3438015e-01   8.4964964e-01
   7.7857792e-01   7.7243818e-01   6.6381815e-01   7.3490526e-01   7.7205306e-01   7.8722992e-01   7.5391559e-01   7.6934089e-01   7.4716112e-01   7.9434034e-01   7.4918592e-01   6.8949750e-01   7.3060290e-01   6.7443377e-01   7.6693525e-01   7.3992480e-01   7.2726062e-01   7.8082871e-01   6.5133497e-01   7.1294269e-01   8.1206082e-01   8.0430239e-01   7.4142739e-01   7.4629771e-01   8.1872988e-01   8.1316754e-01   7.7643354e-01   7.1730247e-01   7.3093993e-01   7.4929532e-01   7.5515663e-01   7.4471260e-01   7.6954189e-01   6.4187736e-01   7.8079656e-01   7.5833010e-01   7.9703924e-01   7.9870297e-01   7.7446885e-01   7.8345162e-01   7.7501063e-01   7.8683022e-01   7.8209669e-01   7.6667216e-01   7.3294847e-01   7.8968344e-01   7.8831232e-01   7.8000156e-01   7.2831684e-01   7.6173479e-01   7.2951741e-01   7.2316720e-01   8.0467881e-01   8.1222259e-01   7.7799288e-01   7.5339676e-01   7.1999898e-01   8.0631330e-01   7.8531288e-01   8.1607472e-01   7.8776163e-01   7.5655084e-01   7.2292927e-01   7.6774180e-01   7.5964522e-01   7.8178687e-01   7.7102640e-01   7.8051774e-01   7.6539739e-01   7.4512187e-01   7.2962278e-01   7.3138293e-01   7.1363866e-01   6.8815421e-01   7.4298343e-01   7.5957559e-01   7.1492867e-01   7.3664113e-01   7.4453204e-01   7.4518885e-01   7.6810294e-01   7.9310139e-01   7.0082725e-01   7.5441418e-01   7.7110594e-01   7.5748004e-01   7.9927604e-01   8.0069083e-01   7.6522374e-01   8.0992244e-01
   7.9326802e-01   7.8334375e-01   7.8752779e-01   7.9215441e-01   8.0490768e-01   7.7877193e-01   7.9737773e-01   8.0016363e-01   7.6255665e-01   7.4331432e-01   8.2493224e-01   7.1276162e-01   7.6628319e-01   7.4724100e-01   7.9887385e-01   7.8529252e-01   7.5415138e-01   7.6341810e-01   8.2946888e-01   7.7326991e-01   7.7202611e-01   7.9033110e-01   7.1702116e-01   6.4744889e-01   7.8095689e-01   7.3985069e-01   7.9477014e-01   8.1119369e-01   7.7641741e-01   8.1869239e-01   7.8493884e-01   6.4502019e-01   7.9145790e-01   7.5320591e-01   7.1208761e-01   8.0117819e-01   7.6390702e-01   8.2563112e-01   7.5835174e-01   7.6811190e-01   7.7909382e-01   8.1468078e-01   8.0183559e-01   8.2461339e-01   8.0557493e-01   7.9060143e-01   7.5974350e-01   8.1571452e-01   8.1766346e-01   8.0912415e-01   7.7975870e-01   8.0025997e-01   7.3264531e-01   7.7519108e-01   7.0811563e-01   8.3593450e-01   7.8911391e-01   7.0439483e-01   8.0808055e-01   7.8700719e-01   7.8498916e-01   8.0746182e-01   8.2547129e-01   7.6792915e-01   8.0639306e-01   8.0585257e-01   7.7142105e-01   7.6446595e-01   8.2821081e-01   7.9244003e-01   7.9986031e-01   8.2495710e-01   6.7677848e-01   7.8721621e-01   7.8187491e-01   7.9186917e-01   8.2867970e-01   8.4415474e-01   7.5504062e-01   7.2441786e-01   8.0252831e-01   8.0329629e-01   7.9872519e-01   8.0652040e-01   8.0716818e-01   8.0869194e-01   7.9884133e-01   7.3050320e-01   8.2771713e-01   8.2281381e-01
   7.1396508e-01   7.7665920e-01   7.3559119e-01   7.4143320e-01   7.3990031e-01   6.6971416e-01   7.6135061e-01   7.7321589e-01   7.8234873e-01   7.3998112e-01   7.1517149e-01   7.8257835e-01   7.7221434e-01   7.7821048e-01   7.7829391e-01   7.8748509e-01   7.0693358e-01   7.3236679e-01   7.6383339e-01   7.9747764e-01   7.8887997e-01   7.1203920e-01   7.5412910e-01   7.5716617e-01   7.5948711e-01   7.5857535e-01   7.4682349e-01   7.2860620e-01   7.8970901e-01   7.3594703e-01   7.0623579e-01   7.2421231e-01   7.6554019e-01   7.6928944e-01   7.2991352e-01   7.6873499e-01   7.0275035e-01   7.4717497e-01   7.5470333e-01   7.8270606e-01   7.3564699e-01   7.5201674e-01   6.7223200e-01   5.1221861e-01   6.9576507e-01   6.7335701e-01   7.1180634e-01   7.4079978e-01   7.2114338e-01   6.4978276e-01   6.0167936e-01   7.7178329e-01   7.1424100e-01   7.7863060e-01   7.2877500e-01   7.7611127e-01   7.2214536e-01   7.5459632e-01   7.5401475e-01   7.0610462e-01   7.6495697e-01   7.6399380e-01   7.6620929e-01   7.6989445e-01   7.6122898e-01   7.7194060e-01   6.9526516e-01   6.6794908e-01   7.5830670e-01   7.4587024e-01   6.6421016e-01   7.3476343e-01   7.4160707e-01   6.9896088e-01   7.7564276e-01   7.7033486e-01   7.2096380e-01   7.2104440e-01   7.7566085e-01   7.8464794e-01   7.5011124e-01   7.6876828e-01   7.8368366e-01   7.7361395e-01   7.2022558e-01   7.3565781e-01   7.2800277e-01   7.6150179e-01   7.6417452e-01   7.8575885e-01
   7.6608719e-01   7.3874614e-01   7.6926897e-01   7.2396466e-01   7.9216007e-01   7.4697108e-01   8.0148523e-01   7.9533037e-01   8.0346000e-01   7.9004361e-01   7.5091985e-01   7.8486849e-01   8.0921394e-01   7.7001461e-01   8.2686023e-01   8.0713526e-01   7.8881678e-01   7.5650994e-01   7.8019890e-01   7.2118695e-01   8.0430324e-01   8.0633638e-01   7.7647276e-01   7.0624418e-01   8.2316194e-01   7.6991000e-01   7.6764507e-01   7.6729232e-01   7.7911901e-01   7.9475894e-01   7.9052537e-01   7.2621553e-01   7.4861760e-01   7.5283674e-01   7.4083362e-01   7.6221098e-01   7.9371492e-01   7.4619239e-01   8.1831692e-01   7.8911849e-01   7.9287384e-01   8.0837554e-01   7.4738539e-01   7.3913397e-01   7.2428340e-01   7.7590553e-01   7.4859712e-01   7.3635461e-01   7.6537965e-01   7.7308482e-01   7.6732779e-01   8.0269421e-01   7.5527913e-01   8.1339043e-01   8.0756400e-01   8.0672367e-01   7.3328071e-01   7.4305517e-01   7.9886524e-01   7.6011089e-01   7.9755128e-01   7.8521580e-01   7.9136155e-01   8.0695046e-01   7.7655608e-01   7.6305280e-01   7.4499910e-01   7.2704198e-01   7.6444157e-01   7.6407795e-01   7.3514448e-01   7.5200040e-01   7.8126898e-01   7.8261229e-01   7.8432974e-01   7.6921841e-01   7.6019301e-01   7.3569470e-01   7.9339326e-01   8.1566161e-01   7.6561162e-01   7.8158992e-01   7.9579112e-01   7.9614578e-01   8.2569831e-01   7.5042902e-01   8.2284574e-01   8.2098067e-01   8.1826504e-01   8.1746320e-01
   7.8428829e-01   7.8193116e-01   8.1787356e-01   8.2848707e-01   7.6001207e-01   7.5561247e-01   8.1080517e-01   8.1014381e-01   8.3016220e-01   7.9517122e-01   7.4995184e-01   7.5886866e-01   8.2029161e-01   7.3512169e-01   8.1724487e-01   7.6800267e-01   7.5256871e-01   8.2165611e-01   8.0448167e-01   8.0495093e-01   8.4337230e-01   8.4595688e-01   7.6489275e-01   7.8835716e-01   8.1170980e-01   8.2449614e-01   7.6799619e-01   7.8859089e-01   7.9752621e-01   8.1526265e-01   7.6434413e-01   7.6717482e-01   7.6767198e-01   8.0599900e-01   8.0222842e-01   7.6737305e-01   8.1155095e-01   8.1705107e-01   8.1317555e-01   8.0290492e-01   8.4348596e-01   8.4541143e-01   7.7055062e-01   7.7512245e-01   7.6096515e-01   7.7854385e-01   8.1930382e-01   7.7890943e-01   7.2251550e-01   7.8086485e-01   8.0436259e-01   8.2874576e-01   8.1804429e-01   7.1298096e-01   8.1227022e-01   7.8729856e-01   8.1895963e-01   7.4415714e-01   8.0067256e-01   8.0197701e-01   8.2983617e-01   6.8399759e-01   7.6550840e-01   7.8749199e-01   7.6483294e-01   8.1574024e-01   7.4426504e-01   7.2462375e-01   7.7102813e-01   7.2632000e-01   7.2803319e-01   7.9133637e-01   8.2862477e-01   8.4107872e-01   7.9771734e-01   8.0349209e-01   7.7085833e-01   7.8498305e-01   7.8926525e-01   7.9646496e-01   7.3428106e-01   7.7942312e-01   8.1596162e-01   8.0724120e-01   7.5854119e-01   8.0839705e-01   8.4134786e-01   8.3514998e-01   7.8490579e-01   8.2680250e-01
   7.3046325e-01   7.7826891e-01   8.2089524e-01   7.8505493e-01   7.3843705e-01   8.1238175e-01   7.7132115e-01   7.9268124e-01   7.8173093e-01   7.5050404e-01   7.8487667e-01   7.1472446e-01   7.0334717e-01   6.9667387e-01   7.8118630e-01   7.4016004e-01   7.5283637e-01   7.5677912e-01   7.9196812e-01   7.7762453e-01   8.1483967e-01   7.8175651e-01   8.0009444e-01   7.6624508e-01   8.1741371e-01   7.6006574e-01   7.9597727e-01   7.6360888e-01   7.2325761e-01   7.8918420e-01   8.1040417e-01   8.0787082e-01   7.6656522e-01   7.9895519e-01   7.7892641e-01   7.8144055e-01   8.0951125e-01   8.2826118e-01   7.2410091e-01   8.2079866e-01   7.4557262e-01   8.0707943e-01   8.1857414e-01   8.3929097e-01   8.1679896e-01   7.7719314e-01   7.6470795e-01   8.2762410e-01   7.1477558e-01   7.8142843e-01   8.0572845e-01   7.2463695e-01   8.1868547e-01   7.7917832e-01   8.1991645e-01   8.2867216e-01   7.7984010e-01   7.1219023e-01   8.1301724e-01   7.7467144e-01   7.3779596e-01   7.1034539e-01   7.8859863e-01   7.2905477e-01   8.1052799e-01   7.7291185e-01   8.2730129e-01   8.0624223e-01   7.1308648e-01   8.0165569e-01   8.1822645e-01   7.7246501e-01   7.8945936e-01   7.8471225e-01   7.9179838e-01   7.8641953e-01   7.9538133e-01   7.4017136e-01   6.7989830e-01   7.6706271e-01   7.8316733e-01   7.5813153e-01   8.2538780e-01   8.1217445e-01   8.0510880e-01   8.1649734e-01   8.2971858e-01   8.0187127e-01   8.3311927e-01   7.9994879e-01
   7.8301999e-01   8.1136193e-01   7.8035334e-01   7.8635130e-01   8.2258870e-01   7.6353598e-01   8.2258897e-01   7.9360248e-01   7.3486348e-01   7.6494300e-01   7.3865682e-01   7.9338205e-01   7.6244285e-01   7.7213692e-01   7.7532265e-01   7.9614182e-01   6.9476305e-01   7.7711052e-01   8.0543243e-01   8.0976412e-01   7.6546577e-01   7.9261570e-01   7.3636105e-01   7.7467915e-01   8.0998414e-01   8.0682084e-01   7.3946394e-01   7.7409439e-01   7.0394253e-01   6.7856850e-01   8.2872543e-01   8.1386112e-01   6.1209364e-01   7.7623515e-01   7.1659683e-01   7.2730394e-01   8.1513036e-01   7.3185628e-01   8.0846746e-01   8.0394569e-01   8.0537869e-01   7.3605039e-01   7.7562646e-01   7.3400948e-01   7.7876257e-01   6.8480571e-01   7.8761016e-01   7.4597352e-01   8.0870153e-01   7.8868340e-01   7.8409303e-01   7.8107491e-01   8.0103183e-01   7.7064593e-01   7.5675628e-01   7.4469589e-01   7.6794115e-01   7.9292083e-01   6.9162694e-01   7.6103723e-01   7.7818351e-01   7.6883419e-01   7.8780558e-01   8.2355270e-01   7.7162340e-01   7.8373115e-01   7.0157762e-01   7.5156374e-01   7.5856703e-01   7.7235575e-01   7.3159279e-01   7.9857781e-01   7.7863736e-01   7.4054441e-01   7.6949266e-01   6.8776793e-01   7.9565889e-01   7.8245490e-01   7.6692920e-01   7.7017450e-01   7.0995129e-01   7.7568760e-01   7.9670843e-01   7.5714712e-01   8.0278976e-01   8.1122565e-01   7.9691367e-01   8.0339701e-01   8.0132546e-01   8.0501963e-01
   8.1652203e-01   8.3443387e-01   8.3325723e-01   7.8695810e-01   7.2612507e-01   7.9684018e-01   7.9919279e-01   6.5313081e-01   7.8283219e-01   7.9704975e-01   7.9269026e-01   8.1543561e-01   7.5436574e-01   7.5567686e-01   8.1129937e-01   7.7416762e-01   7.8009261e-01   8.0970479e-01   8.1102582e-01   8.1021524e-01   8.0254030e-01   8.0879661e-01   8.1316979e-01   6.9891802e-01   7.4963649e-01   7.4490626e-01   6.7935921e-01   7.6891669e-01   8.0872481e-01   7.9579541e-01   8.1630803e-01   7.4790071e-01   8.0855198e-01   8.1095359e-01   8.3654211e-01   7.9388874e-01   8.2951966e-01   8.2860010e-01   8.4136700e-01   8.1013651e-01   8.2770655e-01   8.1323901e-01   7.3671372e-01   7.7353105e-01   8.2582328e-01   7.9610208e-01   8.1361069e-01   8.0240832e-01   7.6733852e-01   7.9454776e-01   7.7877739e-01   8.2552060e-01   7.8688179e-01   7.7240469e-01   7.9590128e-01   8.2730464e-01   7.3814599e-01   8.0920790e-01   8.1212220e-01   8.3518817e-01   8.1563070e-01   8.3531584e-01   6.0896869e-01   7.5579301e-01   8.3770137e-01   7.2893396e-01   8.1283299e-01   8.2948249e-01   8.1725989e-01   8.2387658e-01   8.3479661e-01   7.9379866e-01   8.1222814e-01   7.6512644e-01   8.3003262e-01   7.9897014e-01   7.9934059e-01   8.0907845e-01   8.1937794e-01   7.8386225e-01   7.7055700e-01   7.7721102e-01   8.3297846e-01   8.2346171e-01   8.1460848e-01   7.8042261e-01   8.4458986e-01   8.4944036e-01   7.8593072e-01   8.2329029e-01
   7.6824284e-01   7.9353048e-01   8.0771828e-01   8.5024329e-01   8.2115771e-01   8.0779236e-01   7.7326405e-01   8.1029999e-01   8.1310938e-01   8.1037617e-01   8.0528301e-01   8.3710952e-01   6.9843261e-01   7.9748836e-01   7.7971869e-01   8.1636606e-01   8.1148870e-01   8.1208782e-01   8.1475985e-01   7.5716365e-01   7.7620387e-01   8.2411318e-01   7.9048231e-01   8.2637017e-01   7.4633938e-01   7.9575139e-01   8.3481363e-01   8.1758199e-01   8.0264933e-01   8.2264762e-01   7.7076848e-01   7.6623061e-01   7.4316094e-01   7.6125427e-01   7.4005969e-01   7.7630854e-01   8.2872643e-01   8.1691333e-01   8.1617001e-01   7.7926228e-01   8.1275226e-01   8.3631213e-01   8.0110947e-01   7.7151060e-01   8.1535471e-01   8.1940578e-01   7.9856296e-01   7.8203567e-01   7.6760283e-01   7.9995463e-01   8.1059584e-01   8.4516306e-01   8.3302905e-01   8.0680889e-01   8.1426559e-01   7.8382486e-01   7.5425938e-01   7.4612172e-01   8.3871977e-01   8.1411733e-01   7.7900657e-01   7.9041046e-01   8.0267161e-01   8.2405602e-01   7.9884790e-01   7.5166466e-01   7.5612003e-01   7.8200114e-01   7.9831818e-01   7.9069427e-01   8.3825900e-01   8.2206241e-01   7.9533849e-01   7.8901254e-01   8.2011282e-01   8.3033003e-01   7.7192349e-01   8.1201583e-01   8.0498786e-01   7.9573899e-01   7.8717047e-01   8.3081584e-01   8.4358466e-01   8.5183756e-01   7.9748895e-01   8.1388072e-01   8.5226350e-01   8.3381666e-01   7.7618544e-01   8.2020844e-01
   7.6987155e-01   7.5582015e-01   7.7462929e-01   7.8482014e-01   7.9932987e-01   7.9702507e-01   7.7884094e-01   8.1827599e-01   8.0054731e-01   7.1290279e-01   7.3895853e-01   7.5418958e-01   7.0490898e-01   7.6974026e-01   6.3005119e-01   7.1805477e-01   7.0387915e-01   8.1108821e-01   7.9900788e-01   7.8890441e-01   8.0235983e-01   7.5765187e-01   7.0028781e-01   8.1160766e-01   8.1799036e-01   8.1488833e-01   7.5848463e-01   7.9493835e-01   7.6165291e-01   7.8600374e-01   7.4346763e-01   7.8102528e-01   7.1866078e-01   7.8590824e-01   7.5077186e-01   7.5487138e-01   7.4650685e-01   7.9690249e-01   7.8967691e-01   8.0504405e-01   7.6774099e-01   7.8335582e-01   7.2379975e-01   7.1086694e-01   7.5070717e-01   7.3728475e-01   7.0379439e-01   7.0314370e-01   7.1241427e-01   7.8190390e-01   6.9885575e-01   7.9242092e-01   7.3526409e-01   7.8459515e-01   7.9330500e-01   8.0472493e-01   7.7449945e-01   7.7776875e-01   8.0769290e-01   7.9122926e-01   7.7393192e-01   7.1032209e-01   7.5747231e-01   7.4902515e-01   7.8586309e-01   7.9433197e-01   8.0841092e-01   7.9776926e-01   8.0828837e-01   8.0794975e-01   7.5218455e-01   8.1801114e-01   7.7582608e-01   7.6639619e-01   8.0371233e-01   7.7509701e-01   7.8451105e-01   7.0363476e-01   6.9097048e-01   8.1393453e-01   7.1621846e-01   7.1401704e-01   7.1137176e-01   7.2221032e-01   6.9592651e-01   6.7395485e-01   7.2953293e-01   7.1018635e-01   7.5086470e-01   7.0679890e-01
   8.3184445e-01   7.3061449e-01   7.9719847e-01   8.1728943e-01   7.1004113e-01   7.9430272e-01   8.5707470e-01   8.3425807e-01   6.8650813e-01   6.8650813e-01   8.4229583e-01   8.4583074e-01   8.1597088e-01   7.8620697e-01   6.8174895e-01   8.3633605e-01   7.9561652e-01   8.5576793e-01   8.1527361e-01   8.2043035e-01   6.9314752e-01   8.0349367e-01   7.7386293e-01   7.7869017e-01   6.8650813e-01   6.8650813e-01   6.8650813e-01   8.2879568e-01   8.4770060e-01   8.1317459e-01   8.4339984e-01   8.5254046e-01   8.2162576e-01   7.3663690e-01   7.7239227e-01   8.2541120e-01   8.0092186e-01   8.2924844e-01   7.4930888e-01   8.6188449e-01   8.3797714e-01   8.2845500e-01   7.7948170e-01   8.3389972e-01   8.0222267e-01   7.9903651e-01   7.2743213e-01   8.0132470e-01   7.8988239e-01   7.5656485e-01   8.2670637e-01   7.9736156e-01   8.4393137e-01   8.5516351e-01   7.3474151e-01   8.5710287e-01   7.6204505e-01   7.3402290e-01   8.0706061e-01   8.5705919e-01   7.8188718e-01   7.7959920e-01   8.0530461e-01   8.4163342e-01   7.5868425e-01   8.3811984e-01   8.1925684e-01   8.5558056e-01   8.2562761e-01   8.3611176e-01   8.2644456e-01   8.3310118e-01   7.7991913e-01   8.2047075e-01   8.0745558e-01   7.8750065e-01   7.9317295e-01   8.3889927e-01   8.1843116e-01   8.4032775e-01   8.3393727e-01   8.0232617e-01   7.9697759e-01   8.2820154e-01   8.4457857e-01   8.5413902e-01   6.9032647e-01   8.5641024e-01   7.9920381e-01   8.0919399e-01
   7.6653680e-01   7.7011131e-01   7.2528918e-01   6.9230015e-01   7.7131553e-01   8.0335056e-01   7.9909008e-01   7.8744519e-01   7.5898881e-01   7.9779513e-01   7.2694808e-01   8.0878233e-01   7.7944566e-01   7.7012781e-01   7.1855766e-01   7.2436758e-01   7.7463705e-01   8.0938355e-01   7.9117748e-01   7.4451930e-01   7.3868493e-01   7.3266697e-01   7.4335034e-01   7.2512332e-01   7.0452329e-01   7.5921169e-01   7.9299909e-01   8.0886018e-01   7.8943556e-01   7.8976180e-01   6.9898841e-01   6.8635012e-01   7.8233047e-01   7.7168731e-01   7.9143799e-01   7.7593468e-01   7.9616550e-01   8.1302289e-01   7.9856435e-01   7.9308919e-01   7.6938796e-01   7.9935592e-01   7.2895309e-01   7.2065952e-01   6.9905273e-01   7.6734824e-01   6.9206188e-01   6.8883127e-01   7.3635004e-01   7.2588552e-01   7.3666366e-01   7.6698387e-01   7.4413203e-01   7.8466101e-01   7.5284473e-01   7.4185727e-01   8.0277459e-01   7.5793534e-01   8.1288277e-01   7.9032897e-01   7.1832610e-01   7.3186172e-01   8.1140168e-01   7.5341044e-01   8.1755160e-01   8.1767686e-01   7.5677012e-01   7.4541162e-01   7.6796693e-01   7.6627003e-01   7.8825628e-01   6.3981174e-01   8.0938872e-01   7.4699802e-01   7.5343763e-01   7.8923107e-01   7.8146433e-01   7.6278811e-01   7.8818634e-01   7.3176733e-01   7.5309253e-01   7.5625124e-01   8.0573021e-01   7.7282609e-01   7.9087652e-01   7.9514080e-01   7.9242833e-01   7.6742412e-01   8.0931834e-01   8.0134133e-01
   8.1838229e-01   8.0037216e-01   7.7382288e-01   7.6346004e-01   8.1900050e-01   8.2693823e-01   8.0417157e-01   6.6778418e-01   8.1674734e-01   7.7646799e-01   7.7247055e-01   7.3667361e-01   7.2662712e-01   7.2832747e-01   7.6230136e-01   7.8582231e-01   8.0528211e-01   8.0754822e-01   8.2305284e-01   8.2296401e-01   8.2540524e-01   8.3415875e-01   7.1765559e-01   7.6891240e-01   8.0530920e-01   8.0243208e-01   7.8119396e-01   7.6417833e-01   8.3327732e-01   8.2137174e-01   7.9571999e-01   7.8093948e-01   7.7793981e-01   8.2279081e-01   8.0163278e-01   8.4302274e-01   8.1432294e-01   7.7641846e-01   8.0666867e-01   7.6952989e-01   8.2310959e-01   8.3152916e-01   6.9643556e-01   7.9909057e-01   7.8960625e-01   8.0155346e-01   7.3917981e-01   7.6880284e-01   8.1899694e-01   8.0741007e-01   8.0746780e-01   8.0962551e-01   8.2108381e-01   8.2201170e-01   7.8705125e-01   8.0589230e-01   8.1558947e-01   7.9854257e-01   8.1177701e-01   7.7010891e-01   8.2227215e-01   7.3042616e-01   8.2109462e-01   8.2488379e-01   7.6139181e-01   6.4726565e-01   8.1791304e-01   6.7375481e-01   8.4195728e-01   7.9960702e-01   8.3010334e-01   7.8723307e-01   7.6297385e-01   7.8875732e-01   7.3661522e-01   8.3435434e-01   7.6492491e-01   7.3606539e-01   7.8278617e-01   8.2522799e-01   8.2638795e-01   8.1290681e-01   8.1243104e-01   8.0625674e-01   8.1575167e-01   7.8929399e-01   8.3615227e-01   8.2401600e-01   8.3325774e-01   8.3584032e-01
   7.6670187e-01   8.1658184e-01   8.2492822e-01   8.1787518e-01   8.3574179e-01   7.4254788e-01   7.7478199e-01   7.7371341e-01   7.8142667e-01   8.0126777e-01   8.4357001e-01   8.2034310e-01   8.0074964e-01   8.0179246e-01   8.0939062e-01   7.7651338e-01   7.9305604e-01   7.5653114e-01   8.4660491e-01   7.8585408e-01   8.0664665e-01   7.7627266e-01   7.3921387e-01   7.9581671e-01   8.5525394e-01   7.8314053e-01   7.8420394e-01   8.0200721e-01   8.2971549e-01   8.1787035e-01   8.1220867e-01   8.2478056e-01   8.2093695e-01   8.4353937e-01   8.1483787e-01   8.1056559e-01   8.2646339e-01   8.2214791e-01   8.3520585e-01   8.2733864e-01   8.3345181e-01   8.3208397e-01   7.7042043e-01   6.9320621e-01   8.0724948e-01   8.1718824e-01   8.2641581e-01   7.9509904e-01   8.3913382e-01   8.4662691e-01   8.0845173e-01   8.1264228e-01   8.2713483e-01   8.1148357e-01   8.2723945e-01   8.0394626e-01   6.6383992e-01   7.7986552e-01   8.2085508e-01   8.1310107e-01   7.6993907e-01   7.9784531e-01   8.2510658e-01   8.1283010e-01   8.2924203e-01   8.0409320e-01   7.0917216e-01   6.8145867e-01   8.0940770e-01   8.6091992e-01   8.3464619e-01   7.9563634e-01   7.7930255e-01   7.8752535e-01   8.1855212e-01   7.9459577e-01   7.9831357e-01   8.4842504e-01   8.1208056e-01   8.3159309e-01   7.6250688e-01   7.6113576e-01   8.2562900e-01   8.5484337e-01   8.2192881e-01   8.1789482e-01   8.2639423e-01   8.2925186e-01   7.7474182e-01   8.2040973e-01
   7.8517686e-01   7.3130366e-01   7.9054648e-01   7.3149014e-01   7.8406243e-01   8.1319863e-01   7.5127033e-01   7.1743597e-01   7.3897323e-01   7.5016626e-01   7.8173966e-01   6.5321804e-01   7.1786853e-01   7.4537875e-01   7.9031640e-01   7.5258037e-01   8.0381507e-01   7.5948558e-01   8.0129256e-01   7.7843394e-01   7.7349329e-01   8.2048356e-01   7.4891417e-01   7.7218794e-01   7.8241590e-01   7.0801222e-01   7.9069758e-01   7.7410239e-01   8.1825307e-01   7.9577278e-01   7.8536170e-01   8.0228534e-01   7.3845771e-01   7.6395279e-01   7.6378092e-01   6.9128085e-01   8.0651946e-01   7.8848216e-01   7.4004319e-01   8.0303290e-01   8.1803349e-01   8.0863828e-01   7.1645020e-01   6.9566110e-01   7.2066139e-01   7.5619314e-01   7.4715632e-01   7.5650557e-01   7.9850830e-01   8.1864712e-01   8.1478012e-01   7.6950593e-01   7.9551027e-01   7.8527297e-01   7.8088844e-01   7.1191411e-01   8.0862869e-01   7.9292739e-01   7.9769329e-01   8.1270856e-01   5.7247373e-01   7.3570076e-01   8.0060821e-01   7.6211640e-01   7.8703292e-01   8.2530157e-01   7.4728337e-01   6.6939444e-01   7.5374301e-01   7.9813853e-01   7.4210569e-01   8.2226188e-01   7.8828150e-01   7.5380260e-01   7.7471851e-01   7.7820016e-01   7.9691655e-01   7.9992947e-01   7.9688875e-01   7.9856528e-01   8.0991403e-01   7.9837694e-01   8.1751895e-01   7.4018857e-01   7.9426847e-01   7.7729274e-01   7.9676767e-01   8.0621942e-01   7.7832867e-01   8.1095137e-01
   8.3520730e-01   7.8437187e-01   7.6719222e-01   7.7347207e-01   7.7383552e-01   7.8184789e-01   7.7055610e-01   6.1496873e-01   7.9342439e-01   7.9319788e-01   8.2614025e-01   8.0790209e-01   8.0790042e-01   6.6187106e-01   7.9609288e-01   8.1335675e-01   8.2430243e-01   8.1945569e-01   8.3685360e-01   8.2625372e-01   7.5120957e-01   7.6194480e-01   8.0153134e-01   7.8573687e-01   7.2984082e-01   7.9636312e-01   7.8334003e-01   7.4310731e-01   8.2310571e-01   8.3538292e-01   7.6930823e-01   8.1256914e-01   7.5644877e-01   8.1860361e-01   8.0781617e-01   7.3134549e-01   8.4062302e-01   8.4262776e-01   8.3337872e-01   8.0839251e-01   8.2123300e-01   8.0319438e-01   7.5944836e-01   6.9068153e-01   7.9564901e-01   7.2777017e-01   7.0083260e-01   7.6293693e-01   7.8247989e-01   7.3892629e-01   7.3155411e-01   7.9118656e-01   7.9549652e-01   7.8256197e-01   7.4038889e-01   8.0903646e-01   7.4085536e-01   6.6442034e-01   7.9814532e-01   7.4907590e-01   8.1083939e-01   7.0408423e-01   8.2939357e-01   7.8394784e-01   7.9982293e-01   8.0671812e-01   8.1281982e-01   8.0464338e-01   7.5122638e-01   8.0254057e-01   6.6646053e-01   6.8252371e-01   7.2903496e-01   7.9296928e-01   7.9362702e-01   8.2443980e-01   8.1460208e-01   8.3409288e-01   8.4262713e-01   8.1436130e-01   7.0441391e-01   8.1042355e-01   8.2934985e-01   8.0109616e-01   8.1681308e-01   7.5570341e-01   8.4700917e-01   8.0516368e-01   8.2702812e-01   8.1851580e-01
   7.5991688e-01   8.2383668e-01   7.5758270e-01   8.3106182e-01   8.0381646e-01   8.1298702e-01   8.0387310e-01   8.2614928e-01   8.0348234e-01   8.1511534e-01   7.3830106e-01   8.2802290e-01   7.4367550e-01   8.3331730e-01   7.7581939e-01   8.2982396e-01   7.3047722e-01   7.4769728e-01   7.5782712e-01   7.2012394e-01   7.6857925e-01   8.4453934e-01   8.0845615e-01   7.9862097e-01   7.5504814e-01   7.2488017e-01   7.0312313e-01   7.3235023e-01   7.8065201e-01   7.9684567e-01   8.1164999e-01   6.7390586e-01   7.3111463e-01   7.0443107e-01   8.1029111e-01   7.9568216e-01   7.9682648e-01   7.3883768e-01   7.5567481e-01   7.8318390e-01   7.9562169e-01   7.8575194e-01   7.7256122e-01   7.3191129e-01   7.3262740e-01   8.4369286e-01   8.2496958e-01   7.9870240e-01   7.9012895e-01   8.3543495e-01   8.4610888e-01   8.3957936e-01   8.2324508e-01   7.7807601e-01   7.9280037e-01   8.1299682e-01   7.4193899e-01   7.7702556e-01   7.8094898e-01   8.5233320e-01   8.3439290e-01   7.8237324e-01   8.1992973e-01   8.1045777e-01   8.3372907e-01   7.8611196e-01   7.6593544e-01   7.7223768e-01   7.5218133e-01   7.6621388e-01   7.2985231e-01   7.9767373e-01   7.2801174e-01   7.7388180e-01   7.2786693e-01   7.7831171e-01   7.2902328e-01   8.1787843e-01   7.1177643e-01   6.7554481e-01   7.7077767e-01   7.9638981e-01   7.4105535e-01   8.1302592e-01   8.2268825e-01   8.3726227e-01   8.0197816e-01   8.3076892e-01   8.1896738e-01   8.3114475e-01
