# Supplementary material for: Autistic traits and individual brain differences: functional network efficiency reflects attentional and social impairments, structural nodal efficiencies index systemising and theory-of-mind skills
Source: Mol Autism. 2021 Jan 21;12:3. doi: 10.1186/s13229-020-00377-8 (PMC7818759; doi:10.1186/s13229-020-00377-8)
Supplement: Supplementary file 9 — Additional file 9. Brain-behaviour correlations. README file detailing data curation; AAL-90 region masks in NIfTI format; spreadseehts of Spearman correlations; code and data for the correlational analysis. [file 13229_2020_377_MOESM9_ESM.zip › Paul_Arora_et_al_data/Physiological/BBC/analysis/Parcorr_rsfMRI_Netmats/rsfMRI_global_charpathlength.txt]

   7.2524797e+00
   7.2109197e+00
   8.2747372e+00
   8.0729851e+00
   8.7235694e+00
   9.5703986e+00
   1.1394476e+01
   7.5130543e+00
   8.8622008e+00
   6.1701578e+00
   7.8085832e+00
   7.0243363e+00
   9.4435005e+00
   9.1748851e+00
   5.9638947e+00
   9.7188291e+00
   9.0156708e+00
   1.0316571e+01
   8.6879884e+00
   6.4696746e+00
   9.1095895e+00
   9.6743676e+00
   7.1922319e+00
   1.7899439e+01
   7.8730295e+00
   7.3261389e+00
   7.1975698e+00
   7.2756763e+00
   8.1234139e+00
   7.2494194e+00
